# Supplementary material for: Markerless tracking of an entire honey bee colony
Source: Nat Commun. 2021 Mar 19;12:1733. doi: 10.1038/s41467-021-21769-1 (PMC7979864; doi:10.1038/s41467-021-21769-1)
Supplement: Supplementary file 4 — Description of Additional Supplementary Files [file 41467_2021_21769_MOESM4_ESM.zip]

Archive with 4,667 entries (4,660 files):
- raw_source/
- raw_source/sup_fig_19_occlusion_test.txt
- raw_source/.DS_Store
- __MACOSX/raw_source/._.DS_Store
- raw_source/sup_fig_17_right.txt
- raw_source/sup_fig_8.txt
- raw_source/sup_fig_12_13.txt
- raw_source/sup_fig_18_19_lost_trajectories.txt
- raw_source/sup_fig_18_19_id_swaps.txt
- raw_source/fig_3_sup_fig_3_4_6_8.txt
- __MACOSX/raw_source/._fig_3_sup_fig_3_4_6_8.txt
- raw_source/fig_3_sup_fig_5.txt
- raw_source/fig_5_sup_fig_21_22/
- raw_source/sup_fig_20.txt
- raw_source/sup_fig_17_left.txt
- __MACOSX/raw_source/._sup_fig_17_left.txt
- raw_source/fig_4c_sup_fig_14_15.txt
- raw_source/fig_4a.txt
- raw_source/sup_fig_7.txt
- __MACOSX/raw_source/._sup_fig_7.txt
- raw_source/fig_3ce_sup_fig_3_6_8.txt
- __MACOSX/raw_source/._fig_3ce_sup_fig_3_6_8.txt
- raw_source/fig_5_sup_fig_21_22/.DS_Store
- __MACOSX/raw_source/fig_5_sup_fig_21_22/._.DS_Store
- raw_source/fig_5_sup_fig_21_22/S1_trajectories/
- raw_source/fig_5_sup_fig_21_22/S5_trajectories/
- raw_source/fig_5_sup_fig_21_22/S2_trajectories/
- raw_source/fig_5_sup_fig_21_22/S3_trajectories/
- raw_source/fig_5_sup_fig_21_22/S4_trajectories/
- raw_source/fig_5_sup_fig_21_22/S1_trajectories/000534.txt
- raw_source/fig_5_sup_fig_21_22/S1_trajectories/000252.txt
- raw_source/fig_5_sup_fig_21_22/S1_trajectories/000246.txt
- raw_source/fig_5_sup_fig_21_22/S1_trajectories/000520.txt
- raw_source/fig_5_sup_fig_21_22/S1_trajectories/000508.txt
- raw_source/fig_5_sup_fig_21_22/S1_trajectories/000291.txt
- raw_source/fig_5_sup_fig_21_22/S1_trajectories/000285.txt
- raw_source/fig_5_sup_fig_21_22/S1_trajectories/000050.txt
- raw_source/fig_5_sup_fig_21_22/S1_trajectories/000736.txt
- raw_source/fig_5_sup_fig_21_22/S1_trajectories/000722.txt
- raw_source/fig_5_sup_fig_21_22/S1_trajectories/000044.txt
- raw_source/fig_5_sup_fig_21_22/S1_trajectories/000078.txt
- raw_source/fig_5_sup_fig_21_22/S1_trajectories/000093.txt
- raw_source/fig_5_sup_fig_21_22/S1_trajectories/000939.txt
- raw_source/fig_5_sup_fig_21_22/S1_trajectories/000087.txt
- raw_source/fig_5_sup_fig_21_22/S1_trajectories/000911.txt
- raw_source/fig_5_sup_fig_21_22/S1_trajectories/000905.txt
- raw_source/fig_5_sup_fig_21_22/S1_trajectories/000124.txt
- raw_source/fig_5_sup_fig_21_22/S1_trajectories/000642.txt
- raw_source/fig_5_sup_fig_21_22/S1_trajectories/000656.txt
- raw_source/fig_5_sup_fig_21_22/S1_trajectories/000130.txt
- raw_source/fig_5_sup_fig_21_22/S1_trajectories/000118.txt
- raw_source/fig_5_sup_fig_21_22/S1_trajectories/000681.txt
- raw_source/fig_5_sup_fig_21_22/S1_trajectories/000859.txt
- raw_source/fig_5_sup_fig_21_22/S1_trajectories/000695.txt
- raw_source/fig_5_sup_fig_21_22/S1_trajectories/000865.txt
- raw_source/fig_5_sup_fig_21_22/S1_trajectories/000871.txt
- raw_source/fig_5_sup_fig_21_22/S1_trajectories/000440.txt
- raw_source/fig_5_sup_fig_21_22/S1_trajectories/001038.txt
- raw_source/fig_5_sup_fig_21_22/S1_trajectories/000326.txt
- raw_source/fig_5_sup_fig_21_22/S1_trajectories/000332.txt
- raw_source/fig_5_sup_fig_21_22/S1_trajectories/000454.txt
- raw_source/fig_5_sup_fig_21_22/S1_trajectories/001004.txt
- raw_source/fig_5_sup_fig_21_22/S1_trajectories/001010.txt
- raw_source/fig_5_sup_fig_21_22/S1_trajectories/000468.txt
- raw_source/fig_5_sup_fig_21_22/S1_trajectories/000483.txt
- raw_source/fig_5_sup_fig_21_22/S1_trajectories/000497.txt
- raw_source/fig_5_sup_fig_21_22/S1_trajectories/000496.txt
- raw_source/fig_5_sup_fig_21_22/S1_trajectories/000482.txt
- raw_source/fig_5_sup_fig_21_22/S1_trajectories/001011.txt
- raw_source/fig_5_sup_fig_21_22/S1_trajectories/000469.txt
- raw_source/fig_5_sup_fig_21_22/S1_trajectories/001005.txt
- raw_source/fig_5_sup_fig_21_22/S1_trajectories/000333.txt
- raw_source/fig_5_sup_fig_21_22/S1_trajectories/000455.txt
- raw_source/fig_5_sup_fig_21_22/S1_trajectories/000441.txt
- raw_source/fig_5_sup_fig_21_22/S1_trajectories/000327.txt
- raw_source/fig_5_sup_fig_21_22/S1_trajectories/001039.txt
- raw_source/fig_5_sup_fig_21_22/S1_trajectories/000870.txt
- raw_source/fig_5_sup_fig_21_22/S1_trajectories/000864.txt
- raw_source/fig_5_sup_fig_21_22/S1_trajectories/000694.txt
- raw_source/fig_5_sup_fig_21_22/S1_trajectories/000858.txt
- raw_source/fig_5_sup_fig_21_22/S1_trajectories/000680.txt
- raw_source/fig_5_sup_fig_21_22/S1_trajectories/000119.txt
- raw_source/fig_5_sup_fig_21_22/S1_trajectories/000657.txt
- raw_source/fig_5_sup_fig_21_22/S1_trajectories/000131.txt
- raw_source/fig_5_sup_fig_21_22/S1_trajectories/000125.txt
- raw_source/fig_5_sup_fig_21_22/S1_trajectories/000643.txt
- raw_source/fig_5_sup_fig_21_22/S1_trajectories/000904.txt
- raw_source/fig_5_sup_fig_21_22/S1_trajectories/000910.txt
- raw_source/fig_5_sup_fig_21_22/S1_trajectories/000938.txt
- raw_source/fig_5_sup_fig_21_22/S1_trajectories/000086.txt
- raw_source/fig_5_sup_fig_21_22/S1_trajectories/000092.txt
- raw_source/fig_5_sup_fig_21_22/S1_trajectories/000079.txt
- raw_source/fig_5_sup_fig_21_22/S1_trajectories/000723.txt
- raw_source/fig_5_sup_fig_21_22/S1_trajectories/000045.txt
- raw_source/fig_5_sup_fig_21_22/S1_trajectories/000051.txt
- raw_source/fig_5_sup_fig_21_22/S1_trajectories/000737.txt
- raw_source/fig_5_sup_fig_21_22/S1_trajectories/000284.txt
- raw_source/fig_5_sup_fig_21_22/S1_trajectories/000290.txt
- raw_source/fig_5_sup_fig_21_22/S1_trajectories/000509.txt
- raw_source/fig_5_sup_fig_21_22/S1_trajectories/000247.txt
- raw_source/fig_5_sup_fig_21_22/S1_trajectories/000521.txt
- raw_source/fig_5_sup_fig_21_22/S1_trajectories/000535.txt
- raw_source/fig_5_sup_fig_21_22/S1_trajectories/000253.txt
- raw_source/fig_5_sup_fig_21_22/S1_trajectories/000523.txt
- raw_source/fig_5_sup_fig_21_22/S1_trajectories/000245.txt
- raw_source/fig_5_sup_fig_21_22/S1_trajectories/000251.txt
- raw_source/fig_5_sup_fig_21_22/S1_trajectories/000537.txt
- raw_source/fig_5_sup_fig_21_22/S1_trajectories/000279.txt
- raw_source/fig_5_sup_fig_21_22/S1_trajectories/000286.txt
- raw_source/fig_5_sup_fig_21_22/S1_trajectories/000292.txt
- raw_source/fig_5_sup_fig_21_22/S1_trajectories/000047.txt
- raw_source/fig_5_sup_fig_21_22/S1_trajectories/000721.txt
- raw_source/fig_5_sup_fig_21_22/S1_trajectories/000735.txt
- raw_source/fig_5_sup_fig_21_22/S1_trajectories/000053.txt
- raw_source/fig_5_sup_fig_21_22/S1_trajectories/000709.txt
- raw_source/fig_5_sup_fig_21_22/S1_trajectories/000084.txt
- raw_source/fig_5_sup_fig_21_22/S1_trajectories/000090.txt
- raw_source/fig_5_sup_fig_21_22/S1_trajectories/000906.txt
- raw_source/fig_5_sup_fig_21_22/S1_trajectories/000912.txt
- raw_source/fig_5_sup_fig_21_22/S1_trajectories/000133.txt
- raw_source/fig_5_sup_fig_21_22/S1_trajectories/000655.txt
- raw_source/fig_5_sup_fig_21_22/S1_trajectories/000899.txt
- raw_source/fig_5_sup_fig_21_22/S1_trajectories/000641.txt
- raw_source/fig_5_sup_fig_21_22/S1_trajectories/000127.txt
- raw_source/fig_5_sup_fig_21_22/S1_trajectories/000669.txt
- raw_source/fig_5_sup_fig_21_22/S1_trajectories/000696.txt
- raw_source/fig_5_sup_fig_21_22/S1_trajectories/000682.txt
- raw_source/fig_5_sup_fig_21_22/S1_trajectories/000872.txt
- raw_source/fig_5_sup_fig_21_22/S1_trajectories/000866.txt
- raw_source/fig_5_sup_fig_21_22/S1_trajectories/000457.txt
- raw_source/fig_5_sup_fig_21_22/S1_trajectories/000331.txt
- raw_source/fig_5_sup_fig_21_22/S1_trajectories/000325.txt
- raw_source/fig_5_sup_fig_21_22/S1_trajectories/000443.txt
- raw_source/fig_5_sup_fig_21_22/S1_trajectories/001013.txt
- raw_source/fig_5_sup_fig_21_22/S1_trajectories/001007.txt
- raw_source/fig_5_sup_fig_21_22/S1_trajectories/000319.txt
- raw_source/fig_5_sup_fig_21_22/S1_trajectories/000494.txt
- raw_source/fig_5_sup_fig_21_22/S1_trajectories/000480.txt
- raw_source/fig_5_sup_fig_21_22/S1_trajectories/000481.txt
- raw_source/fig_5_sup_fig_21_22/S1_trajectories/000495.txt
- raw_source/fig_5_sup_fig_21_22/S1_trajectories/000318.txt
- raw_source/fig_5_sup_fig_21_22/S1_trajectories/001006.txt
- raw_source/fig_5_sup_fig_21_22/S1_trajectories/001012.txt
- raw_source/fig_5_sup_fig_21_22/S1_trajectories/000324.txt
- raw_source/fig_5_sup_fig_21_22/S1_trajectories/000442.txt
- raw_source/fig_5_sup_fig_21_22/S1_trajectories/000456.txt
- raw_source/fig_5_sup_fig_21_22/S1_trajectories/000330.txt
- raw_source/fig_5_sup_fig_21_22/S1_trajectories/000867.txt
- raw_source/fig_5_sup_fig_21_22/S1_trajectories/000873.txt
- raw_source/fig_5_sup_fig_21_22/S1_trajectories/000683.txt
- raw_source/fig_5_sup_fig_21_22/S1_trajectories/000697.txt
- raw_source/fig_5_sup_fig_21_22/S1_trajectories/000668.txt
- raw_source/fig_5_sup_fig_21_22/S1_trajectories/000640.txt
- raw_source/fig_5_sup_fig_21_22/S1_trajectories/000898.txt
- raw_source/fig_5_sup_fig_21_22/S1_trajectories/000126.txt
- raw_source/fig_5_sup_fig_21_22/S1_trajectories/000132.txt
- raw_source/fig_5_sup_fig_21_22/S1_trajectories/000654.txt
- raw_source/fig_5_sup_fig_21_22/S1_trajectories/000913.txt
- raw_source/fig_5_sup_fig_21_22/S1_trajectories/000907.txt
- raw_source/fig_5_sup_fig_21_22/S1_trajectories/000091.txt
- raw_source/fig_5_sup_fig_21_22/S1_trajectories/000085.txt
- raw_source/fig_5_sup_fig_21_22/S1_trajectories/000708.txt
- raw_source/fig_5_sup_fig_21_22/S1_trajectories/000734.txt
- raw_source/fig_5_sup_fig_21_22/S1_trajectories/000052.txt
- raw_source/fig_5_sup_fig_21_22/S1_trajectories/000046.txt
- raw_source/fig_5_sup_fig_21_22/S1_trajectories/000720.txt
- raw_source/fig_5_sup_fig_21_22/S1_trajectories/000293.txt
- raw_source/fig_5_sup_fig_21_22/S1_trajectories/000287.txt
- raw_source/fig_5_sup_fig_21_22/S1_trajectories/000278.txt
- raw_source/fig_5_sup_fig_21_22/S1_trajectories/000250.txt
- raw_source/fig_5_sup_fig_21_22/S1_trajectories/000536.txt
- raw_source/fig_5_sup_fig_21_22/S1_trajectories/000522.txt
- raw_source/fig_5_sup_fig_21_22/S1_trajectories/000244.txt
- raw_source/fig_5_sup_fig_21_22/S1_trajectories/000268.txt
- raw_source/fig_5_sup_fig_21_22/S1_trajectories/000240.txt
- raw_source/fig_5_sup_fig_21_22/S1_trajectories/000526.txt
- raw_source/fig_5_sup_fig_21_22/S1_trajectories/000532.txt
- raw_source/fig_5_sup_fig_21_22/S1_trajectories/000254.txt
- raw_source/fig_5_sup_fig_21_22/S1_trajectories/000283.txt
- raw_source/fig_5_sup_fig_21_22/S1_trajectories/000297.txt
- raw_source/fig_5_sup_fig_21_22/S1_trajectories/000718.txt
- raw_source/fig_5_sup_fig_21_22/S1_trajectories/000724.txt
- raw_source/fig_5_sup_fig_21_22/S1_trajectories/000042.txt
- raw_source/fig_5_sup_fig_21_22/S1_trajectories/000056.txt
- raw_source/fig_5_sup_fig_21_22/S1_trajectories/000730.txt
- raw_source/fig_5_sup_fig_21_22/S1_trajectories/000903.txt
- raw_source/fig_5_sup_fig_21_22/S1_trajectories/000917.txt
- raw_source/fig_5_sup_fig_21_22/S1_trajectories/000081.txt
- raw_source/fig_5_sup_fig_21_22/S1_trajectories/000095.txt
- raw_source/fig_5_sup_fig_21_22/S1_trajectories/000678.txt
- raw_source/fig_5_sup_fig_21_22/S1_trajectories/000888.txt
- raw_source/fig_5_sup_fig_21_22/S1_trajectories/000650.txt
- raw_source/fig_5_sup_fig_21_22/S1_trajectories/000136.txt
- raw_source/fig_5_sup_fig_21_22/S1_trajectories/000122.txt
- raw_source/fig_5_sup_fig_21_22/S1_trajectories/000644.txt
- raw_source/fig_5_sup_fig_21_22/S1_trajectories/000877.txt
- raw_source/fig_5_sup_fig_21_22/S1_trajectories/000863.txt
- raw_source/fig_5_sup_fig_21_22/S1_trajectories/000693.txt
- raw_source/fig_5_sup_fig_21_22/S1_trajectories/000687.txt
- raw_source/fig_5_sup_fig_21_22/S1_trajectories/001016.txt
- raw_source/fig_5_sup_fig_21_22/S1_trajectories/000308.txt
- raw_source/fig_5_sup_fig_21_22/S1_trajectories/001002.txt
- raw_source/fig_5_sup_fig_21_22/S1_trajectories/000334.txt
- raw_source/fig_5_sup_fig_21_22/S1_trajectories/000452.txt
- raw_source/fig_5_sup_fig_21_22/S1_trajectories/000446.txt
- raw_source/fig_5_sup_fig_21_22/S1_trajectories/000320.txt
- raw_source/fig_5_sup_fig_21_22/S1_trajectories/000491.txt
- raw_source/fig_5_sup_fig_21_22/S1_trajectories/000485.txt
- raw_source/fig_5_sup_fig_21_22/S1_trajectories/000484.txt
- raw_source/fig_5_sup_fig_21_22/S1_trajectories/000490.txt
- raw_source/fig_5_sup_fig_21_22/S1_trajectories/000447.txt
- raw_source/fig_5_sup_fig_21_22/S1_trajectories/000321.txt
- raw_source/fig_5_sup_fig_21_22/S1_trajectories/000335.txt
- raw_source/fig_5_sup_fig_21_22/S1_trajectories/000453.txt
- raw_source/fig_5_sup_fig_21_22/S1_trajectories/001003.txt
- raw_source/fig_5_sup_fig_21_22/S1_trajectories/000309.txt
- raw_source/fig_5_sup_fig_21_22/S1_trajectories/001017.txt
- raw_source/fig_5_sup_fig_21_22/S1_trajectories/000686.txt
- raw_source/fig_5_sup_fig_21_22/S1_trajectories/000692.txt
- raw_source/fig_5_sup_fig_21_22/S1_trajectories/000862.txt
- raw_source/fig_5_sup_fig_21_22/S1_trajectories/000876.txt
- raw_source/fig_5_sup_fig_21_22/S1_trajectories/000123.txt
- raw_source/fig_5_sup_fig_21_22/S1_trajectories/000645.txt
- raw_source/fig_5_sup_fig_21_22/S1_trajectories/000651.txt
- raw_source/fig_5_sup_fig_21_22/S1_trajectories/000889.txt
- raw_source/fig_5_sup_fig_21_22/S1_trajectories/000137.txt
- raw_source/fig_5_sup_fig_21_22/S1_trajectories/000679.txt
- raw_source/fig_5_sup_fig_21_22/S1_trajectories/000094.txt
- raw_source/fig_5_sup_fig_21_22/S1_trajectories/000080.txt
- raw_source/fig_5_sup_fig_21_22/S1_trajectories/000916.txt
- raw_source/fig_5_sup_fig_21_22/S1_trajectories/000902.txt
- raw_source/fig_5_sup_fig_21_22/S1_trajectories/000057.txt
- raw_source/fig_5_sup_fig_21_22/S1_trajectories/000731.txt
- raw_source/fig_5_sup_fig_21_22/S1_trajectories/000725.txt
- raw_source/fig_5_sup_fig_21_22/S1_trajectories/000043.txt
- raw_source/fig_5_sup_fig_21_22/S1_trajectories/000719.txt
- raw_source/fig_5_sup_fig_21_22/S1_trajectories/000296.txt
- raw_source/fig_5_sup_fig_21_22/S1_trajectories/000282.txt
- raw_source/fig_5_sup_fig_21_22/S1_trajectories/000533.txt
- raw_source/fig_5_sup_fig_21_22/S1_trajectories/000255.txt
- raw_source/fig_5_sup_fig_21_22/S1_trajectories/000241.txt
- raw_source/fig_5_sup_fig_21_22/S1_trajectories/000527.txt
- raw_source/fig_5_sup_fig_21_22/S1_trajectories/000269.txt
- raw_source/fig_5_sup_fig_21_22/S1_trajectories/000519.txt
- raw_source/fig_5_sup_fig_21_22/S1_trajectories/000257.txt
- raw_source/fig_5_sup_fig_21_22/S1_trajectories/000531.txt
- raw_source/fig_5_sup_fig_21_22/S1_trajectories/000525.txt
- raw_source/fig_5_sup_fig_21_22/S1_trajectories/000243.txt
- raw_source/fig_5_sup_fig_21_22/S1_trajectories/000294.txt
- raw_source/fig_5_sup_fig_21_22/S1_trajectories/000280.txt
- raw_source/fig_5_sup_fig_21_22/S1_trajectories/000069.txt
- raw_source/fig_5_sup_fig_21_22/S1_trajectories/000733.txt
- raw_source/fig_5_sup_fig_21_22/S1_trajectories/000055.txt
- raw_source/fig_5_sup_fig_21_22/S1_trajectories/000041.txt
- raw_source/fig_5_sup_fig_21_22/S1_trajectories/000727.txt
- raw_source/fig_5_sup_fig_21_22/S1_trajectories/000914.txt
- raw_source/fig_5_sup_fig_21_22/S1_trajectories/000900.txt
- raw_source/fig_5_sup_fig_21_22/S1_trajectories/000928.txt
- raw_source/fig_5_sup_fig_21_22/S1_trajectories/000096.txt
- raw_source/fig_5_sup_fig_21_22/S1_trajectories/000082.txt
- raw_source/fig_5_sup_fig_21_22/S1_trajectories/000109.txt
- raw_source/fig_5_sup_fig_21_22/S1_trajectories/000647.txt
- raw_source/fig_5_sup_fig_21_22/S1_trajectories/000121.txt
- raw_source/fig_5_sup_fig_21_22/S1_trajectories/000135.txt
- raw_source/fig_5_sup_fig_21_22/S1_trajectories/000653.txt
- raw_source/fig_5_sup_fig_21_22/S1_trajectories/000860.txt
- raw_source/fig_5_sup_fig_21_22/S1_trajectories/000874.txt
- raw_source/fig_5_sup_fig_21_22/S1_trajectories/000684.txt
- raw_source/fig_5_sup_fig_21_22/S1_trajectories/000690.txt
- raw_source/fig_5_sup_fig_21_22/S1_trajectories/000848.txt
- raw_source/fig_5_sup_fig_21_22/S1_trajectories/001001.txt
- raw_source/fig_5_sup_fig_21_22/S1_trajectories/000479.txt
- raw_source/fig_5_sup_fig_21_22/S1_trajectories/001015.txt
- raw_source/fig_5_sup_fig_21_22/S1_trajectories/000323.txt
- raw_source/fig_5_sup_fig_21_22/S1_trajectories/000445.txt
- raw_source/fig_5_sup_fig_21_22/S1_trajectories/000451.txt
- raw_source/fig_5_sup_fig_21_22/S1_trajectories/001029.txt
- raw_source/fig_5_sup_fig_21_22/S1_trajectories/000337.txt
- raw_source/fig_5_sup_fig_21_22/S1_trajectories/000486.txt
- raw_source/fig_5_sup_fig_21_22/S1_trajectories/000492.txt
- raw_source/fig_5_sup_fig_21_22/S1_trajectories/000493.txt
- raw_source/fig_5_sup_fig_21_22/S1_trajectories/000487.txt
- raw_source/fig_5_sup_fig_21_22/S1_trajectories/000450.txt
- raw_source/fig_5_sup_fig_21_22/S1_trajectories/000336.txt
- raw_source/fig_5_sup_fig_21_22/S1_trajectories/001028.txt
- raw_source/fig_5_sup_fig_21_22/S1_trajectories/000322.txt
- raw_source/fig_5_sup_fig_21_22/S1_trajectories/000444.txt
- raw_source/fig_5_sup_fig_21_22/S1_trajectories/001014.txt
- raw_source/fig_5_sup_fig_21_22/S1_trajectories/001000.txt
- raw_source/fig_5_sup_fig_21_22/S1_trajectories/000478.txt
- raw_source/fig_5_sup_fig_21_22/S1_trajectories/000849.txt
- raw_source/fig_5_sup_fig_21_22/S1_trajectories/000691.txt
- raw_source/fig_5_sup_fig_21_22/S1_trajectories/000685.txt
- raw_source/fig_5_sup_fig_21_22/S1_trajectories/000875.txt
- raw_source/fig_5_sup_fig_21_22/S1_trajectories/000861.txt
- raw_source/fig_5_sup_fig_21_22/S1_trajectories/000134.txt
- raw_source/fig_5_sup_fig_21_22/S1_trajectories/000652.txt
- raw_source/fig_5_sup_fig_21_22/S1_trajectories/000646.txt
- raw_source/fig_5_sup_fig_21_22/S1_trajectories/000120.txt
- raw_source/fig_5_sup_fig_21_22/S1_trajectories/000108.txt
[truncated: 4,367 more entries]
