# Supplementary material for: Markerless tracking of an entire honey bee colony
Source: Nat Commun. 2021 Mar 19;12:1733. doi: 10.1038/s41467-021-21769-1 (PMC7979864; doi:10.1038/s41467-021-21769-1)
Supplement: Supplementary file 4 — Description of Additional Supplementary Files [file 41467_2021_21769_MOESM4_ESM.zip › raw_source/sup_fig_19_occlusion_test.txt]

# hive	gap_in_frames_15	gap_in_frames_30	gap_in_frames_60	gap_in_frames_90	gap_in_frames_120	gap_in_frames_150	gap_in_frames_180	gap_in_frames_210	gap_in_frames_240	gap_in_frames_270	gap_in_frames_300	gap_in_frames_600	gap_in_frames_900	gap_in_frames_1200	gap_in_frames_1500	gap_in_frames_1800
0	1	1	1	1	1	0	1	1	0	1	0	0	0	0	0	0
0	1	1	1	1	0	0	1	0	0	0	0	0	0	0	0	0
0	1	1	1	0	0	0	0	0	0	0	0	0	0	0	0	0
0	1	0	0	0	0	0	0	0	0	0	0	0	0	1	0	0
0	1	1	1	0	1	0	0	1	-1	0	0	0	0	0	0	0
0	1	1	1	0	0	0	0	0	0	1	0	0	0	0	0	0
0	1	1	1	1	1	0	0	0	0	0	0	0	0	0	0	0
0	1	1	1	1	0	1	0	1	0	0	0	0	1	1	0	0
0	1	1	1	0	0	0	0	0	0	0	0	0	0	0	0	0
0	1	1	1	1	1	1	1	0	1	0	0	1	0	0	0	0
0	1	1	1	1	1	1	1	1	1	1	1	1	0	0	1	0
0	1	1	1	0	1	0	0	0	0	0	1	0	0	0	0	0
0	1	-1	1	-1	-1	-1	-1	-1	-1	-1	-1	-1	-1	-1	-1	-1
0	1	1	1	1	1	1	0	1	0	0	0	0	0	0	0	0
0	1	1	1	1	0	0	1	1	1	0	0	0	0	1	0	0
0	1	1	0	1	0	0	0	0	0	0	0	0	0	0	0	0
0	1	1	1	1	0	1	1	0	0	0	0	0	0	0	0	0
0	1	1	1	1	1	1	1	1	1	0	0	0	0	0	0	0
0	1	1	1	1	1	1	1	0	0	0	0	0	0	0	0	0
0	1	1	1	0	0	0	0	0	0	0	0	0	0	0	0	0
0	1	1	0	1	1	1	0	1	0	0	0	1	0	1	0	0
0	1	1	0	0	0	0	0	0	0	0	0	0	0	0	0	0
0	1	1	1	0	0	0	0	0	0	0	0	0	0	0	0	0
0	1	1	0	0	1	0	0	0	0	-1	0	0	0	0	0	0
0	1	1	1	0	1	0	0	0	0	1	1	0	0	0	0	0
0	1	1	1	1	1	1	0	0	0	0	0	0	0	0	0	0
0	1	1	1	1	1	1	1	1	1	0	0	0	0	0	1	0
0	1	1	1	0	0	0	0	1	0	0	0	0	0	0	0	0
0	1	1	1	1	1	1	0	0	1	1	1	0	0	0	0	0
0	1	0	0	0	0	0	0	0	0	0	0	0	0	1	0	0
0	1	1	1	1	1	0	0	0	1	0	0	0	0	0	0	0
0	1	1	1	1	1	1	1	1	1	1	1	0	0	1	0	0
0	1	1	1	1	1	0	0	0	1	0	0	0	0	0	0	0
0	1	1	1	1	1	1	1	1	0	0	1	0	0	0	0	0
0	1	1	1	0	1	0	0	0	0	0	1	0	0	0	0	0
0	1	1	1	0	1	1	0	0	0	0	0	0	0	0	0	0
0	1	1	0	0	0	0	0	0	0	0	0	0	0	0	0	0
0	1	1	1	1	0	0	0	0	0	0	0	0	0	1	0	0
0	1	1	1	0	0	1	0	0	0	0	0	0	0	0	-1	0
0	1	1	1	1	1	0	1	0	0	0	1	0	0	0	0	0
0	1	1	0	0	0	0	0	0	0	0	0	0	0	0	0	0
0	1	1	1	0	1	1	0	1	0	0	0	1	0	0	0	0
0	1	1	1	1	1	1	0	0	0	0	0	0	0	0	0	0
0	1	1	1	0	0	0	0	0	0	0	0	0	0	0	0	0
0	1	0	0	0	0	-1	0	0	0	0	0	0	0	0	0	0
0	1	1	1	1	1	0	0	0	0	0	0	0	0	0	1	0
0	1	1	1	1	0	1	1	1	0	1	0	0	0	0	0	0
0	1	1	1	1	1	0	0	0	0	0	1	0	0	0	0	0
0	1	1	0	1	0	0	0	0	0	0	1	0	0	0	0	0
0	1	1	1	1	1	1	1	1	1	1	0	1	0	0	0	1
0	1	1	0	0	1	0	0	0	0	0	0	0	0	0	0	0
0	1	1	1	1	0	0	0	0	0	0	0	0	0	0	0	0
0	1	1	1	1	1	1	0	0	0	0	0	0	0	0	0	0
0	1	1	1	0	0	0	0	0	0	0	0	0	0	0	0	0
0	1	0	0	0	0	1	0	1	0	0	0	0	0	0	0	0
0	1	0	0	0	0	0	0	0	0	0	0	0	0	0	0	0
0	1	1	1	1	1	0	0	0	0	0	0	0	0	0	0	0
0	1	1	1	1	0	1	0	0	0	0	0	0	0	0	0	0
0	1	1	1	1	1	0	0	1	0	1	0	0	1	1	0	0
0	1	0	0	1	0	1	0	0	0	0	0	0	0	0	0	0
0	1	1	1	1	1	0	1	0	0	1	0	1	0	0	0	0
0	1	1	0	0	0	1	0	0	0	0	0	0	0	0	0	0
0	1	1	1	0	0	0	0	0	0	0	0	0	0	0	0	0
0	1	1	1	1	0	1	0	0	0	1	1	0	0	0	0	0
0	1	1	1	1	0	0	0	0	0	0	0	0	0	0	0	0
0	1	1	0	0	0	0	0	0	0	0	0	0	0	0	0	0
0	1	1	1	0	1	0	1	0	0	0	0	0	0	0	0	0
0	1	1	1	1	0	0	0	0	0	0	0	0	0	0	0	0
0	1	1	0	1	0	0	0	0	0	0	0	0	0	0	0	0
0	1	1	0	0	0	1	0	0	0	0	1	0	0	0	0	0
0	1	1	1	1	1	1	1	0	0	0	1	0	0	0	0	0
0	1	0	1	0	0	1	0	0	0	0	0	0	0	0	0	0
0	1	1	1	1	0	0	0	1	0	0	0	0	0	0	1	0
0	1	1	0	0	0	0	0	0	0	0	0	0	0	0	0	0
0	1	1	0	0	0	0	0	0	0	0	0	0	0	0	0	0
0	1	1	1	1	0	1	0	0	1	0	0	0	0	0	0	0
0	1	1	1	1	1	0	0	0	1	1	1	1	0	0	0	0
0	1	0	0	0	0	0	0	0	0	0	0	0	0	0	0	0
0	1	1	1	1	1	1	1	1	1	0	1	1	0	0	0	0
0	1	1	0	0	0	0	1	1	0	0	0	0	0	0	0	0
0	1	1	1	1	0	1	1	1	0	1	0	0	0	0	0	0
0	1	1	1	1	1	1	0	1	0	1	0	0	0	0	0	0
0	1	1	1	0	0	0	0	0	0	0	0	0	0	0	0	0
0	1	1	1	0	0	0	0	0	0	0	1	0	0	0	0	0
0	1	1	1	0	1	1	1	0	0	0	0	0	0	0	0	0
0	1	1	1	1	1	1	1	0	0	0	1	0	0	0	0	0
0	1	1	1	1	0	1	0	0	0	0	0	0	0	0	0	0
0	1	1	0	0	0	0	0	0	1	0	0	0	0	0	0	0
0	1	1	1	1	1	0	1	0	0	1	1	0	0	0	0	0
0	1	1	1	1	1	1	1	0	1	0	0	0	0	0	0	0
0	1	1	1	1	0	1	1	0	1	0	0	0	-1	-1	0	-1
0	1	1	1	0	1	0	0	0	0	0	0	0	0	0	0	0
0	1	1	1	0	0	0	0	0	0	0	1	0	0	0	0	0
0	1	1	1	0	0	0	0	0	0	0	0	0	0	0	0	0
0	1	1	1	1	1	0	0	0	0	0	0	0	1	0	0	0
0	1	1	1	1	0	0	0	1	1	0	0	0	0	0	0	0
0	1	1	1	1	0	0	1	1	1	0	0	0	0	0	0	0
0	1	1	1	1	0	1	0	0	0	0	0	0	0	0	0	0
0	1	1	0	0	0	0	0	0	0	0	0	0	0	0	0	0
0	1	0	0	0	0	0	0	0	0	0	0	0	0	0	0	0
1	1	1	1	1	0	0	0	0	0	0	0	0	0	0	0	0
1	1	1	1	1	0	1	0	0	1	0	0	0	0	0	0	0
1	1	1	0	0	0	0	0	0	0	0	0	0	0	0	0	0
1	1	1	0	0	0	0	0	0	0	0	0	0	1	0	0	0
1	1	1	1	1	1	1	0	1	1	0	0	1	0	0	0	0
1	1	1	1	0	1	0	0	0	0	0	0	0	0	0	0	0
1	1	1	0	0	0	0	0	0	0	0	0	0	1	0	0	0
1	1	0	0	0	1	0	0	0	0	0	0	0	0	0	0	0
1	1	1	1	0	0	0	0	0	0	1	-1	0	1	1	0	0
1	1	0	1	0	0	1	0	0	1	0	0	1	0	0	0	0
1	1	1	1	1	0	1	1	0	0	0	0	0	0	0	0	0
1	1	1	0	0	0	0	0	0	0	0	0	0	0	0	0	0
1	1	1	0	0	0	0	0	0	0	0	0	0	0	0	0	0
1	1	1	0	1	0	0	0	1	0	0	0	0	0	0	0	0
1	1	1	1	1	0	0	0	0	0	0	1	0	0	0	0	0
1	1	1	0	-1	-1	-1	-1	0	0	0	0	0	0	-1	0	-1
1	1	1	0	0	0	0	0	0	0	0	0	0	0	0	0	0
1	1	1	1	0	0	0	0	0	0	0	0	0	0	0	0	0
1	0	0	0	0	1	0	0	0	0	0	0	0	0	0	0	0
1	1	1	1	1	0	0	0	0	0	1	0	0	0	0	0	0
1	0	0	0	0	0	0	0	0	0	0	0	0	0	0	0	0
1	1	1	1	1	0	0	1	1	0	0	0	0	0	0	0	0
1	1	0	0	0	0	0	0	0	0	0	1	0	0	0	0	0
1	1	1	0	0	1	0	0	0	-1	0	0	0	0	0	0	0
1	1	1	1	1	0	0	0	0	0	0	0	0	0	0	0	0
1	1	1	1	0	1	1	0	0	0	0	0	0	0	0	0	0
1	1	1	1	1	0	1	0	1	0	0	0	0	0	0	0	0
1	1	1	1	0	0	1	0	0	0	0	0	0	0	0	0	0
1	1	1	0	0	0	0	0	0	0	0	0	0	0	0	0	0
1	1	1	0	1	1	1	1	0	0	1	0	0	0	0	0	0
1	-1	-1	-1	0	0	0	0	-1	0	-1	0	0	0	0	0	0
1	1	0	0	0	0	1	0	0	0	0	0	0	0	0	0	0
1	1	1	0	1	0	0	0	0	0	0	0	0	0	0	0	0
1	1	1	0	0	1	0	0	0	0	0	0	0	0	0	0	0
1	1	1	0	1	1	1	1	0	0	0	0	0	0	0	0	0
1	1	0	1	0	1	0	0	0	0	0	0	0	0	0	0	0
1	1	1	0	1	1	0	1	0	0	-1	-1	0	-1	-1	0	0
1	1	0	0	0	0	0	0	0	0	0	0	0	0	0	0	0
1	1	1	1	0	0	1	0	0	0	0	0	0	0	0	0	0
1	1	1	0	1	1	0	0	0	0	0	0	0	0	0	0	0
1	1	1	0	0	0	0	0	0	0	0	0	0	0	0	0	0
1	1	1	1	0	0	0	0	0	0	0	0	0	0	0	0	0
1	1	1	1	0	0	0	1	0	0	0	0	0	0	0	0	0
1	1	1	0	1	0	0	1	1	1	1	1	1	0	0	0	0
1	1	1	1	0	0	0	0	0	0	0	0	0	0	0	0	0
1	1	1	1	0	0	0	0	0	1	0	0	0	0	0	0	0
1	1	0	1	0	1	0	1	0	0	0	0	0	0	0	0	0
1	1	1	0	1	-1	-1	-1	-1	0	0	-1	0	1	0	0	0
1	1	1	1	1	1	1	0	0	0	0	0	0	0	0	0	0
1	1	0	1	0	1	1	1	0	0	1	1	0	0	0	0	0
1	1	1	1	1	1	1	0	0	0	0	0	0	0	0	1	0
1	-1	-1	-1	-1	-1	-1	-1	0	-1	-1	0	0	0	-1	0	-1
1	1	1	1	0	0	0	0	0	0	0	0	0	0	0	0	0
1	1	1	0	0	0	0	0	0	0	0	0	0	0	0	0	-1
1	1	0	0	0	1	-1	0	0	0	0	0	0	0	0	0	0
1	-1	-1	0	0	0	0	-1	-1	-1	-1	-1	0	0	-1	-1	-1
1	1	1	0	0	0	0	0	0	0	0	0	0	0	0	0	0
1	1	1	1	1	-1	0	0	1	1	1	0	0	0	1	0	0
1	1	-1	-1	-1	0	-1	-1	-1	-1	0	-1	-1	0	0	0	0
1	1	1	0	0	1	0	0	0	0	0	0	0	0	0	0	0
1	1	1	0	0	0	0	0	0	0	0	0	0	0	0	0	0
1	1	1	0	0	0	0	0	0	0	0	0	0	0	0	0	0
1	1	1	0	0	0	0	0	0	0	0	0	0	1	0	0	0
1	1	1	0	0	1	0	0	0	0	0	1	0	0	0	0	0
1	1	1	1	1	0	1	1	1	1	1	1	1	-1	-1	-1	-1
1	1	1	0	0	0	0	0	0	0	0	0	0	0	0	0	-1
1	1	1	1	1	1	1	1	0	1	0	0	0	0	0	0	0
1	1	1	1	1	1	0	0	1	0	0	0	0	0	0	0	1
1	1	0	0	0	0	0	0	0	0	0	0	0	0	0	0	0
1	1	0	0	0	0	0	0	0	0	0	0	0	0	0	0	0
1	1	1	0	1	0	1	0	0	0	0	0	0	0	0	0	0
1	1	1	0	0	0	0	0	1	0	0	0	0	0	0	1	1
1	1	1	1	1	0	1	0	1	0	0	1	0	0	0	0	1
1	1	1	0	0	0	0	0	0	0	0	0	0	0	0	0	0
1	1	1	0	1	0	0	0	1	0	0	0	0	0	0	0	0
1	1	0	0	0	0	0	0	0	0	0	0	0	0	0	0	0
1	1	0	0	0	0	0	0	0	0	0	0	0	0	-1	0	0
1	1	0	0	0	0	0	0	0	0	0	1	0	0	0	0	0
1	1	1	0	1	0	-1	-1	-1	-1	-1	-1	0	0	0	0	0
1	1	1	0	0	0	0	0	0	0	0	0	0	0	0	0	-1
1	1	1	1	1	1	0	1	1	0	0	0	0	0	0	0	0
1	1	1	0	1	1	1	0	1	1	0	0	0	1	0	0	0
1	1	1	0	0	0	0	0	0	0	0	0	0	0	1	0	0
1	1	1	0	0	0	0	1	0	0	0	0	1	0	0	0	0
1	1	1	1	0	0	0	0	0	0	0	0	0	0	0	0	0
1	1	1	1	0	0	0	0	0	0	0	0	0	0	0	0	0
1	1	1	1	-1	-1	-1	-1	1	0	-1	0	0	-1	-1	1	0
1	0	0	0	0	0	0	0	0	0	0	0	0	0	0	0	0
1	1	0	1	0	0	0	0	0	0	0	0	0	-1	-1	0	1
1	1	1	1	1	0	0	0	0	0	0	0	0	0	0	0	0
1	1	0	1	0	0	0	0	0	0	0	0	0	0	0	0	0
1	1	1	1	1	1	0	0	0	1	1	0	0	0	0	0	0
1	1	1	1	0	0	0	0	0	0	0	0	0	1	0	0	0
1	1	1	1	1	1	1	1	1	0	0	1	0	1	0	0	0
1	1	1	0	1	0	0	0	0	0	0	0	0	0	0	0	0
1	1	1	1	1	0	0	1	0	0	1	0	0	0	0	0	0
1	1	1	1	0	0	0	0	0	0	-1	0	0	0	0	0	0
1	1	0	0	0	0	0	0	0	0	0	1	0	0	0	0	0
1	1	1	0	1	0	0	1	1	0	1	0	0	0	0	0	0
1	1	1	0	1	1	1	1	0	0	1	0	0	0	0	0	0
2	1	1	0	0	0	0	0	0	0	0	0	0	-1	-1	-1	-1
2	1	1	0	0	0	0	0	0	1	1	1	0	0	0	0	0
2	1	1	0	0	0	0	0	0	0	0	0	0	0	0	0	0
2	1	1	1	1	0	1	0	0	0	1	1	0	0	0	0	0
2	1	1	1	0	0	0	0	0	0	0	0	0	0	0	0	0
2	1	0	0	0	0	1	1	1	1	1	1	0	1	-1	0	0
2	1	0	0	0	0	0	0	0	0	0	0	0	0	0	0	0
2	1	1	1	0	1	0	0	0	0	0	0	0	0	1	0	0
2	1	1	1	1	1	1	1	0	0	0	0	0	0	0	0	0
2	1	-1	-1	0	0	-1	-1	-1	1	1	-1	0	1	-1	1	0
2	1	1	1	1	1	1	1	1	1	0	0	1	1	0	0	0
2	-1	-1	-1	-1	-1	-1	-1	-1	-1	0	0	0	0	0	0	0
2	1	1	0	0	0	1	1	1	1	0	0	0	0	0	0	0
2	1	1	1	1	0	0	1	0	0	0	0	0	0	0	1	0
2	1	0	0	0	0	0	0	0	0	0	0	0	0	0	0	0
2	1	0	0	0	0	1	1	0	0	0	0	0	-1	-1	-1	-1
2	1	1	0	0	1	1	0	0	0	0	0	0	0	0	0	0
2	1	1	1	0	1	1	0	0	0	0	0	0	0	0	0	0
2	1	1	1	0	1	1	0	0	0	0	0	0	0	0	0	0
2	0	0	0	0	0	0	0	0	0	0	0	0	0	0	0	0
2	1	1	1	0	0	0	0	0	0	0	0	0	0	0	0	0
2	1	0	0	0	0	0	0	0	0	0	0	0	0	0	0	0
2	1	1	0	0	0	0	0	0	0	0	0	0	0	0	0	0
2	1	1	0	1	1	0	0	0	1	0	0	0	0	0	1	0
2	1	1	0	0	0	0	0	1	0	1	0	0	0	0	0	0
2	0	1	1	0	0	0	0	0	0	0	0	0	0	0	0	0
2	0	0	1	0	0	0	0	0	0	1	0	0	0	0	0	0
2	1	1	0	1	1	1	1	1	0	0	0	0	0	0	0	1
2	1	1	0	1	0	0	0	0	1	0	0	0	0	0	0	0
2	1	0	0	0	0	0	0	0	0	0	0	0	0	0	0	0
2	1	0	0	0	0	0	0	0	0	0	0	0	0	0	0	0
2	1	0	0	0	0	0	0	0	0	0	0	0	0	0	0	0
2	1	1	1	1	1	1	1	1	0	1	1	1	0	0	1	0
2	1	1	1	0	0	1	0	0	0	1	0	0	0	0	0	0
2	1	1	1	1	0	1	0	1	0	0	0	0	0	0	0	0
2	1	1	1	0	0	0	0	0	1	0	1	0	0	0	0	0
2	1	1	0	0	0	0	1	0	0	0	0	0	0	0	0	0
2	1	1	0	0	0	1	1	1	0	0	0	0	0	-1	0	0
2	0	0	0	0	0	0	0	0	0	0	0	0	0	0	0	0
2	1	1	1	1	1	0	1	0	0	1	1	1	1	1	1	1
2	1	1	1	0	0	0	0	0	0	0	0	0	0	0	0	0
2	1	1	0	1	0	0	0	0	0	0	0	0	0	0	0	0
2	1	1	1	1	0	0	0	0	0	0	0	0	0	0	0	0
2	1	1	1	0	0	0	0	0	0	0	0	0	-1	0	0	0
2	1	1	1	1	1	1	0	0	1	0	0	0	0	0	0	0
2	1	1	0	0	0	0	0	0	0	0	1	0	0	0	0	0
2	1	1	1	1	1	0	0	1	0	0	0	0	0	0	0	0
2	1	1	1	1	1	1	1	1	1	0	0	0	1	0	0	1
2	1	1	0	1	0	0	0	0	0	0	0	0	0	0	0	0
2	1	1	0	1	1	1	1	1	0	0	0	0	0	0	0	1
2	1	1	1	0	0	0	1	1	1	1	1	0	0	0	0	0
2	1	1	0	1	0	0	0	0	0	0	0	0	0	0	0	0
2	1	1	1	1	1	1	1	1	1	1	1	1	0	0	0	0
2	1	1	1	1	0	0	0	1	0	0	0	0	0	0	1	0
2	1	1	0	0	1	0	0	0	0	0	0	0	0	0	0	0
2	1	0	1	0	0	0	0	0	0	0	0	0	0	0	0	0
2	1	1	1	1	1	1	1	1	1	0	1	0	0	0	0	0
2	1	1	0	0	0	0	0	0	0	0	0	0	0	0	0	0
2	1	1	1	1	1	0	1	0	0	0	0	0	0	0	0	0
2	1	1	0	0	0	0	0	0	0	0	0	0	0	0	0	0
2	1	1	1	1	0	0	0	0	0	0	0	0	0	0	0	0
2	1	1	1	0	0	0	1	1	1	0	0	0	0	0	0	0
2	1	1	1	0	0	0	0	0	0	0	0	0	0	0	0	0
2	1	1	1	0	0	0	0	0	0	0	0	0	0	0	0	0
2	1	1	1	1	1	1	0	-1	0	0	0	-1	-1	-1	0	0
2	1	1	1	0	0	0	1	0	1	0	0	0	0	0	0	0
2	1	1	1	1	1	1	1	1	0	0	0	0	0	0	0	0
2	1	1	1	0	0	0	0	0	0	0	0	1	0	0	0	0
2	1	1	0	1	0	0	0	0	0	0	0	0	0	0	0	0
2	1	1	0	0	0	0	0	0	0	0	0	0	0	0	0	0
2	1	1	1	1	1	1	1	1	0	1	1	1	0	0	1	0
2	1	1	0	0	0	1	0	0	0	0	0	0	0	0	0	0
2	1	1	0	0	0	0	0	0	0	0	0	0	0	0	0	0
2	1	1	0	0	0	0	0	0	0	0	0	0	0	-1	-1	-1
2	1	1	1	1	1	1	1	0	0	0	0	0	0	0	0	0
2	1	1	1	1	1	0	0	0	1	1	0	0	0	0	0	1
2	1	1	0	1	1	0	1	0	0	0	0	0	0	0	0	0
2	1	1	1	1	0	0	0	1	0	0	1	0	0	0	0	0
2	1	1	0	0	0	0	1	0	0	0	0	0	0	0	0	0
2	1	0	0	0	0	0	0	0	0	0	0	0	0	0	0	0
2	1	1	0	1	0	0	0	0	0	0	0	0	0	0	0	0
2	1	1	1	1	1	0	0	0	1	1	1	0	-1	0	0	0
2	1	0	0	1	0	0	0	0	0	0	0	0	0	0	-1	0
2	1	1	1	0	0	0	0	0	0	0	0	0	0	0	0	0
2	1	0	0	0	0	0	0	0	0	0	0	0	0	0	0	0
2	1	1	1	0	1	0	1	0	0	0	0	0	0	0	0	0
2	1	0	0	0	0	0	1	0	0	0	0	0	0	0	1	0
2	1	1	1	0	0	0	1	0	0	0	0	0	0	0	0	0
2	1	1	0	0	0	0	0	0	1	0	0	0	0	1	0	0
2	1	1	1	0	0	0	0	0	0	0	0	0	0	0	0	0
2	1	0	0	0	0	0	0	0	0	0	0	0	0	0	0	0
2	1	1	1	1	1	0	0	0	0	0	0	0	1	0	0	0
2	1	1	1	0	0	0	0	0	0	0	0	0	0	0	0	0
2	1	1	1	0	0	1	0	1	1	1	0	1	0	0	0	0
2	1	1	0	1	0	0	0	0	0	0	0	0	0	0	0	0
2	1	0	1	0	0	0	0	1	0	0	0	0	0	0	0	0
2	1	0	0	0	0	0	0	0	0	0	0	0	0	0	0	0
2	1	0	1	0	0	0	0	0	0	0	0	0	0	0	0	0
2	1	1	1	0	0	0	0	0	0	0	0	0	0	0	0	0
2	1	1	0	0	0	0	0	0	1	0	0	0	0	0	0	0
3	0	0	-1	0	0	0	-1	1	0	0	0	0	0	0	0	0
3	1	1	0	0	0	0	0	0	0	0	0	0	0	0	0	0
3	1	1	1	0	0	0	0	0	0	0	0	0	0	0	0	0
3	1	0	0	0	0	0	0	0	0	0	0	0	0	0	0	0
3	1	1	0	0	0	0	0	0	-1	0	0	0	0	0	0	0
3	1	0	0	1	0	0	0	0	0	0	0	0	0	0	0	-1
3	1	1	1	0	0	1	0	0	1	0	0	0	0	0	0	0
3	1	1	1	0	0	0	0	0	1	-1	0	0	0	0	0	0
3	1	1	0	0	0	0	0	0	0	0	0	0	0	0	0	0
3	1	0	0	0	0	0	0	0	0	0	0	0	0	0	0	0
3	1	1	1	0	1	1	0	0	0	0	0	0	0	0	0	0
3	1	-1	1	0	0	0	0	0	1	0	0	0	1	0	0	0
3	1	1	0	0	0	0	0	0	0	0	0	0	0	0	0	0
3	1	1	1	1	1	1	0	-1	-1	0	1	0	0	0	0	0
3	1	1	0	1	0	0	0	0	0	0	0	0	0	0	0	0
3	1	0	0	0	0	0	0	0	0	0	0	0	0	0	0	0
3	1	1	1	0	0	0	0	1	0	0	0	0	0	0	0	0
3	1	1	0	0	1	1	0	0	0	0	0	0	0	0	0	0
3	1	1	1	0	1	0	0	0	0	0	0	0	0	0	0	0
3	1	0	0	0	0	0	0	0	0	0	0	0	0	0	0	-1
3	1	1	1	0	0	0	0	0	0	0	0	0	0	0	0	0
3	1	1	1	0	0	0	0	0	0	0	0	0	0	0	0	0
3	1	1	0	0	0	0	0	0	0	0	-1	0	0	1	0	0
3	1	1	1	1	0	0	0	0	0	0	0	0	0	0	0	0
3	1	1	1	1	1	1	1	1	1	1	1	1	0	0	0	0
3	1	1	0	1	0	0	0	0	0	1	0	0	1	0	0	0
3	1	1	1	1	1	0	0	0	0	0	0	0	0	0	0	0
3	1	1	1	1	0	0	1	1	0	1	0	0	0	0	1	0
3	0	0	0	0	0	0	0	0	-1	0	0	0	0	0	-1	0
3	1	1	1	1	0	1	0	0	0	0	0	0	0	0	0	0
3	1	1	1	1	0	1	1	1	1	0	1	0	0	0	0	0
3	1	1	1	0	1	1	0	0	0	0	0	0	0	0	0	0
3	1	0	0	0	0	0	0	0	0	0	0	0	0	0	0	0
3	1	1	0	0	0	0	1	0	1	0	0	0	0	0	0	0
3	1	1	1	0	0	0	0	0	0	0	1	0	1	1	0	1
3	1	1	1	1	1	1	1	0	0	1	1	1	0	0	0	0
3	1	1	1	0	1	0	0	0	0	0	0	0	0	0	0	0
3	1	1	1	1	1	0	0	0	0	1	0	0	0	0	0	0
3	1	1	1	1	1	1	0	0	1	0	0	0	0	1	0	0
3	1	1	1	1	0	0	0	0	0	0	0	0	0	0	0	0
3	1	1	0	0	0	0	0	0	0	0	0	0	0	0	0	0
3	1	1	1	0	0	0	0	0	0	0	0	0	0	0	0	0
3	1	1	1	1	0	0	0	0	0	0	0	0	0	0	1	0
3	1	0	0	0	0	0	0	0	0	0	0	0	0	0	0	0
3	1	1	1	0	1	1	1	0	0	0	0	0	0	0	0	0
3	1	1	1	0	1	0	0	0	0	0	0	0	0	0	0	0
3	-1	-1	-1	-1	-1	-1	-1	-1	-1	-1	-1	-1	-1	-1	-1	0
3	1	1	1	0	0	0	0	0	0	0	0	0	0	0	0	0
3	1	1	0	0	1	0	0	0	0	0	0	0	0	0	0	0
3	1	0	0	0	0	0	0	0	0	0	0	0	0	0	0	0
3	1	0	0	0	0	0	0	0	0	0	0	0	0	0	0	0
3	1	0	1	0	0	0	0	0	0	0	0	0	0	0	0	0
3	0	0	0	0	0	0	0	0	0	0	0	0	0	0	0	0
3	1	0	0	1	0	0	0	0	0	0	0	0	0	0	0	0
3	1	1	0	1	1	1	1	0	0	0	0	0	0	0	0	0
3	1	1	1	1	1	0	0	0	0	0	0	0	0	0	0	0
3	0	0	0	1	0	0	0	0	0	0	0	0	0	0	0	0
3	1	1	0	0	0	0	0	0	0	0	0	0	0	0	0	0
3	1	0	1	1	1	0	1	0	1	0	0	0	0	0	0	0
3	1	1	1	0	0	0	0	0	0	0	0	0	0	0	0	0
3	-1	0	0	-1	-1	0	0	0	-1	0	-1	0	-1	-1	0	0
3	1	0	1	0	0	0	0	0	0	0	0	0	0	0	0	0
3	1	1	0	0	0	0	0	0	0	0	0	0	1	0	0	0
3	1	1	0	1	1	1	0	1	0	1	1	1	0	0	0	0
3	1	1	0	0	0	0	0	0	0	0	0	0	0	0	0	0
3	1	1	1	1	1	1	1	1	0	1	0	1	0	0	0	0
3	1	1	1	0	0	0	0	0	0	0	0	0	0	0	0	0
3	1	1	1	0	1	0	0	0	0	0	0	0	0	0	0	0
3	1	1	0	0	0	1	0	0	0	1	0	0	0	0	1	1
3	1	1	1	0	0	0	0	1	0	0	0	0	0	0	0	0
3	1	1	0	1	0	0	0	0	0	1	0	0	0	0	0	0
3	1	0	0	0	0	0	0	0	0	0	0	0	0	0	0	0
3	1	1	0	0	0	0	0	0	0	0	0	0	0	0	0	0
3	1	1	1	0	0	0	0	0	0	0	0	0	0	0	0	0
3	1	0	0	0	0	0	0	0	0	0	0	0	0	0	0	0
3	1	1	0	0	0	1	0	0	0	0	0	0	0	0	1	-1
3	1	1	0	0	0	0	0	0	0	0	0	0	0	0	0	0
3	1	1	0	0	0	0	0	1	0	0	0	0	0	0	0	0
3	1	1	1	1	1	0	0	0	0	0	1	0	0	0	0	0
3	0	1	0	1	0	0	0	0	0	0	0	0	0	0	0	0
3	1	0	0	1	1	0	0	0	0	0	0	0	0	0	0	0
3	1	1	1	1	1	0	0	1	-1	0	0	1	1	0	0	0
3	1	1	1	1	0	0	1	0	0	0	0	0	0	0	0	0
3	1	1	1	0	0	0	0	0	1	0	0	0	0	0	0	0
3	1	1	1	1	1	0	1	1	1	1	1	0	0	0	0	0
3	1	1	1	0	1	1	1	0	0	0	0	0	0	0	0	0
3	1	1	0	0	0	0	0	0	0	0	0	0	0	0	-1	-1
3	1	1	1	0	0	0	0	0	0	0	1	0	0	0	0	0
3	1	1	1	1	0	0	0	0	0	0	0	0	0	0	0	0
3	1	0	1	0	0	0	0	0	0	0	0	0	0	0	0	0
3	1	0	0	0	0	0	0	1	0	0	0	0	0	0	0	0
3	1	0	1	1	0	0	0	0	0	0	0	0	0	0	0	0
3	1	1	1	0	0	0	0	0	0	0	0	0	0	0	0	0
3	1	1	0	0	0	0	0	0	0	0	0	0	0	0	0	0
3	1	1	-1	1	1	0	0	0	-1	0	0	0	0	0	0	0
3	1	1	0	0	1	1	0	0	0	0	0	-1	0	0	1	0
3	1	1	1	0	0	0	0	1	0	0	0	0	0	0	0	0
3	1	0	1	0	0	0	0	0	0	1	0	0	0	0	0	0
3	1	0	1	0	0	0	0	0	0	0	0	1	0	0	0	0
3	1	1	1	0	0	0	0	0	0	0	0	0	0	0	0	0
4	1	1	1	0	1	0	0	0	0	0	0	0	0	0	0	0
4	1	1	0	0	-1	0	0	0	0	0	0	0	0	0	0	-1
4	0	0	0	0	0	0	0	0	0	0	0	0	0	0	0	0
4	1	1	1	0	1	0	1	0	0	0	0	0	0	0	0	0
4	0	0	0	0	0	0	0	0	0	0	0	0	0	0	0	0
4	1	0	1	0	0	0	1	0	0	0	0	0	0	0	0	0
4	1	1	0	1	0	0	0	0	0	0	0	0	0	0	-1	-1
4	1	1	1	1	1	1	1	1	1	1	0	1	0	0	0	1
4	1	1	1	1	1	0	1	1	0	0	1	0	0	0	0	0
4	1	1	0	0	0	0	0	0	0	0	0	0	0	0	0	0
4	1	1	1	0	0	0	0	0	0	0	0	0	0	0	0	-1
4	1	0	0	0	1	1	0	0	0	0	0	0	0	0	0	0
4	1	1	0	0	0	0	0	0	0	0	0	0	0	0	0	0
4	1	1	0	0	0	0	0	0	0	0	0	0	0	0	0	0
4	1	1	0	1	1	1	1	0	0	0	0	0	0	1	0	0
4	1	1	1	0	0	0	0	0	0	1	0	1	0	0	1	1
4	1	1	1	1	0	1	0	0	0	0	0	0	0	0	0	1
4	1	1	1	1	0	0	0	0	0	0	0	0	-1	0	0	0
4	1	0	1	0	0	0	0	0	0	0	0	0	0	0	0	-1
4	1	1	1	0	1	1	0	0	0	0	0	0	0	0	0	0
4	1	1	1	0	1	1	0	0	0	0	0	0	0	0	0	0
4	1	0	1	0	0	0	0	0	0	0	0	0	0	0	0	0
4	1	1	0	0	0	0	0	0	0	0	0	0	1	0	0	0
4	1	1	1	1	1	1	0	1	0	1	1	0	0	0	0	1
4	1	1	1	0	0	0	0	0	0	0	0	0	0	0	0	0
4	1	1	1	1	0	0	1	0	1	0	0	-1	0	0	0	0
4	1	1	1	1	1	1	0	1	0	0	0	0	0	0	0	0
4	1	1	1	1	1	1	1	0	1	0	0	0	0	0	0	0
4	1	1	0	0	0	0	0	0	0	0	0	0	0	0	0	0
4	1	1	0	0	0	0	0	0	0	0	0	0	0	0	0	0
4	1	1	1	0	0	1	0	1	1	0	0	0	0	0	0	0
4	1	1	1	0	0	-1	1	0	0	0	0	0	-1	0	0	0
4	1	0	1	0	0	0	0	0	0	0	0	0	0	0	0	0
4	1	0	1	1	1	1	1	1	0	1	0	1	0	0	0	0
4	1	0	1	0	0	0	0	-1	1	-1	0	1	-1	0	0	0
4	-1	-1	-1	-1	-1	-1	-1	-1	-1	-1	-1	-1	-1	-1	-1	0
4	1	1	0	1	0	0	0	0	0	0	0	0	0	0	0	0
4	1	1	1	1	0	0	0	0	0	0	0	0	0	0	0	0
4	1	1	1	1	1	1	0	0	0	0	0	0	0	0	0	0
4	1	1	0	0	0	0	0	0	0	0	0	0	0	0	0	0
4	0	1	0	0	0	0	0	0	0	0	0	0	0	0	-1	0
4	1	1	1	0	0	0	0	0	0	0	0	0	0	1	0	0
4	1	1	0	1	1	1	1	0	0	0	0	0	0	1	0	0
4	1	1	1	1	1	1	0	0	0	0	1	0	0	0	0	0
4	-1	-1	-1	-1	-1	-1	-1	-1	-1	-1	-1	0	0	0	0	0
4	1	1	1	0	0	0	0	0	0	0	0	0	0	0	0	0
4	1	1	0	0	0	0	0	0	0	0	0	0	1	0	0	0
4	1	1	0	0	0	1	0	0	0	0	0	0	0	0	1	0
4	-1	1	0	0	0	0	0	0	0	0	0	0	0	0	0	0
4	1	1	1	1	1	1	0	0	1	1	0	0	-1	0	0	0
4	1	1	1	1	0	1	0	0	0	0	1	1	0	0	0	0
4	1	1	0	0	0	0	0	0	0	0	0	0	0	0	-1	-1
4	1	1	0	0	0	-1	0	0	0	0	0	0	0	0	0	0
4	1	0	0	0	-1	0	-1	0	0	0	0	0	0	0	0	0
4	1	1	1	1	1	0	0	0	0	0	0	0	0	0	0	0
4	1	1	0	1	1	0	0	0	0	0	0	0	0	0	0	0
4	1	1	-1	1	1	0	1	0	0	0	0	0	0	1	0	0
4	1	1	1	1	0	1	0	0	0	0	0	0	0	0	0	0
4	0	0	0	0	0	0	0	0	0	0	0	0	0	1	0	0
4	1	1	0	0	1	0	0	0	0	0	0	0	0	0	0	0
4	1	0	0	0	0	0	0	0	0	0	0	0	0	0	0	0
4	1	1	1	1	0	1	1	0	0	0	1	0	0	0	0	0
4	1	0	0	0	0	0	0	0	0	0	0	0	0	0	0	0
4	0	0	0	0	0	0	0	0	0	0	0	0	0	0	0	0
4	0	0	0	0	0	0	0	0	0	0	0	0	0	0	0	0
4	1	1	1	1	1	1	1	1	1	0	1	0	0	0	0	0
4	0	1	1	0	0	0	0	0	0	0	0	0	0	0	0	0
4	1	0	0	0	0	0	0	0	0	0	0	0	0	0	0	0
4	1	1	1	0	0	0	0	0	0	0	0	0	0	0	0	0
4	1	1	0	0	0	-1	0	0	0	0	0	0	0	0	0	0
4	-1	-1	0	0	-1	0	0	0	0	0	-1	0	0	0	0	0
4	1	1	0	0	0	0	0	0	0	0	0	0	0	0	0	0
4	1	1	0	1	0	0	0	0	1	0	0	0	0	0	0	0
4	1	1	1	1	1	1	0	1	1	1	1	0	0	0	0	0
4	-1	-1	-1	-1	-1	-1	-1	-1	-1	-1	-1	0	0	0	0	0
4	1	1	1	1	1	0	0	1	1	0	0	0	0	0	0	0
4	1	1	1	1	0	0	0	0	0	0	0	0	0	0	0	0
4	1	1	0	0	0	0	1	-1	0	0	0	0	0	0	0	0
4	1	0	0	1	0	1	0	1	1	1	0	0	0	0	0	0
4	1	1	0	0	0	0	0	0	0	0	0	0	0	0	0	0
4	1	0	0	0	0	0	0	0	0	0	0	0	0	0	0	0
4	1	1	1	1	1	1	1	1	0	1	1	0	0	0	0	0
4	1	1	1	0	1	-1	0	0	0	0	0	0	0	0	0	0
4	1	1	1	0	0	1	0	1	1	0	0	0	0	0	0	0
4	1	1	0	1	0	0	0	0	0	0	0	0	0	0	0	0
4	0	0	0	0	0	0	0	0	0	0	0	0	0	0	0	0
4	1	1	1	1	1	0	0	0	0	0	0	0	0	0	0	0
4	1	1	0	0	1	0	1	0	1	1	1	1	1	0	0	0
4	1	1	1	0	0	0	0	0	0	0	0	0	0	0	0	0
4	1	1	1	1	1	0	1	0	0	0	0	0	0	0	0	0
4	-1	1	1	0	0	0	0	0	0	0	0	0	0	0	0	0
4	1	0	0	0	0	0	0	0	0	0	0	0	0	0	0	0
4	-1	1	0	1	0	0	0	0	0	0	0	1	0	0	0	0
4	1	1	1	1	1	0	0	0	0	0	1	0	0	0	0	-1
4	1	1	0	0	0	-1	0	0	0	0	0	0	0	0	0	0
4	1	1	1	0	0	0	-1	0	1	0	0	1	1	0	1	1
4	1	0	1	0	0	0	0	0	0	0	0	0	0	0	0	-1
4	1	1	1	0	0	0	0	0	0	0	0	0	0	0	0	-1
4	0	0	0	0	1	0	0	0	0	0	0	0	1	-1	0	0
4	1	1	1	0	0	0	0	0	0	0	0	0	0	0	0	0
