# Supplementary material for: Markerless tracking of an entire honey bee colony
Source: Nat Commun. 2021 Mar 19;12:1733. doi: 10.1038/s41467-021-21769-1 (PMC7979864; doi:10.1038/s41467-021-21769-1)
Supplement: Supplementary file 4 — Description of Additional Supplementary Files [file 41467_2021_21769_MOESM4_ESM.zip › raw_source/sup_fig_17_right.txt]

# number	proportion	method	hive
960	0.730	0	1
1034	0.786	1	1
1046	0.795	2	1
470	0.512	0	2
716	0.781	1	2
714	0.778	2	2
637	0.759	0	3
724	0.863	1	3
724	0.863	2	3
766	0.599	0	4
946	0.740	1	4
944	0.738	2	4
374	0.464	0	5
580	0.720	1	5
617	0.766	2	5
