# Supplementary material for: Markerless tracking of an entire honey bee colony
Source: Nat Commun. 2021 Mar 19;12:1733. doi: 10.1038/s41467-021-21769-1 (PMC7979864; doi:10.1038/s41467-021-21769-1)
Supplement: Supplementary file 4 — Description of Additional Supplementary Files [file 41467_2021_21769_MOESM4_ESM.zip › raw_source/sup_fig_8.txt]

# hive	time_week	cell-bees_brood_distance	visible_bees_brood_distance
1	0.053075	23.530662	34.656649
1	0.053274	27.328452	35.549593
1	0.053472	27.379063	36.471224
1	0.053671	24.577091	36.755057
1	0.053869	26.440304	36.171792
1	0.054067	25.290333	37.055213
1	0.054266	26.779830	36.424256
1	0.054464	27.438711	35.854291
1	0.054663	23.901463	34.265374
1	0.054861	23.650690	36.878404
1	0.055060	23.695637	37.593389
1	0.055258	26.113529	36.866559
1	0.055456	23.859065	36.054062
1	0.055655	23.776533	35.051938
1	0.055853	22.012926	35.883814
1	0.056052	24.210537	36.673511
1	0.056250	23.561730	37.938230
1	0.056448	25.074435	36.518150
1	0.056647	25.791800	36.635596
1	0.056845	23.704651	38.186268
1	0.057044	25.210288	36.959197
1	0.057242	30.677646	37.168858
1	0.057440	24.737300	37.458683
1	0.057639	24.424476	35.660471
1	0.057837	26.760496	36.478127
1	0.058036	24.018706	37.400864
1	0.058234	23.618834	37.056102
1	0.058433	25.523407	37.037831
1	0.058631	25.818157	36.171855
1	0.058829	25.440013	36.250332
1	0.059028	24.753998	35.834047
1	0.059226	25.337659	36.285873
1	0.059425	23.081702	36.945269
1	0.059623	23.670443	37.269946
1	0.059821	24.768720	36.946107
1	0.060020	25.177293	36.423912
1	0.060218	23.794308	36.485986
1	0.060417	26.594854	37.324287
1	0.060615	25.565071	36.832799
1	0.060813	24.566901	36.634979
1	0.061012	25.045856	36.620980
1	0.061210	25.155513	35.301708
1	0.061409	24.719256	35.604192
1	0.061607	25.700656	36.572154
1	0.061806	23.548683	35.799011
1	0.062004	23.738576	36.533646
1	0.062202	27.001676	35.074818
1	0.062401	24.540186	36.315159
1	0.062599	24.474651	36.405496
1	0.062798	24.953458	36.611254
1	0.062996	25.499347	36.952877
1	0.063194	28.477547	37.720376
1	0.063393	26.292065	37.293260
1	0.063591	28.105960	37.933324
1	0.063790	26.450525	36.402975
1	0.063988	27.302255	36.049278
1	0.064187	26.843982	36.726290
1	0.064385	25.428418	35.810381
1	0.064583	22.752364	36.710432
1	0.064782	24.378978	35.999128
1	0.064980	24.894762	35.188200
1	0.065179	25.515625	35.770892
1	0.065377	25.934567	35.817370
1	0.065575	23.024605	35.891583
1	0.065774	24.766622	35.624387
1	0.065972	23.753925	37.206903
1	0.066171	24.677532	36.028287
1	0.066369	25.487639	35.294138
1	0.066567	23.268977	36.258784
1	0.066766	25.541104	37.104808
1	0.066964	35.161123	43.933554
1	0.067163	26.472851	37.299220
1	0.067361	25.484413	36.715412
1	0.067560	23.956184	36.603938
1	0.067758	26.222434	36.709404
1	0.067956	25.516565	37.155607
1	0.068155	23.245626	37.423337
1	0.068353	24.094702	37.016844
1	0.068552	23.463670	37.419789
1	0.068750	26.179511	35.667008
1	0.068948	22.860331	36.618066
1	0.069147	24.228204	36.652663
1	0.069345	23.475293	37.218222
1	0.069544	22.874526	36.837611
1	0.069742	23.450311	37.174518
1	0.069940	22.296146	37.074393
1	0.070139	20.782588	38.405791
1	0.070337	22.710585	38.326095
1	0.070536	22.509394	37.383137
1	0.070734	26.524858	37.329505
1	0.070933	20.735439	37.358512
1	0.071131	21.718390	36.764709
1	0.071329	22.545424	37.658319
1	0.071528	20.750702	36.871788
1	0.071726	21.384466	37.589093
1	0.071925	25.653492	37.351422
1	0.072123	25.705895	37.812248
1	0.072321	24.934121	35.045275
1	0.072520	24.427110	36.330084
1	0.072718	24.772020	35.453293
1	0.072917	24.576509	36.203051
1	0.073115	24.341904	34.506914
1	0.073313	22.817654	35.187332
1	0.073512	26.494198	35.503399
1	0.073710	24.450292	36.872944
1	0.073909	26.367623	37.432757
1	0.074107	22.915501	37.806509
1	0.074306	24.123470	37.640238
1	0.074504	23.672469	37.527398
1	0.074702	24.805950	36.141035
1	0.074901	27.195022	37.067675
1	0.075099	26.205588	37.796271
1	0.075298	22.284578	36.924674
1	0.075496	23.694291	37.018291
1	0.075694	23.094237	35.932391
1	0.075893	21.051019	35.825920
1	0.076091	23.901715	36.442012
1	0.076290	20.120331	36.731368
1	0.076488	23.162946	35.968589
1	0.076687	24.323262	35.673692
1	0.076885	22.428595	36.737644
1	0.077083	22.430017	36.237504
1	0.077282	23.176808	36.083636
1	0.077480	22.941818	35.777915
1	0.077679	24.474158	36.215770
1	0.077877	24.677207	36.292483
1	0.078075	26.154478	37.485485
1	0.078274	24.480470	35.800557
1	0.078472	24.155017	36.188698
1	0.078671	25.325159	36.229756
1	0.078869	24.139936	36.429579
1	0.079067	23.061269	35.670768
1	0.079266	25.958729	34.920633
1	0.079464	24.861897	36.208691
1	0.079663	21.304569	36.585940
1	0.079861	25.125294	36.049615
1	0.080060	23.309466	35.992526
1	0.080258	23.482611	36.429989
1	0.080456	24.181845	36.115172
1	0.080655	23.695209	36.093547
1	0.080853	24.698508	35.277740
1	0.081052	24.529929	35.637146
1	0.081250	23.770006	35.198578
1	0.081448	22.567449	36.249963
1	0.081647	23.563942	36.035314
1	0.081845	23.960000	34.881345
1	0.082044	21.699574	35.038717
1	0.082242	24.127877	35.487889
1	0.082440	23.204137	34.848368
1	0.082639	21.806408	36.609827
1	0.082837	25.825876	35.329009
1	0.083036	23.015740	36.652975
1	0.083234	24.628793	36.344048
1	0.083433	27.099726	36.567052
1	0.083631	24.081204	35.739485
1	0.083829	22.590746	36.520123
1	0.084028	22.786459	37.459653
1	0.084226	22.226511	36.585187
1	0.084425	21.083488	36.426251
1	0.084623	24.940001	35.161571
1	0.084821	21.961387	36.332229
1	0.085020	21.736399	36.243633
1	0.085218	25.803645	35.430793
1	0.085417	24.437067	35.496477
1	0.085615	25.240902	36.053446
1	0.085813	24.778437	36.076909
1	0.086012	24.963822	36.611183
1	0.086210	24.966047	37.112699
1	0.086409	26.348042	36.879869
1	0.086607	23.159167	36.749318
1	0.086806	24.315085	36.360657
1	0.087004	27.184596	36.855809
1	0.087202	25.596711	37.355201
1	0.087401	24.641115	38.941351
1	0.087599	24.602096	38.476580
1	0.087798	24.598833	37.836909
1	0.087996	23.925998	37.111698
1	0.088194	20.748659	37.845072
1	0.088393	25.251448	36.784918
1	0.088591	22.557083	36.202590
1	0.088790	24.204657	36.341129
1	0.088988	24.580301	35.741163
1	0.089187	22.858716	37.334582
1	0.089385	25.949600	35.637355
1	0.089583	24.163455	37.944963
1	0.089782	23.546366	37.085547
1	0.089980	24.452629	36.725296
1	0.090179	23.223453	36.106033
1	0.090377	21.334465	37.147251
1	0.090575	21.428990	36.789020
1	0.090774	21.879837	36.294705
1	0.090972	21.934347	36.438940
1	0.091171	24.383580	36.022537
1	0.091369	26.473787	36.312405
1	0.091567	23.304545	36.522806
1	0.091766	23.222767	36.710309
1	0.091964	26.752769	35.825313
1	0.092163	25.954128	36.805672
1	0.092361	25.844547	36.959390
1	0.092560	23.458489	35.867787
1	0.092758	22.191629	37.081196
1	0.092956	23.518884	37.940425
1	0.093155	25.228897	37.448542
1	0.093353	23.269392	36.794477
1	0.093552	20.372967	36.476770
1	0.093750	22.411155	36.864675
1	0.093948	22.526585	36.154165
1	0.094147	26.552012	36.268138
1	0.094345	26.366980	37.117964
1	0.094544	24.532229	37.896771
1	0.094742	23.498558	36.362528
1	0.094940	24.630042	36.637285
1	0.095139	22.461604	38.052231
1	0.095337	24.412259	37.640836
1	0.095536	23.026369	36.885378
1	0.095734	21.013271	38.054866
1	0.095933	22.203689	38.052111
1	0.096131	24.556437	36.715437
1	0.096329	23.386104	36.431107
1	0.096528	24.426958	36.026623
1	0.096726	24.103590	37.775587
1	0.096925	25.039659	37.675742
1	0.097123	23.954923	36.310578
1	0.097321	25.146080	35.834314
1	0.097520	24.554345	36.456494
1	0.097718	25.665511	36.379247
1	0.097917	25.230836	36.688144
1	0.098115	25.313889	35.659126
1	0.098313	25.092729	37.292335
1	0.098512	22.265083	39.092255
1	0.098710	24.752067	38.295027
1	0.098909	23.753622	36.737297
1	0.099107	25.858920	36.907897
1	0.099306	26.984933	35.560188
1	0.099504	25.117177	37.140718
1	0.099702	24.797893	36.594956
1	0.099901	26.126610	36.961836
1	0.100099	24.787928	35.633791
1	0.100298	26.103485	36.897431
1	0.100496	24.403613	37.463132
1	0.100694	22.213148	37.242889
1	0.100893	23.445866	35.996629
1	0.101091	23.017811	36.805712
1	0.101290	23.413475	37.603751
1	0.101488	22.357904	37.929043
1	0.101687	22.755173	36.331499
1	0.101885	23.285306	36.092296
1	0.102083	23.128449	37.167441
1	0.102282	24.932917	36.139013
1	0.102480	21.594973	36.986282
1	0.102679	25.934143	37.815228
1	0.102877	26.759919	36.072129
1	0.103075	25.565265	36.085202
1	0.103274	24.439483	35.409181
1	0.103472	24.546840	36.519124
1	0.103671	25.880479	35.398794
1	0.103869	26.566267	35.899985
1	0.104067	25.485617	36.685724
1	0.104266	23.560993	36.160371
1	0.104464	24.869822	35.767836
1	0.104663	30.018951	34.659579
1	0.104861	26.733967	34.848305
1	0.105060	23.350084	36.989754
1	0.105258	27.076513	35.640718
1	0.105456	27.431412	36.568446
1	0.105655	25.583617	38.125023
1	0.105853	23.794135	35.942123
1	0.106052	25.242247	35.665865
1	0.106250	25.035908	37.862278
1	0.106448	24.129779	36.679527
1	0.106647	23.403998	36.824880
1	0.106845	23.910439	38.651761
1	0.107044	25.155960	37.826520
1	0.107242	23.376474	37.551027
1	0.107440	24.956453	37.674343
1	0.107639	24.836161	36.786961
1	0.107837	26.381647	36.561034
1	0.108036	22.823459	35.930240
1	0.108234	24.040362	36.423611
1	0.108433	23.834484	37.396320
1	0.108631	24.322600	37.326567
1	0.108829	22.539677	36.661111
1	0.109028	21.246309	37.406739
1	0.109226	24.570943	37.098440
1	0.109425	22.979378	37.141394
1	0.109623	22.234168	38.268028
1	0.109821	21.190261	38.650814
1	0.110020	26.936666	36.441168
1	0.110218	26.478968	37.029887
1	0.110417	23.749416	36.377645
1	0.110615	22.993503	36.555114
1	0.110813	26.353460	36.767567
1	0.111012	24.002182	36.803511
1	0.111210	25.104514	35.988482
1	0.111409	24.662173	35.449763
1	0.111607	22.423704	37.050467
1	0.111806	21.639937	34.961897
1	0.112004	24.151206	34.253092
1	0.112202	26.112492	34.198882
1	0.112401	23.987174	34.139086
1	0.112599	22.556828	35.223407
1	0.112798	20.436495	36.764695
1	0.112996	20.778443	36.737002
1	0.113194	21.057625	36.606796
1	0.113393	23.754537	36.147129
1	0.113591	22.411122	36.780878
1	0.113790	22.824250	35.114563
1	0.113988	22.190166	36.059654
1	0.114187	23.869430	35.799504
1	0.114385	23.408648	34.810346
1	0.114583	23.862173	35.837108
1	0.114782	26.454708	35.721725
1	0.114980	26.088085	34.302510
1	0.115179	22.335426	34.106685
1	0.115377	21.411264	35.622291
1	0.115575	22.743402	36.012682
1	0.115774	22.041476	35.683219
1	0.115972	25.186848	34.636567
1	0.116171	20.796185	36.291641
1	0.116369	22.531826	36.188650
1	0.116567	22.081259	36.930195
1	0.116766	23.581994	35.917739
1	0.116964	23.529845	36.126717
1	0.117163	21.927235	36.188683
1	0.117361	20.537551	36.397159
1	0.117560	22.596587	36.527626
1	0.117758	23.486308	37.494496
1	0.117956	25.842298	35.889581
1	0.118155	22.351890	38.930614
1	0.118353	25.355543	37.033456
1	0.118552	24.568385	37.567274
1	0.118750	22.435050	37.244346
1	0.118948	21.700747	37.751547
1	0.119147	23.584220	37.328264
1	0.119345	24.644086	37.741502
1	0.119544	26.161127	36.082475
1	0.119742	28.429567	34.982472
1	0.119940	23.824242	33.238878
1	0.120139	25.952622	33.336601
1	0.120337	25.017299	36.895262
1	0.120536	25.518540	36.644400
1	0.120734	23.744199	35.558403
1	0.120933	24.859677	35.665113
1	0.121131	20.369707	35.942735
1	0.121329	23.731802	32.589305
1	0.121528	22.305540	35.797437
1	0.121726	24.611183	36.080339
1	0.121925	23.907278	34.712592
1	0.122123	22.374463	35.550826
1	0.122321	23.108134	36.029666
1	0.122520	20.290116	35.208463
1	0.122718	20.871213	35.300907
1	0.122917	23.037437	33.209987
1	0.123115	20.632097	34.703445
1	0.123313	24.033708	34.603271
1	0.123512	22.167710	33.920287
1	0.123710	22.963670	33.465574
1	0.123909	21.949074	34.621036
1	0.124107	24.966605	34.901725
1	0.124306	24.218628	34.951574
1	0.124504	24.631132	33.252565
1	0.124702	23.517297	33.966607
1	0.124901	21.124204	34.674413
1	0.125099	23.939100	34.237955
1	0.125298	22.849908	35.528256
1	0.125496	24.243665	34.661988
1	0.125694	23.871018	34.362771
1	0.125893	23.932493	35.606712
1	0.126091	27.368114	36.219662
1	0.126290	26.978872	36.434897
1	0.126488	27.377244	35.625090
1	0.126687	23.475881	34.805497
1	0.126885	25.592548	36.325146
1	0.127083	23.042384	34.495664
1	0.127282	21.129436	35.359033
1	0.127480	25.608813	34.259831
1	0.127679	26.579920	34.769365
1	0.127877	26.071600	35.874548
1	0.128075	26.910051	35.641073
1	0.128274	23.649351	35.475707
1	0.128472	26.366569	35.074304
1	0.128671	24.898581	34.566740
1	0.128869	23.637782	36.248008
1	0.129067	23.347728	35.821441
1	0.129266	23.715349	36.239201
1	0.129464	23.725565	35.404739
1	0.129663	21.775873	36.491227
1	0.129861	24.570651	36.499997
1	0.130060	23.342839	36.173948
1	0.130258	28.826609	35.794320
1	0.130456	25.710934	37.195454
1	0.130655	25.998512	37.128718
1	0.130853	24.178210	37.607521
1	0.131052	24.041399	37.545343
1	0.131250	23.156318	35.763964
1	0.131448	26.214892	35.265384
1	0.131647	23.005975	35.826239
1	0.131845	20.105793	36.860771
1	0.132044	25.327793	36.615464
1	0.132242	24.076690	36.592628
1	0.132440	24.261212	35.309766
1	0.132639	24.830729	35.770335
1	0.132837	28.440677	35.488316
1	0.133036	26.812402	36.851733
1	0.133234	28.335934	37.091352
1	0.133433	24.078261	37.392584
1	0.133631	25.953434	36.346977
1	0.133829	27.764255	36.506817
1	0.134028	25.912699	36.090636
1	0.134226	26.912213	34.756945
1	0.134425	25.948863	34.641535
1	0.134623	22.925954	36.671938
1	0.134821	27.705611	35.896178
1	0.135020	25.568029	35.909201
1	0.135218	25.172708	35.122795
1	0.135417	23.193935	35.032492
1	0.135615	23.329692	34.315432
1	0.135813	26.395057	34.482161
1	0.136012	20.318423	35.386150
1	0.136210	23.380864	34.314315
1	0.136409	28.691395	36.292199
1	0.136607	25.937136	35.464518
1	0.136806	25.099981	37.149166
1	0.137004	25.422668	36.397645
1	0.137202	25.358634	36.064116
1	0.137401	21.511767	37.135624
1	0.137599	22.570071	35.799567
1	0.137798	25.042545	34.754226
1	0.137996	25.150786	34.581301
1	0.138194	21.978474	35.638821
1	0.138393	22.709809	35.793367
1	0.138591	21.406033	37.667529
1	0.138790	20.849089	37.529176
1	0.138988	21.883551	37.301039
1	0.139187	23.756771	36.667199
1	0.139385	23.767950	36.315877
1	0.139583	26.653888	35.835727
1	0.139782	24.159222	36.265719
1	0.139980	23.550641	36.798184
1	0.140179	24.794281	35.152151
1	0.140377	27.443207	35.474441
1	0.140575	24.044316	33.175568
1	0.140774	23.560373	34.369987
1	0.140972	24.657821	35.146893
1	0.141171	23.647266	34.956334
1	0.141369	22.335465	35.549164
1	0.141567	22.114271	36.183286
1	0.141766	22.428651	35.396345
1	0.141964	21.957703	33.705884
1	0.142163	24.263514	34.742791
1	0.142361	24.178296	33.874912
1	0.142560	22.838620	35.239284
1	0.142758	22.224258	36.052866
1	0.142956	23.558723	36.166166
1	0.143155	22.495233	35.052063
1	0.143353	23.079515	35.880649
1	0.143552	23.548673	33.405685
1	0.143750	25.190053	33.165467
1	0.143948	23.194418	34.405225
1	0.144147	22.526977	32.918849
1	0.144345	23.941997	32.792828
1	0.144544	26.427485	33.369561
1	0.144742	25.179017	33.823488
1	0.144940	24.105714	33.844732
1	0.145139	22.862760	32.782267
1	0.145337	25.524450	34.273130
1	0.145536	24.828395	34.910406
1	0.145734	22.829902	34.408035
1	0.145933	26.559244	33.028144
1	0.146131	23.638759	34.965514
1	0.146329	24.362562	33.525738
1	0.146528	23.514834	34.989263
1	0.146726	22.821988	33.207925
1	0.146925	22.208747	34.485983
1	0.147123	21.714121	33.069998
1	0.147321	20.577104	34.584116
1	0.147520	19.942687	34.425781
1	0.147718	24.061572	31.982103
1	0.147917	23.135387	32.215121
1	0.148115	21.360100	32.663065
1	0.148313	22.622505	30.654516
1	0.148512	22.679967	34.279857
1	0.148710	21.643457	33.598715
1	0.148909	23.524602	31.952712
1	0.149107	21.337662	30.764544
1	0.149306	22.477411	31.846682
1	0.149504	22.495794	29.953667
1	0.149702	24.498875	30.420346
1	0.149901	23.746189	31.273823
1	0.150099	23.235702	32.912314
1	0.150298	22.640593	32.561932
1	0.150496	22.564006	34.098070
1	0.150694	20.135692	33.314357
1	0.150893	24.866871	34.733195
1	0.151091	21.668400	35.252539
1	0.151290	21.487540	33.074155
1	0.151488	20.877189	34.153771
1	0.151687	21.988180	32.904132
1	0.151885	21.405227	30.894654
1	0.152083	21.257174	33.114533
1	0.152282	24.920473	33.544201
1	0.152480	24.063698	31.643300
1	0.152679	27.024135	31.975631
1	0.152877	25.032901	32.512357
1	0.153075	23.412294	33.860591
1	0.153274	23.125167	33.336542
1	0.153472	23.064143	33.045314
1	0.153671	23.082863	34.463899
1	0.153869	23.258874	33.964837
1	0.154067	23.437366	33.526446
1	0.154266	24.642920	33.351877
1	0.154464	23.312388	32.592563
1	0.154663	23.471112	31.739926
1	0.154861	24.748543	30.572048
1	0.155060	26.374170	31.997952
1	0.155258	27.070746	32.562478
1	0.155456	24.036557	33.678902
1	0.155655	27.106038	33.339413
1	0.155853	23.777548	33.945967
1	0.156052	25.549947	33.313812
1	0.156250	24.563067	35.500137
1	0.156448	26.553342	32.802343
1	0.156647	22.695275	32.731187
1	0.156845	22.829520	33.775832
1	0.157044	20.952564	32.889684
1	0.157242	23.785450	32.527511
1	0.157440	22.907189	33.696496
1	0.157639	25.773420	33.011835
1	0.157837	22.870694	33.916146
1	0.158036	24.521250	33.005103
1	0.158234	21.853627	32.870961
1	0.158433	22.843538	33.091988
1	0.158631	24.057357	33.705166
1	0.158829	23.424710	32.630669
1	0.159028	23.256116	33.383760
1	0.159226	26.513200	34.127975
1	0.159425	24.796540	34.449459
1	0.159623	24.438135	33.556486
1	0.159821	22.722569	33.772714
1	0.160020	24.876945	34.137413
1	0.160218	21.789876	35.151031
1	0.160417	23.382377	34.095988
1	0.160615	20.869178	34.551411
1	0.160813	23.515497	33.985355
1	0.161012	24.226307	34.305675
1	0.161210	22.889476	35.064539
1	0.161409	23.677716	34.132159
1	0.161607	22.300845	34.993840
1	0.161806	23.406708	33.729694
1	0.162004	24.765338	34.002421
1	0.162202	23.510245	34.520262
1	0.162401	23.965381	35.022362
1	0.162599	25.470014	33.851716
1	0.162798	25.637118	33.137858
1	0.162996	26.971021	33.466144
1	0.163194	26.592286	33.924410
1	0.163393	26.270828	33.455242
1	0.163591	25.216408	34.218820
1	0.163790	25.990726	34.476235
1	0.163988	24.455179	34.837786
1	0.164187	26.656617	34.268166
1	0.164385	25.336025	33.122012
1	0.164583	22.156432	32.998215
1	0.164782	23.794760	34.184474
1	0.164980	25.211303	33.833495
1	0.165179	24.586996	34.307006
1	0.165377	27.855155	33.484064
1	0.165575	27.166421	34.559628
1	0.165774	26.311397	33.244565
1	0.165972	25.405375	34.781976
1	0.166171	22.063791	34.382777
1	0.166369	23.118194	34.505794
1	0.166567	22.736736	34.264493
1	0.166766	22.378432	33.103251
1	0.166964	23.574281	33.619703
1	0.167163	23.183354	32.813250
1	0.167361	24.458286	33.599989
1	0.167560	25.559682	33.805103
1	0.167758	24.876646	33.022004
1	0.167956	25.636608	34.843851
1	0.168155	22.789442	33.056160
1	0.168353	25.286313	33.856122
1	0.168552	24.572596	33.364617
1	0.168750	24.741157	33.922465
1	0.168948	23.633196	32.758365
1	0.169147	23.626551	33.914027
1	0.169345	22.959544	34.619845
1	0.169544	24.201055	36.074501
1	0.169742	22.649366	34.293867
1	0.169940	24.336692	33.584311
1	0.170139	24.604418	34.718960
1	0.170337	23.131209	32.963271
1	0.170536	24.868413	33.447601
1	0.170734	28.546730	32.867860
1	0.170933	23.910210	34.250077
1	0.171131	21.379004	33.306886
1	0.171329	24.414501	33.011350
1	0.171528	23.410349	33.541336
1	0.171726	23.749048	34.844327
1	0.171925	22.499781	35.812442
1	0.172123	22.495962	34.004107
1	0.172321	26.231762	33.666720
1	0.172520	25.580957	32.433679
1	0.172718	24.196308	33.437504
1	0.172917	24.640255	34.624511
1	0.173115	24.171566	33.269487
1	0.173313	22.393113	33.549524
1	0.173512	24.444508	32.741398
1	0.173710	27.603525	33.818040
1	0.173909	25.119039	33.967623
1	0.174107	23.332307	35.379490
1	0.174306	22.508718	34.088544
1	0.174504	25.456509	34.712563
1	0.174702	24.267044	35.143943
1	0.174901	23.806044	34.034248
1	0.175099	22.673552	34.341001
1	0.175298	24.412753	34.671701
1	0.175496	30.194894	35.220853
1	0.175694	27.855260	33.973902
1	0.175893	25.923579	34.428326
1	0.176091	26.825125	34.577838
1	0.176290	27.583546	33.790535
1	0.176488	26.767518	33.594993
1	0.176687	25.785592	32.790443
1	0.176885	25.327777	33.946698
1	0.177083	26.050386	33.235353
1	0.177282	26.753782	34.129462
1	0.177480	25.705868	32.433977
1	0.177679	24.475555	33.296173
1	0.177877	26.350983	33.365597
1	0.178075	23.346412	34.992729
1	0.178274	27.032676	34.706615
1	0.178472	26.156243	33.691355
1	0.178671	23.878939	33.083659
1	0.178869	22.761717	33.334523
1	0.179067	23.845142	32.034835
1	0.179266	25.255495	31.635712
1	0.179464	23.295587	31.328164
1	0.179663	26.782098	32.025192
1	0.179861	23.833336	31.840121
1	0.180060	24.721001	31.461528
1	0.180258	25.954742	32.421743
1	0.180456	24.168901	32.619402
1	0.180655	26.118990	31.785303
1	0.180853	26.089424	32.119559
1	0.181052	25.626572	32.363097
1	0.181250	25.693650	32.211468
1	0.181448	27.354332	31.298382
1	0.181647	26.317147	30.700928
1	0.181845	25.044994	33.174573
1	0.182044	27.557455	32.779193
1	0.182242	24.916482	31.948140
1	0.182440	24.910884	32.595136
1	0.182639	27.303983	32.460009
1	0.182837	29.982586	32.714406
1	0.183036	24.189495	33.308378
1	0.183234	26.027563	32.541589
1	0.183433	25.618836	32.279861
1	0.183631	26.653199	33.687342
1	0.183829	25.018316	33.034545
1	0.184028	27.984468	33.374005
1	0.184226	24.736657	33.458600
1	0.184425	25.955495	33.166357
1	0.184623	26.383872	34.506825
1	0.184821	25.185671	35.183270
1	0.185020	25.448522	33.865372
1	0.185218	25.352764	34.803217
1	0.185417	26.613068	33.373318
1	0.185615	26.033805	34.097717
1	0.185813	25.174098	32.984862
1	0.186012	23.735674	34.062288
1	0.186210	24.307718	33.457248
1	0.186409	23.362614	32.077577
1	0.186607	26.060944	30.964384
1	0.186806	23.520916	31.583206
1	0.187004	23.959875	31.079090
1	0.187202	25.562572	32.686191
1	0.187401	26.597940	31.955901
1	0.187599	23.750652	32.898485
1	0.187798	28.716139	31.662905
1	0.187996	26.308596	31.615544
1	0.188194	23.796757	32.596773
1	0.188393	23.225040	33.989554
1	0.188591	24.205117	33.254635
1	0.188790	25.388269	32.493241
1	0.188988	22.633335	32.951258
1	0.189187	25.152822	32.976832
1	0.189385	24.082019	33.494784
1	0.189583	23.304306	33.698933
1	0.189782	24.200168	34.559985
1	0.189980	24.175721	32.394872
1	0.190179	25.180021	33.570334
1	0.190377	26.789542	33.963695
1	0.190575	24.752453	34.246789
1	0.190774	25.685799	33.230302
1	0.190972	25.875870	31.624037
1	0.191171	26.583082	32.943062
1	0.191369	24.229886	33.526386
1	0.191567	26.511668	32.426368
1	0.191766	23.807768	33.978295
1	0.191964	22.532625	34.077612
1	0.192163	23.019076	35.791065
1	0.192361	25.310524	33.862869
1	0.192560	24.581637	35.185895
1	0.192758	24.554850	34.202065
1	0.192956	24.162107	34.715088
1	0.193155	24.806788	35.728548
1	0.193353	24.810954	35.437668
1	0.193552	24.656574	35.068951
1	0.193750	25.285292	34.915459
1	0.193948	26.471117	34.975194
1	0.194147	25.094869	33.548531
1	0.194345	22.454510	34.442866
1	0.194544	21.958997	35.108561
1	0.194742	24.706699	35.840920
1	0.194940	25.629332	35.953023
1	0.195139	25.672456	37.144442
1	0.195337	27.013074	37.172681
1	0.195536	25.470743	36.118689
1	0.195734	23.495127	34.942960
1	0.195933	26.240324	35.229233
1	0.196131	24.928680	36.276449
1	0.196329	25.274383	37.107110
1	0.196528	23.948307	37.954171
1	0.196726	24.584074	37.361643
1	0.196925	25.396355	36.717142
1	0.197123	25.052533	37.255405
1	0.197321	25.584463	37.504423
1	0.197520	24.955123	36.958451
1	0.197718	23.308657	36.070486
1	0.197917	24.637321	34.962085
1	0.198115	24.830197	36.165826
1	0.198313	23.356222	35.217516
1	0.198512	24.147747	36.171645
1	0.198710	26.364408	35.651147
1	0.198909	25.708630	36.277220
1	0.199107	23.225101	36.229653
1	0.199306	25.523876	36.144881
1	0.199504	25.200780	36.442767
1	0.199702	23.854458	36.282382
1	0.199901	23.510473	36.152692
1	0.200099	24.707966	37.324483
1	0.200298	24.566361	35.798777
1	0.200496	22.618559	36.740959
1	0.200694	26.236635	36.772304
1	0.200893	24.341345	38.230356
1	0.201091	24.422899	36.224377
1	0.201290	23.535436	36.475523
1	0.201488	23.870696	36.448361
1	0.201687	23.259678	36.524849
1	0.201885	23.705953	36.282569
1	0.202083	24.290385	35.212264
1	0.202282	25.606333	37.298586
1	0.202480	25.036889	36.296086
1	0.202679	25.995428	37.480559
1	0.202877	26.286640	35.593733
1	0.203075	23.105814	36.704577
1	0.203274	24.197018	36.352800
1	0.203472	25.305610	37.346783
1	0.203671	21.447496	35.705677
1	0.203869	23.224934	35.523101
1	0.204067	24.216242	34.321725
1	0.204266	23.176536	34.496006
1	0.204464	25.171331	35.866865
1	0.204663	21.977205	35.919642
1	0.204861	26.697756	35.673079
1	0.205060	23.721370	37.080761
1	0.205258	24.564982	37.896057
1	0.205456	25.375298	37.352736
1	0.205655	24.683165	37.343390
1	0.205853	24.010207	38.411270
1	0.206052	26.476478	37.990801
1	0.206250	26.365045	37.698410
1	0.206448	25.318883	38.346087
1	0.206647	26.070355	38.209923
1	0.206845	26.072552	38.051695
1	0.207044	24.053722	36.331113
1	0.207242	23.760888	36.783961
1	0.207440	24.567647	38.087109
1	0.207639	23.431651	37.452994
1	0.207837	21.842279	37.872516
1	0.208036	23.741538	37.644209
1	0.208234	24.661398	37.310819
1	0.208433	25.615475	38.182387
1	0.208631	24.067676	37.785970
1	0.208829	24.899437	37.600728
1	0.209028	25.843132	37.812360
1	0.209226	24.286592	38.404182
1	0.209425	24.292106	38.489309
1	0.209623	26.531190	38.104071
1	0.209821	26.047215	37.154824
1	0.210020	26.879778	38.002657
1	0.210218	27.468869	37.553759
1	0.210417	24.674514	37.361146
1	0.210615	28.123041	36.600587
1	0.210813	25.573117	37.292547
1	0.211012	28.197803	37.397149
1	0.211210	25.390964	37.433014
1	0.211409	26.553732	36.790490
1	0.211607	24.448118	38.167146
1	0.211806	24.711695	37.709128
1	0.212004	27.988501	38.286338
1	0.212202	25.861364	38.670328
1	0.212401	27.313258	37.230828
1	0.212599	26.482151	37.533792
1	0.212798	26.640340	37.927921
1	0.212996	24.728683	37.885044
1	0.213194	25.497784	36.707806
1	0.213393	23.293503	36.936733
1	0.213591	25.511473	36.509377
1	0.213790	24.866480	36.141801
1	0.213988	24.423265	37.333111
1	0.214187	25.296995	38.391465
1	0.214385	28.065848	37.240488
1	0.214583	25.887988	36.361022
1	0.214782	25.675137	36.591856
1	0.214980	27.927513	37.473072
1	0.215179	27.283416	37.121990
1	0.215377	26.889112	37.313474
1	0.215575	25.920457	38.067477
1	0.215774	26.887944	37.526176
1	0.215972	25.293064	38.774250
1	0.216171	30.244414	38.717522
1	0.216369	27.911145	36.523852
1	0.216567	27.455032	36.784921
1	0.216766	24.347804	38.249899
1	0.216964	25.548502	38.705663
1	0.217163	27.590557	37.975737
1	0.217361	27.103550	37.920164
1	0.217560	26.747518	37.111409
1	0.217758	28.251681	37.951513
1	0.217956	27.080509	37.816059
1	0.218155	26.937129	38.622531
1	0.218353	26.678725	38.586090
1	0.218552	26.738533	36.412461
1	0.218750	26.639832	37.686853
1	0.218948	25.989010	36.923976
1	0.219147	25.176035	36.455234
1	0.219345	27.231624	37.531872
1	0.219544	30.359745	36.369134
1	0.219742	27.648634	36.790544
1	0.219940	26.107252	38.182159
1	0.220139	29.950614	36.203785
1	0.220337	27.103614	38.513855
1	0.220536	27.286538	38.410779
1	0.220734	27.220392	36.339913
1	0.220933	29.090291	36.577397
1	0.221131	26.429262	36.541025
1	0.221329	25.833149	36.963989
1	0.221528	25.886574	37.147757
1	0.221726	24.573970	37.239936
1	0.221925	26.044845	35.838609
1	0.222123	25.877579	37.488799
1	0.222321	25.760243	38.844968
1	0.222520	26.011332	39.088023
1	0.222718	24.463424	39.267816
1	0.222917	23.110901	38.224222
1	0.223115	23.441720	38.337220
1	0.223313	24.871438	37.541718
1	0.223512	23.562365	37.416217
1	0.223710	25.762409	36.158988
1	0.223909	26.026924	37.336083
1	0.224107	26.953067	37.862543
1	0.224306	25.528842	37.730306
1	0.224504	27.382469	37.448420
1	0.224702	28.010652	36.912609
1	0.224901	25.391657	37.197999
1	0.225099	26.340632	37.890970
1	0.225298	26.553563	37.668721
1	0.225496	27.765624	38.703785
1	0.225694	25.277138	38.708912
1	0.225893	24.707292	38.993543
1	0.226091	25.898263	39.567225
1	0.226290	27.458581	38.193763
1	0.226488	28.174157	38.011052
1	0.226687	30.294723	38.162383
1	0.226885	26.873552	38.623246
1	0.227083	27.776579	39.337330
1	0.227282	27.584917	39.161412
1	0.227480	26.729826	40.478102
1	0.227679	28.612500	39.757259
1	0.227877	28.328591	39.267056
1	0.228075	25.590087	38.862261
1	0.228274	30.260439	37.972664
1	0.228472	28.166543	39.108380
1	0.228671	28.053140	37.907574
1	0.228869	28.727589	38.163228
1	0.229067	27.002205	37.182126
1	0.229266	27.122525	37.796601
1	0.229464	26.911432	36.619305
1	0.229663	27.022806	37.588261
1	0.229861	25.725446	38.335181
1	0.230060	26.211284	37.505450
1	0.230258	25.651991	36.682176
1	0.230456	26.406888	37.491466
1	0.230655	23.949608	37.326513
1	0.230853	24.369993	38.063328
1	0.231052	27.274242	36.392852
1	0.231250	25.961697	35.522220
1	0.231448	25.397047	36.304807
1	0.231647	26.730587	36.008667
1	0.231845	24.069459	37.380042
1	0.232044	24.057949	37.315131
1	0.232242	22.124100	37.900094
1	0.232440	22.884232	37.443497
1	0.232639	26.419020	37.339711
1	0.232837	24.018470	36.204041
1	0.233036	23.117311	37.161710
1	0.233234	24.312310	36.056199
1	0.233433	27.765706	35.245515
1	0.233631	26.366050	36.606943
1	0.233829	24.501975	35.459477
1	0.234028	27.356639	35.478323
1	0.234226	25.363880	37.280612
1	0.234425	22.506932	37.059330
1	0.234623	23.690061	36.187843
1	0.234821	23.332608	36.302044
1	0.235020	24.338287	36.603957
1	0.235218	23.547358	36.877653
1	0.235417	24.343879	37.824012
1	0.235615	24.123251	37.635922
1	0.235813	25.662145	36.994037
1	0.236012	27.028371	36.069181
1	0.236210	25.450710	35.425967
1	0.236409	26.457922	36.958849
1	0.236607	26.712636	36.834440
1	0.236806	23.933550	36.049990
1	0.237004	27.586686	36.250225
1	0.237202	25.742044	36.981554
1	0.237401	25.548937	38.265936
1	0.237599	26.027615	37.436598
1	0.237798	28.066821	36.112365
1	0.237996	27.374187	36.229657
1	0.238194	27.421758	35.770361
1	0.238393	26.308332	36.153160
1	0.238591	25.520836	37.217094
1	0.238790	23.189088	36.776835
1	0.238988	26.260775	35.338752
1	0.239187	26.916691	35.831101
1	0.239385	26.322494	36.639557
1	0.239583	24.354610	38.043578
1	0.239782	24.580591	35.871362
1	0.239980	25.433664	37.063557
1	0.240179	26.666972	36.499392
1	0.240377	25.789603	36.224663
1	0.240575	24.969380	36.664837
1	0.240774	24.041550	36.783172
1	0.240972	25.421540	35.437945
1	0.241171	24.124136	36.559698
1	0.241369	26.548924	37.863612
1	0.241567	25.773742	35.881531
1	0.241766	23.540246	35.361962
1	0.241964	24.067018	37.423197
1	0.242163	22.511379	36.711381
1	0.242361	22.674771	36.626206
1	0.242560	22.361743	35.835937
1	0.242758	22.735389	37.481452
1	0.242956	24.132687	37.021668
1	0.243155	22.897547	36.652690
1	0.243353	25.745810	36.299925
1	0.243552	28.954132	36.218298
1	0.243750	25.848819	36.048998
1	0.243948	27.924747	36.858707
1	0.244147	24.281437	37.815183
1	0.244345	29.034713	37.581967
1	0.244544	26.197886	37.409549
1	0.244742	22.310491	37.642888
1	0.244940	26.426193	37.931155
1	0.245139	24.453588	36.807871
1	0.245337	25.139840	36.540502
1	0.245536	24.042383	37.261913
1	0.245734	23.797840	36.735032
1	0.245933	26.529360	36.472532
1	0.246131	25.822778	36.070291
1	0.246329	24.039071	37.894474
1	0.246528	22.624899	36.940288
1	0.246726	22.067192	38.455632
1	0.246925	24.532100	37.088974
1	0.247123	23.979170	38.398046
1	0.247321	24.776816	35.540890
1	0.247520	24.144602	37.488833
1	0.247718	23.229569	37.343946
1	0.247917	25.957371	36.221685
1	0.248115	25.921023	36.600584
1	0.248313	25.472892	36.383726
1	0.248512	24.967100	36.972131
1	0.248710	23.613102	38.145102
1	0.248909	23.291102	38.320584
1	0.249107	22.342934	37.679561
1	0.249306	24.031915	37.055474
1	0.249504	24.889622	37.655846
1	0.249702	23.523287	36.566850
1	0.249901	23.113329	37.652350
1	0.250099	22.262160	37.409010
1	0.250298	23.689417	35.954679
1	0.250496	24.470182	36.433114
1	0.250694	24.253414	37.305294
1	0.250893	25.246521	38.937979
1	0.251091	23.741540	38.364185
1	0.251290	26.833812	37.121506
1	0.251488	27.867182	37.538200
1	0.251687	29.759367	36.791529
1	0.251885	26.627926	36.496720
1	0.252083	26.488056	36.656687
1	0.252282	25.263140	36.451197
1	0.252480	27.738638	37.615003
1	0.252679	25.079559	37.458550
1	0.252877	25.589602	36.818206
1	0.253075	25.155016	38.405903
1	0.253274	25.531476	36.921289
1	0.253472	22.847765	37.539133
1	0.253671	25.043229	36.983550
1	0.253869	24.271672	37.495441
1	0.254067	27.061663	38.116872
1	0.254266	25.477304	37.625386
1	0.254464	25.122855	39.116485
1	0.254663	25.413202	38.219670
1	0.254861	25.386540	37.547752
1	0.255060	26.334982	37.845938
1	0.255258	25.132634	37.380450
1	0.255456	27.900915	37.698557
1	0.255655	25.908816	36.304056
1	0.255853	28.206296	36.529040
1	0.256052	28.589368	36.964022
1	0.256250	28.023499	37.309071
1	0.256448	24.579077	37.634391
1	0.256647	26.034875	38.914346
1	0.256845	26.313944	38.734138
1	0.257044	23.294156	38.726745
1	0.257242	24.947634	38.343502
1	0.257440	24.898555	39.497038
1	0.257639	26.963975	38.521963
1	0.257837	24.423413	38.015165
1	0.258036	24.248253	36.467754
1	0.258234	23.595407	35.832772
1	0.258433	24.569539	37.435504
1	0.258631	22.305486	38.747347
1	0.258829	24.546146	38.948508
1	0.259028	26.603289	37.427762
1	0.259226	25.977249	36.125036
1	0.259425	25.024684	35.390509
1	0.259623	25.504225	36.270777
1	0.259821	25.820674	38.708374
1	0.260020	26.537878	36.257917
1	0.260218	25.221362	36.879598
1	0.260417	25.913182	35.759660
1	0.260615	28.312859	37.570777
1	0.260813	26.015102	37.632086
1	0.261012	24.429186	37.647104
1	0.261210	27.562468	36.309395
1	0.261409	25.061600	37.418132
1	0.261607	23.909797	37.324286
1	0.261806	24.014273	37.325396
1	0.262004	24.283885	37.446072
1	0.262202	24.810324	37.939136
1	0.262401	25.116404	35.492699
1	0.262599	25.442494	35.159399
1	0.262798	23.938785	36.819590
1	0.262996	25.549958	35.626181
1	0.263194	25.928879	37.078597
1	0.263393	25.035614	36.777586
1	0.263591	26.092366	36.984719
1	0.263790	27.935454	37.416312
1	0.263988	27.305967	36.930610
1	0.264187	23.814286	38.773870
1	0.264385	24.913987	38.811834
1	0.264583	26.563955	38.262462
1	0.264782	28.259187	36.097769
1	0.264980	23.488374	37.079780
1	0.265179	23.940722	37.069093
1	0.265377	24.865680	36.461534
1	0.265575	23.819159	35.938815
1	0.265774	22.556969	37.092733
1	0.265972	22.811080	37.768671
1	0.266171	23.792901	37.061416
1	0.266369	21.003869	36.389162
1	0.266567	23.077076	35.923891
1	0.266766	21.253712	34.421204
1	0.266964	24.763386	34.684150
1	0.267163	21.018590	36.417308
1	0.267361	21.544549	35.792760
1	0.267560	21.724702	33.879922
1	0.267758	19.818437	37.993069
1	0.267956	22.430284	37.304127
1	0.268155	21.074302	36.739185
1	0.268353	23.355072	37.090394
1	0.268552	22.763187	37.463652
1	0.268750	22.080302	36.781698
1	0.268948	26.318483	36.226080
1	0.269147	22.027595	35.980201
1	0.269345	26.326053	35.174118
1	0.269544	23.303122	36.356000
1	0.269742	25.295346	36.734481
1	0.269940	19.625117	34.939317
1	0.270139	24.715380	36.317991
1	0.270337	23.337025	36.267530
1	0.270536	21.400567	37.226821
1	0.270734	25.437816	36.524447
1	0.270933	21.698928	37.433839
1	0.271131	23.794884	36.744781
1	0.271329	21.436491	36.702975
1	0.271528	22.051268	36.441403
1	0.271726	21.557396	35.790815
1	0.271925	22.294156	36.804198
1	0.272123	21.832928	36.730934
1	0.272321	23.917739	35.396747
1	0.272520	23.820640	37.455648
1	0.272718	24.876836	37.002287
1	0.272917	23.503151	38.381909
1	0.273115	24.385889	39.269570
1	0.273313	23.564513	37.620091
1	0.273512	25.989046	36.241848
1	0.273710	24.507965	36.919917
1	0.273909	23.595375	36.705089
1	0.274107	23.766407	36.751610
1	0.274306	24.545962	36.038765
1	0.274504	24.994173	34.213406
1	0.274702	24.750046	37.211408
1	0.274901	26.698882	37.502397
1	0.275099	25.873595	35.954376
1	0.275298	22.073189	38.784944
1	0.275496	26.566064	39.483340
1	0.275694	25.080633	37.789457
1	0.275893	23.779358	37.763357
1	0.276091	23.919482	36.861576
1	0.276290	26.428922	36.815080
1	0.276488	25.112461	37.158305
1	0.276687	25.961758	38.631111
1	0.276885	24.850657	37.938033
1	0.277083	25.842839	38.184519
1	0.277282	25.337211	37.377141
1	0.277480	24.857178	36.648659
1	0.277679	22.758399	36.047865
1	0.277877	25.496838	37.591354
1	0.278075	24.846584	37.192199
1	0.278274	24.297744	35.740687
1	0.278472	21.951761	36.114722
1	0.278671	22.730829	35.959469
1	0.278869	23.957265	36.880116
1	0.279067	24.702853	37.963822
1	0.279266	22.424299	37.685861
1	0.279464	23.311204	36.459872
1	0.279663	19.624070	38.053595
1	0.279861	21.302166	36.342674
1	0.280060	23.535293	36.469577
1	0.280258	24.170425	35.628516
1	0.280456	24.220175	35.585289
1	0.280655	23.767100	35.317747
1	0.280853	25.640185	35.594921
1	0.281052	23.416359	34.122876
1	0.281250	22.901435	34.868322
1	0.281448	21.211845	35.940847
1	0.281647	26.017521	36.895871
1	0.281845	24.895815	36.712453
1	0.282044	22.861535	37.000352
1	0.282242	23.026380	34.390964
1	0.282440	20.747349	34.962860
1	0.282639	23.165939	35.605184
1	0.282837	20.775700	34.189924
1	0.283036	20.750639	36.037123
1	0.283234	23.122619	36.985365
1	0.283433	25.497131	35.575757
1	0.283631	22.633088	36.498991
1	0.283829	23.181746	35.508500
1	0.284028	23.980691	34.532314
1	0.284226	25.721155	35.108830
1	0.284425	23.495419	34.715555
1	0.284623	25.647745	32.067143
1	0.284821	22.548602	33.722355
1	0.285020	19.573138	35.226306
1	0.285218	24.050180	36.595011
1	0.285417	19.045802	35.644098
1	0.285615	22.843370	35.437244
1	0.285813	23.142176	35.685914
1	0.286012	21.584782	35.863706
1	0.286210	21.427600	36.819809
1	0.286409	25.498975	34.647538
1	0.286607	24.169203	36.014697
1	0.286806	22.393921	35.415310
1	0.287004	22.941125	35.818489
1	0.287202	25.872701	34.703129
1	0.287401	23.294902	35.896265
1	0.287599	23.711997	36.186886
1	0.287798	24.183528	35.168292
1	0.287996	24.307147	36.991813
1	0.288194	22.074917	36.538946
1	0.288393	23.593798	36.765391
1	0.288591	26.453621	36.839192
1	0.288790	23.254165	38.086696
1	0.288988	25.025754	36.501495
1	0.289187	22.479793	35.331026
1	0.289385	25.052043	35.319861
1	0.289583	25.348077	37.328106
1	0.289782	24.352054	36.837137
1	0.289980	22.799660	37.801441
1	0.290179	25.224869	36.564372
1	0.290377	26.129338	36.682373
1	0.290575	21.910350	36.904546
1	0.290774	23.109446	34.505552
1	0.290972	24.788897	34.483010
1	0.291171	24.137157	35.482318
1	0.291369	20.433440	35.814074
1	0.291567	24.640396	35.890336
1	0.291766	24.094504	35.828033
1	0.291964	23.864290	35.256402
1	0.292163	21.328690	34.011463
1	0.292361	19.935772	32.676670
1	0.292560	20.205712	35.729361
1	0.292758	21.688923	33.806346
1	0.292956	23.315555	37.722865
1	0.293155	20.867176	35.769193
1	0.293353	23.535700	34.663162
1	0.293552	21.829750	34.789484
1	0.293750	22.100369	35.095969
1	0.293948	20.641219	34.173049
1	0.294147	21.055866	34.230703
1	0.294345	22.419390	34.979659
1	0.294544	23.365577	35.644925
1	0.294742	24.266812	36.470045
1	0.294940	22.262651	34.872357
1	0.295139	21.740972	37.089174
1	0.295337	22.714989	35.836041
1	0.295536	20.063655	35.598147
1	0.295734	23.294318	34.442131
1	0.295933	20.678060	35.867647
1	0.296131	25.343004	36.593062
1	0.296329	22.399514	35.207949
1	0.296528	24.693398	34.814129
1	0.296726	25.138242	34.425892
1	0.296925	23.950929	33.549663
1	0.297123	24.502404	34.464293
1	0.297321	23.885646	33.860745
1	0.297520	20.943242	34.495980
1	0.297718	21.917639	34.963979
1	0.297917	21.645021	37.105675
1	0.298115	26.488310	34.032062
1	0.298313	23.783708	38.672212
1	0.298512	24.536119	36.383373
1	0.298710	24.704222	34.328084
1	0.298909	22.043223	34.386381
1	0.299107	23.224723	34.372570
1	0.299306	22.377843	35.113600
1	0.299504	19.683983	35.679342
1	0.299702	22.722267	34.659442
1	0.299901	21.604527	33.435337
1	0.300099	23.162764	33.389825
1	0.300298	23.904058	34.633365
1	0.300496	21.203286	34.565895
1	0.300694	21.791604	35.267457
1	0.300893	21.155859	34.305238
1	0.301091	23.715416	33.176296
1	0.301290	21.925426	34.977748
1	0.301488	21.982550	34.184589
1	0.301687	20.148156	34.347742
1	0.301885	21.264062	33.133227
1	0.302083	22.430775	34.824174
1	0.302282	20.365663	33.383175
1	0.302480	20.817355	34.059515
1	0.302679	21.113178	34.210459
1	0.302877	20.555611	34.381856
1	0.303075	22.228887	33.463257
1	0.303274	22.803353	33.255872
1	0.303472	21.798187	34.523085
1	0.303671	21.766921	34.462302
1	0.303869	21.414336	33.226446
1	0.304067	25.372398	34.108317
1	0.304266	26.754504	35.719527
1	0.304464	23.046679	34.441493
1	0.304663	23.858552	35.012022
1	0.304861	21.898082	34.824460
1	0.305060	21.788804	35.086057
1	0.305258	21.848565	35.221840
1	0.305456	20.903503	35.736850
1	0.305655	20.799995	36.016058
1	0.305853	21.963549	35.358082
1	0.306052	21.687587	37.473151
1	0.306250	23.423395	34.597820
1	0.306448	23.785240	34.842596
1	0.306647	23.859015	37.140954
1	0.306845	21.850454	33.655239
1	0.307044	23.428836	35.121497
1	0.307242	23.747406	34.883413
1	0.307440	22.992738	34.714855
1	0.307639	23.508691	35.415997
1	0.307837	21.737719	36.110407
1	0.308036	22.451109	35.530854
1	0.308234	21.233767	33.549048
1	0.308433	21.812749	32.986442
1	0.308631	25.251864	34.264568
1	0.308829	22.391679	35.377213
1	0.309028	21.863517	35.311401
1	0.309226	23.021296	33.459385
1	0.309425	22.678079	33.472044
1	0.309623	21.322456	35.863370
1	0.309821	21.604656	33.865874
1	0.310020	21.351201	32.492015
1	0.310218	22.235112	32.298089
1	0.310417	25.689359	33.998306
1	0.310615	23.817337	35.281367
1	0.310813	23.469374	35.813267
1	0.311012	25.097639	33.439797
1	0.311210	23.795824	34.366400
1	0.311409	23.324876	34.324167
1	0.311607	22.490004	34.439012
1	0.311806	24.231627	32.945282
1	0.312004	23.255328	34.608847
1	0.312202	23.599064	34.646205
1	0.312401	22.140789	34.969393
1	0.312599	21.380060	34.890409
1	0.312798	21.911211	34.095540
1	0.312996	20.477694	36.313609
1	0.313194	22.331891	36.208628
1	0.313393	20.573402	35.305840
1	0.313591	21.437293	34.663335
1	0.313790	21.332775	35.850267
1	0.313988	22.102805	34.840441
1	0.314187	22.820790	35.695670
1	0.314385	21.641516	35.304474
1	0.314583	23.302629	35.275559
1	0.314782	22.364315	36.538700
1	0.314980	22.728295	35.381302
1	0.315179	22.233919	36.303159
1	0.315377	23.497258	36.465371
1	0.315575	25.361728	37.138854
1	0.315774	25.155682	35.627956
1	0.315972	23.472247	36.326755
1	0.316171	24.176900	37.048024
1	0.316369	21.687375	37.869906
1	0.316567	21.764696	36.917100
1	0.316766	21.531561	36.338790
1	0.316964	20.804719	36.534404
1	0.317163	21.871734	38.561700
1	0.317361	23.506016	36.791852
1	0.317560	25.509490	35.614809
1	0.317758	25.782584	35.845285
1	0.317956	23.842462	37.210898
1	0.318155	24.159891	37.795194
1	0.318353	24.723079	38.434190
1	0.318552	23.480827	36.653041
1	0.318750	25.725767	37.787885
1	0.318948	25.821173	37.352908
1	0.319147	24.520482	35.421669
1	0.319345	23.812174	38.142859
1	0.319544	23.398378	37.865260
1	0.319742	24.159617	37.382300
1	0.319940	21.919145	38.414144
1	0.320139	23.678718	36.304877
1	0.320337	22.135566	38.997202
1	0.320536	21.142773	37.659391
1	0.320734	21.421995	37.200351
1	0.320933	20.479217	38.984708
1	0.321131	20.806949	38.092346
1	0.321329	20.495461	38.317756
1	0.321528	21.239435	39.814719
1	0.321726	23.370946	39.251566
1	0.321925	24.208789	40.645189
1	0.322123	26.009163	38.987155
1	0.322321	23.162320	39.297927
1	0.322520	23.835846	38.694078
1	0.322718	24.270375	37.920249
1	0.322917	26.995460	37.611477
1	0.323115	22.603748	38.439602
1	0.323313	23.625650	38.627740
1	0.323512	23.037319	39.294532
1	0.323710	24.228345	37.854537
1	0.323909	24.338092	38.924575
1	0.324107	23.499143	37.815131
1	0.324306	26.031876	37.590119
1	0.324504	22.787939	37.472809
1	0.324702	24.489853	38.275985
1	0.324901	24.209703	37.296738
1	0.325099	22.532143	37.498823
1	0.325298	24.424891	37.890387
1	0.325496	24.543879	38.213832
1	0.325694	26.883408	39.369533
1	0.325893	23.006786	37.799683
1	0.326091	23.303393	37.827108
1	0.326290	22.620031	39.272737
1	0.326488	23.786556	39.412923
1	0.326687	22.814993	38.408525
1	0.326885	24.583975	37.473275
1	0.327083	24.207886	38.222445
1	0.327282	24.388820	39.046499
1	0.327480	26.294490	37.565249
1	0.327679	25.654471	38.519771
1	0.327877	24.210993	37.023843
1	0.328075	27.321782	36.451475
1	0.328274	25.157781	37.563244
1	0.328472	26.909018	36.863052
1	0.328671	27.238318	38.860629
1	0.328869	27.967323	37.640918
1	0.329067	28.008410	37.389083
1	0.329266	26.969173	38.578516
1	0.329464	26.593693	39.340904
1	0.329663	26.906408	38.065834
1	0.329861	24.905316	38.179098
1	0.330060	27.417821	39.177225
1	0.330258	24.909194	39.326266
1	0.330456	24.044686	39.647357
1	0.330655	26.320206	38.662943
1	0.330853	23.536984	37.517769
1	0.331052	25.359897	38.098233
1	0.331250	26.662209	38.488289
1	0.331448	24.186088	38.685103
1	0.331647	26.540274	39.510089
1	0.331845	22.776936	39.547537
1	0.332044	26.746392	37.631398
1	0.332242	25.964998	38.042575
1	0.332440	24.770714	38.110992
1	0.332639	25.379740	38.164314
1	0.332837	24.256542	36.815330
1	0.333036	26.413955	39.010224
1	0.333234	28.376951	37.322379
1	0.333433	27.683157	37.523891
1	0.333631	25.067212	36.871499
1	0.333829	24.551121	38.184608
1	0.334028	24.461948	36.332460
1	0.334226	24.652414	36.919521
1	0.334425	24.561585	37.517844
1	0.334623	24.791481	37.756303
1	0.334821	25.833397	36.479626
1	0.335020	27.756962	36.693235
1	0.335218	26.561979	37.314680
1	0.335417	29.173350	37.193820
1	0.335615	25.977488	36.565469
1	0.335813	27.495555	38.693722
1	0.336012	29.449391	39.017184
1	0.336210	28.342292	37.985831
1	0.336409	25.467432	39.987247
1	0.336607	27.181228	37.796249
1	0.336806	24.320273	38.457841
1	0.337004	26.594037	37.158814
1	0.337202	25.302645	38.376608
1	0.337401	22.607551	37.887543
1	0.337599	25.075129	38.250698
1	0.337798	24.991832	38.783110
1	0.337996	23.680526	37.783648
1	0.338194	29.091203	36.764585
1	0.338393	25.863849	38.529391
1	0.338591	23.716738	37.896376
1	0.338790	24.531778	38.580438
1	0.338988	26.306127	38.078767
1	0.339187	27.061118	37.371153
1	0.339385	26.144809	37.649772
1	0.339583	25.385444	37.988226
1	0.339782	27.478567	38.926909
1	0.339980	26.854725	37.800477
1	0.340179	25.151019	38.304001
1	0.340377	25.072211	35.503252
1	0.340575	24.652275	35.643132
1	0.340774	26.794401	37.282305
1	0.340972	25.469088	37.141034
1	0.341171	25.110106	38.609615
1	0.341369	23.066421	38.837834
1	0.341567	23.715420	36.624848
1	0.341766	24.583780	38.773656
1	0.341964	24.074465	37.765436
1	0.342163	24.758455	38.402644
1	0.342361	24.510350	38.686686
1	0.342560	25.144298	37.470241
1	0.342758	26.622639	38.660532
1	0.342956	26.554542	38.079162
1	0.343155	24.423724	40.025571
1	0.343353	24.086806	38.199963
1	0.343552	24.632143	38.549592
1	0.343750	26.200975	38.835572
1	0.343948	24.851844	37.630168
1	0.344147	24.767391	38.828371
1	0.344345	27.484856	38.694974
1	0.344544	26.291391	37.345078
1	0.344742	25.685614	40.440219
1	0.344940	25.740023	39.470908
1	0.345139	26.423906	39.936243
1	0.345337	25.573300	38.026760
1	0.345536	25.316299	39.292894
1	0.345734	22.534078	38.466631
1	0.345933	24.705183	38.582953
1	0.346131	23.784921	39.431537
1	0.346329	23.339345	38.639858
1	0.346528	24.414649	37.439761
1	0.346726	24.498624	39.695943
1	0.346925	24.215438	38.247159
1	0.347123	25.426991	38.035548
1	0.347321	25.120834	38.483658
1	0.347520	25.082721	37.213661
1	0.347718	26.017578	38.517471
1	0.347917	24.398752	38.409505
1	0.348115	28.219763	38.598961
1	0.348313	25.650534	37.852993
1	0.348512	27.048702	36.385276
1	0.348710	24.553592	36.489186
1	0.348909	25.770125	35.949591
1	0.349107	26.800220	36.637757
1	0.349306	25.896837	37.150269
1	0.349504	26.326047	36.088372
1	0.349702	25.583649	35.969535
1	0.349901	23.369069	35.602192
1	0.350099	24.468405	36.998098
1	0.350298	24.447727	37.672568
1	0.350496	25.096684	37.220392
1	0.350694	22.101041	37.250470
1	0.350893	23.673006	37.815865
1	0.351091	25.389110	36.207765
1	0.351290	23.627733	36.666840
1	0.351488	21.763698	36.291149
1	0.351687	22.705757	36.718139
1	0.351885	20.863266	37.560039
1	0.352083	22.242145	37.445255
1	0.352282	21.953603	36.688005
1	0.352480	21.285582	37.162532
1	0.352679	20.301239	39.179225
1	0.352877	24.469614	38.565826
1	0.353075	24.903390	38.625676
1	0.353274	26.320783	37.679221
1	0.353472	26.485091	36.923246
1	0.353671	24.315039	38.625548
1	0.353869	23.872753	38.149749
1	0.354067	22.942088	39.791685
1	0.354266	25.596519	37.904409
1	0.354464	24.450591	38.039086
1	0.354663	24.432348	39.174851
1	0.354861	23.805779	38.883230
1	0.355060	25.635951	38.235510
1	0.355258	23.405241	37.359095
1	0.355456	24.695078	38.073247
1	0.355655	25.078167	36.864794
1	0.355853	22.173751	37.446076
1	0.356052	23.344808	38.326666
1	0.356250	20.549560	38.412012
1	0.356448	24.444911	38.797249
1	0.356647	24.549586	39.489480
1	0.356845	25.750003	38.417463
1	0.357044	25.913663	38.708532
1	0.357242	23.696303	38.757988
1	0.357440	27.590282	38.345974
1	0.357639	26.996574	40.046052
1	0.357837	25.766949	38.953833
1	0.358036	26.051461	37.120581
1	0.358234	24.594746	36.807947
1	0.358433	24.141710	37.056906
1	0.358631	25.521336	37.113867
1	0.358829	21.560387	38.127449
1	0.359028	22.035166	39.081191
1	0.359226	25.054761	37.265698
1	0.359425	24.167674	39.190358
1	0.359623	24.681955	39.563113
1	0.359821	23.201176	38.523247
1	0.360020	25.659779	37.642279
1	0.360218	22.838747	37.666086
1	0.360417	25.529278	37.615600
1	0.360615	24.300455	38.475385
1	0.360813	24.235901	38.815681
1	0.361012	26.146800	37.951845
1	0.361210	24.336336	37.428008
1	0.361409	24.864089	37.271304
1	0.361607	26.640105	38.247289
1	0.361806	26.733865	38.336792
1	0.362004	23.376449	38.963019
1	0.362202	25.780022	37.916084
1	0.362401	26.211623	38.796140
1	0.362599	24.734709	38.334814
1	0.362798	23.799247	38.575477
1	0.362996	26.420676	38.092702
1	0.363194	25.595959	38.870465
1	0.363393	25.668989	37.671105
1	0.363591	28.472706	39.657702
1	0.363790	24.440659	39.988332
1	0.363988	29.287848	39.078451
1	0.364187	27.135346	37.295669
1	0.364385	27.873008	38.018727
1	0.364583	24.886705	39.043794
1	0.364782	24.010739	39.315647
1	0.364980	27.721440	37.916852
1	0.365179	24.025780	39.948674
1	0.365377	22.264218	38.580935
1	0.365575	27.042700	37.599111
1	0.365774	26.291849	37.802147
1	0.365972	25.025089	38.274165
1	0.366171	24.141424	38.148979
1	0.366369	25.283125	38.762954
1	0.366567	25.401828	38.223590
1	0.366766	25.762732	38.053849
1	0.366964	25.633017	36.965615
1	0.367163	25.683087	35.770082
1	0.367361	26.640614	35.704031
1	0.367560	22.983978	36.276826
1	0.367758	22.635665	37.190454
1	0.367956	20.622747	36.912342
1	0.368155	23.601789	35.192082
1	0.368353	24.355151	37.765132
1	0.368552	25.502256	35.613907
1	0.368750	21.855544	37.245877
1	0.368948	21.373105	36.424731
1	0.369147	22.337836	36.211364
1	0.369345	24.579591	35.981733
1	0.369544	23.984980	36.651980
1	0.369742	23.105176	36.532709
1	0.369940	22.990465	36.732485
1	0.370139	22.902781	35.626890
1	0.370337	23.867148	35.953036
1	0.370536	21.899201	36.409484
1	0.370734	24.507921	35.830419
1	0.370933	24.282983	35.561311
1	0.371131	20.967464	36.554450
1	0.371329	23.901603	35.861088
1	0.371528	19.352393	36.001664
1	0.371726	18.431996	35.099673
1	0.371925	21.459294	35.903381
1	0.372123	21.063941	35.843072
1	0.372321	22.611068	35.715651
1	0.372520	19.853081	35.770784
1	0.372718	19.784382	35.299203
1	0.372917	23.323503	35.722552
1	0.373115	24.954036	36.616322
1	0.373313	22.940526	35.872790
1	0.373512	24.812091	34.597092
1	0.373710	24.960781	35.135802
1	0.373909	26.119399	35.193526
1	0.374107	24.536970	36.630894
1	0.374306	24.780278	36.035575
1	0.374504	22.741718	36.057168
1	0.374702	24.269776	35.987095
1	0.374901	25.055515	34.943736
1	0.375099	23.245247	36.598038
1	0.375298	22.418036	36.134052
1	0.375496	24.743490	36.516148
1	0.375694	27.083077	35.633811
1	0.375893	19.624454	36.272426
1	0.376091	23.785899	35.827168
1	0.376290	20.979734	34.630630
1	0.376488	23.711944	36.457762
1	0.376687	22.137499	35.872776
1	0.376885	23.450822	36.524438
1	0.377083	25.405500	36.355818
1	0.377282	23.836284	34.908288
1	0.377480	24.707379	35.589095
1	0.377679	26.163645	34.711649
1	0.377877	24.332166	36.123719
1	0.378075	21.091693	36.863604
1	0.378274	25.263567	36.926472
1	0.378472	24.339831	35.886433
1	0.378671	24.569558	35.381891
1	0.378869	24.462436	36.202116
1	0.379067	25.657088	36.035554
1	0.379266	25.747067	36.116964
1	0.379464	26.306808	36.965777
1	0.379663	24.782819	35.761733
1	0.379861	26.016330	35.136819
1	0.380060	24.868709	36.508532
1	0.380258	21.849908	39.124225
1	0.380456	25.390269	38.820864
1	0.380655	23.974515	39.783526
1	0.380853	26.054331	38.190750
1	0.381052	28.129604	37.858340
1	0.381250	27.558593	38.752128
1	0.381448	25.200715	36.713517
1	0.381647	25.780455	37.697488
1	0.381845	21.359592	36.204844
1	0.382044	27.125103	37.099213
1	0.382242	28.852895	36.822584
1	0.382440	24.834159	35.854252
1	0.382639	24.807405	36.655550
1	0.382837	27.528844	37.511518
1	0.383036	28.604869	37.343677
1	0.383234	24.139199	37.470740
1	0.383433	26.768715	37.297432
1	0.383631	24.500885	37.792444
1	0.383829	25.340888	38.980792
1	0.384028	26.837891	38.353099
1	0.384226	27.680310	37.709644
1	0.384425	26.609541	36.888397
1	0.384623	23.832430	37.017325
1	0.384821	25.577620	37.496755
1	0.385020	25.020954	37.130823
1	0.385218	23.521922	36.493753
1	0.385417	24.480257	37.473578
1	0.385615	21.704417	36.950420
1	0.385813	26.078608	35.236375
1	0.386012	23.705342	37.418973
1	0.386210	24.645143	35.868740
1	0.386409	23.094649	36.576171
1	0.386607	22.469318	37.310224
1	0.386806	22.197176	37.051892
1	0.387004	24.949975	36.707080
1	0.387202	22.337644	35.054270
1	0.387401	23.524585	36.961017
1	0.387599	24.674522	36.115358
1	0.387798	24.035650	36.306701
1	0.387996	23.859277	36.473171
1	0.388194	24.724773	35.319809
1	0.388393	23.252873	36.270328
1	0.388591	24.862374	37.007209
1	0.388790	24.419228	36.566861
1	0.388988	23.970701	35.482710
1	0.389187	22.183288	35.962606
1	0.389385	24.606177	34.338472
1	0.389583	24.664569	35.152908
1	0.389782	23.686963	35.350372
1	0.389980	24.191742	35.137235
1	0.390179	25.186883	34.797742
1	0.390377	25.937863	34.517472
1	0.390575	24.542346	35.198230
1	0.390774	24.716120	35.565697
1	0.390972	26.236522	34.637246
1	0.391171	23.989622	35.202089
1	0.391369	23.252316	33.990948
1	0.391567	20.542014	36.775817
1	0.391766	22.175419	36.613960
1	0.391964	23.961559	36.234446
1	0.392163	24.440901	35.377202
1	0.392361	25.348845	36.216499
1	0.392560	23.602417	37.191121
1	0.392758	23.769491	35.197483
1	0.392956	27.976896	34.867610
1	0.393155	27.285678	34.137717
1	0.393353	25.733959	35.439478
1	0.393552	25.515840	36.328577
1	0.393750	27.240882	35.270913
1	0.393948	25.316492	37.447144
1	0.394147	29.087591	35.937042
1	0.394345	26.622196	35.972969
1	0.394544	30.642705	36.035668
1	0.394742	29.951684	35.894704
1	0.394940	28.839172	37.999190
1	0.395139	29.026298	37.213628
1	0.395337	27.608253	36.428188
1	0.395536	31.811188	34.567485
1	0.395734	28.619165	37.238475
1	0.395933	25.586745	38.488246
1	0.396131	27.068958	37.447407
1	0.396329	30.140488	35.166504
1	0.396528	29.111068	36.490368
1	0.396726	26.904136	35.755467
1	0.396925	26.169554	36.100640
1	0.397123	30.853981	37.124958
1	0.397321	26.571372	37.190456
1	0.397520	23.286308	38.361434
1	0.397718	23.432865	38.443079
1	0.397917	24.175440	38.266218
1	0.398115	23.421331	37.608008
1	0.398313	23.743431	37.386754
1	0.398512	25.492687	37.261366
1	0.398710	24.468322	38.328957
1	0.398909	24.952412	37.291967
1	0.399107	23.567152	36.698923
1	0.399306	23.665321	36.596280
1	0.399504	23.968412	36.803073
1	0.399702	23.513116	36.601588
1	0.399901	23.056718	34.409448
1	0.400099	22.419352	34.593543
1	0.400298	22.200298	37.393318
1	0.400496	20.547309	35.673650
1	0.400694	22.403491	34.622148
1	0.400893	22.542674	35.060881
1	0.401091	24.804837	33.265300
1	0.401290	21.470351	36.090568
1	0.401488	21.712143	35.078112
1	0.401687	24.078164	37.259173
1	0.401885	23.167570	34.745448
1	0.402083	24.541689	36.141998
1	0.402282	25.518587	36.037449
1	0.402480	24.137117	37.207883
1	0.402679	23.887201	36.903236
1	0.402877	22.570642	36.108409
1	0.403075	21.832712	35.487695
1	0.403274	21.788305	37.639625
1	0.403472	24.588564	35.251300
1	0.403671	25.644281	36.703411
1	0.403869	23.226897	37.645923
1	0.404067	25.023552	35.608485
1	0.404266	25.585813	35.160813
1	0.404464	24.157559	35.618481
1	0.404663	25.611459	34.383629
1	0.404861	22.165894	35.321276
1	0.405060	25.154474	35.997445
1	0.405258	23.890038	36.626976
1	0.405456	23.362800	35.010226
1	0.405655	20.984975	35.989913
1	0.405853	19.676876	35.086541
1	0.406052	19.963560	35.594897
1	0.406250	23.941006	35.316901
1	0.406448	20.797869	36.502861
1	0.406647	20.007878	36.541425
1	0.406845	23.027129	34.573155
1	0.407044	22.273211	34.206528
1	0.407242	24.150708	33.700119
1	0.407440	23.763637	36.620970
1	0.407639	25.083090	33.968876
1	0.407837	24.627548	34.289826
1	0.408036	25.595075	32.528908
1	0.408234	23.027355	34.363527
1	0.408433	25.902930	35.089126
1	0.408631	27.929837	32.735166
1	0.408829	25.915818	33.682902
1	0.409028	26.171194	35.672495
1	0.409226	22.420185	34.434891
1	0.409425	24.092649	32.388667
1	0.409623	24.934660	33.070534
1	0.409821	24.980157	32.944104
1	0.410020	25.601778	35.219618
1	0.410218	23.609280	34.384294
1	0.410417	24.093740	34.212482
1	0.410615	22.715822	33.720992
1	0.410813	25.315732	32.989782
1	0.411012	23.078444	33.206683
1	0.411210	22.840112	33.103155
1	0.411409	25.647488	33.803972
1	0.411607	24.212536	36.124295
1	0.411806	25.472834	34.526401
1	0.412004	27.795215	35.557774
1	0.412202	22.648255	35.731218
1	0.412401	25.013761	36.932145
1	0.412599	26.731263	36.398622
1	0.412798	28.080487	34.021330
1	0.412996	26.811343	31.870235
1	0.413194	29.029717	31.835597
1	0.413393	26.202308	31.405074
1	0.413591	27.504927	33.957869
1	0.413790	27.122060	33.298148
1	0.413988	24.503183	35.422129
1	0.414187	25.535728	34.632420
1	0.414385	24.104410	35.054425
1	0.414583	26.815313	34.050254
1	0.414782	25.457549	36.028338
1	0.414980	24.505958	33.321835
1	0.415179	24.005278	35.556949
1	0.415377	24.663178	35.343690
1	0.415575	29.219708	33.881059
1	0.415774	26.417298	33.535257
1	0.415972	23.786032	34.552525
1	0.416171	25.757552	33.383465
1	0.416369	23.778767	33.266517
1	0.416567	25.378639	33.299889
1	0.416766	22.117932	34.673285
1	0.416964	27.206088	33.621468
1	0.417163	27.846708	34.295702
1	0.417361	25.395851	34.148048
1	0.417560	25.320431	35.122550
1	0.417758	23.788446	34.562576
1	0.417956	24.487970	36.070924
1	0.418155	21.687605	33.910250
1	0.418353	25.697922	32.948623
1	0.418552	23.841837	34.764499
1	0.418750	23.746587	33.625812
1	0.418948	26.073723	34.575989
1	0.419147	24.722026	34.398825
1	0.419345	23.226085	34.458197
1	0.419544	24.055445	34.099847
1	0.419742	25.216607	36.225840
1	0.419940	25.287991	36.024787
1	0.420139	20.861920	35.575221
1	0.420337	25.526069	35.663748
1	0.420536	21.928747	35.736138
1	0.420734	25.069264	34.717101
1	0.420933	25.079732	33.928314
1	0.421131	27.305199	35.847869
1	0.421329	22.533353	36.978373
1	0.421528	21.772479	35.549656
1	0.421726	23.992174	36.140803
1	0.421925	25.469486	34.458446
1	0.422123	26.889531	35.741276
1	0.422321	23.067038	34.871871
1	0.422520	22.544111	36.708903
1	0.422718	25.032342	34.842605
1	0.422917	22.589349	34.819921
1	0.423115	21.494757	34.455574
1	0.423313	21.870741	32.632970
1	0.423512	21.900680	34.998185
1	0.423710	20.560734	34.075802
1	0.423909	22.846894	33.608500
1	0.424107	24.490025	33.501971
1	0.424306	20.801097	34.328210
1	0.424504	21.000876	34.670456
1	0.424702	21.703298	36.055836
1	0.424901	23.273503	35.438580
1	0.425099	23.561268	35.061230
1	0.425298	20.297098	36.138737
1	0.425496	26.274334	34.848508
1	0.425694	24.473629	34.420283
1	0.425893	20.483657	34.581083
1	0.426091	22.083069	35.177684
1	0.426290	22.565448	34.877032
1	0.426488	22.525121	33.878044
1	0.426687	22.330680	33.456475
1	0.426885	23.798384	32.098346
1	0.427083	21.888518	35.503877
1	0.427282	22.272230	34.055353
1	0.427480	22.974996	34.191523
1	0.427679	20.087747	35.452734
1	0.427877	20.577734	35.600758
1	0.428075	19.821878	32.982652
1	0.428274	20.841237	34.940375
1	0.428472	22.825815	34.746854
1	0.428671	23.060198	37.256223
1	0.428869	21.462980	36.414031
1	0.429067	22.946602	36.089678
1	0.429266	21.430413	33.981047
1	0.429464	22.017647	33.507002
1	0.429663	22.023250	34.025434
1	0.429861	24.140487	34.021830
1	0.430060	19.374708	34.283447
1	0.430258	21.129797	35.752369
1	0.430456	22.233724	36.268820
1	0.430655	23.086480	34.449427
1	0.430853	23.206042	35.288668
1	0.431052	21.951113	35.467216
1	0.431250	22.688650	34.979274
1	0.431448	25.628695	33.990448
1	0.431647	22.511452	35.070227
1	0.431845	21.870224	37.169083
1	0.432044	20.450830	34.718368
1	0.432242	21.286718	35.622955
1	0.432440	21.550548	33.421899
1	0.432639	23.859913	35.072180
1	0.432837	23.622111	34.758601
1	0.433036	23.824213	35.615260
1	0.433234	21.786561	33.767731
1	0.433433	23.926745	34.703050
1	0.433631	24.549036	34.881357
1	0.433829	24.262301	34.400844
1	0.434028	21.636170	35.244805
1	0.434226	23.860295	35.043039
1	0.434425	24.723164	34.031913
1	0.434623	24.854610	33.899181
1	0.434821	25.067132	35.821339
1	0.435020	25.390489	35.580303
1	0.435218	23.077182	34.570178
1	0.435417	24.402934	35.031318
1	0.435615	24.602246	33.778441
1	0.435813	22.954604	35.639244
1	0.436012	22.454226	33.518219
1	0.436210	24.343145	36.073780
1	0.436409	19.806477	34.651307
1	0.436607	18.720588	36.561211
1	0.436806	20.212041	35.887817
1	0.437004	20.267699	33.964768
1	0.437202	20.237749	35.626934
1	0.437401	22.971460	35.484950
1	0.437599	23.129348	36.781478
1	0.437798	24.254137	35.868029
1	0.437996	22.032457	35.126264
1	0.438194	26.212034	35.379759
1	0.438393	19.345479	34.548367
1	0.438591	22.978744	33.672505
1	0.438790	20.850138	34.089959
1	0.438988	22.639024	34.222897
1	0.439187	24.218161	34.020334
1	0.439385	21.439473	33.340319
1	0.439583	19.807430	35.931588
1	0.439782	21.476423	32.229930
1	0.439980	22.067342	34.616085
1	0.440179	21.886277	33.113314
1	0.440377	23.935790	34.673168
1	0.440575	23.332281	33.467834
1	0.440774	24.243455	35.582672
1	0.440972	23.269693	33.779743
1	0.441171	21.263588	35.910757
1	0.441369	24.053795	33.817004
1	0.441567	21.393791	35.928250
1	0.441766	22.968448	34.662424
1	0.441964	24.338449	32.871182
1	0.442163	24.419571	32.831301
1	0.442361	25.274744	33.844638
1	0.442560	25.676820	34.985778
1	0.442758	25.003967	33.587876
1	0.442956	23.089157	34.251955
1	0.443155	20.361507	35.834006
1	0.443353	22.406606	35.232635
1	0.443552	20.823487	36.317683
1	0.443750	20.023323	37.089011
1	0.443948	23.103453	34.537488
1	0.444147	21.936973	35.258329
1	0.444345	24.361397	31.769814
1	0.444544	22.868423	34.259898
1	0.444742	21.398132	36.100476
1	0.444940	24.315866	33.749555
1	0.445139	22.481511	35.090232
1	0.445337	19.965525	34.518094
1	0.445536	23.032758	32.767670
1	0.445734	21.094067	33.886839
1	0.445933	19.540726	34.708906
1	0.446131	22.890154	35.443629
1	0.446329	22.005245	33.541248
1	0.446528	23.401438	34.549206
1	0.446726	23.131460	34.020368
1	0.446925	25.307553	33.609387
1	0.447123	25.844063	33.830178
1	0.447321	22.415598	34.507052
1	0.447520	25.100505	32.534811
1	0.447718	26.860840	33.834087
1	0.447917	23.143262	35.425662
1	0.448115	21.343669	35.366981
1	0.448313	20.946056	34.231855
1	0.448512	20.656153	33.939131
1	0.448710	22.142811	35.063126
1	0.448909	22.795101	34.455719
1	0.449107	21.104159	34.416338
1	0.449306	20.987609	34.747301
1	0.449504	22.843302	33.247596
[truncated: 286,093 more rows]
