# Supplementary material for: Markerless tracking of an entire honey bee colony
Source: Nat Commun. 2021 Mar 19;12:1733. doi: 10.1038/s41467-021-21769-1 (PMC7979864; doi:10.1038/s41467-021-21769-1)
Supplement: Supplementary file 4 — Description of Additional Supplementary Files [file 41467_2021_21769_MOESM4_ESM.zip › raw_source/sup_fig_12_13.txt]

# hive	frame	x	y	class	angle	projection1	projection2	projection3
3	1800	1702	1211	0	4	-10.606298	-33.825121	6.035508
3	1803	1701	1210	0	3	-12.027981	-33.110085	5.664396
3	1806	1701	1214	0	356	3.152951	-3.089966	20.396934
3	1809	1701	1215	0	357	0.322201	-0.531356	20.551805
3	1812	1701	1214	0	2	0.386923	-2.103916	19.225395
3	1815	1700	1214	0	3	-0.417367	-1.400612	17.675370
3	1818	1699	1215	0	2	-1.625667	-0.939637	16.948486
3	1821	1699	1216	0	354	2.158419	-2.126751	36.083785
3	1824	1701	1215	0	351	6.029060	-4.853575	33.776917
3	1827	1701	1217	0	351	6.317526	-4.763931	34.260548
3	1830	1702	1219	0	355	1.946876	0.413469	18.497454
3	1833	1703	1220	0	355	1.772551	0.187476	19.045444
3	1836	1704	1218	0	354	1.958501	0.400949	18.500798
3	1839	1703	1218	0	354	1.906050	0.413902	18.513674
3	1842	1704	1218	0	354	1.930044	0.250482	19.049339
3	1845	1703	1219	0	353	1.881129	0.389472	18.765467
3	1848	1703	1219	0	353	5.270115	-4.977943	33.137012
3	1851	1703	1219	0	351	5.274129	-4.972234	33.003957
3	1854	1703	1219	0	353	5.207638	-5.039610	33.103922
3	1857	1703	1220	0	348	5.323331	-5.165329	33.130228
3	1860	1705	1220	0	341	5.498424	-5.219372	32.857486
3	1863	1706	1221	0	340	6.909347	-2.774515	36.921429
3	1866	1706	1221	0	339	7.249595	-3.269700	36.212725
3	1869	1705	1219	0	344	6.981500	-2.981892	36.984205
3	1872	1706	1226	0	341	-15.648969	23.340166	34.597740
3	1875	1706	1225	0	347	1.594786	1.774629	37.542831
3	1878	1705	1226	0	343	-16.002264	23.109909	34.595650
3	1881	1704	1225	0	343	-17.002768	22.236772	31.131162
3	1884	1704	1224	0	348	6.281961	34.471605	40.353080
3	1887	1703	1224	0	345	-3.410342	20.489755	48.714393
3	1890	1703	1223	0	351	-17.718551	22.193067	31.335116
3	1893	1703	1222	0	350	-1.748958	1.498693	20.814097
3	1896	1703	1220	0	354	-0.412629	0.930325	18.909511
3	1899	1703	1220	0	352	5.336879	-4.887399	34.464839
3	1902	1702	1218	0	354	5.507067	-5.375155	33.011365
3	1905	1703	1218	0	353	2.574346	31.606569	34.649082
3	1908	1703	1221	0	355	5.774222	32.150035	39.658461
3	1911	1705	1223	0	356	4.959989	-3.217276	40.429737
3	1914	1706	1224	0	356	5.701436	32.130001	39.627063
3	1917	1708	1224	0	357	-0.000876	15.305717	50.406119
3	1920	1708	1224	0	356	-17.189472	21.288959	31.645050
3	1923	1708	1224	0	355	0.794889	3.201950	37.761757
3	1926	1707	1223	0	355	0.741861	1.495312	37.818007
3	1929	1707	1223	0	357	1.533273	-0.128921	33.748375
3	1932	1707	1224	0	356	1.550200	-3.025840	46.712232
3	1935	1707	1221	0	2	-12.052799	-36.050431	18.025797
3	1938	1707	1222	0	357	2.109539	-0.391586	36.481710
3	1941	1707	1222	0	359	3.289371	-3.194132	40.422467
3	1944	1707	1223	0	358	1.171716	1.694563	38.028319
3	1947	1707	1224	0	357	-0.903892	1.905371	38.274980
3	1950	1706	1224	0	357	-12.701884	-36.257466	17.801425
3	1953	1705	1223	0	358	-12.459213	-36.285661	17.772641
3	1956	1706	1224	0	359	-12.655477	-36.481479	18.251235
3	1959	1706	1224	0	357	-12.537315	-36.462746	18.174818
3	1962	1706	1224	0	357	-12.029071	-35.933643	17.924976
3	1965	1705	1224	0	0	2.347047	-2.347842	40.251802
3	1968	1705	1223	0	1	3.539015	-1.628339	39.748651
3	1971	1705	1222	0	3	8.237429	0.806342	37.959999
3	1974	1706	1222	0	2	0.227756	2.763397	36.164020
3	1977	1707	1222	0	2	1.688854	0.721116	33.143141
3	1980	1708	1222	0	1	-15.870951	17.296727	42.360806
3	1983	1708	1223	0	4	-12.683575	18.045103	47.568889
3	1986	1709	1224	0	359	-16.802444	18.537544	39.424473
3	1989	1709	1224	0	3	-1.767253	-0.287686	33.742258
3	1992	1709	1227	0	358	-22.375221	20.808303	41.830136
3	1995	1709	1227	0	356	-22.454707	20.680821	41.645177
3	1998	1709	1227	0	0	-26.867579	27.231149	31.735480
3	2001	1709	1223	0	4	-16.894258	13.762446	43.033716
3	2004	1709	1219	0	4	-18.001455	12.727662	42.463869
3	2007	1707	1218	0	4	-20.104108	19.520395	40.197152
3	2010	1708	1216	0	9	-26.230399	17.336843	20.087294
3	2013	1706	1216	0	4	-26.631749	18.049146	19.825486
3	2016	1705	1214	0	1	-26.370760	17.902626	19.808960
3	2019	1706	1214	0	1	-26.796706	17.206814	20.759260
3	2022	1706	1212	0	2	-21.788313	18.631877	42.538059
3	2025	1707	1213	0	359	-15.621717	15.040793	42.449723
3	2028	1704	1212	0	2	-21.069848	16.472073	47.966771
3	2031	1705	1214	0	2	-13.740756	11.566601	43.975749
3	2034	1706	1216	0	358	-14.624273	16.362629	31.402415
3	2037	1706	1217	0	356	-15.828709	12.300452	35.112485
3	2040	1707	1219	0	357	-15.424393	15.421561	42.502888
3	2043	1708	1217	0	0	-15.078983	12.429193	40.761267
3	2046	1707	1216	0	1	-20.690009	20.783259	50.712018
3	2049	1707	1217	0	355	-1.726532	34.275556	43.477303
3	2052	1707	1215	0	358	-14.731201	14.502041	40.122680
3	2055	1707	1213	0	356	-17.803305	22.843958	49.451288
3	2058	1708	1211	0	359	-17.284947	23.396796	49.312461
3	2061	1708	1211	0	358	-17.496001	23.286007	49.534995
3	2064	1708	1210	0	357	-17.596642	23.456758	50.018253
3	2067	1707	1209	0	358	-16.201644	16.064045	40.823296
3	2070	1708	1211	0	353	-14.916750	13.739569	41.402065
3	2073	1708	1211	0	353	-2.261517	34.049964	43.266420
3	2076	1708	1212	0	352	-17.050300	18.150624	36.651333
3	2079	1708	1211	0	353	-6.521959	19.220146	50.740687
3	2082	1709	1211	0	353	-8.966959	7.198052	61.821935
3	2085	1710	1210	0	354	-9.267050	20.209568	55.722936
3	2088	1708	1208	0	357	-18.433064	14.989659	48.115210
3	2091	1708	1207	0	359	-26.077672	19.550904	38.535690
3	2094	1707	1206	0	0	-16.585253	9.267930	42.599698
3	2097	1707	1205	0	358	-29.146176	17.683721	20.489702
3	2100	1707	1205	0	0	-22.734773	12.939490	40.838719
3	2103	1708	1208	0	355	-21.408855	18.293831	43.309647
3	2106	1710	1209	0	355	-22.418111	20.926629	41.788300
3	2109	1711	1210	0	353	-15.859155	21.431862	48.925549
3	2112	1710	1210	0	353	-18.507144	15.154430	47.588065
3	2115	1711	1209	0	355	-13.741664	19.568770	50.863710
3	2118	1711	1209	0	357	-18.675040	15.568532	48.559048
3	2121	1711	1209	0	355	-12.895026	20.780425	53.584748
3	2124	1709	1209	0	354	-11.961864	5.262968	52.666421
3	2127	1709	1208	0	350	-8.332819	17.927585	55.708470
3	2130	1709	1206	0	356	-12.529800	21.603087	52.600488
3	2133	1708	1205	0	355	-18.935516	22.146236	51.452382
3	2136	1707	1204	0	357	-19.421265	12.583524	50.468537
3	2139	1706	1203	0	1	-10.372160	16.176551	56.695733
3	2142	1706	1205	0	356	-7.925025	24.227217	45.336743
3	2145	1705	1204	0	356	-20.718310	15.321214	49.353145
3	2148	1704	1201	0	358	-20.874690	22.574985	53.133210
3	2151	1703	1201	0	356	-10.556026	15.640543	56.096610
3	2154	1703	1200	0	358	-56.319717	4.857474	27.414887
3	2157	1702	1198	0	358	-11.361856	16.261992	56.863047
3	2160	1702	1199	0	357	-12.078250	16.860379	53.937975
3	2163	1702	1199	0	357	-11.839221	16.400943	54.326163
3	2166	1701	1199	0	355	-22.330637	22.603391	46.209683
3	2169	1701	1198	0	355	-12.256320	21.286126	52.623109
3	2172	1702	1198	0	352	-14.108273	16.684145	49.938504
3	2175	1704	1198	0	352	-22.646870	24.315243	45.629418
3	2178	1705	1200	0	350	-17.507499	22.631438	52.858853
3	2181	1704	1201	0	352	-22.563852	24.205773	45.566961
3	2184	1704	1201	0	356	-12.391033	17.049407	50.889299
3	2187	1704	1197	0	351	-12.570734	17.299866	51.107134
3	2190	1705	1193	0	6	-23.482681	26.710283	44.523244
3	2193	1704	1193	0	6	-20.928786	22.511702	41.589920
3	2196	1704	1193	0	5	-14.219721	15.998205	48.617373
3	2199	1705	1193	0	0	-13.979308	16.239194	48.816123
3	2202	1703	1192	0	358	-12.441379	13.265490	51.547068
3	2205	1702	1190	0	0	-12.499140	13.237569	51.418825
3	2208	1703	1189	0	5	-13.909082	15.711492	48.564961
3	2211	1703	1190	0	3	-20.602745	20.311437	37.196528
3	2214	1703	1191	0	2	-23.716704	27.021961	41.874935
3	2217	1706	1192	0	6	-23.260105	14.337060	40.768547
3	2220	1707	1190	0	18	-23.260953	13.874449	40.737140
3	2223	1709	1189	0	22	-23.880042	22.242980	40.441357
3	2226	1710	1190	0	33	-10.837359	28.604082	35.511076
3	2229	1712	1191	0	47	-24.387127	22.707858	40.428465
3	2232	1717	1196	0	38	-6.495021	26.101065	43.667771
3	2235	1714	1193	0	41	-21.891568	31.489104	45.243103
3	2238	1711	1191	0	47	-22.957386	30.635489	45.287425
3	2241	1710	1189	0	40	-23.083259	30.589699	45.221986
3	2244	1707	1190	0	38	-22.268045	30.782527	45.217927
3	2247	1707	1191	0	36	-21.001834	31.319739	45.544572
3	2250	1707	1194	0	33	-25.404518	9.444743	41.342501
3	2253	1708	1193	0	41	-8.686532	30.294455	36.712281
3	2256	1708	1197	0	40	-24.504830	30.133904	44.995242
3	2259	1709	1196	0	41	-13.644566	34.326872	38.665581
3	2262	1709	1198	0	39	-14.640600	33.678284	39.261533
3	2265	1707	1197	0	36	-24.319095	28.734824	43.915009
3	2268	1706	1198	0	33	-30.478433	28.312299	36.905367
3	2271	1704	1198	0	32	-20.683868	22.229363	40.779847
3	2274	1703	1193	0	29	-45.722156	29.972202	10.966254
3	2277	1704	1192	0	30	-43.710237	28.887851	14.432629
3	2280	1705	1191	0	26	-33.049755	26.272910	36.399160
3	2283	1705	1191	0	26	-29.117080	27.729812	38.753127
3	2286	1704	1191	0	26	-29.265461	27.510887	38.924814
3	2289	1704	1192	0	24	-29.076015	27.697939	38.587099
3	2292	1701	1196	0	28	-16.175576	30.306753	35.558387
3	2295	1700	1197	0	30	-28.895719	28.054872	37.870416
3	2298	1701	1197	0	31	-21.194748	27.925305	38.951692
3	2301	1702	1196	0	29	-20.197252	20.732914	42.192228
3	2304	1702	1196	0	29	-26.824082	22.821292	18.032546
3	2307	1703	1195	0	31	-21.705772	18.227228	41.344215
3	2310	1704	1194	0	29	-20.546488	20.134942	42.072555
3	2313	1704	1193	0	27	-22.996652	22.180884	41.280918
3	2316	1703	1191	0	23	-30.435806	25.994353	39.008603
3	2319	1704	1191	0	19	-35.566861	23.462558	20.201966
3	2322	1702	1192	0	18	-33.764852	22.724134	18.852361
3	2325	1702	1192	0	18	-2.930976	-2.446746	23.132363
3	2328	1702	1191	0	15	-29.896118	22.390742	15.311299
3	2331	1703	1191	0	14	-1.258197	-5.998510	31.067960
3	2334	1702	1191	0	15	-2.802933	-2.419236	23.316874
3	2337	1702	1191	0	13	-0.930803	-6.025579	29.385152
3	2340	1704	1189	0	15	-1.585882	-6.537122	29.336314
3	2343	1704	1189	0	19	-3.233777	-2.309572	22.541890
3	2346	1703	1189	0	17	-2.828763	-2.503145	22.842426
3	2349	1702	1189	0	13	-0.870466	-6.458419	30.081969
3	2352	1701	1189	0	12	-0.860587	-6.055177	29.464830
3	2355	1700	1189	0	13	-0.835246	-6.429602	29.785975
3	2358	1700	1190	0	10	-0.831553	-6.347806	29.763079
3	2361	1700	1191	0	10	-0.541268	-6.305949	29.325267
3	2364	1701	1191	0	8	-0.267990	-1.135079	23.637540
3	2367	1700	1192	0	8	-0.388493	-6.226719	29.043412
3	2370	1701	1191	0	8	-0.673255	-6.070656	29.191225
3	2373	1701	1192	0	8	-0.646841	-6.183416	29.249105
3	2376	1700	1192	0	8	-0.553548	-2.970867	20.502060
3	2379	1701	1191	0	6	-0.500161	-6.203410	29.173030
3	2382	1701	1191	0	5	-1.030970	-2.339909	20.630767
3	2385	1701	1191	0	6	-0.075538	-1.040604	23.948900
3	2388	1701	1192	0	7	-0.096730	-1.118795	23.480956
3	2391	1701	1193	0	7	2.710739	-2.832426	20.022214
3	2394	1701	1193	0	5	1.351160	-7.029266	28.707435
3	2397	1701	1193	0	6	2.093789	-2.982873	20.368807
3	2400	1702	1192	0	6	-11.075725	-31.015896	1.934671
3	2403	1701	1192	0	5	0.336033	-2.262672	19.300496
3	2406	1702	1192	0	5	-10.850223	-31.359079	2.988362
3	2409	1701	1192	0	5	2.530193	-2.962833	20.177101
3	2412	1701	1193	0	9	-11.410259	-31.985368	3.948616
3	2415	1700	1194	0	11	-12.679315	-32.854168	16.629613
3	2418	1699	1195	0	9	-1.357426	2.257334	36.329865
3	2421	1699	1195	0	6	-12.296286	-32.645155	17.739184
3	2424	1699	1197	0	8	-21.397190	19.790944	42.368469
3	2427	1698	1198	0	6	-16.509919	14.687588	42.233472
3	2430	1701	1195	0	5	-19.318688	17.947899	39.803501
3	2433	1701	1195	0	3	-19.436776	18.040677	39.866042
3	2436	1702	1194	0	4	-16.290485	13.397722	41.102925
3	2439	1702	1194	0	4	-16.025903	9.873613	42.455015
3	2442	1701	1195	0	6	-4.320529	5.139947	35.684514
3	2445	1702	1199	0	3	-7.618954	-45.816580	28.287746
3	2448	1702	1203	0	359	-11.750595	4.342599	49.369483
3	2451	1704	1199	0	0	-8.941573	-48.369423	26.360078
3	2454	1704	1195	0	9	-4.228493	-11.404303	58.828136
3	2457	1704	1197	0	3	-4.344929	-11.330551	58.693829
3	2460	1704	1196	0	359	-12.296277	-12.896206	40.254023
3	2463	1704	1195	0	358	-24.823358	-34.094764	12.854843
3	2466	1704	1195	0	358	-24.890702	-34.184881	12.920377
3	2469	1703	1194	0	358	15.499307	-24.911350	31.202973
3	2472	1701	1190	0	355	-23.640949	-35.233652	13.907478
3	2475	1701	1184	0	1	-2.529885	-32.928287	18.333904
3	2478	1702	1177	0	14	-2.258552	-32.988690	18.110405
3	2481	1703	1178	0	4	-2.194242	-19.964106	43.311134
3	2484	1701	1191	0	6	15.956579	-22.933829	30.473447
3	2487	1701	1189	0	2	15.699173	-24.306634	30.845528
3	2490	1700	1184	0	3	0.027056	-23.787367	43.833574
3	2493	1699	1185	0	0	-2.423846	-34.074824	17.698405
3	2496	1698	1186	0	3	-1.892730	-34.842300	17.855670
3	2499	1698	1186	0	0	-14.748533	-37.718187	16.157592
3	2502	1699	1186	0	359	-2.919732	-35.434068	20.986938
3	2505	1698	1186	0	357	-14.253492	-37.896020	16.303440
3	2508	1698	1186	0	359	-14.147491	-37.872987	16.200149
3	2511	1699	1185	0	2	-8.468363	-35.184810	23.887878
3	2514	1698	1185	0	0	-2.478080	-35.363171	18.895963
3	2517	1699	1184	0	1	-2.739132	-35.616809	20.064781
3	2520	1698	1185	0	0	-8.381386	-35.256892	23.628374
3	2523	1699	1184	0	359	-13.209246	-37.341220	16.284269
3	2526	1699	1185	0	0	-2.829164	-35.571322	20.393388
3	2529	1698	1186	0	1	-2.954225	-35.565900	20.409761
3	2532	1699	1186	0	1	-2.821590	-35.668825	20.205581
3	2535	1698	1187	0	359	-13.339506	-37.347102	16.078613
3	2538	1698	1186	0	1	-2.803941	-35.624530	20.172886
3	2541	1697	1186	0	2	-2.708835	-35.669185	19.761457
3	2544	1697	1187	0	1	-10.076893	-38.022846	17.893574
3	2547	1697	1187	0	5	-2.840413	-35.666323	19.934306
3	2550	1697	1188	0	10	-1.967611	-6.984406	29.782004
3	2553	1696	1186	0	16	-1.157221	-7.303841	35.103457
3	2556	1695	1186	0	14	-1.786875	-6.703908	29.867320
3	2559	1696	1186	0	10	-1.827051	-6.673940	29.869491
3	2562	1696	1187	0	8	-1.908524	-6.933731	29.839631
3	2565	1697	1187	0	6	-10.342596	-35.783828	17.371790
3	2568	1696	1185	0	14	-2.023869	-6.857024	29.791600
3	2571	1696	1185	0	12	-1.878166	-6.704005	29.827140
3	2574	1697	1186	0	8	-1.985713	-6.955983	29.770858
3	2577	1698	1188	0	6	-13.297849	-35.728040	14.955967
3	2580	1699	1188	0	8	-10.779705	-35.016125	17.325938
3	2583	1699	1189	0	6	-9.983708	-33.853404	17.775245
3	2586	1702	1191	0	2	-10.646126	-34.008153	18.275990
3	2589	1701	1192	0	5	-10.774346	-33.872541	17.466031
3	2592	1702	1192	0	1	-11.760479	-33.037214	17.198094
3	2595	1701	1189	0	3	-10.826332	-34.362053	17.885814
3	2598	1701	1189	0	5	-10.863931	-33.963707	18.503581
3	2601	1701	1189	0	9	-12.160418	-33.769435	18.211664
3	2604	1701	1189	0	13	-11.009352	-34.809660	17.456469
3	2607	1700	1190	0	10	-11.202780	-35.249703	17.032175
3	2610	1700	1189	0	10	-11.155771	-34.968064	17.486888
3	2613	1700	1189	0	7	-14.727777	-37.081962	14.007978
3	2616	1699	1189	0	7	-13.215977	-35.501774	15.150759
3	2619	1701	1187	0	13	-10.744090	-35.125578	17.329306
3	2622	1699	1187	0	10	-10.728868	-35.192296	17.316605
3	2625	1697	1187	0	7	-8.628031	-34.831681	7.730805
3	2628	1697	1189	0	2	-13.287000	-35.698740	14.979224
3	2631	1698	1187	0	4	-2.246808	-2.116879	18.993574
3	2634	1701	1187	0	2	-1.716028	-34.586609	16.508043
3	2637	1702	1188	0	4	-13.233474	-35.475779	15.247058
3	2640	1704	1190	0	358	-3.011620	-31.900688	20.180042
3	2643	1704	1189	0	2	-11.972866	-31.657998	5.794389
3	2646	1704	1189	0	0	-11.068694	-33.940842	17.421879
3	2649	1705	1189	0	359	-0.541389	-6.161933	30.939608
3	2652	1705	1188	0	3	-1.514014	-20.214468	43.706067
3	2655	1706	1189	0	1	-1.092860	-7.556063	35.366869
3	2658	1706	1187	0	2	-10.986948	-33.772363	18.727538
3	2661	1706	1188	0	2	-1.878767	-6.513662	29.464967
3	2664	1706	1187	0	5	-10.987111	-34.600818	17.596843
3	2667	1705	1187	0	7	-8.508502	-34.739257	15.387688
3	2670	1703	1190	0	2	0.597524	-6.355988	30.726801
3	2673	1702	1189	0	1	0.804815	-4.281494	36.969427
3	2676	1702	1187	0	5	1.962766	-2.209188	36.026504
3	2679	1704	1186	0	8	-10.616084	-33.716785	17.742692
3	2682	1704	1187	0	9	-11.679436	-33.079127	17.118987
3	2685	1704	1185	0	9	-10.344088	-34.647194	6.751472
3	2688	1703	1183	0	9	-14.063609	-35.440964	15.080736
3	2691	1703	1183	0	12	-2.855613	-31.897907	20.418816
3	2694	1702	1183	0	12	-13.131465	-33.282068	17.199338
3	2697	1702	1181	0	5	-14.927473	-36.096343	14.755564
3	2700	1702	1180	0	8	-14.204163	-35.319725	14.775300
3	2703	1702	1180	0	8	-14.709513	-35.268882	14.104565
3	2706	1701	1179	0	8	-14.076226	-35.429961	14.903242
3	2709	1701	1179	0	11	-3.255635	-31.821543	19.961311
3	2712	1703	1183	0	8	-10.776084	-33.169140	17.425972
3	2715	1704	1183	0	7	-11.146300	-33.671745	17.305986
3	2718	1704	1185	0	11	-13.079247	-34.944196	15.812954
3	2721	1702	1184	0	16	-9.960152	-8.240292	37.876669
3	2724	1702	1184	0	17	-9.519716	-8.433435	38.393395
3	2727	1701	1186	0	20	-13.171418	-33.756600	17.506653
3	2730	1700	1186	0	15	-12.975878	-34.176181	17.344113
3	2733	1700	1186	0	16	-12.986505	-34.795101	16.300683
3	2736	1701	1187	0	17	-2.029793	-6.834803	29.993930
3	2739	1702	1187	0	17	-2.617396	-7.380368	32.821923
3	2742	1704	1187	0	12	-2.360417	-7.253488	32.619591
3	2745	1704	1187	0	10	-1.575444	-6.591075	29.795819
3	2748	1704	1185	0	10	-10.908793	-33.715035	18.868972
3	2751	1704	1183	0	15	-10.961876	-33.710212	18.718273
3	2754	1704	1183	0	16	-2.283830	-7.699141	33.847631
3	2757	1704	1187	0	13	-1.404732	-7.534017	35.050030
3	2760	1703	1187	0	15	-1.905115	-6.698823	29.918143
3	2763	1701	1186	0	12	-4.807694	-1.065390	19.728924
3	2766	1702	1185	0	14	-12.503926	-33.152847	17.678444
3	2769	1702	1182	0	9	-2.988260	-32.405945	20.064450
3	2772	1701	1182	0	9	-10.658299	-36.849263	5.037601
3	2775	1701	1180	0	13	-6.809669	1.290955	22.193615
3	2778	1700	1177	0	21	-11.929801	-32.658882	17.088076
3	2781	1698	1177	0	22	-12.072150	-31.814104	5.720173
3	2784	1700	1179	0	14	-3.036961	-31.924398	20.294131
3	2787	1699	1179	0	17	-14.163810	-35.516085	14.907758
3	2790	1699	1179	0	19	-13.958535	-35.434199	15.121665
3	2793	1698	1179	0	20	-13.511197	-35.692027	14.930196
3	2796	1698	1179	0	23	-13.055748	-34.929753	15.952371
3	2799	1697	1183	0	29	-5.794586	-1.387929	23.089377
3	2802	1695	1186	0	36	-3.457756	-2.325564	23.361484
3	2805	1692	1189	0	44	0.353299	-6.501857	32.004132
3	2808	1691	1190	0	50	2.633425	-14.035795	45.307315
3	2811	1690	1192	0	49	0.593700	-0.405170	27.249868
3	2814	1689	1194	0	52	2.555925	-13.911296	45.168006
3	2817	1690	1194	0	57	11.536444	6.482080	31.708096
3	2820	1688	1196	0	57	2.759944	23.642457	36.169232
3	2823	1688	1201	0	60	9.750710	33.934464	35.866713
3	2826	1691	1202	0	55	5.223146	-14.168546	47.282682
3	2829	1698	1210	0	61	14.064827	7.566749	42.580766
3	2832	1697	1215	0	49	0.414264	-1.315344	60.223689
3	2835	1695	1215	0	43	13.982997	7.880348	37.143917
3	2838	1694	1217	0	45	8.521234	11.125510	46.042055
3	2841	1696	1218	0	47	8.494492	11.107544	46.026432
3	2844	1696	1218	0	47	10.220655	10.529874	42.412975
3	2847	1696	1219	0	47	19.551181	11.177630	41.106528
3	2850	1698	1221	0	41	-17.043244	11.776542	15.513199
3	2853	1698	1221	0	39	-19.438394	13.240568	18.115277
3	2856	1701	1218	0	21	-6.121516	6.898469	20.032319
3	2859	1703	1218	0	23	-6.128561	7.030528	19.753486
3	2862	1704	1219	0	30	-1.151140	4.942134	33.677723
3	2865	1704	1219	0	32	-23.248017	14.821011	19.059985
3	2868	1702	1220	0	31	-2.482695	10.296296	38.546771
3	2871	1702	1220	0	28	-2.552277	9.681872	38.463420
3	2874	1700	1220	0	34	-43.138445	17.445334	22.876965
3	2877	1700	1220	0	38	-20.681695	20.741913	50.660365
3	2880	1701	1221	0	45	-16.344552	14.452993	34.846280
3	2883	1701	1221	0	43	-29.144516	16.269822	18.767047
3	2886	1701	1222	0	37	-3.194554	9.759850	39.344675
3	2889	1703	1222	0	23	-2.613640	8.930586	36.655506
3	2892	1705	1220	0	26	-1.285039	8.100884	39.625285
3	2895	1707	1220	0	20	-0.352558	8.209177	34.504898
3	2898	1707	1219	0	17	1.202448	10.591869	35.004334
3	2901	1709	1218	0	9	2.097258	9.881649	35.758320
3	2904	1717	1216	0	3	-12.981145	14.704514	30.742579
3	2907	1718	1214	0	0	-6.962654	7.552805	17.902707
3	2910	1720	1209	0	351	5.172267	20.877295	16.777474
3	2913	1721	1208	0	348	8.244437	22.946173	14.491118
3	2916	1721	1208	0	335	15.219230	30.981335	16.956044
3	2919	1721	1207	0	328	17.435771	40.291292	22.119217
3	2922	1721	1202	0	320	12.757914	43.866563	22.194732
3	2925	1719	1200	0	312	13.543197	44.955890	25.655503
3	2928	1709	1197	0	308	10.029101	56.639090	5.076818
3	2931	1705	1195	0	309	18.994798	33.512597	16.878033
3	2934	1706	1191	0	317	5.588122	-23.628928	46.061272
3	2937	1705	1191	0	315	9.068567	-10.018837	37.949087
3	2940	1702	1192	0	318	10.730003	57.904851	5.823111
3	2943	1698	1189	0	325	11.139466	-4.367684	50.654535
3	2946	1695	1188	0	332	9.771787	-5.310774	50.450815
3	2949	1695	1188	0	329	-0.125784	-36.866815	8.923806
3	2952	1692	1188	0	331	-0.066672	-36.847325	8.110374
3	2955	1691	1186	0	335	1.561149	-35.589473	18.555644
3	2958	1691	1186	0	333	8.841603	-9.904962	37.881172
3	2961	1689	1186	0	333	9.481764	-5.745064	33.760293
3	2964	1687	1184	0	344	-1.110969	-36.209962	17.841350
3	2967	1684	1184	0	346	0.237213	-32.590623	16.472742
3	2970	1684	1184	0	346	3.479611	-22.013822	44.011584
3	2973	1690	1185	0	334	19.679295	33.331578	15.853692
3	2976	1692	1186	0	333	8.920108	-0.028957	10.189348
3	2979	1694	1188	0	349	2.094635	-1.274467	17.114031
3	2982	1695	1188	0	355	3.492235	-4.013097	39.792270
3	2985	1695	1190	0	353	3.979863	-3.950656	39.372353
3	2988	1695	1189	0	329	15.200583	44.114468	22.583495
3	2991	1692	1190	0	321	14.490484	38.512824	22.773776
3	2994	1693	1190	0	320	8.577482	23.003172	20.707500
3	2997	1692	1189	0	316	14.812325	-4.224516	35.447333
3	3000	1690	1189	0	320	11.455072	-3.871019	35.277834
3	3003	1688	1189	0	325	12.427999	43.050279	25.297271
3	3006	1683	1186	0	342	5.837588	1.646503	21.102514
3	3009	1681	1185	0	341	2.495369	0.746261	18.033653
3	3012	1677	1184	0	338	19.583966	33.442472	15.914159
3	3015	1673	1182	0	342	11.728354	-4.168990	19.568291
3	3021	1669	1177	0	333	2.219167	-33.190108	0.164759
3	3024	1666	1177	0	338	-1.895480	-40.748626	-5.984173
3	3027	1668	1176	0	338	8.485042	0.474019	9.974305
3	3030	1666	1177	0	335	7.972380	0.838938	9.418270
3	3033	1663	1177	0	340	20.763984	28.009149	9.511998
3	3036	1661	1175	0	344	16.814657	29.180477	8.455530
3	3039	1657	1177	0	352	-36.088250	32.964720	13.774842
3	3042	1653	1177	0	354	-34.413282	28.516730	16.260794
3	3045	1651	1176	0	358	-36.879228	29.639992	12.729404
3	3048	1648	1176	0	357	-32.629310	29.812924	13.780281
3	3051	1642	1173	0	349	-35.671619	30.911182	18.236818
3	3054	1639	1171	0	351	0.765373	38.575494	35.843748
3	3057	1638	1170	0	351	-23.649662	26.857423	30.148257
3	3060	1636	1169	0	355	2.869404	35.891382	29.110117
3	3063	1632	1167	0	358	3.000909	36.058035	28.978883
3	3066	1627	1167	0	358	-16.585325	24.330437	35.512647
3	3069	1621	1167	0	356	-18.505723	22.475437	29.902060
3	3072	1620	1167	0	355	-5.690016	25.847789	23.470980
3	3075	1617	1167	0	353	-26.675723	26.460672	29.765141
3	3078	1613	1165	0	352	-25.644422	26.350906	31.228133
3	3081	1614	1164	0	353	-26.084738	28.263249	32.899862
3	3084	1615	1164	0	352	0.541112	38.314689	37.100309
3	3087	1616	1165	0	353	0.328396	38.353263	36.897428
3	3090	1615	1165	0	355	-5.222894	25.708932	23.311073
3	3093	1612	1165	0	352	1.773522	37.409841	39.241747
3	3096	1611	1165	0	351	-11.769917	16.657399	21.433462
3	3099	1611	1165	0	351	-1.875792	24.071912	19.662367
3	3102	1611	1165	0	350	-4.651777	25.513886	22.673545
3	3105	1610	1165	0	351	0.597665	38.051778	38.256303
3	3108	1609	1165	0	350	-13.729358	18.228067	31.557844
3	3111	1608	1165	0	349	-0.683527	27.297915	57.845153
3	3114	1607	1165	0	347	-3.087934	10.708906	38.641465
3	3117	1606	1165	0	345	-3.232885	25.435816	59.724460
3	3120	1606	1165	0	346	-3.144575	10.453457	37.849999
3	3123	1606	1165	0	345	-3.072373	10.254521	37.850938
3	3126	1604	1165	0	348	-12.383040	9.765209	32.295018
3	3129	1603	1165	0	349	-12.529495	9.756815	32.141506
3	3132	1601	1165	0	347	-12.841219	9.539547	31.812023
3	3135	1600	1164	0	343	6.469039	10.285910	44.103556
3	3138	1600	1164	0	344	6.432790	10.265488	44.085830
3	3141	1600	1164	0	347	6.478094	10.324067	44.001338
3	3144	1600	1164	0	349	6.502504	10.301221	43.987870
3	3147	1600	1164	0	354	5.094246	9.439783	43.441367
3	3150	1606	1164	0	357	14.412763	17.602921	46.976228
3	3153	1610	1163	0	355	2.151180	10.734354	34.895341
3	3156	1613	1165	0	350	5.131550	22.537438	18.832629
3	3159	1619	1172	0	326	5.813560	41.712390	38.602291
3	3162	1618	1172	0	349	11.750671	47.404626	35.563110
3	3165	1613	1174	0	5	-37.946859	34.315236	27.479355
3	3168	1613	1175	0	15	-50.434528	14.308019	14.833065
3	3171	1611	1175	0	31	-49.806046	15.103107	15.110743
3	3174	1608	1177	0	33	-42.261760	15.897523	35.172987
3	3177	1605	1181	0	34	-43.009131	15.854990	36.542234
3	3180	1601	1183	0	41	-40.455804	15.300791	36.463971
3	3183	1601	1183	0	40	-39.910450	17.441818	38.439995
3	3186	1602	1184	0	46	-41.059078	16.512598	38.954656
3	3189	1601	1185	0	49	-40.788931	15.947572	36.513715
3	3192	1602	1181	0	43	-45.838051	24.704091	3.350580
3	3195	1600	1183	0	44	-33.876060	29.623818	38.262441
3	3198	1598	1187	0	38	-35.948323	30.288019	38.930089
3	3201	1597	1188	0	40	-35.444860	26.207217	33.685519
3	3204	1595	1189	0	43	-31.556442	19.635968	37.091698
3	3207	1592	1190	0	42	-33.694398	18.642835	40.694743
3	3210	1591	1191	0	40	-25.306196	25.446588	44.941969
3	3213	1591	1193	0	26	-30.413429	26.658798	38.535886
3	3216	1588	1196	0	27	-30.055035	26.221127	39.739416
3	3219	1595	1190	0	24	-20.063924	30.015406	38.913031
3	3222	1593	1190	0	27	-30.736162	26.631256	39.107623
3	3225	1590	1193	0	28	-33.933027	21.465763	41.451428
3	3228	1587	1198	0	21	-6.721121	23.808724	44.276138
3	3231	1580	1199	0	12	-0.449919	-6.804226	32.819812
3	3234	1573	1197	0	0	1.665872	-6.273473	33.908783
3	3237	1570	1195	0	355	4.027978	-5.852209	33.598575
3	3240	1567	1196	0	348	5.308443	-18.832963	40.602230
3	3243	1565	1197	0	341	5.613294	-19.163599	40.571100
3	3246	1565	1198	0	331	5.741717	-19.632857	40.137420
3	3249	1566	1198	0	324	5.664110	-19.622508	39.963988
3	3252	1564	1196	0	322	6.017340	-20.288063	41.261231
3	3255	1563	1196	0	320	5.754029	-20.222316	40.218432
3	3258	1563	1196	0	317	5.826980	-20.473473	40.290684
3	3261	1563	1196	0	314	5.822898	-20.499555	40.266056
3	3264	1565	1200	0	314	7.065330	-20.538234	42.208833
3	3267	1567	1203	0	335	9.899877	-3.886958	18.989817
3	3270	1563	1202	0	346	6.157873	-4.513991	17.823033
3	3273	1557	1200	0	349	2.986951	-33.614591	14.911124
3	3276	1552	1197	0	359	-0.669219	-2.388625	20.311021
3	3279	1549	1198	0	359	-0.190794	-3.184303	20.718121
3	3282	1550	1199	0	358	1.078191	-7.313898	29.090171
3	3285	1546	1197	0	354	1.539859	-7.239035	29.030209
3	3288	1539	1194	0	352	-2.249264	-0.775758	20.363764
3	3291	1534	1194	0	351	2.502656	-0.923874	32.990622
3	3294	1530	1195	0	347	4.030202	-2.076983	41.222494
3	3297	1527	1192	0	351	0.493491	24.530002	17.596440
3	3300	1525	1190	0	350	1.274019	0.716923	18.552976
3	3303	1522	1188	0	355	-16.462292	24.127816	35.019219
3	3306	1520	1188	0	359	6.764721	-2.807273	36.994306
3	3309	1519	1187	0	0	5.951252	-5.143424	33.494866
3	3312	1518	1187	0	359	6.030911	-6.147262	32.741477
3	3315	1519	1187	0	359	-11.554110	-32.845923	16.059636
3	3318	1517	1187	0	359	-11.659829	-32.894766	16.154670
3	3321	1517	1187	0	1	2.564921	-8.043567	30.779589
3	3324	1517	1187	0	1	-11.836938	-32.179591	16.875471
3	3327	1517	1187	0	2	-11.826609	-32.121740	16.745781
3	3330	1516	1188	0	3	2.356170	-7.316939	28.703714
3	3333	1517	1188	0	2	2.103826	-7.355324	28.673569
3	3336	1516	1187	0	4	2.940759	-7.105609	28.874947
3	3339	1517	1187	0	5	2.174245	-7.383325	28.762782
3	3342	1518	1187	0	4	2.706653	-8.806387	30.092089
3	3345	1518	1187	0	4	4.853850	-18.376477	40.732798
3	3348	1522	1185	0	6	2.136934	-6.031232	33.748814
3	3351	1522	1186	0	4	2.956519	-9.455606	30.804323
3	3354	1521	1189	0	354	2.826058	-8.555499	29.839334
3	3357	1519	1190	0	352	3.043313	-0.073127	36.487017
3	3360	1522	1191	0	355	2.923064	-8.536582	29.595382
3	3363	1522	1191	0	355	0.473032	-2.092188	18.916842
3	3366	1523	1191	0	353	5.134962	41.291812	30.382712
3	3369	1521	1191	0	356	-20.116589	25.497035	30.633183
3	3372	1518	1193	0	5	0.284939	-0.493419	39.243518
3	3375	1515	1192	0	7	3.254042	-9.513474	30.728609
3	3378	1513	1192	0	10	4.024990	-6.637738	33.652957
3	3381	1513	1190	0	10	3.279788	-17.594731	42.996205
3	3384	1513	1189	0	11	3.110732	-9.682100	30.340321
3	3387	1512	1189	0	11	3.196981	-9.755845	30.389214
3	3390	1512	1188	0	10	4.088169	-10.231789	30.297908
3	3393	1509	1190	0	16	4.821447	-10.520745	30.294199
3	3396	1506	1193	0	13	2.673280	-8.934920	30.270060
3	3399	1504	1195	0	6	1.655434	-18.265385	47.408222
3	3402	1500	1196	0	4	-2.938871	7.967647	51.292004
3	3405	1499	1197	0	1	-13.355483	11.790430	42.856770
3	3408	1498	1197	0	1	-13.823769	11.998235	42.860942
3	3411	1498	1197	0	0	-18.605710	22.320392	50.412450
3	3414	1498	1198	0	357	-19.096811	22.584372	51.249369
3	3417	1498	1199	0	357	-2.525334	25.294499	59.759290
3	3420	1498	1199	0	359	6.579441	12.589119	49.753957
3	3423	1497	1200	0	358	-2.061592	25.457683	59.552573
3	3426	1497	1200	0	1	-5.310407	18.338736	62.205945
3	3429	1496	1200	0	1	-5.562793	18.114719	62.139867
3	3432	1496	1200	0	0	-5.372098	18.254918	62.257376
3	3435	1495	1200	0	357	-5.336427	18.080062	62.236670
3	3438	1495	1200	0	359	-5.417270	18.113714	62.277385
3	3441	1496	1200	0	359	-5.347135	18.123904	62.255385
3	3444	1497	1200	0	1	-5.341901	18.509050	62.076640
3	3447	1499	1199	0	358	-1.227720	26.072262	57.967321
3	3450	1501	1199	0	359	-18.347629	23.255472	51.204641
3	3453	1501	1198	0	1	-0.904060	20.562109	56.001179
3	3456	1499	1201	0	8	-7.124300	20.830255	60.215647
3	3459	1497	1203	0	20	-18.276769	22.967532	52.764644
3	3462	1496	1203	0	20	-8.332854	19.731419	58.342474
3	3465	1495	1203	0	20	-7.301092	20.812599	60.024526
3	3468	1493	1201	0	21	-0.680935	24.522307	57.638548
3	3471	1491	1205	0	23	-1.079136	25.754227	58.918426
3	3474	1489	1205	0	18	-1.134250	25.429162	59.169681
3	3477	1486	1205	0	20	-1.058744	25.136514	59.018967
3	3480	1485	1204	0	25	-0.456173	27.375336	57.572732
3	3483	1483	1202	0	25	-0.039694	27.564164	57.586283
3	3486	1484	1201	0	23	-1.402939	39.482019	38.236628
3	3489	1485	1200	0	26	0.032855	38.452252	36.418833
3	3492	1485	1200	0	26	-14.646713	24.054719	44.746371
3	3495	1486	1200	0	29	-16.656416	24.659275	35.721490
3	3498	1485	1200	0	26	-16.702966	23.434574	36.664336
3	3501	1487	1195	0	12	1.469871	-6.480744	34.526334
3	3504	1486	1193	0	7	1.491443	-6.542024	33.714953
3	3507	1486	1194	0	6	3.561527	-17.175738	44.026726
3	3510	1485	1193	0	1	-0.132331	0.396283	24.909909
3	3513	1484	1191	0	359	0.181059	0.293134	24.322493
3	3516	1483	1190	0	352	0.086751	0.430184	24.778912
3	3519	1483	1190	0	348	5.163599	-5.005861	33.114638
3	3522	1479	1186	0	344	5.312859	-4.560628	32.414327
3	3525	1477	1185	0	347	2.058198	0.811593	18.032489
3	3528	1477	1185	0	349	1.968138	0.810187	18.311596
3	3531	1477	1186	0	350	5.245678	-5.053524	33.013067
3	3534	1477	1185	0	350	-22.257274	-8.205888	-15.990157
3	3537	1477	1184	0	350	9.603590	-3.856559	18.810264
3	3540	1474	1182	0	351	-37.563682	31.448598	5.517998
3	3543	1472	1182	0	354	-36.036870	23.748182	-14.155455
3	3546	1473	1185	0	356	1.978164	30.927190	34.174613
3	3549	1477	1185	0	3	-40.287470	30.272217	3.925345
3	3552	1477	1188	0	2	-36.165131	25.242253	-18.248451
3	3555	1477	1192	0	5	-38.057641	32.567925	6.023063
3	3558	1477	1193	0	10	-38.759491	32.740685	7.614685
3	3561	1478	1192	0	20	-16.762577	28.767098	37.521060
3	3564	1477	1193	0	26	-16.079685	29.126843	37.577450
3	3567	1478	1192	0	28	-16.513192	24.963102	40.872966
3	3570	1477	1191	0	36	-15.351467	30.904456	34.885235
3	3573	1477	1188	0	36	-14.660286	31.694541	34.942674
3	3576	1476	1192	0	38	-15.704127	28.991139	37.928255
3	3579	1475	1194	0	35	-20.534063	29.030018	39.544131
3	3582	1474	1194	0	31	-30.604500	33.696327	33.517276
3	3585	1474	1194	0	25	-30.833079	33.930929	33.001874
3	3588	1475	1193	0	25	-18.338981	30.554820	37.045916
3	3591	1476	1194	0	28	-30.410350	34.122186	33.248692
3	3594	1476	1195	0	27	-19.514767	30.008270	38.082366
3	3597	1476	1197	0	25	-23.545442	28.754697	34.487995
3	3600	1475	1201	0	24	-24.200581	29.999283	39.473535
3	3603	1475	1202	0	26	-28.208753	27.551958	47.603908
3	3606	1476	1202	0	25	-38.632094	36.529456	37.023027
3	3609	1476	1203	0	24	-38.687723	37.245174	37.159297
3	3612	1475	1204	0	21	-38.760829	36.888893	37.142677
3	3615	1473	1200	0	17	-24.562137	31.743553	38.071709
3	3618	1468	1198	0	4	8.529806	45.060168	29.806139
3	3621	1463	1198	0	11	7.711998	43.851887	30.056991
3	3624	1460	1202	0	14	7.235005	42.016915	30.324716
3	3627	1459	1204	0	19	-21.616312	26.891631	34.709871
3	3630	1457	1208	0	29	-23.844632	26.990897	37.586123
3	3633	1456	1207	0	29	-23.882637	26.919970	37.499608
3	3636	1456	1209	0	30	-23.847763	27.426115	37.742524
3	3639	1455	1208	0	35	-24.517373	26.918965	36.890448
3	3642	1453	1207	0	39	-24.146465	25.976962	35.930978
3	3645	1451	1208	0	36	-24.260352	26.066199	36.006409
3	3648	1449	1210	0	39	-23.168168	28.462488	36.972162
3	3651	1449	1211	0	38	-23.365896	28.207608	37.210744
3	3654	1450	1211	0	37	-23.509827	30.732104	40.134388
3	3657	1449	1212	0	44	-23.176028	30.688688	40.474559
3	3660	1449	1211	0	43	-23.167203	28.428211	36.948947
3	3663	1450	1209	0	44	-20.144659	27.564190	37.530754
3	3666	1449	1209	0	40	-19.973817	27.344163	37.297682
3	3669	1450	1209	0	38	-20.021386	27.363578	37.348488
3	3672	1451	1209	0	42	-23.708985	29.925727	38.245733
3	3675	1451	1208	0	40	-23.402455	30.706417	40.227868
3	3678	1451	1208	0	42	-23.795141	30.437028	40.131190
3	3681	1450	1209	0	42	-23.091889	28.507090	37.279764
3	3684	1451	1206	0	30	-21.859107	24.144359	33.942402
3	3687	1450	1205	0	24	-20.078145	24.107739	31.284854
3	3690	1449	1210	0	20	-20.395209	27.159140	38.100917
3	3693	1445	1206	0	13	3.667740	2.453911	50.802723
3	3696	1443	1206	0	8	-1.733519	6.684240	49.652050
3	3699	1445	1206	0	1	8.284763	9.446821	46.335978
3	3702	1444	1207	0	6	3.327414	-2.274300	40.739541
3	3705	1442	1206	0	6	7.680356	2.933951	39.454671
3	3708	1440	1208	0	11	0.377559	-3.818244	43.740089
3	3711	1438	1209	0	10	3.001165	-7.082144	30.746234
3	3714	1437	1208	0	10	3.208518	-15.286994	46.102610
3	3717	1436	1207	0	12	2.794447	-7.313218	30.742328
3	3720	1434	1206	0	7	-7.024084	5.361113	49.850979
3	3723	1430	1205	0	8	-8.570945	-6.997072	59.046076
3	3726	1425	1207	0	11	1.731350	-16.864070	49.244970
3	3729	1423	1208	0	10	1.742592	-16.751630	49.618216
3	3732	1421	1209	0	11	2.787972	-1.616454	40.319859
3	3735	1420	1207	0	11	1.745037	-6.587292	35.539900
3	3738	1419	1207	0	8	2.702185	-17.543315	44.208014
3	3741	1417	1208	0	10	1.655560	-6.914992	36.039989
3	3744	1415	1210	0	12	1.952157	-17.620561	47.636304
3	3747	1414	1211	0	9	3.834479	-7.163646	57.010567
3	3750	1410	1212	0	13	2.126569	-4.619175	47.447547
3	3753	1407	1211	0	16	4.804972	-5.093883	56.777375
3	3756	1407	1214	0	8	4.459197	-3.014062	41.249923
3	3759	1405	1214	0	12	3.508471	-18.132199	44.406852
3	3762	1401	1214	0	14	5.205345	-5.064534	33.453259
3	3765	1396	1216	0	18	3.569913	-4.334164	39.120930
3	3768	1391	1221	0	28	2.151067	-5.928690	33.785672
3	3771	1390	1219	0	21	2.872804	-1.228240	32.736553
3	3774	1387	1219	0	17	4.126126	-5.760171	33.515145
3	3777	1388	1220	0	18	-8.078824	-34.042010	26.724932
3	3780	1387	1221	0	20	9.245492	4.188350	34.276500
3	3783	1387	1221	0	19	9.261027	4.149290	34.202510
3	3786	1387	1223	0	22	11.151691	4.032087	34.471628
3	3789	1386	1224	0	24	1.627665	-6.185230	34.584495
3	3792	1388	1225	0	30	1.630675	-6.212383	33.864683
3	3795	1387	1225	0	32	3.467343	-13.816642	45.113323
3	3798	1387	1226	0	31	1.544979	-6.323026	34.651260
3	3801	1384	1227	0	34	1.380570	-5.993057	33.534617
3	3804	1384	1228	0	37	-18.646734	22.749859	40.223640
3	3807	1383	1228	0	35	-17.018403	24.153397	40.383258
3	3810	1383	1228	0	37	0.753116	-5.548428	33.493877
3	3813	1383	1226	0	36	1.418984	-6.225460	34.759709
3	3816	1384	1224	0	37	-16.848329	24.932513	40.131618
3	3819	1384	1224	0	38	-16.824156	24.731060	40.309451
3	3822	1384	1225	0	40	-15.538358	27.909994	38.173041
3	3825	1383	1226	0	43	-16.794894	24.907172	40.171043
3	3828	1384	1226	0	38	-16.954021	25.369587	39.878633
3	3831	1382	1226	0	34	-15.556449	28.391372	34.973624
3	3834	1379	1226	0	28	-17.709706	25.956717	37.742554
3	3837	1377	1226	0	31	-18.007368	25.321458	37.444529
3	3840	1374	1229	0	39	-14.479496	29.353969	38.437354
3	3843	1370	1229	0	38	-15.247023	30.610167	39.056560
3	3846	1369	1234	0	37	-14.603035	33.499735	39.739646
3	3849	1367	1236	0	44	-21.502640	30.967031	41.367702
3	3852	1366	1235	0	41	-22.991117	30.216709	40.905799
3	3855	1365	1236	0	47	-15.104008	33.467865	39.277343
3	3858	1364	1236	0	38	-20.665611	29.213061	39.468698
3	3861	1360	1236	0	31	-15.746909	29.623645	38.567425
3	3864	1356	1239	0	25	-7.643926	26.279171	45.986503
3	3867	1353	1242	0	25	-7.826266	24.674718	47.367273
3	3870	1348	1247	0	32	-24.418438	15.273376	46.761078
3	3873	1348	1248	0	29	-7.530553	24.836208	47.360236
3	3876	1348	1249	0	31	-7.622965	24.578345	47.252799
3	3879	1344	1248	0	36	-7.515851	24.937241	47.287454
3	3882	1341	1245	0	38	-11.250819	18.336601	49.807997
3	3885	1339	1248	0	33	-11.125887	18.759988	49.935032
3	3888	1335	1252	0	29	-6.517050	22.940185	50.080360
3	3891	1331	1256	0	32	-14.390900	18.836821	57.752940
3	3894	1329	1260	0	35	-17.314861	20.661018	54.144795
3	3897	1326	1255	0	36	-5.865956	22.952314	50.313925
3	3900	1325	1262	0	34	-17.301293	20.797441	54.116464
3	3903	1325	1267	0	43	-25.845053	29.272000	46.845530
3	3906	1318	1270	0	53	-26.251579	29.357701	46.782190
3	3909	1318	1276	0	51	-26.050351	36.734991	41.536930
3	3912	1316	1278	0	59	-18.302151	44.821856	35.125269
3	3915	1315	1281	0	59	-15.448105	35.366865	37.821735
3	3918	1312	1280	0	63	-33.145493	29.832483	38.103549
3	3921	1312	1279	0	68	-38.990743	20.240838	40.705712
3	3924	1313	1277	0	71	-40.729128	19.316160	37.164065
3	3927	1315	1278	0	79	-42.843441	19.819811	37.992417
3	3930	1315	1280	0	86	-30.179635	35.555083	33.486839
3	3933	1315	1280	0	87	-31.502196	-7.169310	25.978203
3	3936	1316	1280	0	85	-42.981727	19.041678	38.420878
3	3939	1316	1280	0	84	-36.104958	-4.519337	27.293668
3	3942	1315	1278	0	83	-42.816459	19.335806	37.910058
3	3945	1316	1277	0	82	-15.361875	36.102770	37.446940
3	3948	1316	1277	0	82	-15.288061	35.934637	37.382173
3	3951	1315	1277	0	81	-33.323290	31.426656	32.964478
3	3954	1315	1277	0	80	-33.114297	31.268000	32.795635
3	3957	1316	1277	0	79	-33.146395	32.111798	33.300557
3	3960	1316	1277	0	80	-34.859500	30.595998	32.929222
3	3963	1316	1276	0	80	-33.227995	31.891608	33.193069
3	3966	1316	1276	0	82	-33.194038	31.918239	33.194011
3	3969	1316	1276	0	81	-34.845725	30.477755	32.585525
3	3972	1317	1276	0	79	-33.181179	31.884585	32.740194
3	3975	1316	1276	0	81	-35.134443	30.513085	33.085047
3	3978	1316	1276	0	81	-33.511495	31.551200	32.890038
3	3981	1316	1276	0	78	-33.014166	32.446316	33.425464
3	3984	1316	1276	0	79	-32.972594	32.536050	33.371172
3	3987	1316	1276	0	78	-35.065186	30.523467	32.611811
3	3990	1317	1276	0	79	-33.673566	31.584339	33.004771
3	3993	1316	1277	0	78	-33.286291	31.846935	32.644893
3	3996	1316	1276	0	78	-33.054612	32.046634	32.679791
3	3999	1316	1277	0	79	-33.873889	31.538297	33.071236
3	4002	1316	1276	0	79	-33.421880	31.315483	32.909964
3	4005	1317	1276	0	78	-33.545295	31.392340	32.987177
3	4008	1316	1276	0	78	-34.668527	30.327706	32.539392
3	4011	1316	1276	0	79	-35.095826	30.029395	32.455875
3	4014	1317	1276	0	77	-33.368314	31.572182	32.935564
3	4017	1316	1276	0	75	-32.206450	31.647337	29.807694
3	4020	1316	1276	0	74	-31.776980	27.542384	38.386195
3	4023	1316	1277	0	74	-41.524151	32.676386	13.099497
3	4026	1316	1278	0	83	-31.740987	27.460825	38.280920
3	4029	1316	1282	0	86	-15.136564	34.969685	37.735402
3	4032	1316	1282	0	87	-14.996742	34.911530	37.511754
3	4035	1316	1284	0	87	-15.025688	34.934056	37.480693
3	4038	1316	1284	0	87	-14.858258	35.011195	37.505066
3	4041	1315	1284	0	88	-33.678634	31.565340	33.041473
3	4044	1316	1284	0	83	-33.011313	32.550382	33.098056
3	4047	1317	1283	0	70	-15.447000	35.353343	37.775576
3	4050	1316	1284	0	67	-15.158312	35.754681	37.467370
3	4053	1315	1283	0	67	-19.826488	30.941490	40.963001
3	4056	1313	1284	0	59	-13.216869	33.480120	36.553448
3	4059	1310	1284	0	55	-21.690069	32.525280	42.707367
3	4062	1309	1286	0	48	-20.612286	29.400812	39.594623
3	4065	1308	1285	0	49	-21.746512	30.319442	42.693837
3	4068	1308	1285	0	49	-22.165026	29.731367	42.430948
3	4071	1307	1286	0	48	-22.326486	29.638800	42.168326
3	4074	1307	1285	0	50	-21.425346	30.903718	42.905377
3	4077	1306	1285	0	48	-7.963093	26.513689	45.916385
3	4080	1305	1286	0	48	-22.757137	32.496347	41.775302
3	4083	1305	1286	0	47	-21.811201	31.208136	41.289172
3	4086	1304	1287	0	47	-20.394949	29.456187	40.784464
3	4089	1303	1288	0	52	-21.916235	31.306586	41.318611
3	4092	1301	1290	0	53	-21.380739	31.663933	42.320582
3	4095	1300	1292	0	52	-6.590465	27.585988	43.977518
3	4098	1298	1294	0	55	-20.906132	32.465397	43.425093
3	4101	1297	1297	0	53	-20.955591	32.220763	43.145390
3	4104	1296	1298	0	49	-21.634985	31.187142	41.707853
3	4107	1296	1297	0	47	-22.632887	30.794624	40.848556
3	4110	1296	1297	0	51	-21.912114	31.152211	41.246077
3	4113	1296	1299	0	52	-21.152290	30.468591	42.257146
3	4116	1295	1299	0	53	-28.307274	35.530739	38.211340
3	4119	1294	1299	0	58	-21.271683	30.426752	41.985776
3	4122	1294	1298	0	62	-21.951394	31.592822	42.095107
3	4125	1292	1297	0	62	-28.159543	35.662654	37.916388
3	4128	1292	1296	0	71	-22.238778	31.010486	41.163309
3	4131	1291	1295	0	72	-25.618694	40.908929	34.692367
3	4134	1290	1296	0	69	-20.634562	43.579704	33.537095
3	4137	1291	1297	0	69	-32.919514	-2.193960	25.510940
3	4140	1292	1297	0	74	-20.382812	43.913882	33.517137
3	4143	1293	1296	0	73	-20.329289	44.035887	33.565607
3	4146	1293	1295	0	72	-19.894645	44.956536	33.411698
3	4149	1294	1297	0	69	-19.030044	43.066731	34.562962
3	4152	1294	1298	0	61	-21.377725	32.692456	43.216080
3	4155	1294	1300	0	59	-13.934817	4.692186	63.537369
3	4158	1294	1302	0	60	-13.360798	4.727873	62.672272
3	4161	1293	1306	0	59	-18.088721	44.813389	35.281401
3	4164	1294	1307	0	54	-21.156448	32.617285	44.123514
3	4167	1295	1310	0	49	-21.919119	30.353061	44.359418
3	4170	1294	1312	0	42	-14.659658	16.494662	49.587425
3	4173	1294	1313	0	39	-24.041825	26.434688	44.409015
3	4176	1293	1315	0	36	-23.667187	26.584301	44.566301
3	4179	1299	1323	0	29	-19.485366	19.607329	40.501679
3	4182	1299	1325	0	28	-23.707539	20.732597	16.281786
3	4185	1298	1327	0	22	-19.313246	19.520425	40.319562
3	4188	1295	1328	0	19	0.257871	-6.751860	30.125088
3	4191	1293	1324	0	23	-3.600093	25.517858	44.530882
3	4194	1289	1322	0	24	-16.637402	25.005777	40.660988
3	4197	1285	1321	0	25	-18.642392	25.976951	37.689032
3	4200	1283	1323	0	32	-11.023845	18.943442	49.493875
3	4203	1284	1325	0	39	-11.353424	18.276803	49.847022
3	4206	1283	1328	0	42	-8.440327	-7.227712	60.727115
3	4209	1283	1327	0	43	-8.499917	-7.038243	60.889291
3	4212	1285	1324	0	35	-8.147532	-8.842389	59.275259
3	4215	1288	1321	0	24	7.398874	3.275225	37.992881
3	4218	1290	1319	0	21	-11.811263	18.101939	47.745726
3	4221	1291	1319	0	22	-16.695949	24.524384	40.632231
3	4224	1292	1321	0	30	-11.627681	18.285565	48.038078
3	4227	1293	1323	0	37	-7.128292	24.241860	45.149703
3	4230	1294	1326	0	35	-6.694846	24.122189	46.737139
3	4233	1298	1326	0	34	-6.738073	23.942956	46.503192
3	4236	1301	1326	0	25	-5.826200	23.585912	44.578690
3	4239	1303	1325	0	13	-5.955717	19.350406	49.700121
3	4242	1303	1330	0	12	-6.201799	19.557447	49.725105
3	4245	1306	1338	0	348	-14.178109	23.138897	48.249900
3	4248	1305	1340	0	330	-0.488850	38.574413	37.539327
3	4251	1306	1340	0	320	-0.153756	38.511129	37.083579
3	4254	1306	1342	0	321	-0.442855	38.583965	37.262050
3	4257	1305	1342	0	324	-0.124698	38.559282	37.314277
3	4260	1305	1343	0	320	0.159298	38.412892	37.526326
3	4263	1305	1342	0	316	0.431531	38.441567	37.152368
3	4266	1303	1341	0	315	0.264317	38.391690	37.476429
3	4269	1303	1341	0	312	-10.974712	18.510286	30.770921
3	4272	1301	1343	0	312	0.702149	37.920259	38.298059
3	4275	1299	1347	0	308	12.428603	6.448427	44.196618
3	4278	1298	1348	0	295	12.715380	43.700867	34.411788
3	4281	1298	1349	0	289	12.655717	43.548610	34.819479
3	4284	1298	1351	0	281	13.533500	40.903845	37.949066
3	4287	1298	1352	0	292	13.576675	42.378777	38.229838
3	4290	1296	1352	0	290	15.116627	42.623505	37.435058
3	4293	1296	1352	0	289	15.129252	53.894341	13.050181
3	4296	1296	1352	0	289	14.565177	39.407047	36.455609
3	4299	1296	1352	0	287	15.641476	41.886407	36.615240
3	4302	1295	1353	0	284	15.234970	40.171655	37.813013
3	4305	1295	1353	0	285	15.140744	41.417611	37.297533
3	4308	1295	1354	0	285	15.189769	41.434844	37.199907
3	4311	1295	1354	0	286	15.151832	41.941158	37.185059
3	4314	1294	1354	0	287	15.164085	41.757772	37.200260
3	4317	1294	1355	0	285	14.756553	42.319519	37.727136
3	4320	1294	1355	0	287	14.922732	42.490057	37.528307
3	4323	1295	1354	0	285	15.000916	42.674819	37.589199
3	4326	1297	1351	0	282	14.369479	53.452760	14.447078
3	4329	1298	1348	0	276	15.593144	54.257227	13.832300
3	4332	1298	1345	0	273	-4.065327	56.636451	1.944074
3	4335	1299	1340	0	275	-4.366861	59.242276	4.574696
3	4338	1297	1338	0	279	15.776970	54.147853	13.720993
3	4341	1296	1337	0	284	15.848411	54.149287	13.587240
3	4344	1295	1339	0	281	14.754255	43.108425	38.005096
3	4347	1294	1339	0	275	14.751775	43.346265	38.091301
3	4350	1294	1342	0	279	14.495417	42.763313	38.194651
3	4353	1293	1342	0	286	14.835962	42.951097	37.999991
3	4356	1293	1343	0	283	14.316410	42.570857	38.426215
3	4359	1293	1343	0	291	13.403600	42.216407	38.515173
3	4362	1293	1342	0	292	11.634954	45.364641	29.308884
3	4365	1294	1338	0	296	14.452337	42.441887	37.471615
3	4368	1294	1336	0	296	14.840509	42.279480	38.121241
3	4371	1295	1337	0	297	14.933682	42.646546	38.117697
3	4374	1295	1337	0	297	14.697312	42.320636	38.170335
3	4377	1296	1336	0	301	8.114662	35.704251	41.913212
3	4380	1296	1337	0	298	14.253997	42.773169	37.858763
3	4383	1295	1337	0	298	11.665328	45.326089	29.492969
3	4386	1295	1337	0	299	8.555701	35.761584	41.901034
3	4389	1295	1338	0	300	10.836971	34.681362	44.046384
3	4392	1295	1339	0	307	1.643104	10.007087	37.741025
3	4395	1294	1336	0	307	1.120364	21.227472	54.976298
3	4398	1294	1336	0	304	0.795869	21.547691	55.356473
3	4401	1293	1337	0	301	0.231261	38.400695	37.502835
3	4404	1294	1335	0	312	0.636319	17.153825	54.109599
3	4407	1295	1334	0	317	3.702826	23.960946	53.595909
3	4410	1295	1335	0	313	0.370412	38.415129	37.260221
3	4413	1296	1333	0	321	-0.268049	38.293989	37.762353
3	4416	1297	1335	0	324	6.655013	34.552397	41.472178
3	4419	1297	1335	0	318	-1.014097	15.994689	52.239908
3	4422	1295	1335	0	315	0.352442	22.954198	55.310215
3	4425	1295	1336	0	316	-0.738694	38.660959	38.153011
3	4428	1295	1337	0	314	-0.777547	38.688976	38.119458
3	4431	1293	1338	0	305	-1.152157	39.432486	38.290246
3	4434	1296	1338	0	319	-0.574905	17.551155	54.880552
3	4437	1293	1336	0	324	0.690087	22.361778	56.197182
3	4440	1292	1336	0	324	0.733830	22.433848	56.148294
3	4443	1291	1336	0	330	0.850959	22.452293	56.061235
3	4446	1290	1335	0	328	1.026954	22.270641	55.823006
3	4449	1290	1331	0	334	0.791590	22.795738	55.667467
3	4452	1289	1322	0	335	-1.569042	21.262308	56.476905
3	4455	1287	1320	0	345	5.635254	-0.724303	51.018744
3	4458	1287	1322	0	351	0.147077	12.535457	54.916464
3	4461	1286	1321	0	349	-0.724619	20.852461	55.812613
3	4464	1285	1319	0	347	11.029256	2.841968	43.016901
3	4467	1287	1320	0	342	6.169318	35.181359	43.820655
3	4470	1288	1320	0	343	8.511844	35.580994	41.715167
3	4473	1288	1319	0	346	0.705687	16.955224	51.295412
3	4476	1290	1320	0	344	0.429073	16.675530	53.494240
3	4479	1290	1320	0	348	2.359293	-1.045480	60.010416
3	4482	1289	1322	0	353	-14.059724	23.068196	48.162887
3	4485	1289	1323	0	0	-15.854235	22.875080	35.924044
3	4488	1289	1322	0	1	7.985632	6.517918	40.484625
3	4491	1290	1322	0	7	-1.082100	-2.401593	45.184272
3	4494	1291	1325	0	3	-15.919191	22.728666	36.203948
3	4497	1291	1324	0	5	-0.432743	-4.223175	47.344532
3	4500	1291	1324	0	2	-16.562434	22.461939	36.066924
3	4503	1289	1323	0	2	7.748880	6.499277	40.606996
3	4506	1291	1324	0	357	0.213820	-4.214241	48.215402
3	4509	1294	1326	0	353	2.118981	-4.593125	47.804412
3	4512	1294	1324	0	359	-1.114918	-5.206487	46.475077
3	4515	1297	1325	0	358	-0.449189	-4.448783	47.468530
3	4518	1297	1325	0	357	-0.010226	-4.363161	48.060267
3	4521	1297	1325	0	357	0.246229	-4.370057	48.187589
3	4524	1297	1326	0	356	0.327775	-4.324658	48.249678
3	4527	1295	1326	0	355	0.999815	-4.673044	48.022042
3	4530	1296	1326	0	356	0.898274	-4.580364	48.251643
3	4533	1296	1326	0	356	1.207029	-4.611812	48.122940
3	4536	1296	1326	0	357	0.792256	-4.616947	48.213797
3	4539	1295	1327	0	358	3.473448	-3.456207	56.755408
3	4542	1293	1326	0	359	0.238588	9.117436	47.391827
3	4545	1293	1325	0	359	-1.050748	15.645436	52.115733
3	4548	1291	1326	0	358	-0.214325	17.454469	53.459503
3	4551	1288	1326	0	357	-0.053277	21.221345	55.731847
3	4554	1286	1325	0	356	-0.409867	19.253633	56.198560
3	4557	1287	1325	0	355	-0.679351	19.059307	56.233553
3	4560	1289	1320	0	349	3.752677	0.363001	61.412929
3	4563	1288	1319	0	355	4.955549	0.644072	62.397921
3	4566	1290	1317	0	355	5.113793	-5.966210	58.220637
3	4569	1289	1318	0	355	4.581948	-3.905378	56.836236
3	4572	1290	1318	0	355	3.632323	-3.719518	56.537818
3	4575	1291	1319	0	353	0.946903	-1.796795	59.672695
3	4578	1290	1318	0	356	-0.232912	-4.440687	47.990324
3	4581	1289	1323	0	353	-1.200367	6.648635	50.070968
3	4584	1286	1325	0	356	-0.248259	-4.148122	47.512293
3	4587	1284	1326	0	358	-0.318485	-4.038410	47.272340
3	4590	1284	1328	0	357	-13.721821	19.776694	33.990874
3	4593	1284	1330	0	355	-2.157638	5.156049	37.852276
3	4596	1284	1330	0	356	-15.043472	18.701899	32.714523
3	4599	1281	1332	0	347	-1.035981	22.971839	54.892777
3	4602	1280	1335	0	337	-0.337424	9.393124	45.804105
3	4605	1277	1334	0	343	-42.023704	16.493446	22.277827
3	4608	1277	1334	0	347	-6.810206	11.283565	30.729837
3	4611	1280	1335	0	345	-0.388652	9.467142	45.941629
3	4614	1279	1334	0	336	-12.006328	18.477186	31.674860
3	4617	1279	1335	0	335	-0.366569	9.547423	44.813477
3	4620	1279	1335	0	325	-0.215233	9.750525	44.871691
3	4623	1282	1336	0	333	-0.534532	9.359416	44.779007
3	4626	1281	1336	0	327	-0.118455	9.112756	44.840055
3	4629	1281	1335	0	330	0.709542	9.362492	44.711854
3	4632	1281	1334	0	333	-0.296567	22.243747	56.223654
3	4635	1282	1335	0	325	-0.381857	21.507040	55.883909
3	4638	1283	1334	0	333	1.569087	14.195071	56.535305
3	4641	1284	1334	0	333	1.108688	20.918196	54.792461
3	4644	1283	1334	0	331	1.123380	21.088886	54.836888
3	4647	1284	1334	0	330	0.844548	8.009232	47.323462
3	4650	1284	1333	0	331	0.965007	20.435831	54.649546
3	4653	1284	1333	0	333	0.337901	9.090463	47.480321
3	4656	1284	1334	0	330	0.825648	21.237657	55.008417
3	4659	1285	1333	0	328	0.935648	21.255881	55.136505
3	4662	1286	1332	0	330	6.085805	22.311712	54.242660
3	4665	1286	1330	0	324	6.153856	22.613894	54.166080
3	4668	1287	1331	0	325	6.311114	22.670387	54.155497
3	4671	1290	1331	0	340	6.013175	4.749669	70.069493
3	4674	1288	1332	0	335	6.000173	4.845495	70.278618
3	4677	1284	1333	0	341	0.495806	13.013766	57.183287
3	4680	1282	1335	0	338	0.614241	7.586966	47.729626
3	4683	1279	1336	0	338	0.424657	8.141108	47.309504
3	4686	1279	1336	0	340	0.380797	8.370597	47.308729
3	4689	1279	1336	0	335	0.668806	12.238220	56.372565
3	4692	1281	1335	0	333	0.927430	13.373461	56.536223
3	4695	1282	1335	0	352	0.707979	12.858160	56.530829
3	4698	1282	1336	0	356	-11.625387	22.280083	54.742996
3	4701	1282	1339	0	358	-2.406552	5.407470	38.329360
3	4704	1281	1339	0	356	-2.648173	10.469432	39.120297
3	4707	1280	1338	0	353	-0.327571	9.560743	46.054256
3	4710	1281	1340	0	355	0.569482	12.874317	56.671147
3	4713	1280	1338	0	355	0.599450	12.784675	56.816420
3	4716	1279	1338	0	354	-0.532167	9.747522	45.922910
3	4719	1278	1338	0	353	-3.528298	24.741297	62.056305
3	4722	1278	1339	0	354	-3.543042	24.766186	62.088945
3	4725	1279	1340	0	356	-3.609616	24.820390	62.004971
3	4728	1280	1340	0	358	-3.736159	24.918221	61.864908
3	4731	1283	1341	0	357	-3.490043	24.653282	61.839073
3	4734	1288	1341	0	358	0.735556	13.776363	56.663998
3	4737	1290	1341	0	359	0.823056	12.881131	56.250994
3	4740	1291	1342	0	1	-0.733406	14.209032	56.737883
3	4743	1295	1343	0	4	0.246247	12.173944	54.843777
3	4746	1296	1344	0	6	-0.907924	11.223755	51.435497
3	4749	1297	1344	0	11	-4.035338	7.902793	49.499154
3	4752	1300	1345	0	14	-3.494214	8.404516	50.443640
3	4755	1306	1348	0	10	2.740148	0.039643	62.686778
3	4758	1312	1357	0	21	-11.215872	18.809705	49.627638
3	4761	1312	1360	0	18	-12.178400	20.200972	49.598289
3	4764	1312	1360	0	17	-14.429784	23.814075	45.297744
3	4767	1313	1362	0	19	-3.883159	21.760196	45.067898
3	4770	1312	1367	0	25	-13.725606	25.117311	43.910506
3	4773	1310	1369	0	32	-13.382766	19.864961	49.020787
3	4776	1309	1372	0	34	-13.379813	20.100969	49.082335
3	4779	1309	1372	0	35	-6.987714	24.842220	45.648751
3	4782	1308	1375	0	36	-7.142846	25.286480	46.236942
3	4785	1310	1379	0	34	-5.712203	25.773534	44.493071
3	4788	1306	1384	0	29	-11.114813	18.628098	50.553940
3	4791	1301	1389	0	34	-12.530409	18.901797	50.257388
3	4794	1300	1392	0	35	-11.066667	18.736811	50.581283
3	4797	1296	1395	0	35	-13.210682	18.053339	51.558980
3	4800	1296	1393	0	28	-13.843137	5.748228	64.074466
3	4803	1291	1394	0	19	-12.935466	16.860624	53.744523
3	4806	1288	1397	0	19	-13.286814	19.758589	57.576106
3	4809	1288	1398	0	17	-13.295642	19.764409	57.511379
3	4812	1284	1398	0	14	-13.209777	19.822166	57.554007
3	4815	1282	1400	0	10	-12.045903	21.409064	55.433914
3	4818	1281	1400	0	6	-12.125474	21.454766	55.365166
3	4821	1280	1401	0	7	-12.098443	21.430248	55.252740
3	4824	1280	1401	0	7	-12.144045	21.412540	55.306460
3	4827	1279	1401	0	8	-11.810552	22.391854	53.853642
3	4830	1280	1401	0	12	-12.121214	22.419854	54.216458
3	4833	1279	1400	0	18	-13.362595	21.590078	54.568288
3	4836	1280	1400	0	14	-12.384465	21.648395	55.274703
3	4839	1280	1403	0	15	-12.042698	17.860669	54.369558
3	4842	1280	1403	0	16	-13.615396	19.518935	57.732228
3	4845	1281	1401	0	19	-13.660406	19.578906	58.633735
3	4848	1282	1398	0	17	-13.645614	19.674189	58.862442
3	4851	1282	1398	0	23	-18.864590	19.945345	54.316085
3	4854	1282	1397	0	26	-17.704538	21.583220	51.105608
3	4857	1282	1398	0	25	-13.656663	21.789285	54.567655
3	4860	1283	1398	0	21	-13.388493	19.981951	58.129795
3	4863	1283	1399	0	19	-11.538698	21.988929	55.984948
3	4866	1283	1399	0	16	-13.161600	19.891791	57.522344
3	4869	1281	1400	0	13	-2.122276	13.486194	56.410853
3	4872	1281	1401	0	13	-2.192870	13.554225	56.483690
3	4875	1280	1401	0	18	-4.636535	7.257594	50.098380
3	4878	1280	1401	0	19	-4.603374	6.730449	51.672160
3	4881	1281	1401	0	21	-5.819744	6.295370	51.189899
3	4884	1280	1401	0	19	-3.564540	0.385390	63.989758
3	4887	1280	1401	0	20	-5.214897	6.376391	51.493781
3	4890	1281	1401	0	16	-1.560567	1.301746	62.675335
3	4893	1281	1402	0	15	-2.382834	14.657824	52.972665
3	4896	1281	1403	0	16	-4.199972	7.859509	49.675403
3	4899	1278	1404	0	19	-3.942057	7.797900	49.676565
3	4902	1278	1405	0	20	-4.614130	6.981837	50.156976
3	4905	1278	1405	0	20	-5.939777	6.014812	51.086777
3	4908	1275	1407	0	21	-2.574359	-5.464488	59.984327
3	4911	1272	1407	0	17	4.453362	-14.913374	50.211896
3	4914	1271	1409	0	16	-6.942280	5.654977	50.495350
3	4917	1271	1407	0	18	-2.582251	-5.141114	60.430581
3	4920	1272	1406	0	20	-5.995281	5.927052	50.825466
3	4923	1273	1406	0	21	-6.124542	6.018037	51.239361
3	4926	1271	1407	0	18	-3.102607	6.858244	49.766300
3	4929	1270	1407	0	19	-6.810684	5.908844	51.408874
3	4932	1268	1407	0	23	-3.449472	6.889191	49.873820
3	4935	1269	1408	0	16	-6.135071	5.913572	50.832399
3	4938	1271	1409	0	10	-6.568381	6.403775	51.579037
3	4941	1270	1410	0	9	7.766521	3.366138	38.831627
3	4944	1270	1411	0	9	7.759152	3.361058	38.807836
3	4947	1271	1412	0	3	4.489478	-15.050849	50.287822
3	4950	1270	1410	0	9	7.427886	3.276761	38.791275
3	4953	1270	1409	0	9	-2.479379	6.817299	49.727493
3	4956	1270	1408	0	11	-2.258889	6.884242	49.725170
3	4959	1271	1409	0	9	-5.622199	6.020996	51.160017
3	4962	1270	1409	0	9	7.194744	3.143205	38.913214
3	4965	1270	1409	0	9	-3.336353	-5.759776	60.594967
3	4968	1267	1409	0	9	-3.006063	15.951832	53.065050
3	4971	1263	1409	0	10	-6.752553	18.951786	50.896546
3	4974	1257	1411	0	13	-10.381181	19.805954	57.589362
3	4977	1254	1413	0	8	-0.970697	20.166922	55.493920
3	4980	1251	1414	0	6	-0.890380	16.271668	52.395910
3	4983	1248	1412	0	7	-3.701906	23.961569	52.648729
3	4986	1246	1413	0	0	0.731596	17.249011	53.810321
3	4989	1243	1409	0	356	0.450953	16.388524	51.261760
3	4992	1242	1407	0	359	0.359336	16.373876	51.143180
3	4995	1237	1408	0	0	1.035192	16.557578	51.146578
3	4998	1233	1410	0	4	-12.768907	19.626392	50.020875
3	5001	1231	1412	0	11	-13.740951	19.640546	51.714142
3	5004	1227	1410	0	15	-12.564166	21.790115	51.988836
3	5007	1224	1410	0	18	-13.116644	19.191121	49.407857
3	5010	1219	1409	0	15	-12.518937	18.235284	51.175211
3	5013	1217	1409	0	10	1.268340	-0.254224	33.190072
3	5016	1219	1410	0	14	6.932240	3.214426	38.125753
3	5019	1218	1409	0	16	7.353678	3.182248	38.287100
3	5022	1218	1410	0	16	1.356344	-0.435478	33.014459
3	5025	1219	1412	0	14	6.664500	3.111168	38.126752
3	5028	1217	1414	0	18	-12.385129	17.904953	47.571779
3	5031	1216	1414	0	20	6.843242	3.248356	38.118654
3	5034	1216	1415	0	19	6.919872	3.229515	38.135585
3	5037	1216	1415	0	17	-0.280655	-3.380241	44.532890
3	5040	1216	1414	0	16	-5.204412	6.403570	52.009282
3	5043	1215	1414	0	12	-1.023253	-2.481323	44.980056
3	5046	1213	1414	0	8	-1.166412	-2.099985	44.820330
3	5049	1213	1413	0	4	2.495344	-7.616272	59.469765
3	5052	1212	1410	0	12	1.712454	-3.920162	58.452751
3	5055	1210	1409	0	13	-7.155089	-8.474333	61.111291
3	5058	1208	1413	0	0	-6.495183	-7.842359	61.012372
3	5061	1208	1413	0	3	-5.550831	6.056848	51.361481
3	5064	1210	1416	0	1	-2.964909	15.481876	52.151669
3	5067	1210	1418	0	9	3.919082	-8.266399	56.604531
3	5070	1211	1417	0	12	1.282234	-17.685549	47.659879
3	5073	1211	1417	0	13	-1.114110	-2.284948	44.633266
3	5076	1210	1417	0	15	2.029331	-17.599847	48.455806
3	5079	1211	1418	0	12	2.288775	-2.899259	40.399487
3	5082	1212	1417	0	14	2.295681	-2.865632	40.407898
3	5085	1212	1417	0	10	0.730049	-2.663193	43.305138
3	5088	1212	1417	0	9	0.562410	-2.805232	43.422513
3	5091	1213	1417	0	8	0.881930	-3.742708	43.633961
3	5094	1214	1417	0	6	1.152981	1.614496	44.998343
3	5097	1216	1418	0	5	3.071446	-2.323069	40.571911
3	5100	1218	1418	0	4	-1.515947	-1.823217	45.573005
3	5103	1219	1418	0	2	1.336032	-3.396554	46.712801
3	5106	1221	1420	0	2	-0.259957	-4.272002	38.220531
3	5109	1219	1417	0	10	2.196080	38.714982	30.180029
3	5112	1216	1415	0	12	-18.753610	26.149376	37.792469
3	5115	1215	1411	0	14	-20.013810	27.198209	39.204166
3	5118	1214	1413	0	17	-12.884651	18.096882	47.639168
3	5121	1214	1414	0	21	-12.330348	17.911047	47.638857
3	5124	1213	1414	0	21	0.093569	-3.916622	43.786192
3	5127	1214	1416	0	12	0.576570	-3.758388	43.739155
3	5130	1214	1416	0	12	-0.086482	-3.481826	44.295881
3	5133	1214	1416	0	13	0.031374	-3.796171	44.074636
3	5136	1214	1413	0	14	0.227687	-3.819699	43.899954
3	5139	1216	1416	0	2	2.142792	-15.406356	49.549916
3	5142	1221	1420	0	1	-9.763445	-11.782774	60.393966
3	5145	1221	1423	0	358	6.923078	33.060922	38.838139
3	5148	1222	1423	0	357	6.824322	32.976236	38.945665
3	5151	1221	1423	0	356	6.999554	32.722793	37.454409
3	5154	1223	1424	0	356	6.739923	32.885187	38.273768
3	5157	1224	1425	0	357	7.277959	32.705468	37.205234
3	5160	1225	1425	0	359	7.349047	32.684839	37.125602
3	5163	1225	1425	0	359	7.579217	32.612022	36.833370
3	5166	1225	1425	0	357	7.459740	32.539561	36.868782
3	5169	1225	1425	0	357	6.995040	32.699881	37.464756
3	5172	1223	1422	0	356	6.643779	32.731415	39.165600
3	5175	1221	1420	0	357	6.258382	32.567633	39.422177
3	5178	1221	1421	0	355	-3.289562	22.486241	44.972464
3	5181	1221	1421	0	354	-3.270100	20.979140	45.357784
3	5184	1221	1421	0	354	-3.236995	20.847390	45.421150
3	5187	1220	1422	0	352	-3.232976	20.703999	45.440786
3	5190	1220	1422	0	353	3.515655	-3.371802	56.720679
3	5193	1218	1422	0	351	-3.264143	20.673571	45.415319
3	5196	1218	1420	0	357	4.673738	-4.571007	58.572429
3	5199	1218	1421	0	356	3.605808	-3.560305	56.964066
3	5202	1217	1421	0	357	1.244760	-3.554167	46.683368
3	5205	1216	1422	0	357	-3.248703	20.757745	45.451692
3	5208	1213	1421	0	2	-2.331508	15.440889	52.045948
3	5211	1210	1419	0	11	-1.419830	14.890926	51.925149
3	5214	1208	1421	0	14	-2.141757	14.273345	53.105914
3	5217	1206	1424	0	20	-12.855002	19.973298	49.661160
3	5220	1215	1428	0	17	-5.000797	26.308777	45.642422
3	5223	1213	1432	0	26	-5.350742	26.239225	45.399246
3	5226	1208	1434	0	39	-11.552865	-3.968072	61.237140
3	5229	1211	1443	0	44	-7.052128	25.733313	43.881366
3	5232	1211	1446	0	44	-6.417616	26.822901	43.939041
3	5235	1208	1446	0	48	-21.276055	31.249377	43.750151
3	5238	1205	1445	0	53	-22.071698	31.611180	42.422361
3	5241	1202	1446	0	59	-21.947064	31.101993	41.245528
3	5244	1199	1447	0	65	-22.585637	30.373759	41.275828
3	5247	1198	1450	0	64	-22.608184	30.670093	41.259599
3	5250	1199	1453	0	70	-32.579468	30.606964	36.683845
3	5253	1202	1453	0	76	-28.376199	35.804487	38.206653
3	5256	1204	1457	0	79	-28.518613	35.095285	38.404316
3	5259	1204	1459	0	75	-28.400922	35.212815	38.126671
3	5262	1205	1460	0	69	-29.088593	35.472105	35.091294
3	5265	1204	1462	0	63	-29.051987	35.373557	35.184686
3	5268	1203	1464	0	60	-15.833816	32.171340	38.970683
3	5271	1204	1465	0	59	-26.857922	27.191781	32.914870
3	5274	1202	1465	0	61	-24.415428	26.262255	30.468084
3	5277	1201	1463	0	61	-32.841685	29.819882	32.011943
3	5280	1202	1463	0	63	-19.832441	29.998638	39.040560
3	5283	1201	1466	0	60	-33.109396	30.424525	32.156150
3	5286	1200	1466	0	58	-32.536449	31.356555	30.235721
3	5289	1202	1468	0	61	-45.824928	28.242049	7.967204
3	5292	1202	1469	0	62	-33.209058	30.539116	33.170394
3	5295	1202	1469	0	59	-32.796240	29.748962	32.822748
3	5298	1203	1468	0	61	-32.478037	26.592193	35.955269
3	5301	1202	1468	0	62	-15.419100	30.572551	34.764208
3	5304	1202	1469	0	59	-15.376460	30.712149	34.736325
3	5307	1202	1468	0	62	-15.367185	30.294165	34.800409
3	5310	1202	1474	0	66	-6.837573	26.206716	43.514003
3	5313	1203	1476	0	64	-14.021183	31.042962	35.118698
3	5316	1201	1476	0	58	1.599294	25.030873	34.912465
3	5319	1201	1475	0	46	2.414862	25.080340	36.559226
3	5322	1202	1479	0	24	2.423110	24.770631	36.256652
3	5325	1201	1480	0	23	2.325693	24.454305	36.374236
3	5328	1199	1482	0	26	2.027398	24.961913	35.236980
3	5331	1197	1484	0	27	1.777568	24.102034	36.120174
3	5334	1197	1485	0	27	2.408072	23.715656	35.193414
3	5337	1197	1486	0	22	2.629748	23.974819	35.162005
3	5340	1200	1485	0	21	4.302527	23.274769	34.361755
3	5343	1201	1486	0	37	2.522939	23.203145	34.124630
3	5346	1201	1490	0	44	1.032523	25.232937	34.552153
3	5349	1204	1489	0	48	1.481055	25.199997	34.893415
3	5352	1210	1483	0	60	1.725488	30.777973	34.192390
3	5355	1213	1483	0	68	1.614498	30.670655	34.130817
3	5358	1217	1483	0	73	9.802430	33.868953	35.146825
3	5361	1217	1484	0	76	-16.683224	23.790094	12.180791
3	5364	1217	1487	0	80	10.056528	35.173774	37.373959
3	5367	1216	1491	0	84	-0.733823	28.821068	32.040214
3	5370	1216	1494	0	96	-7.337167	34.018928	29.769316
3	5373	1218	1496	0	100	-6.200951	34.366323	29.651090
3	5376	1218	1498	0	100	9.158899	38.380187	46.673163
3	5379	1217	1499	0	89	-6.088109	34.434301	29.668464
3	5382	1217	1500	0	85	16.103306	44.475054	37.034022
3	5385	1221	1497	0	96	9.280616	35.581503	36.732060
3	5388	1221	1500	0	98	16.714539	44.227579	37.497631
3	5391	1220	1500	0	96	16.706944	44.236154	37.534893
3	5394	1220	1501	0	108	13.243836	47.295863	35.485915
3	5397	1222	1502	0	121	-2.757057	-13.608570	17.819406
3	5400	1225	1506	0	124	10.038849	50.629136	-22.380288
3	5403	1227	1507	0	128	-6.381705	38.992281	3.105891
3	5406	1229	1510	0	128	-6.456162	38.980744	3.195310
3	5409	1231	1510	0	133	-6.620430	39.006882	2.977315
3	5412	1233	1510	0	140	-5.806116	-9.824988	16.327024
3	5415	1235	1510	0	144	-5.637297	-9.902316	16.229916
3	5418	1237	1511	0	150	-0.631719	31.314380	-26.033049
3	5421	1243	1513	0	153	-0.114062	31.641309	-25.699508
3	5424	1248	1514	0	154	2.831100	32.252485	-28.004060
3	5427	1251	1515	0	150	2.818927	31.699280	-28.060674
3	5430	1256	1518	0	153	5.295485	32.209304	-29.082914
3	5433	1259	1518	0	150	-16.963484	38.039638	4.917934
3	5439	1263	1519	0	147	3.249059	30.900442	-28.287238
3	5442	1264	1521	0	142	-11.123519	-11.861460	14.711091
3	5445	1265	1522	0	137	-16.756195	-8.871055	16.886287
3	5448	1266	1524	0	127	-17.148991	-9.984314	14.949918
3	5451	1266	1524	0	123	-33.188972	-14.080655	22.801807
3	5454	1267	1524	0	118	-33.887883	-9.415561	24.970365
3	5457	1267	1526	0	116	-33.272397	-9.312606	26.787286
3	5460	1275	1531	0	94	-20.019752	38.547877	39.677973
3	5463	1274	1535	0	92	-18.028143	38.017050	38.783874
3	5466	1275	1538	0	87	-18.627453	37.014679	37.876210
3	5469	1275	1540	0	86	-18.681997	37.207911	37.983434
3	5472	1274	1543	0	81	-18.654140	37.202111	38.013475
3	5475	1275	1546	0	74	-22.060371	30.049630	43.477319
3	5478	1275	1547	0	68	-22.470093	21.937604	41.486572
3	5481	1271	1550	0	62	-30.248407	25.857239	39.900450
3	5484	1267	1553	0	56	-32.053503	18.348373	39.837770
3	5487	1266	1553	0	49	-26.341146	14.457441	49.623647
3	5490	1265	1560	0	49	-32.353399	20.126937	39.614505
3	5493	1260	1562	0	59	-34.171075	18.982868	41.074497
3	5496	1258	1566	0	73	-18.186046	20.062443	53.589891
3	5499	1260	1578	0	67	-8.159274	25.162323	44.723750
3	5502	1255	1581	0	68	-12.984776	19.644385	49.539049
3	5505	1251	1586	0	67	8.374560	6.486321	40.385448
3	5508	1251	1586	0	71	8.745594	6.292201	39.969606
3	5511	1251	1587	0	70	9.735767	6.868160	37.572632
3	5514	1250	1587	0	75	9.179350	6.046976	39.009800
3	5517	1250	1587	0	76	9.696282	6.820663	37.357777
3	5520	1250	1587	0	76	9.745478	6.741094	37.059250
3	5523	1249	1588	0	75	9.749561	6.820089	37.194181
3	5526	1249	1586	0	75	9.724969	6.842654	37.281013
3	5529	1250	1584	0	81	13.774312	7.960430	36.851574
3	5532	1252	1586	0	88	-7.423535	23.859816	45.925039
3	5535	1252	1589	0	90	-13.636954	2.439641	47.393613
3	5538	1251	1594	0	94	-9.305965	-10.450001	59.396590
3	5541	1253	1601	0	94	-31.980272	-0.622748	38.402752
3	5544	1252	1606	0	99	-32.336983	-0.827085	38.451261
3	5547	1253	1609	0	98	-33.081360	-0.471662	38.865684
3	5550	1253	1611	0	99	-33.233610	-0.440250	38.940843
3	5553	1256	1613	0	103	-33.165291	-0.492814	38.887662
3	5556	1256	1614	0	100	-33.245882	-0.425918	38.937050
3	5559	1257	1618	0	99	-33.206535	-0.437503	38.937069
3	5562	1255	1621	0	100	-33.170573	-0.454747	38.930181
3	5565	1255	1625	0	97	-33.563034	-0.568812	38.837169
3	5568	1256	1630	0	87	-34.813168	-6.199247	29.298644
3	5571	1255	1632	0	77	-27.059462	37.551285	41.321205
3	5574	1254	1633	0	79	-34.683624	0.580973	39.999455
3	5577	1252	1634	0	77	-24.687032	39.003855	41.833652
3	5580	1252	1640	0	73	-25.904038	37.060422	41.539152
3	5583	1250	1641	0	71	-24.307596	36.005797	42.327241
3	5586	1249	1643	0	70	-19.598378	45.748897	35.855791
3	5589	1248	1647	0	76	-24.912643	37.322591	41.364247
3	5592	1254	1649	0	83	-19.574940	45.088475	34.791334
3	5595	1252	1649	0	80	-24.700620	39.512053	39.921036
3	5598	1250	1651	0	77	-20.758835	39.211875	39.321028
3	5601	1250	1654	0	68	-24.380487	35.864128	42.209277
3	5604	1250	1655	0	63	-17.260247	20.360789	56.296829
3	5607	1249	1655	0	67	-23.555262	27.725463	42.334771
3	5610	1249	1657	0	66	-17.111855	20.341902	56.374280
3	5613	1249	1658	0	61	-24.898707	34.196033	42.513717
3	5616	1249	1660	0	49	-17.186473	20.706212	54.531466
3	5619	1249	1660	0	45	-17.561930	20.862070	54.733438
3	5622	1247	1659	0	37	-16.785859	21.257098	54.652990
3	5625	1246	1657	0	33	-16.645542	21.116135	54.419305
3	5628	1246	1657	0	27	-16.356314	21.305676	54.304438
3	5631	1245	1659	0	25	-15.772519	20.987538	54.313630
3	5634	1244	1660	0	23	-15.949174	8.794439	68.905670
3	5637	1243	1662	0	28	-15.796947	8.553888	68.915750
3	5640	1243	1663	0	37	-15.818786	8.594389	68.892014
3	5643	1242	1665	0	45	-23.047762	39.449864	41.863520
3	5646	1241	1667	0	49	-22.980969	39.458460	41.814636
3	5649	1239	1668	0	51	-23.120341	39.319912	42.006603
3	5652	1238	1668	0	52	-22.906998	39.352086	41.743793
3	5655	1237	1669	0	50	-22.799272	39.656888	41.563937
3	5658	1236	1670	0	49	-12.637906	38.900254	39.892847
3	5661	1237	1669	0	49	-26.259917	12.609977	51.763578
3	5664	1238	1667	0	50	-17.543303	20.722151	54.029501
3	5667	1238	1667	0	52	-17.893384	20.942808	53.722130
3	5670	1239	1667	0	52	-26.860572	27.923088	47.872742
3	5673	1239	1667	0	55	-13.497430	38.558770	40.160211
3	5676	1237	1666	0	53	-27.169391	27.742720	47.989652
3	5679	1236	1667	0	53	-27.177233	27.760296	47.941425
3	5682	1235	1667	0	46	-27.010802	26.906510	49.070305
3	5685	1235	1667	0	49	-27.222637	26.856491	49.260317
3	5688	1236	1667	0	53	-27.529260	26.913693	49.116891
3	5691	1235	1668	0	53	-27.227083	26.912085	49.320405
3	5694	1233	1670	0	50	-23.295345	23.568697	56.229841
3	5697	1232	1673	0	54	-17.623288	20.991387	55.082552
3	5700	1231	1675	0	53	-23.942466	23.502340	57.184233
3	5703	1231	1675	0	54	-23.986966	23.519445	57.179079
3	5706	1231	1674	0	56	-23.920983	23.531021	57.129867
3	5709	1233	1673	0	60	-23.365761	41.162248	41.395974
3	5712	1233	1673	0	59	-23.452105	41.098895	41.447489
3	5715	1233	1673	0	59	-23.458534	40.982220	41.413694
3	5718	1234	1673	0	61	-23.525644	40.901630	41.385849
3	5721	1233	1673	0	63	-23.481338	40.977044	41.430692
3	5724	1233	1673	0	58	-24.352412	39.137441	41.598706
3	5727	1232	1672	0	55	-23.626661	23.612408	56.684999
3	5730	1232	1671	0	56	-24.293768	40.486432	41.707485
3	5733	1233	1667	0	53	-26.997287	27.779673	48.045112
3	5736	1232	1666	0	58	-26.724086	26.978769	48.709365
3	5739	1232	1666	0	61	-26.845452	26.955141	48.988904
3	5742	1232	1666	0	60	-24.740176	25.306229	45.371472
3	5745	1232	1666	0	62	-24.297396	24.380652	45.328616
3	5748	1234	1666	0	56	-18.875797	21.498395	53.070084
3	5751	1234	1668	0	56	-17.098015	20.747889	54.295410
3	5754	1234	1668	0	51	-17.100743	20.844238	54.364041
3	5757	1234	1669	0	51	-17.351870	20.712426	54.396258
3	5760	1233	1671	0	49	-17.159626	21.093998	54.992786
3	5763	1232	1676	0	51	-13.289293	7.940056	67.194702
3	5766	1229	1679	0	51	-23.910404	23.143675	56.731319
3	5769	1227	1682	0	54	-13.399198	8.169576	67.811632
3	5772	1225	1685	0	46	-11.387843	6.717236	67.911462
3	5775	1221	1687	0	47	-11.027867	6.336088	67.466616
3	5778	1221	1687	0	47	-11.097222	6.437869	67.393842
3	5781	1216	1688	0	48	-27.023220	14.253985	50.386528
3	5784	1215	1691	0	52	-26.977873	14.089527	50.627830
3	5787	1215	1693	0	51	-26.952204	13.702354	50.493398
3	5790	1213	1694	0	49	-26.939590	13.492007	50.515438
3	5793	1210	1697	0	55	-26.503330	14.232598	49.656324
3	5796	1210	1698	0	57	-27.937706	9.270987	37.994644
3	5799	1210	1698	0	55	-27.863741	9.283717	37.966111
3	5802	1210	1699	0	56	-28.004389	9.271029	37.873975
3	5805	1210	1699	0	49	-28.055520	9.262760	38.537603
3	5808	1211	1700	0	54	-25.417359	7.797431	39.622462
3	5811	1211	1701	0	54	-26.999987	4.347054	37.367753
3	5814	1212	1701	0	52	-26.796554	5.039520	37.254516
3	5817	1210	1701	0	44	-16.151432	0.161383	46.020681
3	5820	1211	1701	0	38	-27.770506	8.967842	38.647481
3	5823	1212	1701	0	35	-25.837030	6.367690	39.389694
3	5826	1212	1701	0	37	-27.655351	8.937101	39.171796
3	5829	1212	1701	0	40	-28.050383	9.243181	39.064506
3	5832	1212	1702	0	43	-21.769995	11.800672	46.071253
3	5835	1215	1700	0	49	-25.649588	5.870513	39.959100
3	5838	1216	1699	0	50	-6.434129	25.345737	38.381634
3	5841	1219	1697	0	50	-18.766046	-0.398408	41.905736
3	5844	1221	1693	0	49	-25.706439	5.021285	39.871172
3	5847	1222	1691	0	53	-26.034409	12.196046	50.526415
3	5850	1223	1688	0	55	-20.186055	12.396863	50.174613
3	5853	1223	1688	0	66	-19.490645	14.150599	48.702657
3	5856	1223	1690	0	80	-14.129070	-2.526569	60.455561
3	5859	1223	1694	0	80	-14.162759	-2.557642	60.424586
3	5862	1222	1698	0	81	2.058791	20.197393	35.363164
3	5865	1224	1700	0	82	-13.954795	-2.787277	60.471570
3	5868	1225	1704	0	79	-21.846381	31.512641	45.314571
3	5871	1225	1706	0	80	-21.451064	31.226888	45.205815
3	5874	1226	1707	0	83	-28.764024	12.522494	49.175318
3	5877	1226	1709	0	80	-33.238940	-0.347482	38.976326
3	5880	1224	1711	0	78	-21.353602	30.263343	44.345766
3	5883	1223	1715	0	79	-21.991116	30.608718	43.667319
3	5886	1224	1718	0	79	-19.499900	43.508488	34.233784
3	5889	1225	1719	0	78	-19.703827	44.696106	33.689661
3	5892	1230	1718	0	87	-32.155432	-0.665246	38.378175
3	5895	1230	1720	0	91	-32.165094	-1.185911	38.383555
3	5898	1229	1721	0	90	-32.169727	-0.942920	38.462650
3	5901	1228	1719	0	88	-32.137512	-0.983670	38.371975
3	5904	1226	1718	0	85	-32.079349	-0.733842	38.830546
3	5907	1225	1720	0	81	-33.826570	0.160648	39.411740
3	5910	1226	1723	0	76	-32.988096	-0.464692	38.862992
3	5913	1226	1726	0	77	-33.335680	-0.390921	39.006268
3	5916	1225	1729	0	78	-33.614201	-0.212554	39.269035
3	5919	1227	1733	0	77	-33.635149	-0.305087	39.321141
3	5922	1227	1737	0	77	-33.741178	-0.172271	39.500288
3	5925	1225	1738	0	73	-33.243526	9.343459	44.418573
3	5928	1224	1738	0	63	-30.881737	26.419325	39.508703
3	5931	1221	1737	0	60	-30.684722	25.574259	39.102128
3	5934	1220	1739	0	55	-31.710620	17.522967	38.979882
3	5937	1217	1741	0	59	-33.145670	17.262623	40.035014
3	5940	1216	1746	0	56	-27.375957	13.530295	49.967784
3	5943	1215	1745	0	52	-27.474613	13.875553	49.915235
3	5946	1214	1746	0	51	-27.002840	14.032063	50.106895
3	5949	1213	1746	0	51	-34.460012	11.638154	42.377844
3	5952	1213	1747	0	53	-34.753292	18.570947	41.586593
3	5955	1213	1748	0	54	-35.972807	20.442446	41.358364
3	5958	1213	1748	0	52	-34.418856	18.578579	42.195685
3	5961	1214	1748	0	52	-23.474513	30.504646	45.324106
3	5964	1217	1745	0	57	-22.367386	31.174752	45.129366
3	5967	1218	1741	0	54	-21.841499	31.558688	45.126206
3	5970	1217	1742	0	53	-6.770274	25.429140	43.170129
3	5973	1215	1747	0	50	-9.700923	-6.961800	60.241984
3	5976	1213	1749	0	45	-7.409087	25.411660	44.295981
3	5979	1212	1749	0	45	-6.378771	26.085087	47.434909
3	5982	1210	1750	0	45	-6.351354	26.161302	47.474186
3	5985	1209	1752	0	47	-6.141976	24.562955	47.598306
3	5988	1208	1754	0	40	-12.162132	-7.538114	60.281979
3	5991	1208	1757	0	41	-14.177606	-2.654484	60.417588
3	5994	1207	1758	0	43	-14.251257	-2.560871	60.599630
3	5997	1206	1755	0	40	-25.377050	12.867247	48.160522
3	6000	1205	1754	0	39	-14.032813	-2.408228	60.735398
3	6003	1205	1753	0	39	-11.440942	-5.949808	60.676233
3	6006	1204	1749	0	33	-13.136200	4.455742	62.704836
3	6009	1206	1751	0	36	-6.615542	0.877762	63.959506
3	6012	1205	1751	0	40	-13.394324	4.996633	62.504373
3	6015	1206	1751	0	44	-7.167719	26.018847	46.108650
3	6018	1206	1752	0	49	-12.424323	38.082774	39.878031
3	6021	1207	1752	0	53	-5.944028	25.813684	45.592088
3	6024	1207	1752	0	58	-6.496393	25.925907	45.617317
3	6027	1208	1753	0	63	-4.337548	25.616701	44.619594
3	6030	1210	1754	0	78	-5.573178	30.557505	35.902067
3	6033	1212	1755	0	82	-5.678159	30.393324	36.251837
3	6036	1213	1755	0	88	-13.617277	35.016364	37.407826
3	6039	1216	1755	0	98	-10.511196	35.625942	27.864639
3	6042	1217	1755	0	104	-9.765133	35.646912	27.796255
3	6045	1217	1755	0	105	-11.351729	34.870708	25.027575
3	6048	1218	1755	0	107	-10.766425	35.684149	27.733874
3	6051	1220	1759	0	97	-15.729544	41.507898	34.784923
3	6054	1221	1765	0	100	-23.983171	43.864787	16.210485
3	6057	1220	1767	0	101	-31.761590	-7.389303	26.164024
3	6060	1223	1768	0	102	-30.086306	-6.303883	26.206819
3	6063	1223	1770	0	103	-23.553642	-6.823456	19.690831
3	6066	1224	1771	0	105	-31.784651	-3.807477	28.246241
3	6069	1222	1774	0	107	-31.890474	-8.228608	26.239969
3	6072	1225	1777	0	104	-30.038343	-6.222027	26.413804
3	6075	1227	1785	0	104	-29.404458	-5.923729	26.488983
3	6078	1228	1789	0	102	-25.943572	-3.598588	29.224086
3	6081	1227	1788	0	101	-23.817945	-6.199790	20.342360
3	6084	1226	1787	0	101	-23.020375	-6.795169	19.691026
3	6087	1225	1786	0	101	-23.282645	-7.420377	19.065451
3	6090	1225	1784	0	97	-23.478695	-6.975086	19.545997
3	6093	1223	1786	0	93	-32.369829	-6.789595	27.760562
3	6096	1222	1788	0	91	-30.283521	-4.469407	31.583598
3	6099	1221	1793	0	89	-34.108409	-6.961713	28.709377
3	6102	1222	1798	0	87	-34.988406	-7.586010	28.860652
3	6105	1222	1802	0	87	-24.777264	39.656148	39.657078
3	6108	1222	1803	0	86	-19.809467	44.856710	34.647081
3	6111	1220	1806	0	81	-26.511947	36.555770	41.125841
3	6114	1219	1810	0	79	-20.762706	43.450992	33.664738
3	6117	1217	1813	0	77	-20.906313	43.330796	33.736933
3	6120	1216	1816	0	79	-19.310563	43.031872	34.528212
3	6123	1214	1817	0	79	-20.144637	44.091378	33.660612
3	6126	1214	1815	0	80	-32.742525	-6.569368	27.489109
3	6129	1215	1816	0	73	-19.765301	44.101107	34.724647
3	6132	1215	1816	0	72	-19.589794	42.912667	34.449009
3	6135	1214	1819	0	68	-20.174041	43.413685	34.227143
3	6138	1215	1825	0	70	-19.892672	45.145044	35.324727
3	6141	1213	1828	0	69	-25.853677	41.482148	37.044365
3	6144	1212	1827	0	62	-19.379764	43.284604	34.367236
3	6147	1209	1834	0	58	-21.390392	31.744286	43.017104
3	6150	1208	1836	0	49	-21.249354	31.168402	43.300798
3	6153	1208	1835	0	43	-20.729528	27.255156	41.644423
3	6156	1207	1835	0	36	-13.546043	18.926801	48.333901
3	6159	1207	1833	0	35	-12.279126	18.725113	48.931039
3	6162	1207	1833	0	40	-12.948235	18.907393	48.798247
3	6165	1207	1830	0	43	-21.236195	31.350853	42.979853
3	6168	1208	1831	0	43	-21.085337	31.135686	43.183476
3	6171	1209	1832	0	49	-21.487746	32.277804	43.002147
3	6174	1209	1832	0	51	-8.025897	25.602735	44.073989
3	6177	1211	1833	0	67	-21.496226	30.833128	41.110776
3	6180	1213	1837	0	83	-6.458607	27.350026	43.935436
3	6183	1215	1840	0	85	-6.630222	27.629492	43.934159
3	6186	1217	1842	0	86	-5.567411	30.451922	36.234054
3	6189	1222	1842	0	83	-14.132218	36.027059	38.003859
3	6192	1225	1841	0	78	-15.288116	35.260813	38.198613
3	6195	1228	1840	0	69	-18.674746	38.567222	39.348112
3	6198	1229	1839	0	63	-16.207870	36.302192	38.687831
3	6201	1231	1840	0	56	-26.919584	12.495413	51.164286
3	6204	1236	1845	0	19	-6.559239	24.976458	43.946067
3	6207	1236	1847	0	9	-4.015740	22.701459	43.674612
3	6210	1238	1847	0	8	-1.549832	20.727833	45.238885
3	6213	1241	1850	0	357	-3.230019	21.566910	45.163007
3	6216	1242	1851	0	351	2.059092	-15.299981	49.541354
3	6219	1242	1850	0	345	2.599738	-15.394544	49.603061
3	6222	1244	1848	0	343	7.891694	-14.987238	54.374684
3	6225	1243	1846	0	334	17.346507	7.677797	30.669463
3	6228	1239	1844	0	328	3.558617	-18.091368	44.226542
3	6231	1238	1842	0	323	1.889246	-5.773967	43.979274
3	6234	1237	1841	0	321	6.306620	-5.168723	34.869191
3	6237	1233	1839	0	317	3.707726	-17.974625	44.099016
3	6240	1230	1836	0	305	11.287564	-3.859291	20.543591
3	6243	1228	1834	0	297	7.200312	-20.415125	42.447423
3	6246	1226	1833	0	291	8.793617	54.307123	4.336992
3	6249	1226	1832	0	289	8.378193	52.258896	10.925292
3	6252	1225	1832	0	292	8.274867	52.087194	10.957873
3	6255	1225	1832	0	296	11.753484	5.942324	31.957235
3	6258	1226	1832	0	300	11.047244	3.034612	35.123146
3	6261	1226	1833	0	303	4.151652	-5.515189	33.619581
3	6264	1226	1834	0	309	4.282177	-5.857517	33.734824
3	6267	1224	1837	0	316	2.983813	-9.245980	30.554806
3	6270	1224	1839	0	326	3.449592	-17.762936	43.244667
3	6273	1219	1840	0	347	2.602058	-9.287197	30.723179
3	6276	1215	1842	0	351	1.962700	-8.169101	30.796773
3	6279	1211	1845	0	357	2.766077	-9.468415	30.809635
3	6282	1207	1846	0	1	2.995521	-9.595063	30.552339
3	6285	1202	1846	0	14	-7.128186	5.423691	49.794890
3	6288	1198	1846	0	12	-8.055267	5.627966	49.935495
3	6291	1191	1848	0	22	-10.014567	6.305659	50.627886
3	6294	1189	1854	0	25	-9.827201	6.002208	51.084483
3	6297	1188	1856	0	27	-13.649822	11.712452	42.631517
3	6300	1188	1857	0	29	-16.828555	0.946597	47.590310
3	6303	1189	1859	0	33	-16.235600	0.352824	48.130118
3	6306	1188	1860	0	35	-17.975643	14.469106	49.535053
3	6309	1192	1857	0	30	-13.107994	4.321098	50.052287
3	6312	1190	1859	0	27	-9.797627	2.229756	65.170681
3	6315	1187	1865	0	32	-21.573713	11.840664	46.043512
3	6318	1189	1863	0	32	-18.860274	13.662762	50.161728
3	6321	1190	1864	0	39	-21.083583	12.087144	50.529224
3	6324	1190	1865	0	45	-9.975618	2.374336	65.295380
3	6327	1189	1863	0	42	-13.920460	-2.008649	60.907904
3	6330	1190	1863	0	42	-9.702812	2.123215	64.900033
3	6333	1191	1860	0	35	-5.240885	-11.041052	58.234371
3	6336	1188	1858	0	33	-16.048815	0.617577	49.681102
3	6339	1187	1858	0	30	-16.782539	0.279775	50.777074
3	6342	1186	1856	0	28	-16.495456	14.328322	48.318741
3	6345	1183	1856	0	12	-2.944269	-30.318373	18.526983
3	6348	1182	1858	0	1	-5.598345	-16.593581	55.947746
3	6351	1180	1859	0	4	-5.603165	-16.627507	55.875212
3	6354	1179	1860	0	7	4.398134	19.504580	35.125091
3	6357	1180	1859	0	19	-5.323801	-16.681043	55.263366
3	6360	1187	1863	0	43	-12.662206	-5.973251	60.752080
3	6363	1188	1867	0	50	-8.507128	-8.460882	60.732226
3	6366	1188	1868	0	53	-7.282962	26.268566	44.924092
3	6369	1187	1868	0	54	-7.657654	25.110158	44.241939
3	6372	1187	1869	0	53	-6.912452	25.210181	44.106728
3	6375	1190	1867	0	59	0.867727	21.357954	36.109307
3	6378	1192	1862	0	71	-6.213023	26.253746	43.379327
3	6381	1195	1863	0	79	-14.467456	41.120228	36.200079
3	6384	1196	1864	0	87	-21.183036	32.699603	44.324983
3	6387	1196	1865	0	87	-27.952171	35.941311	39.336029
3	6390	1197	1868	0	95	-20.434662	39.184926	39.217378
3	6393	1199	1868	0	87	-20.847556	39.263911	39.159322
3	6396	1195	1870	0	82	-7.892312	26.556347	46.133046
3	6399	1192	1873	0	71	-21.128669	31.199360	43.795148
3	6402	1193	1878	0	73	-22.769483	30.680774	41.383624
3	6405	1193	1880	0	73	-28.514075	35.069205	38.583860
3	6408	1192	1882	0	77	-28.740295	35.021875	37.456561
3	6411	1191	1882	0	74	-20.158140	30.767570	41.001915
3	6414	1191	1885	0	76	-20.617531	32.546353	43.086003
3	6417	1190	1888	0	80	-15.093703	40.630207	35.885716
3	6420	1188	1890	0	80	-28.558019	35.571172	38.204744
3	6423	1187	1895	0	77	-21.469200	29.923440	44.419477
3	6426	1185	1899	0	77	-32.256827	25.686081	39.299521
3	6429	1186	1901	0	80	-38.736991	20.857514	36.582243
3	6432	1185	1902	0	81	-31.788819	27.582489	38.632492
3	6435	1187	1902	0	79	-35.910253	21.236419	40.805401
3	6438	1186	1903	0	82	-34.562668	24.792875	37.847880
3	6441	1185	1904	0	89	-34.406557	24.724860	37.829548
3	6444	1183	1908	0	99	-46.104024	27.396711	15.729934
3	6447	1184	1911	0	101	-31.734114	29.265198	34.799629
3	6450	1183	1912	0	102	-34.923847	28.824934	38.346262
3	6453	1182	1908	0	94	-25.387895	29.790235	45.744313
3	6456	1182	1907	0	93	-15.344398	34.980368	37.966155
3	6459	1181	1908	0	92	-47.445568	26.094568	9.625156
3	6462	1179	1905	0	87	-38.841279	20.246319	36.225909
3	6465	1179	1903	0	92	-40.947708	17.099749	34.134366
3	6468	1179	1902	0	85	-31.287148	-3.421366	32.339121
3	6471	1178	1901	0	79	-18.421870	38.335996	39.386572
3	6474	1175	1900	0	74	-37.809877	19.808362	40.642401
3	6477	1175	1902	0	72	-8.517648	29.366318	36.100215
3	6480	1172	1903	0	56	-28.196488	12.039785	48.881238
3	6483	1168	1907	0	49	-25.336980	13.301751	51.598012
3	6486	1166	1907	0	40	-18.871050	14.274288	48.620684
3	6489	1162	1907	0	32	-19.384658	14.168593	48.857023
3	6492	1160	1908	0	29	-19.535446	13.848113	49.458688
3	6495	1155	1909	0	15	-10.877289	4.714660	49.407896
3	6498	1151	1907	0	17	-12.034904	19.045090	52.926086
3	6501	1147	1909	0	16	-11.552551	16.845798	53.459225
3	6504	1142	1908	0	6	-3.140756	-5.511100	60.694851
3	6507	1140	1907	0	2	-3.261896	-5.835683	60.655985
3	6510	1137	1906	0	2	-2.384267	-3.688553	48.074061
3	6513	1135	1905	0	6	-4.945716	8.038208	49.824006
3	6516	1134	1904	0	12	-6.767138	5.659362	50.790435
3	6519	1130	1906	0	18	-11.327568	20.816734	55.313626
3	6522	1129	1906	0	19	-8.990366	16.758757	55.466806
3	6525	1128	1905	0	11	-4.939053	7.261577	49.799114
3	6528	1128	1904	0	8	-11.981855	21.991461	53.191192
3	6531	1128	1902	0	0	-1.651534	16.606663	56.513227
3	6534	1127	1903	0	359	-3.365153	7.890432	51.314046
3	6537	1125	1903	0	1	-4.750060	-11.812007	58.497332
3	6540	1125	1904	0	3	-2.110441	13.864376	56.785815
3	6543	1122	1905	0	4	-9.037383	5.705870	50.940317
3	6546	1118	1907	0	10	-5.221245	0.714491	66.288344
3	6549	1115	1909	0	18	-10.101290	4.323704	66.372553
3	6552	1114	1912	0	20	-8.568209	19.064819	55.465432
3	6555	1112	1915	0	15	-5.681724	3.601862	64.917829
3	6558	1109	1915	0	12	-19.985063	11.390240	50.588279
3	6561	1107	1913	0	12	-12.971462	4.938785	50.484358
3	6564	1107	1910	0	8	-11.716204	-8.202441	60.054609
3	6567	1109	1909	0	10	-11.422778	-6.097473	60.632708
3	6570	1108	1911	0	22	-17.830322	14.091932	48.611235
3	6573	1108	1911	0	23	-10.498351	6.178475	50.502931
3	6576	1106	1911	0	25	-16.670789	0.432099	48.942576
3	6579	1105	1912	0	28	-17.145006	0.211981	49.241728
3	6582	1106	1914	0	25	-16.659190	0.346413	48.892222
3	6585	1104	1915	0	29	-21.096794	12.014199	50.018247
3	6588	1106	1915	0	38	-16.807685	0.230565	50.429922
3	6591	1106	1915	0	46	-17.597535	14.232300	48.396043
3	6594	1106	1916	0	45	-14.197472	-2.485844	60.318634
3	6597	1104	1918	0	48	-20.833937	12.460774	48.620013
3	6600	1104	1918	0	50	-21.305928	18.421894	42.184444
3	6603	1104	1919	0	35	-29.635546	20.838056	37.735019
3	6606	1103	1919	0	34	-20.991751	12.436697	48.692615
3	6609	1102	1920	0	41	-33.288943	13.598173	41.108187
3	6612	1102	1920	0	45	-24.590258	15.115411	47.027890
3	6615	1106	1920	0	49	-26.206179	12.439328	51.305989
3	6618	1108	1919	0	49	-26.963011	14.039555	50.725987
3	6621	1109	1919	0	51	-25.686849	12.609078	51.265443
3	6624	1109	1919	0	52	-17.490001	20.779318	54.396955
3	6627	1111	1923	0	61	-25.838383	29.238507	46.859742
3	6630	1110	1926	0	67	-25.856853	29.315557	46.715465
3	6633	1109	1929	0	78	-18.364721	38.422569	39.454714
3	6636	1107	1932	0	75	-30.904180	-4.083231	32.675799
3	6639	1106	1934	0	78	-22.201577	41.577763	39.751884
3	6642	1105	1939	0	86	-30.928300	-4.087724	32.700118
3	6645	1104	1943	0	81	-42.970866	19.031136	38.177816
3	6648	1103	1945	0	68	-42.789415	17.929556	36.717237
3	6651	1106	1944	0	65	-30.154549	-1.762088	33.341498
3	6654	1105	1946	0	57	-14.378347	37.786599	37.886810
3	6657	1102	1951	0	57	-9.343657	39.253343	28.965931
3	6660	1100	1959	0	61	-6.600490	30.424127	31.450197
3	6663	1098	1962	0	60	-39.747254	17.909803	35.071153
3	6666	1097	1966	0	53	1.916380	21.141977	34.463572
3	6669	1094	1968	0	54	-0.077755	24.603035	29.398724
3	6672	1096	1968	0	55	-35.411104	6.765053	16.773633
3	6675	1094	1971	0	59	-33.975241	6.416863	16.309420
3	6678	1095	1974	0	61	-48.595276	26.488712	7.641704
3	6681	1095	1978	0	62	-12.678562	32.073976	34.963365
3	6684	1096	1980	0	64	-12.765981	32.139662	34.901448
3	6687	1096	1984	0	73	-26.209617	-4.173664	13.822626
3	6690	1095	1988	0	70	-45.976411	29.796843	7.511927
3	6693	1094	1992	0	66	-28.512943	36.174208	41.873730
3	6696	1093	1995	0	67	-28.290236	35.834640	42.013505
3	6699	1093	2001	0	64	-24.540636	40.461017	42.070135
3	6702	1093	2002	0	62	-24.477684	40.420130	42.034117
3	6705	1092	2008	0	51	-5.342330	26.170795	45.836112
3	6708	1091	2010	0	41	-16.819290	21.764753	54.032583
3	6711	1090	2011	0	32	-8.248619	20.361457	59.416551
3	6714	1090	2011	0	29	-8.503140	19.949729	59.838937
3	6717	1091	2011	0	32	-15.221034	20.773354	55.079892
3	6720	1091	2012	0	45	-17.179961	20.807741	55.632951
3	6723	1090	2015	0	49	-24.707343	37.872534	40.781505
3	6726	1089	2016	0	51	-25.075943	37.395955	40.443815
3	6729	1087	2015	0	56	-23.442167	41.269239	41.051164
3	6732	1086	2016	0	54	-21.208371	44.932510	36.253193
3	6735	1085	2020	0	48	-20.502450	45.322876	36.531304
3	6738	1085	2025	0	50	-19.809642	45.575792	36.532236
3	6741	1083	2027	0	52	-18.525843	45.444263	36.247824
3	6744	1083	2031	0	52	-18.903291	45.142780	34.982440
3	6747	1083	2033	0	55	-18.327114	45.791054	35.875268
3	6750	1082	2032	0	54	-17.943544	45.858365	36.023144
3	6753	1079	2033	0	54	-17.704282	46.337542	33.742934
3	6756	1078	2033	0	53	-12.446703	-3.965306	60.985536
3	6759	1078	2035	0	43	-13.608444	-3.227611	60.570949
3	6762	1076	2035	0	38	-13.659041	-3.145866	60.643466
3	6765	1072	2037	0	34	-25.656268	6.314516	39.176904
3	6768	1068	2041	0	30	-8.540717	-50.749517	34.964114
3	6771	1067	2042	0	32	-5.036808	-16.907742	59.365365
3	6774	1069	2042	0	42	3.501525	18.820340	34.659377
3	6777	1073	2044	0	46	-26.083575	8.485213	35.205823
3	6780	1073	2045	0	43	-17.979414	-1.579147	45.950215
3	6783	1069	2049	0	44	3.882965	18.286410	34.814297
3	6786	1066	2050	0	35	3.988934	18.267578	34.910068
3	6789	1061	2050	0	38	4.007885	18.293768	34.925943
3	6792	1060	2055	0	48	-1.737422	-11.700011	32.958184
3	6795	1057	2059	0	54	2.279503	20.708190	34.402427
3	6798	1059	2065	0	67	-18.665412	36.400749	37.347937
3	6801	1061	2072	0	58	-9.751702	28.615369	35.853331
3	6804	1063	2070	0	58	-18.146711	41.282017	33.645112
3	6807	1061	2070	0	63	-18.154094	41.179354	33.618152
3	6810	1058	2068	0	69	2.182529	25.331436	37.401018
3	6813	1057	2069	0	59	2.182983	25.334142	37.451462
3	6816	1053	2071	0	55	2.226661	25.284421	37.348345
3	6819	1052	2072	0	51	-8.027463	-5.078741	59.239115
3	6822	1050	2072	0	46	2.148105	-14.339769	45.082167
3	6825	1048	2072	0	38	-8.037990	-5.164133	59.235786
3	6828	1045	2070	0	28	3.702660	22.824645	35.205564
3	6831	1040	2071	0	13	3.541285	-14.409864	45.544953
3	6834	1040	2073	0	12	4.913286	20.888780	34.707365
3	6837	1035	2073	0	8	4.407401	-15.285389	50.113270
3	6840	1032	2073	0	0	-4.969362	-16.381322	55.593608
3	6843	1029	2070	0	1	-5.079742	-16.644730	55.599854
3	6846	1026	2069	0	7	4.272535	23.551181	34.651283
3	6849	1028	2068	0	11	3.639700	24.007611	34.581984
3	6852	1028	2070	0	17	2.011083	-13.900062	47.363777
3	6855	1028	2072	0	29	-8.351566	-5.061375	58.747918
3	6858	1027	2073	0	42	-11.500195	-4.549924	60.863779
3	6861	1029	2070	0	49	1.284097	21.170592	35.490638
3	6864	1035	2068	0	55	1.981638	20.445044	35.214192
3	6867	1042	2069	0	69	-27.639438	8.158931	32.953807
3	6870	1044	2073	0	68	1.675448	21.031174	35.085020
3	6873	1046	2075	0	69	-19.311988	36.856110	38.017179
3	6876	1055	2084	0	54	-17.943394	46.342145	35.370695
3	6879	1053	2085	0	60	-16.825376	43.178195	35.430032
3	6882	1052	2085	0	61	-17.965935	45.072827	36.010630
3	6885	1051	2086	0	60	-18.464638	44.851693	36.020065
3	6888	1051	2089	0	74	-17.942905	45.968223	35.835741
3	6891	1052	2093	0	79	-18.963938	45.570719	34.930321
3	6894	1051	2095	0	82	-19.337722	45.085902	33.746228
3	6897	1051	2098	0	79	-19.521467	45.239421	33.881290
3	6900	1050	2100	0	85	-18.056531	46.094854	33.056141
3	6903	1048	2101	0	95	-18.072014	45.897086	32.859659
3	6906	1051	2103	0	100	-19.003719	45.591421	32.861352
3	6909	1049	2108	0	93	-28.599914	44.950093	16.648401
3	6912	1047	2113	0	92	-18.769861	46.020000	32.393645
3	6915	1047	2116	0	93	-18.917102	45.841498	32.412450
3	6918	1047	2118	0	91	-21.424135	44.584192	19.512502
3	6921	1047	2121	0	93	-21.330938	44.679466	19.222437
3	6924	1048	2125	0	94	-19.145392	48.673912	20.515538
3	6927	1052	2128	0	101	-13.450716	44.078507	14.201083
3	6930	1054	2127	0	105	-12.896533	44.172143	14.898822
3	6933	1053	2128	0	109	-13.070430	44.161678	14.845574
3	6936	1052	2127	0	110	-10.928903	42.341198	23.433989
3	6939	1053	2128	0	114	-12.991288	43.603725	20.282014
3	6942	1053	2128	0	126	-12.572158	42.586818	11.465623
3	6945	1053	2129	0	126	-12.471251	42.885458	11.530763
3	6948	1053	2130	0	127	-11.655719	41.855219	11.624409
3	6951	1053	2131	0	116	-18.935907	42.780029	12.812053
3	6954	1053	2134	0	107	-24.428755	44.644948	15.819882
3	6957	1052	2138	0	106	-20.740190	43.701428	12.780278
3	6963	1049	2139	0	113	-20.284155	50.919802	15.201617
3	6966	1048	2139	0	110	-22.295972	48.773779	14.479833
3	6969	1048	2139	0	109	-14.236603	37.864445	2.310964
3	6972	1047	2139	0	108	-14.262939	36.587907	0.227896
3	6975	1047	2140	0	105	-24.383211	44.383679	15.837143
3	6978	1047	2142	0	100	-24.071122	43.980357	16.288852
3	6981	1048	2146	0	92	-24.292196	44.072741	15.956055
3	6984	1048	2147	0	89	-24.193475	43.971082	16.329942
3	6987	1050	2150	0	96	-23.380346	43.811223	16.860444
3	6990	1050	2151	0	101	-23.625192	42.942037	14.382839
3	6993	1051	2152	0	107	-22.269657	34.085324	3.844140
3	6996	1051	2153	0	108	-27.953610	0.466783	10.580086
3	6999	1051	2156	0	104	-22.706480	41.481383	12.881246
3	7002	1051	2157	0	104	-30.908829	-8.869101	27.045078
3	7005	1053	2163	0	107	-17.505539	-12.153459	17.684317
3	7008	1053	2165	0	108	-17.648218	-12.454004	16.961631
3	7011	1052	2165	0	108	-24.980778	-19.319012	23.230018
3	7014	1051	2166	0	107	-4.138107	-22.925970	25.187597
3	7017	1052	2164	0	109	-24.913389	-19.244594	23.075341
3	7020	1050	2161	0	109	-31.039201	-9.080315	27.200669
3	7023	1049	2159	0	121	-10.982230	42.674998	24.043408
3	7026	1053	2160	0	147	-11.611324	41.953479	11.756315
3	7032	1060	2156	0	170	1.584892	30.184547	-39.170271
3	7035	1072	2156	0	190	3.004605	-5.345217	-30.525108
3	7038	1073	2156	0	191	4.913022	31.472056	-37.172908
3	7041	1074	2156	0	197	2.700287	34.369834	-38.637105
3	7044	1075	2156	0	195	-10.892534	42.987126	-24.558192
3	7047	1074	2155	0	196	-4.817706	39.186708	-31.313920
3	7050	1073	2154	0	211	-5.985996	38.204456	-31.136005
3	7053	1074	2154	0	212	-6.133595	37.755363	-31.594847
3	7056	1077	2147	0	215	-6.315008	38.553577	-31.732076
3	7059	1079	2143	0	237	-2.323449	46.732113	-25.996836
3	7062	1087	2135	0	268	2.860884	59.328066	-23.259028
3	7065	1088	2132	0	270	6.597996	58.994534	-24.939749
3	7068	1088	2131	0	264	6.389160	59.779124	-25.426253
3	7071	1088	2127	0	255	3.968972	59.502678	-27.064038
3	7074	1087	2125	0	245	4.214253	59.533791	-27.163976
3	7077	1088	2126	0	243	4.131218	59.582493	-26.992457
3	7080	1089	2125	0	248	2.749242	58.681720	-23.655819
3	7083	1089	2124	0	252	8.861639	52.697643	-13.761632
3	7086	1089	2123	0	252	8.712904	52.911180	-13.533903
3	7089	1089	2127	0	239	8.566996	53.074348	-13.784834
3	7092	1089	2132	0	232	-0.479358	60.446936	-24.994237
3	7095	1088	2135	0	230	-7.412011	55.560577	-19.433905
3	7098	1089	2137	0	232	9.516765	52.073103	-14.353719
3	7101	1089	2142	0	226	2.571247	59.015818	-23.242713
3	7104	1088	2145	0	224	2.231718	58.407080	-23.196500
3	7107	1088	2146	0	221	-2.188146	57.854827	-29.664659
3	7110	1087	2149	0	215	1.409817	61.061569	-28.667323
3	7113	1087	2150	0	209	4.177311	45.255150	-39.563631
3	7116	1087	2150	0	210	2.937930	45.851530	-37.447001
3	7119	1087	2149	0	213	4.178710	45.330271	-39.572216
3	7122	1087	2148	0	217	-2.593799	57.737242	-29.795081
3	7125	1088	2147	0	219	-2.447123	57.770657	-29.651608
3	7128	1088	2146	0	222	-2.499604	57.769236	-29.699493
3	7131	1089	2142	0	219	2.295196	58.985235	-23.532821
3	7134	1090	2140	0	221	2.582131	58.758891	-23.695461
3	7137	1089	2141	0	219	4.021571	59.603817	-26.891193
3	7140	1089	2141	0	221	-1.621327	60.389616	-25.902919
3	7143	1091	2140	0	227	10.128169	51.435434	-14.526475
3	7146	1089	2141	0	234	-0.535464	59.058549	-24.290219
3	7149	1089	2140	0	235	-9.390036	54.253413	-17.032868
3	7155	1089	2139	0	242	-11.339664	56.231415	-14.131942
3	7158	1089	2141	0	243	-3.886205	55.870857	-16.740574
3	7161	1089	2141	0	247	-13.203602	57.058395	-13.897319
3	7164	1089	2139	0	249	-12.495531	56.564360	-14.174326
3	7167	1089	2139	0	248	-10.687755	56.167756	-17.182035
3	7170	1089	2137	0	255	3.659568	61.666207	-24.749140
3	7173	1090	2134	0	253	26.233165	45.395449	-3.111595
3	7176	1089	2134	0	255	-0.175685	59.888867	-24.271510
3	7179	1089	2134	0	265	12.967815	60.097638	-12.162775
3	7182	1090	2133	0	268	12.653491	59.128494	-11.238946
3	7185	1090	2132	0	267	3.586034	62.854668	-22.234447
3	7188	1090	2132	0	262	5.534586	61.296940	-25.514573
3	7191	1089	2133	0	261	3.312106	62.626528	-26.062983
3	7194	1088	2132	0	259	-8.134371	61.089809	-27.686965
3	7197	1088	2131	0	261	4.404651	63.361149	-26.053653
3	7200	1086	2129	0	264	4.030812	63.044158	-26.599360
3	1800	1582	1182	0	233	30.028380	41.993923	-13.725134
3	1800	1602	1224	0	319	12.629933	51.746025	11.919954
3	1800	1612	1201	0	65	-16.977864	-18.343045	45.988180
3	1800	1611	1303	1	279	17.824524	-31.517731	-56.153021
3	1800	1632	1191	1	302	56.506548	-0.685236	37.434038
3	1800	1652	1242	0	320	8.194058	36.790838	47.304951
3	1800	1685	1313	0	180	16.672793	-12.408604	-35.604614
3	1800	1696	1152	0	23	-37.591701	-21.384156	2.356714
3	1800	1725	1282	0	359	-1.997316	-25.655414	-9.388576
3	1800	1752	1253	0	336	-45.406152	-28.238828	-21.903165
3	1800	1749	1174	0	91	-40.124616	18.893313	-3.226593
3	1800	1776	1222	0	22	-14.458450	-25.523772	31.600453
3	1800	1777	1118	0	246	37.035030	20.484976	-11.339170
3	1800	1794	1287	0	286	4.346682	53.856949	-7.593304
3	1800	1807	1250	0	355	-4.674132	-45.810138	-7.487810
3	1800	1586	1091	0	258	34.242969	7.174121	1.768674
3	1800	1642	1062	0	321	5.925708	33.402893	18.971031
3	1800	1676	1097	0	219	9.786050	0.417772	-15.641946
3	1800	1732	1095	0	15	-42.380049	-5.922907	-31.914595
3	1800	1562	1271	0	251	35.647277	44.796518	-0.564600
3	1800	1585	1141	0	172	44.911487	-6.825014	-43.761322
3	1800	1655	1355	1	291	54.863739	-33.938913	-0.296107
3	1800	1715	1336	0	13	-3.576606	-0.282714	64.557462
3	1800	1672	1184	0	17	1.056765	25.320864	47.372648
3	1803	1563	1272	0	250	33.666842	45.113775	-2.546284
3	1803	1586	1142	0	175	46.545373	-5.266758	-43.960931
3	1803	1586	1183	0	224	10.924999	21.917076	-20.868780
3	1803	1597	1226	0	334	20.285045	42.642769	28.025627
3	1803	1618	1198	0	24	-16.990589	-17.634230	44.425539
3	1803	1611	1303	1	93	17.876450	-31.606025	-56.309555
3	1803	1651	1238	0	311	11.034605	35.289485	46.338978
3	1803	1687	1313	0	181	28.471086	-0.821360	-21.948223
3	1803	1698	1152	0	22	-42.923363	-16.145259	2.853366
3	1803	1724	1282	0	359	-3.807776	-26.648874	-7.010153
3	1803	1752	1251	0	341	-38.704376	-40.579138	-34.261967
3	1803	1749	1174	0	89	-40.203095	18.568321	-3.795386
3	1803	1586	1091	0	258	32.550295	37.232737	-37.364832
3	1803	1776	1222	0	17	-14.493691	-25.605247	31.651787
3	1803	1642	1061	0	321	6.034432	33.424833	18.914046
3	1803	1777	1118	0	246	37.261298	20.349701	-11.506627
3	1803	1678	1094	0	237	-13.741206	50.268496	-20.725085
3	1803	1794	1286	0	289	4.869082	53.137719	-7.147458
3	1803	1808	1250	0	354	-4.668787	-45.677490	-7.485480
3	1803	1731	1095	0	15	-41.670732	-5.137052	-31.508003
3	1803	1655	1355	1	297	54.902863	-33.828898	-0.246268
3	1803	1715	1337	0	11	-3.623805	-0.237701	64.602717
3	1803	1672	1184	0	17	0.984762	25.306087	47.410097
3	1806	1564	1272	0	250	36.874069	44.082755	-5.323574
3	1806	1583	1141	0	182	44.807038	-7.247741	-43.713630
3	1806	1590	1178	0	215	21.655687	14.447968	-14.447501
3	1806	1591	1227	0	353	2.398335	38.168666	29.923137
3	1806	1611	1303	1	276	17.897185	-31.624062	-56.292967
3	1806	1619	1198	0	202	-17.988381	-17.733239	42.844145
3	1806	1650	1233	0	301	13.398910	40.751987	38.945560
3	1806	1670	1185	0	14	0.917869	25.059320	47.474782
3	1806	1683	1314	0	187	11.586377	6.297502	-26.435215
3	1806	1683	1160	1	26	10.177726	-34.362436	-44.973003
3	1806	1700	1153	0	24	-39.454044	-23.400063	3.068778
3	1806	1723	1282	0	2	-1.879443	-26.050104	-9.344678
3	1806	1750	1249	0	345	50.449987	25.763822	31.280054
3	1806	1749	1175	0	90	-38.320604	20.915100	-3.158471
3	1806	1776	1220	0	19	-16.976255	7.663014	14.805879
3	1806	1777	1118	0	245	36.363126	21.171357	-9.704283
3	1806	1797	1286	0	293	14.581676	-5.061077	55.565137
3	1806	1813	1249	0	349	-7.633677	-33.842604	-8.663224
3	1806	1586	1091	0	258	32.493813	37.232312	-37.516678
3	1806	1682	1090	0	250	17.327816	15.040407	-7.175398
3	1806	1731	1094	0	15	-11.715436	5.423575	-38.277885
3	1806	1609	1356	1	289	4.364896	-22.546009	-56.490725
3	1806	1655	1356	1	302	54.863639	-33.912643	-0.284055
3	1806	1714	1337	0	12	-4.170114	1.163965	64.746246
3	1809	1565	1273	0	253	36.773776	43.389641	-4.725825
3	1809	1584	1141	0	180	45.041066	-8.081440	-43.304895
3	1809	1590	1225	0	350	11.808417	1.637836	41.606203
3	1809	1596	1174	0	210	10.528809	1.503114	-5.483508
3	1809	1611	1303	1	90	17.881447	-31.975346	-56.896568
3	1809	1621	1197	0	204	-17.799284	-17.366239	45.648282
3	1809	1650	1232	0	303	9.119924	62.287125	5.048065
3	1809	1683	1315	0	191	11.840622	6.991485	-26.369800
3	1809	1702	1152	0	26	-31.442423	11.435495	38.568754
3	1809	1722	1279	0	7	4.553045	29.523743	17.256837
3	1809	1750	1249	0	353	50.004984	30.220508	30.165114
3	1809	1748	1176	0	90	-38.267715	20.927384	-3.365707
3	1809	1778	1220	0	17	-16.899039	7.636340	14.841390
3	1809	1776	1117	0	242	36.330925	22.042653	-8.844871
3	1809	1798	1286	0	295	25.988764	57.727267	-10.727388
3	1809	1811	1249	0	351	-1.104468	-45.770914	-12.330321
3	1809	1586	1091	0	258	32.473579	37.235953	-37.588382
3	1809	1686	1083	0	244	31.810339	7.179194	-7.491286
3	1809	1731	1094	0	13	-41.475259	-5.734630	-31.481581
3	1809	1655	1356	1	339	54.899043	-33.921087	-0.219902
3	1809	1714	1337	0	12	-3.957412	0.885039	65.030799
3	1809	1672	1184	0	103	1.186640	25.170197	47.865579
3	1812	1586	1091	0	259	33.550502	25.720003	-1.419039
3	1812	1688	1081	0	243	17.948039	0.068750	-15.888620
3	1812	1731	1095	0	14	-41.516812	-5.956388	-31.312735
3	1812	1565	1273	0	253	33.436597	2.943107	5.726527
3	1812	1585	1222	0	2	6.386673	2.082193	36.678185
3	1812	1583	1141	0	181	44.716086	-7.518773	-43.684694
3	1812	1604	1172	0	210	26.480585	11.683644	-13.937077
3	1812	1611	1303	1	89	17.960686	-31.782527	-56.922030
3	1812	1622	1197	0	205	-17.766587	-17.361433	45.585037
3	1812	1649	1234	0	297	1.285403	64.368226	-14.578522
3	1812	1682	1314	0	190	10.812279	5.532787	-27.650874
3	1812	1702	1150	0	27	-43.260606	16.075506	23.210676
3	1812	1722	1278	0	11	-3.885247	-26.670481	-6.891678
3	1812	1751	1248	0	357	47.550455	31.078582	29.346893
3	1812	1748	1177	0	91	-38.316608	20.604148	-3.540405
3	1812	1776	1118	0	243	36.254283	21.338819	-9.615802
3	1812	1779	1220	0	18	-16.848280	7.729464	14.754550
3	1812	1802	1289	0	297	9.048543	62.901666	-16.838997
3	1812	1810	1248	0	351	-1.118946	-45.753191	-12.220766
3	1812	1655	1356	1	339	54.715098	-33.722386	-0.326881
3	1812	1715	1337	0	12	-4.165781	1.229966	65.283525
3	1812	1672	1184	0	12	0.829452	24.814057	47.009442
3	1815	1586	1091	0	258	33.501763	25.719031	-1.405780
3	1815	1690	1076	0	242	-15.021625	54.187968	-19.485635
3	1815	1731	1094	0	14	-41.544385	-5.855639	-31.372381
3	1815	1565	1273	0	252	36.752417	43.792973	-5.205082
3	1815	1584	1224	0	1	-0.875891	15.446732	49.474052
3	1815	1582	1140	0	179	45.573396	-8.042816	-45.824187
3	1815	1607	1166	0	206	16.218188	21.551809	-18.531720
3	1815	1611	1303	1	89	17.836912	-31.561449	-57.374711
3	1815	1655	1355	1	292	54.988362	-33.924355	-0.127046
3	1815	1620	1199	0	26	-17.979475	-17.430230	44.098601
3	1815	1648	1232	0	297	2.052705	64.254007	-15.633204
3	1815	1672	1185	0	11	1.010446	25.192139	47.473999
3	1815	1684	1313	0	184	13.325374	-2.641503	-22.313913
3	1815	1703	1150	0	29	-43.487337	16.239941	22.742488
3	1815	1722	1279	0	11	-26.731062	-10.432014	-5.975113
3	1815	1750	1248	0	358	48.414692	29.558633	29.840624
3	1815	1748	1176	0	90	-38.445168	21.462529	-2.830286
3	1815	1777	1217	0	15	-16.649481	8.077231	14.567047
3	1815	1775	1118	0	244	36.484818	21.622606	-9.035114
3	1815	1803	1293	0	304	3.722187	54.279846	-7.751603
3	1815	1810	1247	0	354	-12.162212	-28.398722	-22.136927
3	1815	1715	1338	0	13	-3.812302	0.148023	64.647131
3	1818	1586	1091	0	258	32.541338	37.227428	-37.635330
3	1818	1695	1066	0	257	-16.874433	50.359048	-11.150566
3	1818	1731	1094	0	14	-33.264934	-7.534895	-41.985044
3	1818	1565	1272	0	253	36.466944	50.051645	-11.759690
3	1818	1581	1139	0	177	46.248260	-6.997094	-46.299347
3	1818	1585	1225	0	1	9.169786	3.619478	39.833204
3	1818	1612	1171	0	211	16.304466	21.528048	-18.441062
3	1818	1611	1303	1	275	17.751645	-31.609585	-57.572169
3	1818	1617	1200	0	18	49.380306	20.471516	12.601945
3	1818	1647	1230	0	297	3.497286	64.024062	-18.047946
3	1818	1671	1185	0	10	0.640815	24.449391	46.998785
3	1818	1683	1312	0	194	17.567478	-0.057068	-22.691087
3	1818	1702	1150	0	30	-43.537604	16.144042	22.831952
3	1818	1722	1278	0	11	-3.813916	-26.649601	-6.993660
3	1818	1655	1356	1	302	54.887270	-31.431299	0.145303
3	1818	1751	1249	0	355	47.716400	30.987656	29.355590
3	1818	1748	1176	0	85	-39.229279	21.487666	-1.899209
3	1818	1775	1118	0	244	36.438420	21.712901	-9.102567
3	1818	1777	1218	0	21	-16.659292	8.178314	14.499122
3	1818	1715	1338	0	16	-3.769862	-0.137764	64.482804
3	1818	1801	1294	0	310	3.212610	54.499019	-6.730860
3	1818	1811	1248	0	353	-8.538739	-32.881421	-8.239511
3	1818	1790	1352	0	80	60.097864	20.520681	19.019568
3	1821	1586	1090	0	260	20.414657	32.608432	-4.846592
3	1821	1732	1095	0	13	-41.655872	-5.887442	-31.338587
3	1821	1563	1271	0	249	36.830117	44.023687	-5.460287
3	1821	1580	1140	0	175	46.239790	-7.552358	-46.377396
3	1821	1656	1356	1	340	55.007162	-29.914008	1.385487
3	1821	1607	1212	0	215	7.997634	2.549820	38.347826
3	1821	1614	1172	0	213	16.320841	18.302260	-24.789722
3	1821	1611	1303	1	272	17.949525	-31.461841	-57.143643
3	1821	1647	1228	0	293	2.144447	64.314808	-15.203885
3	1821	1671	1184	0	10	0.729075	24.495727	46.820324
3	1821	1685	1312	0	197	16.629106	-1.656188	-22.122667
3	1821	1701	1149	0	29	-43.318280	16.072331	23.767600
3	1821	1722	1278	0	9	-3.626170	-26.630360	-6.916849
3	1821	1751	1251	0	351	39.426182	-22.991954	23.863649
3	1821	1747	1177	0	86	-39.300615	21.326685	-1.416668
3	1821	1775	1118	0	240	38.886540	19.796708	-11.000072
3	1821	1777	1219	0	31	-16.569687	8.397742	14.304655
3	1821	1797	1294	0	323	3.685637	54.945799	-4.910407
3	1821	1811	1247	0	356	-9.949802	-24.869325	-22.883709
3	1821	1716	1338	0	16	-3.735389	-0.196074	64.474121
3	1821	1789	1352	0	43	8.595517	-20.880268	-55.469936
3	1824	1586	1091	0	260	32.483538	37.250741	-37.674498
3	1824	1731	1095	0	13	-41.735434	-6.008321	-31.332698
3	1824	1561	1270	0	250	36.864678	44.136583	-5.496807
3	1824	1580	1141	0	172	46.236939	-6.601891	-45.628547
3	1824	1603	1215	0	210	9.844764	1.553459	38.195926
3	1824	1617	1173	0	213	20.309055	15.353623	-13.887439
3	1824	1611	1303	1	277	17.869316	-31.407852	-56.599645
3	1824	1628	1195	1	352	-17.405492	-18.075774	46.081429
3	1824	1656	1356	1	324	55.225068	-30.108704	0.835212
3	1824	1646	1227	0	293	1.371628	64.245036	-14.383237
3	1824	1671	1185	0	12	1.062472	23.270203	47.198288
3	1824	1686	1313	0	198	11.871359	-2.726031	-22.604648
3	1824	1700	1149	0	27	-43.435455	15.965361	23.696367
3	1824	1723	1278	0	9	-4.021570	-26.797833	-6.843212
3	1824	1752	1251	0	350	51.437836	29.677143	30.694959
3	1824	1746	1179	0	89	-39.389099	21.290667	-1.240786
3	1824	1774	1118	0	244	38.430595	20.460084	-10.050783
3	1824	1778	1219	0	35	-16.606336	8.418832	14.295189
3	1824	1792	1294	0	336	8.844433	-19.098672	53.089110
3	1824	1810	1248	0	356	-0.071399	-44.834454	-12.723341
3	1824	1716	1338	0	15	-3.837749	0.057706	64.376392
3	1827	1586	1091	0	260	32.483940	37.230902	-37.622643
[truncated: 47,208 more rows]
