# Supplementary material for: Markerless tracking of an entire honey bee colony
Source: Nat Commun. 2021 Mar 19;12:1733. doi: 10.1038/s41467-021-21769-1 (PMC7979864; doi:10.1038/s41467-021-21769-1)
Supplement: Supplementary file 4 — Description of Additional Supplementary Files [file 41467_2021_21769_MOESM4_ESM.zip › raw_source/sup_fig_18_19_lost_trajectories.txt]

# distance_to_next_position	density_at_the_match_point	fps	hive
5.691	0.984	10	0
0.989	0.836	10	0
0.184	0.836	10	0
0.184	1.082	10	0
0.184	0.885	10	0
0.367	0.935	10	0
0.411	0.984	10	0
2.989	1.082	10	0
0.184	0.984	10	0
0.411	1.082	10	0
0.184	1.180	10	0
2.211	1.230	10	0
0.184	0.689	10	0
0.184	0.984	10	0
0.184	0.295	10	0
0.184	0.836	10	0
0.989	0.541	10	0
0.184	0.787	10	0
0.184	0.443	10	0
5.346	0.787	10	0
0.260	0.984	10	0
0.184	0.492	10	0
0.184	0.689	10	0
0.184	0.590	10	0
1.469	0.590	10	0
0.000	1.082	10	0
0.184	0.935	10	0
4.516	0.492	10	0
0.184	0.984	10	0
0.734	0.443	10	1
0.184	0.984	10	1
0.184	1.033	10	1
0.757	1.033	10	1
0.184	0.639	10	1
0.184	1.082	10	1
0.000	0.787	10	1
0.184	0.590	10	1
0.662	0.492	10	1
0.184	0.836	10	1
0.918	0.590	10	1
0.184	0.738	10	1
0.184	0.148	10	1
0.260	0.492	10	1
1.514	0.738	10	1
0.662	1.082	10	1
0.000	0.984	10	1
0.411	0.935	10	1
0.184	0.935	10	1
0.411	1.230	10	1
0.184	0.787	10	1
0.184	0.689	10	1
0.184	0.984	10	1
0.184	0.689	10	1
0.184	0.885	10	1
0.260	0.885	10	1
0.184	0.639	10	1
0.367	1.131	10	1
0.184	0.984	10	1
0.184	0.689	10	1
0.662	0.639	10	1
3.121	0.689	10	1
0.260	1.279	10	1
0.184	0.984	10	1
3.493	0.935	10	1
0.000	0.787	10	1
0.184	0.590	10	1
0.260	1.082	10	1
0.184	0.541	10	1
2.234	0.738	10	1
0.184	0.787	10	1
4.364	0.148	10	1
0.184	0.344	10	1
1.836	0.885	10	1
0.411	0.935	10	1
0.411	0.492	10	1
1.298	0.541	10	1
0.184	0.639	10	1
0.184	0.935	10	1
0.184	1.033	10	1
0.184	0.295	10	1
0.184	0.738	10	1
0.184	0.787	10	1
0.184	0.738	10	1
0.184	0.639	10	1
0.000	0.590	10	1
0.184	0.935	10	1
0.000	1.082	10	1
0.260	0.836	10	1
0.184	1.082	10	1
0.184	0.984	10	1
0.184	0.836	10	1
0.184	0.885	10	1
0.260	1.082	10	1
0.184	0.492	10	1
0.184	0.443	10	1
0.184	0.541	10	1
1.480	0.639	10	1
0.184	0.885	10	1
2.211	0.738	10	1
0.184	0.787	10	1
0.184	0.393	10	1
0.918	0.541	10	1
0.184	0.836	10	1
0.184	0.984	10	1
0.184	0.885	10	1
0.308	0.385	10	2
0.218	0.490	10	2
0.218	0.420	10	2
0.000	0.665	10	2
0.218	0.245	10	2
0.218	0.805	10	2
0.218	0.875	10	2
0.218	0.770	10	2
0.218	0.770	10	2
0.653	0.630	10	2
0.218	0.525	10	2
0.218	0.455	10	2
0.218	0.805	10	2
0.688	0.245	10	2
0.218	0.420	10	2
2.354	0.630	10	2
0.218	0.805	10	2
0.000	0.525	10	2
3.378	0.315	10	2
0.218	0.070	10	2
0.000	0.630	10	2
0.218	0.560	10	2
0.218	0.070	10	2
0.308	0.700	10	2
0.218	0.910	10	3
1.946	0.175	10	3
0.000	0.665	10	3
0.487	0.210	10	3
0.000	0.770	10	3
0.218	0.770	10	3
0.218	0.770	10	3
0.000	0.910	10	3
0.218	0.630	10	3
0.218	0.770	10	3
2.064	0.665	10	3
0.000	0.805	10	3
0.218	0.665	10	3
0.218	1.015	10	3
0.308	0.700	10	3
0.435	0.805	10	3
0.000	0.805	10	3
0.218	0.980	10	3
0.308	0.945	10	3
0.308	0.910	10	3
0.218	0.910	10	3
0.218	0.840	10	3
0.218	0.770	10	3
0.308	1.015	10	3
0.218	1.226	10	3
0.218	0.910	10	3
0.218	1.015	10	3
0.218	1.050	10	3
0.308	0.490	10	3
2.053	0.770	10	3
1.393	1.050	10	3
0.218	0.560	10	3
0.218	0.420	10	3
0.218	0.805	10	3
0.973	1.156	10	3
0.218	0.735	10	3
0.218	0.735	10	3
3.602	0.945	10	3
0.218	0.700	10	3
1.970	0.350	10	3
1.946	0.420	10	3
0.218	0.980	10	3
0.218	0.840	10	3
0.218	0.945	10	3
0.218	0.735	10	3
0.218	0.805	10	3
2.903	0.385	10	3
2.344	0.420	10	3
0.218	0.840	10	3
0.218	0.735	10	3
2.862	0.560	10	3
0.218	0.840	10	3
0.218	0.875	10	3
0.487	0.210	10	3
0.218	0.420	10	3
0.218	0.805	10	3
0.218	0.735	10	3
0.218	0.735	10	3
0.218	0.420	10	3
0.218	0.630	10	3
0.218	0.455	10	3
0.973	0.245	10	3
2.187	0.175	10	3
0.487	0.280	10	3
0.218	1.120	10	3
0.218	0.980	10	3
0.487	0.455	10	3
0.218	1.015	10	3
0.218	0.490	10	3
0.218	0.700	10	3
0.000	0.525	10	3
0.218	0.805	10	3
0.218	0.525	10	3
0.218	0.805	10	3
3.892	0.560	10	3
0.218	0.700	10	3
2.187	0.840	10	3
0.435	1.050	10	3
0.218	0.280	10	3
0.000	0.805	10	3
3.293	0.525	10	3
0.218	0.595	10	3
0.218	0.735	10	3
2.272	1.015	10	3
0.000	0.910	10	3
0.218	0.350	10	4
3.856	0.595	10	4
1.172	0.385	10	4
1.970	0.875	10	4
0.218	0.350	10	4
0.785	0.700	10	4
0.218	0.630	10	4
0.218	0.350	10	4
0.000	0.595	10	4
0.218	0.490	10	4
1.460	0.560	10	4
0.688	0.385	10	4
0.218	0.630	10	4
0.218	0.245	10	4
0.218	0.455	10	4
0.870	0.595	10	4
0.218	0.630	10	4
0.218	0.665	10	4
0.308	0.665	10	4
0.000	0.455	10	4
1.376	0.455	10	4
0.615	0.455	10	4
0.218	0.525	10	4
0.785	0.070	10	4
0.218	0.630	10	4
0.218	0.735	10	4
3.293	0.630	10	4
0.218	0.140	10	4
0.218	0.560	10	4
2.313	0.455	10	4
0.435	0.595	10	4
0.000	0.525	10	4
1.269	0.980	10	4
0.218	0.525	10	4
1.088	0.805	10	4
0.218	0.420	10	4
0.218	0.490	10	4
2.006	0.350	10	4
0.308	0.770	10	4
0.973	0.455	10	4
0.218	0.525	10	4
0.653	0.525	10	4
4.616	0.770	10	4
0.218	0.420	10	4
0.218	0.455	10	4
0.487	0.910	10	4
0.218	0.735	10	4
0.218	0.455	10	4
0.218	0.245	10	4
0.218	0.595	10	4
0.218	0.560	10	4
0.487	0.630	10	4
0.218	0.525	10	4
0.218	0.560	10	4
0.218	0.595	10	4
0.218	0.770	10	4
0.218	0.840	10	4
0.308	0.805	10	4
3.589	0.560	10	4
0.218	0.770	10	4
4.528	0.770	10	4
0.218	0.735	10	4
0.000	0.910	10	4
0.218	0.805	10	4
0.260	0.738	5	0
0.184	1.008	5	0
0.260	0.959	5	0
1.071	0.910	5	0
0.184	0.836	5	0
0.184	0.885	5	0
2.322	0.295	5	0
0.411	0.566	5	0
0.184	0.762	5	0
0.184	0.959	5	0
0.184	0.443	5	0
0.411	0.959	5	0
0.184	0.812	5	0
0.184	0.467	5	0
0.184	0.664	5	0
0.184	0.885	5	0
1.071	0.418	5	0
0.184	0.910	5	0
0.184	0.639	5	0
0.184	0.984	5	0
0.184	0.935	5	0
0.184	0.738	5	0
0.184	0.935	5	0
2.449	0.492	5	0
5.875	0.738	5	0
0.184	0.418	5	0
0.260	0.738	5	0
0.184	0.492	5	0
6.882	0.664	5	0
0.184	0.910	5	0
0.000	0.935	5	0
0.184	0.861	5	1
0.184	1.033	5	1
0.184	0.812	5	1
0.184	0.787	5	1
0.000	0.738	5	1
0.184	0.615	5	1
0.779	0.418	5	1
3.929	0.664	5	1
0.184	0.836	5	1
0.184	0.787	5	1
0.000	0.689	5	1
0.184	0.148	5	1
0.184	0.492	5	1
0.918	0.935	5	1
0.662	0.812	5	1
0.260	1.008	5	1
0.367	0.959	5	1
0.184	0.762	5	1
0.184	0.689	5	1
0.184	0.787	5	1
0.184	0.664	5	1
0.581	0.689	5	1
0.184	0.689	5	1
0.184	0.812	5	1
0.184	0.689	5	1
0.184	0.639	5	1
0.411	1.033	5	1
0.184	0.787	5	1
0.581	0.910	5	1
0.184	0.713	5	1
0.184	0.738	5	1
0.000	1.033	5	1
1.872	0.713	5	1
0.367	0.861	5	1
0.000	1.131	5	1
0.184	0.885	5	1
1.977	0.836	5	1
2.449	0.639	5	1
1.663	0.885	5	1
0.184	0.836	5	1
1.808	0.885	5	1
0.184	0.812	5	1
1.569	0.935	5	1
3.449	0.418	5	1
0.184	0.639	5	1
0.184	0.639	5	1
1.176	0.762	5	1
4.534	0.713	5	1
0.184	0.197	5	1
0.184	0.664	5	1
6.733	0.615	5	1
0.184	0.836	5	1
0.184	0.049	5	1
1.952	0.984	5	1
0.184	0.320	5	1
1.298	0.689	5	1
1.117	0.812	5	1
2.497	0.025	5	1
0.260	0.713	5	1
0.184	0.812	5	1
6.655	0.197	5	1
0.184	0.959	5	1
0.000	0.689	5	1
0.184	0.738	5	1
0.184	0.861	5	1
0.581	0.639	5	1
0.000	0.959	5	1
0.260	0.762	5	1
0.184	0.885	5	1
0.000	0.861	5	1
0.184	0.615	5	1
0.662	0.984	5	1
8.699	0.787	5	1
0.184	0.910	5	1
3.415	0.689	5	1
0.184	0.787	5	1
0.184	0.689	5	1
0.184	0.787	5	1
0.218	0.490	5	2
0.218	0.508	5	2
2.481	0.403	5	2
0.218	0.438	5	2
0.308	0.595	5	2
0.218	0.718	5	2
0.218	0.700	5	2
0.218	0.613	5	2
1.269	0.858	5	2
0.218	0.560	5	2
0.218	0.368	5	2
0.487	0.770	5	2
0.308	0.665	5	2
0.218	0.648	5	2
0.308	0.613	5	2
0.000	0.543	5	2
0.653	0.630	5	2
0.218	0.613	5	2
1.376	0.403	5	2
3.077	0.700	5	2
0.218	0.333	5	2
0.218	0.613	5	2
3.213	0.525	5	2
3.602	0.455	5	2
0.218	0.368	5	2
0.218	0.280	5	2
0.218	0.088	5	2
0.218	0.630	5	2
0.218	0.123	5	2
0.218	0.560	5	2
1.794	0.823	5	3
0.897	0.280	5	3
0.218	0.665	5	3
0.000	0.333	5	3
0.218	0.788	5	3
0.218	0.385	5	3
0.218	0.158	5	3
0.435	0.753	5	3
0.000	0.770	5	3
0.218	0.578	5	3
0.000	0.490	5	3
0.218	0.700	5	3
0.218	0.560	5	3
0.218	0.665	5	3
0.218	0.665	5	3
0.218	0.910	5	3
0.218	0.385	5	3
0.308	0.770	5	3
0.218	0.595	5	3
0.218	0.945	5	3
0.218	0.805	5	3
2.620	0.455	5	3
0.218	0.928	5	3
0.218	0.420	5	3
0.435	0.858	5	3
0.870	1.015	5	3
0.218	0.963	5	3
0.435	0.998	5	3
0.218	0.840	5	3
0.218	0.910	5	3
0.218	0.735	5	3
0.218	0.893	5	3
0.308	0.823	5	3
0.218	0.823	5	3
4.374	0.718	5	3
1.794	0.788	5	3
0.218	0.770	5	3
0.218	0.875	5	3
2.903	0.683	5	3
1.754	1.033	5	3
0.218	0.753	5	3
0.000	0.683	5	3
3.699	0.875	5	3
0.218	0.490	5	3
0.435	0.665	5	3
0.218	0.455	5	3
0.218	0.858	5	3
0.218	0.858	5	3
0.785	0.875	5	3
0.218	0.788	5	3
4.438	0.560	5	3
0.218	0.700	5	3
0.218	0.770	5	3
0.218	0.368	5	3
0.218	0.333	5	3
0.218	0.770	5	3
0.308	0.840	5	3
0.218	0.683	5	3
0.785	0.910	5	3
0.218	0.928	5	3
2.903	0.140	5	3
1.088	0.560	5	3
2.433	0.420	5	3
0.218	0.700	5	3
0.218	0.473	5	3
2.629	0.438	5	3
0.218	0.525	5	3
0.308	0.420	5	3
1.958	0.228	5	3
2.394	0.105	5	3
0.487	0.350	5	3
0.000	0.893	5	3
0.000	0.578	5	3
0.218	0.578	5	3
0.218	0.753	5	3
0.218	1.050	5	3
0.487	0.193	5	3
2.219	0.980	5	3
0.688	0.823	5	3
0.218	0.665	5	3
0.218	0.560	5	4
0.218	0.403	5	4
0.218	0.595	5	4
2.176	0.700	5	4
0.218	0.525	5	4
0.000	0.350	5	4
0.218	0.333	5	4
1.523	0.368	5	4
0.487	0.403	5	4
0.218	0.735	5	4
0.218	0.490	5	4
0.218	0.490	5	4
0.308	0.788	5	4
1.324	0.543	5	4
0.218	0.788	5	4
0.218	0.805	5	4
0.218	0.280	5	4
6.770	0.735	5	4
0.653	0.543	5	4
0.218	0.543	5	4
4.000	0.578	5	4
0.218	0.350	5	4
0.218	0.613	5	4
0.218	0.438	5	4
0.218	0.508	5	4
0.218	0.700	5	4
0.308	0.385	5	4
0.218	0.613	5	4
0.218	0.368	5	4
3.542	0.718	5	4
0.218	0.648	5	4
4.866	0.508	5	4
0.218	0.140	5	4
3.115	0.578	5	4
0.218	0.595	5	4
0.435	0.420	5	4
4.352	0.753	5	4
2.481	0.683	5	4
0.308	0.683	5	4
1.393	0.788	5	4
5.548	0.385	5	4
1.269	0.438	5	4
1.754	0.543	5	4
1.657	0.613	5	4
0.218	0.840	5	4
0.218	0.683	5	4
4.275	0.490	5	4
0.218	0.613	5	4
1.376	0.718	5	4
1.324	0.630	5	4
6.661	0.455	5	4
0.688	0.595	5	4
1.569	0.875	5	4
2.176	0.280	5	4
2.787	0.368	5	4
0.218	0.228	5	4
0.218	0.683	5	4
0.218	0.473	5	4
0.218	0.508	5	4
3.440	0.490	5	4
0.897	0.490	5	4
0.218	0.525	5	4
3.856	0.560	5	4
0.218	0.735	5	4
0.218	0.403	5	4
0.218	0.770	5	4
1.393	0.438	5	4
0.218	0.665	5	4
4.569	0.438	5	4
0.218	0.683	5	4
6.759	0.770	5	4
0.218	0.368	5	4
0.435	0.455	5	4
0.218	0.543	5	4
0.308	0.543	5	4
0.218	0.525	5	4
0.308	0.088	5	4
0.897	0.735	5	4
4.180	0.525	5	4
7.785	0.560	5	4
0.218	0.508	5	4
2.006	0.630	5	4
3.293	0.753	5	4
2.547	0.525	5	4
1.376	0.630	5	4
0.308	0.718	5	4
0.218	0.175	5	4
0.688	0.648	5	4
0.688	0.700	5	4
0.218	0.683	5	4
0.184	0.275	1	0
0.184	0.403	1	0
0.581	0.816	1	0
0.184	0.939	1	0
0.184	0.689	1	0
5.762	0.738	1	0
0.184	0.767	1	0
0.184	0.698	1	0
2.093	0.634	1	0
0.184	0.379	1	0
0.184	0.875	1	0
0.000	0.630	1	0
2.577	0.694	1	0
2.609	0.659	1	0
6.070	0.413	1	0
4.805	0.885	1	0
1.071	0.389	1	0
0.184	0.787	1	0
0.184	0.905	1	0
0.367	0.777	1	0
0.260	0.649	1	0
2.394	0.807	1	0
8.881	0.816	1	1
0.519	0.531	1	1
0.184	0.571	1	1
0.184	0.743	1	1
0.184	0.605	1	1
0.000	0.703	1	1
0.551	0.295	1	1
9.004	0.880	1	1
0.184	0.782	1	1
0.184	0.634	1	1
0.184	0.285	1	1
0.757	0.502	1	1
1.161	0.580	1	1
6.991	0.743	1	1
0.260	0.654	1	1
0.184	0.910	1	1
0.184	0.615	1	1
8.832	0.949	1	1
0.581	0.694	1	1
0.184	0.738	1	1
0.184	0.802	1	1
4.605	0.777	1	1
0.184	0.861	1	1
0.184	0.625	1	1
0.184	0.634	1	1
9.440	0.787	1	1
0.184	0.595	1	1
0.184	0.674	1	1
0.184	0.615	1	1
0.184	0.812	1	1
0.260	0.526	1	1
0.184	0.566	1	1
0.184	0.703	1	1
0.184	0.713	1	1
5.762	0.856	1	1
0.184	0.620	1	1
7.722	0.861	1	1
0.184	0.777	1	1
3.713	0.674	1	1
0.184	0.590	1	1
0.581	0.659	1	1
3.903	0.694	1	1
0.184	0.728	1	1
0.184	0.748	1	1
0.184	0.762	1	1
0.184	0.595	1	1
0.184	0.866	1	1
0.184	0.821	1	1
0.184	0.826	1	1
0.000	0.753	1	1
0.184	0.531	1	1
0.184	0.551	1	1
0.184	0.841	1	1
0.757	0.630	1	1
1.039	0.748	1	1
0.184	0.644	1	1
3.895	0.821	1	1
4.010	0.334	1	1
4.773	0.797	1	1
0.218	0.399	1	2
0.000	0.529	1	2
0.218	0.571	1	2
0.218	0.476	1	2
0.218	0.483	1	2
0.218	0.455	1	2
0.000	0.490	1	2
3.971	0.438	1	2
0.218	0.504	1	2
2.547	0.487	1	2
6.355	0.469	1	2
0.218	0.438	1	2
0.218	0.592	1	2
0.308	0.546	1	2
0.218	0.532	1	2
5.749	0.434	1	2
0.218	0.494	1	2
0.218	0.588	1	2
2.143	0.427	1	2
9.924	0.319	1	2
0.218	0.445	1	2
1.269	0.417	1	2
4.486	0.497	1	2
0.218	0.508	1	2
0.785	0.459	1	2
10.381	0.588	1	2
1.110	0.581	1	3
0.218	0.193	1	3
0.923	0.581	1	3
0.218	0.427	1	3
0.218	0.151	1	3
0.218	0.543	1	3
0.308	0.683	1	3
7.207	0.732	1	3
14.889	0.672	1	3
0.688	0.665	1	3
0.218	0.637	1	3
2.176	0.777	1	3
0.000	0.361	1	3
2.240	0.686	1	3
3.488	0.704	1	3
0.218	0.756	1	3
3.699	0.700	1	3
2.547	0.424	1	3
7.194	0.753	1	3
0.435	0.760	1	3
14.244	0.707	1	3
0.218	0.462	1	3
1.859	0.550	1	3
5.453	0.728	1	3
0.688	0.742	1	3
0.218	0.553	1	3
2.053	0.767	1	3
5.879	0.721	1	3
0.308	0.312	1	3
7.767	0.683	1	3
0.218	0.665	1	3
0.218	0.676	1	3
0.218	0.648	1	3
0.308	0.700	1	3
0.218	0.655	1	3
0.218	0.553	1	3
5.794	0.490	1	3
0.897	0.728	1	3
5.080	0.704	1	3
1.741	0.753	1	3
3.542	0.623	1	3
10.481	0.676	1	3
1.324	0.634	1	3
0.688	0.448	1	3
5.440	0.767	1	3
6.829	0.620	1	3
6.403	0.616	1	3
11.095	0.693	1	3
3.314	0.672	1	3
5.080	0.833	1	3
0.218	0.592	1	3
5.075	0.693	1	3
3.235	0.809	1	3
0.218	0.560	1	3
0.923	0.588	1	3
2.313	0.732	1	3
5.919	0.606	1	3
2.752	0.721	1	3
0.487	0.672	1	3
0.218	0.672	1	3
0.218	0.721	1	3
0.218	0.585	1	3
2.829	0.784	1	3
18.226	0.669	1	3
0.218	0.385	1	3
4.486	0.518	1	3
0.218	0.732	1	3
1.393	0.676	1	3
6.265	0.851	1	3
0.218	0.200	1	3
6.759	0.546	1	4
2.344	0.613	1	4
2.481	0.203	1	4
1.172	0.641	1	4
8.836	0.389	1	4
4.486	0.434	1	4
4.140	0.406	1	4
0.218	0.448	1	4
4.543	0.749	1	4
1.088	0.557	1	4
0.218	0.620	1	4
3.115	0.539	1	4
1.088	0.347	1	4
14.546	0.074	1	4
2.829	0.602	1	4
3.800	0.602	1	4
2.006	0.571	1	4
3.314	0.616	1	4
4.486	0.396	1	4
7.860	0.595	1	4
0.218	0.508	1	4
11.663	0.588	1	4
0.308	0.455	1	4
2.313	0.301	1	4
4.129	0.525	1	4
0.218	0.490	1	4
5.749	0.483	1	4
4.962	0.588	1	4
1.110	0.683	1	4
1.088	0.273	1	4
2.726	0.511	1	4
2.006	0.725	1	4
4.481	0.259	1	4
0.218	0.396	1	4
0.218	0.686	1	4
7.443	0.441	1	4
0.218	0.560	1	4
5.263	0.238	1	4
6.560	0.536	1	4
0.308	0.469	1	4
3.293	0.665	1	4
7.644	0.574	1	4
4.180	0.763	1	4
10.555	0.557	1	4
0.218	0.252	1	4
2.960	0.613	1	4
6.759	0.532	1	4
2.272	0.466	1	4
12.179	0.476	1	4
0.218	0.175	1	4
2.240	0.441	1	4
4.481	0.749	1	4
5.577	0.739	1	4
0.218	0.494	1	4
0.218	0.354	1	4
0.218	0.298	1	4
8.771	0.721	1	4
3.168	0.564	1	4
1.231	0.501	1	4
8.964	0.567	1	4
4.140	0.504	1	4
0.897	0.637	1	4
6.280	0.644	1	4
0.218	0.536	1	4
6.231	0.686	1	4
4.106	0.571	1	4
5.263	0.616	1	4
0.218	0.473	1	4
7.845	0.497	1	4
14.144	0.637	1	4
6.344	0.599	1	4
2.862	0.424	1	4
0.218	0.613	1	4
0.218	0.235	1	4
5.135	0.490	1	4
0.218	0.228	1	4
5.024	0.560	1	4
5.645	0.438	1	4
