# Supplementary material for: Markerless tracking of an entire honey bee colony
Source: Nat Commun. 2021 Mar 19;12:1733. doi: 10.1038/s41467-021-21769-1 (PMC7979864; doi:10.1038/s41467-021-21769-1)
Supplement: Supplementary file 4 — Description of Additional Supplementary Files [file 41467_2021_21769_MOESM4_ESM.zip › raw_source/sup_fig_18_19_id_swaps.txt]

# correct_match	fps	hive	distance_to_next_position	density_at_the_match_point
1	10	0	0.000	0.344
1	10	0	0.000	0.393
1	10	0	0.000	0.393
1	10	0	0.000	0.393
1	10	0	0.184	0.393
1	10	0	0.184	0.393
1	10	0	0.000	0.344
1	10	0	0.000	0.393
1	10	0	0.184	0.344
1	10	0	0.184	0.344
1	10	0	0.184	0.393
1	10	0	0.260	0.344
1	10	0	0.000	0.344
1	10	0	0.000	0.344
1	10	0	0.000	0.344
1	10	0	0.000	0.344
1	10	0	0.260	0.344
1	10	0	0.000	0.344
1	10	0	0.184	0.344
1	10	0	0.000	0.344
1	10	0	0.000	0.344
1	10	0	0.184	0.344
1	10	0	0.260	0.344
1	10	0	0.260	0.344
1	10	0	0.000	0.344
1	10	0	0.000	0.344
1	10	0	0.000	0.344
1	10	0	0.000	0.344
1	10	0	0.260	0.344
1	10	0	0.184	0.344
1	10	0	0.000	0.344
1	10	0	0.184	0.344
1	10	0	0.000	0.344
1	10	0	0.000	0.344
1	10	0	0.000	0.344
1	10	0	0.000	0.344
1	10	0	0.184	0.344
1	10	0	0.000	0.344
1	10	0	0.184	0.295
1	10	0	0.000	0.295
1	10	0	0.000	0.295
1	10	0	0.000	0.344
1	10	0	0.000	0.344
1	10	0	0.000	0.393
1	10	0	0.000	0.393
1	10	0	0.000	0.344
1	10	0	0.000	0.344
1	10	0	0.000	0.344
1	10	0	0.000	0.344
1	10	0	0.000	0.344
1	10	0	0.000	0.344
1	10	0	0.000	0.344
1	10	0	0.000	0.344
1	10	0	0.000	0.344
1	10	0	0.000	0.344
1	10	0	0.000	0.344
1	10	0	0.000	0.344
1	10	0	0.000	0.344
1	10	0	0.000	0.344
1	10	0	0.000	0.344
1	10	0	0.000	0.344
1	10	0	0.000	0.344
1	10	0	0.000	0.344
1	10	0	0.000	0.344
1	10	0	0.000	0.344
1	10	0	0.000	0.344
1	10	0	0.000	0.344
1	10	0	0.000	0.344
1	10	0	0.000	0.344
1	10	0	0.000	0.393
1	10	0	0.000	0.344
1	10	0	0.000	0.344
1	10	0	0.000	0.344
1	10	0	0.000	0.344
1	10	0	0.000	0.295
1	10	0	0.000	0.295
1	10	0	0.000	0.295
1	10	0	0.000	0.295
1	10	0	0.000	0.295
1	10	0	0.000	0.344
1	10	0	0.000	0.344
1	10	0	0.000	0.295
1	10	0	0.000	0.295
1	10	0	0.184	0.295
1	10	0	0.000	0.295
1	10	0	0.000	0.295
1	10	0	0.000	0.295
1	10	0	0.000	0.295
1	10	0	0.000	0.295
1	10	0	0.000	0.295
1	10	0	0.000	0.295
1	10	0	0.000	0.295
1	10	0	0.000	0.295
1	10	0	0.184	0.295
1	10	0	0.184	0.295
1	10	0	0.184	0.344
1	10	0	0.184	0.295
1	10	0	0.184	0.295
1	10	0	0.000	0.344
1	10	0	0.000	0.295
1	10	0	0.184	0.295
1	10	0	0.000	0.295
1	10	0	0.000	0.344
1	10	0	0.000	0.344
1	10	0	0.184	0.295
1	10	0	0.184	0.295
1	10	0	0.184	0.295
1	10	0	0.184	0.295
1	10	0	0.184	0.295
1	10	0	0.000	0.344
1	10	0	0.000	0.295
1	10	0	0.000	0.295
1	10	0	0.000	0.295
1	10	0	0.184	0.295
1	10	0	0.184	0.295
1	10	0	0.000	0.295
1	10	0	0.000	0.295
1	10	0	0.000	0.295
1	10	0	0.000	0.295
1	10	0	0.000	0.295
1	10	0	0.000	0.295
1	10	0	0.000	0.246
1	10	0	0.000	0.246
1	10	0	0.000	0.246
1	10	0	0.000	0.246
1	10	0	0.000	0.246
1	10	0	0.000	0.246
1	10	0	0.184	0.246
1	10	0	0.000	0.246
1	10	0	0.000	0.246
1	10	0	0.184	0.295
1	10	0	0.000	0.295
1	10	0	0.000	0.246
1	10	0	0.184	0.295
1	10	0	0.000	0.393
1	10	0	0.000	0.344
1	10	0	0.000	0.246
1	10	0	0.000	0.295
1	10	0	0.000	0.393
1	10	0	0.184	0.344
1	10	0	0.000	0.344
1	10	0	0.000	0.295
1	10	0	0.000	0.295
1	10	0	0.184	0.393
1	10	0	0.000	0.344
1	10	0	0.184	0.393
1	10	0	0.184	0.393
1	10	0	0.184	0.344
1	10	0	0.260	0.344
1	10	0	0.184	0.344
1	10	0	0.000	0.443
1	10	0	0.000	0.443
1	10	0	0.000	0.393
1	10	0	0.000	0.344
1	10	0	0.000	0.344
1	10	0	0.000	0.393
1	10	0	0.000	0.344
1	10	0	0.000	0.344
1	10	0	0.000	0.295
1	10	0	0.184	0.393
1	10	0	0.184	0.344
1	10	0	0.000	0.393
1	10	0	0.184	0.393
1	10	0	0.000	0.393
1	10	0	0.000	0.393
1	10	0	0.000	0.344
1	10	0	0.184	0.344
1	10	0	0.000	0.344
1	10	0	0.184	0.344
1	10	0	0.184	0.344
1	10	0	0.000	0.344
1	10	0	0.000	0.344
1	10	0	0.000	0.344
1	10	0	0.000	0.344
1	10	0	0.184	0.344
1	10	0	0.184	0.344
1	10	0	0.184	0.344
1	10	0	0.000	0.344
1	10	0	0.000	0.344
1	10	0	0.000	0.344
1	10	0	0.000	0.295
1	10	0	0.000	0.295
1	10	0	0.184	0.295
1	10	0	0.000	0.295
1	10	0	0.000	0.295
1	10	0	0.000	0.295
1	10	0	0.000	0.295
1	10	0	0.000	0.295
1	10	0	0.000	0.295
1	10	0	0.000	0.295
1	10	0	0.000	0.295
1	10	0	0.000	0.295
1	10	0	0.000	0.295
1	10	0	0.000	0.295
1	10	0	0.000	0.295
1	10	0	0.000	0.295
1	10	0	0.000	0.295
1	10	0	0.000	0.295
1	10	0	0.000	0.295
1	10	0	0.519	0.541
1	10	0	0.581	0.590
1	10	0	0.411	0.590
1	10	0	0.260	0.541
1	10	0	0.411	0.492
1	10	0	0.260	0.541
1	10	0	0.260	0.541
1	10	0	0.260	0.541
1	10	0	0.000	0.492
1	10	0	0.184	0.492
1	10	0	0.411	0.541
1	10	0	0.411	0.492
1	10	0	0.184	0.492
1	10	0	0.184	0.541
1	10	0	0.184	0.492
1	10	0	0.411	0.492
1	10	0	0.260	0.443
1	10	0	0.411	0.443
1	10	0	0.260	0.492
1	10	0	0.184	0.492
1	10	0	0.184	0.443
1	10	0	0.411	0.443
1	10	0	0.411	0.443
1	10	0	0.000	0.443
1	10	0	0.411	0.443
1	10	0	0.260	0.443
1	10	0	0.260	0.443
1	10	0	0.000	0.443
1	10	0	0.184	0.443
1	10	0	0.000	0.443
1	10	0	0.411	0.443
1	10	0	0.000	0.443
1	10	0	0.184	0.443
1	10	0	0.260	0.443
1	10	0	0.184	0.443
1	10	0	0.000	0.443
1	10	0	0.367	0.443
1	10	0	0.184	0.443
1	10	0	0.184	0.443
1	10	0	0.000	0.443
1	10	0	0.184	0.443
1	10	0	0.184	0.443
1	10	0	0.184	0.443
1	10	0	0.184	0.443
1	10	0	0.260	0.443
1	10	0	0.260	0.443
1	10	0	0.260	0.443
1	10	0	0.367	0.492
1	10	0	0.779	0.443
1	10	0	0.184	0.443
1	10	0	0.260	0.443
1	10	0	0.184	0.492
1	10	0	0.260	0.443
1	10	0	0.260	0.443
1	10	0	0.260	0.443
1	10	0	0.260	0.443
1	10	0	0.184	0.443
1	10	0	0.184	0.492
1	10	0	0.367	0.492
1	10	0	0.184	0.492
1	10	0	0.184	0.492
1	10	0	0.184	0.492
1	10	0	0.184	0.492
1	10	0	0.551	0.492
1	10	0	0.184	0.492
1	10	0	0.000	0.492
1	10	0	0.184	0.492
1	10	0	0.551	0.443
1	10	0	0.000	0.443
1	10	0	0.184	0.492
1	10	0	0.184	0.443
1	10	0	0.367	0.443
1	10	0	0.184	0.443
1	10	0	0.000	0.443
1	10	0	0.000	0.443
1	10	0	0.411	0.443
1	10	0	0.260	0.443
1	10	0	0.184	0.443
1	10	0	0.184	0.443
1	10	0	0.184	0.492
1	10	0	0.184	0.443
1	10	0	0.000	0.443
1	10	0	0.000	0.443
1	10	0	0.260	0.443
1	10	0	0.184	0.443
1	10	0	0.184	0.443
1	10	0	0.184	0.443
1	10	0	0.000	0.443
1	10	0	0.000	0.443
1	10	0	0.000	0.443
1	10	0	0.367	0.443
1	10	0	0.184	0.492
1	10	0	0.000	0.492
1	10	0	0.581	0.492
1	10	0	0.184	0.443
1	10	0	0.411	0.541
1	10	0	0.367	0.492
1	10	0	0.411	0.443
1	10	0	0.000	0.492
1	10	0	0.000	0.443
1	10	0	0.000	0.443
1	10	0	0.367	0.443
1	10	0	0.184	0.492
1	10	0	0.260	0.492
1	10	0	0.411	0.492
1	10	0	0.662	0.492
1	10	0	0.411	0.492
1	10	0	0.260	0.443
1	10	0	0.411	0.393
1	10	0	0.000	0.492
1	10	0	0.184	0.492
1	10	0	0.184	0.492
1	10	0	1.298	0.443
1	10	0	0.519	0.492
1	10	0	0.184	0.492
1	10	0	0.184	0.541
1	10	0	0.411	0.492
1	10	0	0.184	0.492
1	10	0	0.411	0.492
1	10	0	0.260	0.492
1	10	0	0.260	0.492
1	10	0	0.260	0.443
1	10	0	0.411	0.492
1	10	0	0.184	0.541
1	10	0	0.367	0.492
1	10	0	0.411	0.492
1	10	0	0.411	0.492
1	10	0	0.260	0.541
1	10	0	0.581	0.541
1	10	0	0.662	0.492
1	10	0	0.260	0.541
1	10	0	0.411	0.492
1	10	0	0.581	0.492
1	10	0	0.757	0.590
1	10	0	0.411	0.590
1	10	0	0.519	0.590
1	10	0	0.260	0.590
1	10	0	0.367	0.590
1	10	0	0.260	0.590
1	10	0	1.117	0.590
1	10	0	0.519	0.639
1	10	0	0.411	0.590
1	10	0	0.260	0.590
1	10	0	0.184	0.639
1	10	0	0.184	0.590
1	10	0	0.184	0.639
1	10	0	0.184	0.639
1	10	0	0.184	0.590
1	10	0	0.184	0.590
1	10	0	0.367	0.590
1	10	0	0.184	0.639
1	10	0	0.411	0.639
1	10	0	0.260	0.590
1	10	0	0.184	0.590
1	10	0	0.411	0.590
1	10	0	0.260	0.689
1	10	0	0.581	0.639
1	10	0	0.367	0.639
1	10	0	0.184	0.590
1	10	0	0.184	0.590
1	10	0	0.000	0.590
1	10	0	0.000	0.590
1	10	0	0.000	0.639
1	10	0	0.184	0.639
1	10	0	0.260	0.689
1	10	0	0.367	0.639
1	10	0	0.184	0.541
1	10	0	0.184	0.541
1	10	0	0.000	0.541
1	10	0	0.184	0.541
1	10	0	0.184	0.541
1	10	0	0.184	0.541
1	10	0	0.000	0.590
1	10	0	0.260	0.590
1	10	0	0.184	0.590
1	10	0	0.184	0.590
1	10	0	0.184	0.590
1	10	0	0.000	0.590
1	10	0	0.000	0.590
1	10	0	0.184	0.590
1	10	0	0.184	0.590
1	10	0	0.000	0.590
1	10	0	0.000	0.590
1	10	0	0.184	0.590
1	10	0	0.184	0.590
1	10	0	0.000	0.541
1	10	0	0.000	0.541
1	10	0	0.000	0.590
1	10	0	0.184	0.590
1	10	0	0.000	0.639
1	10	0	0.184	0.639
1	10	0	0.000	0.590
1	10	0	0.000	0.590
1	10	0	0.000	0.590
1	10	0	0.184	0.590
1	10	0	0.184	0.590
1	10	0	0.260	0.590
1	10	0	0.260	0.590
1	10	0	0.184	0.639
1	10	0	0.184	0.689
1	10	0	0.260	0.639
1	10	0	0.184	0.590
1	10	0	0.184	0.492
1	10	0	0.260	0.541
1	10	0	0.184	0.492
1	10	0	0.184	0.541
1	10	0	0.184	0.541
1	10	0	0.367	0.590
1	10	0	0.184	0.541
1	10	0	0.184	0.639
1	10	0	0.000	0.541
1	10	0	0.184	0.541
1	10	0	1.117	0.541
1	10	0	0.821	0.541
1	10	0	0.411	0.541
1	10	0	0.000	0.590
1	10	0	0.000	0.590
1	10	0	0.184	0.639
1	10	0	0.184	0.590
1	10	0	0.184	0.738
1	10	0	0.411	0.738
1	10	0	0.260	0.639
1	10	0	0.367	0.689
1	10	0	0.260	0.639
1	10	0	0.184	0.541
1	10	0	0.000	0.590
1	10	0	0.000	0.689
1	10	0	0.000	0.639
1	10	0	0.000	0.639
1	10	0	0.184	0.639
1	10	0	0.367	0.639
1	10	0	0.000	0.639
1	10	0	0.184	0.639
1	10	0	0.184	0.639
1	10	0	0.184	0.639
1	10	0	0.000	0.639
1	10	0	0.000	0.639
1	10	0	0.184	0.689
1	10	0	0.000	0.689
1	10	0	0.000	0.639
1	10	0	0.000	0.590
1	10	0	0.184	0.590
1	10	0	0.184	0.590
1	10	0	0.184	0.590
1	10	0	0.000	0.541
1	10	0	0.184	0.639
1	10	0	0.000	0.639
1	10	0	0.000	0.639
1	10	0	0.184	0.689
1	10	0	0.821	0.738
1	10	0	0.757	0.738
1	10	0	0.184	0.738
1	10	0	0.184	0.689
1	10	0	0.000	0.689
1	10	0	0.000	0.639
1	10	0	0.184	0.639
1	10	0	0.000	0.590
1	10	0	0.184	0.639
1	10	0	0.000	0.590
1	10	0	0.184	0.590
1	10	0	0.184	0.590
1	10	0	0.184	0.541
1	10	0	0.367	0.541
1	10	0	0.184	0.492
1	10	0	0.367	0.541
1	10	0	0.184	0.639
1	10	0	0.000	0.590
1	10	0	0.184	0.590
1	10	0	0.184	0.541
1	10	0	0.184	0.639
1	10	0	0.000	0.590
1	10	0	0.000	0.639
1	10	0	0.184	0.639
1	10	0	0.000	0.639
1	10	0	0.184	0.689
1	10	0	0.000	0.590
1	10	0	0.000	0.590
1	10	0	0.000	0.590
1	10	0	0.000	0.541
1	10	0	0.000	0.541
1	10	0	0.000	0.492
1	10	0	0.000	0.443
1	10	0	0.184	0.541
1	10	0	0.184	0.541
1	10	0	0.184	0.541
1	10	0	0.184	0.443
1	10	0	0.000	0.492
1	10	0	0.000	0.443
1	10	0	0.184	0.443
1	10	0	0.000	0.541
1	10	0	0.184	0.443
1	10	0	0.184	0.492
1	10	0	0.000	0.541
1	10	0	0.000	0.541
1	10	0	0.000	0.541
1	10	0	0.260	0.492
1	10	0	0.411	0.541
1	10	0	0.000	0.541
1	10	0	0.000	0.590
1	10	0	0.000	0.492
1	10	0	0.000	0.541
1	10	0	0.184	0.590
1	10	0	0.260	0.590
1	10	0	0.184	0.541
1	10	0	0.184	0.590
1	10	0	0.184	0.590
1	10	0	0.411	0.639
1	10	0	0.184	0.541
1	10	0	0.000	0.590
1	10	0	0.000	0.639
1	10	0	0.184	0.541
1	10	0	0.367	0.541
1	10	0	0.260	0.590
1	10	0	0.260	0.541
1	10	0	0.184	0.590
1	10	0	0.184	0.541
1	10	0	0.000	0.541
1	10	0	0.184	0.639
1	10	0	0.184	0.541
1	10	0	0.260	0.590
1	10	0	0.184	0.590
1	10	0	0.000	0.541
1	10	0	0.184	0.590
1	10	0	0.000	0.590
1	10	0	0.000	0.590
1	10	0	0.184	0.541
1	10	0	0.260	0.590
1	10	0	0.184	0.590
1	10	0	0.184	0.590
1	10	0	0.000	0.541
1	10	0	0.000	0.541
1	10	0	0.184	0.541
1	10	0	0.367	0.541
1	10	0	0.519	0.541
1	10	0	0.260	0.541
1	10	0	0.367	0.541
1	10	0	0.184	0.541
1	10	0	0.000	0.541
1	10	0	0.184	0.541
1	10	0	0.184	0.541
1	10	0	0.184	0.541
1	10	0	0.000	0.541
1	10	0	0.184	0.541
1	10	0	0.000	0.541
1	10	0	0.000	0.541
1	10	0	0.184	0.541
1	10	0	0.184	0.541
1	10	0	0.000	0.541
1	10	0	0.184	0.541
1	10	0	0.000	0.541
1	10	0	0.000	0.541
1	10	0	0.184	0.541
1	10	0	0.000	0.541
1	10	0	0.184	0.541
1	10	0	0.411	0.541
1	10	0	0.184	0.541
1	10	0	0.000	0.541
1	10	0	0.000	0.590
1	10	0	0.184	0.639
1	10	0	0.184	0.590
1	10	0	0.184	0.590
1	10	0	0.000	0.590
1	10	0	0.184	0.541
1	10	0	0.000	0.590
1	10	0	0.000	0.541
1	10	0	0.184	0.541
1	10	0	0.184	0.541
1	10	0	0.000	0.590
1	10	0	0.184	0.541
1	10	0	0.000	0.541
1	10	0	0.184	0.541
1	10	0	0.000	0.639
1	10	0	0.184	0.590
1	10	0	0.184	0.639
1	10	0	0.184	0.590
1	10	0	0.000	0.639
1	10	0	0.000	0.541
1	10	0	0.000	0.590
1	10	0	0.000	0.492
1	10	0	0.184	0.541
1	10	0	0.000	0.639
1	10	0	0.000	0.689
1	10	0	0.184	0.639
1	10	0	0.000	0.590
1	10	0	0.000	0.639
1	10	0	0.184	0.689
1	10	0	0.184	0.639
1	10	0	0.184	0.689
1	10	0	0.184	0.639
1	10	0	0.000	0.689
1	10	0	0.184	0.689
1	10	0	0.184	0.689
1	10	0	0.184	0.689
1	10	0	0.184	0.689
1	10	0	0.184	0.689
1	10	0	0.260	0.689
1	10	0	0.184	0.738
1	10	0	0.000	0.639
1	10	0	-0.184	0.492
1	10	0	-0.184	0.541
1	10	0	-0.184	0.541
1	10	0	-0.184	0.541
1	10	0	-0.184	0.541
1	10	0	-0.184	0.590
1	10	0	-0.184	0.541
1	10	0	-0.184	0.541
1	10	0	-0.184	0.590
1	10	0	-0.184	0.590
1	10	0	-0.184	0.590
1	10	0	-0.184	0.590
1	10	0	-0.184	0.590
1	10	0	-0.184	0.590
1	10	0	-0.184	0.590
1	10	0	-0.184	0.590
1	10	0	-0.184	0.541
1	10	0	-0.184	0.541
1	10	0	-0.184	0.590
1	10	0	-0.184	0.590
1	10	0	-0.184	0.541
1	10	0	-0.184	0.541
1	10	0	-0.184	0.541
1	10	0	-0.184	0.541
1	10	0	-0.184	0.541
1	10	0	-0.184	0.541
1	10	0	-0.184	0.541
1	10	0	-0.184	0.541
1	10	0	-0.184	0.541
1	10	0	-0.184	0.541
1	10	0	-0.184	0.541
1	10	0	-0.184	0.541
1	10	0	-0.184	0.541
1	10	0	-0.184	0.541
1	10	0	-0.184	0.541
1	10	0	-0.184	0.541
1	10	0	-0.184	0.541
1	10	0	-0.184	0.541
1	10	0	-0.184	0.541
1	10	0	-0.184	0.541
1	10	0	-0.184	0.541
1	10	0	-0.184	0.541
1	10	0	-0.184	0.541
1	10	0	-0.184	0.541
1	10	0	-0.184	0.541
1	10	0	-0.184	0.541
1	10	0	-0.184	0.541
1	10	0	-0.184	0.590
1	10	0	-0.184	0.541
1	10	0	-0.184	0.541
1	10	0	-0.184	0.541
1	10	0	-0.184	0.590
1	10	0	-0.184	0.590
1	10	0	-0.184	0.590
1	10	0	-0.184	0.590
1	10	0	-0.184	0.590
1	10	0	-0.184	0.590
1	10	0	-0.184	0.639
1	10	0	-0.184	0.639
1	10	0	-0.184	0.639
1	10	0	-0.184	0.639
1	10	0	-0.184	0.639
1	10	0	-0.184	0.590
1	10	0	-0.184	0.590
1	10	0	-0.184	0.590
1	10	0	-0.184	0.590
1	10	0	-0.184	0.590
1	10	0	-0.184	0.541
1	10	0	-0.184	0.541
1	10	0	-0.184	0.590
1	10	0	-0.184	0.541
1	10	0	-0.184	0.590
1	10	0	-0.184	0.590
1	10	0	-0.184	0.590
1	10	0	-0.184	0.590
1	10	0	-0.184	0.590
1	10	0	-0.184	0.590
1	10	0	-0.184	0.590
1	10	0	-0.184	0.590
1	10	0	-0.184	0.639
1	10	0	-0.184	0.590
1	10	0	-0.184	0.590
1	10	0	-0.184	0.590
1	10	0	-0.184	0.590
1	10	0	-0.184	0.590
1	10	0	-0.184	0.590
1	10	0	-0.184	0.541
1	10	0	-0.184	0.590
1	10	0	-0.184	0.590
1	10	0	-0.184	0.590
1	10	0	-0.184	0.590
1	10	0	-0.184	0.639
1	10	0	-0.184	0.639
1	10	0	-0.184	0.639
1	10	0	-0.184	0.590
1	10	0	-0.184	0.689
1	10	0	-0.184	0.639
1	10	0	-0.184	0.590
1	10	0	-0.184	0.639
1	10	0	-0.184	0.590
1	10	0	-0.184	0.590
1	10	0	-0.184	0.590
1	10	0	-0.184	0.639
1	10	0	-0.184	0.639
1	10	0	-0.184	0.639
1	10	0	-0.184	0.639
1	10	0	-0.184	0.590
1	10	0	-0.184	0.590
1	10	0	-0.184	0.541
1	10	0	-0.184	0.639
1	10	0	-0.184	0.639
1	10	0	-0.184	0.639
1	10	0	-0.184	0.590
1	10	0	-0.184	0.590
1	10	0	-0.184	0.492
1	10	0	-0.184	0.590
1	10	0	-0.184	0.492
1	10	0	-0.184	0.492
1	10	0	-0.184	0.492
1	10	0	-0.184	0.492
1	10	0	-0.184	0.541
1	10	0	-0.184	0.541
1	10	0	-0.184	0.541
1	10	0	-0.184	0.590
1	10	0	-0.184	0.492
1	10	0	-0.184	0.492
1	10	0	-0.184	0.443
1	10	0	-0.184	0.492
1	10	0	-0.184	0.492
1	10	0	-0.184	0.492
1	10	0	-0.184	0.492
1	10	0	-0.184	0.443
1	10	0	-0.184	0.443
1	10	0	-0.184	0.492
1	10	0	-0.184	0.541
1	10	0	-0.184	0.541
1	10	0	-0.184	0.492
1	10	0	-0.184	0.443
1	10	0	-0.184	0.492
1	10	0	-0.184	0.492
1	10	0	-0.184	0.541
1	10	0	-0.184	0.492
1	10	0	-0.184	0.492
1	10	0	-0.184	0.492
1	10	0	-0.184	0.492
1	10	0	-0.184	0.492
1	10	0	-0.184	0.492
1	10	0	-0.184	0.443
1	10	0	-0.184	0.443
1	10	0	-0.184	0.443
1	10	0	-0.184	0.541
1	10	0	-0.184	0.541
1	10	0	-0.184	0.443
1	10	0	-0.184	0.443
1	10	0	-0.184	0.443
1	10	0	-0.184	0.492
1	10	0	-0.184	0.443
1	10	0	-0.184	0.443
1	10	0	-0.184	0.443
1	10	0	-0.184	0.541
1	10	0	-0.184	0.492
1	10	0	-0.184	0.492
1	10	0	-0.184	0.492
1	10	0	-0.184	0.541
1	10	0	-0.184	0.541
1	10	0	-0.184	0.443
1	10	0	-0.184	0.443
1	10	0	-0.184	0.492
1	10	0	-0.184	0.443
1	10	0	-0.184	0.443
1	10	0	-0.184	0.443
1	10	0	-0.184	0.492
1	10	0	-0.184	0.492
1	10	0	-0.184	0.492
1	10	0	-0.184	0.492
1	10	0	-0.184	0.492
1	10	0	-0.184	0.443
1	10	0	-0.184	0.492
1	10	0	-0.184	0.492
1	10	0	-0.184	0.541
1	10	0	-0.184	0.443
1	10	0	-0.184	0.492
1	10	0	-0.184	0.492
1	10	0	-0.184	0.492
1	10	0	-0.184	0.492
1	10	0	-0.184	0.492
1	10	0	-0.184	0.492
1	10	0	-0.184	0.492
1	10	0	-0.184	0.492
1	10	0	-0.184	0.492
1	10	0	-0.184	0.443
1	10	0	-0.184	0.443
1	10	0	-0.184	0.443
1	10	0	-0.184	0.443
1	10	0	-0.184	0.443
1	10	0	-0.184	0.443
1	10	0	-0.184	0.443
1	10	0	-0.184	0.443
1	10	0	-0.184	0.443
1	10	0	0.411	0.836
1	10	0	0.662	0.885
1	10	0	0.184	0.885
1	10	0	0.411	0.935
1	10	0	1.579	0.885
1	10	0	0.551	0.836
1	10	0	0.184	0.935
1	10	0	0.662	0.885
1	10	0	0.184	0.836
1	10	0	0.184	0.935
1	10	0	0.581	0.935
1	10	0	0.411	0.935
1	10	0	0.000	0.836
1	10	0	0.367	0.935
1	10	0	0.367	0.935
1	10	0	0.260	0.935
1	10	0	0.184	0.836
1	10	0	0.000	0.787
1	10	0	0.260	0.787
1	10	0	0.779	0.836
1	10	0	0.519	0.836
1	10	0	0.260	0.836
1	10	0	1.071	0.836
1	10	0	0.411	0.787
1	10	0	0.367	0.885
1	10	0	0.918	0.885
1	10	0	0.411	0.836
1	10	0	0.411	0.885
1	10	0	0.367	0.787
1	10	0	0.000	0.935
1	10	0	0.260	0.885
1	10	0	0.260	0.935
1	10	0	0.184	0.935
1	10	0	0.184	0.885
1	10	0	0.184	0.984
1	10	0	0.000	0.885
1	10	0	0.260	0.935
1	10	0	0.734	0.935
1	10	0	0.918	0.984
1	10	0	0.367	0.935
1	10	0	0.519	0.885
1	10	0	0.184	0.885
1	10	0	0.411	0.885
1	10	0	0.184	0.836
1	10	0	0.411	0.984
1	10	0	0.411	0.984
1	10	0	0.184	0.885
1	10	0	0.918	0.984
1	10	0	0.551	0.885
1	10	0	0.581	0.836
1	10	0	0.779	0.787
1	10	0	0.551	0.836
1	10	0	1.569	0.885
1	10	0	1.480	0.935
1	10	0	0.757	1.082
1	10	0	0.519	1.131
1	10	0	0.184	1.131
1	10	0	0.519	1.082
1	10	0	0.260	1.082
1	10	0	0.411	1.082
1	10	0	0.411	1.033
1	10	0	0.519	1.082
1	10	0	0.734	0.984
1	10	0	0.184	0.935
1	10	0	0.411	0.935
1	10	0	1.232	0.935
1	10	0	0.821	0.935
1	10	0	0.662	0.935
1	10	0	0.779	1.033
1	10	0	0.411	0.984
1	10	0	0.519	0.935
1	10	0	0.821	0.935
1	10	0	0.184	0.935
1	10	0	0.260	0.885
1	10	0	0.918	0.885
1	10	0	0.757	0.935
1	10	0	0.662	0.935
1	10	0	0.936	0.935
1	10	0	0.581	0.935
1	10	0	1.161	0.935
1	10	0	1.176	1.033
1	10	0	0.581	1.033
1	10	0	0.519	1.033
1	10	0	0.989	1.082
1	10	0	0.734	1.033
1	10	0	0.551	0.935
1	10	0	0.184	0.885
1	10	0	0.918	0.885
1	10	0	1.117	0.836
1	10	0	0.260	0.836
1	10	0	0.000	0.836
1	10	0	0.581	0.885
1	10	0	0.367	0.885
1	10	0	0.519	0.885
1	10	0	0.411	0.885
1	10	0	0.260	0.935
1	10	0	0.184	0.984
1	10	0	0.757	0.984
1	10	0	0.184	0.935
1	10	0	0.184	0.885
1	10	0	0.662	0.885
1	10	0	1.652	0.885
1	10	0	1.161	0.935
1	10	0	0.918	0.885
1	10	0	0.367	0.885
1	10	0	0.411	0.836
1	10	0	0.411	0.836
1	10	0	0.734	0.885
1	10	0	0.411	0.885
1	10	0	0.821	0.885
1	10	0	0.918	0.836
1	10	0	0.918	0.885
1	10	0	1.324	0.885
1	10	0	0.821	0.935
1	10	0	0.411	0.935
1	10	0	0.000	0.935
1	10	0	0.411	0.935
1	10	0	1.285	0.935
1	10	0	1.176	0.836
1	10	0	1.071	0.787
1	10	0	0.662	0.836
1	10	0	0.662	0.836
1	10	0	0.367	0.836
1	10	0	0.184	0.836
1	10	0	0.662	0.885
1	10	0	0.411	0.935
1	10	0	0.936	0.935
1	10	0	0.367	0.935
1	10	0	0.519	0.935
1	10	0	0.662	0.885
1	10	0	0.367	0.885
1	10	0	0.184	0.885
1	10	0	0.184	0.885
1	10	0	0.184	0.935
1	10	0	0.260	0.935
1	10	0	0.581	0.935
1	10	0	0.757	0.984
1	10	0	0.367	0.984
1	10	0	0.184	0.984
1	10	0	0.821	0.935
1	10	0	0.734	0.935
1	10	0	0.551	0.984
1	10	0	0.184	1.082
1	10	0	0.581	1.131
1	10	0	0.757	1.180
1	10	0	0.989	1.033
1	10	0	1.232	1.082
1	10	0	0.734	0.935
1	10	0	1.039	0.935
1	10	0	0.662	0.935
1	10	0	1.337	0.984
1	10	0	0.000	0.984
1	10	0	0.411	0.935
1	10	0	0.918	0.984
1	10	0	0.989	0.984
1	10	0	0.918	0.836
1	10	0	0.519	0.787
1	10	0	0.367	0.935
1	10	0	0.260	0.935
1	10	0	0.000	0.885
1	10	0	0.184	0.787
1	10	0	0.260	0.787
1	10	0	0.000	0.787
1	10	0	0.411	0.787
1	10	0	0.662	0.836
1	10	0	0.411	0.787
1	10	0	1.161	0.689
1	10	0	0.581	0.689
1	10	0	0.757	0.836
1	10	0	0.367	0.787
1	10	0	0.260	0.836
1	10	0	0.662	0.836
1	10	0	0.918	0.984
1	10	0	0.551	0.836
1	10	0	1.071	0.885
1	10	0	0.260	0.935
1	10	0	0.411	0.885
1	10	0	0.184	0.935
1	10	0	1.102	0.935
1	10	0	0.260	0.984
1	10	0	0.260	0.935
1	10	0	0.411	0.885
1	10	0	0.411	0.885
1	10	0	0.367	0.787
1	10	0	0.411	0.836
1	10	0	0.367	0.738
1	10	0	0.411	0.738
1	10	0	0.184	0.738
1	10	0	0.367	0.787
1	10	0	0.184	0.787
1	10	0	0.367	0.836
1	10	0	0.184	0.738
1	10	0	0.260	0.885
1	10	0	0.184	0.935
1	10	0	0.184	0.787
1	10	0	0.260	0.738
1	10	0	0.000	0.787
1	10	0	0.260	0.689
1	10	0	0.519	0.738
1	10	0	0.000	0.689
1	10	0	0.000	0.689
1	10	0	0.000	0.639
1	10	0	0.000	0.590
1	10	0	0.000	0.639
1	10	0	0.000	0.590
1	10	0	0.000	0.590
1	10	0	0.000	0.639
1	10	0	0.000	0.639
1	10	0	0.000	0.590
1	10	0	0.000	0.639
1	10	0	0.000	0.590
1	10	0	0.000	0.590
1	10	0	0.000	0.590
1	10	0	0.000	0.639
1	10	0	0.000	0.590
1	10	0	0.000	0.639
1	10	0	0.000	0.639
1	10	0	0.000	0.689
1	10	0	0.000	0.639
1	10	0	0.000	0.689
1	10	0	0.000	0.689
1	10	0	0.000	0.689
1	10	0	0.000	0.689
1	10	0	0.000	0.689
1	10	0	0.000	0.590
1	10	0	0.000	0.639
1	10	0	0.000	0.639
1	10	0	0.000	0.639
1	10	0	0.000	0.639
1	10	0	0.000	0.639
1	10	0	0.000	0.639
1	10	0	0.000	0.639
1	10	0	0.000	0.639
1	10	0	0.000	0.639
1	10	0	0.000	0.639
1	10	0	0.000	0.639
1	10	0	0.000	0.689
1	10	0	0.000	0.738
1	10	0	0.000	0.738
1	10	0	0.184	0.689
1	10	0	0.184	0.639
1	10	0	0.000	0.639
1	10	0	0.000	0.639
1	10	0	0.000	0.639
1	10	0	0.000	0.689
1	10	0	0.184	0.689
1	10	0	0.000	0.639
1	10	0	0.000	0.639
1	10	0	0.000	0.639
1	10	0	0.184	0.689
1	10	0	0.000	0.689
1	10	0	0.000	0.787
1	10	0	0.000	0.738
1	10	0	0.000	0.689
1	10	0	0.000	0.639
1	10	0	0.000	0.639
1	10	0	0.000	0.639
1	10	0	0.000	0.689
1	10	0	0.000	0.689
1	10	0	0.000	0.689
1	10	0	0.000	0.738
1	10	0	0.000	0.689
1	10	0	0.000	0.689
1	10	0	0.000	0.590
1	10	0	0.000	0.639
1	10	0	0.000	0.689
1	10	0	0.000	0.689
1	10	0	0.000	0.689
1	10	0	0.000	0.738
1	10	0	0.000	0.689
1	10	0	0.000	0.639
1	10	0	0.000	0.689
1	10	0	0.000	0.689
1	10	0	0.000	0.689
1	10	0	0.000	0.738
1	10	0	0.000	0.689
1	10	0	0.000	0.738
1	10	0	0.000	0.639
1	10	0	0.000	0.590
1	10	0	0.000	0.590
1	10	0	0.000	0.639
1	10	0	0.000	0.590
1	10	0	0.000	0.689
1	10	0	0.000	0.639
1	10	0	0.184	0.738
1	10	0	0.184	0.639
1	10	0	0.000	0.590
1	10	0	0.184	0.639
1	10	0	0.000	0.590
1	10	0	0.000	0.639
1	10	0	0.000	0.590
1	10	0	0.000	0.541
1	10	0	0.000	0.590
1	10	0	0.000	0.590
1	10	0	0.000	0.590
1	10	0	0.000	0.590
1	10	0	0.000	0.639
1	10	0	0.000	0.639
1	10	0	0.000	0.639
1	10	0	0.000	0.590
1	10	0	0.000	0.639
1	10	0	0.000	0.590
1	10	0	0.000	0.590
1	10	0	0.000	0.590
1	10	0	0.000	0.590
1	10	0	0.000	0.590
1	10	0	0.000	0.639
1	10	0	0.000	0.541
1	10	0	0.000	0.590
1	10	0	0.000	0.639
1	10	0	0.000	0.590
1	10	0	0.000	0.590
1	10	0	0.000	0.590
1	10	0	0.000	0.639
1	10	0	0.000	0.639
1	10	0	0.000	0.590
1	10	0	0.000	0.590
1	10	0	0.000	0.639
1	10	0	0.000	0.590
1	10	0	0.000	0.590
1	10	0	0.000	0.590
1	10	0	0.000	0.590
1	10	0	0.000	0.590
1	10	0	0.000	0.590
1	10	0	0.000	0.639
1	10	0	0.000	0.590
1	10	0	0.000	0.639
1	10	0	0.000	0.590
1	10	0	0.000	0.639
1	10	0	0.000	0.639
1	10	0	0.000	0.639
1	10	0	0.000	0.639
1	10	0	0.184	0.639
1	10	0	0.000	0.639
1	10	0	0.000	0.639
1	10	0	0.184	0.639
1	10	0	0.000	0.639
1	10	0	0.000	0.639
1	10	0	0.000	0.689
1	10	0	0.000	0.639
1	10	0	0.000	0.639
1	10	0	0.000	0.639
1	10	0	0.000	0.639
1	10	0	0.000	0.639
1	10	0	0.000	0.639
1	10	0	0.000	0.639
1	10	0	0.000	0.639
1	10	0	0.000	0.639
1	10	0	0.000	0.639
1	10	0	0.000	0.639
1	10	0	0.000	0.639
1	10	0	0.000	0.639
1	10	0	0.000	0.590
1	10	0	0.000	0.590
1	10	0	0.000	0.590
1	10	0	0.000	0.590
1	10	0	0.000	0.590
1	10	0	0.000	0.590
1	10	0	0.000	0.639
1	10	0	0.000	0.639
1	10	0	0.000	0.639
1	10	0	0.000	0.590
1	10	0	0.000	0.590
1	10	0	0.000	0.590
1	10	0	0.000	0.590
1	10	0	0.000	0.590
1	10	0	0.000	0.590
1	10	0	0.000	0.639
1	10	0	0.000	0.590
1	10	0	0.184	0.590
1	10	0	0.184	0.590
1	10	0	0.000	0.689
1	10	0	0.000	0.689
1	10	0	0.184	0.689
1	10	0	0.184	0.689
1	10	0	0.000	0.689
1	10	0	0.184	0.590
1	10	0	0.184	0.590
1	10	0	0.000	0.590
1	10	0	0.184	0.590
1	10	0	0.184	0.590
1	10	0	0.000	0.689
1	10	0	0.184	0.639
1	10	0	0.184	0.590
1	10	0	0.184	0.689
1	10	0	0.000	0.738
1	10	0	0.184	0.689
1	10	0	0.184	0.689
1	10	0	0.000	0.689
1	10	0	0.000	0.689
1	10	0	0.000	0.738
1	10	0	0.000	0.738
1	10	0	0.000	0.738
1	10	0	0.000	0.738
1	10	0	0.000	0.738
1	10	0	0.000	0.738
1	10	0	0.000	0.787
1	10	0	0.000	0.738
1	10	0	0.000	0.393
1	10	0	0.000	0.443
1	10	0	0.184	0.443
1	10	0	0.184	0.443
1	10	0	0.260	0.443
1	10	0	0.000	0.492
1	10	0	0.184	0.492
1	10	0	0.184	0.443
1	10	0	0.821	0.443
1	10	0	0.184	0.443
1	10	0	0.411	0.492
1	10	0	0.411	0.443
1	10	0	0.000	0.443
1	10	0	0.184	0.443
1	10	0	0.184	0.443
1	10	0	0.000	0.443
1	10	0	0.000	0.393
1	10	0	0.184	0.393
1	10	0	0.000	0.443
1	10	0	0.000	0.443
1	10	0	0.000	0.393
1	10	0	0.000	0.393
1	10	0	0.000	0.393
1	10	0	0.000	0.393
1	10	0	0.000	0.393
1	10	0	0.000	0.393
1	10	0	0.000	0.393
1	10	0	0.000	0.393
1	10	0	0.000	0.393
1	10	0	0.000	0.393
1	10	0	0.184	0.393
1	10	0	0.000	0.393
1	10	0	0.000	0.393
1	10	0	0.000	0.393
1	10	0	0.260	0.393
1	10	0	0.000	0.393
1	10	0	0.000	0.393
1	10	0	0.000	0.393
1	10	0	0.260	0.393
1	10	0	0.184	0.393
1	10	0	0.184	0.393
1	10	0	0.184	0.393
1	10	0	0.184	0.393
1	10	0	0.000	0.393
1	10	0	0.184	0.393
1	10	0	0.000	0.393
1	10	0	0.000	0.393
1	10	0	0.000	0.443
1	10	0	0.000	0.393
1	10	0	0.000	0.393
1	10	0	0.184	0.393
1	10	0	0.184	0.443
1	10	0	0.000	0.393
1	10	0	0.184	0.393
1	10	0	0.000	0.393
1	10	0	0.000	0.393
1	10	0	0.184	0.393
1	10	0	0.184	0.443
1	10	0	0.260	0.443
1	10	0	0.184	0.443
1	10	0	0.260	0.443
1	10	0	0.411	0.443
1	10	0	0.184	0.443
1	10	0	0.184	0.443
1	10	0	0.184	0.443
1	10	0	0.000	0.443
1	10	0	0.260	0.443
1	10	0	0.184	0.393
1	10	0	0.000	0.393
1	10	0	0.260	0.443
1	10	0	0.260	0.393
1	10	0	0.000	0.393
1	10	0	0.184	0.393
1	10	0	0.184	0.393
1	10	0	0.260	0.393
1	10	0	0.000	0.393
1	10	0	0.184	0.393
1	10	0	0.184	0.393
1	10	0	0.184	0.393
1	10	0	0.184	0.443
1	10	0	0.000	0.393
1	10	0	0.000	0.393
1	10	0	0.184	0.393
1	10	0	0.000	0.393
1	10	0	0.260	0.393
1	10	0	0.184	0.393
1	10	0	0.184	0.393
1	10	0	0.184	0.393
1	10	0	0.000	0.393
1	10	0	0.000	0.393
1	10	0	0.184	0.393
1	10	0	0.367	0.443
1	10	0	0.000	0.443
1	10	0	0.000	0.443
1	10	0	0.260	0.393
1	10	0	0.184	0.492
1	10	0	0.000	0.443
1	10	0	0.184	0.393
1	10	0	0.000	0.443
1	10	0	0.184	0.393
1	10	0	0.000	0.393
1	10	0	0.184	0.393
1	10	0	0.184	0.443
1	10	0	0.184	0.443
1	10	0	0.000	0.443
1	10	0	0.184	0.443
1	10	0	0.184	0.393
1	10	0	0.000	0.393
1	10	0	0.000	0.344
1	10	0	0.000	0.443
1	10	0	0.000	0.443
1	10	0	0.000	0.443
1	10	0	0.000	0.393
1	10	0	0.000	0.393
1	10	0	0.000	0.393
1	10	0	0.000	0.443
1	10	0	0.000	0.393
1	10	0	0.000	0.393
1	10	0	0.184	0.393
1	10	0	0.184	0.393
1	10	0	0.000	0.393
1	10	0	0.000	0.344
1	10	0	0.000	0.393
1	10	0	0.000	0.393
1	10	0	0.184	0.344
1	10	0	0.000	0.344
1	10	0	0.000	0.344
1	10	0	0.000	0.393
1	10	0	1.337	0.393
1	10	0	1.176	0.344
1	10	0	0.734	0.393
1	10	0	0.000	0.344
1	10	0	0.260	0.344
1	10	0	0.184	0.393
1	10	0	0.260	0.443
1	10	0	0.260	0.443
1	10	0	0.260	0.393
1	10	0	0.260	0.393
1	10	0	0.757	0.393
1	10	0	0.184	0.393
1	10	0	0.260	0.443
1	10	0	0.184	0.393
1	10	0	0.411	0.393
1	10	0	0.000	0.443
1	10	0	0.184	0.393
1	10	0	0.000	0.443
1	10	0	0.184	0.443
1	10	0	0.184	0.393
1	10	0	0.000	0.393
1	10	0	0.184	0.393
1	10	0	0.551	0.443
1	10	0	0.184	0.443
1	10	0	0.000	0.393
1	10	0	0.184	0.393
1	10	0	0.000	0.393
1	10	0	0.000	0.443
1	10	0	0.184	0.393
1	10	0	0.000	0.393
1	10	0	0.000	0.393
1	10	0	0.000	0.393
1	10	0	0.184	0.344
1	10	0	0.184	0.393
1	10	0	0.000	0.393
1	10	0	0.184	0.393
1	10	0	0.184	0.443
1	10	0	0.000	0.393
1	10	0	0.000	0.393
1	10	0	0.184	0.393
1	10	0	0.000	0.393
1	10	0	0.000	0.393
1	10	0	0.000	0.393
1	10	0	0.000	0.393
1	10	0	0.000	0.393
1	10	0	0.000	0.393
1	10	0	0.184	0.393
1	10	0	0.581	0.393
1	10	0	0.581	0.393
1	10	0	0.000	0.393
1	10	0	0.184	0.393
1	10	0	0.411	0.393
1	10	0	0.260	0.393
1	10	0	0.000	0.393
1	10	0	0.184	0.393
1	10	0	0.260	0.393
1	10	0	0.184	0.393
1	10	0	0.000	0.393
1	10	0	0.000	0.393
1	10	0	0.184	0.393
1	10	0	0.260	0.393
1	10	0	0.000	0.393
1	10	0	0.000	0.393
1	10	0	0.000	0.393
1	10	0	0.000	0.393
1	10	0	0.000	0.443
1	10	0	0.000	0.393
1	10	0	0.000	0.393
1	10	0	0.000	0.443
1	10	0	0.000	0.393
1	10	0	0.000	0.393
1	10	0	0.000	0.393
1	10	0	0.260	0.443
1	10	0	0.260	0.443
1	10	0	0.184	0.443
1	10	0	0.260	0.443
1	10	0	0.000	0.492
1	10	0	0.000	0.492
1	10	0	0.184	0.492
1	10	0	0.184	0.443
1	10	0	0.184	0.443
1	10	0	0.000	0.492
1	10	0	0.184	0.443
1	10	0	0.000	0.443
1	10	0	0.184	0.492
1	10	0	0.184	0.443
1	10	0	0.000	0.443
1	10	0	0.000	0.393
1	10	0	0.184	0.393
1	10	0	0.184	0.443
1	10	0	0.000	0.443
1	10	0	0.184	0.393
1	10	0	0.184	0.393
1	10	0	0.000	0.393
1	10	0	0.000	0.393
1	10	0	0.000	0.393
1	10	0	0.184	0.393
1	10	0	0.000	0.393
1	10	0	0.260	0.393
1	10	0	0.000	0.393
1	10	0	0.184	0.393
1	10	0	0.184	0.393
1	10	0	0.184	0.393
1	10	0	0.184	0.393
1	10	0	0.184	0.393
1	10	0	0.000	0.393
1	10	0	0.184	0.393
1	10	0	0.411	0.393
1	10	0	0.184	0.344
1	10	0	0.184	0.393
1	10	0	0.184	0.393
1	10	0	0.000	0.344
1	10	0	0.184	0.344
1	10	0	0.000	0.393
1	10	0	0.184	0.393
1	10	0	0.000	0.393
1	10	0	0.184	0.393
1	10	0	0.184	0.393
1	10	0	0.000	0.443
1	10	0	0.184	0.393
1	10	0	0.000	0.393
1	10	0	0.184	0.393
1	10	0	0.184	0.443
1	10	0	0.184	0.393
1	10	0	0.184	0.393
1	10	0	0.000	0.393
1	10	0	0.260	0.393
1	10	0	0.184	0.393
1	10	0	0.184	0.443
1	10	0	0.000	0.443
1	10	0	0.184	0.443
1	10	0	0.184	0.443
1	10	0	0.000	0.443
1	10	0	0.000	0.443
1	10	0	0.260	0.443
1	10	0	0.000	0.443
1	10	0	0.000	0.443
1	10	0	0.184	0.443
1	10	0	0.260	0.393
1	10	0	0.260	0.393
1	10	0	0.260	0.443
1	10	0	0.184	0.393
1	10	0	0.000	0.393
1	10	0	0.000	0.393
1	10	0	0.000	0.393
1	10	0	0.000	0.393
1	10	0	0.260	0.393
1	10	0	0.184	0.393
1	10	0	0.000	0.393
1	10	0	0.184	0.393
1	10	0	0.000	0.443
1	10	0	0.000	0.393
1	10	0	0.000	0.393
1	10	0	0.000	0.393
1	10	0	0.000	0.393
1	10	0	0.000	0.393
1	10	0	0.000	0.393
1	10	0	0.000	0.393
1	10	0	0.184	0.393
1	10	0	0.260	0.393
1	10	0	0.000	0.393
1	10	0	0.184	0.393
1	10	0	0.184	0.443
1	10	0	0.184	0.443
1	10	0	0.260	0.443
1	10	0	0.519	0.393
1	10	0	0.367	0.492
1	10	0	0.000	0.443
1	10	0	0.184	0.393
1	10	0	0.411	0.443
1	10	0	0.260	0.393
1	10	0	0.184	0.393
1	10	0	0.184	0.393
1	10	0	0.184	0.443
1	10	0	0.184	0.443
1	10	0	0.000	0.443
1	10	0	0.000	0.443
1	10	0	0.184	0.393
1	10	0	0.000	0.393
1	10	0	0.184	0.344
1	10	0	0.000	0.443
1	10	0	0.184	0.443
1	10	0	0.000	0.443
1	10	0	0.367	0.393
1	10	0	0.184	0.393
1	10	0	0.184	0.393
1	10	0	0.367	0.443
1	10	0	0.184	0.393
1	10	0	0.000	0.393
1	10	0	0.000	0.393
1	10	0	0.260	0.393
1	10	0	0.000	0.393
1	10	0	0.184	0.344
1	10	0	0.260	0.344
1	10	0	0.184	0.344
1	10	0	0.184	0.295
1	10	0	0.000	0.295
1	10	0	0.000	0.295
1	10	0	0.000	0.344
1	10	0	0.184	0.344
1	10	0	1.514	0.295
1	10	0	1.917	0.344
1	10	0	0.184	0.344
1	10	0	2.093	0.344
1	10	0	1.872	0.344
1	10	0	0.184	0.393
1	10	0	0.184	0.393
1	10	0	0.000	0.344
1	10	0	0.000	0.344
1	10	0	0.411	0.344
1	10	0	0.260	0.393
1	10	0	0.367	0.393
1	10	0	0.184	0.393
1	10	0	0.411	0.393
1	10	0	0.184	0.393
1	10	0	0.260	0.393
1	10	0	0.662	0.393
1	10	0	0.260	0.393
1	10	0	0.184	0.393
1	10	0	0.260	0.393
1	10	0	0.000	0.393
1	10	0	0.184	0.393
1	10	0	0.184	0.393
1	10	0	0.000	0.393
1	10	0	0.000	0.393
1	10	0	0.184	0.393
1	10	0	0.000	0.393
1	10	0	0.000	0.393
1	10	0	0.000	0.393
1	10	0	0.184	0.393
1	10	0	0.260	0.393
1	10	0	0.184	0.393
1	10	0	0.000	0.393
1	10	0	0.000	0.393
1	10	0	0.184	0.393
1	10	0	0.184	0.393
1	10	0	0.184	0.393
1	10	0	0.184	0.344
1	10	0	0.000	0.344
1	10	0	0.184	0.344
1	10	0	0.184	0.344
1	10	0	0.184	0.344
1	10	0	0.367	0.344
1	10	0	0.260	0.344
1	10	0	0.519	0.344
1	10	0	0.184	0.344
1	10	0	0.184	0.344
1	10	0	0.367	0.344
1	10	0	0.000	0.344
1	10	0	0.184	0.344
1	10	0	0.184	0.344
1	10	0	0.000	0.344
1	10	0	0.184	0.344
1	10	0	0.000	0.393
1	10	0	0.184	0.393
1	10	0	0.184	0.393
1	10	0	0.000	0.393
1	10	0	0.000	0.393
1	10	0	0.000	0.393
1	10	0	0.000	0.393
1	10	0	0.000	0.393
1	10	0	0.000	0.393
1	10	0	0.184	0.393
1	10	0	0.000	0.393
1	10	0	0.184	0.393
1	10	0	0.184	0.393
1	10	0	0.000	0.393
1	10	0	0.000	0.393
1	10	0	0.000	0.393
1	10	0	0.000	0.393
1	10	0	0.000	0.393
1	10	0	0.000	0.443
1	10	0	0.000	0.393
1	10	0	0.000	0.295
1	10	0	0.184	0.344
1	10	0	0.000	0.344
1	10	0	0.184	0.344
1	10	0	0.000	0.393
1	10	0	0.000	0.393
1	10	0	0.000	0.344
1	10	0	0.184	0.393
1	10	0	0.184	0.344
1	10	0	0.000	0.344
1	10	0	0.000	0.344
1	10	0	0.184	0.443
1	10	0	0.000	0.344
1	10	0	0.000	0.393
1	10	0	0.000	0.393
1	10	0	0.184	0.443
1	10	0	0.184	0.443
1	10	0	0.184	0.443
1	10	0	0.000	0.443
1	10	0	0.000	0.492
1	10	0	0.000	0.443
1	10	0	0.000	0.443
1	10	0	0.000	0.344
1	10	0	0.000	0.393
1	10	0	0.000	0.393
1	10	0	0.000	0.393
1	10	0	0.000	0.393
1	10	0	0.000	0.393
1	10	0	0.000	0.393
1	10	0	0.000	0.393
1	10	0	0.000	0.393
1	10	0	0.000	0.393
1	10	0	0.000	0.393
1	10	0	0.000	0.393
1	10	0	0.000	0.443
1	10	0	0.000	0.492
1	10	0	0.000	0.492
1	10	0	0.000	0.443
1	10	0	0.000	0.393
1	10	0	0.000	0.393
1	10	0	0.000	0.393
1	10	0	0.184	0.393
1	10	0	0.000	0.393
1	10	0	0.184	0.393
1	10	0	0.184	0.344
1	10	0	0.184	0.393
1	10	0	0.000	0.393
1	10	0	0.000	0.393
1	10	0	0.000	0.443
1	10	0	0.000	0.443
1	10	0	0.000	0.443
1	10	0	0.000	0.393
1	10	0	0.000	0.393
1	10	0	0.000	0.393
1	10	0	0.000	0.393
1	10	0	0.000	0.393
1	10	0	0.000	0.393
1	10	0	0.000	0.393
1	10	0	0.000	0.393
1	10	0	0.000	0.393
1	10	0	0.000	0.443
1	10	0	0.000	0.393
1	10	0	0.000	0.393
1	10	0	0.000	0.443
1	10	0	0.000	0.393
1	10	0	0.000	0.344
1	10	0	0.000	0.443
1	10	0	0.000	0.393
1	10	0	0.000	0.393
1	10	0	0.000	0.443
1	10	0	0.000	0.492
1	10	0	0.000	0.492
1	10	0	0.000	0.443
1	10	0	0.184	0.443
1	10	0	0.000	0.393
1	10	0	0.000	0.393
1	10	0	0.000	0.344
1	10	0	0.000	0.344
1	10	0	0.000	0.393
1	10	0	0.000	0.344
1	10	0	0.000	0.443
1	10	0	0.000	0.393
1	10	0	0.000	0.492
1	10	0	0.184	0.393
1	10	0	0.000	0.344
1	10	0	0.000	0.393
1	10	0	0.000	0.344
1	10	0	0.000	0.344
1	10	0	0.000	0.344
1	10	0	0.184	0.344
1	10	0	0.184	0.443
1	10	0	0.000	0.393
1	10	0	0.000	0.393
1	10	0	0.000	0.393
1	10	0	0.000	0.393
1	10	0	0.000	0.393
1	10	0	0.184	0.393
1	10	0	0.184	0.393
1	10	0	0.000	0.393
1	10	0	0.184	0.344
1	10	0	0.000	0.393
1	10	0	0.184	0.393
1	10	0	0.184	0.344
1	10	0	0.000	0.393
1	10	0	0.000	0.393
1	10	0	0.000	0.393
1	10	0	0.184	0.393
1	10	0	0.000	0.393
1	10	0	0.184	0.393
1	10	0	0.000	0.393
1	10	0	0.260	0.393
1	10	0	0.000	0.393
1	10	0	0.000	0.393
1	10	0	0.184	0.393
1	10	0	0.184	0.393
1	10	0	0.184	0.393
1	10	0	0.000	0.393
1	10	0	0.184	0.393
1	10	0	0.260	0.393
1	10	0	0.000	0.393
1	10	0	0.000	0.393
1	10	0	0.000	0.393
1	10	0	0.000	0.393
1	10	0	0.184	0.393
1	10	0	0.000	0.393
1	10	0	0.000	0.393
1	10	0	0.000	0.393
1	10	0	0.260	0.393
1	10	0	0.184	0.393
1	10	0	0.184	0.393
1	10	0	0.184	0.393
1	10	0	0.000	0.393
1	10	0	0.000	0.393
1	10	0	0.260	0.393
1	10	0	0.000	0.393
1	10	0	0.184	0.393
1	10	0	0.000	0.393
1	10	0	0.184	0.393
1	10	0	0.000	0.393
1	10	0	0.000	0.393
1	10	0	0.000	0.393
1	10	0	0.000	0.393
1	10	0	0.000	0.393
1	10	0	0.000	0.393
1	10	0	0.184	0.393
1	10	0	0.000	0.393
1	10	0	0.000	0.393
1	10	0	0.184	0.393
1	10	0	0.000	0.393
1	10	0	0.184	0.393
1	10	0	0.000	0.393
1	10	0	0.000	0.393
1	10	0	0.000	0.393
1	10	0	0.000	0.393
1	10	0	0.000	0.393
1	10	0	0.000	0.393
1	10	0	0.000	0.393
1	10	0	0.184	0.393
1	10	0	0.184	0.393
1	10	0	0.000	0.393
1	10	0	0.000	0.393
1	10	0	0.184	0.393
1	10	0	0.000	0.393
1	10	0	0.000	0.443
1	10	0	0.000	0.443
1	10	0	0.000	0.492
1	10	0	0.000	0.443
1	10	0	0.000	0.443
1	10	0	0.000	0.443
1	10	0	0.000	0.492
1	10	0	0.000	0.541
1	10	0	0.000	0.541
1	10	0	0.000	0.492
1	10	0	0.000	0.443
1	10	0	0.184	0.393
1	10	0	0.184	0.393
1	10	0	0.000	0.393
1	10	0	0.000	0.393
1	10	0	0.000	0.393
1	10	0	0.000	0.393
1	10	0	0.000	0.393
1	10	0	0.260	0.393
1	10	0	0.184	0.443
1	10	0	0.000	0.443
1	10	0	0.000	0.443
1	10	0	0.000	0.443
1	10	0	0.000	0.443
1	10	0	0.000	0.443
1	10	0	0.000	0.443
1	10	0	0.000	0.443
1	10	0	0.000	0.443
1	10	0	0.000	0.443
1	10	0	0.000	0.443
1	10	0	0.000	0.443
1	10	0	0.000	0.443
1	10	0	0.000	0.443
1	10	0	0.000	0.541
1	10	0	0.000	0.541
1	10	0	0.000	0.492
1	10	0	0.000	0.443
1	10	0	0.000	0.492
1	10	0	0.000	0.492
1	10	0	0.000	0.492
1	10	0	0.000	0.541
1	10	0	0.000	0.541
1	10	0	0.000	0.492
1	10	0	0.000	0.541
1	10	0	0.000	0.492
1	10	0	0.000	0.492
1	10	0	0.000	0.492
1	10	0	0.000	0.541
1	10	0	0.000	0.492
1	10	0	0.000	0.541
1	10	0	0.000	0.541
1	10	0	0.000	0.590
1	10	0	0.000	0.541
1	10	0	0.000	0.590
1	10	0	0.000	0.590
1	10	0	0.000	0.590
1	10	0	0.000	0.590
1	10	0	0.000	0.590
1	10	0	0.000	0.492
1	10	0	0.000	0.541
1	10	0	0.000	0.541
1	10	0	0.000	0.541
1	10	0	0.000	0.541
1	10	0	0.000	0.541
1	10	0	0.000	0.541
1	10	0	0.000	0.541
1	10	0	0.000	0.541
1	10	0	0.000	0.541
1	10	0	0.000	0.541
1	10	0	0.000	0.541
1	10	0	0.000	0.590
1	10	0	0.000	0.639
1	10	0	0.000	0.639
1	10	0	0.184	0.590
1	10	0	0.000	0.541
1	10	0	0.000	0.541
1	10	0	0.000	0.541
1	10	0	0.184	0.541
1	10	0	0.000	0.590
1	10	0	0.000	0.590
1	10	0	0.000	0.541
1	10	0	0.000	0.541
1	10	0	0.000	0.492
1	10	0	0.000	0.492
1	10	0	0.000	0.541
1	10	0	0.000	0.590
1	10	0	0.000	0.541
1	10	0	0.000	0.492
1	10	0	0.000	0.492
1	10	0	0.000	0.492
1	10	0	0.000	0.492
1	10	0	0.000	0.492
1	10	0	0.000	0.541
1	10	0	0.000	0.541
1	10	0	0.000	0.541
1	10	0	0.260	0.541
1	10	0	0.184	0.541
1	10	0	0.184	0.443
1	10	0	0.000	0.492
1	10	0	0.000	0.541
1	10	0	0.000	0.492
1	10	0	0.000	0.492
1	10	0	0.000	0.541
1	10	0	0.000	0.541
1	10	0	0.000	0.492
1	10	0	0.000	0.541
1	10	0	0.184	0.541
1	10	0	0.184	0.541
1	10	0	0.000	0.590
1	10	0	0.184	0.541
1	10	0	0.184	0.541
1	10	0	0.000	0.492
1	10	0	0.000	0.443
1	10	0	0.000	0.443
1	10	0	0.184	0.492
1	10	0	0.411	0.443
1	10	0	0.000	0.541
1	10	0	0.000	0.492
1	10	0	0.184	0.590
1	10	0	0.000	0.492
1	10	0	0.000	0.443
1	10	0	0.000	0.492
1	10	0	0.184	0.443
1	10	0	0.000	0.443
1	10	0	0.000	0.443
1	10	0	0.000	0.443
1	10	0	0.000	0.492
1	10	0	0.000	0.492
1	10	0	0.000	0.492
1	10	0	0.000	0.492
1	10	0	0.000	0.492
1	10	0	0.000	0.492
1	10	0	0.000	0.492
1	10	0	0.184	0.443
1	10	0	0.000	0.492
1	10	0	0.000	0.443
1	10	0	0.000	0.443
1	10	0	0.000	0.443
1	10	0	0.000	0.443
1	10	0	0.000	0.443
1	10	0	0.184	0.443
1	10	0	0.260	0.443
1	10	0	0.000	0.443
1	10	0	0.260	0.443
1	10	0	0.184	0.443
1	10	0	0.000	0.443
1	10	0	0.000	0.443
1	10	0	0.000	0.443
1	10	0	0.184	0.443
1	10	0	0.519	0.443
1	10	0	0.551	0.443
1	10	0	0.260	0.443
1	10	0	0.000	0.443
1	10	0	0.000	0.443
1	10	0	0.184	0.443
1	10	0	0.000	0.443
1	10	0	0.000	0.443
1	10	0	0.260	0.443
1	10	0	0.184	0.443
1	10	0	0.260	0.393
1	10	0	0.411	0.393
1	10	0	0.000	0.393
1	10	0	0.581	0.393
1	10	0	0.000	0.393
1	10	0	0.821	0.393
1	10	0	0.260	0.393
1	10	0	0.000	0.393
1	10	0	0.367	0.393
1	10	0	0.260	0.393
1	10	0	0.411	0.393
1	10	0	0.936	0.393
1	10	0	0.184	0.393
1	10	0	0.367	0.393
1	10	0	0.260	0.393
1	10	0	0.260	0.393
1	10	0	0.000	0.393
1	10	0	0.184	0.393
1	10	0	0.000	0.393
1	10	0	0.000	0.393
1	10	0	0.411	0.393
1	10	0	0.000	0.393
1	10	0	0.184	0.393
1	10	0	0.184	0.393
1	10	0	0.000	0.393
1	10	0	0.000	0.393
1	10	0	0.581	0.393
1	10	0	0.411	0.443
1	10	0	0.000	0.443
1	10	0	0.411	0.443
1	10	0	0.000	0.443
1	10	0	0.000	0.443
1	10	0	0.000	0.443
1	10	0	0.000	0.443
1	10	0	0.260	0.443
1	10	0	0.184	0.443
1	10	0	0.367	0.443
1	10	0	0.260	0.443
1	10	0	0.000	0.443
1	10	0	0.260	0.443
1	10	0	0.184	0.492
1	10	0	0.000	0.492
1	10	0	0.260	0.492
1	10	0	0.411	0.443
1	10	0	0.260	0.443
1	10	0	0.367	0.443
1	10	0	0.411	0.492
1	10	0	0.411	0.541
1	10	0	0.411	0.541
1	10	0	0.260	0.492
1	10	0	0.184	0.443
1	10	0	0.184	0.443
1	10	0	0.184	0.443
1	10	0	0.000	0.443
1	10	0	0.184	0.443
1	10	0	0.260	0.443
1	10	0	0.184	0.492
1	10	0	0.367	0.443
1	10	0	0.184	0.443
1	10	0	0.411	0.492
1	10	0	0.184	0.492
1	10	0	0.184	0.492
1	10	0	0.260	0.492
1	10	0	0.184	0.492
1	10	0	0.367	0.492
1	10	0	0.260	0.492
1	10	0	0.184	0.492
1	10	0	0.367	0.492
1	10	0	0.000	0.541
1	10	0	0.260	0.541
1	10	0	0.184	0.492
1	10	0	0.184	0.541
1	10	0	0.000	0.492
1	10	0	0.411	0.689
1	10	0	0.184	0.738
1	10	0	0.260	0.689
1	10	0	0.411	0.738
1	10	0	0.184	0.787
1	10	0	0.411	0.787
1	10	0	0.184	0.787
1	10	0	0.184	0.738
1	10	0	0.000	0.738
[truncated: 998,000+ more rows]
