# Supplementary material for: Markerless tracking of an entire honey bee colony
Source: Nat Commun. 2021 Mar 19;12:1733. doi: 10.1038/s41467-021-21769-1 (PMC7979864; doi:10.1038/s41467-021-21769-1)
Supplement: Supplementary file 4 — Description of Additional Supplementary Files [file 41467_2021_21769_MOESM4_ESM.zip › raw_source/fig_3_sup_fig_3_4_6_8.txt]

# hive	time_week	visible_bees	cell-bees
1	0.071429	890	103
1	0.071429	924	157
1	0.071429	908	136
1	0.071429	916	155
1	0.071429	910	157
1	0.071429	936	190
1	0.071429	915	166
1	0.071429	914	171
1	0.071429	917	186
1	0.071429	904	193
1	0.071429	908	202
1	0.071429	923	200
1	0.071429	927	196
1	0.071429	896	172
1	0.071429	900	174
1	0.071429	903	189
1	0.071429	896	169
1	0.071429	888	173
1	0.071429	893	171
1	0.071429	907	190
1	0.071429	910	184
1	0.071429	887	169
1	0.071429	909	169
1	0.071429	892	156
1	0.071429	909	162
1	0.071429	909	178
1	0.071429	912	182
1	0.071429	914	205
1	0.071429	914	204
1	0.071429	910	186
1	0.071429	910	189
1	0.071429	899	192
1	0.071429	911	190
1	0.071429	918	195
1	0.071429	910	189
1	0.071429	908	182
1	0.071429	920	180
1	0.071429	917	169
1	0.071429	913	174
1	0.071429	913	177
1	0.071429	913	173
1	0.071429	914	189
1	0.071429	909	174
1	0.071429	922	165
1	0.071429	911	173
1	0.071429	908	176
1	0.071429	918	163
1	0.071429	901	164
1	0.071429	921	179
1	0.071429	928	175
1	0.071429	911	148
1	0.071429	910	151
1	0.071429	912	148
1	0.071429	908	163
1	0.071429	917	180
1	0.071429	906	165
1	0.071429	922	172
1	0.071429	918	175
1	0.071429	908	180
1	0.071429	916	179
1	0.071429	894	169
1	0.071429	909	175
1	0.071429	908	162
1	0.071429	899	190
1	0.071429	905	195
1	0.071429	906	177
1	0.071429	915	178
1	0.071429	915	189
1	0.071429	914	185
1	0.071429	906	180
1	0.071429	211	49
1	0.071429	909	176
1	0.071429	909	165
1	0.071429	911	177
1	0.071429	921	190
1	0.071429	937	202
1	0.071429	924	179
1	0.071429	915	176
1	0.071429	902	159
1	0.071429	918	172
1	0.071429	909	162
1	0.071429	926	166
1	0.071429	925	184
1	0.071429	900	167
1	0.071429	924	194
1	0.071429	928	188
1	0.071429	946	214
1	0.071429	934	196
1	0.071429	920	193
1	0.071429	923	183
1	0.071429	917	185
1	0.071429	936	198
1	0.071429	933	187
1	0.071429	933	195
1	0.071429	928	189
1	0.071429	914	180
1	0.071429	928	195
1	0.071429	915	186
1	0.071429	921	182
1	0.071429	918	168
1	0.071429	897	150
1	0.071429	898	167
1	0.071429	912	155
1	0.071429	897	155
1	0.071429	916	174
1	0.071429	914	171
1	0.071429	891	150
1	0.071429	909	182
1	0.071429	914	186
1	0.071429	902	180
1	0.071429	911	188
1	0.071429	897	176
1	0.071429	909	166
1	0.071429	916	182
1	0.071429	900	169
1	0.071429	917	162
1	0.071429	914	181
1	0.071429	939	190
1	0.071429	917	170
1	0.071429	936	178
1	0.071429	908	154
1	0.071429	920	138
1	0.071429	917	153
1	0.071429	927	165
1	0.071429	945	182
1	0.071429	936	172
1	0.071429	911	158
1	0.071429	914	176
1	0.071429	940	180
1	0.071429	932	183
1	0.071429	931	188
1	0.071429	924	184
1	0.071429	906	178
1	0.071429	909	176
1	0.071429	938	182
1	0.071429	916	171
1	0.071429	937	191
1	0.071429	942	193
1	0.071429	906	160
1	0.071429	900	166
1	0.071429	918	185
1	0.071429	925	193
1	0.071429	935	211
1	0.071429	939	210
1	0.071429	941	190
1	0.071429	906	182
1	0.071429	916	190
1	0.071429	928	180
1	0.071429	901	161
1	0.071429	913	168
1	0.071429	915	182
1	0.071429	919	168
1	0.071429	927	177
1	0.071429	917	173
1	0.071429	928	178
1	0.071429	927	183
1	0.071429	925	171
1	0.071429	934	184
1	0.071429	918	177
1	0.071429	923	176
1	0.071429	942	187
1	0.071429	940	187
1	0.071429	916	174
1	0.071429	917	173
1	0.071429	923	194
1	0.071429	923	181
1	0.071429	903	169
1	0.071429	915	188
1	0.071429	922	186
1	0.071429	938	193
1	0.071429	934	198
1	0.071429	923	178
1	0.071429	929	201
1	0.071429	930	210
1	0.071429	927	201
1	0.071429	941	186
1	0.071429	936	202
1	0.071429	931	181
1	0.071429	928	168
1	0.071429	928	167
1	0.071429	944	195
1	0.071429	916	165
1	0.071429	920	177
1	0.071429	932	175
1	0.071429	928	183
1	0.071429	933	168
1	0.071429	929	173
1	0.071429	934	175
1	0.071429	914	162
1	0.071429	927	164
1	0.071429	914	161
1	0.071429	928	176
1	0.071429	920	169
1	0.071429	928	190
1	0.071429	936	182
1	0.071429	924	176
1	0.071429	926	162
1	0.071429	932	174
1	0.071429	947	174
1	0.071429	929	168
1	0.071429	926	166
1	0.071429	937	158
1	0.071429	906	153
1	0.071429	918	183
1	0.071429	918	178
1	0.071429	909	181
1	0.071429	942	209
1	0.071429	920	196
1	0.071429	923	202
1	0.071429	921	191
1	0.071429	925	188
1	0.071429	926	189
1	0.071429	922	188
1	0.071429	925	193
1	0.071429	924	177
1	0.071429	935	186
1	0.071429	939	194
1	0.071429	925	174
1	0.071429	929	172
1	0.071429	929	172
1	0.071429	923	160
1	0.071429	938	176
1	0.071429	933	167
1	0.071429	938	167
1	0.071429	907	150
1	0.071429	937	181
1	0.071429	929	185
1	0.071429	930	175
1	0.071429	919	178
1	0.071429	918	188
1	0.071429	919	191
1	0.071429	917	183
1	0.071429	917	181
1	0.071429	914	185
1	0.071429	935	196
1	0.071429	936	188
1	0.071429	944	197
1	0.071429	927	171
1	0.071429	923	178
1	0.071429	906	169
1	0.071429	923	164
1	0.071429	920	165
1	0.071429	920	180
1	0.071429	933	194
1	0.071429	926	190
1	0.071429	928	180
1	0.071429	914	171
1	0.071429	910	163
1	0.071429	925	155
1	0.071429	907	148
1	0.071429	908	152
1	0.071429	898	154
1	0.071429	905	164
1	0.071429	927	175
1	0.071429	923	163
1	0.071429	918	154
1	0.071429	920	171
1	0.071429	912	175
1	0.071429	887	162
1	0.071429	916	156
1	0.071429	912	174
1	0.071429	925	179
1	0.071429	937	186
1	0.071429	922	177
1	0.071429	919	175
1	0.071429	916	166
1	0.071429	943	197
1	0.071429	936	168
1	0.071429	941	170
1	0.071429	937	178
1	0.071429	937	173
1	0.071429	936	174
1	0.071429	925	161
1	0.071429	901	158
1	0.071429	921	169
1	0.071429	907	176
1	0.071429	923	170
1	0.071429	928	177
1	0.071429	925	166
1	0.071429	931	183
1	0.071429	918	173
1	0.071429	927	180
1	0.071429	920	177
1	0.071429	919	163
1	0.071429	895	143
1	0.071429	904	151
1	0.071429	914	155
1	0.071429	903	139
1	0.071429	910	160
1	0.071429	901	155
1	0.071429	903	143
1	0.071429	911	155
1	0.071429	907	168
1	0.071429	916	183
1	0.071429	916	159
1	0.071429	919	174
1	0.071429	906	159
1	0.071429	916	163
1	0.071429	903	153
1	0.071429	906	163
1	0.071429	897	172
1	0.071429	929	186
1	0.071429	904	149
1	0.071429	911	168
1	0.071429	903	159
1	0.071429	907	156
1	0.071429	900	162
1	0.071429	902	158
1	0.071429	899	147
1	0.071429	904	144
1	0.071429	911	138
1	0.071429	912	153
1	0.071429	886	124
1	0.071429	893	143
1	0.071429	906	164
1	0.071429	909	168
1	0.071429	920	156
1	0.071429	905	139
1	0.071429	911	154
1	0.071429	910	148
1	0.071429	920	157
1	0.071429	930	175
1	0.071429	898	157
1	0.071429	910	176
1	0.071429	925	170
1	0.071429	905	151
1	0.071429	917	171
1	0.071429	896	161
1	0.071429	906	153
1	0.071429	916	152
1	0.071429	903	154
1	0.071429	900	156
1	0.071429	935	165
1	0.071429	942	176
1	0.071429	931	167
1	0.071429	944	173
1	0.071429	930	164
1	0.071429	927	150
1	0.071429	941	172
1	0.071429	926	174
1	0.071429	934	178
1	0.071429	942	166
1	0.071429	936	161
1	0.071429	942	175
1	0.071429	933	152
1	0.071429	931	156
1	0.071429	933	158
1	0.071429	939	170
1	0.071429	911	160
1	0.071429	908	152
1	0.071429	915	152
1	0.071429	938	158
1	0.071429	945	163
1	0.071429	952	172
1	0.071429	947	156
1	0.071429	929	146
1	0.071429	947	166
1	0.071429	941	147
1	0.071429	947	160
1	0.071429	965	183
1	0.071429	941	160
1	0.071429	956	170
1	0.071429	950	161
1	0.071429	943	149
1	0.071429	959	170
1	0.071429	944	162
1	0.071429	933	168
1	0.071429	943	153
1	0.071429	928	152
1	0.071429	921	153
1	0.071429	921	153
1	0.071429	956	169
1	0.071429	944	136
1	0.071429	919	134
1	0.071429	934	128
1	0.071429	916	131
1	0.071429	936	127
1	0.071429	928	139
1	0.071429	925	119
1	0.071429	939	148
1	0.071429	938	139
1	0.071429	927	136
1	0.071429	938	142
1	0.071429	937	138
1	0.071429	930	132
1	0.071429	951	134
1	0.071429	959	138
1	0.071429	929	125
1	0.071429	945	132
1	0.071429	933	135
1	0.071429	936	131
1	0.071429	938	148
1	0.071429	925	149
1	0.071429	934	156
1	0.071429	917	128
1	0.071429	934	139
1	0.071429	928	132
1	0.071429	920	130
1	0.071429	921	141
1	0.071429	947	156
1	0.071429	944	138
1	0.071429	937	136
1	0.071429	937	142
1	0.071429	937	150
1	0.071429	937	149
1	0.071429	940	136
1	0.071429	930	137
1	0.071429	924	140
1	0.071429	931	140
1	0.071429	929	141
1	0.071429	935	131
1	0.071429	932	134
1	0.071429	934	134
1	0.071429	935	149
1	0.071429	944	139
1	0.071429	928	124
1	0.071429	920	119
1	0.071429	968	154
1	0.071429	956	150
1	0.071429	932	144
1	0.071429	906	141
1	0.071429	916	147
1	0.071429	930	156
1	0.071429	912	147
1	0.071429	897	126
1	0.071429	917	134
1	0.071429	911	142
1	0.071429	919	138
1	0.071429	916	144
1	0.071429	938	157
1	0.071429	913	125
1	0.071429	917	125
1	0.071429	921	138
1	0.071429	926	142
1	0.071429	916	145
1	0.071429	924	159
1	0.071429	925	151
1	0.071429	897	137
1	0.071429	909	160
1	0.071429	943	168
1	0.071429	918	165
1	0.071429	925	152
1	0.071429	913	156
1	0.071429	907	153
1	0.071429	906	175
1	0.071429	885	144
1	0.071429	895	160
1	0.071429	892	142
1	0.071429	892	148
1	0.071429	887	147
1	0.071429	859	143
1	0.071429	875	151
1	0.071429	857	163
1	0.214286	888	162
1	0.214286	892	169
1	0.214286	904	189
1	0.214286	889	160
1	0.214286	919	184
1	0.214286	911	166
1	0.214286	897	160
1	0.214286	919	158
1	0.214286	914	147
1	0.214286	910	142
1	0.214286	909	152
1	0.214286	906	156
1	0.214286	907	157
1	0.214286	898	147
1	0.214286	901	143
1	0.214286	914	143
1	0.214286	909	141
1	0.214286	912	154
1	0.214286	887	144
1	0.214286	898	151
1	0.214286	916	170
1	0.214286	899	158
1	0.214286	899	167
1	0.214286	904	166
1	0.214286	880	151
1	0.214286	904	159
1	0.214286	892	171
1	0.214286	898	165
1	0.214286	889	163
1	0.214286	889	176
1	0.214286	881	164
1	0.214286	885	155
1	0.214286	881	165
1	0.214286	870	146
1	0.214286	871	147
1	0.214286	863	149
1	0.214286	848	162
1	0.214286	872	166
1	0.214286	864	179
1	0.214286	862	173
1	0.214286	864	187
1	0.214286	888	182
1	0.214286	873	175
1	0.214286	882	188
1	0.214286	908	177
1	0.214286	886	174
1	0.214286	881	171
1	0.214286	885	155
1	0.214286	896	183
1	0.214286	869	177
1	0.214286	875	179
1	0.214286	872	163
1	0.214286	893	167
1	0.214286	917	171
1	0.214286	897	154
1	0.214286	915	167
1	0.214286	903	159
1	0.214286	888	149
1	0.214286	900	158
1	0.214286	912	157
1	0.214286	895	146
1	0.214286	914	151
1	0.214286	917	150
1	0.214286	912	147
1	0.214286	899	161
1	0.214286	913	145
1	0.214286	901	154
1	0.214286	912	152
1	0.214286	919	149
1	0.214286	926	152
1	0.214286	923	157
1	0.214286	913	149
1	0.214286	931	165
1	0.214286	942	164
1	0.214286	936	162
1	0.214286	934	162
1	0.214286	938	155
1	0.214286	933	170
1	0.214286	946	170
1	0.214286	922	160
1	0.214286	932	161
1	0.214286	934	162
1	0.214286	917	149
1	0.214286	925	170
1	0.214286	924	154
1	0.214286	939	165
1	0.214286	903	133
1	0.214286	917	143
1	0.214286	929	154
1	0.214286	917	149
1	0.214286	933	152
1	0.214286	926	158
1	0.214286	910	153
1	0.214286	912	160
1	0.214286	921	147
1	0.214286	920	155
1	0.214286	913	167
1	0.214286	923	166
1	0.214286	931	163
1	0.214286	924	142
1	0.214286	932	151
1	0.214286	939	152
1	0.214286	939	159
1	0.214286	936	165
1	0.214286	938	161
1	0.214286	931	173
1	0.214286	928	176
1	0.214286	911	164
1	0.214286	929	149
1	0.214286	919	155
1	0.214286	926	170
1	0.214286	925	164
1	0.214286	910	158
1	0.214286	923	170
1	0.214286	918	173
1	0.214286	930	164
1	0.214286	936	165
1	0.214286	916	155
1	0.214286	906	162
1	0.214286	909	168
1	0.214286	890	141
1	0.214286	905	165
1	0.214286	897	160
1	0.214286	923	173
1	0.214286	923	182
1	0.214286	917	157
1	0.214286	924	176
1	0.214286	961	186
1	0.214286	944	159
1	0.214286	960	166
1	0.214286	956	167
1	0.214286	966	163
1	0.214286	958	163
1	0.214286	951	169
1	0.214286	969	160
1	0.214286	955	146
1	0.214286	963	155
1	0.214286	990	156
1	0.214286	979	142
1	0.214286	981	148
1	0.214286	976	152
1	0.214286	988	151
1	0.214286	993	152
1	0.214286	981	153
1	0.214286	977	147
1	0.214286	984	171
1	0.214286	980	162
1	0.214286	966	147
1	0.214286	975	146
1	0.214286	985	157
1	0.214286	984	161
1	0.214286	999	172
1	0.214286	976	140
1	0.214286	995	160
1	0.214286	998	148
1	0.214286	966	140
1	0.214286	996	138
1	0.214286	997	145
1	0.214286	998	163
1	0.214286	982	146
1	0.214286	991	170
1	0.214286	993	172
1	0.214286	1005	170
1	0.214286	987	163
1	0.214286	997	165
1	0.214286	992	158
1	0.214286	994	153
1	0.214286	1005	176
1	0.214286	1008	161
1	0.214286	991	148
1	0.214286	985	150
1	0.214286	983	148
1	0.214286	1003	144
1	0.214286	991	153
1	0.214286	990	151
1	0.214286	972	139
1	0.214286	989	160
1	0.214286	992	173
1	0.214286	999	186
1	0.214286	983	155
1	0.214286	966	141
1	0.214286	987	168
1	0.214286	994	168
1	0.214286	986	165
1	0.214286	977	167
1	0.214286	991	162
1	0.214286	1007	167
1	0.214286	1003	187
1	0.214286	983	181
1	0.214286	995	171
1	0.214286	995	167
1	0.214286	989	166
1	0.214286	1004	194
1	0.214286	995	168
1	0.214286	984	156
1	0.214286	1002	165
1	0.214286	986	139
1	0.214286	997	154
1	0.214286	1007	172
1	0.214286	1018	184
1	0.214286	990	164
1	0.214286	992	164
1	0.214286	1009	177
1	0.214286	995	171
1	0.214286	980	167
1	0.214286	991	161
1	0.214286	999	174
1	0.214286	994	186
1	0.214286	993	173
1	0.214286	965	148
1	0.214286	993	164
1	0.214286	976	170
1	0.214286	1004	190
1	0.214286	1013	179
1	0.214286	987	179
1	0.214286	982	167
1	0.214286	992	166
1	0.214286	983	175
1	0.214286	976	165
1	0.214286	1000	187
1	0.214286	988	163
1	0.214286	1010	186
1	0.214286	982	163
1	0.214286	994	178
1	0.214286	1005	186
1	0.214286	1009	187
1	0.214286	997	166
1	0.214286	980	163
1	0.214286	985	148
1	0.214286	999	170
1	0.214286	979	166
1	0.214286	996	169
1	0.214286	962	155
1	0.214286	998	167
1	0.214286	984	172
1	0.214286	973	159
1	0.214286	987	174
1	0.214286	996	182
1	0.214286	971	171
1	0.214286	980	194
1	0.214286	991	180
1	0.214286	998	189
1	0.214286	985	185
1	0.214286	971	190
1	0.214286	992	179
1	0.214286	972	182
1	0.214286	992	199
1	0.214286	973	161
1	0.214286	984	179
1	0.214286	980	178
1	0.214286	967	175
1	0.214286	986	199
1	0.214286	962	172
1	0.214286	987	185
1	0.214286	998	205
1	0.214286	988	189
1	0.214286	977	183
1	0.214286	993	201
1	0.214286	984	189
1	0.214286	986	194
1	0.214286	991	190
1	0.214286	1004	198
1	0.214286	985	179
1	0.214286	978	183
1	0.214286	984	187
1	0.214286	969	176
1	0.214286	968	181
1	0.214286	985	186
1	0.214286	992	199
1	0.214286	999	212
1	0.214286	990	207
1	0.214286	992	204
1	0.214286	978	193
1	0.214286	985	221
1	0.214286	967	173
1	0.214286	983	191
1	0.214286	984	177
1	0.214286	985	171
1	0.214286	974	169
1	0.214286	992	193
1	0.214286	974	185
1	0.214286	983	196
1	0.214286	980	201
1	0.214286	967	186
1	0.214286	970	190
1	0.214286	990	198
1	0.214286	970	183
1	0.214286	958	166
1	0.214286	975	173
1	0.214286	986	174
1	0.214286	986	179
1	0.214286	974	166
1	0.214286	964	172
1	0.214286	984	176
1	0.214286	985	177
1	0.214286	979	179
1	0.214286	978	177
1	0.214286	976	185
1	0.214286	984	177
1	0.214286	972	190
1	0.214286	980	186
1	0.214286	970	185
1	0.214286	980	200
1	0.214286	956	174
1	0.214286	976	182
1	0.214286	964	181
1	0.214286	974	173
1	0.214286	960	172
1	0.214286	962	181
1	0.214286	976	181
1	0.214286	981	191
1	0.214286	977	188
1	0.214286	972	173
1	0.214286	988	184
1	0.214286	974	181
1	0.214286	960	188
1	0.214286	971	193
1	0.214286	975	192
1	0.214286	975	168
1	0.214286	979	176
1	0.214286	976	168
1	0.214286	970	174
1	0.214286	979	171
1	0.214286	986	192
1	0.214286	968	177
1	0.214286	984	194
1	0.214286	985	179
1	0.214286	967	176
1	0.214286	1001	197
1	0.214286	984	196
1	0.214286	973	181
1	0.214286	977	186
1	0.214286	988	193
1	0.214286	978	191
1	0.214286	969	182
1	0.214286	991	207
1	0.214286	980	209
1	0.214286	971	186
1	0.214286	968	178
1	0.214286	970	175
1	0.214286	977	173
1	0.214286	992	195
1	0.214286	965	175
1	0.214286	988	184
1	0.214286	1006	187
1	0.214286	974	166
1	0.214286	967	176
1	0.214286	994	187
1	0.214286	982	180
1	0.214286	981	183
1	0.214286	985	190
1	0.214286	984	178
1	0.214286	971	165
1	0.214286	976	178
1	0.214286	985	185
1	0.214286	970	173
1	0.214286	975	170
1	0.214286	976	179
1	0.214286	977	193
1	0.214286	985	186
1	0.214286	985	191
1	0.214286	986	192
1	0.214286	963	168
1	0.214286	967	170
1	0.214286	972	181
1	0.214286	976	188
1	0.214286	991	201
1	0.214286	972	190
1	0.214286	970	190
1	0.214286	970	162
1	0.214286	976	167
1	0.214286	986	176
1	0.214286	979	167
1	0.214286	989	183
1	0.214286	972	162
1	0.214286	973	186
1	0.214286	984	201
1	0.214286	969	194
1	0.214286	986	203
1	0.214286	981	192
1	0.214286	981	190
1	0.214286	961	180
1	0.214286	969	197
1	0.214286	972	196
1	0.214286	961	177
1	0.214286	950	170
1	0.214286	959	179
1	0.214286	960	179
1	0.214286	965	189
1	0.214286	948	185
1	0.214286	954	178
1	0.214286	957	182
1	0.214286	980	188
1	0.214286	973	185
1	0.214286	995	194
1	0.214286	970	168
1	0.214286	977	170
1	0.214286	980	197
1	0.214286	992	206
1	0.214286	971	183
1	0.214286	984	167
1	0.214286	996	185
1	0.214286	979	180
1	0.214286	974	190
1	0.214286	967	188
1	0.214286	962	190
1	0.214286	979	180
1	0.214286	993	201
1	0.214286	983	202
1	0.214286	1005	204
1	0.214286	976	194
1	0.214286	971	188
1	0.214286	982	186
1	0.214286	973	172
1	0.214286	986	177
1	0.214286	956	166
1	0.214286	952	162
1	0.214286	978	169
1	0.214286	973	178
1	0.214286	958	184
1	0.214286	966	190
1	0.214286	963	174
1	0.214286	968	177
1	0.214286	975	188
1	0.214286	992	203
1	0.214286	971	190
1	0.214286	971	191
1	0.214286	983	194
1	0.214286	982	172
1	0.214286	976	180
1	0.214286	985	197
1	0.214286	981	193
1	0.214286	993	200
1	0.214286	971	175
1	0.214286	983	188
1	0.214286	982	190
1	0.214286	963	185
1	0.214286	946	180
1	0.214286	977	188
1	0.214286	973	194
1	0.214286	969	183
1	0.214286	953	177
1	0.214286	951	179
1	0.214286	949	174
1	0.214286	965	181
1	0.214286	961	187
1	0.214286	958	190
1	0.214286	986	200
1	0.214286	974	213
1	0.214286	962	201
1	0.214286	969	192
1	0.214286	963	198
1	0.214286	968	204
1	0.214286	963	176
1	0.214286	975	188
1	0.214286	962	176
1	0.214286	962	178
1	0.214286	955	180
1	0.214286	956	189
1	0.214286	959	174
1	0.214286	972	186
1	0.214286	981	192
1	0.214286	973	177
1	0.214286	970	152
1	0.214286	972	161
1	0.214286	984	169
1	0.214286	982	168
1	0.214286	968	165
1	0.214286	989	174
1	0.214286	966	174
1	0.214286	963	164
1	0.214286	965	187
1	0.214286	967	165
1	0.214286	976	176
1	0.214286	971	185
1	0.214286	981	186
1	0.214286	992	197
1	0.214286	964	170
1	0.214286	966	167
1	0.214286	958	153
1	0.214286	972	154
1	0.214286	972	164
1	0.214286	978	176
1	0.214286	976	163
1	0.214286	957	166
1	0.214286	959	163
1	0.214286	967	167
1	0.214286	984	179
1	0.214286	953	155
1	0.214286	957	170
1	0.214286	966	164
1	0.214286	987	182
1	0.214286	980	172
1	0.214286	985	177
1	0.214286	979	168
1	0.214286	986	159
1	0.214286	993	179
1	0.214286	962	144
1	0.214286	987	176
1	0.214286	978	182
1	0.214286	972	178
1	0.214286	961	168
1	0.214286	947	167
1	0.214286	968	167
1	0.214286	984	173
1	0.214286	975	169
1	0.214286	976	165
1	0.214286	977	171
1	0.214286	986	162
1	0.214286	970	167
1	0.214286	997	188
1	0.214286	972	169
1	0.214286	976	162
1	0.214286	973	173
1	0.214286	973	155
1	0.214286	976	162
1	0.214286	988	169
1	0.214286	1000	186
1	0.214286	980	191
1	0.214286	974	176
1	0.214286	987	173
1	0.214286	964	152
1	0.214286	991	170
1	0.214286	983	162
1	0.214286	979	168
1	0.214286	983	151
1	0.214286	966	159
1	0.214286	963	153
1	0.214286	977	141
1	0.214286	960	138
1	0.214286	965	146
1	0.214286	969	159
1	0.214286	946	151
1	0.214286	948	144
1	0.214286	987	166
1	0.214286	974	168
1	0.214286	984	157
1	0.214286	988	166
1	0.214286	968	156
1	0.214286	981	168
1	0.214286	986	168
1	0.214286	969	152
1	0.214286	979	182
1	0.214286	961	162
1	0.214286	964	160
1	0.214286	969	161
1	0.214286	963	164
1	0.214286	974	152
1	0.214286	959	155
1	0.214286	956	154
1	0.214286	979	162
1	0.214286	974	171
1	0.214286	966	172
1	0.214286	988	174
1	0.214286	979	176
1	0.214286	964	168
1	0.214286	982	165
1	0.214286	990	157
1	0.214286	984	178
1	0.214286	970	151
1	0.214286	964	161
1	0.214286	978	165
1	0.214286	976	165
1	0.214286	974	154
1	0.214286	963	160
1	0.214286	974	161
1	0.214286	968	149
1	0.214286	964	162
1	0.214286	964	150
1	0.214286	970	153
1	0.214286	977	143
1	0.214286	972	153
1	0.214286	981	149
1	0.214286	982	161
1	0.214286	954	159
1	0.214286	947	151
1	0.214286	959	150
1	0.214286	973	166
1	0.214286	962	162
1	0.214286	950	162
1	0.214286	958	174
1	0.214286	986	185
1	0.214286	977	185
1	0.214286	962	171
1	0.214286	981	159
1	0.214286	972	148
1	0.214286	981	144
1	0.214286	976	156
1	0.214286	971	149
1	0.214286	970	164
1	0.214286	970	166
1	0.214286	971	159
1	0.214286	960	163
1	0.214286	960	160
1	0.214286	978	173
1	0.214286	964	159
1	0.214286	981	169
1	0.214286	1003	188
1	0.214286	990	173
1	0.214286	988	158
1	0.214286	943	120
1	0.214286	977	153
1	0.214286	971	157
1	0.214286	977	157
1	0.214286	974	154
1	0.214286	971	150
1	0.214286	977	164
1	0.214286	978	153
1	0.214286	961	157
1	0.214286	961	149
1	0.214286	950	148
1	0.214286	955	145
1	0.214286	952	160
1	0.214286	977	151
1	0.214286	980	161
1	0.214286	965	145
1	0.214286	952	155
1	0.214286	962	144
1	0.214286	955	146
1	0.214286	983	157
1	0.214286	982	144
1	0.214286	966	150
1	0.214286	981	150
1	0.214286	961	141
1	0.214286	955	133
1	0.214286	975	157
1	0.214286	968	160
1	0.214286	983	144
1	0.214286	982	145
1	0.214286	997	146
1	0.214286	977	136
1	0.214286	1005	156
1	0.214286	979	142
1	0.214286	988	148
1	0.214286	985	153
1	0.214286	975	149
1	0.214286	983	137
1	0.214286	987	155
1	0.214286	975	124
1	0.214286	977	128
1	0.214286	977	130
1	0.214286	997	133
1	0.214286	999	163
1	0.214286	983	144
1	0.214286	981	143
1	0.214286	994	152
1	0.214286	999	150
1	0.214286	968	135
1	0.214286	974	153
1	0.214286	973	143
1	0.214286	999	154
1	0.214286	985	152
1	0.214286	980	151
1	0.214286	996	159
1	0.214286	999	158
1	0.214286	1001	154
1	0.214286	993	149
1	0.214286	995	149
1	0.214286	991	142
1	0.214286	1005	178
1	0.214286	985	149
1	0.214286	1006	166
1	0.214286	993	155
1	0.214286	723	93
1	0.214286	980	136
1	0.214286	992	147
1	0.214286	990	154
1	0.214286	983	154
1	0.214286	996	155
1	0.214286	993	142
1	0.214286	988	131
1	0.214286	979	134
1	0.214286	1001	154
1	0.214286	998	152
1	0.214286	980	161
1	0.214286	992	160
1	0.214286	981	160
1	0.214286	974	149
1	0.214286	986	154
1	0.214286	990	159
1	0.214286	977	144
1	0.214286	973	166
1	0.214286	945	140
1	0.214286	965	149
1	0.214286	983	157
1	0.214286	983	140
1	0.214286	980	155
1	0.214286	971	138
1	0.214286	980	151
1	0.214286	984	149
1	0.214286	973	145
1	0.214286	965	161
1	0.214286	981	159
1	0.214286	984	160
1	0.214286	969	159
1	0.214286	969	140
1	0.214286	966	154
1	0.214286	950	149
1	0.214286	952	157
1	0.214286	954	146
1	0.214286	964	144
1	0.214286	983	148
1	0.214286	958	163
1	0.214286	958	146
1	0.214286	959	153
1	0.214286	945	130
1	0.214286	957	149
1	0.214286	938	135
1	0.214286	962	152
1	0.214286	949	134
1	0.214286	950	128
1	0.214286	955	139
1	0.214286	956	144
1	0.214286	974	144
1	0.214286	954	135
1	0.214286	946	135
1	0.214286	970	150
1	0.214286	950	167
1	0.214286	949	154
1	0.214286	951	152
1	0.357143	942	159
1	0.357143	927	143
1	0.357143	945	145
1	0.357143	964	144
1	0.357143	960	144
1	0.357143	957	137
1	0.357143	938	120
1	0.357143	930	152
1	0.357143	913	134
1	0.357143	930	136
1	0.357143	914	129
1	0.357143	936	153
1	0.357143	893	124
1	0.357143	906	128
1	0.357143	921	154
1	0.357143	899	137
1	0.357143	915	137
1	0.357143	928	143
1	0.357143	926	135
1	0.357143	907	136
1	0.357143	913	164
1	0.357143	910	143
1	0.357143	897	119
1	0.357143	895	126
1	0.357143	916	139
1	0.357143	907	138
1	0.357143	896	128
1	0.357143	908	142
1	0.357143	896	151
1	0.357143	887	150
1	0.357143	899	154
1	0.357143	902	127
1	0.357143	931	134
1	0.357143	916	141
1	0.357143	905	123
1	0.357143	904	127
1	0.357143	906	129
1	0.357143	897	126
1	0.357143	906	111
1	0.357143	922	155
1	0.357143	927	167
1	0.357143	889	136
1	0.357143	902	148
1	0.357143	880	139
1	0.357143	888	139
1	0.357143	887	139
1	0.357143	896	144
1	0.357143	898	136
1	0.357143	924	134
1	0.357143	919	130
1	0.357143	919	130
1	0.357143	935	151
1	0.357143	901	140
1	0.357143	884	137
1	0.357143	906	152
1	0.357143	870	148
1	0.357143	849	131
1	0.357143	875	125
1	0.357143	864	123
1	0.357143	862	129
1	0.357143	879	148
1	0.357143	836	135
1	0.357143	839	133
1	0.357143	826	149
1	0.357143	824	154
1	0.357143	832	138
1	0.357143	835	151
1	0.357143	854	165
1	0.357143	850	168
1	0.357143	855	171
1	0.357143	835	168
1	0.357143	834	171
1	0.357143	831	149
1	0.357143	841	166
1	0.357143	850	166
1	0.357143	845	170
1	0.357143	859	162
1	0.357143	830	159
1	0.357143	854	184
1	0.357143	845	176
1	0.357143	835	157
1	0.357143	835	176
1	0.357143	829	162
1	0.357143	839	178
1	0.357143	816	185
1	0.357143	837	180
1	0.357143	825	172
1	0.357143	825	165
1	0.357143	836	171
1	0.357143	872	191
1	0.357143	832	171
1	0.357143	842	170
1	0.357143	813	163
1	0.357143	836	161
1	0.357143	862	185
1	0.357143	867	188
1	0.357143	877	199
1	0.357143	869	193
1	0.357143	869	178
1	0.357143	906	190
1	0.357143	905	205
1	0.357143	883	190
1	0.357143	880	181
1	0.357143	877	171
1	0.357143	872	173
1	0.357143	873	177
1	0.357143	852	172
1	0.357143	860	185
1	0.357143	871	206
1	0.357143	839	180
1	0.357143	870	199
1	0.357143	900	214
1	0.357143	927	196
1	0.357143	926	193
1	0.357143	920	175
1	0.357143	943	179
1	0.357143	923	180
1	0.357143	923	182
1	0.357143	920	179
1	0.357143	926	176
1	0.357143	915	181
1	0.357143	919	183
1	0.357143	918	195
1	0.357143	905	190
1	0.357143	919	206
1	0.357143	897	196
1	0.357143	909	233
1	0.357143	900	211
1	0.357143	916	217
1	0.357143	917	214
1	0.357143	923	217
1	0.357143	933	211
1	0.357143	940	202
1	0.357143	945	202
1	0.357143	940	168
1	0.357143	964	192
1	0.357143	959	179
1	0.357143	954	188
1	0.357143	963	195
1	0.357143	960	196
1	0.357143	963	201
1	0.357143	953	203
1	0.357143	973	201
1	0.357143	974	202
1	0.357143	970	184
1	0.357143	963	197
1	0.357143	968	205
1	0.357143	963	199
1	0.357143	968	214
1	0.357143	984	209
1	0.357143	983	192
1	0.357143	993	221
1	0.357143	988	225
1	0.357143	983	229
1	0.357143	975	218
1	0.357143	979	204
1	0.357143	969	186
1	0.357143	983	189
1	0.357143	988	196
1	0.357143	987	201
1	0.357143	984	201
1	0.357143	991	216
1	0.357143	985	202
1	0.357143	969	217
1	0.357143	969	214
1	0.357143	956	192
1	0.357143	960	213
1	0.357143	961	201
1	0.357143	962	191
1	0.357143	967	207
1	0.357143	977	200
1	0.357143	979	219
1	0.357143	982	209
1	0.357143	978	193
1	0.357143	975	201
1	0.357143	981	202
1	0.357143	968	201
1	0.357143	980	208
1	0.357143	974	197
1	0.357143	964	194
1	0.357143	967	216
1	0.357143	980	202
1	0.357143	979	217
1	0.357143	955	198
1	0.357143	969	190
1	0.357143	976	193
1	0.357143	972	168
1	0.357143	988	209
1	0.357143	970	190
1	0.357143	972	202
1	0.357143	948	189
1	0.357143	977	194
1	0.357143	962	181
1	0.357143	982	204
1	0.357143	976	201
1	0.357143	967	208
1	0.357143	961	197
1	0.357143	966	206
1	0.357143	961	206
1	0.357143	977	217
1	0.357143	989	211
1	0.357143	997	225
1	0.357143	984	198
1	0.357143	974	186
1	0.357143	975	170
1	0.357143	990	180
1	0.357143	980	194
1	0.357143	981	196
1	0.357143	956	190
1	0.357143	978	202
1	0.357143	988	211
1	0.357143	980	206
1	0.357143	969	193
1	0.357143	988	194
1	0.357143	969	181
1	0.357143	994	192
1	0.357143	965	174
1	0.357143	981	200
1	0.357143	979	187
1	0.357143	967	190
1	0.357143	973	195
1	0.357143	961	178
1	0.357143	973	187
1	0.357143	987	202
1	0.357143	975	190
1	0.357143	965	182
1	0.357143	969	183
1	0.357143	977	201
1	0.357143	984	202
1	0.357143	981	205
1	0.357143	966	188
1	0.357143	984	211
1	0.357143	958	190
1	0.357143	963	206
1	0.357143	956	184
1	0.357143	998	223
1	0.357143	959	196
1	0.357143	954	180
1	0.357143	977	196
1	0.357143	945	170
1	0.357143	967	182
1	0.357143	965	164
1	0.357143	982	198
1	0.357143	953	177
1	0.357143	964	179
1	0.357143	974	196
1	0.357143	971	193
1	0.357143	973	194
1	0.357143	980	194
1	0.357143	977	197
1	0.357143	975	181
1	0.357143	953	165
1	0.357143	972	193
1	0.357143	967	194
1	0.357143	977	192
1	0.357143	969	201
1	0.357143	966	176
1	0.357143	962	174
1	0.357143	957	186
1	0.357143	969	204
1	0.357143	964	197
1	0.357143	967	190
1	0.357143	982	213
1	0.357143	948	182
1	0.357143	938	192
1	0.357143	972	193
1	0.357143	946	184
1	0.357143	953	183
1	0.357143	963	180
1	0.357143	959	178
1	0.357143	966	183
1	0.357143	955	180
1	0.357143	960	182
1	0.357143	941	183
1	0.357143	957	185
1	0.357143	952	175
1	0.357143	961	192
1	0.357143	954	194
1	0.357143	956	182
1	0.357143	972	196
1	0.357143	965	206
1	0.357143	956	203
1	0.357143	947	184
1	0.357143	947	204
1	0.357143	955	203
1	0.357143	967	215
1	0.357143	968	232
1	0.357143	958	218
1	0.357143	951	207
1	0.357143	961	207
1	0.357143	956	188
1	0.357143	943	177
1	0.357143	958	188
1	0.357143	981	184
1	0.357143	971	177
1	0.357143	964	184
1	0.357143	945	186
1	0.357143	959	189
1	0.357143	966	195
1	0.357143	962	189
1	0.357143	942	183
1	0.357143	951	196
1	0.357143	932	170
1	0.357143	945	184
1	0.357143	942	193
1	0.357143	944	190
1	0.357143	963	192
1	0.357143	948	186
1	0.357143	951	192
1	0.357143	946	187
1	0.357143	936	175
1	0.357143	934	172
1	0.357143	928	171
1	0.357143	967	197
1	0.357143	950	197
1	0.357143	956	201
1	0.357143	949	191
1	0.357143	983	199
1	0.357143	967	188
1	0.357143	938	175
1	0.357143	958	194
1	0.357143	964	181
1	0.357143	955	194
1	0.357143	963	195
1	0.357143	955	179
1	0.357143	949	183
1	0.357143	951	177
1	0.357143	965	178
1	0.357143	942	165
1	0.357143	960	179
1	0.357143	962	172
1	0.357143	957	173
1	0.357143	966	189
1	0.357143	967	175
1	0.357143	965	176
1	0.357143	982	191
1	0.357143	940	180
1	0.357143	964	192
1	0.357143	961	188
1	0.357143	970	193
1	0.357143	971	200
1	0.357143	961	194
1	0.357143	951	200
1	0.357143	957	187
1	0.357143	958	182
1	0.357143	956	174
1	0.357143	955	189
1	0.357143	946	182
1	0.357143	971	192
1	0.357143	950	181
1	0.357143	957	175
1	0.357143	942	171
1	0.357143	958	185
1	0.357143	955	188
1	0.357143	947	174
1	0.357143	966	180
1	0.357143	946	179
1	0.357143	947	172
1	0.357143	948	180
1	0.357143	952	174
1	0.357143	954	167
1	0.357143	972	170
1	0.357143	947	166
1	0.357143	951	171
1	0.357143	919	153
1	0.357143	934	148
1	0.357143	942	169
1	0.357143	943	171
1	0.357143	947	173
1	0.357143	959	184
1	0.357143	959	209
1	0.357143	952	180
1	0.357143	949	193
1	0.357143	936	173
1	0.357143	934	183
1	0.357143	933	165
1	0.357143	932	170
1	0.357143	955	190
1	0.357143	939	186
1	0.357143	939	158
1	0.357143	944	162
1	0.357143	944	161
1	0.357143	946	157
1	0.357143	934	151
1	0.357143	936	162
1	0.357143	923	167
1	0.357143	921	174
1	0.357143	941	173
1	0.357143	943	166
1	0.357143	936	169
1	0.357143	944	180
1	0.357143	925	160
1	0.357143	938	180
1	0.357143	931	173
1	0.357143	935	161
1	0.357143	931	157
1	0.357143	936	173
1	0.357143	949	173
1	0.357143	957	183
1	0.357143	938	171
1	0.357143	947	175
1	0.357143	944	167
1	0.357143	961	189
1	0.357143	975	184
1	0.357143	948	175
1	0.357143	946	168
1	0.357143	939	166
1	0.357143	942	162
1	0.357143	960	172
1	0.357143	965	168
1	0.357143	964	173
1	0.357143	962	169
1	0.357143	938	145
1	0.357143	956	155
1	0.357143	962	160
1	0.357143	956	158
1	0.357143	945	169
1	0.357143	959	175
1	0.357143	969	194
1	0.357143	978	163
1	0.357143	964	172
1	0.357143	958	165
1	0.357143	938	158
1	0.357143	936	155
1	0.357143	943	142
1	0.357143	936	162
1	0.357143	947	158
1	0.357143	967	168
1	0.357143	967	172
1	0.357143	949	168
1	0.357143	947	159
1	0.357143	959	169
1	0.357143	952	178
1	0.357143	962	172
1	0.357143	958	173
1	0.357143	966	184
1	0.357143	936	155
1	0.357143	956	171
1	0.357143	967	173
1	0.357143	954	176
1	0.357143	949	171
1	0.357143	957	162
1	0.357143	960	171
1	0.357143	953	161
1	0.357143	954	165
1	0.357143	953	170
1	0.357143	956	156
1	0.357143	974	178
1	0.357143	976	171
1	0.357143	960	164
1	0.357143	951	156
1	0.357143	976	162
1	0.357143	965	158
1	0.357143	959	151
1	0.357143	946	128
1	0.357143	967	155
1	0.357143	944	138
1	0.357143	971	156
1	0.357143	957	151
1	0.357143	947	147
1	0.357143	960	163
1	0.357143	962	152
1	0.357143	965	153
1	0.357143	958	141
1	0.357143	970	152
1	0.357143	976	166
1	0.357143	967	149
1	0.357143	949	151
1	0.357143	961	168
1	0.357143	956	157
1	0.357143	942	156
1	0.357143	982	187
1	0.357143	945	162
1	0.357143	947	171
1	0.357143	960	153
1	0.357143	953	151
1	0.357143	952	163
1	0.357143	931	156
1	0.357143	948	172
1	0.357143	949	154
1	0.357143	941	168
1	0.357143	946	165
1	0.357143	945	161
1	0.357143	927	155
1	0.357143	943	159
1	0.357143	948	175
1	0.357143	928	158
1	0.357143	934	153
1	0.357143	950	156
1	0.357143	946	150
1	0.357143	937	140
1	0.357143	948	162
1	0.357143	936	149
1	0.357143	937	131
1	0.357143	948	154
1	0.357143	926	150
1	0.357143	934	145
1	0.357143	949	157
1	0.357143	939	147
1	0.357143	941	142
1	0.357143	948	150
1	0.357143	942	136
1	0.357143	957	157
1	0.357143	942	158
1	0.357143	944	156
1	0.357143	941	152
1	0.357143	973	166
1	0.357143	957	152
1	0.357143	949	148
1	0.357143	940	151
1	0.357143	958	157
1	0.357143	950	157
1	0.357143	941	141
1	0.357143	957	159
1	0.357143	970	175
1	0.357143	955	179
1	0.357143	950	163
1	0.357143	950	171
1	0.357143	939	169
1	0.357143	936	161
1	0.357143	953	178
1	0.357143	922	153
1	0.357143	937	169
1	0.357143	924	168
1	0.357143	931	152
1	0.357143	918	164
1	0.357143	921	162
1	0.357143	926	168
1	0.357143	940	153
1	0.357143	924	148
1	0.357143	940	144
1	0.357143	938	161
1	0.357143	920	142
1	0.357143	931	145
1	0.357143	928	141
1	0.357143	945	146
1	0.357143	944	150
1	0.357143	930	154
1	0.357143	932	148
1	0.357143	950	163
1	0.357143	938	143
1	0.357143	947	161
1	0.357143	945	177
1	0.357143	947	156
1	0.357143	930	153
1	0.357143	939	153
1	0.357143	937	154
1	0.357143	932	155
1	0.357143	933	139
1	0.357143	920	142
1	0.357143	914	147
1	0.357143	924	155
1	0.357143	945	165
1	0.357143	928	136
1	0.357143	928	132
1	0.357143	939	148
1	0.357143	938	157
1	0.357143	947	163
1	0.357143	930	156
1	0.357143	917	144
1	0.357143	945	174
1	0.357143	950	168
1	0.357143	967	170
1	0.357143	947	159
1	0.357143	935	148
1	0.357143	968	145
1	0.357143	947	148
1	0.357143	945	153
1	0.357143	955	166
1	0.357143	948	181
1	0.357143	957	175
1	0.357143	931	167
1	0.357143	942	192
1	0.357143	940	184
1	0.357143	961	178
1	0.357143	965	193
1	0.357143	943	173
1	0.357143	953	167
1	0.357143	955	173
1	0.357143	955	176
1	0.357143	951	165
1	0.357143	931	138
1	0.357143	943	147
1	0.357143	957	161
1	0.357143	962	180
1	0.357143	963	182
1	0.357143	950	172
1	0.357143	951	174
1	0.357143	968	191
1	0.357143	951	167
1	0.357143	961	156
1	0.357143	958	160
1	0.357143	971	160
1	0.357143	948	145
1	0.357143	950	157
1	0.357143	942	171
1	0.357143	944	175
1	0.357143	940	170
1	0.357143	931	170
1	0.357143	942	170
1	0.357143	939	171
1	0.357143	947	161
1	0.357143	954	167
1	0.357143	953	161
1	0.357143	952	158
1	0.357143	955	152
1	0.357143	938	151
1	0.357143	955	164
1	0.357143	941	154
1	0.357143	943	143
1	0.357143	916	137
1	0.357143	919	150
1	0.357143	909	143
1	0.357143	904	159
1	0.357143	925	156
1	0.357143	938	164
1	0.357143	909	148
1	0.357143	917	148
1	0.357143	901	153
1	0.357143	924	148
1	0.357143	914	152
1	0.357143	917	142
1	0.357143	908	127
1	0.357143	917	128
1	0.357143	909	135
1	0.357143	913	148
1	0.357143	934	176
1	0.357143	905	177
1	0.357143	893	155
1	0.357143	878	139
1	0.357143	865	157
1	0.357143	846	152
1	0.357143	856	178
1	0.357143	854	148
1	0.357143	859	166
1	0.357143	862	165
1	0.357143	848	159
1	0.357143	874	159
1	0.357143	886	155
1	0.357143	870	151
1	0.357143	854	154
1	0.357143	869	178
1	0.357143	842	178
1	0.357143	864	182
1	0.357143	846	179
1	0.357143	830	169
1	0.357143	850	165
1	0.357143	866	182
1	0.357143	860	185
1	0.357143	843	166
1	0.357143	845	152
1	0.357143	850	167
1	0.357143	880	173
1	0.357143	864	184
1	0.357143	854	167
1	0.357143	869	161
1	0.357143	861	143
1	0.357143	854	147
1	0.357143	845	158
1	0.357143	867	173
1	0.357143	854	170
1	0.357143	829	169
1	0.357143	839	146
1	0.357143	874	186
1	0.357143	857	165
1	0.357143	855	170
1	0.357143	873	173
1	0.357143	880	178
1	0.357143	842	169
1	0.357143	857	177
1	0.357143	859	173
1	0.357143	852	158
1	0.357143	868	176
1	0.357143	856	166
1	0.357143	847	156
1	0.357143	854	172
1	0.357143	851	163
1	0.357143	843	147
1	0.357143	857	144
1	0.357143	856	160
1	0.357143	878	159
1	0.357143	854	144
1	0.357143	875	163
1	0.357143	847	165
1	0.357143	847	175
1	0.357143	827	155
1	0.357143	814	166
1	0.357143	829	153
1	0.357143	839	165
1	0.357143	846	155
1	0.357143	833	156
1	0.357143	847	160
1	0.357143	837	165
1	0.357143	801	152
1	0.357143	841	176
1	0.357143	828	155
1	0.357143	845	166
1	0.357143	840	176
1	0.357143	856	194
1	0.357143	838	168
1	0.357143	824	166
1	0.357143	849	175
1	0.357143	878	172
1	0.357143	841	143
1	0.357143	851	166
1	0.357143	859	181
1	0.357143	857	177
1	0.357143	849	186
1	0.357143	860	208
1	0.357143	854	188
1	0.357143	862	194
1	0.357143	842	154
1	0.357143	848	165
1	0.357143	848	164
1	0.357143	845	157
1	0.357143	842	144
1	0.357143	837	160
1	0.357143	825	168
1	0.357143	821	164
1	0.357143	837	161
1	0.500000	826	165
1	0.500000	825	172
1	0.500000	833	197
1	0.500000	838	183
1	0.500000	837	165
1	0.500000	827	179
1	0.500000	821	188
1	0.500000	837	187
1	0.500000	814	166
1	0.500000	840	174
1	0.500000	828	183
1	0.500000	847	172
1	0.500000	838	192
1	0.500000	830	170
1	0.500000	851	169
1	0.500000	846	164
1	0.500000	834	178
1	0.500000	838	170
1	0.500000	832	171
1	0.500000	849	168
1	0.500000	817	154
1	0.500000	831	148
1	0.500000	821	150
1	0.500000	817	155
1	0.500000	833	182
1	0.500000	815	175
1	0.500000	805	153
1	0.500000	819	167
1	0.500000	805	160
1	0.500000	834	152
1	0.500000	831	164
1	0.500000	832	172
1	0.500000	838	164
1	0.500000	845	163
1	0.500000	844	155
1	0.500000	847	169
1	0.500000	840	168
1	0.500000	841	171
1	0.500000	832	180
1	0.500000	831	178
1	0.500000	830	187
1	0.500000	809	163
1	0.500000	815	162
1	0.500000	823	167
1	0.500000	828	178
1	0.500000	828	177
1	0.500000	811	174
1	0.500000	811	156
1	0.500000	820	172
1	0.500000	798	149
1	0.500000	828	185
1	0.500000	804	177
1	0.500000	798	174
1	0.500000	820	186
1	0.500000	808	169
1	0.500000	838	186
1	0.500000	830	168
1	0.500000	818	169
1	0.500000	814	160
1	0.500000	809	163
1	0.500000	816	186
1	0.500000	810	178
1	0.500000	816	160
1	0.500000	827	160
1	0.500000	841	167
1	0.500000	849	171
1	0.500000	843	171
1	0.500000	832	146
1	0.500000	821	151
1	0.500000	834	175
1	0.500000	835	180
1	0.500000	807	155
1	0.500000	814	175
1	0.500000	847	189
1	0.500000	831	184
1	0.500000	827	195
1	0.500000	813	173
1	0.500000	814	171
1	0.500000	810	161
1	0.500000	821	166
1	0.500000	819	163
1	0.500000	806	158
1	0.500000	829	181
1	0.500000	856	200
1	0.500000	844	183
1	0.500000	837	161
1	0.500000	846	171
1	0.500000	850	163
1	0.500000	844	168
1	0.500000	857	171
1	0.500000	857	181
1	0.500000	850	161
1	0.500000	846	183
1	0.500000	847	186
1	0.500000	843	198
1	0.500000	828	176
1	0.500000	818	164
1	0.500000	819	166
1	0.500000	817	148
1	0.500000	849	176
1	0.500000	828	176
1	0.500000	829	189
1	0.500000	840	183
1	0.500000	845	164
1	0.500000	875	172
1	0.500000	855	162
[truncated: 286,082 more rows]
