# Supplementary material for: Markerless tracking of an entire honey bee colony
Source: Nat Commun. 2021 Mar 19;12:1733. doi: 10.1038/s41467-021-21769-1 (PMC7979864; doi:10.1038/s41467-021-21769-1)
Supplement: Supplementary file 4 — Description of Additional Supplementary Files [file 41467_2021_21769_MOESM4_ESM.zip › raw_source/fig_3_sup_fig_5.txt]

# hive	frequency	PSD_visible_bees	PSD_cell-bees
1	0.053075	890.000000	103.000000
1	0.053274	924.000000	157.000000
1	0.053472	908.000000	136.000000
1	0.053671	916.000000	155.000000
1	0.053869	910.000000	157.000000
1	0.054067	936.000000	190.000000
1	0.054266	915.000000	166.000000
1	0.054464	914.000000	171.000000
1	0.054663	917.000000	186.000000
1	0.054861	904.000000	193.000000
1	0.055060	908.000000	202.000000
1	0.055258	923.000000	200.000000
1	0.055456	927.000000	196.000000
1	0.055655	896.000000	172.000000
1	0.055853	900.000000	174.000000
1	0.056052	903.000000	189.000000
1	0.056250	896.000000	169.000000
1	0.056448	888.000000	173.000000
1	0.056647	893.000000	171.000000
1	0.056845	907.000000	190.000000
1	0.057044	910.000000	184.000000
1	0.057242	887.000000	169.000000
1	0.057440	909.000000	169.000000
1	0.057639	892.000000	156.000000
1	0.057837	909.000000	162.000000
1	0.058036	909.000000	178.000000
1	0.058234	912.000000	182.000000
1	0.058433	914.000000	205.000000
1	0.058631	914.000000	204.000000
1	0.058829	910.000000	186.000000
1	0.059028	910.000000	189.000000
1	0.059226	899.000000	192.000000
1	0.059425	911.000000	190.000000
1	0.059623	918.000000	195.000000
1	0.059821	910.000000	189.000000
1	0.060020	908.000000	182.000000
1	0.060218	920.000000	180.000000
1	0.060417	917.000000	169.000000
1	0.060615	913.000000	174.000000
1	0.060813	913.000000	177.000000
1	0.061012	913.000000	173.000000
1	0.061210	914.000000	189.000000
1	0.061409	909.000000	174.000000
1	0.061607	922.000000	165.000000
1	0.061806	911.000000	173.000000
1	0.062004	908.000000	176.000000
1	0.062202	918.000000	163.000000
1	0.062401	901.000000	164.000000
1	0.062599	921.000000	179.000000
1	0.062798	928.000000	175.000000
1	0.062996	911.000000	148.000000
1	0.063194	910.000000	151.000000
1	0.063393	912.000000	148.000000
1	0.063591	908.000000	163.000000
1	0.063790	917.000000	180.000000
1	0.063988	906.000000	165.000000
1	0.064187	922.000000	172.000000
1	0.064385	918.000000	175.000000
1	0.064583	908.000000	180.000000
1	0.064782	916.000000	179.000000
1	0.064980	894.000000	169.000000
1	0.065179	909.000000	175.000000
1	0.065377	908.000000	162.000000
1	0.065575	899.000000	190.000000
1	0.065774	905.000000	195.000000
1	0.065972	906.000000	177.000000
1	0.066171	915.000000	178.000000
1	0.066369	915.000000	189.000000
1	0.066567	914.000000	185.000000
1	0.066766	906.000000	180.000000
1	0.066964	211.000000	49.000000
1	0.067163	909.000000	176.000000
1	0.067361	909.000000	165.000000
1	0.067560	911.000000	177.000000
1	0.067758	921.000000	190.000000
1	0.067956	937.000000	202.000000
1	0.068155	924.000000	179.000000
1	0.068353	915.000000	176.000000
1	0.068552	902.000000	159.000000
1	0.068750	918.000000	172.000000
1	0.068948	909.000000	162.000000
1	0.069147	926.000000	166.000000
1	0.069345	925.000000	184.000000
1	0.069544	900.000000	167.000000
1	0.069742	924.000000	194.000000
1	0.069940	928.000000	188.000000
1	0.070139	946.000000	214.000000
1	0.070337	934.000000	196.000000
1	0.070536	920.000000	193.000000
1	0.070734	923.000000	183.000000
1	0.070933	917.000000	185.000000
1	0.071131	936.000000	198.000000
1	0.071329	933.000000	187.000000
1	0.071528	933.000000	195.000000
1	0.071726	928.000000	189.000000
1	0.071925	914.000000	180.000000
1	0.072123	928.000000	195.000000
1	0.072321	915.000000	186.000000
1	0.072520	921.000000	182.000000
1	0.072718	918.000000	168.000000
1	0.072917	897.000000	150.000000
1	0.073115	898.000000	167.000000
1	0.073313	912.000000	155.000000
1	0.073512	897.000000	155.000000
1	0.073710	916.000000	174.000000
1	0.073909	914.000000	171.000000
1	0.074107	891.000000	150.000000
1	0.074306	909.000000	182.000000
1	0.074504	914.000000	186.000000
1	0.074702	902.000000	180.000000
1	0.074901	911.000000	188.000000
1	0.075099	897.000000	176.000000
1	0.075298	909.000000	166.000000
1	0.075496	916.000000	182.000000
1	0.075694	900.000000	169.000000
1	0.075893	917.000000	162.000000
1	0.076091	914.000000	181.000000
1	0.076290	939.000000	190.000000
1	0.076488	917.000000	170.000000
1	0.076687	936.000000	178.000000
1	0.076885	908.000000	154.000000
1	0.077083	920.000000	138.000000
1	0.077282	917.000000	153.000000
1	0.077480	927.000000	165.000000
1	0.077679	945.000000	182.000000
1	0.077877	936.000000	172.000000
1	0.078075	911.000000	158.000000
1	0.078274	914.000000	176.000000
1	0.078472	940.000000	180.000000
1	0.078671	932.000000	183.000000
1	0.078869	931.000000	188.000000
1	0.079067	924.000000	184.000000
1	0.079266	906.000000	178.000000
1	0.079464	909.000000	176.000000
1	0.079663	938.000000	182.000000
1	0.079861	916.000000	171.000000
1	0.080060	937.000000	191.000000
1	0.080258	942.000000	193.000000
1	0.080456	906.000000	160.000000
1	0.080655	900.000000	166.000000
1	0.080853	918.000000	185.000000
1	0.081052	925.000000	193.000000
1	0.081250	935.000000	211.000000
1	0.081448	939.000000	210.000000
1	0.081647	941.000000	190.000000
1	0.081845	906.000000	182.000000
1	0.082044	916.000000	190.000000
1	0.082242	928.000000	180.000000
1	0.082440	901.000000	161.000000
1	0.082639	913.000000	168.000000
1	0.082837	915.000000	182.000000
1	0.083036	919.000000	168.000000
1	0.083234	927.000000	177.000000
1	0.083433	917.000000	173.000000
1	0.083631	928.000000	178.000000
1	0.083829	927.000000	183.000000
1	0.084028	925.000000	171.000000
1	0.084226	934.000000	184.000000
1	0.084425	918.000000	177.000000
1	0.084623	923.000000	176.000000
1	0.084821	942.000000	187.000000
1	0.085020	940.000000	187.000000
1	0.085218	916.000000	174.000000
1	0.085417	917.000000	173.000000
1	0.085615	923.000000	194.000000
1	0.085813	923.000000	181.000000
1	0.086012	903.000000	169.000000
1	0.086210	915.000000	188.000000
1	0.086409	922.000000	186.000000
1	0.086607	938.000000	193.000000
1	0.086806	934.000000	198.000000
1	0.087004	923.000000	178.000000
1	0.087202	929.000000	201.000000
1	0.087401	930.000000	210.000000
1	0.087599	927.000000	201.000000
1	0.087798	941.000000	186.000000
1	0.087996	936.000000	202.000000
1	0.088194	931.000000	181.000000
1	0.088393	928.000000	168.000000
1	0.088591	928.000000	167.000000
1	0.088790	944.000000	195.000000
1	0.088988	916.000000	165.000000
1	0.089187	920.000000	177.000000
1	0.089385	932.000000	175.000000
1	0.089583	928.000000	183.000000
1	0.089782	933.000000	168.000000
1	0.089980	929.000000	173.000000
1	0.090179	934.000000	175.000000
1	0.090377	914.000000	162.000000
1	0.090575	927.000000	164.000000
1	0.090774	914.000000	161.000000
1	0.090972	928.000000	176.000000
1	0.091171	920.000000	169.000000
1	0.091369	928.000000	190.000000
1	0.091567	936.000000	182.000000
1	0.091766	924.000000	176.000000
1	0.091964	926.000000	162.000000
1	0.092163	932.000000	174.000000
1	0.092361	947.000000	174.000000
1	0.092560	929.000000	168.000000
1	0.092758	926.000000	166.000000
1	0.092956	937.000000	158.000000
1	0.093155	906.000000	153.000000
1	0.093353	918.000000	183.000000
1	0.093552	918.000000	178.000000
1	0.093750	909.000000	181.000000
1	0.093948	942.000000	209.000000
1	0.094147	920.000000	196.000000
1	0.094345	923.000000	202.000000
1	0.094544	921.000000	191.000000
1	0.094742	925.000000	188.000000
1	0.094940	926.000000	189.000000
1	0.095139	922.000000	188.000000
1	0.095337	925.000000	193.000000
1	0.095536	924.000000	177.000000
1	0.095734	935.000000	186.000000
1	0.095933	939.000000	194.000000
1	0.096131	925.000000	174.000000
1	0.096329	929.000000	172.000000
1	0.096528	929.000000	172.000000
1	0.096726	923.000000	160.000000
1	0.096925	938.000000	176.000000
1	0.097123	933.000000	167.000000
1	0.097321	938.000000	167.000000
1	0.097520	907.000000	150.000000
1	0.097718	937.000000	181.000000
1	0.097917	929.000000	185.000000
1	0.098115	930.000000	175.000000
1	0.098313	919.000000	178.000000
1	0.098512	918.000000	188.000000
1	0.098710	919.000000	191.000000
1	0.098909	917.000000	183.000000
1	0.099107	917.000000	181.000000
1	0.099306	914.000000	185.000000
1	0.099504	935.000000	196.000000
1	0.099702	936.000000	188.000000
1	0.099901	944.000000	197.000000
1	0.100099	927.000000	171.000000
1	0.100298	923.000000	178.000000
1	0.100496	906.000000	169.000000
1	0.100694	923.000000	164.000000
1	0.100893	920.000000	165.000000
1	0.101091	920.000000	180.000000
1	0.101290	933.000000	194.000000
1	0.101488	926.000000	190.000000
1	0.101687	928.000000	180.000000
1	0.101885	914.000000	171.000000
1	0.102083	910.000000	163.000000
1	0.102282	925.000000	155.000000
1	0.102480	907.000000	148.000000
1	0.102679	908.000000	152.000000
1	0.102877	898.000000	154.000000
1	0.103075	905.000000	164.000000
1	0.103274	927.000000	175.000000
1	0.103472	923.000000	163.000000
1	0.103671	918.000000	154.000000
1	0.103869	920.000000	171.000000
1	0.104067	912.000000	175.000000
1	0.104266	887.000000	162.000000
1	0.104464	916.000000	156.000000
1	0.104663	912.000000	174.000000
1	0.104861	925.000000	179.000000
1	0.105060	937.000000	186.000000
1	0.105258	922.000000	177.000000
1	0.105456	919.000000	175.000000
1	0.105655	916.000000	166.000000
1	0.105853	943.000000	197.000000
1	0.106052	936.000000	168.000000
1	0.106250	941.000000	170.000000
1	0.106448	937.000000	178.000000
1	0.106647	937.000000	173.000000
1	0.106845	936.000000	174.000000
1	0.107044	925.000000	161.000000
1	0.107242	901.000000	158.000000
1	0.107440	921.000000	169.000000
1	0.107639	907.000000	176.000000
1	0.107837	923.000000	170.000000
1	0.108036	928.000000	177.000000
1	0.108234	925.000000	166.000000
1	0.108433	931.000000	183.000000
1	0.108631	918.000000	173.000000
1	0.108829	927.000000	180.000000
1	0.109028	920.000000	177.000000
1	0.109226	919.000000	163.000000
1	0.109425	895.000000	143.000000
1	0.109623	904.000000	151.000000
1	0.109821	914.000000	155.000000
1	0.110020	903.000000	139.000000
1	0.110218	910.000000	160.000000
1	0.110417	901.000000	155.000000
1	0.110615	903.000000	143.000000
1	0.110813	911.000000	155.000000
1	0.111012	907.000000	168.000000
1	0.111210	916.000000	183.000000
1	0.111409	916.000000	159.000000
1	0.111607	919.000000	174.000000
1	0.111806	906.000000	159.000000
1	0.112004	916.000000	163.000000
1	0.112202	903.000000	153.000000
1	0.112401	906.000000	163.000000
1	0.112599	897.000000	172.000000
1	0.112798	929.000000	186.000000
1	0.112996	904.000000	149.000000
1	0.113194	911.000000	168.000000
1	0.113393	903.000000	159.000000
1	0.113591	907.000000	156.000000
1	0.113790	900.000000	162.000000
1	0.113988	902.000000	158.000000
1	0.114187	899.000000	147.000000
1	0.114385	904.000000	144.000000
1	0.114583	911.000000	138.000000
1	0.114782	912.000000	153.000000
1	0.114980	886.000000	124.000000
1	0.115179	893.000000	143.000000
1	0.115377	906.000000	164.000000
1	0.115575	909.000000	168.000000
1	0.115774	920.000000	156.000000
1	0.115972	905.000000	139.000000
1	0.116171	911.000000	154.000000
1	0.116369	910.000000	148.000000
1	0.116567	920.000000	157.000000
1	0.116766	930.000000	175.000000
1	0.116964	898.000000	157.000000
1	0.117163	910.000000	176.000000
1	0.117361	925.000000	170.000000
1	0.117560	905.000000	151.000000
1	0.117758	917.000000	171.000000
1	0.117956	896.000000	161.000000
1	0.118155	906.000000	153.000000
1	0.118353	916.000000	152.000000
1	0.118552	903.000000	154.000000
1	0.118750	900.000000	156.000000
1	0.118948	935.000000	165.000000
1	0.119147	942.000000	176.000000
1	0.119345	931.000000	167.000000
1	0.119544	944.000000	173.000000
1	0.119742	930.000000	164.000000
1	0.119940	927.000000	150.000000
1	0.120139	941.000000	172.000000
1	0.120337	926.000000	174.000000
1	0.120536	934.000000	178.000000
1	0.120734	942.000000	166.000000
1	0.120933	936.000000	161.000000
1	0.121131	942.000000	175.000000
1	0.121329	933.000000	152.000000
1	0.121528	931.000000	156.000000
1	0.121726	933.000000	158.000000
1	0.121925	939.000000	170.000000
1	0.122123	911.000000	160.000000
1	0.122321	908.000000	152.000000
1	0.122520	915.000000	152.000000
1	0.122718	938.000000	158.000000
1	0.122917	945.000000	163.000000
1	0.123115	952.000000	172.000000
1	0.123313	947.000000	156.000000
1	0.123512	929.000000	146.000000
1	0.123710	947.000000	166.000000
1	0.123909	941.000000	147.000000
1	0.124107	947.000000	160.000000
1	0.124306	965.000000	183.000000
1	0.124504	941.000000	160.000000
1	0.124702	956.000000	170.000000
1	0.124901	950.000000	161.000000
1	0.125099	943.000000	149.000000
1	0.125298	959.000000	170.000000
1	0.125496	944.000000	162.000000
1	0.125694	933.000000	168.000000
1	0.125893	943.000000	153.000000
1	0.126091	928.000000	152.000000
1	0.126290	921.000000	153.000000
1	0.126488	921.000000	153.000000
1	0.126687	956.000000	169.000000
1	0.126885	944.000000	136.000000
1	0.127083	919.000000	134.000000
1	0.127282	934.000000	128.000000
1	0.127480	916.000000	131.000000
1	0.127679	936.000000	127.000000
1	0.127877	928.000000	139.000000
1	0.128075	925.000000	119.000000
1	0.128274	939.000000	148.000000
1	0.128472	938.000000	139.000000
1	0.128671	927.000000	136.000000
1	0.128869	938.000000	142.000000
1	0.129067	937.000000	138.000000
1	0.129266	930.000000	132.000000
1	0.129464	951.000000	134.000000
1	0.129663	959.000000	138.000000
1	0.129861	929.000000	125.000000
1	0.130060	945.000000	132.000000
1	0.130258	933.000000	135.000000
1	0.130456	936.000000	131.000000
1	0.130655	938.000000	148.000000
1	0.130853	925.000000	149.000000
1	0.131052	934.000000	156.000000
1	0.131250	917.000000	128.000000
1	0.131448	934.000000	139.000000
1	0.131647	928.000000	132.000000
1	0.131845	920.000000	130.000000
1	0.132044	921.000000	141.000000
1	0.132242	947.000000	156.000000
1	0.132440	944.000000	138.000000
1	0.132639	937.000000	136.000000
1	0.132837	937.000000	142.000000
1	0.133036	937.000000	150.000000
1	0.133234	937.000000	149.000000
1	0.133433	940.000000	136.000000
1	0.133631	930.000000	137.000000
1	0.133829	924.000000	140.000000
1	0.134028	931.000000	140.000000
1	0.134226	929.000000	141.000000
1	0.134425	935.000000	131.000000
1	0.134623	932.000000	134.000000
1	0.134821	934.000000	134.000000
1	0.135020	935.000000	149.000000
1	0.135218	944.000000	139.000000
1	0.135417	928.000000	124.000000
1	0.135615	920.000000	119.000000
1	0.135813	968.000000	154.000000
1	0.136012	956.000000	150.000000
1	0.136210	932.000000	144.000000
1	0.136409	906.000000	141.000000
1	0.136607	916.000000	147.000000
1	0.136806	930.000000	156.000000
1	0.137004	912.000000	147.000000
1	0.137202	897.000000	126.000000
1	0.137401	917.000000	134.000000
1	0.137599	911.000000	142.000000
1	0.137798	919.000000	138.000000
1	0.137996	916.000000	144.000000
1	0.138194	938.000000	157.000000
1	0.138393	913.000000	125.000000
1	0.138591	917.000000	125.000000
1	0.138790	921.000000	138.000000
1	0.138988	926.000000	142.000000
1	0.139187	916.000000	145.000000
1	0.139385	924.000000	159.000000
1	0.139583	925.000000	151.000000
1	0.139782	897.000000	137.000000
1	0.139980	909.000000	160.000000
1	0.140179	943.000000	168.000000
1	0.140377	918.000000	165.000000
1	0.140575	925.000000	152.000000
1	0.140774	913.000000	156.000000
1	0.140972	907.000000	153.000000
1	0.141171	906.000000	175.000000
1	0.141369	885.000000	144.000000
1	0.141567	895.000000	160.000000
1	0.141766	892.000000	142.000000
1	0.141964	892.000000	148.000000
1	0.142163	887.000000	147.000000
1	0.142361	859.000000	143.000000
1	0.142560	875.000000	151.000000
1	0.142758	857.000000	163.000000
1	0.142956	888.000000	162.000000
1	0.143155	892.000000	169.000000
1	0.143353	904.000000	189.000000
1	0.143552	889.000000	160.000000
1	0.143750	919.000000	184.000000
1	0.143948	911.000000	166.000000
1	0.144147	897.000000	160.000000
1	0.144345	919.000000	158.000000
1	0.144544	914.000000	147.000000
1	0.144742	910.000000	142.000000
1	0.144940	909.000000	152.000000
1	0.145139	906.000000	156.000000
1	0.145337	907.000000	157.000000
1	0.145536	898.000000	147.000000
1	0.145734	901.000000	143.000000
1	0.145933	914.000000	143.000000
1	0.146131	909.000000	141.000000
1	0.146329	912.000000	154.000000
1	0.146528	887.000000	144.000000
1	0.146726	898.000000	151.000000
1	0.146925	916.000000	170.000000
1	0.147123	899.000000	158.000000
1	0.147321	899.000000	167.000000
1	0.147520	904.000000	166.000000
1	0.147718	880.000000	151.000000
1	0.147917	904.000000	159.000000
1	0.148115	892.000000	171.000000
1	0.148313	898.000000	165.000000
1	0.148512	889.000000	163.000000
1	0.148710	889.000000	176.000000
1	0.148909	881.000000	164.000000
1	0.149107	885.000000	155.000000
1	0.149306	881.000000	165.000000
1	0.149504	870.000000	146.000000
1	0.149702	871.000000	147.000000
1	0.149901	863.000000	149.000000
1	0.150099	848.000000	162.000000
1	0.150298	872.000000	166.000000
1	0.150496	864.000000	179.000000
1	0.150694	862.000000	173.000000
1	0.150893	864.000000	187.000000
1	0.151091	888.000000	182.000000
1	0.151290	873.000000	175.000000
1	0.151488	882.000000	188.000000
1	0.151687	908.000000	177.000000
1	0.151885	886.000000	174.000000
1	0.152083	881.000000	171.000000
1	0.152282	885.000000	155.000000
1	0.152480	896.000000	183.000000
1	0.152679	869.000000	177.000000
1	0.152877	875.000000	179.000000
1	0.153075	872.000000	163.000000
1	0.153274	893.000000	167.000000
1	0.153472	917.000000	171.000000
1	0.153671	897.000000	154.000000
1	0.153869	915.000000	167.000000
1	0.154067	903.000000	159.000000
1	0.154266	888.000000	149.000000
1	0.154464	900.000000	158.000000
1	0.154663	912.000000	157.000000
1	0.154861	895.000000	146.000000
1	0.155060	914.000000	151.000000
1	0.155258	917.000000	150.000000
1	0.155456	912.000000	147.000000
1	0.155655	899.000000	161.000000
1	0.155853	913.000000	145.000000
1	0.156052	901.000000	154.000000
1	0.156250	912.000000	152.000000
1	0.156448	919.000000	149.000000
1	0.156647	926.000000	152.000000
1	0.156845	923.000000	157.000000
1	0.157044	913.000000	149.000000
1	0.157242	931.000000	165.000000
1	0.157440	942.000000	164.000000
1	0.157639	936.000000	162.000000
1	0.157837	934.000000	162.000000
1	0.158036	938.000000	155.000000
1	0.158234	933.000000	170.000000
1	0.158433	946.000000	170.000000
1	0.158631	922.000000	160.000000
1	0.158829	932.000000	161.000000
1	0.159028	934.000000	162.000000
1	0.159226	917.000000	149.000000
1	0.159425	925.000000	170.000000
1	0.159623	924.000000	154.000000
1	0.159821	939.000000	165.000000
1	0.160020	903.000000	133.000000
1	0.160218	917.000000	143.000000
1	0.160417	929.000000	154.000000
1	0.160615	917.000000	149.000000
1	0.160813	933.000000	152.000000
1	0.161012	926.000000	158.000000
1	0.161210	910.000000	153.000000
1	0.161409	912.000000	160.000000
1	0.161607	921.000000	147.000000
1	0.161806	920.000000	155.000000
1	0.162004	913.000000	167.000000
1	0.162202	923.000000	166.000000
1	0.162401	931.000000	163.000000
1	0.162599	924.000000	142.000000
1	0.162798	932.000000	151.000000
1	0.162996	939.000000	152.000000
1	0.163194	939.000000	159.000000
1	0.163393	936.000000	165.000000
1	0.163591	938.000000	161.000000
1	0.163790	931.000000	173.000000
1	0.163988	928.000000	176.000000
1	0.164187	911.000000	164.000000
1	0.164385	929.000000	149.000000
1	0.164583	919.000000	155.000000
1	0.164782	926.000000	170.000000
1	0.164980	925.000000	164.000000
1	0.165179	910.000000	158.000000
1	0.165377	923.000000	170.000000
1	0.165575	918.000000	173.000000
1	0.165774	930.000000	164.000000
1	0.165972	936.000000	165.000000
1	0.166171	916.000000	155.000000
1	0.166369	906.000000	162.000000
1	0.166567	909.000000	168.000000
1	0.166766	890.000000	141.000000
1	0.166964	905.000000	165.000000
1	0.167163	897.000000	160.000000
1	0.167361	923.000000	173.000000
1	0.167560	923.000000	182.000000
1	0.167758	917.000000	157.000000
1	0.167956	924.000000	176.000000
1	0.168155	961.000000	186.000000
1	0.168353	944.000000	159.000000
1	0.168552	960.000000	166.000000
1	0.168750	956.000000	167.000000
1	0.168948	966.000000	163.000000
1	0.169147	958.000000	163.000000
1	0.169345	951.000000	169.000000
1	0.169544	969.000000	160.000000
1	0.169742	955.000000	146.000000
1	0.169940	963.000000	155.000000
1	0.170139	990.000000	156.000000
1	0.170337	979.000000	142.000000
1	0.170536	981.000000	148.000000
1	0.170734	976.000000	152.000000
1	0.170933	988.000000	151.000000
1	0.171131	993.000000	152.000000
1	0.171329	981.000000	153.000000
1	0.171528	977.000000	147.000000
1	0.171726	984.000000	171.000000
1	0.171925	980.000000	162.000000
1	0.172123	966.000000	147.000000
1	0.172321	975.000000	146.000000
1	0.172520	985.000000	157.000000
1	0.172718	984.000000	161.000000
1	0.172917	999.000000	172.000000
1	0.173115	976.000000	140.000000
1	0.173313	995.000000	160.000000
1	0.173512	998.000000	148.000000
1	0.173710	966.000000	140.000000
1	0.173909	996.000000	138.000000
1	0.174107	997.000000	145.000000
1	0.174306	998.000000	163.000000
1	0.174504	982.000000	146.000000
1	0.174702	991.000000	170.000000
1	0.174901	993.000000	172.000000
1	0.175099	1005.000000	170.000000
1	0.175298	987.000000	163.000000
1	0.175496	997.000000	165.000000
1	0.175694	992.000000	158.000000
1	0.175893	994.000000	153.000000
1	0.176091	1005.000000	176.000000
1	0.176290	1008.000000	161.000000
1	0.176488	991.000000	148.000000
1	0.176686	985.000000	150.000000
1	0.176885	983.000000	148.000000
1	0.177083	1003.000000	144.000000
1	0.177282	991.000000	153.000000
1	0.177480	990.000000	151.000000
1	0.177679	972.000000	139.000000
1	0.177877	989.000000	160.000000
1	0.178075	992.000000	173.000000
1	0.178274	999.000000	186.000000
1	0.178472	983.000000	155.000000
1	0.178671	966.000000	141.000000
1	0.178869	987.000000	168.000000
1	0.179067	994.000000	168.000000
1	0.179266	986.000000	165.000000
1	0.179464	977.000000	167.000000
1	0.179663	991.000000	162.000000
1	0.179861	1007.000000	167.000000
1	0.180060	1003.000000	187.000000
1	0.180258	983.000000	181.000000
1	0.180456	995.000000	171.000000
1	0.180655	995.000000	167.000000
1	0.180853	989.000000	166.000000
1	0.181052	1004.000000	194.000000
1	0.181250	995.000000	168.000000
1	0.181448	984.000000	156.000000
1	0.181647	1002.000000	165.000000
1	0.181845	986.000000	139.000000
1	0.182044	997.000000	154.000000
1	0.182242	1007.000000	172.000000
1	0.182440	1018.000000	184.000000
1	0.182639	990.000000	164.000000
1	0.182837	992.000000	164.000000
1	0.183036	1009.000000	177.000000
1	0.183234	995.000000	171.000000
1	0.183433	980.000000	167.000000
1	0.183631	991.000000	161.000000
1	0.183829	999.000000	174.000000
1	0.184028	994.000000	186.000000
1	0.184226	993.000000	173.000000
1	0.184425	965.000000	148.000000
1	0.184623	993.000000	164.000000
1	0.184821	976.000000	170.000000
1	0.185020	1004.000000	190.000000
1	0.185218	1013.000000	179.000000
1	0.185417	987.000000	179.000000
1	0.185615	982.000000	167.000000
1	0.185813	992.000000	166.000000
1	0.186012	983.000000	175.000000
1	0.186210	976.000000	165.000000
1	0.186409	1000.000000	187.000000
1	0.186607	988.000000	163.000000
1	0.186806	1010.000000	186.000000
1	0.187004	982.000000	163.000000
1	0.187202	994.000000	178.000000
1	0.187401	1005.000000	186.000000
1	0.187599	1009.000000	187.000000
1	0.187798	997.000000	166.000000
1	0.187996	980.000000	163.000000
1	0.188194	985.000000	148.000000
1	0.188393	999.000000	170.000000
1	0.188591	979.000000	166.000000
1	0.188790	996.000000	169.000000
1	0.188988	962.000000	155.000000
1	0.189187	998.000000	167.000000
1	0.189385	984.000000	172.000000
1	0.189583	973.000000	159.000000
1	0.189782	987.000000	174.000000
1	0.189980	996.000000	182.000000
1	0.190179	971.000000	171.000000
1	0.190377	980.000000	194.000000
1	0.190575	991.000000	180.000000
1	0.190774	998.000000	189.000000
1	0.190972	985.000000	185.000000
1	0.191171	971.000000	190.000000
1	0.191369	992.000000	179.000000
1	0.191567	972.000000	182.000000
1	0.191766	992.000000	199.000000
1	0.191964	973.000000	161.000000
1	0.192163	984.000000	179.000000
1	0.192361	980.000000	178.000000
1	0.192560	967.000000	175.000000
1	0.192758	986.000000	199.000000
1	0.192956	962.000000	172.000000
1	0.193155	987.000000	185.000000
1	0.193353	998.000000	205.000000
1	0.193552	988.000000	189.000000
1	0.193750	977.000000	183.000000
1	0.193948	993.000000	201.000000
1	0.194147	984.000000	189.000000
1	0.194345	986.000000	194.000000
1	0.194544	991.000000	190.000000
1	0.194742	1004.000000	198.000000
1	0.194940	985.000000	179.000000
1	0.195139	978.000000	183.000000
1	0.195337	984.000000	187.000000
1	0.195536	969.000000	176.000000
1	0.195734	968.000000	181.000000
1	0.195933	985.000000	186.000000
1	0.196131	992.000000	199.000000
1	0.196329	999.000000	212.000000
1	0.196528	990.000000	207.000000
1	0.196726	992.000000	204.000000
1	0.196925	978.000000	193.000000
1	0.197123	985.000000	221.000000
1	0.197321	967.000000	173.000000
1	0.197520	983.000000	191.000000
1	0.197718	984.000000	177.000000
1	0.197917	985.000000	171.000000
1	0.198115	974.000000	169.000000
1	0.198314	992.000000	193.000000
1	0.198512	974.000000	185.000000
1	0.198710	983.000000	196.000000
1	0.198909	980.000000	201.000000
1	0.199107	967.000000	186.000000
1	0.199306	970.000000	190.000000
1	0.199504	990.000000	198.000000
1	0.199702	970.000000	183.000000
1	0.199901	958.000000	166.000000
1	0.200099	975.000000	173.000000
1	0.200298	986.000000	174.000000
1	0.200496	986.000000	179.000000
1	0.200694	974.000000	166.000000
1	0.200893	964.000000	172.000000
1	0.201091	984.000000	176.000000
1	0.201290	985.000000	177.000000
1	0.201488	979.000000	179.000000
1	0.201687	978.000000	177.000000
1	0.201885	976.000000	185.000000
1	0.202083	984.000000	177.000000
1	0.202282	972.000000	190.000000
1	0.202480	980.000000	186.000000
1	0.202679	970.000000	185.000000
1	0.202877	980.000000	200.000000
1	0.203075	956.000000	174.000000
1	0.203274	976.000000	182.000000
1	0.203472	964.000000	181.000000
1	0.203671	974.000000	173.000000
1	0.203869	960.000000	172.000000
1	0.204067	962.000000	181.000000
1	0.204266	976.000000	181.000000
1	0.204464	981.000000	191.000000
1	0.204663	977.000000	188.000000
1	0.204861	972.000000	173.000000
1	0.205060	988.000000	184.000000
1	0.205258	974.000000	181.000000
1	0.205456	960.000000	188.000000
1	0.205655	971.000000	193.000000
1	0.205853	975.000000	192.000000
1	0.206052	975.000000	168.000000
1	0.206250	979.000000	176.000000
1	0.206448	976.000000	168.000000
1	0.206647	970.000000	174.000000
1	0.206845	979.000000	171.000000
1	0.207044	986.000000	192.000000
1	0.207242	968.000000	177.000000
1	0.207440	984.000000	194.000000
1	0.207639	985.000000	179.000000
1	0.207837	967.000000	176.000000
1	0.208036	1001.000000	197.000000
1	0.208234	984.000000	196.000000
1	0.208433	973.000000	181.000000
1	0.208631	977.000000	186.000000
1	0.208829	988.000000	193.000000
1	0.209028	978.000000	191.000000
1	0.209226	969.000000	182.000000
1	0.209425	991.000000	207.000000
1	0.209623	980.000000	209.000000
1	0.209821	971.000000	186.000000
1	0.210020	968.000000	178.000000
1	0.210218	970.000000	175.000000
1	0.210417	977.000000	173.000000
1	0.210615	992.000000	195.000000
1	0.210813	965.000000	175.000000
1	0.211012	988.000000	184.000000
1	0.211210	1006.000000	187.000000
1	0.211409	974.000000	166.000000
1	0.211607	967.000000	176.000000
1	0.211806	994.000000	187.000000
1	0.212004	982.000000	180.000000
1	0.212202	981.000000	183.000000
1	0.212401	985.000000	190.000000
1	0.212599	984.000000	178.000000
1	0.212798	971.000000	165.000000
1	0.212996	976.000000	178.000000
1	0.213194	985.000000	185.000000
1	0.213393	970.000000	173.000000
1	0.213591	975.000000	170.000000
1	0.213790	976.000000	179.000000
1	0.213988	977.000000	193.000000
1	0.214187	985.000000	186.000000
1	0.214385	985.000000	191.000000
1	0.214583	986.000000	192.000000
1	0.214782	963.000000	168.000000
1	0.214980	967.000000	170.000000
1	0.215179	972.000000	181.000000
1	0.215377	976.000000	188.000000
1	0.215575	991.000000	201.000000
1	0.215774	972.000000	190.000000
1	0.215972	970.000000	190.000000
1	0.216171	970.000000	162.000000
1	0.216369	976.000000	167.000000
1	0.216567	986.000000	176.000000
1	0.216766	979.000000	167.000000
1	0.216964	989.000000	183.000000
1	0.217163	972.000000	162.000000
1	0.217361	973.000000	186.000000
1	0.217560	984.000000	201.000000
1	0.217758	969.000000	194.000000
1	0.217956	986.000000	203.000000
1	0.218155	981.000000	192.000000
1	0.218353	981.000000	190.000000
1	0.218552	961.000000	180.000000
1	0.218750	969.000000	197.000000
1	0.218948	972.000000	196.000000
1	0.219147	961.000000	177.000000
1	0.219345	950.000000	170.000000
1	0.219544	959.000000	179.000000
1	0.219742	960.000000	179.000000
1	0.219940	965.000000	189.000000
1	0.220139	948.000000	185.000000
1	0.220337	954.000000	178.000000
1	0.220536	957.000000	182.000000
1	0.220734	980.000000	188.000000
1	0.220933	973.000000	185.000000
1	0.221131	995.000000	194.000000
1	0.221329	970.000000	168.000000
1	0.221528	977.000000	170.000000
1	0.221726	980.000000	197.000000
1	0.221925	992.000000	206.000000
1	0.222123	971.000000	183.000000
1	0.222321	984.000000	167.000000
1	0.222520	996.000000	185.000000
1	0.222718	979.000000	180.000000
1	0.222917	974.000000	190.000000
1	0.223115	967.000000	188.000000
1	0.223313	962.000000	190.000000
1	0.223512	979.000000	180.000000
1	0.223710	993.000000	201.000000
1	0.223909	983.000000	202.000000
1	0.224107	1005.000000	204.000000
1	0.224306	976.000000	194.000000
1	0.224504	971.000000	188.000000
1	0.224702	982.000000	186.000000
1	0.224901	973.000000	172.000000
1	0.225099	986.000000	177.000000
1	0.225298	956.000000	166.000000
1	0.225496	952.000000	162.000000
1	0.225694	978.000000	169.000000
1	0.225893	973.000000	178.000000
1	0.226091	958.000000	184.000000
1	0.226290	966.000000	190.000000
1	0.226488	963.000000	174.000000
1	0.226687	968.000000	177.000000
1	0.226885	975.000000	188.000000
1	0.227083	992.000000	203.000000
1	0.227282	971.000000	190.000000
1	0.227480	971.000000	191.000000
1	0.227679	983.000000	194.000000
1	0.227877	982.000000	172.000000
1	0.228075	976.000000	180.000000
1	0.228274	985.000000	197.000000
1	0.228472	981.000000	193.000000
1	0.228671	993.000000	200.000000
1	0.228869	971.000000	175.000000
1	0.229067	983.000000	188.000000
1	0.229266	982.000000	190.000000
1	0.229464	963.000000	185.000000
1	0.229663	946.000000	180.000000
1	0.229861	977.000000	188.000000
1	0.230060	973.000000	194.000000
1	0.230258	969.000000	183.000000
1	0.230456	953.000000	177.000000
1	0.230655	951.000000	179.000000
1	0.230853	949.000000	174.000000
1	0.231052	965.000000	181.000000
1	0.231250	961.000000	187.000000
1	0.231448	958.000000	190.000000
1	0.231647	986.000000	200.000000
1	0.231845	974.000000	213.000000
1	0.232044	962.000000	201.000000
1	0.232242	969.000000	192.000000
1	0.232440	963.000000	198.000000
1	0.232639	968.000000	204.000000
1	0.232837	963.000000	176.000000
1	0.233036	975.000000	188.000000
1	0.233234	962.000000	176.000000
1	0.233433	962.000000	178.000000
1	0.233631	955.000000	180.000000
1	0.233829	956.000000	189.000000
1	0.234028	959.000000	174.000000
1	0.234226	972.000000	186.000000
1	0.234425	981.000000	192.000000
1	0.234623	973.000000	177.000000
1	0.234821	970.000000	152.000000
1	0.235020	972.000000	161.000000
1	0.235218	984.000000	169.000000
1	0.235417	982.000000	168.000000
1	0.235615	968.000000	165.000000
1	0.235813	989.000000	174.000000
1	0.236012	966.000000	174.000000
1	0.236210	963.000000	164.000000
1	0.236409	965.000000	187.000000
1	0.236607	967.000000	165.000000
1	0.236806	976.000000	176.000000
1	0.237004	971.000000	185.000000
1	0.237202	981.000000	186.000000
1	0.237401	992.000000	197.000000
1	0.237599	964.000000	170.000000
1	0.237798	966.000000	167.000000
1	0.237996	958.000000	153.000000
1	0.238194	972.000000	154.000000
1	0.238393	972.000000	164.000000
1	0.238591	978.000000	176.000000
1	0.238790	976.000000	163.000000
1	0.238988	957.000000	166.000000
1	0.239186	959.000000	163.000000
1	0.239385	967.000000	167.000000
1	0.239583	984.000000	179.000000
1	0.239782	953.000000	155.000000
1	0.239980	957.000000	170.000000
1	0.240179	966.000000	164.000000
1	0.240377	987.000000	182.000000
1	0.240575	980.000000	172.000000
1	0.240774	985.000000	177.000000
1	0.240972	979.000000	168.000000
1	0.241171	986.000000	159.000000
1	0.241369	993.000000	179.000000
1	0.241567	962.000000	144.000000
1	0.241766	987.000000	176.000000
1	0.241964	978.000000	182.000000
1	0.242163	972.000000	178.000000
1	0.242361	961.000000	168.000000
1	0.242560	947.000000	167.000000
1	0.242758	968.000000	167.000000
1	0.242956	984.000000	173.000000
1	0.243155	975.000000	169.000000
1	0.243353	976.000000	165.000000
1	0.243552	977.000000	171.000000
1	0.243750	986.000000	162.000000
1	0.243948	970.000000	167.000000
1	0.244147	997.000000	188.000000
1	0.244345	972.000000	169.000000
1	0.244544	976.000000	162.000000
1	0.244742	973.000000	173.000000
1	0.244940	973.000000	155.000000
1	0.245139	976.000000	162.000000
1	0.245337	988.000000	169.000000
1	0.245536	1000.000000	186.000000
1	0.245734	980.000000	191.000000
1	0.245933	974.000000	176.000000
1	0.246131	987.000000	173.000000
1	0.246329	964.000000	152.000000
1	0.246528	991.000000	170.000000
1	0.246726	983.000000	162.000000
1	0.246925	979.000000	168.000000
1	0.247123	983.000000	151.000000
1	0.247321	966.000000	159.000000
1	0.247520	963.000000	153.000000
1	0.247718	977.000000	141.000000
1	0.247917	960.000000	138.000000
1	0.248115	965.000000	146.000000
1	0.248313	969.000000	159.000000
1	0.248512	946.000000	151.000000
1	0.248710	948.000000	144.000000
1	0.248909	987.000000	166.000000
1	0.249107	974.000000	168.000000
1	0.249306	984.000000	157.000000
1	0.249504	988.000000	166.000000
1	0.249702	968.000000	156.000000
1	0.249901	981.000000	168.000000
1	0.250099	986.000000	168.000000
1	0.250298	969.000000	152.000000
1	0.250496	979.000000	182.000000
1	0.250694	961.000000	162.000000
1	0.250893	964.000000	160.000000
1	0.251091	969.000000	161.000000
1	0.251290	963.000000	164.000000
1	0.251488	974.000000	152.000000
1	0.251687	959.000000	155.000000
1	0.251885	956.000000	154.000000
1	0.252083	979.000000	162.000000
1	0.252282	974.000000	171.000000
1	0.252480	966.000000	172.000000
1	0.252679	988.000000	174.000000
1	0.252877	979.000000	176.000000
1	0.253075	964.000000	168.000000
1	0.253274	982.000000	165.000000
1	0.253472	990.000000	157.000000
1	0.253671	984.000000	178.000000
1	0.253869	970.000000	151.000000
1	0.254067	964.000000	161.000000
1	0.254266	978.000000	165.000000
1	0.254464	976.000000	165.000000
1	0.254663	974.000000	154.000000
1	0.254861	963.000000	160.000000
1	0.255060	974.000000	161.000000
1	0.255258	968.000000	149.000000
1	0.255456	964.000000	162.000000
1	0.255655	964.000000	150.000000
1	0.255853	970.000000	153.000000
1	0.256052	977.000000	143.000000
1	0.256250	972.000000	153.000000
1	0.256448	981.000000	149.000000
1	0.256647	982.000000	161.000000
1	0.256845	954.000000	159.000000
1	0.257044	947.000000	151.000000
1	0.257242	959.000000	150.000000
1	0.257440	973.000000	166.000000
1	0.257639	962.000000	162.000000
1	0.257837	950.000000	162.000000
1	0.258036	958.000000	174.000000
1	0.258234	986.000000	185.000000
1	0.258433	977.000000	185.000000
1	0.258631	962.000000	171.000000
1	0.258829	981.000000	159.000000
1	0.259028	972.000000	148.000000
1	0.259226	981.000000	144.000000
1	0.259425	976.000000	156.000000
1	0.259623	971.000000	149.000000
1	0.259821	970.000000	164.000000
1	0.260020	970.000000	166.000000
1	0.260218	971.000000	159.000000
1	0.260417	960.000000	163.000000
1	0.260615	960.000000	160.000000
1	0.260814	978.000000	173.000000
1	0.261012	964.000000	159.000000
1	0.261210	981.000000	169.000000
1	0.261409	1003.000000	188.000000
1	0.261607	990.000000	173.000000
1	0.261806	988.000000	158.000000
1	0.262004	943.000000	120.000000
1	0.262202	977.000000	153.000000
1	0.262401	971.000000	157.000000
1	0.262599	977.000000	157.000000
1	0.262798	974.000000	154.000000
1	0.262996	971.000000	150.000000
1	0.263194	977.000000	164.000000
1	0.263393	978.000000	153.000000
1	0.263591	961.000000	157.000000
1	0.263790	961.000000	149.000000
1	0.263988	950.000000	148.000000
1	0.264187	955.000000	145.000000
1	0.264385	952.000000	160.000000
1	0.264583	977.000000	151.000000
1	0.264782	980.000000	161.000000
1	0.264980	965.000000	145.000000
1	0.265179	952.000000	155.000000
1	0.265377	962.000000	144.000000
1	0.265575	955.000000	146.000000
1	0.265774	983.000000	157.000000
1	0.265972	982.000000	144.000000
1	0.266171	966.000000	150.000000
1	0.266369	981.000000	150.000000
1	0.266567	961.000000	141.000000
1	0.266766	955.000000	133.000000
1	0.266964	975.000000	157.000000
1	0.267163	968.000000	160.000000
1	0.267361	983.000000	144.000000
1	0.267560	982.000000	145.000000
1	0.267758	997.000000	146.000000
1	0.267956	977.000000	136.000000
1	0.268155	1005.000000	156.000000
1	0.268353	979.000000	142.000000
1	0.268552	988.000000	148.000000
1	0.268750	985.000000	153.000000
1	0.268948	975.000000	149.000000
1	0.269147	983.000000	137.000000
1	0.269345	987.000000	155.000000
1	0.269544	975.000000	124.000000
1	0.269742	977.000000	128.000000
1	0.269940	977.000000	130.000000
1	0.270139	997.000000	133.000000
1	0.270337	999.000000	163.000000
1	0.270536	983.000000	144.000000
1	0.270734	981.000000	143.000000
1	0.270933	994.000000	152.000000
1	0.271131	999.000000	150.000000
1	0.271329	968.000000	135.000000
1	0.271528	974.000000	153.000000
1	0.271726	973.000000	143.000000
1	0.271925	999.000000	154.000000
1	0.272123	985.000000	152.000000
1	0.272321	980.000000	151.000000
1	0.272520	996.000000	159.000000
1	0.272718	999.000000	158.000000
1	0.272917	1001.000000	154.000000
1	0.273115	993.000000	149.000000
1	0.273313	995.000000	149.000000
1	0.273512	991.000000	142.000000
1	0.273710	1005.000000	178.000000
1	0.273909	985.000000	149.000000
1	0.274107	1006.000000	166.000000
1	0.274306	993.000000	155.000000
1	0.274504	723.000000	93.000000
1	0.274702	980.000000	136.000000
1	0.274901	992.000000	147.000000
1	0.275099	990.000000	154.000000
1	0.275298	983.000000	154.000000
1	0.275496	996.000000	155.000000
1	0.275694	993.000000	142.000000
1	0.275893	988.000000	131.000000
1	0.276091	979.000000	134.000000
1	0.276290	1001.000000	154.000000
1	0.276488	998.000000	152.000000
1	0.276687	980.000000	161.000000
1	0.276885	992.000000	160.000000
1	0.277083	981.000000	160.000000
1	0.277282	974.000000	149.000000
1	0.277480	986.000000	154.000000
1	0.277679	990.000000	159.000000
1	0.277877	977.000000	144.000000
1	0.278075	973.000000	166.000000
1	0.278274	945.000000	140.000000
1	0.278472	965.000000	149.000000
1	0.278671	983.000000	157.000000
1	0.278869	983.000000	140.000000
1	0.279067	980.000000	155.000000
1	0.279266	971.000000	138.000000
1	0.279464	980.000000	151.000000
1	0.279663	984.000000	149.000000
1	0.279861	973.000000	145.000000
1	0.280060	965.000000	161.000000
1	0.280258	981.000000	159.000000
1	0.280456	984.000000	160.000000
1	0.280655	969.000000	159.000000
1	0.280853	969.000000	140.000000
1	0.281052	966.000000	154.000000
1	0.281250	950.000000	149.000000
1	0.281448	952.000000	157.000000
1	0.281647	954.000000	146.000000
1	0.281845	964.000000	144.000000
1	0.282044	983.000000	148.000000
1	0.282242	958.000000	163.000000
1	0.282440	958.000000	146.000000
1	0.282639	959.000000	153.000000
1	0.282837	945.000000	130.000000
1	0.283036	957.000000	149.000000
1	0.283234	938.000000	135.000000
1	0.283433	962.000000	152.000000
1	0.283631	949.000000	134.000000
1	0.283829	950.000000	128.000000
1	0.284028	955.000000	139.000000
1	0.284226	956.000000	144.000000
1	0.284425	974.000000	144.000000
1	0.284623	954.000000	135.000000
1	0.284821	946.000000	135.000000
1	0.285020	970.000000	150.000000
1	0.285218	950.000000	167.000000
1	0.285417	949.000000	154.000000
1	0.285615	951.000000	152.000000
1	0.285813	942.000000	159.000000
1	0.286012	927.000000	143.000000
1	0.286210	945.000000	145.000000
1	0.286409	964.000000	144.000000
1	0.286607	960.000000	144.000000
1	0.286806	957.000000	137.000000
1	0.287004	938.000000	120.000000
1	0.287202	930.000000	152.000000
1	0.287401	913.000000	134.000000
1	0.287599	930.000000	136.000000
1	0.287798	914.000000	129.000000
1	0.287996	936.000000	153.000000
1	0.288194	893.000000	124.000000
1	0.288393	906.000000	128.000000
1	0.288591	921.000000	154.000000
1	0.288790	899.000000	137.000000
1	0.288988	915.000000	137.000000
1	0.289187	928.000000	143.000000
1	0.289385	926.000000	135.000000
1	0.289583	907.000000	136.000000
1	0.289782	913.000000	164.000000
1	0.289980	910.000000	143.000000
1	0.290179	897.000000	119.000000
1	0.290377	895.000000	126.000000
1	0.290575	916.000000	139.000000
1	0.290774	907.000000	138.000000
1	0.290972	896.000000	128.000000
1	0.291171	908.000000	142.000000
1	0.291369	896.000000	151.000000
1	0.291567	887.000000	150.000000
1	0.291766	899.000000	154.000000
1	0.291964	902.000000	127.000000
1	0.292163	931.000000	134.000000
1	0.292361	916.000000	141.000000
1	0.292560	905.000000	123.000000
1	0.292758	904.000000	127.000000
1	0.292956	906.000000	129.000000
1	0.293155	897.000000	126.000000
1	0.293353	906.000000	111.000000
1	0.293552	922.000000	155.000000
1	0.293750	927.000000	167.000000
1	0.293948	889.000000	136.000000
1	0.294147	902.000000	148.000000
1	0.294345	880.000000	139.000000
1	0.294544	888.000000	139.000000
1	0.294742	887.000000	139.000000
1	0.294940	896.000000	144.000000
1	0.295139	898.000000	136.000000
1	0.295337	924.000000	134.000000
1	0.295536	919.000000	130.000000
1	0.295734	919.000000	130.000000
1	0.295933	935.000000	151.000000
1	0.296131	901.000000	140.000000
1	0.296329	884.000000	137.000000
1	0.296528	906.000000	152.000000
1	0.296726	870.000000	148.000000
1	0.296925	849.000000	131.000000
1	0.297123	875.000000	125.000000
1	0.297321	864.000000	123.000000
1	0.297520	862.000000	129.000000
1	0.297718	879.000000	148.000000
1	0.297917	836.000000	135.000000
1	0.298115	839.000000	133.000000
1	0.298313	826.000000	149.000000
1	0.298512	824.000000	154.000000
1	0.298710	832.000000	138.000000
1	0.298909	835.000000	151.000000
1	0.299107	854.000000	165.000000
1	0.299306	850.000000	168.000000
1	0.299504	855.000000	171.000000
1	0.299702	835.000000	168.000000
1	0.299901	834.000000	171.000000
1	0.300099	831.000000	149.000000
1	0.300298	841.000000	166.000000
1	0.300496	850.000000	166.000000
1	0.300694	845.000000	170.000000
1	0.300893	859.000000	162.000000
1	0.301091	830.000000	159.000000
1	0.301290	854.000000	184.000000
1	0.301488	845.000000	176.000000
1	0.301686	835.000000	157.000000
1	0.301885	835.000000	176.000000
1	0.302083	829.000000	162.000000
1	0.302282	839.000000	178.000000
1	0.302480	816.000000	185.000000
1	0.302679	837.000000	180.000000
1	0.302877	825.000000	172.000000
1	0.303075	825.000000	165.000000
1	0.303274	836.000000	171.000000
1	0.303472	872.000000	191.000000
1	0.303671	832.000000	171.000000
1	0.303869	842.000000	170.000000
1	0.304067	813.000000	163.000000
1	0.304266	836.000000	161.000000
1	0.304464	862.000000	185.000000
1	0.304663	867.000000	188.000000
1	0.304861	877.000000	199.000000
1	0.305060	869.000000	193.000000
1	0.305258	869.000000	178.000000
1	0.305456	906.000000	190.000000
1	0.305655	905.000000	205.000000
1	0.305853	883.000000	190.000000
1	0.306052	880.000000	181.000000
1	0.306250	877.000000	171.000000
1	0.306448	872.000000	173.000000
1	0.306647	873.000000	177.000000
1	0.306845	852.000000	172.000000
1	0.307044	860.000000	185.000000
1	0.307242	871.000000	206.000000
1	0.307440	839.000000	180.000000
1	0.307639	870.000000	199.000000
1	0.307837	900.000000	214.000000
1	0.308036	927.000000	196.000000
1	0.308234	926.000000	193.000000
1	0.308433	920.000000	175.000000
1	0.308631	943.000000	179.000000
1	0.308829	923.000000	180.000000
1	0.309028	923.000000	182.000000
1	0.309226	920.000000	179.000000
1	0.309425	926.000000	176.000000
1	0.309623	915.000000	181.000000
1	0.309821	919.000000	183.000000
1	0.310020	918.000000	195.000000
1	0.310218	905.000000	190.000000
1	0.310417	919.000000	206.000000
1	0.310615	897.000000	196.000000
1	0.310813	909.000000	233.000000
1	0.311012	900.000000	211.000000
1	0.311210	916.000000	217.000000
1	0.311409	917.000000	214.000000
1	0.311607	923.000000	217.000000
1	0.311806	933.000000	211.000000
1	0.312004	940.000000	202.000000
1	0.312202	945.000000	202.000000
1	0.312401	940.000000	168.000000
1	0.312599	964.000000	192.000000
1	0.312798	959.000000	179.000000
1	0.312996	954.000000	188.000000
1	0.313194	963.000000	195.000000
1	0.313393	960.000000	196.000000
1	0.313591	963.000000	201.000000
1	0.313790	953.000000	203.000000
1	0.313988	973.000000	201.000000
1	0.314187	974.000000	202.000000
1	0.314385	970.000000	184.000000
1	0.314583	963.000000	197.000000
1	0.314782	968.000000	205.000000
1	0.314980	963.000000	199.000000
1	0.315179	968.000000	214.000000
1	0.315377	984.000000	209.000000
1	0.315575	983.000000	192.000000
1	0.315774	993.000000	221.000000
1	0.315972	988.000000	225.000000
1	0.316171	983.000000	229.000000
1	0.316369	975.000000	218.000000
1	0.316567	979.000000	204.000000
1	0.316766	969.000000	186.000000
1	0.316964	983.000000	189.000000
1	0.317163	988.000000	196.000000
1	0.317361	987.000000	201.000000
1	0.317560	984.000000	201.000000
1	0.317758	991.000000	216.000000
1	0.317956	985.000000	202.000000
1	0.318155	969.000000	217.000000
1	0.318353	969.000000	214.000000
1	0.318552	956.000000	192.000000
1	0.318750	960.000000	213.000000
1	0.318948	961.000000	201.000000
1	0.319147	962.000000	191.000000
1	0.319345	967.000000	207.000000
1	0.319544	977.000000	200.000000
1	0.319742	979.000000	219.000000
1	0.319940	982.000000	209.000000
1	0.320139	978.000000	193.000000
1	0.320337	975.000000	201.000000
1	0.320536	981.000000	202.000000
1	0.320734	968.000000	201.000000
1	0.320933	980.000000	208.000000
1	0.321131	974.000000	197.000000
1	0.321329	964.000000	194.000000
1	0.321528	967.000000	216.000000
1	0.321726	980.000000	202.000000
1	0.321925	979.000000	217.000000
1	0.322123	955.000000	198.000000
1	0.322321	969.000000	190.000000
1	0.322520	976.000000	193.000000
1	0.322718	972.000000	168.000000
1	0.322917	988.000000	209.000000
1	0.323115	970.000000	190.000000
1	0.323314	972.000000	202.000000
1	0.323512	948.000000	189.000000
1	0.323710	977.000000	194.000000
1	0.323909	962.000000	181.000000
1	0.324107	982.000000	204.000000
1	0.324306	976.000000	201.000000
1	0.324504	967.000000	208.000000
1	0.324702	961.000000	197.000000
1	0.324901	966.000000	206.000000
1	0.325099	961.000000	206.000000
1	0.325298	977.000000	217.000000
1	0.325496	989.000000	211.000000
1	0.325694	997.000000	225.000000
1	0.325893	984.000000	198.000000
1	0.326091	974.000000	186.000000
1	0.326290	975.000000	170.000000
1	0.326488	990.000000	180.000000
1	0.326687	980.000000	194.000000
1	0.326885	981.000000	196.000000
1	0.327083	956.000000	190.000000
1	0.327282	978.000000	202.000000
1	0.327480	988.000000	211.000000
1	0.327679	980.000000	206.000000
1	0.327877	969.000000	193.000000
1	0.328075	988.000000	194.000000
1	0.328274	969.000000	181.000000
1	0.328472	994.000000	192.000000
1	0.328671	965.000000	174.000000
1	0.328869	981.000000	200.000000
1	0.329067	979.000000	187.000000
1	0.329266	967.000000	190.000000
1	0.329464	973.000000	195.000000
1	0.329663	961.000000	178.000000
1	0.329861	973.000000	187.000000
1	0.330060	987.000000	202.000000
1	0.330258	975.000000	190.000000
1	0.330456	965.000000	182.000000
1	0.330655	969.000000	183.000000
1	0.330853	977.000000	201.000000
1	0.331052	984.000000	202.000000
1	0.331250	981.000000	205.000000
1	0.331448	966.000000	188.000000
1	0.331647	984.000000	211.000000
1	0.331845	958.000000	190.000000
1	0.332044	963.000000	206.000000
1	0.332242	956.000000	184.000000
1	0.332440	998.000000	223.000000
1	0.332639	959.000000	196.000000
1	0.332837	954.000000	180.000000
1	0.333036	977.000000	196.000000
1	0.333234	945.000000	170.000000
1	0.333433	967.000000	182.000000
1	0.333631	965.000000	164.000000
1	0.333829	982.000000	198.000000
1	0.334028	953.000000	177.000000
1	0.334226	964.000000	179.000000
1	0.334425	974.000000	196.000000
1	0.334623	971.000000	193.000000
1	0.334821	973.000000	194.000000
1	0.335020	980.000000	194.000000
1	0.335218	977.000000	197.000000
1	0.335417	975.000000	181.000000
1	0.335615	953.000000	165.000000
1	0.335813	972.000000	193.000000
1	0.336012	967.000000	194.000000
1	0.336210	977.000000	192.000000
1	0.336409	969.000000	201.000000
1	0.336607	966.000000	176.000000
1	0.336806	962.000000	174.000000
1	0.337004	957.000000	186.000000
1	0.337202	969.000000	204.000000
1	0.337401	964.000000	197.000000
1	0.337599	967.000000	190.000000
1	0.337798	982.000000	213.000000
1	0.337996	948.000000	182.000000
1	0.338194	938.000000	192.000000
1	0.338393	972.000000	193.000000
1	0.338591	946.000000	184.000000
1	0.338790	953.000000	183.000000
1	0.338988	963.000000	180.000000
1	0.339187	959.000000	178.000000
1	0.339385	966.000000	183.000000
1	0.339583	955.000000	180.000000
1	0.339782	960.000000	182.000000
1	0.339980	941.000000	183.000000
1	0.340179	957.000000	185.000000
1	0.340377	952.000000	175.000000
1	0.340575	961.000000	192.000000
1	0.340774	954.000000	194.000000
1	0.340972	956.000000	182.000000
1	0.341171	972.000000	196.000000
1	0.341369	965.000000	206.000000
1	0.341567	956.000000	203.000000
1	0.341766	947.000000	184.000000
1	0.341964	947.000000	204.000000
1	0.342163	955.000000	203.000000
1	0.342361	967.000000	215.000000
1	0.342560	968.000000	232.000000
1	0.342758	958.000000	218.000000
1	0.342956	951.000000	207.000000
1	0.343155	961.000000	207.000000
1	0.343353	956.000000	188.000000
1	0.343552	943.000000	177.000000
1	0.343750	958.000000	188.000000
1	0.343948	981.000000	184.000000
1	0.344147	971.000000	177.000000
1	0.344345	964.000000	184.000000
1	0.344544	945.000000	186.000000
1	0.344742	959.000000	189.000000
1	0.344940	966.000000	195.000000
1	0.345139	962.000000	189.000000
1	0.345337	942.000000	183.000000
1	0.345536	951.000000	196.000000
1	0.345734	932.000000	170.000000
1	0.345933	945.000000	184.000000
1	0.346131	942.000000	193.000000
1	0.346329	944.000000	190.000000
1	0.346528	963.000000	192.000000
1	0.346726	948.000000	186.000000
1	0.346925	951.000000	192.000000
1	0.347123	946.000000	187.000000
1	0.347321	936.000000	175.000000
1	0.347520	934.000000	172.000000
1	0.347718	928.000000	171.000000
1	0.347917	967.000000	197.000000
1	0.348115	950.000000	197.000000
1	0.348314	956.000000	201.000000
1	0.348512	949.000000	191.000000
1	0.348710	983.000000	199.000000
1	0.348909	967.000000	188.000000
1	0.349107	938.000000	175.000000
1	0.349306	958.000000	194.000000
1	0.349504	964.000000	181.000000
1	0.349702	955.000000	194.000000
1	0.349901	963.000000	195.000000
1	0.350099	955.000000	179.000000
1	0.350298	949.000000	183.000000
1	0.350496	951.000000	177.000000
1	0.350694	965.000000	178.000000
1	0.350893	942.000000	165.000000
1	0.351091	960.000000	179.000000
1	0.351290	962.000000	172.000000
1	0.351488	957.000000	173.000000
1	0.351687	966.000000	189.000000
1	0.351885	967.000000	175.000000
1	0.352083	965.000000	176.000000
1	0.352282	982.000000	191.000000
1	0.352480	940.000000	180.000000
1	0.352679	964.000000	192.000000
1	0.352877	961.000000	188.000000
1	0.353075	970.000000	193.000000
1	0.353274	971.000000	200.000000
1	0.353472	961.000000	194.000000
1	0.353671	951.000000	200.000000
1	0.353869	957.000000	187.000000
1	0.354067	958.000000	182.000000
1	0.354266	956.000000	174.000000
1	0.354464	955.000000	189.000000
1	0.354663	946.000000	182.000000
1	0.354861	971.000000	192.000000
1	0.355060	950.000000	181.000000
1	0.355258	957.000000	175.000000
1	0.355456	942.000000	171.000000
1	0.355655	958.000000	185.000000
1	0.355853	955.000000	188.000000
1	0.356052	947.000000	174.000000
1	0.356250	966.000000	180.000000
1	0.356448	946.000000	179.000000
1	0.356647	947.000000	172.000000
1	0.356845	948.000000	180.000000
1	0.357044	952.000000	174.000000
1	0.357242	954.000000	167.000000
1	0.357440	972.000000	170.000000
1	0.357639	947.000000	166.000000
1	0.357837	951.000000	171.000000
1	0.358036	919.000000	153.000000
1	0.358234	934.000000	148.000000
1	0.358433	942.000000	169.000000
1	0.358631	943.000000	171.000000
1	0.358829	947.000000	173.000000
1	0.359028	959.000000	184.000000
1	0.359226	959.000000	209.000000
1	0.359425	952.000000	180.000000
1	0.359623	949.000000	193.000000
1	0.359821	936.000000	173.000000
1	0.360020	934.000000	183.000000
1	0.360218	933.000000	165.000000
1	0.360417	932.000000	170.000000
1	0.360615	955.000000	190.000000
1	0.360813	939.000000	186.000000
1	0.361012	939.000000	158.000000
1	0.361210	944.000000	162.000000
1	0.361409	944.000000	161.000000
1	0.361607	946.000000	157.000000
1	0.361806	934.000000	151.000000
1	0.362004	936.000000	162.000000
1	0.362202	923.000000	167.000000
1	0.362401	921.000000	174.000000
1	0.362599	941.000000	173.000000
1	0.362798	943.000000	166.000000
1	0.362996	936.000000	169.000000
1	0.363194	944.000000	180.000000
1	0.363393	925.000000	160.000000
1	0.363591	938.000000	180.000000
1	0.363790	931.000000	173.000000
1	0.363988	935.000000	161.000000
1	0.364187	931.000000	157.000000
1	0.364385	936.000000	173.000000
1	0.364583	949.000000	173.000000
1	0.364782	957.000000	183.000000
1	0.364980	938.000000	171.000000
1	0.365179	947.000000	175.000000
1	0.365377	944.000000	167.000000
1	0.365575	961.000000	189.000000
1	0.365774	975.000000	184.000000
1	0.365972	948.000000	175.000000
1	0.366171	946.000000	168.000000
1	0.366369	939.000000	166.000000
1	0.366567	942.000000	162.000000
1	0.366766	960.000000	172.000000
1	0.366964	965.000000	168.000000
1	0.367163	964.000000	173.000000
1	0.367361	962.000000	169.000000
1	0.367560	938.000000	145.000000
1	0.367758	956.000000	155.000000
1	0.367956	962.000000	160.000000
1	0.368155	956.000000	158.000000
1	0.368353	945.000000	169.000000
1	0.368552	959.000000	175.000000
1	0.368750	969.000000	194.000000
1	0.368948	978.000000	163.000000
1	0.369147	964.000000	172.000000
1	0.369345	958.000000	165.000000
1	0.369544	938.000000	158.000000
1	0.369742	936.000000	155.000000
1	0.369940	943.000000	142.000000
1	0.370139	936.000000	162.000000
1	0.370337	947.000000	158.000000
1	0.370536	967.000000	168.000000
1	0.370734	967.000000	172.000000
1	0.370933	949.000000	168.000000
1	0.371131	947.000000	159.000000
1	0.371329	959.000000	169.000000
1	0.371528	952.000000	178.000000
1	0.371726	962.000000	172.000000
1	0.371925	958.000000	173.000000
1	0.372123	966.000000	184.000000
1	0.372321	936.000000	155.000000
1	0.372520	956.000000	171.000000
1	0.372718	967.000000	173.000000
1	0.372917	954.000000	176.000000
1	0.373115	949.000000	171.000000
1	0.373313	957.000000	162.000000
1	0.373512	960.000000	171.000000
1	0.373710	953.000000	161.000000
1	0.373909	954.000000	165.000000
1	0.374107	953.000000	170.000000
1	0.374306	956.000000	156.000000
1	0.374504	974.000000	178.000000
1	0.374702	976.000000	171.000000
1	0.374901	960.000000	164.000000
1	0.375099	951.000000	156.000000
1	0.375298	976.000000	162.000000
1	0.375496	965.000000	158.000000
1	0.375694	959.000000	151.000000
1	0.375893	946.000000	128.000000
1	0.376091	967.000000	155.000000
1	0.376290	944.000000	138.000000
1	0.376488	971.000000	156.000000
1	0.376687	957.000000	151.000000
1	0.376885	947.000000	147.000000
1	0.377083	960.000000	163.000000
1	0.377282	962.000000	152.000000
1	0.377480	965.000000	153.000000
1	0.377679	958.000000	141.000000
1	0.377877	970.000000	152.000000
1	0.378075	976.000000	166.000000
1	0.378274	967.000000	149.000000
1	0.378472	949.000000	151.000000
1	0.378671	961.000000	168.000000
1	0.378869	956.000000	157.000000
1	0.379067	942.000000	156.000000
1	0.379266	982.000000	187.000000
1	0.379464	945.000000	162.000000
1	0.379663	947.000000	171.000000
1	0.379861	960.000000	153.000000
1	0.380060	953.000000	151.000000
1	0.380258	952.000000	163.000000
1	0.380456	931.000000	156.000000
1	0.380655	948.000000	172.000000
1	0.380853	949.000000	154.000000
1	0.381052	941.000000	168.000000
1	0.381250	946.000000	165.000000
1	0.381448	945.000000	161.000000
1	0.381647	927.000000	155.000000
1	0.381845	943.000000	159.000000
1	0.382044	948.000000	175.000000
1	0.382242	928.000000	158.000000
1	0.382440	934.000000	153.000000
1	0.382639	950.000000	156.000000
1	0.382837	946.000000	150.000000
1	0.383036	937.000000	140.000000
1	0.383234	948.000000	162.000000
1	0.383433	936.000000	149.000000
1	0.383631	937.000000	131.000000
1	0.383829	948.000000	154.000000
1	0.384028	926.000000	150.000000
1	0.384226	934.000000	145.000000
1	0.384425	949.000000	157.000000
1	0.384623	939.000000	147.000000
1	0.384821	941.000000	142.000000
1	0.385020	948.000000	150.000000
1	0.385218	942.000000	136.000000
1	0.385417	957.000000	157.000000
1	0.385615	942.000000	158.000000
1	0.385814	944.000000	156.000000
1	0.386012	941.000000	152.000000
1	0.386210	973.000000	166.000000
1	0.386409	957.000000	152.000000
1	0.386607	949.000000	148.000000
1	0.386806	940.000000	151.000000
1	0.387004	958.000000	157.000000
1	0.387202	950.000000	157.000000
1	0.387401	941.000000	141.000000
1	0.387599	957.000000	159.000000
1	0.387798	970.000000	175.000000
1	0.387996	955.000000	179.000000
1	0.388194	950.000000	163.000000
1	0.388393	950.000000	171.000000
1	0.388591	939.000000	169.000000
1	0.388790	936.000000	161.000000
1	0.388988	953.000000	178.000000
1	0.389187	922.000000	153.000000
1	0.389385	937.000000	169.000000
1	0.389583	924.000000	168.000000
1	0.389782	931.000000	152.000000
1	0.389980	918.000000	164.000000
1	0.390179	921.000000	162.000000
1	0.390377	926.000000	168.000000
1	0.390575	940.000000	153.000000
1	0.390774	924.000000	148.000000
1	0.390972	940.000000	144.000000
1	0.391171	938.000000	161.000000
1	0.391369	920.000000	142.000000
1	0.391567	931.000000	145.000000
1	0.391766	928.000000	141.000000
1	0.391964	945.000000	146.000000
1	0.392163	944.000000	150.000000
1	0.392361	930.000000	154.000000
1	0.392560	932.000000	148.000000
1	0.392758	950.000000	163.000000
1	0.392956	938.000000	143.000000
1	0.393155	947.000000	161.000000
1	0.393353	945.000000	177.000000
1	0.393552	947.000000	156.000000
1	0.393750	930.000000	153.000000
1	0.393948	939.000000	153.000000
1	0.394147	937.000000	154.000000
1	0.394345	932.000000	155.000000
1	0.394544	933.000000	139.000000
1	0.394742	920.000000	142.000000
1	0.394940	914.000000	147.000000
1	0.395139	924.000000	155.000000
1	0.395337	945.000000	165.000000
1	0.395536	928.000000	136.000000
1	0.395734	928.000000	132.000000
1	0.395933	939.000000	148.000000
1	0.396131	938.000000	157.000000
1	0.396329	947.000000	163.000000
1	0.396528	930.000000	156.000000
1	0.396726	917.000000	144.000000
1	0.396925	945.000000	174.000000
1	0.397123	950.000000	168.000000
1	0.397321	967.000000	170.000000
1	0.397520	947.000000	159.000000
1	0.397718	935.000000	148.000000
1	0.397917	968.000000	145.000000
1	0.398115	947.000000	148.000000
1	0.398313	945.000000	153.000000
1	0.398512	955.000000	166.000000
1	0.398710	948.000000	181.000000
1	0.398909	957.000000	175.000000
1	0.399107	931.000000	167.000000
1	0.399306	942.000000	192.000000
1	0.399504	940.000000	184.000000
1	0.399702	961.000000	178.000000
1	0.399901	965.000000	193.000000
1	0.400099	943.000000	173.000000
1	0.400298	953.000000	167.000000
1	0.400496	955.000000	173.000000
1	0.400694	955.000000	176.000000
1	0.400893	951.000000	165.000000
1	0.401091	931.000000	138.000000
1	0.401290	943.000000	147.000000
1	0.401488	957.000000	161.000000
1	0.401687	962.000000	180.000000
1	0.401885	963.000000	182.000000
1	0.402083	950.000000	172.000000
1	0.402282	951.000000	174.000000
1	0.402480	968.000000	191.000000
1	0.402679	951.000000	167.000000
1	0.402877	961.000000	156.000000
1	0.403075	958.000000	160.000000
1	0.403274	971.000000	160.000000
1	0.403472	948.000000	145.000000
1	0.403671	950.000000	157.000000
1	0.403869	942.000000	171.000000
1	0.404067	944.000000	175.000000
1	0.404266	940.000000	170.000000
1	0.404464	931.000000	170.000000
1	0.404663	942.000000	170.000000
1	0.404861	939.000000	171.000000
1	0.405060	947.000000	161.000000
1	0.405258	954.000000	167.000000
1	0.405456	953.000000	161.000000
1	0.405655	952.000000	158.000000
1	0.405853	955.000000	152.000000
1	0.406052	938.000000	151.000000
1	0.406250	955.000000	164.000000
1	0.406448	941.000000	154.000000
1	0.406647	943.000000	143.000000
1	0.406845	916.000000	137.000000
1	0.407044	919.000000	150.000000
1	0.407242	909.000000	143.000000
1	0.407440	904.000000	159.000000
1	0.407639	925.000000	156.000000
1	0.407837	938.000000	164.000000
1	0.408036	909.000000	148.000000
1	0.408234	917.000000	148.000000
1	0.408433	901.000000	153.000000
1	0.408631	924.000000	148.000000
1	0.408829	914.000000	152.000000
1	0.409028	917.000000	142.000000
1	0.409226	908.000000	127.000000
1	0.409425	917.000000	128.000000
1	0.409623	909.000000	135.000000
1	0.409821	913.000000	148.000000
1	0.410020	934.000000	176.000000
1	0.410218	905.000000	177.000000
1	0.410417	893.000000	155.000000
1	0.410615	878.000000	139.000000
1	0.410814	865.000000	157.000000
1	0.411012	846.000000	152.000000
1	0.411210	856.000000	178.000000
1	0.411409	854.000000	148.000000
1	0.411607	859.000000	166.000000
1	0.411806	862.000000	165.000000
1	0.412004	848.000000	159.000000
1	0.412202	874.000000	159.000000
1	0.412401	886.000000	155.000000
1	0.412599	870.000000	151.000000
1	0.412798	854.000000	154.000000
1	0.412996	869.000000	178.000000
1	0.413194	842.000000	178.000000
1	0.413393	864.000000	182.000000
1	0.413591	846.000000	179.000000
1	0.413790	830.000000	169.000000
1	0.413988	850.000000	165.000000
1	0.414187	866.000000	182.000000
1	0.414385	860.000000	185.000000
1	0.414583	843.000000	166.000000
1	0.414782	845.000000	152.000000
1	0.414980	850.000000	167.000000
1	0.415179	880.000000	173.000000
1	0.415377	864.000000	184.000000
1	0.415575	854.000000	167.000000
1	0.415774	869.000000	161.000000
1	0.415972	861.000000	143.000000
1	0.416171	854.000000	147.000000
1	0.416369	845.000000	158.000000
1	0.416567	867.000000	173.000000
1	0.416766	854.000000	170.000000
1	0.416964	829.000000	169.000000
1	0.417163	839.000000	146.000000
1	0.417361	874.000000	186.000000
1	0.417560	857.000000	165.000000
1	0.417758	855.000000	170.000000
1	0.417956	873.000000	173.000000
1	0.418155	880.000000	178.000000
1	0.418353	842.000000	169.000000
1	0.418552	857.000000	177.000000
1	0.418750	859.000000	173.000000
1	0.418948	852.000000	158.000000
1	0.419147	868.000000	176.000000
1	0.419345	856.000000	166.000000
1	0.419544	847.000000	156.000000
1	0.419742	854.000000	172.000000
1	0.419940	851.000000	163.000000
1	0.420139	843.000000	147.000000
1	0.420337	857.000000	144.000000
1	0.420536	856.000000	160.000000
1	0.420734	878.000000	159.000000
1	0.420933	854.000000	144.000000
1	0.421131	875.000000	163.000000
1	0.421329	847.000000	165.000000
1	0.421528	847.000000	175.000000
1	0.421726	827.000000	155.000000
1	0.421925	814.000000	166.000000
1	0.422123	829.000000	153.000000
1	0.422321	839.000000	165.000000
1	0.422520	846.000000	155.000000
1	0.422718	833.000000	156.000000
1	0.422917	847.000000	160.000000
1	0.423115	837.000000	165.000000
1	0.423313	801.000000	152.000000
1	0.423512	841.000000	176.000000
1	0.423710	828.000000	155.000000
1	0.423909	845.000000	166.000000
1	0.424107	840.000000	176.000000
1	0.424306	856.000000	194.000000
1	0.424504	838.000000	168.000000
1	0.424702	824.000000	166.000000
1	0.424901	849.000000	175.000000
1	0.425099	878.000000	172.000000
1	0.425298	841.000000	143.000000
1	0.425496	851.000000	166.000000
1	0.425694	859.000000	181.000000
1	0.425893	857.000000	177.000000
1	0.426091	849.000000	186.000000
1	0.426290	860.000000	208.000000
1	0.426488	854.000000	188.000000
1	0.426687	862.000000	194.000000
1	0.426885	842.000000	154.000000
1	0.427083	848.000000	165.000000
1	0.427282	848.000000	164.000000
1	0.427480	845.000000	157.000000
1	0.427679	842.000000	144.000000
1	0.427877	837.000000	160.000000
1	0.428075	825.000000	168.000000
1	0.428274	821.000000	164.000000
1	0.428472	837.000000	161.000000
1	0.428671	826.000000	165.000000
1	0.428869	825.000000	172.000000
1	0.429067	833.000000	197.000000
1	0.429266	838.000000	183.000000
1	0.429464	837.000000	165.000000
1	0.429663	827.000000	179.000000
1	0.429861	821.000000	188.000000
1	0.430060	837.000000	187.000000
1	0.430258	814.000000	166.000000
1	0.430456	840.000000	174.000000
1	0.430655	828.000000	183.000000
1	0.430853	847.000000	172.000000
1	0.431052	838.000000	192.000000
1	0.431250	830.000000	170.000000
1	0.431448	851.000000	169.000000
1	0.431647	846.000000	164.000000
1	0.431845	834.000000	178.000000
1	0.432044	838.000000	170.000000
1	0.432242	832.000000	171.000000
1	0.432440	849.000000	168.000000
1	0.432639	817.000000	154.000000
1	0.432837	831.000000	148.000000
1	0.433036	821.000000	150.000000
1	0.433234	817.000000	155.000000
1	0.433433	833.000000	182.000000
1	0.433631	815.000000	175.000000
1	0.433829	805.000000	153.000000
1	0.434028	819.000000	167.000000
1	0.434226	805.000000	160.000000
1	0.434425	834.000000	152.000000
1	0.434623	831.000000	164.000000
1	0.434821	832.000000	172.000000
1	0.435020	838.000000	164.000000
1	0.435218	845.000000	163.000000
1	0.435417	844.000000	155.000000
1	0.435615	847.000000	169.000000
1	0.435813	840.000000	168.000000
1	0.436012	841.000000	171.000000
1	0.436210	832.000000	180.000000
1	0.436409	831.000000	178.000000
1	0.436607	830.000000	187.000000
1	0.436806	809.000000	163.000000
1	0.437004	815.000000	162.000000
1	0.437202	823.000000	167.000000
1	0.437401	828.000000	178.000000
1	0.437599	828.000000	177.000000
1	0.437798	811.000000	174.000000
1	0.437996	811.000000	156.000000
1	0.438194	820.000000	172.000000
1	0.438393	798.000000	149.000000
1	0.438591	828.000000	185.000000
1	0.438790	804.000000	177.000000
1	0.438988	798.000000	174.000000
1	0.439187	820.000000	186.000000
1	0.439385	808.000000	169.000000
1	0.439583	838.000000	186.000000
1	0.439782	830.000000	168.000000
1	0.439980	818.000000	169.000000
1	0.440179	814.000000	160.000000
1	0.440377	809.000000	163.000000
1	0.440575	816.000000	186.000000
1	0.440774	810.000000	178.000000
1	0.440972	816.000000	160.000000
1	0.441171	827.000000	160.000000
1	0.441369	841.000000	167.000000
1	0.441567	849.000000	171.000000
1	0.441766	843.000000	171.000000
1	0.441964	832.000000	146.000000
1	0.442163	821.000000	151.000000
1	0.442361	834.000000	175.000000
1	0.442560	835.000000	180.000000
1	0.442758	807.000000	155.000000
1	0.442956	814.000000	175.000000
1	0.443155	847.000000	189.000000
1	0.443353	831.000000	184.000000
1	0.443552	827.000000	195.000000
1	0.443750	813.000000	173.000000
1	0.443948	814.000000	171.000000
1	0.444147	810.000000	161.000000
1	0.444345	821.000000	166.000000
1	0.444544	819.000000	163.000000
1	0.444742	806.000000	158.000000
1	0.444940	829.000000	181.000000
1	0.445139	856.000000	200.000000
1	0.445337	844.000000	183.000000
1	0.445536	837.000000	161.000000
1	0.445734	846.000000	171.000000
1	0.445933	850.000000	163.000000
1	0.446131	844.000000	168.000000
1	0.446329	857.000000	171.000000
1	0.446528	857.000000	181.000000
1	0.446726	850.000000	161.000000
1	0.446925	846.000000	183.000000
1	0.447123	847.000000	186.000000
1	0.447321	843.000000	198.000000
1	0.447520	828.000000	176.000000
1	0.447718	818.000000	164.000000
1	0.447917	819.000000	166.000000
1	0.448115	817.000000	148.000000
1	0.448314	849.000000	176.000000
1	0.448512	828.000000	176.000000
1	0.448710	829.000000	189.000000
1	0.448909	840.000000	183.000000
1	0.449107	845.000000	164.000000
1	0.449306	875.000000	172.000000
1	0.449504	855.000000	162.000000
[truncated: 286,093 more rows]
