# Supplementary material for: Markerless tracking of an entire honey bee colony
Source: Nat Commun. 2021 Mar 19;12:1733. doi: 10.1038/s41467-021-21769-1 (PMC7979864; doi:10.1038/s41467-021-21769-1)
Supplement: Supplementary file 4 — Description of Additional Supplementary Files [file 41467_2021_21769_MOESM4_ESM.zip › raw_source/sup_fig_20.txt]

# number	proportion	method	hive
1018	0.774	0	1
1018	0.913	1	1
641	0.699	0	2
641	0.746	1	2
720	0.858	0	3
720	0.893	1	3
906	0.709	0	4
906	0.824	1	4
617	0.766	0	5
617	0.814	1	5
