# Supplementary material for: Markerless tracking of an entire honey bee colony
Source: Nat Commun. 2021 Mar 19;12:1733. doi: 10.1038/s41467-021-21769-1 (PMC7979864; doi:10.1038/s41467-021-21769-1)
Supplement: Supplementary file 4 — Description of Additional Supplementary Files [file 41467_2021_21769_MOESM4_ESM.zip › raw_source/sup_fig_17_left.txt]

# number	proportion	method	hive
916	0.696	0	1
938	0.713	1	1
1034	0.786	3	1
1046	0.795	2	1
408	0.445	0	2
467	0.509	1	2
716	0.781	3	2
714	0.778	2	2
598	0.713	0	3
626	0.746	1	3
724	0.863	3	3
724	0.863	2	3
620	0.485	0	4
656	0.513	1	4
946	0.740	3	4
944	0.738	2	4
275	0.341	0	5
301	0.374	1	5
580	0.720	3	5
617	0.766	2	5
