# Supplementary material for: Markerless tracking of an entire honey bee colony
Source: Nat Commun. 2021 Mar 19;12:1733. doi: 10.1038/s41467-021-21769-1 (PMC7979864; doi:10.1038/s41467-021-21769-1)
Supplement: Supplementary file 4 — Description of Additional Supplementary Files [file 41467_2021_21769_MOESM4_ESM.zip › raw_source/fig_4c_sup_fig_14_15.txt]

Recording	Mean bee count	# ref.	Position only	Pixel personality	Initial d-set	Final d-set	Data augmentation (final d-set)	Background masking (final d-set)
S1	1315.6	1115	916 (0.696)	758 (0.576)	1010 (0.768)	1046 (0.795)	1014 (0.771)	1004 (0.763)
S2	917.4	859	408 (0.445)	223 (0.243)	571 (0.622)	714 (0.778)	705 (0.769)	642 (0.700)
S3	839.1	806	598 (0.713)	523 (0.623)	700 (0.834)	724 (0.863)	722 (0.860)	687 (0.819)
S4	1278.3	1100	620 (0.485)	507 (0.397)	848 (0.663)	944 (0.738)	896 (0.701)	779 (0.609)
S5	805.5	758	275 (0.341)			617 (0.766)	556 (0.690)	381 (0.473)
