# Supplementary material for: Markerless tracking of an entire honey bee colony
Source: Nat Commun. 2021 Mar 19;12:1733. doi: 10.1038/s41467-021-21769-1 (PMC7979864; doi:10.1038/s41467-021-21769-1)
Supplement: Supplementary file 4 — Description of Additional Supplementary Files [file 41467_2021_21769_MOESM4_ESM.zip › raw_source/fig_4a.txt]

# count	class	hive
1313.0	Visible bees	1
1324.0	Visible bees	1
1324.0	Visible bees	1
1336.0	Visible bees	1
1321.0	Visible bees	1
1318.0	Visible bees	1
1313.0	Visible bees	1
1323.0	Visible bees	1
1332.0	Visible bees	1
1318.0	Visible bees	1
1315.0	Visible bees	1
1313.0	Visible bees	1
1320.0	Visible bees	1
1328.0	Visible bees	1
1310.0	Visible bees	1
1322.0	Visible bees	1
1321.0	Visible bees	1
1320.0	Visible bees	1
1324.0	Visible bees	1
1319.0	Visible bees	1
1322.0	Visible bees	1
1320.0	Visible bees	1
1315.0	Visible bees	1
1327.0	Visible bees	1
1310.0	Visible bees	1
1317.0	Visible bees	1
1305.0	Visible bees	1
1317.0	Visible bees	1
1313.0	Visible bees	1
1310.0	Visible bees	1
1321.0	Visible bees	1
1321.0	Visible bees	1
1318.0	Visible bees	1
1306.0	Visible bees	1
1322.0	Visible bees	1
1317.0	Visible bees	1
1322.0	Visible bees	1
1318.0	Visible bees	1
1321.0	Visible bees	1
1318.0	Visible bees	1
1315.0	Visible bees	1
1323.0	Visible bees	1
1322.0	Visible bees	1
1320.0	Visible bees	1
1321.0	Visible bees	1
1318.0	Visible bees	1
1319.0	Visible bees	1
1306.0	Visible bees	1
1319.0	Visible bees	1
1330.0	Visible bees	1
1309.0	Visible bees	1
1308.0	Visible bees	1
1305.0	Visible bees	1
1313.0	Visible bees	1
1315.0	Visible bees	1
1307.0	Visible bees	1
1330.0	Visible bees	1
1323.0	Visible bees	1
1319.0	Visible bees	1
1320.0	Visible bees	1
1319.0	Visible bees	1
1324.0	Visible bees	1
1315.0	Visible bees	1
1315.0	Visible bees	1
1321.0	Visible bees	1
1312.0	Visible bees	1
1315.0	Visible bees	1
1314.0	Visible bees	1
1316.0	Visible bees	1
1323.0	Visible bees	1
1317.0	Visible bees	1
1320.0	Visible bees	1
1309.0	Visible bees	1
1312.0	Visible bees	1
1320.0	Visible bees	1
1316.0	Visible bees	1
1310.0	Visible bees	1
1309.0	Visible bees	1
1318.0	Visible bees	1
1307.0	Visible bees	1
1305.0	Visible bees	1
1307.0	Visible bees	1
1324.0	Visible bees	1
1314.0	Visible bees	1
1300.0	Visible bees	1
1311.0	Visible bees	1
1317.0	Visible bees	1
1316.0	Visible bees	1
1315.0	Visible bees	1
1308.0	Visible bees	1
1310.0	Visible bees	1
1312.0	Visible bees	1
1320.0	Visible bees	1
1316.0	Visible bees	1
1310.0	Visible bees	1
1310.0	Visible bees	1
1316.0	Visible bees	1
1314.0	Visible bees	1
1314.0	Visible bees	1
1319.0	Visible bees	1
1307.0	Visible bees	1
1305.0	Visible bees	1
1306.0	Visible bees	1
1320.0	Visible bees	1
1317.0	Visible bees	1
1317.0	Visible bees	1
1319.0	Visible bees	1
1322.0	Visible bees	1
1321.0	Visible bees	1
1316.0	Visible bees	1
1320.0	Visible bees	1
1316.0	Visible bees	1
1313.0	Visible bees	1
1321.0	Visible bees	1
1317.0	Visible bees	1
1311.0	Visible bees	1
1292.0	Visible bees	1
1299.0	Visible bees	1
1307.0	Visible bees	1
1295.0	Visible bees	1
1312.0	Visible bees	1
1301.0	Visible bees	1
1303.0	Visible bees	1
1308.0	Visible bees	1
1321.0	Visible bees	1
1324.0	Visible bees	1
1323.0	Visible bees	1
1325.0	Visible bees	1
1316.0	Visible bees	1
1317.0	Visible bees	1
1301.0	Visible bees	1
1308.0	Visible bees	1
1306.0	Visible bees	1
1309.0	Visible bees	1
1315.0	Visible bees	1
1302.0	Visible bees	1
1299.0	Visible bees	1
1306.0	Visible bees	1
1315.0	Visible bees	1
1307.0	Visible bees	1
1305.0	Visible bees	1
1313.0	Visible bees	1
1302.0	Visible bees	1
1302.0	Visible bees	1
1317.0	Visible bees	1
1301.0	Visible bees	1
1313.0	Visible bees	1
1307.0	Visible bees	1
1317.0	Visible bees	1
1308.0	Visible bees	1
1314.0	Visible bees	1
1311.0	Visible bees	1
1303.0	Visible bees	1
1310.0	Visible bees	1
1312.0	Visible bees	1
1307.0	Visible bees	1
1314.0	Visible bees	1
1318.0	Visible bees	1
1317.0	Visible bees	1
1315.0	Visible bees	1
1318.0	Visible bees	1
1318.0	Visible bees	1
1315.0	Visible bees	1
1315.0	Visible bees	1
1318.0	Visible bees	1
1314.0	Visible bees	1
1317.0	Visible bees	1
1319.0	Visible bees	1
1326.0	Visible bees	1
1318.0	Visible bees	1
1312.0	Visible bees	1
1317.0	Visible bees	1
1311.0	Visible bees	1
1308.0	Visible bees	1
1298.0	Visible bees	1
1315.0	Visible bees	1
1313.0	Visible bees	1
1306.0	Visible bees	1
1308.0	Visible bees	1
1312.0	Visible bees	1
1305.0	Visible bees	1
1312.0	Visible bees	1
1308.0	Visible bees	1
1312.0	Visible bees	1
1314.0	Visible bees	1
1317.0	Visible bees	1
1318.0	Visible bees	1
1329.0	Visible bees	1
1319.0	Visible bees	1
1321.0	Visible bees	1
1331.0	Visible bees	1
1331.0	Visible bees	1
1327.0	Visible bees	1
1320.0	Visible bees	1
1315.0	Visible bees	1
1320.0	Visible bees	1
1321.0	Visible bees	1
1312.0	Visible bees	1
1307.0	Visible bees	1
1301.0	Visible bees	1
1318.0	Visible bees	1
1315.0	Visible bees	1
1325.0	Visible bees	1
1329.0	Visible bees	1
1322.0	Visible bees	1
1319.0	Visible bees	1
1323.0	Visible bees	1
1317.0	Visible bees	1
1316.0	Visible bees	1
1319.0	Visible bees	1
1323.0	Visible bees	1
1314.0	Visible bees	1
1336.0	Visible bees	1
1315.0	Visible bees	1
1314.0	Visible bees	1
1318.0	Visible bees	1
1307.0	Visible bees	1
1305.0	Visible bees	1
1314.0	Visible bees	1
1317.0	Visible bees	1
1316.0	Visible bees	1
1309.0	Visible bees	1
1317.0	Visible bees	1
1316.0	Visible bees	1
1313.0	Visible bees	1
1307.0	Visible bees	1
1303.0	Visible bees	1
1298.0	Visible bees	1
1309.0	Visible bees	1
1303.0	Visible bees	1
1300.0	Visible bees	1
1299.0	Visible bees	1
1319.0	Visible bees	1
1309.0	Visible bees	1
1313.0	Visible bees	1
1308.0	Visible bees	1
1319.0	Visible bees	1
1321.0	Visible bees	1
1311.0	Visible bees	1
1315.0	Visible bees	1
1318.0	Visible bees	1
1327.0	Visible bees	1
1316.0	Visible bees	1
1323.0	Visible bees	1
1320.0	Visible bees	1
1319.0	Visible bees	1
1316.0	Visible bees	1
1309.0	Visible bees	1
1316.0	Visible bees	1
1319.0	Visible bees	1
1306.0	Visible bees	1
1328.0	Visible bees	1
1316.0	Visible bees	1
1320.0	Visible bees	1
1321.0	Visible bees	1
1331.0	Visible bees	1
1312.0	Visible bees	1
1316.0	Visible bees	1
1326.0	Visible bees	1
1323.0	Visible bees	1
1319.0	Visible bees	1
1319.0	Visible bees	1
1310.0	Visible bees	1
1312.0	Visible bees	1
1322.0	Visible bees	1
1314.0	Visible bees	1
1322.0	Visible bees	1
1316.0	Visible bees	1
1319.0	Visible bees	1
1326.0	Visible bees	1
1316.0	Visible bees	1
1316.0	Visible bees	1
1305.0	Visible bees	1
1319.0	Visible bees	1
1310.0	Visible bees	1
1313.0	Visible bees	1
1325.0	Visible bees	1
1311.0	Visible bees	1
1306.0	Visible bees	1
1314.0	Visible bees	1
1307.0	Visible bees	1
1311.0	Visible bees	1
1308.0	Visible bees	1
1319.0	Visible bees	1
1326.0	Visible bees	1
1318.0	Visible bees	1
1312.0	Visible bees	1
1327.0	Visible bees	1
1313.0	Visible bees	1
1315.0	Visible bees	1
1326.0	Visible bees	1
1312.0	Visible bees	1
1319.0	Visible bees	1
1304.0	Visible bees	1
1296.0	Visible bees	1
1317.0	Visible bees	1
1320.0	Visible bees	1
1312.0	Visible bees	1
1315.0	Visible bees	1
1306.0	Visible bees	1
1326.0	Visible bees	1
1306.0	Visible bees	1
1314.0	Visible bees	1
1310.0	Visible bees	1
1313.0	Visible bees	1
1320.0	Visible bees	1
1313.0	Visible bees	1
1320.0	Visible bees	1
1311.0	Visible bees	1
1316.0	Visible bees	1
1312.0	Visible bees	1
1309.0	Visible bees	1
1308.0	Visible bees	1
1309.0	Visible bees	1
1329.0	Visible bees	1
1311.0	Visible bees	1
1315.0	Visible bees	1
1302.0	Visible bees	1
1306.0	Visible bees	1
1323.0	Visible bees	1
1326.0	Visible bees	1
1321.0	Visible bees	1
1338.0	Visible bees	1
1332.0	Visible bees	1
1319.0	Visible bees	1
1334.0	Visible bees	1
1324.0	Visible bees	1
1325.0	Visible bees	1
1326.0	Visible bees	1
1334.0	Visible bees	1
1326.0	Visible bees	1
1323.0	Visible bees	1
1332.0	Visible bees	1
1334.0	Visible bees	1
1325.0	Visible bees	1
1330.0	Visible bees	1
1331.0	Visible bees	1
1321.0	Visible bees	1
1333.0	Visible bees	1
1332.0	Visible bees	1
1335.0	Visible bees	1
1321.0	Visible bees	1
1314.0	Visible bees	1
1309.0	Visible bees	1
1320.0	Visible bees	1
1328.0	Visible bees	1
1311.0	Visible bees	1
1311.0	Visible bees	1
1318.0	Visible bees	1
1320.0	Visible bees	1
1323.0	Visible bees	1
1318.0	Visible bees	1
1321.0	Visible bees	1
1318.0	Visible bees	1
1318.0	Visible bees	1
1328.0	Visible bees	1
1331.0	Visible bees	1
1315.0	Visible bees	1
1321.0	Visible bees	1
1327.0	Visible bees	1
1324.0	Visible bees	1
1326.0	Visible bees	1
1317.0	Visible bees	1
1318.0	Visible bees	1
1322.0	Visible bees	1
1315.0	Visible bees	1
1314.0	Visible bees	1
1327.0	Visible bees	1
1317.0	Visible bees	1
1319.0	Visible bees	1
1319.0	Visible bees	1
1306.0	Visible bees	1
1314.0	Visible bees	1
1328.0	Visible bees	1
1339.0	Visible bees	1
1330.0	Visible bees	1
1338.0	Visible bees	1
1334.0	Visible bees	1
1330.0	Visible bees	1
1326.0	Visible bees	1
1323.0	Visible bees	1
1315.0	Visible bees	1
1330.0	Visible bees	1
1328.0	Visible bees	1
1328.0	Visible bees	1
1327.0	Visible bees	1
1319.0	Visible bees	1
1333.0	Visible bees	1
1340.0	Visible bees	1
1326.0	Visible bees	1
1315.0	Visible bees	1
1321.0	Visible bees	1
1314.0	Visible bees	1
1324.0	Visible bees	1
1322.0	Visible bees	1
1322.0	Visible bees	1
1321.0	Visible bees	1
1316.0	Visible bees	1
1312.0	Visible bees	1
1319.0	Visible bees	1
1318.0	Visible bees	1
1321.0	Visible bees	1
1314.0	Visible bees	1
1320.0	Visible bees	1
1325.0	Visible bees	1
1327.0	Visible bees	1
1330.0	Visible bees	1
1337.0	Visible bees	1
1332.0	Visible bees	1
1324.0	Visible bees	1
1320.0	Visible bees	1
1317.0	Visible bees	1
1334.0	Visible bees	1
1333.0	Visible bees	1
1336.0	Visible bees	1
1324.0	Visible bees	1
1330.0	Visible bees	1
1330.0	Visible bees	1
1326.0	Visible bees	1
1326.0	Visible bees	1
1324.0	Visible bees	1
1322.0	Visible bees	1
1318.0	Visible bees	1
1318.0	Visible bees	1
1327.0	Visible bees	1
1323.0	Visible bees	1
1336.0	Visible bees	1
1322.0	Visible bees	1
1317.0	Visible bees	1
1316.0	Visible bees	1
1322.0	Visible bees	1
1332.0	Visible bees	1
1330.0	Visible bees	1
1335.0	Visible bees	1
1333.0	Visible bees	1
1334.0	Visible bees	1
1330.0	Visible bees	1
1334.0	Visible bees	1
1332.0	Visible bees	1
1332.0	Visible bees	1
1344.0	Visible bees	1
1345.0	Visible bees	1
1327.0	Visible bees	1
1326.0	Visible bees	1
1323.0	Visible bees	1
1313.0	Visible bees	1
1317.0	Visible bees	1
1328.0	Visible bees	1
1331.0	Visible bees	1
1313.0	Visible bees	1
1325.0	Visible bees	1
1316.0	Visible bees	1
1323.0	Visible bees	1
1325.0	Visible bees	1
1322.0	Visible bees	1
1326.0	Visible bees	1
1326.0	Visible bees	1
1331.0	Visible bees	1
1316.0	Visible bees	1
1317.0	Visible bees	1
1325.0	Visible bees	1
1328.0	Visible bees	1
1320.0	Visible bees	1
1327.0	Visible bees	1
1338.0	Visible bees	1
1321.0	Visible bees	1
1319.0	Visible bees	1
1319.0	Visible bees	1
1314.0	Visible bees	1
1310.0	Visible bees	1
1317.0	Visible bees	1
1313.0	Visible bees	1
1326.0	Visible bees	1
1319.0	Visible bees	1
1318.0	Visible bees	1
1318.0	Visible bees	1
1323.0	Visible bees	1
1323.0	Visible bees	1
1312.0	Visible bees	1
1325.0	Visible bees	1
1319.0	Visible bees	1
1303.0	Visible bees	1
1305.0	Visible bees	1
1302.0	Visible bees	1
1302.0	Visible bees	1
1317.0	Visible bees	1
1311.0	Visible bees	1
1314.0	Visible bees	1
1312.0	Visible bees	1
1301.0	Visible bees	1
1310.0	Visible bees	1
1315.0	Visible bees	1
1315.0	Visible bees	1
1320.0	Visible bees	1
1312.0	Visible bees	1
1325.0	Visible bees	1
1320.0	Visible bees	1
1313.0	Visible bees	1
1307.0	Visible bees	1
1325.0	Visible bees	1
1321.0	Visible bees	1
1315.0	Visible bees	1
1314.0	Visible bees	1
1310.0	Visible bees	1
1318.0	Visible bees	1
1316.0	Visible bees	1
1310.0	Visible bees	1
1310.0	Visible bees	1
1319.0	Visible bees	1
1318.0	Visible bees	1
1333.0	Visible bees	1
1330.0	Visible bees	1
1335.0	Visible bees	1
1341.0	Visible bees	1
1324.0	Visible bees	1
1324.0	Visible bees	1
1326.0	Visible bees	1
1328.0	Visible bees	1
1320.0	Visible bees	1
1322.0	Visible bees	1
1328.0	Visible bees	1
1324.0	Visible bees	1
1329.0	Visible bees	1
1326.0	Visible bees	1
1316.0	Visible bees	1
1324.0	Visible bees	1
1338.0	Visible bees	1
1330.0	Visible bees	1
1330.0	Visible bees	1
1326.0	Visible bees	1
1337.0	Visible bees	1
1329.0	Visible bees	1
1330.0	Visible bees	1
1330.0	Visible bees	1
1333.0	Visible bees	1
1317.0	Visible bees	1
1315.0	Visible bees	1
1317.0	Visible bees	1
1322.0	Visible bees	1
1331.0	Visible bees	1
1340.0	Visible bees	1
1341.0	Visible bees	1
1329.0	Visible bees	1
1320.0	Visible bees	1
1334.0	Visible bees	1
1337.0	Visible bees	1
1343.0	Visible bees	1
1332.0	Visible bees	1
1332.0	Visible bees	1
1331.0	Visible bees	1
1323.0	Visible bees	1
1312.0	Visible bees	1
1321.0	Visible bees	1
1326.0	Visible bees	1
1336.0	Visible bees	1
1326.0	Visible bees	1
1320.0	Visible bees	1
1322.0	Visible bees	1
1323.0	Visible bees	1
1319.0	Visible bees	1
1326.0	Visible bees	1
1324.0	Visible bees	1
1320.0	Visible bees	1
1324.0	Visible bees	1
1326.0	Visible bees	1
1326.0	Visible bees	1
1323.0	Visible bees	1
1328.0	Visible bees	1
1326.0	Visible bees	1
1322.0	Visible bees	1
1317.0	Visible bees	1
1324.0	Visible bees	1
1330.0	Visible bees	1
1326.0	Visible bees	1
1318.0	Visible bees	1
1315.0	Visible bees	1
1314.0	Visible bees	1
1330.0	Visible bees	1
1316.0	Visible bees	1
1322.0	Visible bees	1
1323.0	Visible bees	1
1315.0	Visible bees	1
1318.0	Visible bees	1
1318.0	Visible bees	1
1312.0	Visible bees	1
1312.0	Visible bees	1
1321.0	Visible bees	1
1319.0	Visible bees	1
1306.0	Visible bees	1
1310.0	Visible bees	1
1325.0	Visible bees	1
1326.0	Visible bees	1
1328.0	Visible bees	1
1328.0	Visible bees	1
1318.0	Visible bees	1
1315.0	Visible bees	1
1326.0	Visible bees	1
1317.0	Visible bees	1
1314.0	Visible bees	1
1317.0	Visible bees	1
1321.0	Visible bees	1
1318.0	Visible bees	1
1314.0	Visible bees	1
1315.0	Visible bees	1
1316.0	Visible bees	1
1314.0	Visible bees	1
1312.0	Visible bees	1
1315.0	Visible bees	1
1307.0	Visible bees	1
1316.0	Visible bees	1
1305.0	Visible bees	1
1322.0	Visible bees	1
1325.0	Visible bees	1
1311.0	Visible bees	1
1323.0	Visible bees	1
1311.0	Visible bees	1
1313.0	Visible bees	1
1326.0	Visible bees	1
1324.0	Visible bees	1
1323.0	Visible bees	1
1325.0	Visible bees	1
1312.0	Visible bees	1
1331.0	Visible bees	1
1334.0	Visible bees	1
1329.0	Visible bees	1
1318.0	Visible bees	1
1331.0	Visible bees	1
1325.0	Visible bees	1
1329.0	Visible bees	1
1324.0	Visible bees	1
1330.0	Visible bees	1
1327.0	Visible bees	1
1317.0	Visible bees	1
1317.0	Visible bees	1
1320.0	Visible bees	1
1330.0	Visible bees	1
1321.0	Visible bees	1
1312.0	Visible bees	1
1323.0	Visible bees	1
1320.0	Visible bees	1
1307.0	Visible bees	1
1319.0	Visible bees	1
1323.0	Visible bees	1
1325.0	Visible bees	1
1318.0	Visible bees	1
1319.0	Visible bees	1
1313.0	Visible bees	1
1325.0	Visible bees	1
1336.0	Visible bees	1
1333.0	Visible bees	1
1335.0	Visible bees	1
1334.0	Visible bees	1
1324.0	Visible bees	1
1325.0	Visible bees	1
1329.0	Visible bees	1
1339.0	Visible bees	1
1333.0	Visible bees	1
1322.0	Visible bees	1
1333.0	Visible bees	1
1325.0	Visible bees	1
1331.0	Visible bees	1
1339.0	Visible bees	1
1332.0	Visible bees	1
1341.0	Visible bees	1
1333.0	Visible bees	1
1327.0	Visible bees	1
1331.0	Visible bees	1
1335.0	Visible bees	1
1319.0	Visible bees	1
1319.0	Visible bees	1
1326.0	Visible bees	1
1316.0	Visible bees	1
1317.0	Visible bees	1
1314.0	Visible bees	1
1317.0	Visible bees	1
1316.0	Visible bees	1
1320.0	Visible bees	1
1315.0	Visible bees	1
1308.0	Visible bees	1
1293.0	Visible bees	1
1300.0	Visible bees	1
1309.0	Visible bees	1
1308.0	Visible bees	1
1309.0	Visible bees	1
1317.0	Visible bees	1
1319.0	Visible bees	1
1314.0	Visible bees	1
1311.0	Visible bees	1
1324.0	Visible bees	1
1327.0	Visible bees	1
1320.0	Visible bees	1
1328.0	Visible bees	1
1325.0	Visible bees	1
1331.0	Visible bees	1
1342.0	Visible bees	1
1340.0	Visible bees	1
1327.0	Visible bees	1
1331.0	Visible bees	1
1329.0	Visible bees	1
1323.0	Visible bees	1
1334.0	Visible bees	1
1321.0	Visible bees	1
1323.0	Visible bees	1
1319.0	Visible bees	1
1319.0	Visible bees	1
1324.0	Visible bees	1
1316.0	Visible bees	1
1308.0	Visible bees	1
1323.0	Visible bees	1
1313.0	Visible bees	1
1308.0	Visible bees	1
1316.0	Visible bees	1
1316.0	Visible bees	1
1315.0	Visible bees	1
1319.0	Visible bees	1
1317.0	Visible bees	1
1318.0	Visible bees	1
1305.0	Visible bees	1
1306.0	Visible bees	1
1313.0	Visible bees	1
1306.0	Visible bees	1
1296.0	Visible bees	1
1299.0	Visible bees	1
1309.0	Visible bees	1
1314.0	Visible bees	1
1320.0	Visible bees	1
1315.0	Visible bees	1
1305.0	Visible bees	1
1301.0	Visible bees	1
1306.0	Visible bees	1
1309.0	Visible bees	1
1318.0	Visible bees	1
1308.0	Visible bees	1
1304.0	Visible bees	1
1310.0	Visible bees	1
1315.0	Visible bees	1
1318.0	Visible bees	1
1316.0	Visible bees	1
1323.0	Visible bees	1
1321.0	Visible bees	1
1320.0	Visible bees	1
1316.0	Visible bees	1
1322.0	Visible bees	1
1317.0	Visible bees	1
1314.0	Visible bees	1
1312.0	Visible bees	1
1313.0	Visible bees	1
1312.0	Visible bees	1
1308.0	Visible bees	1
1314.0	Visible bees	1
1302.0	Visible bees	1
1307.0	Visible bees	1
1323.0	Visible bees	1
1315.0	Visible bees	1
1317.0	Visible bees	1
1316.0	Visible bees	1
1322.0	Visible bees	1
1320.0	Visible bees	1
1314.0	Visible bees	1
1318.0	Visible bees	1
1319.0	Visible bees	1
1314.0	Visible bees	1
1314.0	Visible bees	1
1322.0	Visible bees	1
1330.0	Visible bees	1
1327.0	Visible bees	1
1328.0	Visible bees	1
1324.0	Visible bees	1
1321.0	Visible bees	1
1313.0	Visible bees	1
1316.0	Visible bees	1
1317.0	Visible bees	1
1318.0	Visible bees	1
1320.0	Visible bees	1
1313.0	Visible bees	1
1322.0	Visible bees	1
1325.0	Visible bees	1
1323.0	Visible bees	1
1331.0	Visible bees	1
1318.0	Visible bees	1
1313.0	Visible bees	1
1321.0	Visible bees	1
1318.0	Visible bees	1
1330.0	Visible bees	1
1330.0	Visible bees	1
1324.0	Visible bees	1
1333.0	Visible bees	1
1338.0	Visible bees	1
1330.0	Visible bees	1
1329.0	Visible bees	1
1342.0	Visible bees	1
1338.0	Visible bees	1
1344.0	Visible bees	1
1322.0	Visible bees	1
1324.0	Visible bees	1
1313.0	Visible bees	1
1318.0	Visible bees	1
1309.0	Visible bees	1
1324.0	Visible bees	1
1316.0	Visible bees	1
1334.0	Visible bees	1
1321.0	Visible bees	1
1328.0	Visible bees	1
1322.0	Visible bees	1
1323.0	Visible bees	1
1318.0	Visible bees	1
1312.0	Visible bees	1
1307.0	Visible bees	1
1304.0	Visible bees	1
1307.0	Visible bees	1
1317.0	Visible bees	1
1316.0	Visible bees	1
1324.0	Visible bees	1
1324.0	Visible bees	1
1325.0	Visible bees	1
1328.0	Visible bees	1
1322.0	Visible bees	1
1329.0	Visible bees	1
1311.0	Visible bees	1
1307.0	Visible bees	1
1325.0	Visible bees	1
1326.0	Visible bees	1
1324.0	Visible bees	1
1314.0	Visible bees	1
1312.0	Visible bees	1
1327.0	Visible bees	1
1312.0	Visible bees	1
1327.0	Visible bees	1
1317.0	Visible bees	1
1324.0	Visible bees	1
1330.0	Visible bees	1
1336.0	Visible bees	1
1324.0	Visible bees	1
1321.0	Visible bees	1
1330.0	Visible bees	1
1324.0	Visible bees	1
1311.0	Visible bees	1
1317.0	Visible bees	1
1321.0	Visible bees	1
1337.0	Visible bees	1
1324.0	Visible bees	1
1318.0	Visible bees	1
1327.0	Visible bees	1
1324.0	Visible bees	1
1327.0	Visible bees	1
1319.0	Visible bees	1
1313.0	Visible bees	1
1314.0	Visible bees	1
1328.0	Visible bees	1
1315.0	Visible bees	1
1313.0	Visible bees	1
1319.0	Visible bees	1
1329.0	Visible bees	1
1318.0	Visible bees	1
1318.0	Visible bees	1
1322.0	Visible bees	1
1323.0	Visible bees	1
1318.0	Visible bees	1
1319.0	Visible bees	1
1316.0	Visible bees	1
1305.0	Visible bees	1
1306.0	Visible bees	1
1304.0	Visible bees	1
1312.0	Visible bees	1
1311.0	Visible bees	1
1314.0	Visible bees	1
1324.0	Visible bees	1
1315.0	Visible bees	1
1314.0	Visible bees	1
1317.0	Visible bees	1
1324.0	Visible bees	1
1312.0	Visible bees	1
1316.0	Visible bees	1
1325.0	Visible bees	1
1314.0	Visible bees	1
1305.0	Visible bees	1
1309.0	Visible bees	1
1307.0	Visible bees	1
1305.0	Visible bees	1
1307.0	Visible bees	1
1314.0	Visible bees	1
1320.0	Visible bees	1
1312.0	Visible bees	1
1315.0	Visible bees	1
1318.0	Visible bees	1
1308.0	Visible bees	1
1317.0	Visible bees	1
1318.0	Visible bees	1
1329.0	Visible bees	1
1314.0	Visible bees	1
1319.0	Visible bees	1
1314.0	Visible bees	1
1322.0	Visible bees	1
1322.0	Visible bees	1
1319.0	Visible bees	1
1310.0	Visible bees	1
1312.0	Visible bees	1
1303.0	Visible bees	1
1304.0	Visible bees	1
1304.0	Visible bees	1
1311.0	Visible bees	1
1308.0	Visible bees	1
1291.0	Visible bees	1
1308.0	Visible bees	1
1306.0	Visible bees	1
1300.0	Visible bees	1
1293.0	Visible bees	1
1297.0	Visible bees	1
1293.0	Visible bees	1
1316.0	Visible bees	1
1311.0	Visible bees	1
1309.0	Visible bees	1
1309.0	Visible bees	1
1319.0	Visible bees	1
1320.0	Visible bees	1
1317.0	Visible bees	1
1315.0	Visible bees	1
1306.0	Visible bees	1
1308.0	Visible bees	1
1307.0	Visible bees	1
1306.0	Visible bees	1
1321.0	Visible bees	1
1319.0	Visible bees	1
1318.0	Visible bees	1
1322.0	Visible bees	1
1317.0	Visible bees	1
1313.0	Visible bees	1
1310.0	Visible bees	1
1314.0	Visible bees	1
1323.0	Visible bees	1
1317.0	Visible bees	1
1313.0	Visible bees	1
1325.0	Visible bees	1
1324.0	Visible bees	1
1329.0	Visible bees	1
1319.0	Visible bees	1
1310.0	Visible bees	1
1324.0	Visible bees	1
1327.0	Visible bees	1
1323.0	Visible bees	1
1310.0	Visible bees	1
1316.0	Visible bees	1
1316.0	Visible bees	1
1306.0	Visible bees	1
1316.0	Visible bees	1
1315.0	Visible bees	1
1308.0	Visible bees	1
1312.0	Visible bees	1
1311.0	Visible bees	1
1319.0	Visible bees	1
1317.0	Visible bees	1
1330.0	Visible bees	1
1327.0	Visible bees	1
1323.0	Visible bees	1
1319.0	Visible bees	1
1314.0	Visible bees	1
1315.0	Visible bees	1
1312.0	Visible bees	1
1307.0	Visible bees	1
1317.0	Visible bees	1
1313.0	Visible bees	1
1311.0	Visible bees	1
1318.0	Visible bees	1
1314.0	Visible bees	1
1322.0	Visible bees	1
1327.0	Visible bees	1
1325.0	Visible bees	1
1322.0	Visible bees	1
1328.0	Visible bees	1
1321.0	Visible bees	1
1326.0	Visible bees	1
1319.0	Visible bees	1
1311.0	Visible bees	1
1313.0	Visible bees	1
1313.0	Visible bees	1
1313.0	Visible bees	1
1308.0	Visible bees	1
1311.0	Visible bees	1
1311.0	Visible bees	1
1312.0	Visible bees	1
1308.0	Visible bees	1
1313.0	Visible bees	1
1315.0	Visible bees	1
1315.0	Visible bees	1
1319.0	Visible bees	1
1306.0	Visible bees	1
1307.0	Visible bees	1
1309.0	Visible bees	1
1292.0	Visible bees	1
1310.0	Visible bees	1
1307.0	Visible bees	1
1306.0	Visible bees	1
1311.0	Visible bees	1
1316.0	Visible bees	1
1312.0	Visible bees	1
1304.0	Visible bees	1
1317.0	Visible bees	1
1304.0	Visible bees	1
1300.0	Visible bees	1
1304.0	Visible bees	1
1303.0	Visible bees	1
1312.0	Visible bees	1
1321.0	Visible bees	1
1318.0	Visible bees	1
1314.0	Visible bees	1
1311.0	Visible bees	1
1323.0	Visible bees	1
1323.0	Visible bees	1
1309.0	Visible bees	1
1318.0	Visible bees	1
1317.0	Visible bees	1
1317.0	Visible bees	1
1326.0	Visible bees	1
1323.0	Visible bees	1
1326.0	Visible bees	1
1326.0	Visible bees	1
1326.0	Visible bees	1
1320.0	Visible bees	1
1331.0	Visible bees	1
1325.0	Visible bees	1
1327.0	Visible bees	1
1334.0	Visible bees	1
1323.0	Visible bees	1
1310.0	Visible bees	1
1305.0	Visible bees	1
1313.0	Visible bees	1
1314.0	Visible bees	1
1323.0	Visible bees	1
1323.0	Visible bees	1
1312.0	Visible bees	1
1313.0	Visible bees	1
1320.0	Visible bees	1
1323.0	Visible bees	1
1327.0	Visible bees	1
1330.0	Visible bees	1
1332.0	Visible bees	1
1332.0	Visible bees	1
1330.0	Visible bees	1
1329.0	Visible bees	1
1330.0	Visible bees	1
1324.0	Visible bees	1
1331.0	Visible bees	1
1330.0	Visible bees	1
1327.0	Visible bees	1
1331.0	Visible bees	1
1331.0	Visible bees	1
1322.0	Visible bees	1
1327.0	Visible bees	1
1330.0	Visible bees	1
1327.0	Visible bees	1
1322.0	Visible bees	1
1338.0	Visible bees	1
1327.0	Visible bees	1
1330.0	Visible bees	1
1323.0	Visible bees	1
1319.0	Visible bees	1
1330.0	Visible bees	1
1319.0	Visible bees	1
1335.0	Visible bees	1
1324.0	Visible bees	1
1334.0	Visible bees	1
1323.0	Visible bees	1
1331.0	Visible bees	1
1312.0	Visible bees	1
1313.0	Visible bees	1
1327.0	Visible bees	1
1324.0	Visible bees	1
1324.0	Visible bees	1
1315.0	Visible bees	1
1316.0	Visible bees	1
1319.0	Visible bees	1
1327.0	Visible bees	1
1313.0	Visible bees	1
1311.0	Visible bees	1
1315.0	Visible bees	1
1316.0	Visible bees	1
1306.0	Visible bees	1
1315.0	Visible bees	1
1319.0	Visible bees	1
1309.0	Visible bees	1
1308.0	Visible bees	1
1306.0	Visible bees	1
1316.0	Visible bees	1
1307.0	Visible bees	1
1311.0	Visible bees	1
1306.0	Visible bees	1
1316.0	Visible bees	1
1312.0	Visible bees	1
1321.0	Visible bees	1
1311.0	Visible bees	1
1311.0	Visible bees	1
1315.0	Visible bees	1
1313.0	Visible bees	1
1320.0	Visible bees	1
1316.0	Visible bees	1
1299.0	Visible bees	1
1306.0	Visible bees	1
1317.0	Visible bees	1
1313.0	Visible bees	1
1317.0	Visible bees	1
1308.0	Visible bees	1
1310.0	Visible bees	1
1307.0	Visible bees	1
1305.0	Visible bees	1
1310.0	Visible bees	1
1308.0	Visible bees	1
1310.0	Visible bees	1
1314.0	Visible bees	1
1314.0	Visible bees	1
1319.0	Visible bees	1
1320.0	Visible bees	1
1314.0	Visible bees	1
1314.0	Visible bees	1
1315.0	Visible bees	1
1316.0	Visible bees	1
1319.0	Visible bees	1
1322.0	Visible bees	1
1323.0	Visible bees	1
1316.0	Visible bees	1
1326.0	Visible bees	1
1321.0	Visible bees	1
1318.0	Visible bees	1
1313.0	Visible bees	1
1310.0	Visible bees	1
1322.0	Visible bees	1
1320.0	Visible bees	1
1319.0	Visible bees	1
1309.0	Visible bees	1
1315.0	Visible bees	1
1325.0	Visible bees	1
1314.0	Visible bees	1
1329.0	Visible bees	1
1322.0	Visible bees	1
1324.0	Visible bees	1
1327.0	Visible bees	1
1337.0	Visible bees	1
1330.0	Visible bees	1
1314.0	Visible bees	1
1315.0	Visible bees	1
1313.0	Visible bees	1
1314.0	Visible bees	1
1297.0	Visible bees	1
1306.0	Visible bees	1
1311.0	Visible bees	1
1294.0	Visible bees	1
1314.0	Visible bees	1
1305.0	Visible bees	1
1302.0	Visible bees	1
1311.0	Visible bees	1
1310.0	Visible bees	1
1308.0	Visible bees	1
1313.0	Visible bees	1
1320.0	Visible bees	1
1302.0	Visible bees	1
1308.0	Visible bees	1
1308.0	Visible bees	1
1303.0	Visible bees	1
1298.0	Visible bees	1
1306.0	Visible bees	1
1303.0	Visible bees	1
1304.0	Visible bees	1
1298.0	Visible bees	1
1299.0	Visible bees	1
1307.0	Visible bees	1
1303.0	Visible bees	1
1300.0	Visible bees	1
1308.0	Visible bees	1
1302.0	Visible bees	1
1305.0	Visible bees	1
1317.0	Visible bees	1
1316.0	Visible bees	1
1303.0	Visible bees	1
1307.0	Visible bees	1
1304.0	Visible bees	1
1310.0	Visible bees	1
1303.0	Visible bees	1
1313.0	Visible bees	1
1304.0	Visible bees	1
1320.0	Visible bees	1
1314.0	Visible bees	1
1318.0	Visible bees	1
1322.0	Visible bees	1
1338.0	Visible bees	1
1318.0	Visible bees	1
1312.0	Visible bees	1
1312.0	Visible bees	1
1308.0	Visible bees	1
1331.0	Visible bees	1
1311.0	Visible bees	1
1312.0	Visible bees	1
1306.0	Visible bees	1
1312.0	Visible bees	1
1328.0	Visible bees	1
1314.0	Visible bees	1
1310.0	Visible bees	1
1308.0	Visible bees	1
1306.0	Visible bees	1
1313.0	Visible bees	1
1314.0	Visible bees	1
1310.0	Visible bees	1
1309.0	Visible bees	1
1299.0	Visible bees	1
1310.0	Visible bees	1
1304.0	Visible bees	1
1315.0	Visible bees	1
1313.0	Visible bees	1
1307.0	Visible bees	1
1302.0	Visible bees	1
1294.0	Visible bees	1
1302.0	Visible bees	1
1297.0	Visible bees	1
1304.0	Visible bees	1
1292.0	Visible bees	1
1304.0	Visible bees	1
1308.0	Visible bees	1
1299.0	Visible bees	1
1307.0	Visible bees	1
1316.0	Visible bees	1
1309.0	Visible bees	1
1305.0	Visible bees	1
1306.0	Visible bees	1
1303.0	Visible bees	1
1300.0	Visible bees	1
1304.0	Visible bees	1
1290.0	Visible bees	1
1306.0	Visible bees	1
1303.0	Visible bees	1
1298.0	Visible bees	1
1305.0	Visible bees	1
1308.0	Visible bees	1
1322.0	Visible bees	1
1310.0	Visible bees	1
1300.0	Visible bees	1
1307.0	Visible bees	1
1303.0	Visible bees	1
1311.0	Visible bees	1
1314.0	Visible bees	1
1314.0	Visible bees	1
1313.0	Visible bees	1
1316.0	Visible bees	1
1318.0	Visible bees	1
1325.0	Visible bees	1
1310.0	Visible bees	1
1301.0	Visible bees	1
1310.0	Visible bees	1
1311.0	Visible bees	1
1310.0	Visible bees	1
1302.0	Visible bees	1
1317.0	Visible bees	1
1314.0	Visible bees	1
1311.0	Visible bees	1
1312.0	Visible bees	1
1314.0	Visible bees	1
1315.0	Visible bees	1
1324.0	Visible bees	1
1312.0	Visible bees	1
1312.0	Visible bees	1
1321.0	Visible bees	1
1317.0	Visible bees	1
1319.0	Visible bees	1
1315.0	Visible bees	1
1313.0	Visible bees	1
1310.0	Visible bees	1
1320.0	Visible bees	1
1321.0	Visible bees	1
1320.0	Visible bees	1
1319.0	Visible bees	1
1317.0	Visible bees	1
1317.0	Visible bees	1
1312.0	Visible bees	1
1309.0	Visible bees	1
1310.0	Visible bees	1
1316.0	Visible bees	1
1315.0	Visible bees	1
1304.0	Visible bees	1
1309.0	Visible bees	1
1305.0	Visible bees	1
1292.0	Visible bees	1
1294.0	Visible bees	1
1291.0	Visible bees	1
1295.0	Visible bees	1
1303.0	Visible bees	1
1309.0	Visible bees	1
1303.0	Visible bees	1
1315.0	Visible bees	1
1300.0	Visible bees	1
1307.0	Visible bees	1
1312.0	Visible bees	1
1302.0	Visible bees	1
1304.0	Visible bees	1
1307.0	Visible bees	1
1298.0	Visible bees	1
1299.0	Visible bees	1
1299.0	Visible bees	1
1311.0	Visible bees	1
1323.0	Visible bees	1
1310.0	Visible bees	1
1313.0	Visible bees	1
1317.0	Visible bees	1
1314.0	Visible bees	1
1314.0	Visible bees	1
1304.0	Visible bees	1
1304.0	Visible bees	1
1294.0	Visible bees	1
1300.0	Visible bees	1
1305.0	Visible bees	1
1309.0	Visible bees	1
1314.0	Visible bees	1
1307.0	Visible bees	1
1304.0	Visible bees	1
1316.0	Visible bees	1
1308.0	Visible bees	1
1302.0	Visible bees	1
1297.0	Visible bees	1
1302.0	Visible bees	1
1307.0	Visible bees	1
1317.0	Visible bees	1
1321.0	Visible bees	1
1315.0	Visible bees	1
1301.0	Visible bees	1
1298.0	Visible bees	1
1309.0	Visible bees	1
1307.0	Visible bees	1
1306.0	Visible bees	1
1304.0	Visible bees	1
1297.0	Visible bees	1
1299.0	Visible bees	1
1298.0	Visible bees	1
1303.0	Visible bees	1
1308.0	Visible bees	1
1309.0	Visible bees	1
1305.0	Visible bees	1
1316.0	Visible bees	1
1303.0	Visible bees	1
1320.0	Visible bees	1
1319.0	Visible bees	1
1320.0	Visible bees	1
1311.0	Visible bees	1
1321.0	Visible bees	1
1313.0	Visible bees	1
1315.0	Visible bees	1
1316.0	Visible bees	1
1315.0	Visible bees	1
1315.0	Visible bees	1
1327.0	Visible bees	1
1320.0	Visible bees	1
1313.0	Visible bees	1
1323.0	Visible bees	1
1317.0	Visible bees	1
1314.0	Visible bees	1
1328.0	Visible bees	1
1309.0	Visible bees	1
1309.0	Visible bees	1
1319.0	Visible bees	1
1324.0	Visible bees	1
1305.0	Visible bees	1
1315.0	Visible bees	1
1325.0	Visible bees	1
1319.0	Visible bees	1
1309.0	Visible bees	1
1302.0	Visible bees	1
1303.0	Visible bees	1
1310.0	Visible bees	1
1304.0	Visible bees	1
1310.0	Visible bees	1
1316.0	Visible bees	1
1318.0	Visible bees	1
1308.0	Visible bees	1
1304.0	Visible bees	1
1314.0	Visible bees	1
1307.0	Visible bees	1
1307.0	Visible bees	1
1318.0	Visible bees	1
1314.0	Visible bees	1
1307.0	Visible bees	1
1310.0	Visible bees	1
1312.0	Visible bees	1
1302.0	Visible bees	1
1295.0	Visible bees	1
1298.0	Visible bees	1
1307.0	Visible bees	1
1309.0	Visible bees	1
1308.0	Visible bees	1
1305.0	Visible bees	1
1309.0	Visible bees	1
1311.0	Visible bees	1
1307.0	Visible bees	1
1307.0	Visible bees	1
1313.0	Visible bees	1
1307.0	Visible bees	1
1310.0	Visible bees	1
1320.0	Visible bees	1
1313.0	Visible bees	1
1301.0	Visible bees	1
1315.0	Visible bees	1
1304.0	Visible bees	1
1317.0	Visible bees	1
1308.0	Visible bees	1
1315.0	Visible bees	1
1323.0	Visible bees	1
1314.0	Visible bees	1
1317.0	Visible bees	1
1314.0	Visible bees	1
1306.0	Visible bees	1
1301.0	Visible bees	1
1306.0	Visible bees	1
1317.0	Visible bees	1
1304.0	Visible bees	1
1310.0	Visible bees	1
1312.0	Visible bees	1
1313.0	Visible bees	1
1300.0	Visible bees	1
1308.0	Visible bees	1
1310.0	Visible bees	1
1309.0	Visible bees	1
1316.0	Visible bees	1
1323.0	Visible bees	1
1304.0	Visible bees	1
1298.0	Visible bees	1
1296.0	Visible bees	1
1315.0	Visible bees	1
1320.0	Visible bees	1
1314.0	Visible bees	1
1308.0	Visible bees	1
1304.0	Visible bees	1
1290.0	Visible bees	1
1303.0	Visible bees	1
1300.0	Visible bees	1
1299.0	Visible bees	1
1307.0	Visible bees	1
1310.0	Visible bees	1
1309.0	Visible bees	1
1309.0	Visible bees	1
1319.0	Visible bees	1
1305.0	Visible bees	1
1305.0	Visible bees	1
1311.0	Visible bees	1
1311.0	Visible bees	1
1308.0	Visible bees	1
1312.0	Visible bees	1
1304.0	Visible bees	1
1300.0	Visible bees	1
1297.0	Visible bees	1
1307.0	Visible bees	1
1311.0	Visible bees	1
1309.0	Visible bees	1
1314.0	Visible bees	1
1312.0	Visible bees	1
1308.0	Visible bees	1
1318.0	Visible bees	1
1322.0	Visible bees	1
1306.0	Visible bees	1
1310.0	Visible bees	1
1310.0	Visible bees	1
1312.0	Visible bees	1
1309.0	Visible bees	1
1317.0	Visible bees	1
1324.0	Visible bees	1
1322.0	Visible bees	1
1310.0	Visible bees	1
1314.0	Visible bees	1
1309.0	Visible bees	1
1319.0	Visible bees	1
1305.0	Visible bees	1
1305.0	Visible bees	1
1306.0	Visible bees	1
1309.0	Visible bees	1
1317.0	Visible bees	1
1293.0	Visible bees	1
1308.0	Visible bees	1
1302.0	Visible bees	1
1309.0	Visible bees	1
1317.0	Visible bees	1
1319.0	Visible bees	1
1301.0	Visible bees	1
1300.0	Visible bees	1
1313.0	Visible bees	1
1302.0	Visible bees	1
1305.0	Visible bees	1
1298.0	Visible bees	1
1297.0	Visible bees	1
1307.0	Visible bees	1
1296.0	Visible bees	1
1302.0	Visible bees	1
1304.0	Visible bees	1
1304.0	Visible bees	1
1305.0	Visible bees	1
1305.0	Visible bees	1
1307.0	Visible bees	1
1308.0	Visible bees	1
1307.0	Visible bees	1
1304.0	Visible bees	1
1304.0	Visible bees	1
1301.0	Visible bees	1
1313.0	Visible bees	1
1299.0	Visible bees	1
1309.0	Visible bees	1
1306.0	Visible bees	1
1318.0	Visible bees	1
1314.0	Visible bees	1
1316.0	Visible bees	1
1308.0	Visible bees	1
1311.0	Visible bees	1
1310.0	Visible bees	1
1314.0	Visible bees	1
1302.0	Visible bees	1
1300.0	Visible bees	1
1319.0	Visible bees	1
1308.0	Visible bees	1
1303.0	Visible bees	1
1310.0	Visible bees	1
1310.0	Visible bees	1
1309.0	Visible bees	1
1319.0	Visible bees	1
1316.0	Visible bees	1
1308.0	Visible bees	1
1306.0	Visible bees	1
1314.0	Visible bees	1
1301.0	Visible bees	1
1309.0	Visible bees	1
1310.0	Visible bees	1
1303.0	Visible bees	1
1308.0	Visible bees	1
1315.0	Visible bees	1
1306.0	Visible bees	1
1304.0	Visible bees	1
1303.0	Visible bees	1
1297.0	Visible bees	1
1303.0	Visible bees	1
1315.0	Visible bees	1
1311.0	Visible bees	1
1302.0	Visible bees	1
1312.0	Visible bees	1
1320.0	Visible bees	1
1324.0	Visible bees	1
1319.0	Visible bees	1
1311.0	Visible bees	1
1309.0	Visible bees	1
1316.0	Visible bees	1
1296.0	Visible bees	1
1308.0	Visible bees	1
1317.0	Visible bees	1
1309.0	Visible bees	1
1313.0	Visible bees	1
1308.0	Visible bees	1
1313.0	Visible bees	1
1305.0	Visible bees	1
1310.0	Visible bees	1
1315.0	Visible bees	1
1315.0	Visible bees	1
1313.0	Visible bees	1
1312.0	Visible bees	1
1310.0	Visible bees	1
1316.0	Visible bees	1
1310.0	Visible bees	1
1314.0	Visible bees	1
1306.0	Visible bees	1
1306.0	Visible bees	1
1295.0	Visible bees	1
1300.0	Visible bees	1
1305.0	Visible bees	1
1310.0	Visible bees	1
1316.0	Visible bees	1
1306.0	Visible bees	1
1311.0	Visible bees	1
1299.0	Visible bees	1
1286.0	Visible bees	1
1284.0	Visible bees	1
1298.0	Visible bees	1
1291.0	Visible bees	1
1299.0	Visible bees	1
1301.0	Visible bees	1
1295.0	Visible bees	1
1305.0	Visible bees	1
1303.0	Visible bees	1
1307.0	Visible bees	1
1298.0	Visible bees	1
1305.0	Visible bees	1
1302.0	Visible bees	1
1310.0	Visible bees	1
1310.0	Visible bees	1
1311.0	Visible bees	1
1308.0	Visible bees	1
1313.0	Visible bees	1
1313.0	Visible bees	1
1311.0	Visible bees	1
1302.0	Visible bees	1
1312.0	Visible bees	1
1309.0	Visible bees	1
1310.0	Visible bees	1
1305.0	Visible bees	1
1301.0	Visible bees	1
1300.0	Visible bees	1
1308.0	Visible bees	1
1301.0	Visible bees	1
1306.0	Visible bees	1
1302.0	Visible bees	1
1305.0	Visible bees	1
1308.0	Visible bees	1
1303.0	Visible bees	1
1314.0	Visible bees	1
1312.0	Visible bees	1
1298.0	Visible bees	1
1309.0	Visible bees	1
1297.0	Visible bees	1
1301.0	Visible bees	1
1294.0	Visible bees	1
1296.0	Visible bees	1
1302.0	Visible bees	1
1302.0	Visible bees	1
1291.0	Visible bees	1
1284.0	Visible bees	1
1305.0	Visible bees	1
1302.0	Visible bees	1
1294.0	Visible bees	1
1301.0	Visible bees	1
1303.0	Visible bees	1
1310.0	Visible bees	1
1307.0	Visible bees	1
1310.0	Visible bees	1
1316.0	Visible bees	1
1310.0	Visible bees	1
1318.0	Visible bees	1
1304.0	Visible bees	1
1304.0	Visible bees	1
1308.0	Visible bees	1
1302.0	Visible bees	1
1304.0	Visible bees	1
1305.0	Visible bees	1
1304.0	Visible bees	1
1298.0	Visible bees	1
1296.0	Visible bees	1
1298.0	Visible bees	1
1308.0	Visible bees	1
1316.0	Visible bees	1
1307.0	Visible bees	1
1306.0	Visible bees	1
1316.0	Visible bees	1
1312.0	Visible bees	1
1310.0	Visible bees	1
1315.0	Visible bees	1
1310.0	Visible bees	1
1304.0	Visible bees	1
1304.0	Visible bees	1
1298.0	Visible bees	1
1300.0	Visible bees	1
1302.0	Visible bees	1
1303.0	Visible bees	1
1303.0	Visible bees	1
1295.0	Visible bees	1
1299.0	Visible bees	1
1294.0	Visible bees	1
1300.0	Visible bees	1
1295.0	Visible bees	1
1287.0	Visible bees	1
1292.0	Visible bees	1
1288.0	Visible bees	1
1304.0	Visible bees	1
1305.0	Visible bees	1
1294.0	Visible bees	1
1299.0	Visible bees	1
1303.0	Visible bees	1
1291.0	Visible bees	1
1296.0	Visible bees	1
1301.0	Visible bees	1
1293.0	Visible bees	1
1297.0	Visible bees	1
1310.0	Visible bees	1
1302.0	Visible bees	1
1314.0	Visible bees	1
1312.0	Visible bees	1
1306.0	Visible bees	1
1300.0	Visible bees	1
1306.0	Visible bees	1
1309.0	Visible bees	1
1315.0	Visible bees	1
1307.0	Visible bees	1
1310.0	Visible bees	1
1316.0	Visible bees	1
1315.0	Visible bees	1
1310.0	Visible bees	1
1318.0	Visible bees	1
1309.0	Visible bees	1
1310.0	Visible bees	1
1301.0	Visible bees	1
1300.0	Visible bees	1
1294.0	Visible bees	1
1310.0	Visible bees	1
1297.0	Visible bees	1
1290.0	Visible bees	1
1300.0	Visible bees	1
1297.0	Visible bees	1
1285.0	Visible bees	1
1295.0	Visible bees	1
1292.0	Visible bees	1
1289.0	Visible bees	1
1298.0	Visible bees	1
1310.0	Visible bees	1
1300.0	Visible bees	1
1293.0	Visible bees	1
1292.0	Visible bees	1
1301.0	Visible bees	1
1304.0	Visible bees	1
1312.0	Visible bees	1
1309.0	Visible bees	1
1296.0	Visible bees	1
1286.0	Visible bees	1
1301.0	Visible bees	1
1292.0	Visible bees	1
1305.0	Visible bees	1
1307.0	Visible bees	1
1306.0	Visible bees	1
1296.0	Visible bees	1
1304.0	Visible bees	1
1302.0	Visible bees	1
1296.0	Visible bees	1
1293.0	Visible bees	1
1309.0	Visible bees	1
1313.0	Visible bees	1
1314.0	Visible bees	1
1309.0	Visible bees	1
1312.0	Visible bees	1
1314.0	Visible bees	1
1309.0	Visible bees	1
1297.0	Visible bees	1
1309.0	Visible bees	1
1302.0	Visible bees	1
1281.0	Visible bees	1
1282.0	Visible bees	1
1294.0	Visible bees	1
1293.0	Visible bees	1
1301.0	Visible bees	1
1301.0	Visible bees	1
1308.0	Visible bees	1
1306.0	Visible bees	1
1311.0	Visible bees	1
1301.0	Visible bees	1
1300.0	Visible bees	1
1309.0	Visible bees	1
1303.0	Visible bees	1
1303.0	Visible bees	1
1311.0	Visible bees	1
1307.0	Visible bees	1
1314.0	Visible bees	1
1311.0	Visible bees	1
1307.0	Visible bees	1
1302.0	Visible bees	1
1308.0	Visible bees	1
1312.0	Visible bees	1
1301.0	Visible bees	1
1302.0	Visible bees	1
1295.0	Visible bees	1
1294.0	Visible bees	1
1306.0	Visible bees	1
1315.0	Visible bees	1
1319.0	Visible bees	1
1300.0	Visible bees	1
1302.0	Visible bees	1
1307.0	Visible bees	1
1304.0	Visible bees	1
1305.0	Visible bees	1
1303.0	Visible bees	1
1313.0	Visible bees	1
1325.0	Visible bees	1
1299.0	Visible bees	1
1303.0	Visible bees	1
1317.0	Visible bees	1
1318.0	Visible bees	1
1314.0	Visible bees	1
1296.0	Visible bees	1
1296.0	Visible bees	1
1303.0	Visible bees	1
1297.0	Visible bees	1
1299.0	Visible bees	1
1302.0	Visible bees	1
1296.0	Visible bees	1
1300.0	Visible bees	1
1300.0	Visible bees	1
1318.0	Visible bees	1
1317.0	Visible bees	1
1312.0	Visible bees	1
1306.0	Visible bees	1
1301.0	Visible bees	1
1320.0	Visible bees	1
1311.0	Visible bees	1
1303.0	Visible bees	1
1304.0	Visible bees	1
1304.0	Visible bees	1
1304.0	Visible bees	1
1306.0	Visible bees	1
1303.0	Visible bees	1
1304.0	Visible bees	1
1303.0	Visible bees	1
1305.0	Visible bees	1
1299.0	Visible bees	1
1311.0	Visible bees	1
1301.0	Visible bees	1
1309.0	Visible bees	1
1307.0	Visible bees	1
1318.0	Visible bees	1
1321.0	Visible bees	1
1323.0	Visible bees	1
1312.0	Visible bees	1
1321.0	Visible bees	1
1320.0	Visible bees	1
1314.0	Visible bees	1
1320.0	Visible bees	1
1309.0	Visible bees	1
1308.0	Visible bees	1
1305.0	Visible bees	1
1311.0	Visible bees	1
1306.0	Visible bees	1
1295.0	Visible bees	1
1296.0	Visible bees	1
1307.0	Visible bees	1
1307.0	Visible bees	1
1310.0	Visible bees	1
1315.0	Visible bees	1
1309.0	Visible bees	1
1304.0	Visible bees	1
1318.0	Visible bees	1
1305.0	Visible bees	1
1307.0	Visible bees	1
1306.0	Visible bees	1
1309.0	Visible bees	1
1314.0	Visible bees	1
1307.0	Visible bees	1
1317.0	Visible bees	1
1308.0	Visible bees	1
1297.0	Visible bees	1
1307.0	Visible bees	1
1291.0	Visible bees	1
1299.0	Visible bees	1
1302.0	Visible bees	1
1303.0	Visible bees	1
1302.0	Visible bees	1
1311.0	Visible bees	1
1311.0	Visible bees	1
1309.0	Visible bees	1
1305.0	Visible bees	1
1300.0	Visible bees	1
1304.0	Visible bees	1
1304.0	Visible bees	1
1306.0	Visible bees	1
1311.0	Visible bees	1
1302.0	Visible bees	1
1307.0	Visible bees	1
1315.0	Visible bees	1
1313.0	Visible bees	1
1308.0	Visible bees	1
1322.0	Visible bees	1
1307.0	Visible bees	1
1316.0	Visible bees	1
1311.0	Visible bees	1
1304.0	Visible bees	1
1293.0	Visible bees	1
1297.0	Visible bees	1
1304.0	Visible bees	1
1309.0	Visible bees	1
1321.0	Visible bees	1
1312.0	Visible bees	1
1301.0	Visible bees	1
1314.0	Visible bees	1
1313.0	Visible bees	1
1307.0	Visible bees	1
1303.0	Visible bees	1
1301.0	Visible bees	1
1311.0	Visible bees	1
1306.0	Visible bees	1
1309.0	Visible bees	1
1311.0	Visible bees	1
1315.0	Visible bees	1
1312.0	Visible bees	1
1322.0	Visible bees	1
1318.0	Visible bees	1
1307.0	Visible bees	1
1312.0	Visible bees	1
1310.0	Visible bees	1
1302.0	Visible bees	1
1316.0	Visible bees	1
1302.0	Visible bees	1
1308.0	Visible bees	1
1314.0	Visible bees	1
1308.0	Visible bees	1
1299.0	Visible bees	1
1302.0	Visible bees	1
1301.0	Visible bees	1
1317.0	Visible bees	1
1312.0	Visible bees	1
1314.0	Visible bees	1
1307.0	Visible bees	1
1308.0	Visible bees	1
1312.0	Visible bees	1
1304.0	Visible bees	1
1308.0	Visible bees	1
1303.0	Visible bees	1
1300.0	Visible bees	1
1294.0	Visible bees	1
1301.0	Visible bees	1
1312.0	Visible bees	1
1305.0	Visible bees	1
1303.0	Visible bees	1
1294.0	Visible bees	1
1304.0	Visible bees	1
1306.0	Visible bees	1
1305.0	Visible bees	1
1305.0	Visible bees	1
1309.0	Visible bees	1
1306.0	Visible bees	1
1302.0	Visible bees	1
1298.0	Visible bees	1
1298.0	Visible bees	1
1306.0	Visible bees	1
1309.0	Visible bees	1
1310.0	Visible bees	1
1304.0	Visible bees	1
1291.0	Visible bees	1
1299.0	Visible bees	1
1305.0	Visible bees	1
1304.0	Visible bees	1
1300.0	Visible bees	1
1307.0	Visible bees	1
1300.0	Visible bees	1
1302.0	Visible bees	1
1296.0	Visible bees	1
1297.0	Visible bees	1
1309.0	Visible bees	1
1303.0	Visible bees	1
1298.0	Visible bees	1
1306.0	Visible bees	1
1302.0	Visible bees	1
1295.0	Visible bees	1
1293.0	Visible bees	1
1289.0	Visible bees	1
1288.0	Visible bees	1
1292.0	Visible bees	1
1290.0	Visible bees	1
1306.0	Visible bees	1
1312.0	Visible bees	1
1301.0	Visible bees	1
1306.0	Visible bees	1
1310.0	Visible bees	1
1306.0	Visible bees	1
1309.0	Visible bees	1
1303.0	Visible bees	1
1303.0	Visible bees	1
1295.0	Visible bees	1
1310.0	Visible bees	1
1294.0	Visible bees	1
1309.0	Visible bees	1
1300.0	Visible bees	1
1306.0	Visible bees	1
1310.0	Visible bees	1
1298.0	Visible bees	1
1313.0	Visible bees	1
1311.0	Visible bees	1
1313.0	Visible bees	1
1318.0	Visible bees	1
1307.0	Visible bees	1
1310.0	Visible bees	1
1311.0	Visible bees	1
1313.0	Visible bees	1
1327.0	Visible bees	1
1304.0	Visible bees	1
1308.0	Visible bees	1
1304.0	Visible bees	1
1300.0	Visible bees	1
1291.0	Visible bees	1
1297.0	Visible bees	1
1306.0	Visible bees	1
1302.0	Visible bees	1
1309.0	Visible bees	1
1311.0	Visible bees	1
1319.0	Visible bees	1
1320.0	Visible bees	1
1318.0	Visible bees	1
1305.0	Visible bees	1
1304.0	Visible bees	1
1314.0	Visible bees	1
1324.0	Visible bees	1
1319.0	Visible bees	1
1312.0	Visible bees	1
1313.0	Visible bees	1
1310.0	Visible bees	1
1310.0	Visible bees	1
1307.0	Visible bees	1
1298.0	Visible bees	1
1305.0	Visible bees	1
1307.0	Visible bees	1
1297.0	Visible bees	1
1310.0	Visible bees	1
1310.0	Visible bees	1
1315.0	Visible bees	1
1300.0	Visible bees	1
1310.0	Visible bees	1
1309.0	Visible bees	1
1308.0	Visible bees	1
1314.0	Visible bees	1
1306.0	Visible bees	1
[truncated: 28,005 more rows]
