# Supplementary material for: Markerless tracking of an entire honey bee colony
Source: Nat Commun. 2021 Mar 19;12:1733. doi: 10.1038/s41467-021-21769-1 (PMC7979864; doi:10.1038/s41467-021-21769-1)
Supplement: Supplementary file 4 — Description of Additional Supplementary Files [file 41467_2021_21769_MOESM4_ESM.zip › raw_source/sup_fig_7.txt]

# hive	time	temperature	air_pressure	humidity	wind	rain
5	0.247222	25	757	69	3	0
5	0.288889	24	757	74	2	0
5	0.330556	21	757	83	2	0
5	0.372222	21	757	88	3	0
5	0.413889	23	757	83	2	0
5	0.455556	22	757	83	2	0
5	0.497222	22	757	83	3	0
5	0.538889	22	757	83	2	0
5	0.580556	22	757	83	2	0
5	0.622222	23	757	83	3	0
5	0.630556	23	757	83	4	1
5	0.638194	23	757	89	3	0
5	0.645139	23	757	89	4	1
5	0.654167	23	756	89	4	1
5	0.661111	23	756	89	5	1
5	0.663889	23	756	89	6	1
5	0.668750	23	756	89	5	1
5	0.676389	23	756	83	6	0
5	0.704167	23	757	78	6	0
5	0.705556	23	757	78	7	0
5	0.719444	23	757	78	7	0
5	0.726389	23	757	78	7	0
5	0.747222	23	757	78	7	0
5	0.788889	23	757	74	7	0
5	0.830556	24	758	69	7	0
5	0.872222	24	759	69	6	0
5	0.893056	23	758	69	8	0
5	0.900000	23	759	65	7	0
5	0.913889	24	759	61	8	0
5	0.955556	24	759	57	9	0
5	0.997222	25	758	51	7	0
5	1.038889	25	757	57	9	0
5	1.080556	25	757	54	10	0
5	1.122222	24	757	57	9	0
5	1.163889	23	757	57	8	0
5	1.205556	22	757	57	8	0
5	1.247222	22	758	53	7	0
5	1.288889	22	758	53	8	0
5	1.330556	21	758	57	6	0
5	1.372222	21	758	60	6	0
5	1.413889	21	758	57	7	0
5	1.455556	21	758	60	6	0
5	1.497222	21	758	53	7	0
5	1.538889	21	758	57	6	0
5	1.580556	20	758	60	5	0
5	1.622222	21	757	57	7	0
5	1.663889	20	757	60	7	0
5	1.705556	20	757	56	5	0
5	1.747222	20	757	56	6	0
5	1.788889	20	757	56	6	0
5	1.830556	21	758	57	8	0
5	1.872222	22	758	53	7	0
5	1.913889	23	758	53	8	0
5	1.955556	23	758	50	9	0
5	1.997222	24	757	47	6	0
5	2.038889	23	757	57	9	0
5	2.080556	24	756	50	8	0
5	2.122222	24	756	50	8	0
5	2.163889	23	756	53	8	0
5	2.205556	22	756	57	6	0
5	2.247222	21	756	57	7	0
5	2.288889	21	756	60	7	0
5	2.330556	20	756	64	5	0
5	2.372222	19	757	68	4	0
5	2.413889	19	757	68	5	0
5	2.455556	17	757	77	4	0
5	2.497222	15	757	88	4	0
5	2.538889	18	757	73	4	0
5	2.580556	15	756	88	4	0
5	2.622222	15	756	88	4	0
5	2.663889	17	756	83	4	0
5	2.705556	19	756	73	5	0
5	2.747222	20	756	69	6	0
5	2.788889	20	756	69	7	0
5	2.830556	21	757	64	7	0
5	2.872222	22	757	65	6	0
5	2.913889	23	757	61	7	0
5	2.955556	23	757	61	7	0
5	2.997222	24	757	57	7	0
5	3.038889	24	756	57	6	0
5	3.080556	24	756	57	8	0
5	3.122222	24	756	57	7	0
5	3.163889	23	756	61	7	0
5	3.205556	23	756	61	6	0
5	3.288889	22	757	65	4	0
5	3.330556	22	757	78	5	0
5	3.372222	22	758	78	4	0
5	3.413889	21	758	73	3	0
5	3.455556	21	758	78	3	0
5	3.497222	21	758	78	3	0
5	3.538889	21	758	73	4	0
5	3.580556	21	757	73	4	0
5	3.622222	22	757	65	4	0
5	3.663889	22	757	69	5	0
5	3.705556	22	757	69	5	0
5	3.747222	22	757	69	6	0
5	3.788889	22	758	69	6	0
5	3.830556	22	758	69	5	0
5	3.872222	23	759	69	5	0
5	3.913889	24	759	65	7	0
5	3.955556	25	759	65	7	0
5	3.997222	26	758	61	7	0
5	4.038889	27	758	54	8	0
5	4.080556	26	758	54	7	0
5	4.119444	25	758	61	7	0
5	4.122222	25	758	61	7	0
5	4.163889	25	759	61	6	0
5	4.205556	24	759	65	6	0
5	4.247222	23	759	69	5	0
5	4.288889	23	759	69	5	0
5	4.330556	23	759	69	7	0
5	4.372222	23	759	65	5	0
5	4.413889	22	759	65	5	0
5	4.455556	22	759	69	5	0
5	4.497222	23	759	65	6	0
5	4.538889	23	759	65	6	0
5	4.580556	23	759	65	5	0
5	4.622222	23	758	65	7	0
5	4.663889	22	759	73	4	0
5	4.705556	22	759	65	4	0
5	4.747222	23	759	61	4	0
5	4.788889	21	760	83	5	0
5	4.802778	21	760	83	4	1
5	4.819444	20	760	83	6	1
5	4.830556	20	760	88	6	1
5	4.852778	20	760	88	6	0
5	4.874306	20	761	78	7	0
5	4.913889	20	761	83	7	0
5	4.955556	22	760	78	8	0
5	4.997222	23	760	69	8	0
5	5.038889	23	759	65	9	0
5	5.080556	23	759	61	8	0
5	5.122222	23	759	57	7	0
5	5.163889	22	759	61	7	0
5	5.205556	22	759	57	8	0
5	5.247222	22	759	57	6	0
5	5.288889	22	760	61	6	0
5	5.330556	22	760	65	8	0
5	5.372222	21	760	73	6	0
5	5.413889	21	761	69	5	0
5	5.455556	20	761	78	4	0
5	5.497222	20	760	69	5	0
5	5.538889	20	760	73	6	0
5	5.580556	20	760	73	5	0
5	5.622222	20	760	73	6	0
5	5.656944	19	760	83	7	0
5	5.663889	19	760	83	6	0
5	5.670833	19	760	83	7	0
5	5.677778	19	760	83	5	0
5	5.705556	19	760	78	5	0
5	5.747222	20	760	69	4	0
5	5.788889	20	761	69	4	0
5	5.830556	20	761	69	5	0
5	5.872222	22	761	65	0	0
5	5.913889	23	761	61	6	0
5	5.955556	23	761	61	6	0
5	5.997222	24	761	61	6	0
5	6.038889	24	760	61	6	0
5	6.080556	25	760	54	7	0
5	6.122222	24	760	57	7	0
5	6.163889	23	760	57	6	0
5	6.205556	23	761	57	6	0
5	6.247222	21	761	64	5	0
5	6.288889	20	761	69	5	0
5	6.330556	20	761	69	5	0
5	6.372222	19	762	73	4	0
5	6.413889	19	761	73	4	0
5	6.455556	18	761	78	3	0
5	6.497222	18	761	83	3	0
5	6.538889	19	761	73	4	0
5	6.580556	20	761	69	5	0
5	6.622222	20	760	69	4	0
5	6.663889	19	760	73	4	0
5	6.705556	19	760	73	4	0
5	6.747222	19	761	73	3	0
5	6.788889	17	761	83	2	0
5	6.830556	21	761	78	4	0
5	6.872222	24	761	69	7	0
5	6.906944	24	761	74	6	0
5	6.913889	24	761	74	5	0
5	6.934722	24	761	74	5	0
5	6.955556	24	761	74	6	0
5	6.997222	25	761	74	5	1
5	7.038889	25	761	69	6	0
5	7.080556	26	760	65	9	0
5	7.122222	26	760	70	9	0
5	7.163889	25	760	69	7	0
5	7.205556	24	760	74	6	0
5	7.269444	24	760	78	6	1
5	7.279167	22	760	88	6	1
5	7.279861	22	760	88	7	1
5	7.293750	22	760	88	5	1
5	7.322222	22	760	94	7	0
5	7.334028	22	760	94	7	0
5	7.352778	22	760	94	9	1
5	7.360417	22	760	94	8	0
5	7.372222	22	760	94	8	0
5	7.393056	22	760	94	8	0
5	7.413889	22	760	94	9	0
5	7.434722	22	760	88	7	1
5	7.449306	22	760	88	7	0
5	7.455556	22	760	94	10	0
5	7.476389	22	760	88	8	0
5	7.490278	22	760	88	10	0
5	7.497222	22	760	88	10	0
5	7.531944	22	760	88	8	0
5	7.538889	22	760	88	8	0
5	7.552778	23	760	83	9	0
5	7.580556	23	760	83	8	0
5	7.622222	23	759	78	9	0
5	7.663889	22	759	83	9	0
5	7.705556	22	759	88	8	0
5	7.747222	22	759	83	8	0
5	7.773611	21	759	88	7	1
5	7.782639	21	759	88	8	1
5	7.788889	21	759	88	7	1
5	7.802083	21	759	88	6	1
5	7.806250	21	759	88	7	1
5	7.822917	20	759	94	8	1
5	7.830556	20	759	94	8	1
5	7.834722	21	759	94	9	1
5	7.846528	21	760	94	7	1
5	7.872222	21	760	94	11	1
5	7.877083	21	760	94	10	1
5	7.898611	20	760	94	6	1
5	7.906944	20	760	94	9	1
5	7.913889	20	759	94	8	1
5	7.955556	20	760	94	6	1
5	7.972917	21	759	94	11	1
5	7.989583	21	759	94	8	1
5	7.997222	21	759	94	6	1
5	8.038889	21	758	94	8	1
5	8.052778	21	757	94	11	1
5	8.068750	21	757	100	9	1
5	8.080556	22	757	94	10	1
5	8.097222	22	757	94	8	0
5	8.108333	23	757	94	9	0
5	8.122222	23	756	94	8	0
5	8.163889	24	756	83	6	0
5	8.205556	24	757	89	6	0
5	8.248611	23	757	89	6	0
5	8.288889	23	758	89	4	0
5	8.295833	23	758	89	4	0
5	8.323611	23	758	89	3	0
5	8.330556	23	758	89	4	0
5	8.332639	23	758	89	4	0
5	8.337500	23	758	89	4	0
5	8.342361	23	758	89	3	0
5	8.343750	23	758	89	3	0
5	8.372222	23	758	89	4	0
5	8.413889	24	758	89	8	0
5	8.455556	24	758	89	7	0
5	8.483333	24	758	89	7	0
5	8.490278	24	758	89	6	0
5	8.497222	24	757	89	7	0
5	8.531944	24	758	89	5	0
5	8.538889	24	758	89	5	0
5	8.545833	24	757	89	5	0
5	8.552778	24	757	89	5	0
5	8.559722	24	757	89	5	0
5	8.580556	25	757	89	4	0
5	8.587500	25	757	89	5	0
5	8.594444	25	757	89	4	0
5	8.601389	25	757	89	5	0
5	8.622222	25	756	89	6	0
5	8.629167	25	756	89	6	0
5	8.643056	25	756	89	5	0
5	8.656944	25	756	89	6	0
5	8.663889	25	756	89	5	0
5	8.677778	25	756	89	5	0
5	8.684722	25	756	89	4	0
5	8.691667	25	756	89	6	0
5	8.695139	25	756	89	6	1
5	8.695833	25	756	89	6	0
5	8.700694	25	756	89	6	1
5	8.706250	25	756	89	5	0
5	8.747222	25	756	89	5	0
5	8.754167	25	756	94	4	0
5	8.769444	25	756	94	3	1
5	8.775000	25	757	89	3	0
5	8.779167	25	757	89	2	0
5	8.788889	24	757	94	3	1
5	8.830556	25	756	94	5	1
5	8.847917	25	756	94	5	1
5	8.872222	25	757	94	4	0
5	8.893056	25	757	94	5	1
5	8.906250	25	758	89	5	1
5	8.913889	24	758	94	5	1
5	8.923611	24	758	94	5	1
5	8.936111	23	757	94	4	1
5	8.945833	23	757	94	5	0
5	8.955556	24	757	94	6	0
5	8.997222	24	757	89	7	0
5	9.038889	26	757	79	7	0
5	9.066667	25	756	83	6	0
5	9.080556	26	756	79	8	0
5	9.094444	26	756	79	8	0
5	9.122222	26	756	74	9	0
5	9.163889	26	756	79	8	0
5	9.177778	25	756	83	7	0
5	9.205556	25	756	83	7	0
5	9.212500	25	756	83	8	0
5	9.219444	25	756	83	7	0
5	9.226389	25	756	83	6	0
5	9.233333	25	756	83	6	0
5	9.247222	24	756	89	7	0
5	9.254167	24	756	89	6	0
5	9.275000	24	757	89	5	0
5	9.288889	24	757	89	5	0
5	9.295833	24	757	89	4	0
5	9.309722	23	757	94	5	0
5	9.330556	23	757	94	4	0
5	9.351389	23	757	94	6	0
5	9.365278	23	757	94	5	0
5	9.372222	23	757	94	4	0
5	9.379167	23	758	94	4	0
5	9.413889	23	758	94	4	0
5	9.420833	23	758	94	4	0
5	9.455556	23	758	94	4	0
5	9.469444	23	758	94	4	0
5	9.497222	23	758	94	3	0
5	9.504167	23	758	94	3	0
5	9.511111	23	758	94	4	0
5	9.518056	23	758	94	3	0
5	9.538889	23	758	94	4	0
5	9.539583	23	758	94	4	1
5	9.554167	23	758	94	4	1
5	9.565278	23	758	94	4	0
5	9.580556	23	758	94	4	0
5	9.594444	23	757	94	4	0
5	9.601389	23	757	94	4	0
5	9.622222	23	757	94	4	0
5	9.663889	23	757	94	5	0
5	9.684722	23	757	94	5	0
5	9.705556	23	757	94	4	0
5	9.712500	23	757	94	4	0
5	9.747222	23	758	94	5	0
5	9.788889	23	758	94	5	0
5	9.830556	24	759	94	6	0
5	9.872222	24	759	89	7	0
5	9.906944	25	759	83	6	0
5	9.913889	25	759	83	6	0
5	9.941667	27	759	74	7	0
5	9.955556	27	759	74	7	0
5	9.976389	28	759	70	6	0
5	9.983333	27	759	74	5	0
5	9.990278	27	759	74	5	0
5	9.997222	27	759	74	6	0
5	10.018056	27	759	74	7	0
5	10.031944	27	758	74	7	0
5	10.038889	27	758	74	7	0
5	10.059722	27	758	74	6	0
5	10.080556	27	758	70	4	0
5	10.101389	26	758	74	7	0
5	10.108333	26	758	74	7	0
5	10.122222	26	758	74	8	0
5	10.136111	25	758	79	7	0
5	10.156944	25	758	79	6	0
5	10.163889	25	758	79	5	0
5	10.198611	25	758	79	5	0
5	10.205556	24	758	83	7	0
5	10.247222	24	759	78	7	0
5	10.288889	22	759	83	5	0
5	10.330556	21	759	88	3	0
5	10.372222	22	759	88	4	0
5	10.413889	20	760	88	2	0
5	10.455556	19	760	94	3	0
5	10.497222	20	760	94	4	0
5	10.538889	21	760	94	3	0
5	10.580556	20	760	94	3	0
5	10.622222	21	759	94	4	0
5	10.663889	22	759	88	4	0
5	10.705556	20	759	88	3	0
5	10.747222	19	760	94	3	0
5	10.788889	19	760	94	3	0
5	10.830556	22	760	94	3	0
5	10.872222	24	761	83	5	0
5	10.913889	26	761	70	6	0
5	10.955556	27	761	70	4	0
5	10.997222	28	761	62	6	0
5	11.038889	28	760	66	6	0
5	11.080556	28	760	66	5	0
5	11.122222	27	759	66	6	0
5	11.163889	26	760	70	6	0
5	11.205556	25	760	74	8	0
5	11.247222	23	760	83	5	0
5	11.288889	22	760	83	4	0
5	11.330556	21	761	88	4	0
5	11.372222	20	761	88	3	0
5	11.413889	20	761	88	3	0
5	11.434722	19	761	94	3	0
5	11.497222	19	761	94	3	0
5	11.580556	19	760	94	3	0
5	11.622222	19	760	94	3	0
5	11.663889	18	760	94	3	0
5	11.705556	18	760	88	2	0
5	11.747222	18	760	94	3	0
5	11.788889	18	761	88	2	0
5	11.795833	18	761	88	2	0
5	11.830556	21	761	94	2	0
5	11.872222	24	761	83	4	0
5	11.913889	26	761	74	5	0
5	11.955556	27	761	70	5	0
5	11.997222	28	761	62	5	0
5	12.038889	28	760	58	4	0
5	12.080556	27	760	66	4	0
5	12.122222	28	759	62	5	0
5	12.163889	27	759	62	4	0
5	12.205556	25	759	65	4	0
5	12.247222	24	760	69	4	0
5	12.288889	23	760	74	3	0
5	12.330556	22	760	78	3	0
5	12.372222	22	760	78	2	0
5	12.413889	21	760	83	3	0
5	12.455556	21	760	83	2	0
5	12.497222	21	760	83	2	0
5	12.538889	21	760	83	3	0
5	12.580556	19	759	83	2	0
5	12.622222	18	759	88	2	0
5	12.663889	19	759	88	3	0
5	12.705556	19	759	94	2	0
5	12.747222	18	759	88	2	0
5	12.788889	18	759	88	2	0
5	12.830556	20	759	94	2	0
5	12.872222	24	760	74	4	0
5	12.913889	26	760	65	5	0
5	12.948611	27	760	62	4	0
5	12.955556	27	760	62	5	0
5	12.997222	28	759	58	5	0
5	13.038889	28	759	58	5	0
5	13.080556	28	758	58	3	0
5	13.122222	28	758	62	3	0
5	13.163889	28	758	58	3	0
5	13.205556	27	759	62	4	0
5	13.247222	24	759	69	3	0
5	13.288889	22	759	78	3	0
5	13.330556	22	759	78	0	0
5	13.372222	20	759	83	0	0
5	13.413889	19	760	88	2	0
5	13.455556	19	759	88	2	0
5	13.497222	19	759	88	2	0
5	13.538889	19	759	88	2	0
5	13.580556	18	759	94	2	0
5	13.622222	17	759	94	2	0
5	13.663889	17	759	94	2	0
5	13.708333	17	759	94	2	0
5	13.788889	17	759	94	2	0
5	13.790278	17	759	94	2	0
5	13.830556	20	760	94	2	0
5	13.872222	24	760	94	0	0
5	13.913889	27	761	70	2	0
5	13.955556	28	761	62	3	0
5	13.997222	28	760	62	4	0
5	14.038889	27	760	70	4	0
5	14.080556	26	759	74	4	0
5	14.122222	28	759	66	5	0
5	14.163889	26	759	74	6	0
5	14.205556	25	760	79	7	0
5	14.247222	23	759	83	5	0
5	14.288889	23	760	83	5	0
5	14.330556	22	760	83	4	0
5	14.372222	22	760	88	4	0
5	14.413889	21	761	88	4	0
5	14.427778	21	761	88	4	0
5	14.441667	21	761	88	3	0
5	14.455556	21	761	88	4	0
5	14.497222	21	761	88	3	0
5	14.538889	22	761	88	4	0
5	14.580556	21	760	88	4	0
5	14.622222	21	760	88	4	0
5	14.663889	21	760	88	3	0
5	14.705556	20	760	88	3	0
5	14.747222	21	761	88	4	0
5	14.788889	21	761	88	4	0
5	14.830556	22	761	88	5	0
5	14.872222	24	762	74	5	0
5	14.913889	25	762	69	5	0
5	14.955556	27	762	62	4	0
5	14.997222	26	762	65	4	0
5	15.038889	27	761	66	4	0
5	15.080556	25	761	69	4	0
5	15.122222	25	760	69	4	0
5	15.163889	24	760	74	4	0
5	15.205556	23	760	78	4	0
5	15.212500	23	760	78	5	0
5	15.247222	22	760	78	4	0
5	15.288889	22	761	78	5	0
5	15.330556	21	761	83	4	0
5	15.372222	20	761	83	4	0
5	15.413889	20	761	83	4	0
5	15.455556	20	761	83	3	0
5	15.497222	19	760	83	2	0
5	15.538889	20	760	83	2	0
5	15.580556	20	760	83	2	0
5	15.622222	19	760	88	3	0
5	15.663889	19	760	83	2	0
5	15.705556	18	760	88	2	0
5	15.747222	17	760	88	2	0
5	15.788889	17	760	88	0	0
5	15.830556	19	760	94	2	0
5	15.872222	23	760	78	4	0
5	15.913889	26	761	65	5	0
5	15.955556	27	760	62	5	0
5	15.997222	28	760	58	4	0
5	16.038889	29	759	55	3	0
5	16.080556	27	759	58	2	0
5	16.122222	29	758	55	4	0
5	16.163889	27	759	58	4	0
5	16.205556	26	759	61	4	0
5	16.247222	22	758	73	4	0
5	16.288889	22	759	73	3	0
5	16.330556	21	759	73	2	0
5	16.372222	19	759	83	3	0
5	16.413889	19	759	83	3	0
5	16.455556	19	758	78	2	0
5	16.497222	17	758	88	3	0
5	16.538889	17	758	88	0	0
5	16.580556	17	758	88	3	0
5	16.622222	16	758	94	2	0
5	16.663889	16	757	94	2	0
5	16.705556	16	757	94	2	0
5	16.747222	16	757	88	2	0
5	16.788889	16	757	94	3	0
5	16.830556	19	758	100	2	0
5	16.872222	23	758	94	0	0
5	16.913889	26	759	70	2	0
5	16.955556	27	758	62	3	0
5	16.997222	28	757	58	2	0
5	17.038889	28	757	58	3	0
5	17.080556	27	756	62	4	0
5	17.122222	26	756	61	4	0
5	17.163889	26	756	65	2	0
5	17.205556	25	756	65	2	0
5	17.247222	24	756	69	2	0
5	17.288889	23	755	74	0	0
5	17.330556	21	756	83	0	0
5	17.372222	21	756	83	0	0
5	17.413889	21	756	83	0	0
5	17.455556	22	756	78	2	0
5	17.497222	22	756	83	2	0
5	17.511111	22	756	83	2	0
5	17.538889	22	756	83	3	0
5	17.544444	22	755	88	2	1
5	17.552083	22	755	88	2	0
5	17.559028	22	755	83	0	0
5	17.565972	22	755	83	2	0
5	17.572917	22	755	83	3	0
5	17.580556	22	755	83	2	0
5	17.587500	22	755	83	2	0
5	17.622222	21	755	88	3	0
5	17.623611	21	755	88	3	0
5	17.663889	21	755	94	2	0
5	17.705556	20	755	94	2	0
5	17.747222	20	755	94	2	0
5	17.788889	20	756	94	2	0
5	17.798611	20	756	94	2	1
5	17.800000	20	756	100	2	0
5	17.809028	21	756	94	5	1
5	17.809722	21	756	94	6	1
5	17.825694	21	757	88	5	1
5	17.830556	21	757	88	5	1
5	17.836111	20	757	94	4	1
5	17.845139	20	757	94	6	1
5	17.857639	20	757	94	5	1
5	17.872222	21	757	94	7	0
5	17.879167	21	757	94	6	0
5	17.886111	21	757	94	7	0
5	17.900000	21	757	94	6	0
5	17.913889	22	757	88	5	0
5	17.948611	23	757	83	6	0
5	17.955556	23	757	83	5	0
5	17.962500	23	757	83	5	0
5	17.969444	24	757	74	6	0
5	17.976389	24	757	74	6	0
5	17.997222	24	757	74	5	0
5	18.011111	23	757	78	5	0
5	18.018056	24	756	69	7	0
5	18.038889	24	756	69	6	0
5	18.049306	24	756	69	7	1
5	18.070833	22	756	78	6	0
5	18.077778	22	756	78	5	0
5	18.080556	22	756	78	5	0
5	18.087500	22	756	78	6	0
5	18.122222	22	756	73	5	0
5	18.150000	22	756	73	5	0
5	18.163889	22	756	69	4	0
5	18.170833	22	756	73	6	0
5	18.177778	22	756	69	5	0
5	18.205556	22	756	69	6	0
5	18.247222	22	757	65	5	0
5	18.288889	21	757	73	4	0
5	18.330556	21	757	69	4	0
5	18.372222	20	757	73	3	0
5	18.413889	20	757	69	4	0
5	18.455556	20	757	69	5	0
5	18.497222	20	757	64	3	0
5	18.538889	20	757	64	3	0
5	18.580556	20	757	64	4	0
5	18.622222	20	757	64	4	0
5	18.663889	20	757	69	4	0
5	18.705556	20	757	64	2	0
5	18.747222	19	757	73	2	0
5	18.788889	18	758	73	2	0
5	18.830556	20	758	78	0	0
5	18.872222	23	758	69	3	0
5	18.906944	25	759	61	4	0
5	18.913889	25	759	61	5	0
5	18.955556	25	759	65	6	0
5	18.997222	26	758	61	5	0
5	19.038889	26	758	58	5	0
5	19.080556	27	757	58	4	0
5	19.122222	27	757	54	4	0
5	19.163889	26	757	58	5	0
5	19.205556	25	757	61	3	0
5	19.247222	21	757	73	4	0
5	19.288889	20	758	78	3	0
5	19.330556	19	758	78	3	0
5	19.372222	18	759	83	3	0
5	19.413889	17	759	88	2	0
5	19.455556	17	759	88	2	0
5	19.497222	17	759	88	3	0
5	19.538889	17	759	94	3	0
5	19.580556	17	759	88	3	0
5	19.622222	18	759	88	3	0
5	19.663889	17	758	94	2	0
5	19.705556	17	758	88	2	0
5	19.747222	17	759	94	3	0
5	19.788889	17	759	94	2	0
5	19.830556	21	760	94	4	0
5	19.872222	24	760	74	7	0
5	19.913889	25	760	69	9	0
5	19.955556	25	760	69	9	0
5	19.997222	26	760	65	7	0
5	20.018056	25	759	69	6	0
5	20.031944	25	759	69	7	0
5	20.038889	25	759	69	8	0
5	20.045833	25	759	69	7	0
5	20.080556	25	759	69	7	0
5	20.108333	24	758	69	8	0
5	20.122222	24	759	74	8	0
5	20.129167	24	759	74	6	0
5	20.136111	24	759	74	8	0
5	20.140278	24	759	74	7	0
5	20.163889	25	759	69	7	0
5	20.205556	23	759	74	8	0
5	20.247222	22	759	78	8	0
5	20.288889	22	759	73	7	0
5	20.330556	23	759	69	7	0
5	20.372222	23	760	69	8	0
5	20.413889	23	760	69	7	0
5	20.455556	23	759	69	6	0
5	20.497222	23	759	69	7	0
5	20.538889	23	759	69	6	0
5	20.580556	23	759	69	5	0
5	20.622222	23	758	69	7	0
5	20.663889	23	758	69	6	0
5	20.705556	23	758	74	5	0
5	20.734028	23	758	74	6	1
5	20.741667	22	758	83	5	1
5	20.747222	22	758	83	6	1
5	20.754861	21	759	83	4	1
5	20.762500	21	758	88	5	1
5	20.788889	21	759	88	5	1
5	20.796528	21	759	88	5	1
5	20.798611	21	759	88	5	1
5	20.806944	20	759	94	6	1
5	20.815278	20	759	94	5	1
5	20.830556	21	759	88	5	1
5	20.865972	21	759	88	4	1
5	20.872222	21	759	88	6	1
5	20.895139	21	759	88	4	1
5	20.913889	22	759	88	4	1
5	20.942361	23	759	83	2	0
5	20.949306	23	759	83	3	1
5	20.955556	22	759	83	3	1
5	20.970833	23	759	83	3	1
5	20.993056	24	759	78	5	1
5	20.997222	24	759	78	5	0
5	21.018056	25	758	79	5	0
5	21.038889	26	758	74	5	0
5	21.080556	26	758	74	4	0
5	21.122222	26	757	74	4	0
5	21.163889	26	757	74	3	0
5	21.205556	26	757	70	3	0
5	21.247222	24	757	74	4	0
5	21.268056	23	757	83	3	0
5	21.281944	23	757	83	4	0
5	21.288889	24	757	83	4	0
5	21.309722	24	757	83	5	0
5	21.316667	24	757	83	4	0
5	21.320833	24	758	83	6	0
5	21.327778	24	758	83	3	0
5	21.330556	24	758	83	4	0
5	21.337500	23	758	83	5	0
5	21.372222	23	758	78	4	0
5	21.413889	24	759	78	4	0
5	21.455556	23	758	78	3	0
5	21.497222	23	758	78	3	0
5	21.538889	23	758	78	3	0
5	21.580556	22	758	83	2	0
5	21.622222	22	758	83	2	0
5	21.663889	23	758	78	4	0
5	21.705556	22	758	78	2	0
5	21.747222	22	758	83	2	0
5	21.788889	22	758	78	2	0
5	21.830556	22	758	83	2	0
5	21.872222	23	759	78	2	0
5	21.913889	26	759	65	5	0
5	21.955556	26	759	65	3	0
5	21.997222	26	759	65	4	0
5	22.038889	25	758	69	4	0
5	22.080556	25	758	65	4	0
5	22.122222	25	758	69	3	0
5	22.163889	24	758	69	2	0
5	22.205556	24	758	74	3	0
5	22.247222	23	758	74	3	0
5	22.288889	22	758	78	2	0
5	22.330556	22	759	78	3	0
5	22.372222	20	759	83	3	0
5	22.413889	20	759	83	3	0
5	22.455556	21	759	83	2	0
5	22.497222	20	759	88	3	0
5	22.538889	19	759	88	3	0
5	22.580556	18	759	94	4	0
5	22.622222	18	758	88	4	0
5	22.663889	18	758	88	4	0
5	22.705556	18	758	94	4	0
5	22.747222	18	759	94	3	0
5	22.788889	18	759	94	4	0
5	22.830556	21	759	88	4	0
5	22.872222	24	760	74	5	0
5	22.913889	26	760	61	6	0
5	22.955556	26	760	61	4	0
5	22.997222	27	759	58	6	0
5	23.038889	27	758	62	5	0
5	23.080556	27	757	62	6	0
5	23.122222	27	757	62	5	0
5	23.163889	26	757	65	5	0
5	23.205556	26	757	65	4	0
5	23.247222	24	757	74	3	0
5	23.288889	24	758	74	3	0
5	23.330556	24	758	74	3	0
5	23.372222	24	758	74	4	0
5	23.413889	23	757	78	3	0
5	23.455556	23	757	78	5	0
5	23.497222	23	757	83	4	0
5	23.538889	23	756	83	4	0
5	23.580556	24	756	78	4	0
5	23.609028	24	756	83	5	1
5	23.620833	23	756	89	5	1
5	23.625694	23	756	89	3	0
5	23.663889	24	756	89	7	0
5	23.670833	24	755	89	8	0
5	23.677778	24	755	89	7	0
5	23.705556	25	756	83	9	0
5	23.709722	25	756	83	11	0
5	23.716667	24	756	89	5	1
5	23.727778	23	756	89	5	1
5	23.728472	23	756	89	6	1
5	23.747222	23	756	94	0	0
5	23.788889	23	757	89	3	0
5	23.830556	23	757	89	4	0
5	23.872222	24	758	83	3	0
5	23.913889	26	758	74	6	0
5	23.955556	24	758	83	6	0
5	23.962500	24	758	83	5	0
5	23.969444	24	758	78	6	0
5	23.977083	24	758	83	6	1
5	23.980556	24	758	78	6	1
5	23.986111	23	758	83	5	0
5	23.997222	23	758	89	5	0
5	24.038889	25	758	74	6	0
5	24.080556	25	757	74	7	0
5	24.094444	25	757	74	7	0
5	24.115278	25	757	74	6	0
5	24.122222	25	757	74	7	0
5	24.163889	25	757	69	7	0
5	24.170833	25	758	69	6	0
5	24.205556	23	758	78	7	0
5	24.247222	22	759	78	7	0
5	24.281944	22	759	78	6	0
5	24.288889	21	759	78	6	0
5	24.302778	22	759	73	6	0
5	24.330556	22	759	69	6	0
5	24.372222	22	760	69	7	0
5	24.413889	21	760	69	6	0
5	24.455556	21	760	64	5	0
5	24.497222	20	760	73	6	0
5	24.538889	20	760	69	4	0
5	24.580556	21	760	69	6	0
5	24.622222	21	760	64	5	0
5	24.663889	21	760	64	5	0
5	24.705556	20	760	69	5	0
5	24.747222	17	760	77	4	0
5	24.788889	17	761	77	4	0
5	24.830556	20	761	60	4	0
5	24.872222	22	761	57	6	0
5	24.913889	23	762	57	8	0
5	24.955556	24	761	50	5	0
5	24.976389	24	761	50	6	0
5	24.979861	24	761	50	6	0
5	24.997222	25	761	47	6	0
5	25.038889	25	760	44	5	0
5	25.080556	26	760	42	6	0
5	25.109722	24	759	47	6	0
5	25.122222	24	759	47	5	0
5	25.163889	24	760	47	6	0
5	25.205556	22	760	61	5	0
5	25.247222	20	760	69	6	0
5	25.288889	18	761	78	4	0
5	25.330556	18	760	83	4	0
5	25.372222	17	760	83	4	0
5	25.413889	18	761	83	4	0
5	25.455556	20	761	73	5	0
5	25.497222	20	761	73	3	0
5	25.538889	19	760	78	3	0
5	25.580556	18	760	83	4	0
5	25.622222	18	759	83	3	0
5	25.663889	21	759	73	6	0
5	25.705556	21	759	73	5	0
5	25.747222	21	759	69	4	0
5	25.788889	21	759	73	4	0
5	25.830556	22	759	69	6	0
5	25.872222	23	760	69	6	0
5	25.913889	24	760	69	6	0
5	25.955556	24	759	69	5	0
5	25.997222	26	759	58	8	0
5	26.038889	26	758	58	7	0
5	26.080556	26	757	58	7	0
5	26.122222	26	757	61	8	0
5	26.163889	26	757	61	5	0
5	26.205556	24	756	74	7	0
5	26.247222	24	757	74	5	0
5	26.288889	23	757	78	4	0
5	26.330556	23	757	78	3	0
5	26.372222	23	757	83	4	0
5	26.413889	23	757	83	4	0
5	26.455556	23	757	83	3	0
5	26.497222	24	757	83	6	0
5	26.537500	25	757	79	8	0
5	26.538889	25	757	79	7	0
5	26.552778	23	758	89	4	1
5	26.555556	23	758	89	4	1
5	26.564583	23	757	89	4	0
5	26.580556	23	757	83	5	0
5	26.622222	23	757	83	3	0
5	26.663889	23	757	78	4	0
5	26.705556	23	758	74	5	0
5	26.747222	23	758	69	5	0
5	26.788889	23	758	74	3	0
5	26.816667	23	759	78	5	0
5	26.830556	23	759	74	4	0
5	26.872222	23	759	69	6	0
5	26.913889	24	759	69	6	0
5	26.955556	24	759	69	8	0
5	26.997222	24	759	65	7	0
5	27.031944	23	759	69	8	0
5	27.038889	23	759	69	7	0
5	27.080556	23	759	65	7	0
5	27.122222	23	759	65	7	0
5	27.163889	23	759	65	8	0
5	27.205556	22	759	69	8	0
5	27.247222	21	760	73	8	0
5	27.261111	21	760	73	7	0
5	27.268056	21	760	73	8	0
5	27.288889	21	760	69	8	0
5	27.323611	19	761	83	6	0
5	27.330556	19	761	83	5	0
5	27.351389	20	761	73	7	0
5	27.372222	20	762	73	8	0
5	27.413889	20	762	69	5	0
5	27.455556	18	762	83	7	0
5	27.497222	19	762	73	6	0
5	27.538889	19	762	64	6	0
5	27.580556	19	762	60	6	0
5	27.622222	19	761	60	6	0
5	27.663889	19	761	60	6	0
5	27.705556	18	760	64	7	0
5	27.747222	18	761	68	7	0
5	27.788889	17	761	68	6	0
5	27.830556	18	762	64	5	0
5	27.872222	20	762	60	6	0
5	27.913889	22	762	53	8	0
5	27.955556	23	762	47	6	0
5	27.997222	22	762	53	7	0
5	28.038889	22	761	53	5	0
5	28.080556	21	761	57	6	0
5	28.122222	21	761	60	5	0
5	28.163889	22	761	53	6	0
5	28.205556	21	761	57	5	0
5	28.247222	18	761	64	4	0
5	28.288889	16	762	72	4	0
5	28.330556	15	762	77	3	0
5	28.372222	16	762	77	3	0
5	28.413889	15	762	77	3	0
5	28.455556	15	762	77	3	0
5	28.497222	14	762	82	3	0
5	28.538889	15	762	82	3	0
5	28.580556	16	762	83	3	0
5	28.622222	15	762	88	4	0
5	28.663889	15	761	88	4	0
5	28.705556	17	761	77	5	0
5	28.747222	16	761	83	4	0
5	28.788889	15	762	82	4	0
5	28.830556	17	762	88	5	0
5	28.872222	21	762	73	6	0
5	28.913889	23	762	69	7	0
5	28.955556	23	762	69	6	0
5	28.997222	25	761	61	8	0
5	29.038889	25	761	65	6	0
5	29.080556	24	760	65	5	0
5	29.122222	25	760	57	8	0
5	29.163889	24	760	61	7	0
5	29.170833	24	760	61	8	0
5	29.177778	23	760	69	6	0
5	29.179167	23	760	69	5	1
5	29.184722	22	760	73	4	0
5	29.205556	22	761	73	4	0
5	29.229861	21	761	78	6	0
5	29.247222	20	761	83	4	0
5	29.288889	20	762	83	2	0
5	29.330556	19	762	83	4	0
5	29.372222	19	762	88	3	0
5	29.413889	19	762	83	3	0
5	29.455556	18	762	83	4	0
5	29.497222	16	762	88	4	0
5	29.538889	16	762	88	4	0
5	29.580556	16	761	88	4	0
5	29.622222	16	761	88	4	0
5	29.663889	16	761	88	3	0
5	29.705556	15	761	82	3	0
5	29.747222	14	761	88	2	0
5	29.788889	15	762	88	2	0
5	29.830556	17	762	88	2	0
5	29.872222	20	762	83	2	0
5	29.913889	22	763	61	4	0
5	29.955556	22	762	57	4	0
5	29.997222	23	762	57	5	0
5	30.038889	24	761	50	6	0
5	30.080556	25	761	51	7	0
5	30.122222	25	760	44	6	0
5	30.163889	25	760	44	7	0
5	30.180556	24	760	47	5	0
5	30.205556	23	760	50	5	0
5	30.247222	21	760	57	6	0
5	30.288889	20	761	60	5	0
5	30.330556	20	761	60	5	0
5	30.372222	21	760	60	7	0
5	30.413889	19	761	68	3	0
5	30.455556	18	761	73	2	0
5	30.497222	18	761	78	3	0
5	30.538889	19	760	78	3	0
5	30.580556	18	760	83	2	0
5	30.622222	20	760	73	4	0
5	30.663889	22	760	65	6	0
5	30.705556	21	760	69	5	0
5	30.747222	21	760	69	4	0
5	30.788889	21	760	69	5	0
5	30.830556	22	761	65	6	0
5	30.872222	23	761	65	5	0
5	30.913889	24	761	61	5	0
5	30.955556	25	761	61	5	0
5	30.997222	27	761	54	5	0
5	31.038889	26	760	54	5	0
5	31.080556	28	759	51	5	0
5	31.122222	26	759	54	6	0
5	31.163889	25	759	57	5	0
5	31.205556	23	759	65	4	0
5	31.247222	23	760	65	3	0
5	31.288889	23	760	65	4	0
5	31.330556	22	760	73	2	0
5	31.372222	21	760	78	3	0
5	31.413889	21	760	78	3	0
5	31.455556	20	760	83	2	0
5	31.497222	21	759	83	3	0
5	31.538889	22	758	78	4	0
5	31.580556	23	758	74	2	0
5	31.622222	21	759	83	2	0
5	31.663889	20	759	83	2	0
5	31.705556	18	758	88	2	0
5	31.747222	18	759	88	3	0
5	31.788889	18	759	88	2	0
5	31.830556	19	759	94	2	0
5	31.872222	23	759	83	3	0
5	31.904167	25	760	74	3	0
5	31.911806	25	759	69	4	0
5	31.913889	25	759	69	5	0
5	31.920833	25	759	69	3	0
5	31.955556	26	759	65	5	0
5	31.997222	28	759	58	4	0
5	32.031944	27	758	62	4	0
5	32.038889	27	758	62	4	0
5	32.080556	27	757	62	4	0
5	32.122222	27	757	62	5	0
5	32.163889	27	758	58	5	0
5	32.205556	25	758	65	4	0
5	32.247222	23	758	78	3	0
5	32.288889	23	759	74	3	0
5	32.330556	23	759	74	3	0
5	32.372222	22	759	78	2	0
5	32.413889	22	759	78	2	0
5	32.434722	20	759	83	2	0
5	32.455556	20	759	88	0	0
5	32.469444	20	759	88	0	0
5	32.497222	19	759	88	2	0
5	32.511111	20	758	94	2	0
5	32.525000	21	758	88	3	0
5	32.531944	21	758	88	3	0
5	32.538889	22	758	83	3	0
5	32.580556	22	758	83	3	0
5	32.622222	21	758	83	2	0
5	32.663889	21	757	83	2	0
5	32.691667	21	758	88	3	0
5	32.698611	21	758	88	4	0
5	32.705556	22	757	83	3	0
5	32.712500	22	757	83	4	0
5	32.719444	22	757	83	4	0
5	32.726389	22	757	83	3	0
5	32.747222	22	758	78	3	0
5	32.768056	22	758	83	4	0
5	32.788889	22	758	78	2	0
5	32.830556	23	758	74	4	0
5	32.872222	24	758	65	5	0
5	32.913889	24	759	65	4	0
5	32.955556	25	758	61	6	0
5	32.997222	26	758	61	6	0
5	33.038889	26	757	61	7	0
5	33.080556	27	757	58	6	0
5	33.122222	26	757	61	8	0
5	33.163889	24	757	69	6	0
5	33.205556	23	758	74	5	0
5	33.247222	23	758	69	7	0
5	33.288889	23	759	69	5	0
5	33.330556	23	759	69	5	0
5	33.372222	22	759	69	5	0
5	33.413889	22	760	73	4	0
5	33.455556	22	760	69	4	0
5	33.497222	21	760	64	4	0
5	33.538889	20	760	69	3	0
5	33.580556	20	760	64	3	0
5	33.622222	20	760	69	2	0
5	33.663889	20	760	69	4	0
5	33.705556	20	760	69	4	0
5	33.747222	20	760	69	2	0
5	33.788889	20	761	69	4	0
5	33.830556	21	761	64	6	0
5	33.872222	22	762	61	6	0
5	33.955556	24	762	61	7	0
5	33.997222	24	762	57	6	0
5	34.038889	25	761	54	6	0
5	34.080556	25	761	51	6	0
5	34.122222	23	761	57	6	0
5	34.163889	24	761	54	5	0
5	34.205556	22	762	61	4	0
5	34.247222	19	762	68	3	0
5	34.288889	17	762	77	2	0
5	34.330556	16	763	83	2	0
5	34.372222	16	763	83	2	0
5	34.413889	15	763	82	2	0
5	34.455556	15	763	82	2	0
5	34.497222	14	763	88	3	0
5	34.538889	14	763	82	2	0
5	34.580556	14	762	88	2	0
5	34.622222	14	762	88	2	0
5	34.663889	13	762	88	2	0
5	34.705556	13	762	88	2	0
5	34.747222	13	763	88	2	0
5	34.788889	13	763	88	2	0
5	34.830556	15	763	88	2	0
5	34.872222	19	764	78	3	0
5	34.913889	22	764	65	5	0
5	34.955556	24	764	57	5	0
5	34.997222	25	763	54	6	0
5	35.038889	25	763	51	6	0
5	35.080556	24	762	54	5	0
5	35.122222	25	762	51	5	0
5	35.163889	24	762	54	5	0
5	35.205556	22	762	57	4	0
5	35.247222	20	762	64	2	0
5	35.288889	19	762	68	3	0
5	35.330556	16	763	77	2	0
5	35.372222	16	763	77	2	0
5	35.413889	17	762	83	3	0
5	35.455556	19	763	68	0	0
5	35.497222	18	762	78	2	0
5	35.538889	18	762	78	2	0
5	35.580556	16	761	83	2	0
5	35.622222	19	761	78	3	0
5	35.663889	17	761	83	0	0
5	35.705556	18	761	83	0	0
5	35.747222	17	761	83	3	0
5	35.788889	18	762	78	3	0
5	35.830556	20	762	73	4	0
5	35.872222	23	762	65	7	0
5	35.913889	25	762	57	7	0
5	35.955556	25	762	57	7	0
5	35.997222	25	761	57	6	0
5	36.038889	27	761	51	6	0
5	36.059028	27	761	51	6	0
5	36.080556	26	760	54	6	0
5	36.122222	26	760	58	7	0
5	36.163889	26	760	58	7	0
5	36.205556	24	760	65	6	0
5	36.247222	23	760	69	4	0
5	36.288889	23	760	69	5	0
5	36.330556	23	761	69	3	0
5	36.372222	23	761	69	5	0
5	36.413889	23	761	69	4	0
5	36.455556	23	761	74	4	0
5	36.497222	23	760	69	4	0
5	36.538889	22	760	78	4	0
5	36.580556	22	760	78	3	0
5	36.622222	22	760	78	3	0
5	36.663889	22	759	78	3	0
5	36.705556	22	759	78	4	0
5	36.747222	23	760	74	3	0
5	36.788889	23	760	74	3	0
5	36.830556	24	760	74	4	0
5	36.872222	24	761	74	4	0
5	36.913889	26	761	70	4	0
5	36.955556	27	761	70	6	0
5	36.997222	27	760	66	6	0
5	37.038889	27	760	70	6	0
5	37.080556	27	759	70	7	0
5	37.122222	27	759	70	7	0
5	37.413889	25	761	79	6	0
5	37.455556	25	761	79	6	0
5	37.462500	25	761	79	6	0
5	37.469444	25	761	79	5	0
5	37.476389	24	760	83	6	0
5	37.483333	24	760	89	6	0
5	37.490278	24	760	83	6	0
5	37.497222	24	760	83	6	0
5	37.504167	24	760	89	5	0
5	37.511111	24	760	89	6	0
5	37.518056	24	760	83	7	0
5	37.531944	24	760	89	5	0
5	37.538889	24	760	89	5	0
5	37.559722	24	760	89	5	0
5	37.566667	24	760	89	4	0
5	37.573611	24	760	89	5	0
5	37.580556	24	760	89	4	0
5	37.622222	24	760	89	4	0
5	37.663889	24	759	89	6	0
5	37.705556	24	759	89	5	0
5	37.747222	24	760	83	3	0
5	37.788889	24	760	89	5	0
5	37.830556	25	760	83	5	0
5	37.872222	25	761	83	5	0
5	37.913889	26	761	79	7	0
5	37.955556	26	760	79	8	0
5	37.997222	27	760	74	8	0
5	38.038889	28	759	70	7	0
5	38.080556	28	759	70	7	0
5	38.122222	27	759	74	5	0
5	38.163889	26	759	79	3	0
5	38.205556	26	759	79	5	0
5	38.247222	25	760	83	4	0
5	38.288889	25	760	83	4	0
5	38.330556	25	760	83	4	0
5	38.372222	25	760	83	3	0
5	38.413889	24	760	83	2	0
5	38.455556	23	760	89	2	0
5	38.497222	23	760	89	2	0
5	38.538889	23	760	89	0	0
5	38.580556	23	759	89	2	0
5	38.622222	23	759	89	2	0
5	38.663889	23	759	89	0	0
5	38.705556	22	759	94	0	0
5	38.745833	20	759	94	0	1
5	38.747222	20	759	94	0	1
5	38.754861	20	759	94	0	0
5	38.788889	21	759	94	0	0
5	38.830556	24	759	94	3	0
5	38.872222	26	760	89	3	0
5	38.913889	27	760	84	4	0
5	38.955556	29	760	74	4	0
5	38.976389	29	759	74	4	0
5	38.983333	29	759	74	3	0
5	38.997222	29	759	74	3	0
5	39.004167	29	759	74	3	0
5	39.011111	28	759	79	4	0
5	39.015972	27	759	84	4	1
5	39.022917	27	759	84	3	1
5	39.029861	26	759	89	0	1
5	39.041667	26	759	84	3	1
5	39.045833	26	758	89	3	1
5	39.052778	26	758	94	4	0
5	39.055556	27	758	89	4	0
5	39.080556	28	758	89	4	0
5	39.122222	28	757	84	4	0
5	39.162500	26	758	74	6	0
5	39.163889	26	758	74	5	0
5	39.165972	25	758	79	5	0
5	39.172917	24	758	83	4	1
5	39.176389	24	757	83	4	0
5	39.183333	23	757	89	3	0
5	39.196528	24	758	83	2	1
5	39.203472	24	758	83	4	1
5	39.205556	24	758	89	3	1
5	39.212500	23	758	89	0	1
5	39.219444	23	758	89	0	1
5	39.242361	22	758	94	0	0
5	39.245139	22	758	94	0	0
5	39.247222	22	758	94	0	0
5	39.252083	22	758	88	0	0
5	39.259722	22	758	88	0	0
5	39.265972	22	758	94	0	0
5	39.279861	23	758	89	0	0
5	39.281250	23	758	89	0	1
5	39.288889	23	758	89	0	1
5	39.295833	23	758	89	2	0
5	39.310417	23	759	89	0	0
5	39.320139	23	758	89	3	0
5	39.330556	23	759	89	0	0
5	39.342361	23	759	89	3	0
5	39.372222	23	759	89	3	0
5	39.379167	23	759	94	2	0
5	39.397222	23	759	94	3	0
5	39.404167	23	759	94	3	1
5	39.409722	23	759	94	3	0
5	39.413889	23	759	94	2	0
5	39.420833	23	759	94	2	0
5	39.455556	23	759	89	2	0
5	39.497222	23	759	94	0	0
5	39.538889	22	759	94	2	0
5	39.580556	22	758	94	2	0
5	39.594444	23	758	94	2	0
5	39.601389	23	758	94	2	0
5	39.622222	22	758	94	0	0
5	39.643056	22	758	94	4	0
5	39.663889	23	758	94	5	0
5	39.670833	23	758	94	7	0
5	39.684722	23	758	94	5	0
5	39.691667	23	758	94	5	0
5	39.698611	23	758	94	5	0
5	39.705556	23	758	94	6	0
5	39.719444	23	758	89	6	0
5	39.725694	23	758	89	6	0
5	39.732639	23	758	89	6	1
5	39.746528	22	758	94	5	1
5	39.747222	22	758	94	5	1
5	39.765972	22	759	94	5	0
5	39.785417	22	759	94	5	0
5	39.788889	22	759	94	5	1
5	39.802778	22	759	94	7	1
5	39.809722	22	759	94	6	1
5	39.826389	22	759	94	4	0
5	39.830556	22	759	94	5	0
5	39.844444	22	759	94	6	0
5	39.865278	23	759	89	5	0
5	39.872222	23	759	89	5	0
5	39.913889	24	760	83	6	0
5	39.948611	24	760	83	6	0
5	39.955556	24	760	83	5	0
5	39.971528	24	760	83	5	0
5	39.997222	23	759	89	8	1
5	40.002083	23	759	89	7	0
5	40.015972	24	759	83	6	0
5	40.022917	24	759	83	6	0
5	40.025000	23	759	89	5	0
5	40.038889	23	759	89	6	1
5	40.059722	22	758	88	6	1
5	40.066667	22	758	94	5	1
5	40.073611	22	758	94	7	1
5	40.080556	22	758	94	5	1
5	40.087500	22	758	94	7	0
5	40.101389	22	758	94	6	1
5	40.115278	22	758	94	7	0
5	40.122222	22	758	94	6	1
5	40.138889	22	758	94	5	0
5	40.147917	22	758	94	5	0
5	40.159722	22	758	94	5	0
5	40.163889	22	758	94	6	0
5	40.205556	22	758	88	5	0
5	40.247222	21	758	88	3	0
5	40.288889	21	759	94	3	0
5	40.330556	21	759	94	3	0
5	40.372222	21	759	94	5	0
5	40.413889	21	759	94	2	0
5	40.427778	21	759	88	2	0
5	40.434722	21	758	88	4	0
5	40.455556	22	758	94	3	0
5	40.490278	23	758	89	2	0
5	40.497222	23	758	94	3	0
5	40.504167	23	758	94	3	0
5	40.511111	23	758	94	3	0
5	40.518056	23	758	89	3	0
5	40.538889	22	758	94	2	0
5	40.561806	21	758	94	0	0
5	40.570833	21	758	94	2	0
5	40.577778	21	757	94	2	0
5	40.580556	21	757	94	2	0
5	40.601389	22	757	88	0	0
5	40.615972	22	757	88	0	0
5	40.622222	22	757	94	0	0
5	40.629861	22	757	94	2	0
5	40.657639	22	757	94	2	0
5	40.663889	21	757	94	2	0
5	40.670833	21	757	94	0	0
5	40.691667	21	757	94	2	0
5	40.705556	21	757	94	0	0
5	40.709028	21	757	94	2	0
5	40.729861	21	757	94	2	0
5	40.736806	21	757	94	2	0
5	40.747222	21	757	100	3	0
5	40.754167	22	757	94	2	0
5	40.761111	21	757	100	2	0
5	40.768056	21	758	94	0	0
5	40.788889	21	758	94	2	0
5	40.809722	21	758	100	0	0
5	40.815278	21	758	100	0	0
5	40.822222	21	758	100	0	0
5	40.827083	21	758	100	2	0
5	40.830556	21	758	100	2	0
5	40.831250	21	758	100	2	0
5	40.872222	25	758	94	2	0
5	40.913889	26	759	89	4	0
5	40.955556	27	758	84	5	0
5	40.997222	28	758	79	5	0
5	41.029167	27	757	84	5	0
5	41.038889	27	757	89	5	0
5	41.045139	28	757	84	4	0
5	41.073611	27	757	84	7	1
5	41.080556	26	757	84	5	1
5	41.094444	25	756	89	6	1
5	41.095139	25	756	89	6	1
5	41.096528	25	756	89	6	0
5	41.103472	25	756	94	5	0
5	41.122222	26	756	89	5	0
5	41.125694	25	756	89	4	1
5	41.131250	25	756	89	4	1
5	41.133333	25	756	89	4	1
5	41.138194	24	756	94	4	1
5	41.145139	24	756	94	5	1
5	41.152083	24	756	89	3	1
5	41.152778	23	756	94	3	1
5	41.159722	23	756	94	2	1
5	41.163889	23	756	94	2	1
5	41.170833	23	756	94	2	0
5	41.184722	24	756	94	3	1
5	41.191667	24	756	94	2	0
5	41.195139	24	756	94	0	0
5	41.205556	24	756	94	2	0
5	41.247222	24	757	94	2	0
5	41.268750	23	757	94	5	1
5	41.275694	23	757	94	4	1
5	41.284028	23	757	94	4	0
5	41.288194	23	757	94	5	1
5	41.288889	23	757	94	5	1
5	41.302778	23	757	94	5	1
5	41.309028	22	757	100	6	0
5	41.315972	22	757	94	5	0
5	41.316667	22	757	94	5	0
5	41.322917	22	757	94	5	0
5	41.324306	22	757	94	5	0
5	41.330556	22	758	94	5	0
5	41.331250	22	758	94	6	0
5	41.345139	22	758	94	4	0
5	41.363194	22	758	94	4	1
5	41.370139	22	758	94	5	1
5	41.372222	22	758	94	5	1
5	41.379167	22	758	94	5	1
5	41.386111	22	758	94	5	1
5	41.400000	21	758	100	5	1
5	41.402778	21	758	94	4	0
5	41.413889	21	758	94	4	0
5	41.455556	21	758	94	3	0
5	41.497222	21	758	94	4	0
5	41.538889	21	758	94	3	0
5	41.580556	21	758	94	2	0
5	41.622222	20	758	100	2	0
5	41.663889	20	758	100	2	0
5	41.705556	20	758	94	3	0
5	41.747222	20	758	94	4	0
5	41.788889	20	759	100	2	0
5	41.790972	20	759	100	3	1
5	41.797917	21	759	94	2	1
5	41.806944	21	759	94	3	0
5	41.813889	21	759	94	2	0
5	41.830556	21	759	94	2	0
5	41.835417	21	759	100	2	0
5	41.842361	22	760	94	2	0
5	41.843056	22	760	94	3	0
5	41.854167	22	760	94	4	0
5	41.861111	22	760	94	4	1
5	41.868056	21	760	100	4	1
5	41.872222	21	760	100	5	1
5	41.879167	22	760	94	6	0
5	41.879861	22	760	94	5	0
5	41.886806	22	760	94	6	0
5	41.893750	22	760	94	5	0
5	41.895833	22	760	94	5	1
5	41.902083	22	760	100	6	0
5	41.909028	23	760	89	6	0
5	41.913889	23	760	89	8	0
5	41.917361	23	760	89	8	0
5	41.924306	22	760	88	8	0
5	41.931250	22	760	88	7	1
5	41.938194	21	760	94	6	1
5	41.951389	21	760	94	6	1
5	41.955556	21	760	94	7	0
5	41.956944	21	760	94	7	0
5	41.963889	21	760	94	7	0
5	41.997222	21	760	88	6	0
5	42.011111	21	760	88	8	0
5	42.038889	22	760	83	7	0
5	42.080556	21	760	83	8	0
5	42.087500	21	759	83	9	0
5	42.122222	21	760	83	9	0
5	42.163889	21	760	83	8	0
5	42.177778	21	760	83	8	0
5	42.198611	20	760	83	8	0
5	42.205556	20	760	83	7	0
5	42.212500	20	760	83	8	0
5	42.226389	20	760	83	7	0
5	42.247222	20	761	83	7	0
5	42.275000	19	761	88	8	0
5	42.281944	19	761	88	6	0
5	42.288889	20	761	83	7	0
5	42.316667	19	761	83	7	0
5	42.330556	19	761	83	7	0
5	42.372222	20	761	78	5	0
5	42.386111	20	761	78	6	0
5	42.400000	20	761	83	7	0
5	42.413889	20	762	83	7	0
5	42.434722	20	762	83	7	0
5	42.441667	19	762	88	7	0
5	42.448611	19	762	88	7	0
5	42.455556	19	762	88	7	0
5	42.462500	19	762	88	7	0
5	42.476389	19	762	88	6	0
5	42.481944	19	762	88	7	0
5	42.488194	19	762	88	7	0
5	42.497222	19	761	88	7	0
5	42.511111	19	761	88	7	0
5	42.518750	19	761	83	8	0
5	42.525694	19	761	88	7	0
5	42.538889	19	761	88	6	0
5	42.559722	19	761	88	6	0
5	42.580556	19	762	88	7	0
5	42.622222	19	761	83	8	0
5	42.629167	19	761	83	7	0
5	42.636111	19	761	83	7	0
5	42.663889	19	761	83	7	0
5	42.684722	19	761	83	7	0
5	42.705556	19	761	83	8	0
5	42.712500	19	762	83	6	0
5	42.733333	19	762	83	7	0
5	42.740278	19	762	83	6	0
5	42.747222	19	762	83	8	0
5	42.754167	19	762	83	6	0
5	42.761111	19	762	83	7	0
5	42.768056	19	762	83	6	0
5	42.788889	19	762	83	9	0
5	42.830556	19	763	78	8	0
5	42.872222	19	763	78	9	0
5	42.900000	20	763	73	7	0
5	42.913889	20	763	73	7	0
5	42.920833	20	763	73	7	0
5	42.941667	21	763	69	8	0
5	42.955556	20	763	73	6	0
5	42.962500	20	763	73	6	0
5	42.970139	20	763	73	6	0
5	42.986806	19	763	83	8	0
5	42.989583	19	763	83	7	0
5	42.997222	19	763	83	7	1
5	43.004861	19	763	83	7	0
5	43.011111	20	763	73	7	0
5	43.031944	20	763	78	7	0
5	43.038889	21	763	69	8	0
5	43.059722	20	762	73	9	0
5	43.066667	20	762	73	8	0
5	43.080556	21	762	73	8	0
5	43.122222	21	762	69	8	0
5	43.163889	20	762	73	7	0
5	43.205556	19	762	78	6	0
5	43.212500	19	762	78	6	0
5	43.219444	19	763	78	5	0
5	43.226389	19	763	78	7	0
5	43.240278	19	763	78	8	0
5	43.247222	19	763	78	8	0
5	43.261111	19	763	78	7	0
5	43.281944	19	763	78	8	0
5	43.288889	18	763	83	8	0
5	43.295833	18	763	83	7	0
5	43.309722	18	763	83	7	0
5	43.316667	18	763	83	7	0
5	43.330556	18	763	83	6	0
5	43.344444	18	763	83	7	0
5	43.351389	18	763	83	7	0
5	43.358333	18	763	83	7	0
5	43.365278	18	763	78	7	0
5	43.372222	18	763	83	6	0
5	43.379167	18	763	78	6	0
5	43.413889	18	763	78	8	0
5	43.455556	18	763	78	7	0
5	43.497222	18	763	78	6	0
5	43.538889	18	763	78	6	0
5	43.580556	18	763	78	6	0
5	43.622222	18	763	78	5	0
5	43.663889	18	762	73	7	0
5	43.705556	18	762	78	9	0
5	43.712500	18	762	78	9	0
5	43.725694	18	762	78	8	0
5	43.747222	18	762	78	6	0
5	43.788889	18	763	78	6	0
5	43.830556	18	763	78	6	0
5	43.872222	18	764	78	6	0
5	43.889583	18	764	83	7	0
5	43.913889	17	764	88	7	1
5	43.955556	18	764	83	6	0
5	43.961111	18	764	83	6	0
5	43.963889	18	764	83	6	0
5	43.975000	18	764	83	7	0
5	43.983333	18	764	83	7	0
5	43.997222	18	764	83	7	1
5	44.005556	18	763	83	7	0
5	44.018750	19	763	78	7	0
5	44.028472	19	763	78	7	0
5	44.034722	19	763	83	9	1
5	44.035417	19	763	78	9	0
5	44.038194	19	763	83	7	1
5	44.038889	19	763	83	7	1
5	44.045139	19	762	78	6	0
5	44.049306	19	762	83	6	1
5	44.070139	19	762	83	6	0
5	44.080556	19	762	83	7	0
5	44.083333	19	762	83	7	0
5	44.092361	19	762	83	7	0
5	44.113194	19	762	83	7	0
5	44.120139	20	762	78	7	0
5	44.122222	20	762	78	8	0
5	44.150000	20	762	78	7	0
5	44.152778	20	762	78	7	1
5	44.163889	19	761	83	8	1
5	44.198611	18	761	94	8	0
5	44.205556	18	761	94	7	0
5	44.212500	18	761	94	7	0
5	44.215972	18	761	94	7	0
5	44.238889	18	761	94	5	0
5	44.240278	18	761	94	5	0
5	44.247222	19	761	88	5	0
5	44.250694	19	761	88	5	0
5	44.270139	18	762	88	6	0
5	44.288889	19	762	88	6	0
5	44.295833	19	762	88	6	0
5	44.323611	20	762	78	7	1
5	44.330556	20	762	83	8	1
5	44.331250	20	762	83	8	0
5	44.350000	20	762	83	7	0
5	44.356944	20	762	83	6	1
5	44.363889	20	762	83	6	0
5	44.367361	20	762	83	8	0
5	44.372222	20	762	83	9	0
5	44.383333	20	762	83	8	0
5	44.390278	20	762	83	7	0
5	44.413889	20	762	83	5	0
5	44.429167	21	762	78	6	1
5	44.450000	19	762	88	5	1
5	44.455556	19	762	88	5	1
5	44.462500	19	762	88	6	1
5	44.469444	19	762	88	7	1
5	44.476389	19	762	88	7	1
5	44.490278	19	761	94	9	1
5	44.497222	19	761	88	7	1
5	44.511111	19	761	94	3	1
5	44.518056	19	761	94	5	1
5	44.525000	19	761	94	7	1
5	44.531944	19	761	94	8	1
5	44.538889	19	761	94	6	1
5	44.545833	19	761	94	7	1
5	44.552778	19	761	94	7	1
5	44.556944	19	761	94	6	0
5	44.557639	19	761	94	6	1
5	44.571528	19	761	94	8	1
5	44.578472	19	761	94	7	1
5	44.580556	19	761	94	7	1
5	44.587500	19	760	94	6	1
5	44.601389	19	760	94	8	1
5	44.608333	19	760	94	8	1
5	44.622222	19	760	100	8	1
5	44.629167	19	760	100	9	1
5	44.636111	19	760	100	8	1
5	44.650000	19	760	100	8	1
5	44.656944	19	760	100	7	1
5	44.663889	19	760	100	9	1
5	44.670833	19	760	100	8	1
5	44.677778	19	760	100	6	1
5	44.684722	19	760	100	6	1
5	44.691667	19	760	100	7	1
5	44.698611	19	760	100	9	1
5	44.705556	19	760	100	8	1
5	44.712500	19	760	100	8	1
5	44.719444	19	760	100	7	1
5	44.726389	19	760	100	9	1
5	44.740278	19	760	100	8	1
5	44.747222	19	760	100	7	1
5	44.754167	20	760	94	9	1
5	44.761111	19	760	100	7	1
5	44.768056	19	760	100	9	1
5	44.775000	19	760	100	8	1
5	44.781944	19	760	100	8	1
5	44.788889	19	760	100	8	1
5	44.795833	19	760	100	8	1
5	44.802778	19	760	94	7	1
5	44.816667	19	761	100	8	1
5	44.823611	19	761	100	6	1
5	44.830556	19	761	94	6	1
5	44.833333	19	761	94	7	1
5	44.837500	19	761	100	6	1
5	44.844444	19	761	100	7	1
5	44.858333	19	762	100	5	1
5	44.869444	19	761	100	6	1
5	44.872222	19	761	100	6	1
5	44.879167	19	762	100	8	1
5	44.889583	19	762	100	7	1
5	44.896528	19	762	94	7	1
5	44.904167	19	762	100	8	1
5	44.911111	19	761	100	8	1
5	44.913889	20	761	94	8	1
5	44.920833	20	761	94	7	1
5	44.927778	20	761	94	8	1
5	44.935417	20	761	94	8	1
5	44.944444	20	761	94	8	1
5	44.951389	20	761	94	7	1
5	44.955556	20	761	94	8	0
5	44.962500	20	761	94	8	0
5	44.963889	20	761	94	8	0
5	44.965972	20	761	94	7	0
5	44.997222	20	760	94	7	1
5	45.011111	20	760	94	8	1
5	45.018056	20	760	94	5	1
5	45.025000	20	760	94	7	1
5	45.027083	20	760	94	7	1
5	45.029167	20	760	94	8	1
5	45.036111	20	760	94	6	1
5	45.038889	20	760	94	6	1
5	45.059722	20	759	94	7	0
5	45.066667	20	760	94	5	0
5	45.080556	20	760	94	4	1
5	45.087500	20	760	94	6	1
5	45.094444	20	760	94	6	1
5	45.101389	20	759	94	6	1
5	45.108333	20	759	94	6	1
5	45.122222	20	760	88	5	1
5	45.136111	20	760	94	7	1
5	45.143056	20	759	88	8	1
5	45.150000	20	760	88	9	1
5	45.156944	20	760	88	8	1
5	45.163889	19	760	94	7	0
5	45.170833	20	760	88	7	1
5	45.205556	20	760	88	6	0
5	45.216667	20	760	94	8	0
5	45.232639	20	760	88	6	0
5	45.239583	20	760	88	6	0
5	45.247222	20	760	88	7	1
5	45.254167	20	760	88	6	1
5	45.263194	20	760	88	6	0
5	45.263889	20	760	88	7	1
5	45.270833	20	760	88	9	1
5	45.288889	20	760	88	9	1
5	45.295833	19	760	94	8	1
5	45.316667	19	760	94	10	1
5	45.322222	20	760	88	9	0
5	45.330556	20	760	88	9	0
5	45.372222	21	760	83	8	0
5	45.386111	21	760	83	8	0
5	45.400000	21	760	88	9	0
5	45.413889	21	760	88	8	0
5	45.420833	21	760	83	8	0
5	45.422917	21	760	83	10	0
5	45.436806	20	760	88	6	0
5	45.443750	20	760	88	6	0
5	45.450694	20	760	88	7	0
5	45.455556	20	760	88	7	0
5	45.459028	20	760	88	8	0
5	45.463194	21	760	83	8	0
5	45.470139	20	760	88	9	1
5	45.482639	20	760	88	8	0
5	45.484028	20	760	88	8	0
5	45.488194	20	760	88	7	0
5	45.497222	20	760	88	9	0
5	45.502778	20	760	88	7	0
5	45.509722	20	760	88	6	1
5	45.538889	20	760	88	6	1
5	45.559722	20	760	94	7	1
5	45.573611	20	760	94	6	0
5	45.580556	20	760	94	6	0
5	45.587500	20	760	94	6	1
5	45.594444	20	760	94	6	1
5	45.601389	20	760	94	7	1
5	45.608333	20	760	94	5	0
5	45.612500	20	759	94	6	0
5	45.619444	20	759	94	6	0
5	45.622222	20	759	94	5	0
5	45.629167	20	759	94	4	0
5	45.636111	20	759	94	6	0
5	45.643056	20	759	94	4	0
5	45.663889	21	759	88	6	0
5	45.670833	21	759	83	6	0
5	45.687500	21	759	83	5	1
5	45.694444	21	759	88	7	1
5	45.701389	21	759	88	7	1
5	45.705556	21	759	88	7	1
5	45.712500	20	759	94	5	0
5	45.733333	21	759	88	6	0
5	45.736806	21	759	88	5	0
5	45.743056	21	759	88	6	1
5	45.747222	21	759	88	5	1
5	45.751389	21	759	88	4	0
5	45.755556	21	759	88	4	1
5	45.762500	21	759	88	8	1
5	45.776389	21	759	88	6	1
5	45.783333	21	759	88	5	0
5	45.788889	21	759	88	4	0
5	45.820833	21	759	94	4	0
5	45.828472	21	759	94	5	0
5	45.830556	21	759	94	6	0
5	45.836806	22	759	88	6	0
5	45.850694	22	759	88	4	0
5	45.871528	22	759	88	4	1
5	45.872222	22	759	88	4	1
5	45.873611	22	759	88	5	0
5	45.877778	22	759	88	5	0
5	45.884028	23	759	89	5	0
5	45.890972	23	759	89	5	0
5	45.911806	23	759	83	4	0
5	45.913889	23	759	89	4	0
5	45.920833	23	759	89	4	0
5	45.926389	23	759	89	5	0
5	45.933333	23	759	89	4	1
5	45.935417	23	759	89	5	0
5	45.942361	23	759	89	6	0
5	45.950000	23	759	89	5	0
5	45.955556	23	759	89	6	0
5	45.956250	23	759	89	7	0
5	45.959722	23	759	89	6	0
5	45.966667	23	758	89	7	0
5	45.968750	23	758	89	6	0
5	45.989583	24	759	83	6	0
5	45.997222	24	758	83	5	0
5	46.004167	25	758	79	7	0
5	46.012500	24	758	83	5	0
5	46.033333	24	757	83	7	0
5	46.035417	24	757	83	6	0
5	46.038889	24	757	83	6	0
5	46.047917	24	757	83	7	0
5	46.054861	25	756	79	7	0
5	46.059722	25	756	79	6	0
5	46.080556	25	756	79	7	0
5	46.111806	25	756	79	5	0
5	46.118750	25	756	79	6	0
5	46.119444	25	756	79	6	0
5	46.122222	25	756	79	6	0
5	46.129167	25	756	83	6	0
5	46.129861	25	756	83	6	0
5	46.137500	25	756	83	5	0
5	46.143750	24	756	83	5	0
5	46.150694	24	756	89	4	0
5	46.163889	25	756	83	4	0
5	46.164583	25	756	83	4	0
5	46.177083	25	756	83	5	0
5	46.184028	24	756	89	5	0
5	46.190972	24	756	89	4	0
5	46.192361	24	756	89	4	0
5	46.195139	24	756	89	4	0
5	46.202083	24	756	89	4	0
5	46.205556	24	757	89	4	0
5	46.247222	23	757	89	2	0
5	46.288889	23	757	94	0	0
5	46.323611	23	757	94	2	0
5	46.330556	23	757	94	0	0
5	46.344444	23	757	94	2	1
5	46.351389	23	757	94	2	1
5	46.358333	23	758	94	2	0
5	46.365278	22	758	88	5	1
5	46.372222	22	758	88	4	1
5	46.379167	22	758	88	4	1
5	46.386111	21	758	94	6	1
5	46.393056	21	758	94	5	1
5	46.406944	21	758	94	4	0
5	46.413889	21	758	94	4	0
5	46.434722	21	758	94	4	0
5	46.441667	21	758	94	5	1
5	46.455556	22	758	94	7	1
5	46.462500	22	758	88	10	1
5	46.469444	22	758	88	9	1
5	46.476389	22	758	88	10	0
5	46.483333	22	758	88	10	0
5	46.490278	21	758	88	9	0
5	46.497222	21	758	88	8	0
5	46.538889	21	758	83	8	1
5	46.559722	22	758	78	8	0
5	46.580556	22	758	78	7	0
5	46.601389	22	758	73	8	0
5	46.622222	22	759	78	8	0
5	46.650000	21	759	78	9	0
5	46.656944	21	759	78	9	1
5	46.663889	21	759	78	7	0
5	46.670833	21	759	78	7	0
5	46.677778	21	759	78	9	0
5	46.684722	21	759	73	7	0
5	46.705556	21	759	73	8	0
5	46.726389	21	759	73	5	0
5	46.733333	21	759	78	8	0
5	46.740278	21	759	78	8	0
5	46.747222	21	760	78	8	0
5	46.754167	21	760	73	9	0
5	46.788889	21	760	73	8	0
5	46.830556	21	761	73	7	0
5	46.872222	20	762	78	6	1
5	46.889583	19	762	83	8	0
5	46.890278	19	762	83	7	0
5	46.897222	19	762	83	5	0
5	46.913889	20	762	73	8	0
5	46.920833	20	762	73	8	0
5	46.955556	20	762	73	7	0
5	46.969444	20	762	69	8	1
5	46.997222	20	762	69	6	1
5	47.038889	21	762	64	8	1
5	47.080556	20	762	69	5	0
5	47.122222	19	762	73	4	1
5	47.163889	19	762	64	8	0
5	47.205556	19	762	64	7	0
5	47.247222	19	762	64	5	0
5	47.288889	19	763	64	7	0
5	47.330556	19	763	64	8	0
5	47.372222	19	763	60	6	0
5	47.413889	18	763	64	4	0
5	47.455556	18	763	64	3	0
5	47.497222	17	763	68	2	0
5	47.502083	17	763	73	2	0
5	47.504861	17	763	73	2	0
5	47.538889	16	763	88	5	1
5	47.580556	16	763	88	4	0
5	47.622222	16	763	83	5	0
5	47.663889	16	763	77	4	0
5	47.701389	16	763	77	6	0
5	47.705556	17	763	73	5	0
5	47.725694	17	763	73	4	0
5	47.747222	16	763	77	4	0
5	47.756250	16	763	77	4	0
5	47.788889	17	763	73	4	0
5	47.830556	17	764	73	4	0
5	47.872222	18	-1	68	4	0
5	47.889583	18	-1	68	4	0
5	47.896528	18	765	64	5	0
5	47.913889	19	765	60	4	0
5	47.955556	20	765	56	5	0
5	47.997222	19	764	60	4	0
5	48.038889	19	763	64	6	0
5	48.080556	19	763	64	4	0
5	48.103472	19	763	64	5	0
5	48.122222	20	763	60	4	0
5	48.163889	22	763	53	3	0
5	48.205556	18	763	68	5	0
5	48.247222	18	764	68	4	0
5	48.288889	18	764	68	5	0
5	48.330556	18	765	68	5	0
5	48.369444	18	765	68	4	0
5	48.372222	18	765	68	4	1
5	48.406944	16	765	83	4	1
5	48.410417	16	765	83	4	0
5	48.413889	16	765	83	4	0
5	48.445139	17	765	77	5	0
5	48.455556	16	765	83	4	1
5	48.456944	16	765	83	4	0
5	48.472917	16	765	83	5	0
5	48.481250	16	765	83	4	0
5	48.497222	16	765	83	4	0
5	48.518056	16	765	83	3	0
5	48.525694	16	765	83	4	0
5	48.538889	16	765	83	4	0
5	48.580556	16	765	83	5	0
5	48.622222	17	765	73	6	0
5	48.650000	18	765	68	5	0
5	48.658333	17	765	73	5	0
5	48.663889	17	765	73	7	0
5	48.675694	18	765	64	7	1
5	48.683333	17	765	73	6	0
5	48.705556	17	765	68	5	0
5	48.747222	16	765	72	4	0
5	48.788889	17	765	73	4	0
5	48.830556	17	766	73	5	0
5	48.836111	17	766	73	5	0
5	48.854167	19	766	64	5	0
5	48.872222	19	766	64	8	0
5	48.913889	21	766	53	8	0
5	48.955556	21	766	53	6	0
5	48.997222	22	766	47	6	0
5	49.038889	21	765	53	6	0
5	49.080556	22	765	47	6	0
5	49.122222	21	765	46	6	0
5	49.163889	19	765	60	6	0
5	49.205556	19	765	64	6	0
5	49.247222	17	765	68	5	0
5	49.288889	16	765	68	4	0
5	49.330556	15	766	72	4	0
5	49.372222	14	766	77	3	0
5	49.413889	15	766	77	3	0
5	49.455556	16	766	72	3	0
5	49.497222	16	766	77	4	0
5	49.538889	16	766	77	4	0
5	49.580556	17	766	73	5	0
5	49.622222	16	765	77	5	0
5	49.663889	16	765	77	4	0
5	49.705556	15	765	77	3	0
5	49.747222	15	766	77	4	0
5	49.788889	14	765	82	4	0
5	49.830556	16	766	72	5	0
5	49.872222	19	766	60	5	0
5	49.913889	19	766	56	8	0
5	49.955556	20	766	53	7	0
5	49.997222	22	766	41	5	0
5	50.038889	21	765	50	6	0
5	50.080556	21	764	53	6	0
5	50.122222	21	763	50	8	0
5	50.163889	20	763	53	7	0
5	50.205556	19	763	56	4	0
5	50.247222	17	764	59	4	0
5	50.288889	17	764	68	3	0
5	50.330556	14	764	77	3	0
5	50.372222	13	764	82	3	0
5	50.413889	13	764	82	3	0
5	50.455556	13	763	82	3	0
5	50.497222	12	763	88	2	0
5	50.538889	12	763	88	3	0
5	50.580556	12	762	88	4	0
5	50.622222	12	762	88	3	0
5	50.663889	11	761	88	2	0
5	50.705556	12	762	88	2	0
5	50.747222	11	762	88	0	0
5	50.788889	11	762	88	2	0
5	50.830556	13	762	88	2	0
5	50.872222	18	762	94	2	0
5	50.913889	21	762	73	2	0
5	50.955556	23	762	61	3	0
5	50.997222	24	761	54	4	0
5	51.038889	26	760	48	4	0
5	51.080556	25	760	54	6	0
5	51.122222	25	759	54	5	0
5	51.163889	25	759	57	5	0
5	51.205556	24	759	61	5	0
5	51.247222	22	759	69	4	0
5	51.288889	22	759	73	5	0
5	51.330556	22	759	73	6	0
5	51.372222	23	759	69	6	0
5	51.380556	23	759	69	7	0
5	51.383333	23	759	74	7	1
5	51.385417	22	759	83	6	1
5	51.390972	21	759	88	6	1
5	51.397222	20	759	88	6	1
5	51.401389	20	759	88	5	1
5	51.404861	20	759	88	6	1
5	51.410417	19	759	94	5	1
5	51.412500	19	759	88	5	0
5	51.413889	19	759	88	6	0
5	51.420833	20	759	83	4	0
5	51.427778	20	759	83	5	0
5	51.430556	20	759	88	3	0
5	51.447917	20	759	83	3	0
5	51.455556	20	759	83	4	0
5	51.475000	20	759	83	2	1
5	51.475694	20	759	83	0	1
5	51.497222	19	759	94	4	0
5	51.538889	20	758	78	5	0
5	51.580556	19	758	83	6	0
5	51.622222	19	758	78	6	0
5	51.663889	19	758	73	6	0
5	51.705556	19	758	73	6	0
5	51.747222	19	759	68	6	0
5	51.788889	18	759	68	6	0
5	51.830556	19	759	60	4	0
5	51.872222	19	760	64	4	0
5	51.913889	20	761	60	6	0
5	51.955556	20	761	56	6	0
5	51.997222	20	761	56	6	0
5	52.038889	21	760	53	6	0
5	52.080556	20	760	53	7	0
5	52.122222	20	760	53	6	0
5	52.163889	20	760	49	7	0
5	52.205556	18	760	56	6	0
5	52.247222	18	761	60	6	0
5	52.288889	18	761	60	5	0
5	52.330556	17	762	56	4	0
5	52.372222	17	762	56	4	0
5	52.413889	17	762	52	5	0
5	52.455556	16	762	55	4	0
5	52.497222	16	762	55	6	0
5	52.538889	16	762	52	5	0
5	52.580556	17	762	49	6	0
5	52.622222	16	762	55	4	0
5	52.663889	16	762	48	4	0
5	52.705556	16	762	52	5	0
5	52.747222	16	762	55	3	0
5	52.788889	16	763	55	4	0
5	52.830556	16	763	59	3	0
5	52.872222	18	763	46	4	0
[truncated: 7,279 more rows]
