# Supplementary material for: Markerless tracking of an entire honey bee colony
Source: Nat Commun. 2021 Mar 19;12:1733. doi: 10.1038/s41467-021-21769-1 (PMC7979864; doi:10.1038/s41467-021-21769-1)
Supplement: Supplementary file 4 — Description of Additional Supplementary Files [file 41467_2021_21769_MOESM4_ESM.zip › raw_source/fig_3ce_sup_fig_3_6_8.txt]

# hive	time_week	brood
1	0.000000	998
1	0.070000	993
1	0.140000	1053
1	0.210000	1057
1	0.290000	1091
1	0.360000	1129
1	0.430000	1149
1	0.500000	1159
1	0.570000	1164
1	0.640000	1158
1	0.710000	1146
1	0.790000	1130
1	0.860000	1119
1	0.930000	1118
1	1.000000	1114
1	1.070000	1111
1	1.140000	1102
1	1.210000	1094
1	1.290000	1085
1	1.360000	1072
1	1.430000	1059
1	1.500000	1038
1	1.570000	1009
1	1.640000	970
1	1.710000	897
1	1.790000	820
2	0.000000	999
2	0.070000	1037
2	0.140000	1104
2	0.210000	1105
2	0.290000	1143
2	0.360000	1175
2	0.430000	1201
2	0.500000	1187
2	0.570000	1163
2	0.640000	1138
2	0.710000	1107
2	0.790000	1072
2	0.860000	1019
2	0.930000	997
2	1.000000	966
2	1.070000	921
2	1.140000	859
2	1.210000	802
2	1.290000	757
2	1.360000	707
2	1.430000	671
2	1.500000	644
2	1.570000	631
2	1.640000	618
2	1.710000	604
2	1.790000	606
2	1.860000	613
2	1.930000	620
2	2.000000	625
2	2.070000	632
2	2.140000	641
2	2.210000	609
2	2.290000	583
2	2.360000	569
2	2.430000	560
2	2.500000	546
2	2.570000	536
2	2.640000	579
2	2.710000	568
2	2.790000	695
2	2.860000	703
4	0.000000	322
4	0.070000	315
4	0.140000	306
4	0.210000	284
4	0.290000	266
4	0.360000	250
4	0.430000	240
4	0.500000	238
4	0.570000	241
4	0.640000	247
4	0.710000	253
4	0.790000	257
4	0.860000	255
4	0.930000	258
4	1.000000	274
4	1.070000	306
4	1.140000	347
4	1.210000	398
4	1.290000	461
4	1.360000	524
4	1.430000	579
4	1.500000	624
4	1.570000	671
4	1.640000	714
4	1.710000	750
4	1.790000	798
4	1.860000	856
4	1.930000	921
4	2.000000	989
4	2.070000	1058
4	2.140000	1118
4	2.210000	1217
4	2.290000	1193
4	2.360000	1188
3	0.000000	103
3	0.070000	221
3	0.140000	36
3	0.210000	162
3	0.290000	153
3	0.360000	152
3	0.430000	153
3	0.500000	130
3	0.570000	126
3	0.640000	104
3	0.710000	101
3	0.790000	79
3	0.860000	75
3	0.930000	56
3	1.000000	53
3	1.070000	38
3	1.140000	39
3	1.210000	29
3	1.290000	28
3	1.360000	20
3	1.430000	18
3	1.500000	17
3	1.570000	19
3	1.640000	29
3	1.710000	44
3	1.790000	66
3	1.860000	90
3	1.930000	115
3	2.000000	141
3	2.070000	168
3	2.140000	191
3	2.210000	214
3	2.290000	237
3	2.360000	260
3	2.430000	280
3	2.500000	296
3	2.570000	319
3	2.640000	335
3	2.710000	350
3	2.790000	363
3	2.860000	376
3	2.930000	390
3	3.000000	398
3	3.070000	408
3	3.140000	416
3	3.210000	422
3	3.290000	425
3	3.360000	425
3	3.430000	419
3	3.500000	414
3	3.570000	405
3	3.640000	399
3	3.710000	389
3	3.790000	383
3	3.860000	374
3	3.930000	370
3	4.000000	365
3	4.070000	364
3	4.140000	368
3	4.210000	391
3	4.290000	384
3	4.360000	380
5	0.000000	6
5	0.070000	6
5	0.140000	11
5	0.210000	3
5	0.290000	18
5	0.360000	26
5	0.430000	7
5	0.500000	9
5	0.570000	17
5	0.640000	27
5	0.710000	22
5	0.790000	62
5	0.860000	42
5	0.930000	67
5	1.000000	72
5	1.070000	53
5	1.140000	85
5	1.210000	98
5	1.290000	93
5	1.360000	114
5	1.430000	121
5	1.500000	142
5	1.570000	158
5	1.640000	182
5	1.710000	205
5	1.790000	291
5	1.860000	284
5	1.930000	299
5	2.000000	325
5	2.070000	356
5	2.140000	413
5	2.210000	476
5	2.290000	523
5	2.360000	607
5	2.430000	664
5	2.500000	747
5	2.570000	774
5	2.640000	841
5	2.710000	896
5	2.790000	936
5	2.860000	950
5	2.930000	984
5	3.000000	1013
5	3.070000	1054
5	3.140000	1100
5	3.210000	1112
5	3.290000	1088
5	3.360000	1117
5	3.430000	1119
5	3.500000	1071
5	3.570000	1057
5	3.640000	1050
5	3.710000	1036
5	3.790000	1024
5	3.860000	1006
5	3.930000	979
5	4.000000	935
5	4.070000	901
5	4.140000	849
5	4.210000	779
5	4.290000	764
5	4.360000	721
5	4.430000	685
5	4.500000	692
5	4.570000	530
5	4.640000	517
5	4.710000	508
5	4.790000	369
5	4.860000	485
5	4.930000	432
5	5.000000	430
5	5.070000	419
5	5.140000	438
5	5.210000	319
5	5.290000	384
5	5.360000	359
5	5.430000	325
5	5.500000	160
5	5.570000	215
5	5.640000	458
5	5.710000	366
5	5.790000	102
5	5.860000	173
5	5.930000	70
5	6.000000	249
5	6.070000	112
5	6.140000	332
5	6.210000	64
5	6.290000	229
5	6.360000	257
5	6.430000	343
5	6.500000	165
5	6.570000	210
5	6.640000	191
5	6.710000	133
5	6.790000	390
5	6.860000	120
5	6.930000	231
5	7.000000	163
5	7.070000	397
5	7.140000	262
5	7.210000	132
5	7.290000	36
5	7.360000	142
5	7.430000	157
5	7.500000	346
5	7.570000	106
5	7.640000	333
5	7.710000	241
5	7.790000	294
5	7.860000	257
5	7.930000	257
5	8.000000	231
5	8.070000	251
5	8.140000	202
5	8.210000	54
5	8.290000	258
5	8.360000	272
5	8.430000	205
5	8.500000	182
5	8.570000	158
5	8.640000	115
5	8.710000	33
5	8.790000	6
5	8.860000	37
5	8.930000	7
5	9.000000	52
5	9.070000	8
5	9.140000	39
5	9.210000	108
5	9.290000	6
5	9.360000	30
5	9.430000	11
5	9.500000	28
5	9.570000	17
5	9.640000	7
5	9.710000	20
5	9.790000	20
5	9.860000	10
5	9.930000	6
5	10.000000	12
5	10.070000	2
5	10.140000	3
5	10.210000	21
5	10.290000	4
5	10.360000	7
5	10.430000	25
5	10.500000	2
5	10.570000	7
5	10.640000	7
5	10.710000	4
5	10.790000	4
5	10.860000	2
5	10.930000	3
5	11.000000	0
5	11.070000	2
5	11.140000	2
5	11.210000	0
5	11.290000	0
5	11.360000	0
5	11.430000	4
5	11.500000	0
5	11.570000	2
5	11.640000	0
5	11.710000	0
5	11.790000	0
5	11.860000	0
5	11.930000	0
5	12.000000	0
5	12.070000	4
5	12.140000	20
5	12.210000	14
5	12.290000	45
5	12.360000	49
5	12.430000	48
5	12.500000	73
5	12.570000	68
5	12.640000	81
5	12.710000	67
5	12.790000	85
5	12.860000	80
5	12.930000	0
5	13.000000	49
5	13.070000	7
5	13.140000	84
5	13.210000	97
5	13.290000	104
5	13.360000	95
5	13.430000	101
5	13.500000	102
5	13.570000	110
5	13.640000	111
5	13.710000	107
5	13.790000	18
5	13.860000	110
5	13.930000	101
5	14.000000	94
5	14.070000	84
5	14.140000	85
5	14.210000	65
5	14.290000	64
5	14.360000	63
5	14.430000	51
5	14.500000	45
5	14.570000	56
5	14.640000	58
5	14.710000	61
5	14.790000	63
5	14.860000	65
5	14.930000	66
5	15.000000	50
5	15.070000	51
5	15.140000	73
5	15.210000	71
5	15.290000	80
5	15.360000	84
5	15.430000	82
5	15.500000	89
5	15.570000	81
5	15.640000	86
5	15.710000	90
5	15.790000	96
5	15.860000	94
5	15.930000	94
5	16.000000	61
5	16.070000	71
5	16.140000	91
5	16.210000	106
5	16.290000	107
5	16.360000	102
5	16.430000	98
5	16.500000	103
5	16.570000	90
5	16.640000	97
5	16.710000	97
5	16.790000	98
5	16.860000	85
5	16.930000	93
5	17.000000	79
5	17.070000	106
5	17.140000	94
5	17.210000	92
5	17.290000	69
5	17.360000	78
5	17.430000	92
5	17.500000	95
5	17.570000	83
5	17.640000	96
5	17.710000	82
5	17.790000	85
5	17.860000	107
5	17.930000	125
5	18.000000	95
5	18.070000	124
5	18.140000	74
5	18.210000	78
5	18.290000	53
5	18.360000	79
5	18.430000	46
5	18.500000	57
5	18.570000	35
5	18.640000	35
5	18.710000	17
5	18.790000	22
5	18.860000	19
5	18.930000	20
5	19.000000	9
5	19.070000	15
5	19.140000	10
5	19.210000	61
5	19.290000	14
5	19.360000	16
5	19.430000	27
5	19.500000	26
5	19.570000	17
5	19.640000	35
5	19.710000	13
5	19.790000	16
5	19.860000	13
5	19.930000	12
5	20.000000	9
5	20.070000	12
5	20.140000	12
5	20.210000	10
5	20.290000	7
5	20.360000	5
5	20.430000	25
5	20.500000	21
5	20.570000	2
5	20.640000	9
5	20.710000	9
5	20.790000	4
5	20.860000	7
5	20.930000	5
5	21.000000	4
5	21.070000	0
5	21.140000	2
5	21.210000	2
5	21.290000	2
5	21.360000	2
5	21.430000	2
5	21.500000	3
5	21.570000	4
5	21.640000	0
5	21.710000	4
5	21.790000	0
5	21.860000	4
5	21.930000	4
5	22.000000	4
5	22.070000	4
5	22.140000	4
5	22.210000	4
