# Supplementary material for: Markerless tracking of an entire honey bee colony
Source: Nat Commun. 2021 Mar 19;12:1733. doi: 10.1038/s41467-021-21769-1 (PMC7979864; doi:10.1038/s41467-021-21769-1)
Supplement: Supplementary file 4 — Description of Additional Supplementary Files [file 41467_2021_21769_MOESM4_ESM.zip › raw_source/fig_5_sup_fig_21_22/S1_trajectories/000534.txt]

432	2136	1424	0	14
435	2137	1423	0	18
438	2135	1422	0	4
441	2140	1417	0	8
444	2144	1419	0	1
447	2149	1421	0	9
450	2147	1424	0	26
453	2146	1419	0	21
456	2144	1419	0	18
459	2142	1420	0	17
462	2142	1419	0	17
465	2142	1419	0	16
468	2142	1419	0	16
471	2143	1420	0	14
474	2143	1420	0	18
477	2144	1421	0	24
480	2144	1420	0	20
483	2142	1421	0	17
486	2142	1421	0	12
489	2141	1422	0	12
492	2140	1420	0	10
495	2139	1420	0	11
498	2139	1420	0	11
501	2141	1419	0	19
504	2140	1421	0	11
507	2140	1423	0	6
510	2139	1423	0	7
513	2139	1424	0	8
516	2139	1424	0	6
519	2132	1425	0	39
522	2134	1425	0	4
525	2132	1424	0	1
528	2133	1424	0	5
531	2134	1424	0	4
534	2133	1426	0	1
537	2133	1426	0	0
540	2134	1426	0	0
543	2134	1427	0	0
546	2134	1428	0	1
549	2135	1427	0	1
552	2135	1426	0	0
555	2136	1426	0	358
558	2136	1426	0	358
561	2136	1425	0	357
564	2136	1425	0	359
567	2135	1425	0	357
570	2135	1425	0	356
573	2135	1425	0	356
576	2136	1426	0	355
579	2136	1427	0	355
582	2135	1426	0	355
585	2134	1426	0	354
588	2134	1426	0	355
591	2135	1426	0	358
594	2135	1425	0	355
597	2135	1426	0	353
600	2135	1427	0	353
603	2134	1427	0	353
606	2132	1427	0	353
609	2132	1428	0	354
612	2131	1428	0	355
615	2130	1429	0	354
618	2129	1429	0	353
621	2128	1429	0	351
624	2131	1432	0	348
627	2137	1433	0	348
630	2138	1432	0	347
633	2139	1432	0	343
636	2139	1435	0	339
639	2142	1439	0	346
642	2142	1442	0	339
645	2141	1442	0	335
648	2139	1443	0	335
651	2140	1443	0	331
654	2148	1443	0	332
657	2145	1451	0	332
660	2146	1455	0	332
663	2150	1453	0	329
666	2143	1451	0	325
669	2142	1446	0	315
672	2140	1442	0	319
675	2140	1441	0	320
678	2138	1441	0	322
681	2137	1440	0	326
684	2137	1439	0	331
687	2138	1439	0	334
690	2138	1440	0	325
693	2140	1438	0	320
696	2140	1438	0	322
699	2142	1440	0	326
702	2142	1440	0	326
705	2142	1440	0	328
708	2141	1440	0	326
711	2142	1440	0	326
714	2141	1440	0	327
717	2141	1440	0	329
720	2140	1441	0	329
723	2139	1440	0	329
726	2139	1439	0	326
729	2139	1437	0	325
732	2140	1437	0	326
735	2141	1437	0	326
738	2141	1437	0	324
741	2141	1436	0	325
744	2141	1435	0	325
747	2140	1434	0	325
750	2140	1433	0	325
753	2140	1433	0	325
756	2140	1433	0	329
759	2140	1432	0	327
762	2139	1432	0	328
765	2139	1432	0	329
768	2139	1433	0	329
771	2139	1433	0	330
774	2138	1434	0	331
777	2139	1435	0	330
780	2139	1435	0	331
783	2138	1435	0	330
786	2138	1436	0	330
789	2138	1436	0	331
792	2138	1436	0	330
795	2138	1436	0	328
798	2138	1436	0	328
801	2138	1437	0	328
804	2138	1437	0	329
807	2138	1437	0	331
810	2137	1437	0	332
813	2138	1438	0	331
816	2137	1439	0	331
819	2139	1439	0	331
822	2138	1439	0	330
825	2137	1437	0	331
828	2137	1438	0	333
831	2137	1438	0	335
834	2137	1438	0	334
837	2137	1437	0	333
840	2138	1437	0	338
843	2139	1437	0	340
846	2139	1436	0	337
849	2140	1435	0	338
852	2140	1436	0	338
855	2140	1439	0	344
858	2142	1440	0	343
861	2144	1443	0	336
864	2147	1443	0	337
867	2149	1443	0	333
870	2149	1444	0	335
873	2147	1445	0	343
876	2147	1446	0	351
879	2150	1446	0	354
882	2150	1446	0	354
885	2153	1446	0	353
888	2153	1445	0	353
891	2152	1444	0	351
894	2155	1443	0	351
897	2156	1443	0	354
900	2157	1444	0	351
903	2157	1444	0	347
906	2159	1441	0	336
909	2157	1441	0	340
912	2156	1444	0	344
915	2153	1447	0	349
918	2155	1450	0	335
921	2157	1454	0	334
924	2157	1453	0	332
927	2157	1454	0	332
930	2155	1453	0	338
933	2154	1452	0	335
936	2153	1452	0	336
939	2152	1450	0	338
942	2152	1450	0	336
945	2153	1451	0	339
948	2153	1452	0	338
951	2155	1454	0	338
954	2157	1456	0	335
957	2157	1456	0	336
960	2158	1457	0	333
963	2159	1458	0	334
966	2159	1457	0	334
969	2160	1456	0	332
972	2159	1456	0	336
975	2160	1456	0	334
978	2160	1456	0	335
981	2160	1456	0	332
984	2160	1455	0	334
987	2159	1454	0	337
990	2159	1454	0	339
993	2159	1454	0	341
996	2158	1452	0	348
999	2158	1452	0	351
1002	2158	1452	0	347
1005	2157	1452	0	348
1008	2159	1454	0	343
1011	2159	1454	0	341
1014	2159	1453	0	338
1017	2160	1452	0	335
1020	2160	1453	0	330
1023	2160	1454	0	330
1026	2160	1454	0	332
1029	2159	1453	0	331
1032	2159	1452	0	336
1035	2159	1451	0	334
1038	2159	1451	0	336
1041	2159	1451	0	340
1044	2159	1450	0	343
1047	2159	1450	0	341
1050	2159	1450	0	346
1053	2159	1449	0	347
1056	2159	1449	0	346
1059	2158	1448	0	346
1062	2158	1448	0	346
1065	2159	1448	0	345
1068	2158	1447	0	342
1071	2159	1447	0	347
1074	2159	1447	0	349
1077	2159	1447	0	347
1080	2159	1447	0	348
1083	2159	1448	0	347
1086	2159	1448	0	347
1089	2159	1449	0	346
1092	2159	1449	0	346
1095	2159	1449	0	348
1098	2159	1449	0	349
1101	2159	1450	0	349
1104	2160	1450	0	347
1107	2160	1449	0	349
1110	2160	1448	0	350
1113	2160	1449	0	351
1116	2159	1450	0	350
1119	2158	1449	0	349
1122	2158	1448	0	348
1125	2159	1448	0	349
1128	2160	1448	0	349
1131	2159	1448	0	347
1134	2160	1447	0	349
1137	2160	1447	0	349
1140	2160	1447	0	349
1143	2159	1447	0	351
1146	2157	1447	0	350
1149	2157	1447	0	353
1152	2156	1446	0	350
1155	2156	1447	0	351
1158	2156	1447	0	350
1161	2155	1447	0	352
1164	2153	1446	0	351
1167	2152	1445	0	349
1170	2152	1444	0	340
1173	2152	1446	0	348
1176	2154	1448	0	348
1179	2154	1450	0	348
1182	2154	1450	0	348
1185	2154	1451	0	350
1188	2154	1450	0	349
1191	2155	1451	0	348
1194	2155	1451	0	349
1197	2156	1452	0	353
1200	2155	1454	0	353
1203	2156	1454	0	354
1206	2156	1454	0	356
1209	2156	1454	0	355
1212	2156	1454	0	357
1215	2156	1454	0	355
1218	2156	1455	0	355
1221	2156	1455	0	356
1224	2156	1455	0	358
1227	2156	1455	0	358
1230	2156	1455	0	0
1233	2156	1455	0	358
1236	2156	1456	0	359
1239	2156	1456	0	359
1242	2157	1456	0	0
1245	2157	1457	0	0
1248	2157	1457	0	358
1251	2156	1457	0	358
1254	2156	1458	0	357
1257	2156	1458	0	358
1260	2155	1458	0	353
1263	2154	1456	0	355
1266	2153	1457	0	355
1269	2154	1457	0	357
1272	2153	1457	0	358
1275	2152	1458	0	355
1278	2154	1456	0	355
1281	2151	1457	0	357
1284	2151	1457	0	357
1287	2150	1458	0	357
1290	2148	1456	0	357
1293	2148	1456	0	357
1296	2148	1456	0	356
1299	2150	1456	0	358
1302	2151	1456	0	357
1305	2152	1457	0	355
1308	2151	1456	0	354
1311	2152	1457	0	354
1314	2152	1456	0	353
1317	2151	1455	0	351
1320	2151	1455	0	350
1323	2151	1454	0	352
1326	2151	1454	0	351
1329	2152	1453	0	352
1332	2151	1453	0	354
1335	2152	1454	0	351
1338	2154	1454	0	350
1341	2155	1454	0	350
1344	2155	1455	0	348
1347	2155	1454	0	345
1350	2155	1454	0	345
1353	2156	1454	0	346
1356	2156	1453	0	346
1359	2156	1455	0	346
1362	2156	1456	0	348
1365	2156	1456	0	348
1368	2158	1456	0	345
1371	2160	1455	0	339
1374	2160	1452	0	339
1377	2160	1450	0	336
1380	2160	1451	0	335
1383	2161	1450	0	334
1386	2161	1448	0	336
1389	2163	1457	0	343
1392	2163	1461	0	343
1395	2165	1462	0	355
1398	2165	1461	0	357
1401	2162	1461	0	354
1404	2163	1462	0	344
1407	2164	1466	0	338
1410	2163	1467	0	335
1413	2161	1467	0	335
1416	2161	1467	0	330
1419	2160	1465	0	328
1422	2159	1461	0	325
1425	2162	1452	0	323
1428	2163	1453	0	318
1431	2162	1454	0	316
1434	2160	1455	0	309
1437	2161	1455	0	309
1440	2161	1453	0	310
1443	2157	1456	0	306
1446	2158	1455	0	303
1449	2158	1457	0	309
1452	2156	1457	0	313
1455	2156	1455	0	310
1458	2156	1454	0	315
1461	2156	1454	0	313
1464	2157	1454	0	308
1467	2156	1453	0	305
1470	2154	1453	0	302
1473	2154	1453	0	304
1476	2154	1451	0	302
1479	2152	1449	0	305
1482	2152	1448	0	298
1485	2152	1446	0	290
1488	2153	1445	0	286
1491	2154	1445	0	289
1494	2154	1445	0	288
1497	2153	1446	0	282
1500	2154	1448	0	285
1503	2157	1450	0	291
1506	2161	1449	0	287
1509	2161	1449	0	294
1512	2164	1449	0	309
1515	2162	1449	0	289
1518	2161	1449	0	295
1521	2164	1452	0	324
1524	2163	1452	0	322
1527	2159	1449	0	285
1530	2161	1449	0	281
1533	2160	1448	0	284
1536	2161	1450	0	287
1539	2160	1450	0	290
1542	2160	1449	0	291
1545	2158	1446	0	297
1548	2159	1445	0	292
1551	2158	1445	0	295
1554	2157	1443	0	296
1557	2157	1444	0	296
1560	2155	1442	0	296
1563	2153	1441	0	295
1566	2151	1440	0	295
1569	2150	1439	0	294
1572	2150	1439	0	294
1575	2151	1439	0	294
1578	2151	1439	0	294
1581	2150	1438	0	290
1584	2150	1440	0	280
1587	2149	1440	0	275
1590	2148	1440	0	275
1593	2147	1440	0	277
1596	2146	1440	0	279
1599	2146	1440	0	281
1602	2145	1441	0	280
1605	2145	1441	0	281
1608	2146	1442	0	281
1611	2148	1444	0	278
1614	2149	1445	0	279
1617	2150	1446	0	283
1620	2150	1445	0	283
1623	2150	1445	0	284
1626	2148	1444	0	283
1629	2148	1445	0	278
1632	2148	1445	0	279
1635	2148	1445	0	278
1638	2148	1445	0	281
1641	2147	1445	0	278
1644	2148	1448	0	278
1647	2148	1449	0	275
1650	2148	1449	0	274
1653	2148	1449	0	275
1656	2147	1449	0	276
1659	2146	1450	0	275
1662	2146	1451	0	277
1665	2146	1451	0	276
1668	2146	1451	0	280
1671	2146	1451	0	283
1674	2146	1451	0	284
1677	2145	1451	0	283
1680	2145	1452	0	285
1683	2145	1452	0	288
1686	2145	1453	0	287
1689	2145	1454	0	289
1692	2145	1454	0	291
1695	2145	1452	0	287
1698	2145	1451	0	285
1701	2146	1451	0	286
1704	2146	1450	0	287
1707	2146	1450	0	288
1710	2147	1449	0	290
1713	2146	1449	0	286
1716	2146	1449	0	288
1719	2146	1449	0	288
1722	2146	1449	0	290
1725	2145	1450	0	288
1728	2145	1451	0	286
1731	2146	1451	0	287
1734	2146	1452	0	287
1737	2146	1453	0	285
1740	2145	1453	0	285
1743	2145	1453	0	285
1746	2145	1453	0	283
1749	2145	1455	0	282
1752	2146	1454	0	283
1755	2145	1456	0	282
1758	2144	1455	0	282
1761	2144	1456	0	280
1764	2142	1456	0	286
1767	2143	1454	0	281
1770	2143	1457	0	279
1773	2141	1457	0	281
1776	2142	1457	0	279
1779	2143	1457	0	277
1782	2143	1458	0	277
1785	2143	1459	0	276
1788	2144	1462	0	281
1791	2145	1465	0	282
1794	2145	1465	0	288
1797	2146	1465	0	290
1800	2145	1464	0	296
1803	2146	1464	0	298
1806	2145	1463	0	300
1809	2146	1463	0	299
1812	2146	1463	0	300
1815	2146	1462	0	301
1818	2148	1462	0	301
1821	2147	1462	0	299
1824	2145	1462	0	298
1827	2143	1462	0	299
1830	2143	1462	0	301
1833	2143	1463	0	297
1836	2143	1465	0	298
1839	2143	1466	0	307
1842	2143	1466	0	310
1845	2143	1466	0	315
1848	2142	1464	0	310
1851	2142	1463	0	308
1854	2142	1463	0	309
1857	2143	1462	0	312
1860	2142	1462	0	313
1863	2142	1462	0	309
1866	2143	1462	0	310
1869	2144	1463	0	311
1872	2144	1462	0	311
1875	2144	1463	0	310
1878	2144	1464	0	311
1881	2142	1464	0	309
1884	2142	1463	0	313
1887	2142	1462	0	310
1890	2143	1462	0	309
1893	2143	1462	0	309
1896	2143	1462	0	311
1899	2142	1462	0	308
1902	2142	1462	0	306
1905	2142	1463	0	308
1908	2141	1464	0	310
1911	2141	1465	0	304
1914	2141	1465	0	302
1917	2141	1465	0	299
1920	2140	1464	0	299
1923	2139	1463	0	299
1926	2139	1463	0	297
1929	2138	1463	0	291
1932	2138	1463	0	294
1935	2138	1462	0	292
1938	2138	1462	0	290
1941	2139	1462	0	294
1944	2138	1462	0	296
1947	2138	1462	0	298
1950	2139	1462	0	296
1953	2139	1462	0	298
1956	2139	1463	0	298
1959	2138	1464	0	298
1962	2139	1465	0	299
1965	2138	1466	0	298
1968	2138	1466	0	293
1971	2143	1461	0	306
1974	2143	1457	0	309
1977	2144	1457	0	316
1980	2149	1455	0	325
1983	2149	1454	0	328
1986	2148	1455	0	327
1989	2148	1454	0	329
1992	2147	1454	0	335
1995	2147	1454	0	338
1998	2146	1455	0	338
2001	2146	1454	0	333
2004	2144	1456	0	326
2007	2147	1453	0	324
2010	2149	1453	0	328
2013	2147	1455	0	327
2016	2147	1454	0	326
2019	2146	1454	0	323
2022	2146	1455	0	325
2025	2146	1456	0	327
2028	2146	1456	0	333
2031	2146	1458	0	334
2034	2147	1458	0	333
2037	2145	1459	0	335
2040	2145	1458	0	337
2043	2146	1457	0	346
2046	2147	1457	0	345
2049	2148	1458	0	343
2052	2149	1460	0	341
2055	2150	1462	0	343
2058	2150	1464	0	336
2061	2148	1465	0	334
2064	2148	1466	0	329
2067	2147	1465	0	333
2070	2147	1465	0	335
2073	2148	1466	0	336
2076	2148	1466	0	336
2079	2149	1467	0	334
2082	2149	1467	0	339
2085	2150	1466	0	336
2088	2151	1466	0	339
2091	2152	1467	0	346
2094	2153	1467	0	350
2097	2154	1467	0	350
2100	2154	1466	0	354
2103	2155	1465	0	0
2106	2156	1465	0	359
2109	2156	1465	0	0
2112	2156	1466	0	1
2115	2155	1468	0	359
2118	2155	1470	0	358
2121	2154	1471	0	0
2124	2154	1472	0	4
2127	2154	1473	0	6
2130	2154	1473	0	8
2133	2154	1473	0	12
2136	2156	1474	0	16
2139	2156	1474	0	19
2142	2156	1474	0	24
2145	2156	1474	0	27
2148	2156	1474	0	29
2151	2156	1473	0	32
2154	2156	1472	0	33
2157	2158	1471	0	34
2160	2158	1472	0	36
2163	2158	1473	0	34
2166	2165	1465	0	45
2169	2168	1457	0	52
2172	2168	1457	0	56
2175	2168	1460	0	61
2178	2168	1464	0	61
2181	2164	1463	0	71
2184	2160	1465	0	79
2187	2156	1467	0	87
2190	2156	1466	0	84
2193	2155	1464	0	82
2196	2154	1463	0	78
2199	2154	1462	0	77
2202	2156	1462	0	80
2205	2155	1465	0	81
2208	2157	1469	0	79
2211	2158	1468	0	75
2214	2158	1466	0	76
2217	2159	1467	0	78
2220	2162	1467	0	75
2223	2164	1468	0	65
2226	2164	1467	0	66
2229	2163	1467	0	63
2232	2164	1464	0	64
2235	2162	1464	0	69
2238	2163	1467	0	70
2241	2163	1466	0	72
2244	2163	1465	0	71
2247	2164	1465	0	66
2250	2163	1464	0	64
2253	2164	1463	0	70
2256	2167	1464	0	69
2259	2166	1466	0	67
2262	2166	1467	0	65
2265	2167	1466	0	71
2268	2167	1469	0	70
2271	2167	1470	0	68
2274	2167	1470	0	68
2277	2167	1471	0	69
2280	2167	1473	0	66
2283	2167	1475	0	66
2286	2164	1475	0	60
2289	2163	1473	0	67
2292	2162	1471	0	69
2295	2161	1469	0	71
2298	2159	1469	0	74
2301	2160	1468	0	73
2304	2161	1465	0	73
2307	2162	1465	0	71
2310	2161	1466	0	73
2313	2163	1465	0	68
2316	2166	1464	0	66
2319	2167	1463	0	64
2322	2167	1462	0	67
2325	2167	1460	0	64
2328	2167	1460	0	65
2331	2167	1458	0	72
2334	2168	1457	0	75
2337	2168	1456	0	75
2340	2171	1455	0	71
2343	2172	1451	0	66
2346	2172	1451	0	57
2349	2172	1447	0	52
2352	2171	1447	0	31
2355	2170	1446	0	18
2358	2168	1448	0	15
2361	2166	1449	0	14
2364	2166	1450	0	13
2367	2165	1451	0	21
2370	2164	1453	0	22
2373	2164	1452	0	18
2376	2165	1452	0	19
2379	2164	1452	0	19
2382	2164	1452	0	19
2385	2163	1453	0	17
2388	2162	1452	0	15
2391	2162	1452	0	17
2394	2162	1453	0	15
2397	2162	1453	0	13
2400	2161	1452	0	15
2403	2161	1451	0	12
2406	2161	1452	0	12
2409	2160	1452	0	11
2412	2161	1452	0	10
2415	2162	1452	0	13
2418	2161	1451	0	14
2421	2161	1451	0	15
2424	2161	1451	0	17
2427	2160	1452	0	21
2430	2160	1452	0	23
2433	2159	1452	0	23
2436	2160	1452	0	25
2439	2160	1453	0	27
2442	2160	1452	0	29
2445	2159	1452	0	30
2448	2159	1453	0	23
2451	2158	1453	0	27
2454	2158	1454	0	30
2457	2157	1455	0	28
2460	2158	1455	0	31
2463	2158	1455	0	32
2466	2158	1455	0	31
2469	2158	1455	0	30
2472	2157	1455	0	28
2475	2158	1455	0	30
2478	2158	1454	0	31
2481	2158	1454	0	34
2484	2158	1453	0	36
2487	2158	1453	0	40
2490	2158	1452	0	42
2493	2157	1452	0	44
2496	2157	1453	0	44
2499	2157	1452	0	49
2502	2156	1452	0	50
2505	2155	1451	0	49
2508	2156	1452	0	43
2511	2157	1453	0	39
2514	2159	1454	0	35
2517	2158	1455	0	39
2520	2160	1456	0	30
2523	2161	1457	0	32
2526	2162	1457	0	32
2529	2162	1457	0	35
2532	2162	1457	0	30
2535	2164	1458	0	27
2538	2165	1458	0	26
2541	2164	1457	0	25
2544	2163	1456	0	25
2547	2160	1453	0	35
2550	2158	1454	0	32
2553	2156	1453	0	34
2556	2155	1452	0	39
2559	2156	1455	0	31
2562	2157	1456	0	30
2565	2157	1455	0	30
2568	2158	1454	0	30
2571	2157	1453	0	29
2574	2156	1453	0	35
2577	2157	1453	0	30
2580	2158	1453	0	31
2583	2157	1453	0	32
2586	2157	1452	0	33
2589	2156	1451	0	35
2592	2156	1450	0	30
2595	2157	1450	0	33
2598	2157	1451	0	28
2601	2158	1452	0	28
2604	2159	1452	0	28
2607	2160	1452	0	27
2610	2162	1453	0	23
2613	2162	1453	0	23
2616	2163	1453	0	19
2619	2163	1452	0	16
2622	2163	1452	0	17
2625	2163	1452	0	19
2628	2163	1452	0	19
2631	2163	1452	0	18
2634	2163	1452	0	18
2637	2162	1452	0	18
2640	2162	1452	0	16
2643	2162	1451	0	16
2646	2162	1452	0	19
2649	2162	1452	0	18
2652	2162	1452	0	20
2655	2162	1452	0	20
2658	2161	1452	0	19
2661	2161	1452	0	20
2664	2162	1451	0	17
2667	2162	1451	0	19
2670	2162	1451	0	17
2673	2162	1452	0	14
2676	2162	1452	0	16
2679	2162	1452	0	14
2682	2162	1451	0	15
2685	2161	1451	0	17
2688	2161	1451	0	16
2691	2161	1451	0	17
2694	2161	1451	0	18
2697	2161	1451	0	19
2700	2161	1451	0	19
2703	2161	1451	0	17
2706	2160	1451	0	14
2709	2160	1452	0	13
2712	2161	1453	0	11
2715	2161	1452	0	14
2718	2159	1453	0	16
2721	2158	1454	0	12
2724	2160	1456	0	8
2727	2162	1456	0	8
2730	2161	1456	0	10
2733	2161	1457	0	8
2736	2161	1455	0	13
2739	2161	1458	0	6
2742	2161	1458	0	9
2745	2160	1459	0	10
2748	2159	1459	0	8
2751	2158	1459	0	7
2754	2157	1458	0	5
2757	2157	1457	0	10
2760	2156	1458	0	11
2763	2155	1458	0	13
2766	2155	1458	0	15
2769	2154	1459	0	14
2772	2153	1461	0	14
2775	2153	1461	0	12
2778	2152	1461	0	11
2781	2151	1461	0	10
2784	2154	1462	0	3
2787	2156	1458	0	2
2790	2157	1458	0	1
2793	2159	1459	0	0
2796	2159	1458	0	1
2799	2159	1457	0	0
2802	2162	1459	0	358
2805	2163	1459	0	358
2808	2163	1460	0	358
2811	2163	1459	0	0
2814	2164	1460	0	357
2817	2164	1460	0	356
2820	2163	1459	0	355
2823	2164	1461	0	353
2826	2163	1459	0	358
2829	2164	1458	0	359
2832	2164	1459	0	355
2835	2163	1457	0	0
2838	2162	1457	0	1
2841	2161	1456	0	4
2844	2160	1456	0	2
2847	2160	1456	0	4
2850	2160	1455	0	3
2853	2161	1457	0	2
2856	2161	1456	0	9
2859	2160	1454	0	7
2862	2159	1452	0	7
2865	2158	1451	0	9
2868	2158	1450	0	13
2871	2159	1450	0	14
2874	2158	1450	0	14
2877	2158	1450	0	13
2880	2158	1450	0	12
2883	2158	1449	0	12
2886	2158	1449	0	10
2889	2159	1448	0	9
2892	2158	1448	0	8
2895	2157	1447	0	8
2898	2158	1447	0	10
2901	2160	1448	0	8
2904	2160	1448	0	10
2907	2159	1447	0	11
2910	2159	1448	0	12
2913	2164	1454	0	21
2916	2163	1452	0	20
2919	2162	1450	0	22
2922	2161	1450	0	19
2925	2161	1451	0	20
2928	2159	1452	0	19
2931	2158	1452	0	23
2934	2157	1453	0	27
2937	2158	1454	0	26
2940	2158	1456	0	24
2943	2157	1457	0	24
2946	2155	1458	0	24
2949	2152	1460	0	24
2952	2151	1461	0	22
2955	2152	1460	0	16
2958	2152	1456	0	19
2961	2154	1453	0	20
2964	2155	1450	0	23
2967	2156	1448	0	25
2970	2155	1448	0	21
2973	2155	1449	0	25
2976	2155	1448	0	26
2979	2156	1448	0	21
2982	2155	1449	0	30
2985	2154	1447	0	37
2988	2157	1449	0	35
2991	2157	1449	0	33
2994	2164	1456	0	22
2997	2166	1458	0	23
3000	2165	1457	0	25
3003	2164	1457	0	27
3006	2162	1456	0	28
3009	2162	1456	0	25
3012	2161	1454	0	28
3015	2163	1453	0	24
3018	2165	1453	0	15
3021	2164	1450	0	15
3024	2163	1449	0	14
3027	2164	1447	0	12
3030	2164	1448	0	10
3033	2165	1448	0	7
3036	2165	1449	0	13
3039	2165	1449	0	11
3042	2164	1448	0	12
3045	2163	1448	0	12
3048	2161	1450	0	19
3051	2161	1451	0	18
3054	2161	1450	0	17
3057	2160	1451	0	17
3060	2161	1450	0	17
3063	2161	1450	0	17
3066	2159	1450	0	12
3069	2158	1449	0	12
3072	2156	1449	0	12
3075	2156	1448	0	14
3078	2156	1448	0	15
3081	2157	1448	0	17
3084	2157	1446	0	19
3087	2157	1448	0	19
3090	2156	1450	0	22
3093	2154	1448	0	25
3096	2151	1447	0	27
3099	2149	1447	0	25
3102	2149	1448	0	32
3105	2149	1449	0	32
3108	2149	1447	0	27
3111	2151	1448	0	25
3114	2151	1448	0	24
3117	2151	1448	0	23
3120	2151	1448	0	24
3123	2153	1450	0	24
3126	2153	1452	0	25
3129	2154	1452	0	25
3132	2154	1452	0	22
3135	2153	1451	0	16
3138	2156	1451	0	14
3141	2155	1450	0	17
3144	2156	1450	0	11
3147	2155	1451	0	12
3150	2155	1449	0	11
3153	2157	1451	0	6
3156	2157	1448	0	5
3159	2159	1449	0	5
3162	2159	1450	0	0
3165	2160	1456	0	352
3168	2159	1463	0	351
3171	2160	1462	0	353
3174	2161	1461	0	351
3177	2161	1461	0	349
3180	2161	1461	0	345
3183	2160	1462	0	340
3186	2158	1463	0	336
3189	2158	1463	0	338
3192	2158	1464	0	339
3195	2157	1465	0	335
3198	2153	1465	0	330
3201	2153	1465	0	329
3204	2154	1466	0	326
3207	2154	1463	0	326
3210	2155	1461	0	321
3213	2153	1461	0	321
3216	2152	1457	0	314
3219	2152	1457	0	314
3222	2152	1457	0	318
3225	2152	1457	0	317
3228	2151	1457	0	318
3231	2151	1458	0	317
3234	2153	1455	0	310
3237	2155	1454	0	312
3240	2155	1452	0	313
3243	2156	1455	0	317
3246	2159	1457	0	317
3249	2160	1458	0	311
3252	2161	1459	0	314
3255	2161	1460	0	314
3258	2161	1459	0	323
3261	2159	1460	0	331
3264	2158	1461	0	331
3267	2158	1461	0	337
3270	2158	1464	0	341
3273	2158	1466	0	345
3276	2158	1469	0	352
3279	2157	1469	0	353
3282	2156	1469	0	353
3285	2157	1469	0	354
3288	2157	1468	0	353
3291	2157	1467	0	354
3294	2157	1468	0	354
3297	2156	1467	0	355
3300	2156	1468	0	358
3303	2156	1468	0	1
3306	2153	1470	0	358
3309	2147	1470	0	0
3312	2143	1471	0	0
3315	2142	1471	0	3
3318	2139	1472	0	10
3321	2137	1471	0	10
3324	2136	1470	0	11
3327	2135	1470	0	11
3330	2135	1469	0	13
3333	2134	1468	0	13
3336	2134	1470	0	11
3339	2133	1470	0	10
3342	2131	1469	0	15
3345	2129	1470	0	17
3348	2128	1471	0	19
3351	2128	1472	0	19
3354	2129	1473	0	19
3357	2129	1473	0	19
3360	2130	1472	0	21
3363	2130	1472	0	19
3366	2130	1471	0	19
3369	2130	1471	0	19
3372	2131	1471	0	21
3375	2133	1472	0	24
3378	2133	1472	0	24
3381	2133	1479	0	23
3384	2133	1474	0	27
3387	2132	1473	0	21
3390	2132	1471	0	22
3393	2133	1469	0	22
3396	2132	1469	0	24
3399	2132	1470	0	26
3402	2132	1469	0	29
3405	2133	1468	0	27
3408	2133	1468	0	28
3411	2133	1468	0	23
3414	2134	1468	0	21
3417	2134	1467	0	17
3420	2134	1467	0	19
3423	2134	1467	0	21
3426	2135	1467	0	18
3429	2136	1469	0	19
3432	2136	1469	0	20
3435	2136	1468	0	19
3438	2138	1469	0	20
3441	2138	1470	0	21
3444	2138	1470	0	24
3447	2137	1470	0	23
3450	2137	1471	0	24
3453	2137	1471	0	24
3456	2137	1471	0	24
3459	2137	1471	0	22
3462	2137	1471	0	21
3465	2138	1472	0	24
3468	2141	1473	0	25
3471	2140	1473	0	26
3474	2139	1474	0	27
3477	2140	1474	0	23
3480	2140	1474	0	23
3483	2138	1474	0	25
3486	2138	1473	0	25
3489	2141	1474	0	23
3492	2142	1474	0	27
3495	2142	1475	0	24
3498	2142	1474	0	23
3501	2142	1474	0	22
3504	2142	1473	0	20
3507	2141	1473	0	20
3510	2141	1473	0	21
3513	2141	1473	0	20
3516	2141	1473	0	20
3519	2140	1474	0	22
3522	2140	1474	0	18
3525	2141	1474	0	20
3528	2142	1473	0	20
3531	2141	1474	0	22
3534	2142	1476	0	26
3537	2142	1475	0	26
3540	2141	1477	0	26
3543	2141	1480	0	26
3546	2140	1482	0	26
3549	2140	1484	0	26
3552	2139	1484	0	24
3555	2136	1482	0	21
3558	2136	1479	0	22
3561	2136	1478	0	25
3564	2137	1478	0	23
3567	2137	1478	0	22
3570	2136	1478	0	26
3573	2136	1478	0	26
3576	2136	1476	0	26
3579	2136	1476	0	24
3582	2137	1475	0	24
3585	2137	1475	0	24
3588	2137	1476	0	25
3591	2137	1477	0	24
3594	2137	1478	0	22
3597	2139	1478	0	24
3600	2139	1478	0	28
3603	2140	1478	0	30
3606	2137	1482	0	31
3609	2135	1486	0	31
3612	2134	1488	0	27
3615	2134	1488	0	27
3618	2136	1487	0	24
3621	2136	1486	0	21
3624	2136	1485	0	16
3627	2134	1484	0	12
3630	2133	1485	0	12
3633	2134	1486	0	12
3636	2134	1488	0	12
3639	2135	1488	0	11
3642	2133	1486	0	11
3645	2132	1484	0	8
3648	2132	1483	0	6
3651	2133	1483	0	1
3654	2133	1482	0	355
3657	2133	1482	0	355
3660	2133	1482	0	356
3663	2131	1485	0	352
3666	2131	1485	0	346
3669	2131	1486	0	348
3672	2130	1488	0	347
3675	2129	1487	0	346
3678	2128	1485	0	350
3681	2128	1484	0	348
3684	2129	1484	0	351
3687	2129	1483	0	353
3690	2129	1482	0	352
3693	2129	1483	0	353
3696	2128	1481	0	352
3699	2129	1481	0	350
3702	2131	1482	0	350
3705	2131	1482	0	349
3708	2131	1482	0	347
3711	2132	1481	0	348
3714	2131	1481	0	351
3717	2132	1480	0	350
3720	2132	1480	0	349
3723	2130	1480	0	350
3726	2130	1480	0	348
3729	2130	1479	0	346
3732	2132	1479	0	344
3735	2132	1478	0	346
3738	2133	1477	0	347
3741	2133	1477	0	347
3744	2133	1477	0	347
3747	2135	1484	0	348
3750	2134	1486	0	349
3753	2134	1485	0	349
3756	2135	1486	0	350
3759	2134	1485	0	350
3762	2133	1484	0	347
3765	2133	1484	0	345
3768	2131	1483	0	341
3771	2131	1482	0	340
3774	2129	1481	0	338
3777	2128	1480	0	339
3780	2127	1479	0	337
3783	2126	1479	0	336
3786	2128	1480	0	335
3789	2128	1480	0	336
3792	2128	1481	0	335
3795	2128	1481	0	336
3798	2128	1481	0	336
3801	2129	1482	0	335
3804	2129	1482	0	338
3807	2129	1482	0	339
3810	2129	1483	0	338
3813	2129	1483	0	339
3816	2129	1483	0	340
3819	2130	1484	0	341
3822	2129	1483	0	340
3825	2129	1483	0	339
3828	2129	1484	0	340
3831	2129	1484	0	341
3834	2129	1484	0	345
3837	2128	1484	0	346
3840	2128	1485	0	353
3843	2129	1484	0	353
3846	2130	1485	0	350
3849	2130	1485	0	346
3852	2130	1485	0	346
3855	2129	1485	0	345
3858	2130	1485	0	347
3861	2131	1485	0	349
3864	2132	1485	0	352
3867	2132	1485	0	352
3870	2132	1485	0	347
3873	2132	1485	0	347
3876	2132	1485	0	345
3879	2132	1485	0	346
3882	2132	1486	0	349
3885	2132	1486	0	350
3888	2132	1485	0	351
3891	2133	1485	0	351
3894	2133	1486	0	350
3897	2133	1486	0	351
3900	2133	1486	0	353
3903	2134	1486	0	351
3906	2133	1486	0	352
3909	2134	1486	0	353
3912	2133	1486	0	352
3915	2133	1486	0	351
3918	2133	1486	0	351
3921	2133	1486	0	351
3924	2133	1486	0	352
3927	2133	1486	0	352
3930	2134	1486	0	354
3933	2133	1485	0	353
3936	2134	1486	0	351
3939	2134	1486	0	351
3942	2134	1486	0	349
3945	2134	1486	0	351
3948	2134	1486	0	350
3951	2133	1487	0	351
3954	2134	1486	0	352
3957	2134	1486	0	353
3960	2134	1486	0	354
3963	2134	1486	0	353
3966	2134	1486	0	356
3969	2134	1486	0	353
3972	2134	1486	0	352
3975	2134	1486	0	352
3978	2133	1486	0	354
3981	2133	1486	0	352
3984	2134	1486	0	353
3987	2133	1486	0	356
3990	2133	1486	0	354
3993	2133	1486	0	354
3996	2133	1486	0	356
3999	2133	1486	0	354
4002	2133	1486	0	352
4005	2133	1486	0	352
4008	2134	1486	0	353
4011	2134	1486	0	353
4014	2134	1487	0	354
4017	2134	1487	0	354
4020	2134	1487	0	354
4023	2134	1487	0	354
4026	2133	1487	0	350
4029	2130	1485	0	346
4032	2129	1485	0	348
4035	2129	1485	0	347
4038	2129	1485	0	348
4041	2130	1485	0	352
4044	2131	1485	0	355
4047	2128	1483	0	355
4050	2129	1483	0	358
4053	2127	1483	0	357
4056	2126	1483	0	357
4059	2125	1483	0	354
4062	2124	1483	0	354
4065	2126	1484	0	353
4068	2126	1484	0	355
4071	2125	1483	0	355
4074	2124	1483	0	355
4077	2124	1484	0	352
4080	2124	1484	0	353
4083	2124	1484	0	352
4086	2124	1485	0	350
4089	2122	1485	0	349
4092	2121	1484	0	348
4095	2120	1484	0	346
4098	2120	1483	0	344
4101	2119	1483	0	349
4104	2121	1484	0	346
4107	2122	1485	0	349
4110	2121	1487	0	350
4113	2120	1487	0	349
4116	2119	1488	0	348
4119	2117	1489	0	350
4122	2117	1489	0	351
4125	2117	1489	0	353
4128	2118	1490	0	352
4131	2117	1490	0	351
4134	2117	1490	0	350
4137	2117	1490	0	350
4140	2117	1490	0	350
4143	2117	1491	0	349
4146	2116	1491	0	348
4149	2116	1491	0	349
4152	2115	1492	0	353
4155	2115	1492	0	352
4161	2112	1491	0	352
4164	2110	1492	0	357
4167	2106	1494	0	359
4170	2106	1495	0	1
4173	2104	1497	0	4
4176	2104	1498	0	9
4179	2103	1499	0	8
4182	2103	1499	0	8
4185	2103	1498	0	10
4188	2103	1498	0	10
4191	2101	1498	0	10
4194	2100	1497	0	8
4197	2098	1498	0	8
4200	2098	1498	0	1
4203	2097	1496	0	358
4206	2096	1494	0	356
4209	2095	1493	0	353
4212	2096	1490	0	355
4215	2095	1493	0	349
4218	2092	1490	0	344
4221	2092	1490	0	346
4224	2093	1491	0	342
4227	2093	1491	0	345
4230	2093	1489	0	346
4233	2093	1491	0	344
4236	2093	1491	0	342
4239	2092	1490	0	340
4242	2092	1492	0	333
4245	2090	1492	0	326
4248	2088	1490	0	320
4251	2086	1488	0	317
4254	2086	1485	0	316
4257	2085	1484	0	310
4260	2084	1483	0	305
4263	2084	1483	0	305
4266	2084	1481	0	311
4269	2084	1479	0	310
4272	2084	1479	0	311
4275	2083	1479	0	312
4278	2082	1479	0	311
4281	2083	1476	0	311
4284	2084	1476	0	310
4287	2084	1477	0	312
4290	2083	1476	0	312
4293	2083	1476	0	310
4296	2082	1476	0	307
4299	2081	1477	0	306
4302	2080	1475	0	305
4305	2080	1477	0	305
4308	2078	1478	0	303
4311	2076	1479	0	301
4314	2076	1478	0	300
4317	2076	1477	0	300
4320	2078	1475	0	297
4323	2082	1476	0	293
4326	2083	1476	0	289
4329	2082	1475	0	289
4332	2082	1475	0	288
4335	2082	1475	0	289
4338	2082	1473	0	298
4341	2081	1471	0	309
4344	2080	1470	0	312
4347	2082	1469	0	312
4350	2081	1469	0	314
4353	2081	1467	0	315
4356	2082	1466	0	317
4359	2082	1466	0	316
4362	2082	1467	0	318
4365	2082	1467	0	316
4368	2083	1467	0	313
4371	2083	1467	0	315
4374	2083	1468	0	318
4377	2084	1467	0	327
4380	2084	1467	0	326
4383	2086	1465	0	330
4386	2086	1464	0	330
4389	2086	1464	0	330
4392	2086	1465	0	328
4395	2087	1464	0	336
4398	2087	1465	0	334
4401	2087	1464	0	338
4404	2087	1464	0	345
4407	2086	1463	0	344
4410	2086	1464	0	342
4413	2087	1465	0	345
4416	2084	1464	0	346
4419	2083	1466	0	340
4422	2084	1467	0	344
4425	2084	1464	0	350
4428	2085	1463	0	354
4431	2084	1463	0	353
4434	2083	1465	0	351
4437	2083	1466	0	349
4440	2083	1467	0	345
4443	2083	1466	0	349
4446	2083	1466	0	349
4449	2081	1465	0	341
4452	2079	1466	0	339
4455	2078	1466	0	343
4458	2080	1466	0	351
4461	2081	1466	0	350
4464	2080	1464	0	349
4467	2080	1461	0	350
4470	2083	1461	0	355
4473	2085	1463	0	350
4476	2086	1461	0	353
4479	2083	1461	0	343
4482	2080	1461	0	344
4485	2079	1461	0	353
4488	2079	1461	0	355
4491	2080	1462	0	354
4494	2082	1462	0	351
4497	2080	1461	0	346
4500	2081	1461	0	350
4503	2082	1457	0	351
4506	2084	1458	0	351
4509	2086	1458	0	351
4512	2088	1458	0	2
4515	2089	1458	0	6
4518	2086	1457	0	3
4521	2086	1459	0	358
4524	2086	1460	0	358
4527	2087	1458	0	359
4530	2086	1458	0	355
4533	2086	1458	0	354
4536	2085	1458	0	354
4539	2085	1456	0	357
4542	2087	1456	0	358
4545	2087	1458	0	357
4548	2085	1459	0	354
4551	2084	1459	0	353
4554	2083	1458	0	351
4557	2083	1457	0	351
4560	2083	1457	0	350
4563	2084	1457	0	348
4566	2084	1457	0	348
4569	2083	1458	0	342
4572	2083	1458	0	349
4575	2083	1458	0	352
4578	2083	1459	0	351
4581	2083	1459	0	353
4584	2084	1460	0	355
4587	2083	1459	0	353
4590	2083	1461	0	350
4593	2079	1465	0	338
4596	2078	1464	0	337
4599	2082	1460	0	347
4602	2083	1460	0	348
4605	2087	1460	0	341
4608	2086	1463	0	345
4611	2085	1462	0	335
4614	2084	1462	0	331
4617	2086	1462	0	333
4620	2086	1461	0	340
4623	2087	1462	0	341
4626	2087	1463	0	337
4629	2086	1465	0	337
4632	2086	1466	0	337
4635	2085	1465	0	335
4638	2085	1464	0	335
4641	2084	1463	0	334
4644	2085	1462	0	329
4647	2086	1461	0	325
4650	2087	1461	0	335
4653	2087	1462	0	336
4656	2087	1463	0	341
4659	2087	1468	0	355
4662	2085	1470	0	353
4665	2084	1470	0	352
4668	2085	1469	0	353
4671	2087	1467	0	356
4674	2087	1463	0	0
4677	2087	1463	0	5
4680	2089	1464	0	4
4683	2090	1464	0	3
4686	2089	1463	0	359
4689	2091	1461	0	358
4692	2092	1460	0	354
4695	2091	1458	0	354
4698	2091	1457	0	356
4701	2093	1457	0	352
4704	2095	1458	0	350
4707	2096	1457	0	346
4710	2098	1456	0	349
4713	2097	1454	0	347
4716	2099	1454	0	342
4719	2099	1453	0	337
4722	2100	1454	0	334
4725	2098	1454	0	325
4728	2098	1454	0	320
4731	2097	1454	0	314
4734	2095	1454	0	317
4737	2093	1452	0	320
4740	2092	1450	0	318
4743	2090	1450	0	314
4746	2089	1449	0	317
4749	2090	1449	0	323
4752	2089	1449	0	325
4755	2091	1448	0	323
4758	2090	1447	0	321
4761	2090	1448	0	318
4764	2089	1447	0	322
4767	2087	1445	0	320
4770	2087	1445	0	321
4773	2088	1445	0	319
4776	2090	1444	0	326
4779	2091	1445	0	326
4782	2091	1446	0	327
4785	2088	1445	0	327
4788	2082	1442	0	325
4791	2080	1440	0	324
4794	2080	1440	0	323
4797	2079	1439	0	325
4800	2079	1439	0	322
4803	2081	1440	0	320
4806	2081	1438	0	327
4809	2081	1440	0	328
4812	2081	1441	0	327
4815	2080	1441	0	327
4818	2078	1440	0	325
4821	2077	1440	0	322
4824	2076	1440	0	323
4827	2076	1440	0	322
4830	2076	1442	0	321
4833	2076	1441	0	323
4836	2076	1442	0	320
4839	2076	1442	0	317
4842	2076	1442	0	318
4845	2075	1442	0	317
4848	2074	1442	0	317
4851	2072	1440	0	318
4854	2070	1440	0	318
4857	2070	1439	0	315
4860	2071	1438	0	316
4863	2069	1436	0	316
4866	2068	1435	0	316
4869	2067	1434	0	321
4872	2066	1435	0	320
4875	2067	1435	0	320
4878	2067	1435	0	319
4881	2065	1437	0	318
4884	2064	1436	0	318
4887	2063	1437	0	319
4890	2059	1435	0	323
4893	2058	1436	0	323
4896	2057	1436	0	322
4899	2057	1436	0	323
4902	2058	1437	0	322
4905	2058	1437	0	325
4908	2059	1437	0	327
4911	2059	1437	0	325
4914	2059	1438	0	322
4917	2059	1438	0	320
4920	2060	1438	0	321
4923	2061	1437	0	320
4926	2061	1437	0	321
4929	2061	1436	0	320
4932	2061	1436	0	319
4935	2061	1437	0	319
4938	2061	1436	0	318
4941	2062	1436	0	320
4944	2062	1436	0	322
4947	2063	1435	0	321
4950	2063	1434	0	323
4953	2063	1434	0	322
4956	2063	1435	0	321
4959	2063	1435	0	322
4962	2062	1435	0	322
4965	2063	1436	0	322
4968	2063	1436	0	319
4971	2063	1436	0	320
4974	2063	1435	0	319
4977	2064	1435	0	324
4980	2064	1435	0	322
4983	2066	1435	0	323
4986	2066	1434	0	325
4989	2067	1433	0	328
4992	2067	1433	0	328
4995	2067	1433	0	327
4998	2067	1433	0	325
5001	2067	1432	0	327
5004	2067	1433	0	329
5007	2068	1432	0	331
5010	2068	1431	0	328
5013	2067	1431	0	330
5016	2067	1430	0	328
5019	2067	1429	0	328
5022	2067	1429	0	328
5025	2067	1429	0	328
5028	2067	1427	0	330
5031	2067	1426	0	331
5034	2068	1426	0	332
5037	2068	1426	0	333
5040	2068	1425	0	331
5043	2068	1424	0	336
5046	2068	1424	0	334
5049	2066	1425	0	330
5052	2064	1423	0	333
5055	2062	1422	0	336
5058	2061	1422	0	337
5061	2060	1425	0	329
5064	2057	1426	0	326
5067	2057	1425	0	326
5070	2057	1425	0	325
5073	2056	1426	0	323
5076	2056	1426	0	321
5079	2057	1427	0	320
5082	2057	1428	0	318
5085	2056	1427	0	317
5088	2056	1428	0	317
5091	2056	1428	0	319
5094	2056	1426	0	322
5097	2053	1422	0	316
5100	2052	1421	0	313
5103	2052	1421	0	304
5106	2052	1420	0	305
5109	2052	1421	0	300
5112	2049	1422	0	299
5115	2051	1423	0	293
5118	2051	1422	0	294
5121	2052	1423	0	292
5124	2053	1424	0	287
5127	2050	1425	0	287
5130	2050	1423	0	280
5133	2051	1422	0	279
5136	2050	1421	0	276
5139	2048	1420	0	275
5142	2047	1419	0	275
5145	2045	1420	0	278
5148	2045	1419	0	278
5151	2046	1420	0	278
5154	2048	1421	0	276
5157	2049	1421	0	278
5160	2048	1423	0	276
5163	2047	1422	0	280
5166	2046	1421	0	283
5169	2045	1420	0	283
5172	2047	1418	0	283
5175	2049	1419	0	281
5178	2049	1420	0	279
5181	2049	1421	0	277
5184	2050	1421	0	281
5187	2049	1420	0	280
5190	2049	1420	0	280
5193	2048	1421	0	280
5196	2049	1421	0	280
5199	2051	1420	0	284
5202	2053	1420	0	280
5205	2055	1420	0	280
5208	2055	1419	0	282
5211	2056	1418	0	287
5214	2057	1417	0	292
5217	2057	1417	0	288
5220	2058	1418	0	286
5223	2060	1418	0	289
5226	2060	1418	0	289
5229	2059	1418	0	290
5232	2059	1417	0	289
5235	2059	1417	0	291
5238	2057	1415	0	297
5241	2056	1413	0	301
5244	2055	1412	0	303
5247	2054	1413	0	306
5250	2055	1414	0	308
5253	2052	1415	0	311
5256	2051	1412	0	316
5259	2050	1411	0	319
5262	2049	1412	0	319
5265	2049	1412	0	326
5268	2048	1412	0	326
5271	2048	1412	0	323
5274	2048	1411	0	321
5277	2045	1411	0	322
5280	2044	1411	0	321
5283	2041	1411	0	318
5286	2033	1410	0	312
5289	2031	1411	0	308
5292	2023	1410	0	316
5295	2021	1413	0	320
5298	2019	1415	0	323
5301	2017	1414	0	323
5304	2016	1413	0	322
5307	2015	1413	0	324
5310	2016	1412	0	320
5313	2016	1412	0	318
5316	2014	1410	0	321
5319	2014	1410	0	322
5322	2012	1409	0	323
5325	2011	1409	0	323
5328	2010	1409	0	322
5331	2014	1408	0	321
5334	2014	1408	0	321
5337	2013	1408	0	322
5340	2010	1409	0	320
5343	2009	1407	0	319
5346	2006	1405	0	320
5349	2006	1404	0	328
5352	2006	1401	0	326
5355	2006	1400	0	322
5358	2005	1399	0	322
5361	2005	1398	0	325
5364	2005	1398	0	325
5367	2004	1398	0	329
5370	2004	1398	0	328
5373	2003	1398	0	327
5376	2001	1397	0	328
5379	2000	1398	0	329
5382	2001	1397	0	330
5385	1999	1397	0	331
5388	1997	1396	0	336
5391	1994	1395	0	339
5394	1992	1396	0	349
5397	1991	1395	0	352
5400	1992	1396	0	351
5403	1994	1395	0	350
5406	1994	1395	0	351
5409	1994	1397	0	358
5412	1997	1399	0	354
5415	1999	1398	0	350
5418	2000	1397	0	350
5421	2000	1396	0	350
5424	2000	1396	0	350
5427	2001	1396	0	349
5430	2002	1398	0	352
5433	2003	1399	0	350
5436	2003	1399	0	351
5439	2003	1398	0	349
5442	2004	1399	0	348
5445	2005	1398	0	347
5448	2004	1398	0	348
5451	2004	1398	0	351
5454	2004	1398	0	348
5457	2005	1399	0	349
5460	2006	1399	0	347
5463	2006	1400	0	348
5466	2007	1400	0	349
5469	2006	1400	0	347
5472	2007	1400	0	346
5475	2007	1399	0	346
5478	2008	1399	0	344
5481	2008	1399	0	342
5484	2009	1400	0	341
5487	2009	1400	0	341
5490	2007	1400	0	343
5493	2007	1401	0	346
5496	2008	1401	0	349
5499	2009	1401	0	349
5502	2009	1401	0	350
5505	2010	1401	0	350
5508	2011	1401	0	350
5511	2012	1401	0	351
5514	2010	1401	0	353
5517	2011	1402	0	352
5520	2012	1404	0	353
5523	2011	1406	0	349
5526	2012	1408	0	347
5529	2013	1411	0	355
5532	2014	1413	0	359
5535	2015	1414	0	359
5538	2017	1415	0	1
5541	2018	1415	0	1
5544	2018	1416	0	3
5547	2019	1416	0	2
5550	2020	1416	0	5
5553	2020	1416	0	3
5556	2020	1416	0	4
5559	2020	1416	0	6
5562	2021	1417	0	8
5565	2021	1417	0	9
5568	2019	1417	0	7
5571	2019	1417	0	9
5574	2019	1418	0	9
5577	2018	1417	0	7
5580	2019	1417	0	6
5583	2019	1417	0	8
5586	2020	1417	0	8
5589	2019	1417	0	9
5592	2018	1418	0	8
5595	2018	1419	0	9
5598	2019	1417	0	10
5601	2020	1414	0	9
5604	2020	1411	0	3
5607	2019	1412	0	3
5610	2020	1413	0	4
5613	2020	1414	0	2
5616	2020	1415	0	3
5619	2020	1416	0	4
5622	2020	1416	0	6
5625	2020	1416	0	7
5628	2020	1416	0	5
5631	2019	1415	0	3
5634	2019	1415	0	6
5637	2017	1415	0	8
5640	2014	1416	0	9
5643	2012	1417	0	14
5646	2012	1417	0	12
5649	2013	1416	0	9
5652	2015	1415	0	6
5655	2015	1416	0	4
5658	2015	1416	0	1
5661	2015	1416	0	1
5664	2015	1417	0	2
5667	2015	1417	0	2
5670	2016	1417	0	3
5673	2015	1417	0	2
5676	2016	1417	0	2
5679	2015	1417	0	0
5682	2015	1417	0	359
5685	2015	1417	0	0
5688	2015	1418	0	1
5691	2015	1417	0	3
5694	2014	1417	0	3
5697	2016	1417	0	355
5700	2019	1416	0	346
5703	2020	1414	0	345
5706	2017	1415	0	339
5709	2017	1416	0	337
5712	2016	1418	0	346
5715	2016	1417	0	340
5718	2017	1417	0	341
5721	2017	1418	0	345
5724	2017	1418	0	346
5727	2016	1418	0	345
5730	2017	1418	0	349
5733	2017	1417	0	351
5736	2019	1415	0	353
5739	2018	1413	0	352
5742	2016	1412	0	350
5745	2014	1412	0	346
5748	2013	1412	0	337
5751	2013	1413	0	337
5754	2013	1414	0	340
5757	2014	1415	0	343
5760	2014	1415	0	341
5763	2015	1416	0	342
5766	2015	1416	0	344
5769	2016	1416	0	344
5772	2016	1416	0	344
5775	2016	1416	0	344
5778	2015	1416	0	342
5781	2015	1416	0	343
5784	2015	1416	0	344
5787	2015	1416	0	342
5790	2015	1416	0	342
5793	2015	1416	0	344
5796	2015	1416	0	345
5799	2015	1416	0	344
5802	2015	1417	0	344
5805	2015	1417	0	345
5808	2016	1417	0	346
5811	2016	1417	0	347
5814	2016	1417	0	345
5817	2016	1414	0	347
5820	2016	1413	0	346
5823	2015	1414	0	341
5826	2015	1414	0	343
5829	2015	1414	0	341
5832	2015	1414	0	344
5835	2015	1414	0	344
5838	2015	1414	0	342
5841	2015	1414	0	341
5844	2016	1414	0	344
5847	2015	1413	0	344
5850	2014	1412	0	344
5853	2015	1412	0	343
5856	2014	1412	0	342
5859	2014	1412	0	345
5862	2014	1411	0	347
5865	2014	1412	0	348
5868	2014	1411	0	345
5871	2014	1412	0	344
5874	2014	1412	0	343
5877	2014	1412	0	343
5880	2014	1412	0	346
5883	2014	1412	0	346
5886	2014	1412	0	345
5889	2014	1412	0	344
5892	2014	1412	0	346
5895	2014	1412	0	346
5898	2014	1412	0	345
5901	2014	1412	0	346
5904	2014	1412	0	346
5907	2014	1412	0	346
5910	2014	1412	0	346
5913	2014	1412	0	344
5916	2014	1412	0	344
5919	2014	1412	0	345
5922	2014	1412	0	347
5925	2015	1412	0	347
5928	2015	1412	0	347
5931	2014	1412	0	346
5934	2014	1412	0	346
5937	2014	1412	0	346
5940	2014	1412	0	345
5943	2014	1412	0	346
5946	2013	1412	0	345
5949	2014	1412	0	346
5952	2014	1412	0	346
5955	2014	1412	0	347
5958	2014	1412	0	345
5961	2014	1412	0	347
5964	2014	1412	0	345
5967	2014	1413	0	342
5970	2014	1413	0	341
5973	2014	1413	0	339
5976	2014	1414	0	342
5979	2014	1413	0	341
5982	2014	1413	0	342
5985	2014	1413	0	340
5988	2014	1413	0	342
5991	2014	1413	0	344
5994	2014	1414	0	344
5997	2014	1413	0	344
6000	2013	1413	0	342
6003	2013	1412	0	343
6006	2013	1412	0	340
6009	2013	1411	0	340
6012	2013	1411	0	339
6015	2012	1411	0	340
6018	2012	1411	0	342
6021	2012	1412	0	340
6024	2013	1412	0	341
6027	2014	1412	0	341
6030	2013	1412	0	340
6033	2013	1411	0	342
6036	2013	1411	0	341
6039	2014	1411	0	342
6042	2015	1411	0	342
6045	2015	1411	0	345
6048	2014	1411	0	347
6051	2014	1411	0	346
6054	2014	1411	0	345
6057	2014	1411	0	344
6060	2014	1411	0	344
6063	2014	1411	0	346
6066	2015	1411	0	345
6069	2016	1411	0	345
6072	2015	1411	0	344
6075	2014	1411	0	344
6078	2015	1412	0	346
6081	2015	1411	0	346
6084	2015	1411	0	345
6087	2014	1412	0	345
6090	2014	1412	0	344
6093	2015	1412	0	347
6096	2015	1412	0	348
6099	2015	1412	0	348
6102	2015	1412	0	349
6105	2015	1413	0	347
6108	2016	1412	0	347
6111	2016	1412	0	348
6114	2017	1412	0	349
6117	2016	1412	0	347
6120	2015	1413	0	347
6123	2015	1413	0	348
6126	2015	1413	0	347
6129	2015	1413	0	347
6132	2015	1413	0	348
6135	2015	1413	0	347
6138	2015	1413	0	348
6141	2015	1413	0	347
6144	2015	1413	0	349
6147	2015	1413	0	349
6150	2015	1413	0	349
6153	2015	1413	0	348
6156	2015	1413	0	347
6159	2015	1413	0	347
6162	2015	1413	0	347
6165	2015	1413	0	348
6168	2015	1413	0	347
6171	2015	1413	0	348
6174	2015	1413	0	348
6177	2015	1412	0	346
6180	2014	1412	0	349
6183	2014	1412	0	346
6186	2014	1413	0	347
6189	2014	1413	0	349
6192	2014	1413	0	348
6195	2014	1413	0	347
6198	2015	1413	0	347
6201	2015	1413	0	346
6204	2015	1412	0	347
6207	2016	1412	0	346
6210	2016	1412	0	344
6213	2016	1412	0	341
6216	2016	1411	0	343
6219	2016	1412	0	341
6222	2016	1412	0	343
6225	2017	1412	0	342
6228	2016	1412	0	342
6231	2016	1412	0	342
6234	2016	1412	0	341
6237	2016	1412	0	343
6240	2016	1412	0	345
6243	2016	1412	0	342
6246	2016	1412	0	343
6249	2016	1412	0	346
6252	2016	1412	0	344
6255	2016	1412	0	347
6258	2016	1413	0	348
6261	2016	1412	0	347
6264	2016	1412	0	346
6267	2017	1412	0	348
6270	2017	1412	0	344
6273	2017	1412	0	344
6276	2017	1412	0	342
6279	2017	1412	0	347
6282	2018	1412	0	347
6285	2017	1412	0	347
6288	2016	1411	0	345
6291	2017	1411	0	344
6294	2017	1411	0	346
6297	2017	1411	0	344
6300	2016	1411	0	344
6303	2017	1411	0	344
6306	2017	1411	0	345
6309	2017	1411	0	350
6312	2017	1410	0	351
6315	2017	1410	0	349
6318	2017	1410	0	348
6321	2017	1409	0	347
6324	2018	1407	0	350
6327	2019	1406	0	351
6330	2018	1406	0	351
6333	2019	1405	0	349
6336	2019	1402	0	339
6339	2018	1397	0	338
6342	2018	1394	0	330
6345	2017	1391	0	332
6348	2015	1389	0	326
6351	2014	1388	0	322
6354	2014	1386	0	322
6357	2012	1384	0	321
6360	2011	1383	0	325
6363	2010	1381	0	324
6366	2010	1381	0	323
6369	2011	1380	0	320
6372	2009	1379	0	327
6375	2009	1381	0	328
6378	2009	1382	0	330
6381	2009	1382	0	334
6384	2009	1385	0	341
6387	2009	1387	0	339
6390	2012	1394	0	339
6393	2013	1395	0	336
6396	2013	1396	0	340
6399	2012	1399	0	343
6402	2011	1400	0	340
6405	2011	1400	0	342
6408	2010	1403	0	344
6411	2009	1404	0	344
6414	2010	1405	0	345
6417	2009	1404	0	343
6420	2008	1403	0	341
6423	2007	1403	0	341
6426	2007	1404	0	343
6429	2007	1404	0	345
6432	2006	1404	0	347
[truncated: 854 more rows]
