# Supplementary material for: Markerless tracking of an entire honey bee colony
Source: Nat Commun. 2021 Mar 19;12:1733. doi: 10.1038/s41467-021-21769-1 (PMC7979864; doi:10.1038/s41467-021-21769-1)
Supplement: Supplementary file 4 — Description of Additional Supplementary Files [file 41467_2021_21769_MOESM4_ESM.zip › raw_source/fig_5_sup_fig_21_22/S1_trajectories/000252.txt]

0	1066	975	1	12
3	1066	976	1	359
6	1066	976	1	85
9	1065	977	1	86
12	1065	976	1	64
15	1065	976	1	52
18	1065	976	1	47
21	1065	976	1	67
24	1064	976	1	64
27	1065	976	1	76
30	1065	974	1	84
36	1063	972	1	90
60	1060	966	1	313
63	1059	966	0	319
66	1056	966	1	313
69	1057	969	0	345
72	1061	971	0	140
75	1061	971	0	150
78	1060	974	0	335
81	1063	973	1	326
84	1065	974	1	310
87	1064	974	1	305
90	1064	974	1	302
93	1064	975	1	6
96	1065	975	1	275
99	1065	974	1	281
102	1064	972	0	302
105	1062	970	0	306
108	1062	972	0	135
111	1063	977	0	142
114	1063	978	0	155
117	1061	977	0	162
120	1064	978	0	159
123	1057	974	0	158
126	1059	974	0	150
129	1053	969	0	148
132	1051	968	0	147
135	1055	963	0	141
138	1058	961	0	119
141	1058	958	0	113
144	1056	957	0	113
147	1055	958	0	114
150	1051	958	0	117
153	1048	958	0	114
156	1048	957	0	113
159	1044	958	0	118
162	1042	959	0	114
165	1043	959	0	115
168	1043	959	0	116
171	1045	960	0	108
174	1046	960	0	109
177	1046	959	0	116
180	1046	959	0	118
183	1045	959	0	118
186	1046	959	0	113
189	1049	957	0	107
192	1050	957	0	100
195	1049	956	0	100
198	1048	955	0	95
201	1048	955	0	90
204	1048	956	0	82
207	1048	955	0	78
210	1048	955	0	75
213	1048	957	0	68
216	1048	959	0	65
219	1049	960	0	62
222	1050	957	0	56
225	1050	956	0	50
228	1051	956	0	47
231	1051	954	0	44
234	1051	954	0	43
237	1052	954	0	41
240	1052	954	0	44
243	1054	953	0	43
246	1055	953	0	46
249	1055	953	0	47
252	1055	955	0	48
255	1054	955	0	47
258	1053	955	0	49
261	1052	954	0	48
264	1051	953	0	47
267	1051	953	0	45
270	1050	955	0	45
273	1050	956	0	46
276	1050	957	0	47
279	1050	957	0	46
282	1051	955	0	42
285	1051	956	0	42
288	1050	956	0	43
291	1051	956	0	40
294	1051	955	0	38
297	1050	955	0	34
300	1050	953	0	26
303	1048	952	0	16
306	1052	952	0	15
309	1053	952	0	16
312	1054	952	0	14
315	1056	951	0	11
318	1059	950	0	15
321	1060	950	0	16
324	1062	951	0	18
327	1062	952	0	21
330	1062	952	0	24
333	1060	952	0	26
336	1057	952	0	24
339	1053	953	0	22
342	1053	953	0	22
345	1052	951	0	15
348	1053	951	0	16
351	1053	950	0	10
354	1053	950	0	9
357	1052	950	0	10
360	1052	950	0	9
363	1050	949	0	8
366	1050	948	0	10
369	1050	948	0	8
372	1051	948	0	9
375	1052	948	0	11
378	1053	946	0	16
381	1052	944	0	15
384	1052	944	0	15
387	1052	943	0	27
390	1053	942	0	33
393	1051	941	0	40
396	1049	940	0	45
399	1047	938	0	54
402	1048	936	0	56
405	1049	937	0	65
408	1046	939	0	67
411	1048	938	0	69
414	1047	939	0	67
417	1046	940	0	71
420	1047	941	0	69
423	1047	940	0	70
426	1046	940	0	71
429	1045	941	0	72
432	1044	941	0	76
435	1045	940	0	91
438	1045	941	0	103
441	1047	941	0	117
444	1047	941	0	124
447	1047	941	0	134
450	1048	941	0	137
453	1048	939	0	140
456	1047	939	0	147
459	1048	939	0	145
462	1051	940	0	145
465	1052	941	0	144
468	1051	940	0	147
471	1050	940	0	146
474	1051	939	0	144
477	1051	939	0	141
480	1052	939	0	143
483	1052	938	0	140
486	1052	938	0	142
489	1055	938	0	141
492	1057	940	0	135
495	1058	940	0	133
498	1060	940	0	132
501	1061	940	0	131
504	1061	940	0	129
507	1061	940	0	128
510	1060	940	0	124
513	1060	941	0	122
516	1059	943	0	121
519	1058	943	0	116
522	1059	941	0	113
525	1061	939	0	111
528	1062	939	0	109
531	1062	942	0	104
534	1063	942	0	106
537	1064	939	0	97
540	1065	938	0	96
543	1065	938	0	96
546	1065	939	0	100
549	1064	936	0	103
552	1063	935	0	104
555	1062	935	0	103
558	1063	936	0	105
561	1063	936	0	104
564	1062	936	0	108
567	1062	936	0	107
570	1062	936	0	108
573	1062	936	0	109
576	1062	936	0	109
579	1062	936	0	108
582	1062	936	0	108
585	1061	936	0	104
588	1061	937	0	102
591	1061	938	0	105
594	1061	937	0	105
597	1061	937	0	108
600	1061	936	0	106
603	1060	937	0	102
606	1060	937	0	100
609	1061	936	0	104
612	1061	935	0	104
615	1062	936	0	103
618	1063	939	0	102
621	1063	938	0	101
624	1064	938	0	100
627	1065	941	0	100
630	1065	941	0	99
633	1066	942	0	99
636	1067	940	0	88
639	1067	941	0	92
642	1068	941	0	93
645	1068	942	0	90
648	1068	942	0	91
651	1067	942	0	91
654	1066	943	0	92
657	1065	944	0	94
660	1064	944	0	92
663	1065	945	0	92
666	1065	946	0	93
669	1064	947	0	90
672	1065	948	0	89
675	1066	948	0	91
678	1066	950	0	95
681	1066	951	0	95
684	1067	952	0	93
687	1067	953	0	92
690	1068	953	0	91
693	1071	955	0	86
696	1070	955	0	89
699	1071	958	0	85
702	1070	957	0	88
705	1071	958	0	88
708	1070	959	0	86
711	1070	960	0	86
714	1069	962	0	88
717	1069	963	0	89
720	1069	963	0	87
723	1069	964	0	85
726	1069	964	0	86
729	1068	965	0	87
732	1068	965	0	89
735	1068	966	0	91
738	1068	966	0	88
741	1067	968	0	87
744	1067	970	0	85
747	1067	970	0	83
750	1068	970	0	82
753	1067	970	0	80
756	1067	970	0	80
759	1067	971	0	80
762	1067	971	0	78
765	1067	972	0	76
768	1067	972	0	78
771	1067	972	0	79
774	1068	972	0	81
777	1068	972	0	80
780	1068	972	0	81
783	1068	973	0	80
786	1068	973	0	81
789	1068	973	0	79
792	1068	973	0	78
795	1068	973	0	81
798	1068	972	0	77
801	1068	972	0	78
804	1067	971	0	80
807	1067	971	0	82
810	1067	970	0	81
813	1067	970	0	80
816	1067	971	0	78
819	1067	973	0	80
822	1067	974	0	79
825	1067	975	0	79
828	1067	976	0	78
831	1067	976	0	73
834	1067	978	0	71
837	1067	978	0	74
840	1066	978	0	73
843	1066	979	0	74
846	1066	978	0	76
849	1067	977	0	78
852	1067	974	0	87
855	1067	972	1	90
858	1067	972	1	88
861	1067	977	0	74
864	1068	978	0	69
867	1068	977	0	66
870	1068	978	0	64
873	1068	978	0	64
876	1068	978	0	64
879	1068	978	0	65
882	1068	978	0	64
885	1068	977	0	60
888	1069	977	0	59
891	1068	977	0	59
894	1068	977	0	62
897	1068	978	0	62
900	1068	978	0	63
903	1069	978	0	63
906	1069	977	0	65
909	1069	977	0	64
912	1069	977	0	65
915	1069	977	0	62
918	1068	977	0	60
921	1068	978	0	61
924	1068	978	0	60
927	1068	978	0	56
930	1069	977	0	53
933	1068	977	0	53
936	1069	976	0	56
939	1069	977	0	55
942	1069	976	0	53
945	1069	976	0	54
948	1069	975	0	54
951	1069	975	0	55
954	1069	976	0	56
957	1069	976	0	55
960	1068	975	0	54
963	1068	976	0	56
966	1069	976	0	55
969	1068	977	0	55
972	1068	977	0	55
975	1068	977	0	55
978	1068	977	0	55
981	1068	978	0	57
984	1068	978	0	57
987	1068	978	0	56
990	1068	978	0	57
993	1067	978	0	57
996	1067	978	0	57
999	1067	979	0	57
1002	1067	979	0	57
1005	1067	978	0	54
1008	1067	978	0	55
1011	1068	978	0	55
1014	1067	978	0	55
1017	1067	978	0	55
1020	1067	978	0	55
1023	1067	978	0	55
1026	1068	977	0	56
1029	1068	977	0	54
1032	1069	976	0	53
1035	1069	976	0	50
1038	1069	976	0	50
1041	1070	975	0	49
1044	1070	975	0	49
1047	1070	975	0	48
1050	1069	975	0	49
1053	1069	975	0	49
1056	1069	975	0	51
1059	1069	975	0	51
1062	1069	976	0	51
1065	1069	975	0	51
1068	1069	975	0	51
1071	1071	975	0	48
1074	1071	975	0	48
1077	1070	975	0	48
1080	1070	975	0	47
1083	1070	975	0	49
1086	1069	975	0	49
1089	1070	975	0	50
1092	1070	974	0	51
1095	1070	974	0	51
1098	1070	974	0	51
1101	1070	974	0	55
1104	1069	974	0	55
1107	1069	975	0	55
1110	1069	976	0	55
1113	1069	975	0	56
1116	1069	975	0	55
1119	1068	976	0	55
1122	1068	976	0	55
1125	1069	976	0	55
1128	1069	975	0	56
1131	1069	976	0	56
1134	1069	976	0	55
1137	1069	976	0	54
1140	1069	976	0	54
1143	1068	977	0	54
1146	1069	976	0	54
1149	1068	977	0	51
1152	1068	977	0	52
1155	1068	978	0	51
1158	1068	977	0	53
1161	1067	978	0	53
1164	1067	978	0	53
1167	1067	978	0	52
1170	1068	977	0	53
1173	1067	977	0	54
1176	1068	977	0	55
1179	1068	977	0	54
1182	1068	977	0	54
1185	1068	977	0	53
1188	1067	977	0	53
1191	1067	977	0	55
1194	1067	977	0	54
1197	1068	977	0	55
1200	1068	977	0	53
1203	1068	977	0	52
1206	1068	978	0	51
1209	1068	977	0	52
1212	1068	977	0	51
1215	1068	977	0	51
1218	1068	977	0	51
1221	1068	977	0	51
1224	1067	978	0	51
1227	1067	978	0	52
1230	1067	978	0	52
1233	1067	978	0	52
1236	1067	978	0	51
1239	1067	977	0	50
1242	1067	977	0	51
1245	1067	977	0	52
1248	1067	977	0	53
1251	1067	977	0	53
1254	1068	977	0	54
1257	1068	977	0	55
1260	1068	977	0	55
1263	1067	977	0	54
1266	1067	977	0	57
1269	1067	977	0	57
1272	1068	976	0	58
1275	1068	976	0	55
1278	1068	975	0	57
1281	1068	975	0	57
1284	1067	977	0	55
1287	1066	977	0	54
1290	1067	974	0	50
1293	1067	973	0	48
1296	1067	970	0	52
1299	1070	965	1	56
1302	1070	965	1	63
1305	1070	966	1	53
1308	1071	966	1	48
1311	1070	966	1	52
1314	1069	967	1	54
1317	1069	967	1	51
1320	1069	967	1	49
1323	1069	967	1	50
1326	1069	967	1	53
1329	1069	967	1	57
1332	1070	976	0	94
1335	1070	976	0	92
1338	1069	973	0	85
1341	1071	976	0	99
1344	1069	973	0	74
1347	1069	975	0	73
1350	1069	976	0	80
1353	1069	973	0	79
1356	1069	972	0	73
1359	1069	975	0	71
1362	1069	974	0	71
1365	1070	971	0	73
1368	1071	970	0	74
1371	1071	969	0	72
1374	1071	969	0	70
1377	1070	971	0	69
1380	1069	972	0	74
1383	1068	973	0	70
1386	1067	977	0	72
1389	1073	982	0	105
1392	1069	975	0	73
1395	1068	978	0	76
1398	1068	982	0	84
1401	1068	975	0	73
1404	1069	974	0	73
1407	1069	975	0	74
1410	1069	975	0	75
1413	1068	975	0	75
1416	1068	973	0	76
1419	1068	971	0	73
1422	1068	975	0	88
1425	1067	978	0	87
1428	1069	979	0	75
1431	1070	976	0	58
1434	1070	976	0	52
1437	1071	974	0	55
1440	1071	975	0	56
1443	1070	975	0	53
1446	1070	976	0	53
1449	1070	975	0	47
1452	1070	974	0	49
1455	1070	974	0	49
1458	1069	974	0	46
1461	1069	975	0	48
1464	1069	975	0	42
1467	1068	977	0	49
1470	1068	976	0	46
1473	1068	976	0	47
1476	1068	976	0	51
1479	1068	976	0	51
1482	1068	976	0	50
1485	1068	977	0	50
1488	1067	977	0	52
1491	1064	980	0	45
1494	1062	980	0	34
1497	1068	975	0	52
1500	1068	974	0	47
1503	1068	976	0	56
1506	1069	975	0	53
1509	1069	975	0	48
1512	1068	977	0	50
1515	1069	977	0	54
1518	1069	978	0	53
1521	1069	977	0	53
1524	1068	978	0	51
1527	1068	978	0	50
1530	1067	979	0	46
1533	1066	979	0	43
1536	1065	980	0	40
1539	1067	977	0	38
1542	1069	976	0	45
1545	1068	977	0	45
1548	1065	978	0	38
1551	1064	978	0	39
1554	1064	979	0	42
1557	1067	977	0	50
1560	1066	979	0	52
1563	1063	982	0	51
1566	1064	981	0	53
1569	1064	979	0	48
1572	1063	978	0	227
1575	1063	979	0	230
1578	1063	978	0	226
1581	1065	976	0	228
1584	1066	976	0	59
1587	1066	976	0	63
1590	1067	975	0	64
1593	1066	976	0	60
1596	1066	976	0	64
1599	1066	988	0	272
1602	1066	976	0	61
1611	1068	974	0	60
1614	1067	974	0	57
1617	1069	973	0	60
1620	1068	971	0	53
1623	1070	970	0	63
1626	1068	974	0	59
1629	1069	974	0	61
1632	1069	973	0	64
1635	1068	975	0	59
1638	1068	975	0	57
1641	1067	975	0	56
1644	1067	975	0	55
1647	1068	974	0	56
1650	1070	974	0	55
1653	1070	974	0	51
1656	1070	973	0	47
1659	1070	973	0	46
1662	1069	974	0	45
1665	1069	974	0	48
1668	1070	974	0	50
1692	1068	975	0	42
1695	1067	975	0	42
1698	1068	974	0	41
1701	1068	974	0	40
1704	1068	974	0	38
1707	1068	974	0	37
1710	1069	973	0	40
1713	1069	974	0	48
1716	1069	974	0	48
1719	1068	975	0	50
1722	1068	975	0	51
1725	1068	975	0	48
1728	1069	975	0	45
1731	1069	974	0	46
1734	1070	975	0	47
1737	1070	975	0	48
1740	1070	975	0	46
1743	1070	975	0	48
1746	1070	975	0	48
1749	1069	975	0	48
1752	1069	976	0	49
1755	1069	976	0	47
1758	1068	976	0	46
1761	1067	976	0	44
1764	1067	976	0	45
1767	1067	976	0	53
1770	1068	975	0	51
1773	1067	975	0	47
1776	1066	976	0	42
1779	1066	976	0	42
1782	1067	976	0	44
1785	1067	976	0	48
1788	1067	976	0	51
1791	1067	976	0	53
1794	1067	976	0	56
1797	1067	977	0	54
1800	1067	976	0	55
1803	1067	976	0	51
1806	1067	976	0	46
1809	1067	976	0	43
1812	1067	976	0	43
1815	1066	975	0	40
1818	1066	976	0	42
1821	1066	976	0	38
1824	1067	975	0	42
1827	1068	976	0	45
1830	1067	976	0	41
1833	1069	974	0	43
1836	1070	973	0	44
1839	1069	973	0	48
1842	1069	973	0	47
1845	1068	974	0	48
1848	1068	974	0	51
1851	1068	974	0	50
1854	1068	973	0	46
1857	1068	974	0	48
1860	1068	974	0	52
1863	1068	974	0	52
1866	1068	974	0	53
1869	1068	974	0	51
1872	1068	974	0	50
1875	1069	974	0	50
1878	1070	974	0	49
1881	1070	974	0	47
1884	1070	974	0	48
1887	1070	974	0	45
1890	1071	973	0	48
1893	1071	974	0	50
1896	1070	974	0	51
1899	1071	974	0	49
1902	1071	974	0	49
1905	1070	974	0	49
1908	1070	974	0	46
1911	1070	974	0	49
1914	1071	976	0	52
1917	1070	975	0	43
1920	1070	974	0	43
1923	1067	975	0	44
1926	1068	975	0	43
1929	1067	976	0	39
1932	1069	974	0	33
1935	1070	973	0	30
1938	1069	973	0	30
1941	1069	972	0	27
1944	1071	971	0	30
1947	1069	973	0	34
1950	1069	974	0	40
1953	1070	973	0	41
1956	1071	973	0	47
1959	1071	974	0	44
1962	1071	974	0	41
1965	1070	975	0	39
1968	1073	973	0	41
1971	1072	974	0	45
1974	1069	975	0	40
1977	1068	976	0	42
1980	1068	976	0	42
1983	1067	978	0	39
1986	1067	978	0	35
1989	1069	977	0	33
1992	1070	976	0	36
1995	1071	976	0	36
1998	1070	977	0	37
2001	1070	977	0	38
2004	1069	977	0	39
2007	1068	977	0	40
2010	1068	976	0	42
2013	1068	975	0	47
2016	1068	974	0	50
2019	1068	975	0	43
2022	1068	975	0	42
2025	1067	975	0	40
2028	1068	975	0	47
2031	1068	975	0	49
2034	1068	975	0	49
2037	1068	975	0	48
2040	1068	975	0	49
2043	1068	975	0	51
2046	1068	975	0	50
2049	1068	975	0	51
2052	1068	975	0	51
2055	1068	975	0	49
2058	1068	975	0	45
2061	1068	975	0	45
2064	1068	975	0	46
2067	1069	974	0	47
2070	1069	974	0	45
2073	1068	974	0	43
2076	1068	974	0	43
2079	1068	974	0	44
2082	1068	974	0	45
2085	1068	974	0	44
2088	1068	974	0	43
2091	1068	974	0	45
2094	1068	974	0	45
2097	1068	974	0	45
2100	1068	975	0	45
2103	1067	975	0	46
2106	1067	975	0	47
2109	1067	975	0	46
2112	1067	975	0	47
2115	1069	974	0	50
2118	1069	974	0	46
2121	1069	975	0	44
2124	1070	974	0	41
2127	1070	974	0	39
2130	1071	973	0	40
2133	1071	973	0	40
2136	1071	973	0	41
2139	1071	972	0	39
2142	1072	971	0	41
2145	1072	971	0	41
2148	1072	971	0	43
2151	1071	972	0	44
2154	1071	972	0	42
2157	1071	972	0	43
2160	1071	972	0	42
2163	1070	973	0	41
2166	1071	973	0	43
2169	1071	974	0	43
2172	1071	974	0	43
2175	1071	974	0	43
2178	1071	974	0	43
2181	1071	974	0	42
2184	1070	973	0	42
2187	1070	974	0	42
2190	1070	974	0	41
2193	1069	975	0	42
2196	1068	974	0	30
2199	1069	973	0	30
2202	1070	973	0	42
2205	1072	972	0	41
2208	1071	972	0	37
2211	1071	972	0	36
2214	1071	973	0	37
2217	1070	973	0	37
2220	1070	973	0	36
2223	1069	974	0	38
2226	1069	974	0	39
2229	1068	974	0	38
2232	1068	974	0	37
2235	1069	973	0	32
2238	1068	973	0	29
2241	1068	973	0	31
2244	1068	972	0	27
2247	1070	973	0	34
2250	1070	974	0	41
2253	1070	973	0	40
2256	1070	974	0	42
2259	1069	974	0	40
2262	1070	974	0	41
2265	1070	973	0	42
2268	1071	973	0	45
2271	1072	973	0	47
2274	1073	973	0	43
2277	1072	974	0	44
2280	1072	974	0	46
2283	1072	973	0	46
2286	1072	972	0	47
2289	1073	974	0	45
2292	1073	974	0	45
2295	1072	974	0	47
2298	1075	973	0	39
2301	1076	972	0	40
2304	1075	972	0	41
2307	1074	972	0	44
2310	1073	972	0	46
2313	1073	972	0	45
2319	1077	971	0	30
2322	1074	970	0	31
2325	1074	969	0	21
2328	1077	968	0	29
2331	1081	966	0	47
2334	1084	966	0	40
2337	1087	964	0	40
2340	1088	963	0	41
2343	1087	963	0	35
2346	1087	962	0	35
2349	1091	960	0	39
2352	1092	959	0	45
2355	1093	960	0	48
2358	1090	963	0	55
2361	1089	967	0	76
2364	1088	968	0	83
2367	1087	969	0	89
2370	1088	968	0	90
2373	1090	971	0	93
2376	1089	970	0	90
2379	1089	970	0	90
2382	1089	970	0	90
2385	1089	972	0	93
2388	1088	973	0	97
2391	1088	973	0	96
2394	1088	973	0	98
2397	1089	972	0	97
2400	1090	970	0	97
2403	1091	970	0	90
2406	1093	973	0	89
2409	1094	978	0	78
2412	1092	982	0	77
2415	1091	984	0	78
2418	1092	986	0	79
2421	1090	989	0	80
2424	1089	992	0	84
2427	1090	993	0	88
2430	1090	993	0	86
2433	1090	992	0	86
2436	1091	988	0	89
2439	1090	987	0	86
2442	1090	985	0	83
2445	1089	984	0	87
2448	1086	984	0	94
2451	1084	987	0	100
2454	1083	988	0	111
2457	1081	988	0	113
2460	1082	987	0	123
2463	1081	989	0	127
2466	1080	990	0	134
2469	1080	990	0	135
2475	1078	992	0	154
2478	1078	994	0	159
2481	1077	995	0	163
2484	1077	995	0	163
2487	1078	997	0	163
2490	1080	1000	0	163
2493	1082	1003	0	161
2496	1082	1007	0	163
2499	1083	1009	0	167
2502	1083	1011	0	168
2505	1083	1013	0	172
2508	1083	1016	0	176
2511	1085	1018	0	182
2514	1085	1019	0	186
2517	1090	1024	0	211
2520	1089	1025	0	217
2523	1089	1027	0	216
2526	1089	1028	0	217
2529	1089	1027	0	217
2532	1089	1027	0	218
2535	1090	1027	0	224
2538	1092	1027	0	224
2541	1092	1028	0	224
2544	1093	1028	0	224
2547	1093	1028	0	228
2550	1093	1029	0	231
2553	1094	1030	0	233
2556	1093	1031	0	235
2559	1094	1031	0	236
2562	1094	1032	0	236
2565	1094	1032	0	237
2568	1096	1034	0	235
2571	1098	1035	0	241
2574	1101	1035	0	244
2577	1101	1035	0	246
2580	1101	1035	0	248
2583	1101	1035	0	248
2586	1101	1035	0	249
2589	1101	1035	0	248
2592	1100	1036	0	250
2595	1101	1036	0	248
2598	1102	1035	0	247
2601	1103	1035	0	248
2604	1103	1035	0	250
2607	1104	1035	0	251
2610	1103	1036	0	252
2613	1103	1037	0	254
2616	1104	1037	0	258
2619	1103	1035	0	259
2622	1105	1034	0	267
2625	1107	1032	0	269
2628	1108	1029	0	275
2631	1110	1026	0	277
2634	1108	1025	0	281
2637	1108	1026	0	281
2640	1105	1025	0	284
2643	1105	1026	0	283
2646	1105	1025	0	285
2649	1105	1022	0	287
2652	1105	1020	0	289
2655	1106	1016	0	289
2658	1106	1015	0	292
2661	1108	1013	0	293
2664	1108	1013	0	294
2667	1107	1013	0	295
2670	1108	1011	0	292
2673	1108	1011	0	293
2676	1106	1011	0	293
2679	1107	1010	0	294
2682	1107	1010	0	296
2685	1108	1010	0	295
2688	1108	1010	0	296
2691	1108	1009	0	300
2694	1108	1009	0	300
2697	1107	1008	0	303
2700	1108	1009	0	302
2703	1108	1008	0	305
2706	1107	1008	0	305
2709	1108	1008	0	306
2712	1107	1007	0	305
2715	1107	1007	0	307
2718	1108	1007	0	304
2721	1108	1007	0	303
2724	1108	1007	0	305
2727	1108	1007	0	305
2730	1108	1007	0	305
2733	1108	1007	0	307
2736	1108	1007	0	307
2739	1108	1007	0	307
2742	1108	1006	0	305
2745	1108	1006	0	305
2748	1107	1005	0	304
2751	1107	1006	0	304
2754	1107	1006	0	302
2757	1107	1006	0	301
2760	1106	1006	0	298
2763	1106	1006	0	296
2766	1106	1006	0	296
2769	1106	1006	0	299
2772	1106	1006	0	299
2775	1106	1005	0	302
2778	1105	1005	0	300
2781	1105	1006	0	301
2784	1106	1006	0	301
2787	1107	1009	0	297
2790	1109	1010	0	303
2793	1113	1009	0	305
2796	1115	1008	0	311
2799	1114	1009	0	320
2802	1115	1008	0	334
2805	1114	1008	0	337
2808	1112	1008	0	340
2811	1111	1010	0	343
2814	1109	1012	0	351
2817	1107	1012	0	357
2820	1106	1012	0	0
2823	1106	1011	0	356
2826	1106	1010	0	353
2829	1105	1010	0	353
2832	1105	1011	0	350
2835	1105	1012	0	347
2838	1104	1012	0	347
2841	1101	1010	0	352
2844	1100	1009	0	351
2847	1098	1010	0	354
2850	1097	1009	0	1
2853	1095	1006	0	5
2856	1093	1006	0	8
2859	1093	1007	0	5
2862	1092	1007	0	4
2865	1091	1008	0	2
2868	1089	1008	0	356
2871	1087	1009	0	357
2874	1086	1009	0	358
2877	1086	1009	0	358
2880	1088	1009	0	359
2883	1089	1008	0	359
2886	1091	1010	0	17
2889	1090	1012	0	28
2892	1087	1012	0	33
2895	1086	1012	0	41
2898	1086	1013	0	44
2901	1086	1015	0	44
2904	1086	1017	0	42
2907	1087	1018	0	43
2910	1090	1018	0	30
2913	1087	1018	0	17
2916	1083	1020	0	13
2919	1079	1021	0	7
2922	1077	1022	0	4
2925	1075	1023	0	359
2928	1073	1021	0	353
2931	1073	1020	0	345
2934	1072	1019	0	339
2937	1070	1020	0	339
2940	1069	1018	0	337
2943	1067	1015	0	332
2946	1067	1015	0	328
2949	1066	1015	0	327
2952	1067	1015	0	325
2955	1069	1016	0	326
2958	1069	1016	0	328
2961	1069	1015	0	330
2964	1068	1014	0	329
2967	1068	1014	0	328
2970	1068	1013	0	328
2973	1069	1013	0	325
2976	1068	1013	0	326
2979	1068	1014	0	326
2982	1066	1014	0	329
2985	1065	1013	0	325
2988	1064	1013	0	325
2991	1064	1014	0	324
2994	1066	1017	0	323
2997	1067	1017	0	322
3000	1068	1017	0	314
3003	1070	1020	0	308
3006	1070	1021	0	295
3009	1070	1022	0	291
3012	1071	1024	0	290
3015	1071	1025	0	287
3018	1070	1026	0	282
3021	1067	1023	0	284
3024	1064	1021	0	289
3027	1061	1021	0	286
3030	1060	1020	0	286
3033	1059	1021	0	283
3036	1057	1023	0	282
3039	1055	1023	0	288
3042	1056	1023	0	288
3045	1056	1023	0	285
3048	1055	1022	0	283
3051	1055	1022	0	280
3054	1058	1021	0	268
3057	1059	1016	0	265
3060	1058	1012	0	263
3063	1057	1008	0	264
3066	1057	1004	0	259
3069	1059	999	0	262
3072	1058	996	0	253
3075	1058	996	0	250
3078	1057	995	0	246
3081	1057	996	0	246
3084	1057	995	0	248
3087	1058	994	0	246
3090	1058	993	0	250
3093	1060	993	0	246
3096	1061	993	0	244
3099	1062	992	0	245
3102	1062	991	0	245
3105	1063	992	0	251
3108	1062	991	0	252
3111	1061	992	0	250
3114	1061	991	0	249
3117	1062	990	0	249
3120	1062	989	0	245
3123	1062	989	0	244
3126	1062	990	0	244
3129	1063	990	0	242
3132	1063	989	0	241
3135	1063	989	0	239
3138	1063	988	0	239
3141	1063	988	0	238
3144	1063	987	0	237
3147	1062	986	0	236
3150	1061	987	0	236
3153	1062	985	0	229
3156	1063	985	0	225
3159	1064	984	0	221
3162	1064	985	0	221
3165	1065	985	0	225
3168	1066	985	0	222
3171	1066	984	0	218
3174	1066	982	0	216
3177	1067	982	0	216
3180	1065	985	0	216
3183	1064	986	0	216
3186	1064	985	0	214
3189	1064	985	0	209
3192	1066	985	0	210
3195	1066	983	0	206
3198	1067	982	0	202
3201	1067	980	0	202
3204	1066	981	0	190
3207	1067	981	0	207
3210	1067	981	0	210
3213	1066	980	0	200
3216	1066	980	0	182
3219	1064	979	1	347
3222	1064	979	1	332
3225	1064	979	1	337
3228	1064	979	1	332
3231	1065	979	1	340
3234	1065	979	1	337
3237	1065	979	1	339
3240	1065	979	1	339
3243	1065	979	1	342
3246	1065	979	1	343
3249	1066	978	1	327
3252	1066	978	1	332
3255	1066	978	1	343
3258	1066	978	1	341
3261	1066	978	1	334
3264	1065	978	1	326
3267	1065	977	1	315
3270	1065	977	1	313
3273	1065	977	1	324
3276	1065	978	1	317
3279	1066	978	1	323
3282	1066	978	1	314
3285	1066	978	1	322
3288	1066	978	1	329
3291	1066	979	1	323
3294	1066	979	1	331
3297	1066	979	1	331
3300	1066	979	1	333
3303	1066	979	1	339
3306	1066	979	1	342
3309	1066	979	1	343
3312	1066	979	1	338
3315	1066	980	1	342
3318	1065	980	1	340
3321	1065	980	1	356
3324	1065	980	1	352
3327	1065	980	1	346
3330	1065	980	1	344
3333	1065	980	1	346
3336	1064	980	1	359
3339	1064	980	1	1
3342	1065	980	1	357
3345	1065	979	1	320
3348	1065	978	1	294
3351	1065	977	1	293
3354	1065	976	1	300
3357	1064	976	1	318
3360	1064	976	1	311
3363	1065	977	1	319
3366	1065	977	1	316
3369	1065	978	1	323
3372	1065	978	1	328
3375	1065	979	1	329
3378	1065	979	1	329
3381	1065	979	1	331
3384	1065	979	1	336
3387	1066	979	0	167
3390	1064	979	1	342
3393	1063	979	1	159
3396	1063	978	1	344
3399	1062	977	1	26
3402	1062	977	1	18
3405	1062	975	1	10
3408	1062	976	1	346
3411	1063	977	1	326
3414	1064	978	0	153
3417	1067	979	0	163
3420	1065	979	0	163
3423	1067	979	0	168
3426	1070	980	0	172
3429	1070	980	0	166
3432	1073	992	0	284
3438	1073	990	0	295
3441	1075	990	0	300
3444	1075	988	0	305
3447	1076	988	0	313
3450	1078	986	0	317
3453	1079	986	0	315
3459	1079	984	0	327
3462	1079	983	0	331
3468	1076	982	0	343
3471	1076	982	0	345
3474	1077	980	0	347
3480	1080	979	0	354
3483	1080	979	0	356
3486	1081	979	0	4
3489	1083	977	0	196
3492	1080	975	0	197
3495	1069	979	0	190
3498	1067	979	0	191
3501	1068	980	0	178
3504	1069	980	0	178
3507	1065	978	1	318
3510	1065	978	1	130
3513	1065	978	0	175
3516	1067	978	0	175
3519	1067	978	0	178
3522	1067	978	0	180
3525	1067	978	0	182
3528	1067	978	0	182
3531	1066	978	0	177
3534	1065	978	0	177
3537	1065	978	0	177
3540	1065	978	0	171
3543	1066	978	0	173
3546	1066	979	0	181
3549	1066	978	0	180
3552	1065	979	0	174
3555	1066	978	0	179
3558	1065	979	0	177
3561	1066	979	0	176
3564	1066	979	0	177
3567	1065	978	0	163
3570	1065	979	0	171
3573	1066	979	0	181
3576	1065	979	0	183
3579	1065	978	0	183
3582	1066	979	0	183
3585	1065	979	0	185
3588	1065	979	0	185
3591	1065	979	0	183
3594	1065	979	0	184
3597	1065	979	0	184
3600	1065	979	0	184
3603	1065	979	0	183
3606	1065	979	0	184
3609	1064	979	0	186
3612	1065	979	0	184
3615	1065	979	0	184
3618	1065	979	0	184
3621	1065	979	0	184
3624	1064	979	0	184
3627	1064	979	0	182
3630	1064	979	0	181
3633	1064	979	0	183
3636	1064	979	0	182
3639	1064	979	0	181
3642	1064	979	0	181
3645	1064	979	0	181
3648	1064	979	0	182
3651	1063	979	0	181
3654	1063	978	0	180
3657	1063	978	0	180
3660	1064	979	0	183
3663	1064	979	0	183
3666	1064	979	0	183
3669	1064	978	0	182
3672	1064	978	0	181
3675	1064	979	0	181
3678	1064	978	0	181
3681	1064	978	0	181
3684	1064	978	0	181
3687	1064	978	0	181
3690	1064	978	0	181
3693	1064	978	0	181
3696	1063	978	0	181
3699	1063	978	0	182
3702	1064	978	0	182
3705	1064	978	0	182
3708	1064	978	0	181
3711	1064	978	0	182
3714	1064	978	0	181
3717	1063	978	0	180
3720	1063	978	0	180
3723	1063	978	0	180
3726	1063	978	0	180
3729	1063	978	0	181
3732	1063	978	0	181
3735	1063	978	0	180
3738	1064	978	0	181
3741	1065	977	0	179
3744	1065	976	0	152
3747	1065	977	0	170
3750	1064	978	0	179
3753	1064	978	0	179
3756	1064	978	0	179
3759	1063	978	0	178
3762	1063	977	0	178
3765	1062	977	0	178
3768	1062	977	0	177
3771	1063	978	0	179
3774	1062	978	0	180
3777	1062	978	0	181
3780	1062	978	0	180
3783	1063	978	0	181
3786	1063	978	0	180
3789	1063	978	0	180
3792	1063	978	0	180
3795	1063	978	0	180
3798	1063	978	0	180
3801	1063	978	0	179
3804	1062	978	0	176
3807	1062	978	0	176
3810	1062	978	0	177
3813	1062	978	0	177
3816	1062	978	0	177
3819	1062	977	0	178
3822	1061	978	0	176
3825	1061	978	0	177
3828	1062	978	0	176
3831	1062	977	0	174
3834	1062	977	0	174
3837	1063	977	0	174
3840	1064	976	0	174
3843	1064	976	0	170
3846	1064	976	0	172
3849	1065	976	0	171
3852	1064	977	0	172
3855	1063	977	0	170
3858	1063	977	0	169
3861	1063	976	0	169
3864	1064	976	0	170
3867	1063	976	0	168
3870	1063	976	0	167
3873	1063	976	0	167
3876	1063	976	0	167
3879	1063	976	0	170
3882	1063	976	0	170
3885	1063	976	0	169
3888	1065	976	0	175
3891	1065	976	0	172
3894	1063	976	0	169
3897	1063	977	0	168
3900	1063	977	0	167
3903	1063	977	0	167
3906	1063	977	0	167
3909	1063	977	0	167
3912	1062	976	0	168
3915	1062	976	0	168
3918	1063	976	0	167
3921	1063	977	0	167
3924	1063	977	0	167
3927	1063	977	0	167
3930	1063	977	0	168
3933	1064	977	0	167
3936	1065	977	0	171
3939	1065	976	0	173
3942	1064	976	0	169
3945	1064	976	0	166
3948	1063	976	0	171
3951	1064	975	0	170
3954	1065	978	0	167
3957	1065	979	0	185
3960	1066	978	0	172
3963	1066	979	0	177
3966	1065	978	0	176
3969	1065	978	0	173
3972	1065	977	0	170
3975	1065	977	0	168
3978	1064	978	0	166
3981	1065	977	0	165
3984	1065	976	0	172
3987	1065	977	0	169
3990	1065	976	0	170
3993	1064	976	0	169
3996	1064	977	0	170
3999	1063	977	0	165
4002	1062	977	0	166
4005	1063	976	0	166
4008	1065	976	0	175
4011	1064	977	0	162
4014	1065	977	0	175
4017	1065	978	0	180
4020	1065	978	0	174
4023	1065	977	0	174
4026	1065	977	0	170
4029	1065	977	0	171
4032	1065	977	0	174
4035	1065	977	0	170
4038	1065	977	0	173
4041	1065	977	0	173
4044	1065	977	0	173
4047	1065	977	0	172
4050	1064	976	0	167
4053	1065	977	0	170
4056	1065	976	0	176
4059	1065	976	0	177
4062	1065	976	0	177
4065	1065	976	0	173
4068	1064	977	0	164
4071	1066	978	1	342
4074	1065	976	0	161
4077	1066	977	1	333
4080	1065	978	0	172
4083	1065	977	0	177
4086	1065	977	0	176
4089	1065	978	0	175
4092	1065	977	0	174
4095	1065	977	0	154
4098	1065	977	0	147
4101	1065	978	0	167
4104	1065	977	0	166
4107	1064	977	1	149
4110	1065	977	1	324
4113	1065	976	1	327
4116	1065	976	1	321
4119	1064	975	0	135
4122	1064	975	0	160
4125	1063	976	0	151
4128	1064	976	0	153
4131	1065	978	0	173
4134	1065	978	0	174
4137	1064	977	1	149
4140	1064	978	0	166
4143	1065	979	0	184
4146	1063	979	0	183
4149	1063	980	0	184
4152	1065	980	0	188
4155	1065	980	0	187
4158	1065	980	0	187
4161	1064	979	0	185
4164	1065	979	0	184
4167	1065	979	0	177
4170	1065	978	0	173
4173	1063	977	0	150
4176	1064	977	0	166
4179	1065	978	0	173
4182	1065	979	0	173
4185	1064	979	0	178
4188	1063	979	0	180
4191	1063	979	0	180
4194	1064	979	0	187
4197	1065	979	1	339
4200	1066	978	1	330
4203	1066	977	1	337
4206	1066	976	1	325
4209	1066	976	1	329
4212	1066	976	1	331
4215	1066	976	1	308
4218	1067	977	1	290
4221	1067	977	1	301
4224	1066	978	1	333
4227	1065	978	1	336
4230	1065	979	0	170
4233	1064	977	0	157
4236	1064	977	0	160
4239	1064	978	0	168
4242	1063	977	1	154
4245	1064	976	0	156
4248	1064	976	1	334
4251	1064	976	1	333
4254	1064	976	1	332
4257	1064	977	0	166
4260	1064	978	0	172
4263	1064	978	0	173
4266	1064	978	0	173
4269	1064	978	0	173
4272	1063	977	1	157
4275	1065	978	0	172
4278	1065	979	0	178
4281	1064	979	0	178
4284	1064	979	0	179
4287	1064	979	0	179
4290	1065	979	0	181
4293	1065	980	0	184
4296	1065	980	0	184
4299	1064	980	0	185
4302	1064	980	0	186
4305	1064	980	0	185
4308	1064	980	0	186
4311	1064	980	0	186
4314	1064	979	0	184
4317	1065	979	0	184
4320	1064	980	0	187
4323	1064	980	0	186
4326	1065	979	0	187
4329	1064	979	0	188
4332	1063	980	0	190
4335	1063	980	0	189
4338	1063	980	0	190
4341	1064	979	0	187
4344	1065	979	0	169
4347	1066	979	0	186
4350	1065	980	0	193
4353	1065	980	0	195
4356	1066	980	0	196
4359	1066	980	0	198
4362	1065	980	0	196
4365	1065	980	0	190
4368	1066	980	0	190
4371	1064	979	0	187
4374	1065	979	0	159
4377	1066	979	0	185
4380	1066	979	0	191
4383	1064	980	0	189
4386	1064	980	0	187
4389	1064	980	0	189
4392	1063	980	0	186
4395	1064	980	0	189
4398	1065	979	0	189
4401	1066	979	1	331
4404	1066	979	1	337
4407	1066	979	1	337
4410	1066	980	0	193
4413	1066	980	0	192
4416	1065	980	0	188
4419	1065	980	0	185
4422	1065	980	0	181
4425	1065	979	0	172
4428	1065	979	1	349
4431	1065	979	0	155
4434	1066	978	1	341
4437	1067	978	1	343
4440	1067	978	1	336
4443	1066	978	1	338
4446	1066	978	1	337
4449	1066	978	1	335
4452	1066	978	1	332
4455	1066	978	1	333
4458	1067	977	1	319
4461	1067	977	1	317
4464	1067	977	1	310
4467	1067	977	1	315
4470	1067	977	1	330
4473	1066	978	1	342
4476	1066	978	1	339
4479	1067	978	1	325
4482	1067	978	1	316
4485	1067	978	1	320
4488	1067	978	1	311
4491	1067	978	1	305
4494	1067	978	1	316
4497	1067	978	1	314
4500	1067	978	1	303
4503	1067	978	1	312
4506	1067	978	1	300
4509	1067	978	1	305
4512	1067	978	1	329
4515	1067	978	1	306
4518	1067	978	1	307
4521	1067	978	1	296
4524	1068	978	1	63
4527	1068	977	1	74
4530	1068	977	1	303
4533	1067	977	1	315
4536	1068	977	1	286
4539	1068	977	1	82
4542	1068	977	1	86
4545	1068	978	1	276
4548	1068	978	1	301
4551	1067	978	1	332
4554	1067	978	1	300
4557	1067	978	1	317
4560	1066	978	1	333
4563	1066	978	1	339
4566	1066	978	1	350
4569	1067	978	1	337
4572	1066	978	1	343
4575	1066	978	1	343
4578	1067	979	1	333
4581	1067	979	1	321
4584	1067	978	1	349
4587	1067	978	1	347
4590	1066	978	1	333
4593	1066	978	1	344
4596	1066	979	1	337
4599	1065	979	1	341
4602	1065	980	0	194
4605	1063	979	1	163
4608	1065	979	1	339
4611	1066	979	1	335
4614	1065	979	1	341
4617	1065	979	1	338
4620	1066	979	1	334
4623	1066	979	1	336
4626	1066	979	1	338
4629	1066	979	1	335
4632	1066	980	1	333
4635	1066	979	1	330
4638	1066	979	1	344
4641	1066	979	1	337
4644	1066	979	1	336
4647	1066	979	1	332
4650	1066	979	1	334
4653	1066	978	1	332
4656	1066	979	1	333
4659	1066	978	1	336
4662	1066	978	1	331
4665	1066	977	1	334
4668	1066	977	1	300
4671	1067	978	1	313
4674	1067	979	1	316
4677	1066	980	0	180
4680	1065	980	0	173
4683	1064	979	0	177
4686	1063	979	0	166
4689	1064	978	1	331
4692	1064	978	0	158
4695	1064	979	0	177
4698	1064	979	0	164
4701	1065	979	1	336
4704	1065	979	0	181
4707	1064	980	0	182
4710	1062	980	0	185
4713	1062	980	0	187
4716	1062	980	0	186
4719	1062	980	0	184
4722	1062	980	0	184
4725	1064	979	0	183
4728	1065	980	0	181
4731	1063	980	0	180
4734	1063	980	0	187
4737	1063	980	0	187
4740	1063	980	0	182
4743	1064	980	0	180
4746	1064	979	0	177
4749	1064	979	0	171
4752	1064	979	0	172
4755	1062	979	0	178
4758	1062	980	0	187
4761	1062	980	0	191
4764	1062	980	0	190
4767	1062	980	0	190
4770	1062	980	0	194
4773	1063	979	0	174
4776	1064	979	0	176
4779	1064	979	0	183
4782	1064	979	0	185
4785	1064	979	0	182
4788	1064	979	0	175
4791	1064	979	0	178
4794	1063	980	0	189
4797	1061	981	0	189
4800	1061	981	0	191
4803	1061	981	0	192
4806	1061	981	0	194
4809	1061	981	0	193
4812	1067	980	0	195
4815	1067	980	0	195
4818	1066	980	0	194
4821	1067	979	0	192
4824	1066	980	0	202
4827	1066	980	0	203
4830	1065	980	0	198
4833	1065	980	0	195
4836	1065	980	0	195
4839	1065	981	0	199
4842	1066	981	0	198
4845	1065	981	0	198
4848	1065	981	0	199
4851	1065	981	0	191
4854	1065	980	0	200
4857	1065	980	0	200
4860	1066	980	0	201
4863	1066	980	0	203
4866	1066	980	0	201
4869	1065	981	0	197
4872	1065	981	0	197
4875	1066	981	0	204
4878	1066	981	0	201
4881	1068	980	0	199
4884	1068	981	0	198
4887	1068	981	0	197
4890	1068	980	0	200
4893	1068	979	0	197
4896	1069	979	0	200
4899	1069	979	0	199
4902	1066	981	0	198
4905	1066	980	0	199
4908	1067	980	0	204
4911	1068	980	0	206
4914	1067	981	0	190
4917	1065	981	0	185
4920	1067	980	0	196
4923	1064	981	0	200
4926	1063	981	0	198
4929	1064	981	0	200
4932	1063	981	0	195
4935	1062	981	0	194
4938	1064	981	0	190
4941	1065	980	0	195
4944	1065	980	0	194
4947	1065	981	0	193
4950	1066	980	0	191
4953	1064	980	0	195
4956	1066	980	1	344
4959	1067	980	1	349
4962	1066	979	1	347
4965	1067	979	1	354
4968	1066	980	0	183
4971	1064	980	0	192
4974	1063	980	0	192
4977	1063	980	0	193
4980	1065	981	0	196
4983	1065	980	0	197
4986	1065	981	0	198
4989	1066	980	0	193
4992	1066	980	0	194
4995	1065	981	0	196
4998	1065	981	0	192
5001	1065	981	0	195
5004	1065	981	0	195
5007	1065	980	0	193
5010	1065	980	1	5
5013	1067	980	0	197
5016	1066	980	0	192
5019	1065	980	0	188
5022	1065	980	0	183
5025	1066	979	1	354
5028	1066	979	0	186
5031	1066	979	0	186
5034	1067	978	1	354
5037	1066	979	0	191
5040	1066	979	0	189
5043	1066	979	0	183
5046	1066	978	1	353
5049	1066	979	1	346
5052	1067	978	1	355
5055	1067	979	1	2
5058	1066	979	0	190
5061	1068	978	1	358
5064	1068	978	1	357
5067	1068	979	1	332
5070	1067	979	1	353
5073	1067	979	1	353
5076	1067	979	1	3
5079	1067	979	1	1
5082	1067	979	1	9
5085	1067	978	1	6
5088	1068	978	1	357
5091	1067	979	1	359
5094	1067	978	1	7
5097	1067	979	1	2
5100	1067	978	1	356
5103	1067	978	1	6
5106	1068	978	1	359
5109	1068	978	1	356
5112	1066	979	1	353
5115	1066	979	1	348
5118	1067	979	1	348
5121	1068	978	1	348
5124	1068	979	1	0
5127	1068	978	1	357
5130	1068	978	1	345
5133	1068	978	1	343
5136	1067	979	1	0
5139	1067	979	1	357
5142	1068	979	1	6
5145	1068	978	1	69
5148	1068	978	1	28
5151	1068	978	1	10
5154	1068	979	1	39
5157	1067	979	1	359
5160	1067	979	1	3
5163	1067	979	1	9
5166	1068	979	1	42
5169	1067	979	1	26
5172	1067	979	1	6
5175	1067	979	1	1
5178	1067	979	1	344
5181	1068	979	1	1
5184	1068	979	1	78
5187	1068	979	1	7
5190	1067	979	1	2
5193	1068	979	1	14
5196	1068	979	1	21
5199	1067	980	1	24
5202	1068	980	1	50
5205	1068	980	1	302
5208	1067	980	1	312
5211	1068	980	1	0
5214	1067	980	1	357
5217	1067	979	1	307
5220	1066	979	1	11
5223	1066	979	1	3
5226	1066	980	0	190
5229	1065	980	0	189
5232	1065	979	1	350
5235	1067	978	1	0
5238	1068	978	1	0
5241	1067	978	1	351
5244	1067	978	1	342
5247	1067	978	1	0
5250	1066	978	1	340
5253	1066	978	1	357
5256	1067	978	1	356
5259	1067	978	1	0
5262	1067	979	1	4
5265	1065	980	1	73
5268	1067	980	0	199
5271	1065	980	0	194
5274	1065	979	1	7
5277	1065	979	1	8
5280	1066	980	0	195
5283	1066	980	0	195
5286	1066	980	0	193
5289	1065	980	0	190
5292	1066	980	0	194
5295	1066	980	0	195
5298	1066	980	0	196
5301	1066	980	0	195
5304	1066	980	0	194
5307	1065	980	0	194
5310	1063	981	0	193
5313	1063	981	0	194
5316	1066	980	0	197
5319	1067	980	0	195
5322	1065	980	0	190
5325	1066	980	0	192
5328	1066	980	0	196
5331	1066	980	0	193
5334	1065	980	0	192
5337	1065	980	0	192
5340	1066	980	0	192
5343	1066	980	0	192
5346	1066	980	0	192
5349	1066	980	0	192
5352	1063	981	0	194
5355	1063	981	0	194
5358	1064	981	0	196
5361	1067	980	0	198
5364	1065	982	1	18
5367	1066	981	0	201
5370	1066	982	1	24
5373	1066	982	1	23
5376	1067	981	0	205
5379	1067	981	0	207
5382	1065	981	0	206
5385	1065	981	1	14
5388	1066	981	0	196
5391	1066	981	1	19
5394	1065	981	1	10
5397	1066	981	1	10
5400	1066	981	0	192
5403	1065	981	1	10
5406	1065	981	1	21
5409	1065	981	0	204
5412	1068	980	0	200
5415	1068	981	0	199
5418	1068	981	0	201
5421	1067	981	0	201
5424	1067	980	0	198
5427	1067	980	0	196
5430	1064	981	0	193
5433	1063	981	0	192
5436	1063	981	0	192
5439	1064	981	0	191
5442	1064	981	0	191
5445	1065	981	0	197
5448	1066	981	0	195
5451	1066	981	0	194
5454	1065	982	0	198
5457	1065	982	1	16
5460	1065	982	1	15
5463	1065	982	1	21
5466	1065	982	1	18
5469	1063	982	0	190
5472	1063	982	0	197
5475	1064	982	1	11
5478	1064	982	1	9
5481	1063	982	1	6
5484	1065	982	1	11
5487	1064	982	1	3
5490	1064	982	0	200
5493	1064	983	0	201
5496	1064	983	1	15
5499	1065	982	1	12
5502	1065	982	1	14
5505	1065	982	1	6
5508	1065	982	1	14
5511	1065	983	1	19
5514	1065	983	1	24
5517	1065	985	1	29
5520	1065	985	1	24
5523	1065	984	1	22
5526	1065	984	1	18
5529	1063	984	0	193
5532	1064	983	0	194
5535	1065	983	0	191
5538	1064	983	0	189
5541	1066	983	0	188
5544	1067	982	0	189
5547	1067	982	0	187
5550	1067	982	0	187
5553	1064	983	0	186
5556	1065	983	0	186
5559	1067	983	0	187
5562	1070	982	0	188
5565	1072	983	0	182
5568	1063	983	1	18
5577	1062	983	1	23
5580	1063	984	1	10
5583	1063	984	1	8
5586	1063	984	0	188
5589	1065	983	0	191
5592	1064	983	0	189
5595	1062	982	0	188
5598	1066	981	0	184
5601	1064	982	0	185
5604	1064	982	0	189
5607	1061	982	0	189
5610	1061	982	0	189
5613	1062	982	0	190
5616	1062	982	0	190
5619	1062	982	0	191
5622	1061	983	0	193
5625	1062	983	0	190
5628	1063	983	0	191
5631	1063	982	0	190
5634	1063	983	0	192
5637	1064	982	0	189
5640	1062	983	0	189
5643	1063	983	0	187
5646	1064	982	0	186
5649	1063	983	0	188
5652	1063	982	0	187
5655	1064	982	0	186
5658	1063	983	0	188
5661	1062	983	0	190
5664	1062	983	0	189
5667	1064	982	0	193
5670	1064	983	0	190
5673	1065	983	0	190
5676	1066	983	0	190
5679	1064	984	0	187
5682	1067	985	0	181
5685	1068	985	0	177
5688	1065	985	0	182
5691	1064	985	0	184
5694	1064	985	0	182
5697	1065	985	0	178
5700	1064	985	0	174
5703	1063	984	0	185
5706	1062	984	0	187
5709	1065	983	0	189
5712	1063	983	0	190
5715	1064	983	0	189
5718	1064	983	0	190
5721	1065	982	0	188
5724	1066	982	0	190
5727	1064	982	0	187
5730	1064	982	0	187
5733	1063	982	0	189
5736	1064	982	0	192
5739	1064	982	0	193
5742	1065	982	0	193
5745	1065	982	0	192
5748	1067	982	0	192
5751	1066	982	0	193
5754	1065	982	0	189
5757	1066	981	0	187
5760	1066	981	0	188
5763	1066	981	0	188
5766	1066	981	0	189
5769	1067	982	0	192
5772	1066	982	0	187
5775	1067	981	0	193
5778	1066	981	0	192
5781	1066	981	0	190
5784	1064	981	0	187
5787	1065	980	0	188
5790	1067	981	0	188
5793	1067	981	0	187
5796	1068	980	0	190
5799	1068	981	0	191
5802	1067	981	0	192
5805	1067	982	0	193
5808	1067	982	0	191
5811	1067	982	0	189
5814	1067	982	0	193
5817	1067	982	0	191
5820	1066	982	0	192
5823	1068	981	0	195
5826	1068	982	0	196
5829	1067	981	1	10
5832	1066	980	0	190
5835	1068	981	0	192
5838	1067	981	1	11
5841	1067	980	1	6
5844	1067	980	1	3
5847	1068	980	1	2
5850	1068	980	1	9
5853	1068	980	1	9
5856	1067	980	1	12
5859	1067	980	1	18
5862	1066	980	1	28
5865	1065	981	1	13
5868	1065	981	1	29
5871	1065	981	1	23
5874	1066	981	1	25
5877	1066	981	1	25
5880	1066	980	1	28
5883	1066	980	1	22
5886	1067	981	1	12
5889	1066	980	1	13
5892	1066	981	1	28
5895	1066	981	1	33
5898	1065	981	1	35
5901	1065	981	1	10
5904	1063	982	0	196
5907	1062	983	0	196
5910	1063	983	0	192
5913	1061	983	0	191
5916	1062	982	0	186
5919	1065	982	0	186
5922	1065	982	0	186
5925	1065	982	0	188
5928	1065	983	0	189
5931	1064	982	0	190
5934	1067	983	0	198
5937	1068	982	0	196
5940	1068	982	0	192
5943	1068	981	0	192
5946	1063	983	1	41
5976	1066	982	1	14
5979	1066	982	1	16
5982	1066	982	1	18
5991	1066	982	1	9
5997	1068	982	1	14
6006	1068	981	1	11
6009	1067	982	1	13
6012	1067	982	1	19
6015	1066	982	1	17
6018	1067	982	1	13
6021	1068	981	1	12
6024	1069	981	1	4
6027	1069	981	1	8
6030	1070	981	1	3
6033	1070	981	1	4
6036	1070	981	1	4
6039	1070	981	1	3
6042	1070	981	1	3
6045	1070	981	1	12
6048	1069	981	1	11
6051	1068	981	1	10
6054	1068	981	1	15
6057	1068	981	1	12
6060	1068	981	1	12
6063	1068	980	1	3
6066	1067	980	1	359
6069	1067	981	1	0
6072	1067	980	1	3
6075	1067	980	1	359
6078	1066	980	0	181
6081	1064	980	0	184
6084	1063	980	0	185
6087	1063	980	0	184
6090	1063	980	0	184
6093	1064	980	0	187
6096	1065	980	0	186
6099	1062	981	1	21
6102	1066	982	1	358
6105	1067	981	1	4
6108	1067	981	1	356
6111	1066	980	1	358
6114	1067	981	1	357
[truncated: 954 more rows]
