# Supplementary material for: Markerless tracking of an entire honey bee colony
Source: Nat Commun. 2021 Mar 19;12:1733. doi: 10.1038/s41467-021-21769-1 (PMC7979864; doi:10.1038/s41467-021-21769-1)
Supplement: Supplementary file 4 — Description of Additional Supplementary Files [file 41467_2021_21769_MOESM4_ESM.zip › raw_source/fig_5_sup_fig_21_22/S1_trajectories/000246.txt]

0	1146	1504	0	342
3	1146	1504	0	342
6	1146	1504	0	342
9	1145	1504	0	341
12	1146	1504	0	342
15	1145	1504	0	342
18	1146	1504	0	342
21	1145	1504	0	342
24	1145	1504	0	342
27	1145	1504	0	341
30	1145	1504	0	342
33	1145	1504	0	343
36	1145	1504	0	341
39	1145	1504	0	342
42	1145	1504	0	341
45	1145	1504	0	342
48	1145	1504	0	342
51	1145	1504	0	341
54	1145	1504	0	342
57	1145	1504	0	342
60	1145	1504	0	341
63	1145	1504	0	342
66	1145	1504	0	342
69	1145	1504	0	342
72	1145	1504	0	342
75	1145	1504	0	341
78	1145	1504	0	342
81	1145	1504	0	342
84	1145	1504	0	342
87	1145	1504	0	342
90	1145	1504	0	342
93	1145	1504	0	343
96	1145	1504	0	342
99	1145	1504	0	342
102	1145	1504	0	342
105	1145	1504	0	342
108	1145	1504	0	342
111	1145	1504	0	342
114	1145	1504	0	341
117	1145	1504	0	341
120	1145	1504	0	341
123	1145	1504	0	342
126	1145	1504	0	342
129	1145	1504	0	342
132	1145	1504	0	342
135	1145	1504	0	341
138	1145	1504	0	342
141	1146	1504	0	342
144	1145	1504	0	341
147	1145	1504	0	341
150	1145	1504	0	341
153	1145	1504	0	341
156	1145	1504	0	340
159	1145	1504	0	340
162	1145	1504	0	341
165	1145	1504	0	341
168	1145	1504	0	340
171	1146	1505	0	342
174	1146	1505	0	341
177	1145	1505	0	340
180	1145	1505	0	341
183	1145	1505	0	340
186	1145	1505	0	341
189	1145	1505	0	341
192	1146	1505	0	341
195	1145	1505	0	341
198	1145	1505	0	341
201	1145	1504	0	340
204	1145	1504	0	340
207	1145	1504	0	341
210	1145	1504	0	342
213	1145	1504	0	340
216	1145	1504	0	341
219	1145	1504	0	341
222	1145	1504	0	342
225	1145	1504	0	341
228	1145	1504	0	341
231	1145	1504	0	341
234	1145	1504	0	341
237	1145	1504	0	342
240	1145	1504	0	342
243	1145	1504	0	341
246	1145	1504	0	342
249	1145	1504	0	341
252	1145	1504	0	341
255	1145	1504	0	341
258	1145	1504	0	341
261	1145	1504	0	341
264	1145	1504	0	341
267	1145	1504	0	340
270	1145	1504	0	342
273	1145	1504	0	341
276	1145	1504	0	341
279	1145	1504	0	341
282	1145	1504	0	341
285	1145	1504	0	342
288	1145	1504	0	341
291	1145	1504	0	342
294	1145	1504	0	341
297	1145	1504	0	341
300	1145	1504	0	342
303	1145	1504	0	342
306	1145	1504	0	342
309	1145	1504	0	341
312	1145	1504	0	341
315	1145	1504	0	341
318	1145	1504	0	342
321	1145	1504	0	342
324	1145	1504	0	341
327	1145	1504	0	341
330	1145	1504	0	341
333	1145	1504	0	341
336	1145	1504	0	341
339	1145	1504	0	341
342	1145	1504	0	341
345	1145	1504	0	341
348	1145	1504	0	341
351	1145	1504	0	341
354	1145	1504	0	341
357	1145	1504	0	341
360	1145	1504	0	341
363	1145	1504	0	340
366	1145	1504	0	340
369	1145	1504	0	340
372	1145	1504	0	340
375	1145	1504	0	340
378	1145	1504	0	340
381	1145	1504	0	342
384	1145	1504	0	341
387	1145	1504	0	340
390	1146	1504	0	340
393	1146	1504	0	341
396	1145	1504	0	340
399	1145	1504	0	340
402	1145	1504	0	340
405	1145	1504	0	340
408	1145	1504	0	339
411	1145	1504	0	340
414	1146	1503	0	340
417	1145	1504	0	340
420	1145	1504	0	341
423	1145	1504	0	340
426	1145	1504	0	341
429	1145	1504	0	341
432	1145	1504	0	341
435	1145	1504	0	339
438	1144	1504	0	338
441	1144	1504	0	336
444	1144	1504	0	336
447	1145	1504	0	337
450	1144	1505	0	335
453	1144	1505	0	334
456	1144	1505	0	333
459	1144	1505	0	333
462	1144	1505	0	334
465	1144	1505	0	334
468	1144	1505	0	334
471	1144	1505	0	334
474	1144	1504	0	333
477	1144	1504	0	333
480	1144	1505	0	332
483	1144	1505	0	333
486	1144	1505	0	333
489	1144	1504	0	333
492	1144	1504	0	333
495	1144	1505	0	333
498	1144	1504	0	333
501	1144	1504	0	333
504	1144	1504	0	334
507	1144	1505	0	334
510	1144	1504	0	334
513	1144	1505	0	333
516	1144	1505	0	334
519	1144	1505	0	334
522	1144	1505	0	334
525	1144	1504	0	334
528	1144	1505	0	333
531	1145	1505	0	334
534	1145	1505	0	334
537	1144	1505	0	334
540	1145	1505	0	334
543	1145	1505	0	334
546	1145	1504	0	335
549	1145	1505	0	334
552	1145	1505	0	335
555	1145	1504	0	334
558	1145	1504	0	334
561	1145	1505	0	335
564	1145	1504	0	335
567	1145	1504	0	335
570	1145	1504	0	335
573	1145	1504	0	336
576	1145	1504	0	336
579	1145	1504	0	336
582	1145	1504	0	336
585	1145	1504	0	336
588	1145	1504	0	336
591	1145	1504	0	335
594	1145	1504	0	337
597	1144	1504	0	336
600	1145	1504	0	337
603	1145	1504	0	337
606	1144	1504	0	337
609	1144	1505	0	333
612	1144	1505	0	329
615	1144	1506	0	330
618	1144	1505	0	330
621	1144	1505	0	329
624	1144	1505	0	330
627	1144	1505	0	332
630	1144	1505	0	332
633	1144	1505	0	333
636	1144	1505	0	333
639	1145	1505	0	334
642	1144	1505	0	334
645	1144	1505	0	334
648	1145	1505	0	334
651	1144	1505	0	334
654	1145	1505	0	335
657	1144	1505	0	335
660	1144	1505	0	335
663	1144	1505	0	335
666	1144	1505	0	335
669	1144	1505	0	335
672	1144	1505	0	334
675	1144	1505	0	332
678	1145	1505	0	336
681	1144	1505	0	335
684	1144	1505	0	334
687	1144	1505	0	336
690	1144	1505	0	336
693	1145	1505	0	336
696	1144	1505	0	336
699	1144	1505	0	336
702	1144	1505	0	335
705	1144	1505	0	334
708	1144	1505	0	333
711	1144	1505	0	334
714	1144	1505	0	334
717	1144	1505	0	334
720	1144	1505	0	334
723	1144	1505	0	333
726	1144	1505	0	334
729	1144	1505	0	334
732	1144	1505	0	334
735	1144	1505	0	334
738	1144	1505	0	334
741	1144	1505	0	333
744	1144	1505	0	334
747	1144	1505	0	334
750	1144	1505	0	334
753	1144	1505	0	334
756	1144	1505	0	334
759	1144	1505	0	334
762	1144	1505	0	334
765	1144	1505	0	334
768	1144	1505	0	334
771	1144	1505	0	334
774	1144	1505	0	334
777	1144	1505	0	334
780	1144	1505	0	333
783	1144	1505	0	334
786	1144	1505	0	335
789	1144	1505	0	334
792	1144	1505	0	334
795	1144	1505	0	334
798	1144	1505	0	335
801	1144	1505	0	334
804	1144	1505	0	334
807	1144	1505	0	334
810	1144	1505	0	334
813	1144	1505	0	334
816	1144	1505	0	335
819	1144	1505	0	334
822	1144	1505	0	335
825	1144	1505	0	335
828	1144	1505	0	334
831	1144	1505	0	334
834	1144	1505	0	334
837	1144	1505	0	335
840	1144	1505	0	335
843	1144	1505	0	335
846	1144	1505	0	335
849	1144	1505	0	335
852	1144	1505	0	334
855	1144	1505	0	334
858	1144	1505	0	335
861	1144	1505	0	335
864	1144	1505	0	335
867	1144	1505	0	335
870	1144	1505	0	335
873	1144	1505	0	335
876	1144	1505	0	335
879	1144	1505	0	335
882	1144	1505	0	335
885	1144	1505	0	335
888	1144	1505	0	335
891	1144	1505	0	335
894	1144	1505	0	335
897	1144	1505	0	335
900	1144	1505	0	335
903	1144	1505	0	336
906	1144	1505	0	335
909	1144	1505	0	336
912	1144	1505	0	336
915	1144	1505	0	336
918	1144	1505	0	336
921	1144	1505	0	336
924	1144	1505	0	337
927	1144	1505	0	336
930	1144	1505	0	336
933	1144	1505	0	336
936	1144	1505	0	336
939	1144	1505	0	336
942	1144	1505	0	336
945	1144	1505	0	336
948	1144	1505	0	336
951	1144	1505	0	336
954	1144	1505	0	336
957	1144	1505	0	336
960	1144	1505	0	336
963	1144	1505	0	336
966	1144	1505	0	336
969	1144	1505	0	336
972	1144	1505	0	336
975	1144	1505	0	336
978	1144	1504	0	337
981	1144	1505	0	336
984	1144	1505	0	336
987	1144	1505	0	336
990	1144	1505	0	336
993	1144	1505	0	336
996	1144	1504	0	336
999	1146	1504	0	337
1002	1147	1504	0	336
1005	1147	1504	0	335
1008	1147	1504	0	335
1011	1146	1504	0	336
1014	1146	1504	0	337
1017	1146	1504	0	337
1020	1146	1504	0	338
1023	1146	1504	0	340
1026	1146	1504	0	338
1029	1147	1504	0	336
1032	1147	1504	0	336
1035	1146	1504	0	338
1038	1146	1504	0	337
1041	1146	1504	0	338
1044	1146	1504	0	335
1047	1147	1504	0	332
1050	1147	1503	0	335
1053	1147	1504	0	335
1056	1146	1503	0	337
1059	1147	1503	0	335
1062	1146	1503	0	337
1065	1146	1503	0	336
1068	1147	1503	0	332
1071	1147	1503	0	332
1074	1146	1503	0	333
1077	1147	1503	0	332
1080	1147	1504	0	332
1083	1147	1503	0	331
1086	1147	1504	0	329
1089	1148	1504	0	329
1092	1147	1504	0	331
1095	1148	1504	0	334
1098	1148	1504	0	332
1101	1148	1503	0	333
1104	1146	1503	0	333
1107	1146	1503	0	333
1110	1147	1503	0	331
1113	1147	1503	0	331
1116	1148	1503	0	335
1119	1148	1503	0	332
1122	1148	1503	0	333
1125	1147	1503	0	334
1128	1147	1503	0	334
1131	1148	1503	0	333
1134	1147	1503	0	336
1137	1148	1503	0	335
1140	1148	1503	0	334
1143	1148	1503	0	334
1146	1148	1503	0	333
1149	1148	1503	0	333
1152	1148	1503	0	332
1155	1148	1503	0	332
1158	1148	1503	0	333
1161	1147	1504	0	334
1164	1147	1504	0	335
1167	1147	1504	0	335
1170	1147	1504	0	332
1173	1147	1503	0	333
1176	1147	1503	0	333
1179	1147	1504	0	332
1182	1147	1504	0	334
1185	1147	1504	0	334
1188	1147	1504	0	334
1191	1147	1504	0	334
1194	1147	1504	0	334
1197	1147	1504	0	334
1200	1147	1504	0	335
1203	1147	1504	0	335
1206	1147	1503	0	335
1209	1147	1503	0	335
1212	1146	1504	0	336
1215	1146	1504	0	336
1218	1147	1504	0	336
1221	1147	1504	0	336
1224	1147	1503	0	336
1227	1146	1504	0	337
1230	1147	1504	0	336
1233	1147	1504	0	336
1236	1146	1504	0	337
1239	1146	1503	0	335
1242	1146	1503	0	335
1245	1146	1503	0	336
1248	1146	1504	0	336
1251	1146	1503	0	335
1254	1146	1503	0	335
1257	1146	1504	0	336
1260	1146	1504	0	336
1263	1146	1504	0	336
1266	1146	1504	0	335
1269	1146	1504	0	336
1272	1146	1504	0	335
1275	1146	1504	0	336
1278	1146	1504	0	336
1281	1146	1504	0	336
1284	1146	1504	0	336
1287	1146	1504	0	336
1290	1146	1504	0	336
1293	1146	1504	0	336
1296	1146	1504	0	335
1299	1146	1504	0	336
1302	1146	1504	0	336
1305	1147	1504	0	336
1308	1147	1504	0	336
1311	1148	1503	0	334
1314	1148	1504	0	336
1317	1147	1505	0	338
1320	1147	1505	0	338
1323	1147	1505	0	338
1326	1148	1505	0	339
1329	1147	1505	0	337
1332	1147	1505	0	338
1335	1147	1505	0	338
1338	1147	1505	0	338
1341	1147	1505	0	338
1344	1147	1505	0	338
1347	1147	1505	0	337
1350	1147	1505	0	338
1353	1147	1505	0	338
1356	1147	1505	0	339
1359	1147	1505	0	337
1362	1147	1505	0	338
1365	1147	1505	0	338
1368	1147	1505	0	338
1371	1147	1505	0	337
1374	1147	1505	0	339
1377	1147	1505	0	338
1380	1147	1505	0	338
1383	1147	1505	0	338
1386	1147	1505	0	338
1389	1147	1505	0	338
1392	1147	1505	0	339
1395	1147	1505	0	338
1398	1147	1505	0	338
1401	1147	1505	0	338
1404	1147	1505	0	338
1407	1147	1505	0	338
1410	1147	1505	0	337
1413	1147	1505	0	338
1416	1147	1505	0	337
1419	1147	1505	0	338
1422	1147	1505	0	338
1425	1147	1505	0	338
1428	1147	1505	0	338
1431	1147	1505	0	337
1434	1147	1505	0	338
1437	1147	1505	0	339
1440	1147	1505	0	338
1443	1147	1505	0	339
1446	1147	1505	0	339
1449	1147	1505	0	338
1452	1147	1505	0	338
1455	1147	1505	0	338
1458	1147	1505	0	338
1461	1147	1505	0	339
1464	1147	1505	0	339
1467	1147	1505	0	338
1470	1147	1505	0	338
1473	1147	1505	0	339
1476	1147	1505	0	338
1479	1147	1505	0	338
1482	1147	1505	0	339
1485	1147	1505	0	338
1488	1146	1505	0	337
1491	1146	1505	0	338
1494	1146	1504	0	339
1497	1147	1505	0	340
1500	1147	1505	0	340
1503	1147	1505	0	341
1506	1146	1505	0	341
1509	1147	1505	0	340
1512	1147	1504	0	341
1515	1147	1505	0	341
1518	1147	1505	0	342
1521	1147	1504	0	341
1524	1147	1504	0	340
1527	1146	1504	0	340
1530	1146	1504	0	341
1533	1147	1505	0	341
1536	1147	1505	0	341
1539	1147	1504	0	340
1542	1147	1505	0	341
1545	1147	1505	0	341
1548	1147	1505	0	342
1551	1147	1504	0	341
1554	1146	1504	0	341
1557	1146	1504	0	341
1560	1147	1504	0	341
1563	1146	1504	0	341
1566	1147	1504	0	341
1569	1147	1504	0	342
1572	1146	1505	0	340
1575	1146	1504	0	340
1578	1146	1504	0	340
1581	1146	1504	0	341
1584	1146	1505	0	341
1587	1146	1504	0	339
1590	1146	1505	0	340
1593	1146	1505	0	340
1596	1146	1505	0	340
1599	1146	1504	0	340
1602	1146	1504	0	340
1605	1146	1504	0	340
1608	1146	1504	0	339
1611	1147	1504	0	338
1614	1147	1504	0	339
1617	1147	1504	0	339
1620	1147	1504	0	339
1623	1147	1504	0	339
1626	1147	1504	0	339
1629	1147	1504	0	340
1632	1147	1504	0	342
1635	1147	1504	0	341
1638	1147	1504	0	339
1641	1147	1504	0	339
1644	1147	1504	0	339
1647	1147	1504	0	339
1650	1147	1504	0	339
1653	1147	1504	0	340
1656	1147	1504	0	340
1659	1147	1504	0	340
1662	1147	1504	0	339
1665	1147	1504	0	339
1668	1147	1504	0	340
1671	1147	1504	0	339
1674	1147	1504	0	340
1677	1147	1504	0	340
1680	1147	1504	0	340
1683	1147	1504	0	340
1686	1147	1504	0	340
1689	1147	1504	0	341
1692	1147	1504	0	341
1695	1147	1504	0	341
1698	1147	1504	0	341
1701	1147	1505	0	341
1704	1147	1505	0	340
1707	1147	1504	0	341
1710	1147	1504	0	341
1713	1147	1504	0	341
1716	1147	1504	0	341
1719	1147	1504	0	341
1722	1147	1505	0	341
1725	1147	1504	0	342
1728	1147	1505	0	341
1731	1147	1505	0	341
1734	1147	1504	0	341
1737	1147	1504	0	341
1740	1147	1504	0	341
1743	1147	1504	0	341
1746	1147	1504	0	340
1749	1147	1504	0	341
1752	1147	1505	0	341
1755	1147	1504	0	341
1758	1147	1504	0	341
1761	1147	1504	0	341
1764	1147	1504	0	341
1767	1146	1504	0	341
1770	1147	1505	0	341
1773	1146	1504	0	341
1776	1147	1504	0	341
1779	1146	1504	0	341
1782	1147	1504	0	341
1785	1146	1504	0	341
1788	1146	1504	0	342
1791	1146	1504	0	342
1794	1146	1504	0	341
1797	1146	1505	0	342
1800	1146	1504	0	342
1803	1146	1504	0	342
1806	1146	1505	0	342
1809	1146	1505	0	342
1812	1146	1505	0	342
1815	1146	1505	0	342
1818	1146	1505	0	342
1821	1146	1505	0	342
1824	1146	1505	0	342
1827	1146	1505	0	341
1830	1146	1504	0	341
1833	1146	1504	0	341
1836	1146	1505	0	342
1839	1146	1505	0	342
1842	1146	1504	0	341
1845	1146	1504	0	341
1848	1146	1504	0	341
1851	1146	1504	0	342
1854	1146	1505	0	342
1857	1146	1504	0	342
1860	1146	1504	0	341
1863	1146	1504	0	341
1866	1146	1504	0	341
1869	1146	1504	0	341
1872	1146	1504	0	341
1875	1146	1504	0	341
1878	1146	1505	0	342
1881	1146	1504	0	340
1884	1146	1504	0	341
1887	1146	1504	0	341
1890	1146	1505	0	342
1893	1146	1505	0	342
1896	1146	1505	0	342
1899	1146	1504	0	341
1902	1146	1505	0	341
1905	1146	1504	0	340
1908	1146	1504	0	341
1911	1146	1505	0	342
1914	1146	1505	0	341
1917	1146	1505	0	341
1920	1146	1504	0	341
1923	1146	1505	0	342
1926	1146	1505	0	341
1929	1146	1505	0	341
1932	1146	1504	0	340
1935	1146	1504	0	340
1938	1146	1504	0	341
1941	1146	1505	0	341
1944	1146	1505	0	341
1947	1146	1505	0	341
1950	1146	1505	0	341
1953	1146	1505	0	340
1956	1146	1505	0	341
1959	1146	1505	0	341
1962	1146	1505	0	342
1965	1146	1505	0	342
1968	1146	1505	0	342
1971	1146	1505	0	342
1974	1146	1505	0	342
1977	1146	1505	0	342
1980	1146	1505	0	342
1983	1146	1505	0	342
1986	1146	1505	0	341
1989	1146	1505	0	341
1992	1146	1505	0	341
1995	1146	1504	0	340
1998	1146	1505	0	341
2001	1146	1505	0	341
2004	1146	1505	0	341
2007	1146	1505	0	341
2010	1146	1505	0	341
2013	1145	1505	0	341
2016	1146	1505	0	340
2019	1146	1505	0	342
2022	1146	1505	0	342
2025	1146	1505	0	341
2028	1146	1505	0	342
2031	1146	1505	0	342
2034	1146	1505	0	341
2037	1146	1505	0	341
2040	1146	1505	0	341
2043	1146	1505	0	341
2046	1146	1505	0	341
2049	1146	1505	0	342
2052	1146	1505	0	341
2055	1146	1505	0	341
2058	1146	1505	0	341
2061	1146	1505	0	341
2064	1145	1505	0	341
2067	1145	1505	0	341
2070	1146	1505	0	341
2073	1145	1505	0	341
2076	1146	1505	0	342
2079	1146	1505	0	342
2082	1146	1505	0	342
2085	1145	1505	0	342
2088	1146	1505	0	342
2091	1146	1505	0	342
2094	1146	1505	0	342
2097	1146	1505	0	342
2100	1146	1505	0	342
2103	1146	1505	0	342
2106	1146	1505	0	342
2109	1146	1505	0	342
2112	1146	1505	0	342
2115	1146	1505	0	341
2118	1145	1505	0	341
2121	1146	1505	0	341
2124	1145	1505	0	341
2127	1145	1505	0	342
2130	1146	1505	0	342
2133	1145	1505	0	341
2136	1145	1505	0	341
2139	1145	1505	0	341
2142	1145	1505	0	342
2145	1145	1505	0	342
2148	1145	1505	0	341
2151	1145	1505	0	342
2154	1146	1505	0	342
2157	1146	1505	0	341
2160	1146	1505	0	342
2163	1145	1505	0	342
2166	1145	1505	0	341
2169	1146	1505	0	342
2172	1145	1505	0	342
2175	1145	1505	0	341
2178	1145	1505	0	340
2181	1145	1505	0	340
2184	1145	1505	0	340
2187	1145	1505	0	341
2190	1145	1505	0	340
2193	1145	1505	0	340
2196	1145	1505	0	341
2199	1145	1505	0	341
2202	1145	1505	0	340
2205	1145	1505	0	341
2208	1145	1505	0	341
2211	1145	1505	0	341
2214	1145	1505	0	341
2217	1145	1505	0	342
2220	1145	1505	0	342
2223	1146	1505	0	342
2226	1145	1505	0	341
2229	1145	1505	0	341
2232	1145	1505	0	342
2235	1146	1505	0	341
2238	1145	1505	0	341
2241	1145	1504	0	341
2244	1145	1505	0	341
2247	1145	1504	0	341
2250	1145	1505	0	342
2253	1145	1504	0	341
2256	1145	1504	0	342
2259	1145	1504	0	341
2262	1145	1504	0	342
2265	1145	1505	0	341
2268	1145	1504	0	342
2271	1145	1504	0	342
2274	1145	1504	0	343
2277	1145	1504	0	343
2280	1145	1504	0	342
2283	1145	1504	0	341
2286	1145	1504	0	342
2289	1145	1504	0	341
2292	1146	1504	0	340
2295	1145	1504	0	341
2298	1145	1504	0	342
2301	1145	1504	0	341
2304	1145	1504	0	342
2307	1145	1504	0	341
2310	1145	1504	0	341
2313	1145	1504	0	341
2316	1145	1504	0	342
2319	1145	1504	0	342
2322	1145	1504	0	341
2325	1145	1504	0	342
2328	1145	1504	0	342
2331	1145	1504	0	342
2334	1145	1504	0	342
2337	1145	1504	0	342
2340	1145	1504	0	343
2343	1145	1504	0	342
2346	1145	1504	0	343
2349	1145	1504	0	343
2352	1145	1504	0	342
2355	1145	1504	0	342
2358	1145	1504	0	342
2361	1145	1504	0	342
2364	1145	1504	0	342
2367	1145	1504	0	342
2370	1145	1504	0	342
2373	1145	1504	0	342
2376	1145	1504	0	342
2379	1145	1504	0	343
2382	1145	1504	0	343
2385	1145	1504	0	342
2388	1145	1504	0	343
2391	1145	1504	0	342
2394	1145	1504	0	342
2397	1145	1504	0	342
2400	1145	1504	0	343
2403	1145	1504	0	342
2406	1145	1504	0	342
2409	1145	1504	0	342
2412	1145	1504	0	342
2415	1145	1504	0	342
2418	1145	1504	0	342
2421	1145	1504	0	342
2424	1145	1504	0	342
2427	1145	1504	0	342
2430	1146	1504	0	342
2433	1145	1504	0	341
2436	1145	1504	0	343
2439	1146	1504	0	343
2442	1145	1504	0	342
2445	1145	1504	0	342
2448	1146	1504	0	343
2451	1145	1504	0	342
2454	1145	1504	0	343
2457	1146	1504	0	343
2460	1145	1504	0	343
2463	1145	1504	0	342
2466	1145	1504	0	342
2469	1145	1504	0	343
2472	1145	1504	0	344
2475	1145	1504	0	344
2478	1146	1504	0	342
2481	1146	1504	0	342
2484	1145	1504	0	342
2487	1145	1504	0	343
2490	1145	1504	0	342
2493	1145	1504	0	342
2496	1145	1504	0	342
2499	1145	1504	0	342
2502	1145	1504	0	342
2505	1145	1504	0	341
2508	1145	1505	0	341
2511	1145	1505	0	341
2514	1146	1505	0	340
2517	1146	1504	0	340
2520	1146	1504	0	340
2523	1146	1505	0	342
2526	1146	1505	0	341
2529	1146	1504	0	337
2532	1147	1504	0	341
2535	1147	1504	0	340
2538	1147	1504	0	341
2541	1147	1504	0	339
2544	1147	1505	0	339
2547	1148	1505	0	338
2550	1148	1506	0	340
2553	1147	1506	0	340
2556	1147	1506	0	340
2559	1147	1505	0	339
2562	1147	1505	0	339
2565	1147	1505	0	339
2568	1147	1505	0	339
2571	1147	1505	0	339
2574	1147	1505	0	339
2577	1147	1505	0	338
2580	1147	1505	0	340
2583	1147	1505	0	342
2586	1147	1505	0	340
2589	1147	1504	0	339
2592	1146	1505	0	340
2595	1146	1505	0	340
2598	1147	1505	0	340
2601	1147	1505	0	340
2604	1146	1505	0	339
2607	1146	1504	0	339
2610	1146	1504	0	339
2613	1146	1504	0	340
2616	1146	1504	0	339
2619	1146	1504	0	339
2622	1146	1504	0	338
2625	1146	1504	0	339
2628	1146	1504	0	340
2631	1146	1504	0	340
2634	1146	1504	0	340
2637	1146	1504	0	339
2640	1146	1504	0	340
2643	1146	1504	0	338
2646	1146	1504	0	337
2649	1146	1504	0	339
2652	1146	1504	0	339
2655	1146	1504	0	339
2658	1146	1504	0	340
2661	1146	1504	0	341
2664	1146	1504	0	340
2667	1146	1504	0	341
2670	1146	1504	0	340
2673	1146	1504	0	341
2676	1146	1504	0	340
2679	1145	1504	0	339
2682	1145	1504	0	338
2685	1145	1504	0	338
2688	1146	1504	0	339
2691	1146	1504	0	341
2694	1146	1504	0	341
2697	1146	1504	0	340
2700	1146	1504	0	339
2703	1146	1504	0	340
2706	1147	1504	0	342
2709	1149	1504	0	341
2712	1151	1503	0	340
2715	1151	1503	0	342
2718	1151	1504	0	341
2721	1151	1503	0	340
2724	1151	1504	0	341
2727	1151	1504	0	340
2730	1151	1504	0	340
2733	1150	1504	0	341
2736	1151	1504	0	336
2739	1151	1504	0	337
2742	1151	1503	0	339
2745	1151	1503	0	340
2748	1152	1503	0	339
2751	1151	1503	0	339
2754	1151	1503	0	339
2757	1151	1504	0	336
2760	1152	1503	0	336
2763	1151	1504	0	338
2766	1151	1503	0	338
2769	1151	1503	0	339
2772	1151	1503	0	340
2775	1151	1503	0	339
2778	1150	1504	0	339
2781	1151	1504	0	338
2784	1150	1503	0	338
2787	1150	1504	0	339
2790	1150	1503	0	338
2793	1150	1504	0	338
2796	1149	1503	0	338
2799	1149	1504	0	338
2802	1149	1503	0	335
2805	1150	1504	0	340
2808	1149	1504	0	340
2811	1149	1504	0	340
2814	1149	1504	0	342
2817	1149	1504	0	342
2820	1149	1504	0	342
2823	1149	1503	0	341
2826	1149	1504	0	342
2829	1149	1504	0	343
2832	1148	1504	0	342
2835	1148	1504	0	341
2838	1148	1504	0	341
2841	1148	1504	0	340
2844	1148	1504	0	340
2847	1148	1504	0	340
2850	1147	1504	0	341
2853	1147	1504	0	341
2856	1147	1504	0	341
2859	1147	1504	0	339
2862	1148	1504	0	340
2865	1148	1505	0	340
2868	1148	1505	0	340
2871	1148	1505	0	339
2874	1148	1505	0	336
2877	1148	1505	0	336
2880	1149	1504	0	340
2883	1149	1504	0	341
2886	1148	1504	0	343
2889	1147	1504	0	346
2892	1146	1504	0	344
2895	1146	1504	0	345
2898	1146	1504	0	345
2901	1146	1504	0	345
2904	1146	1504	0	345
2907	1146	1504	0	346
2910	1146	1504	0	347
2913	1146	1504	0	346
2916	1147	1504	0	345
2919	1146	1504	0	347
2922	1147	1504	0	348
2925	1147	1503	0	348
2928	1146	1504	0	346
2931	1147	1504	0	346
2934	1147	1503	0	347
2937	1147	1503	0	346
2940	1147	1504	0	346
2943	1147	1503	0	345
2946	1146	1503	0	345
2949	1146	1503	0	343
2952	1146	1504	0	343
2955	1147	1504	0	342
2958	1147	1505	0	336
2961	1147	1505	0	333
2964	1147	1504	0	335
2967	1147	1504	0	338
2970	1148	1504	0	338
2973	1148	1504	0	338
2976	1148	1504	0	339
2979	1150	1504	0	341
2982	1150	1504	0	340
2985	1151	1504	0	339
2988	1151	1503	0	337
2991	1151	1503	0	337
2994	1151	1503	0	338
2997	1150	1503	0	335
3000	1150	1503	0	333
3003	1150	1503	0	333
3006	1150	1503	0	333
3009	1149	1503	0	334
3012	1149	1503	0	335
3015	1149	1503	0	337
3018	1149	1503	0	336
3021	1149	1503	0	334
3024	1149	1503	0	334
3027	1149	1503	0	335
3030	1148	1503	0	334
3033	1148	1503	0	335
3036	1149	1503	0	335
3039	1149	1503	0	336
3042	1149	1503	0	334
3045	1149	1503	0	333
3048	1149	1503	0	332
3051	1149	1503	0	332
3054	1149	1502	0	333
3057	1149	1502	0	331
3060	1149	1502	0	335
3063	1149	1502	0	337
3066	1149	1503	0	338
3069	1149	1503	0	337
3072	1149	1503	0	338
3075	1148	1503	0	338
3078	1148	1503	0	337
3081	1148	1503	0	337
3084	1148	1503	0	339
3087	1148	1503	0	338
3090	1148	1503	0	338
3093	1148	1503	0	336
3096	1148	1503	0	337
3099	1148	1503	0	338
3102	1148	1503	0	338
3105	1148	1503	0	339
3108	1148	1503	0	339
3111	1148	1503	0	339
3114	1148	1503	0	339
3117	1148	1503	0	340
3120	1148	1503	0	340
3123	1148	1503	0	340
3126	1148	1503	0	340
3129	1148	1503	0	339
3132	1148	1503	0	339
3135	1148	1503	0	337
3138	1148	1503	0	337
3141	1148	1503	0	338
3144	1148	1503	0	338
3147	1148	1503	0	340
3150	1148	1503	0	341
3153	1148	1503	0	341
3156	1148	1503	0	341
3159	1148	1503	0	340
3162	1147	1503	0	340
3165	1148	1503	0	341
3168	1148	1503	0	341
3171	1148	1503	0	340
3174	1148	1503	0	339
3177	1148	1503	0	337
3180	1148	1503	0	337
3183	1148	1502	0	337
3186	1148	1502	0	338
3189	1148	1502	0	338
3192	1148	1502	0	339
3195	1148	1503	0	341
3198	1148	1503	0	340
3201	1148	1503	0	341
3204	1148	1503	0	341
3207	1148	1503	0	339
3210	1148	1503	0	338
3213	1148	1504	0	339
3216	1146	1505	0	338
3219	1146	1505	0	338
3222	1146	1505	0	339
3225	1146	1505	0	337
3228	1146	1505	0	339
3231	1146	1505	0	339
3234	1146	1505	0	339
3237	1146	1505	0	338
3240	1146	1505	0	337
3243	1146	1504	0	337
3246	1146	1504	0	339
3249	1146	1504	0	339
3252	1146	1504	0	339
3255	1146	1504	0	337
3258	1146	1504	0	338
3261	1146	1504	0	338
3264	1146	1504	0	339
3267	1146	1504	0	339
3270	1146	1504	0	340
3273	1146	1504	0	340
3276	1146	1504	0	339
3279	1146	1504	0	339
3282	1146	1504	0	339
3285	1146	1504	0	339
3288	1146	1504	0	339
3291	1146	1504	0	338
3294	1146	1504	0	338
3297	1146	1504	0	338
3300	1146	1503	0	338
3303	1146	1504	0	338
3306	1147	1503	0	337
3309	1147	1503	0	337
3312	1147	1503	0	337
3315	1147	1503	0	338
3318	1147	1503	0	338
3321	1147	1503	0	337
3324	1147	1503	0	338
3327	1147	1503	0	338
3330	1147	1503	0	338
3333	1147	1503	0	338
3336	1147	1503	0	338
3339	1147	1503	0	338
3342	1147	1503	0	338
3345	1147	1503	0	338
3348	1147	1503	0	338
3351	1147	1503	0	339
3354	1147	1503	0	339
3357	1147	1503	0	339
3360	1147	1503	0	339
3363	1148	1503	0	339
3366	1148	1503	0	340
3369	1148	1504	0	342
3372	1147	1503	0	344
3375	1147	1503	0	344
3378	1147	1503	0	344
3381	1148	1503	0	345
3384	1148	1503	0	344
3387	1147	1503	0	344
3390	1147	1503	0	344
3393	1147	1503	0	344
3396	1147	1503	0	344
3399	1147	1503	0	344
3402	1147	1503	0	344
3405	1147	1503	0	344
3408	1148	1503	0	344
3411	1147	1503	0	343
3414	1147	1503	0	343
3417	1148	1503	0	343
3420	1147	1503	0	342
3423	1148	1503	0	343
3426	1147	1503	0	343
3429	1147	1503	0	342
3432	1147	1503	0	343
3435	1147	1504	0	343
3438	1147	1503	0	344
3441	1147	1503	0	342
3444	1147	1503	0	342
3447	1147	1503	0	343
3450	1147	1503	0	343
3453	1147	1503	0	342
3456	1147	1503	0	343
3459	1147	1503	0	343
3462	1147	1503	0	343
3465	1147	1503	0	342
3468	1147	1503	0	342
3471	1147	1503	0	342
3474	1147	1503	0	343
3477	1147	1503	0	343
3480	1147	1503	0	342
3483	1147	1503	0	343
3486	1147	1503	0	342
3489	1147	1503	0	342
3492	1147	1503	0	342
3495	1147	1503	0	342
3498	1147	1503	0	342
3501	1147	1503	0	342
3504	1147	1503	0	341
3507	1147	1503	0	341
3510	1147	1503	0	341
3513	1147	1503	0	342
3516	1147	1503	0	342
3519	1147	1503	0	341
3522	1147	1503	0	342
3525	1147	1503	0	340
3528	1147	1503	0	342
3531	1147	1503	0	342
3534	1147	1503	0	342
3537	1147	1503	0	342
3540	1148	1503	0	342
3543	1147	1503	0	341
3546	1147	1503	0	342
3549	1147	1503	0	342
3552	1147	1503	0	342
3555	1147	1503	0	342
3558	1147	1503	0	342
3561	1147	1503	0	342
3564	1147	1503	0	342
3567	1147	1503	0	342
3570	1147	1503	0	342
3573	1147	1503	0	342
3576	1147	1503	0	342
3579	1147	1503	0	342
3582	1147	1503	0	342
3585	1147	1503	0	342
3588	1148	1503	0	342
3591	1148	1503	0	342
3594	1148	1503	0	342
3597	1148	1503	0	342
3600	1148	1503	0	342
3603	1148	1503	0	342
3606	1147	1503	0	342
3609	1147	1503	0	342
3612	1147	1503	0	342
3615	1148	1503	0	341
3618	1147	1503	0	342
3621	1147	1503	0	341
3624	1148	1503	0	340
3627	1148	1503	0	342
3630	1148	1503	0	342
3633	1148	1503	0	342
3636	1148	1503	0	342
3639	1148	1503	0	341
3642	1148	1503	0	342
3645	1148	1503	0	341
3648	1148	1503	0	341
3651	1148	1503	0	341
3654	1148	1503	0	341
3657	1148	1503	0	341
3660	1148	1503	0	341
3663	1148	1503	0	341
3666	1148	1503	0	341
3669	1148	1503	0	341
3672	1148	1503	0	341
3675	1148	1503	0	342
3678	1148	1503	0	341
3681	1147	1503	0	341
3684	1148	1503	0	341
3687	1147	1503	0	341
3690	1148	1503	0	341
3693	1148	1503	0	341
3696	1147	1503	0	340
3699	1147	1503	0	341
3702	1147	1503	0	341
3705	1147	1503	0	341
3708	1148	1503	0	341
3711	1147	1503	0	340
3714	1148	1503	0	341
3717	1147	1503	0	340
3720	1148	1503	0	341
3723	1148	1503	0	341
3726	1148	1503	0	341
3729	1148	1503	0	341
3732	1148	1503	0	341
3735	1148	1503	0	341
3738	1147	1503	0	341
3741	1147	1503	0	341
3744	1147	1503	0	340
3747	1147	1503	0	341
3750	1148	1503	0	342
3753	1148	1503	0	341
3756	1148	1503	0	341
3759	1147	1503	0	341
3762	1147	1503	0	341
3765	1147	1503	0	341
3768	1148	1503	0	341
3771	1148	1503	0	341
3774	1148	1503	0	341
3777	1148	1503	0	341
3780	1147	1503	0	341
3783	1148	1503	0	341
3786	1148	1503	0	341
3789	1148	1503	0	341
3792	1147	1503	0	341
3795	1148	1503	0	341
3798	1147	1503	0	341
3801	1147	1503	0	341
3804	1147	1503	0	341
3807	1147	1503	0	340
3810	1147	1503	0	341
3813	1147	1503	0	341
3816	1147	1503	0	340
3819	1147	1503	0	341
3822	1148	1503	0	341
3825	1148	1503	0	341
3828	1147	1503	0	340
3831	1147	1503	0	340
3834	1147	1503	0	341
3837	1147	1503	0	341
3840	1147	1503	0	341
3843	1147	1503	0	340
3846	1147	1503	0	341
3849	1147	1503	0	341
3852	1147	1503	0	341
3855	1147	1503	0	341
3858	1147	1503	0	340
3861	1147	1503	0	341
3864	1147	1503	0	341
3867	1147	1503	0	341
3870	1147	1503	0	341
3873	1147	1503	0	341
3876	1147	1503	0	341
3879	1147	1503	0	341
3882	1147	1503	0	341
3885	1147	1503	0	341
3888	1147	1503	0	341
3891	1147	1503	0	341
3894	1147	1503	0	341
3897	1147	1503	0	341
3900	1147	1503	0	341
3903	1147	1503	0	341
3906	1147	1503	0	341
3909	1147	1503	0	341
3912	1147	1503	0	341
3915	1147	1503	0	341
3918	1147	1503	0	342
3921	1147	1503	0	341
3924	1147	1503	0	341
3927	1147	1503	0	341
3930	1147	1503	0	341
3933	1147	1503	0	341
3936	1147	1503	0	341
3939	1147	1503	0	341
3942	1147	1503	0	341
3945	1147	1503	0	341
3948	1147	1503	0	342
3951	1147	1503	0	341
3954	1147	1503	0	342
3957	1147	1503	0	342
3960	1147	1503	0	341
3963	1147	1503	0	342
3966	1147	1503	0	342
3969	1147	1503	0	342
3972	1147	1503	0	342
3975	1147	1503	0	342
3978	1147	1503	0	342
3981	1147	1503	0	342
3984	1147	1503	0	342
3987	1147	1503	0	342
3990	1147	1503	0	342
3993	1147	1503	0	342
3996	1147	1503	0	342
3999	1147	1503	0	343
4002	1147	1503	0	342
4005	1147	1502	0	342
4008	1147	1502	0	343
4011	1147	1502	0	342
4014	1148	1503	0	343
4017	1147	1504	0	344
4020	1146	1505	0	346
4023	1145	1505	0	343
4026	1145	1506	0	343
4029	1145	1506	0	344
4032	1146	1505	0	341
4035	1146	1506	0	344
4038	1148	1506	0	346
4041	1147	1506	0	345
4044	1146	1506	0	344
4047	1146	1507	0	343
4050	1145	1507	0	341
4053	1145	1507	0	340
4056	1145	1507	0	341
4059	1145	1508	0	340
4062	1144	1508	0	341
4065	1145	1508	0	341
4068	1145	1508	0	341
4071	1146	1508	0	341
4074	1144	1509	0	340
4077	1144	1508	0	340
4080	1144	1508	0	340
4083	1144	1508	0	342
4086	1144	1508	0	342
4089	1144	1508	0	343
4092	1144	1508	0	341
4095	1144	1508	0	342
4098	1145	1508	0	345
4101	1145	1507	0	344
4104	1145	1507	0	345
4107	1145	1507	0	345
4110	1145	1507	0	345
4113	1145	1507	0	345
4116	1145	1507	0	345
4119	1145	1507	0	345
4122	1145	1507	0	345
4125	1145	1507	0	344
4128	1145	1507	0	346
4131	1145	1507	0	345
4134	1145	1507	0	345
4137	1145	1507	0	346
4140	1145	1507	0	345
4143	1145	1507	0	345
4146	1145	1507	0	345
4149	1145	1507	0	345
4152	1145	1506	0	344
4155	1145	1506	0	344
4158	1145	1506	0	345
4161	1145	1506	0	345
4164	1145	1506	0	345
4167	1145	1507	0	345
4170	1146	1507	0	345
4173	1146	1507	0	345
4176	1145	1506	0	345
4179	1145	1506	0	345
4182	1146	1506	0	345
4185	1146	1501	0	337
4188	1147	1499	0	344
4191	1147	1499	0	346
4194	1147	1499	0	348
4197	1147	1498	0	347
4200	1147	1497	0	356
4203	1147	1498	0	356
4206	1147	1499	0	357
4209	1147	1499	0	357
4212	1147	1499	0	356
4215	1146	1498	0	356
4218	1146	1498	0	357
4221	1146	1498	0	358
4224	1145	1498	0	357
4227	1145	1498	0	355
4230	1145	1498	0	356
4233	1144	1498	0	356
4236	1144	1497	0	354
4239	1144	1497	0	353
4242	1143	1497	0	352
4245	1143	1497	0	349
4248	1142	1496	0	350
4251	1142	1496	0	350
4254	1141	1496	0	349
4257	1139	1496	0	350
4260	1137	1496	0	347
4263	1136	1494	0	349
4266	1135	1494	0	346
4269	1134	1494	0	343
4272	1133	1493	0	344
4275	1131	1493	0	344
4278	1131	1493	0	342
4281	1130	1492	0	341
4284	1129	1491	0	339
4287	1129	1490	0	339
4290	1129	1489	0	338
4293	1129	1489	0	335
4296	1129	1489	0	334
4299	1129	1489	0	334
4302	1130	1489	0	335
4305	1131	1489	0	335
4308	1130	1489	0	336
4311	1131	1489	0	336
4314	1131	1489	0	335
4317	1130	1489	0	335
4320	1131	1489	0	334
4323	1131	1489	0	334
4326	1131	1489	0	334
4329	1131	1489	0	334
4332	1131	1489	0	333
4335	1132	1489	0	332
4338	1132	1490	0	332
4341	1133	1490	0	333
4344	1133	1490	0	332
4347	1133	1490	0	332
4350	1133	1490	0	332
4353	1133	1490	0	332
4356	1133	1490	0	331
4359	1133	1490	0	332
4362	1133	1490	0	331
4365	1133	1490	0	332
4368	1134	1490	0	332
4371	1134	1490	0	334
4374	1134	1490	0	335
4377	1134	1490	0	336
4380	1134	1490	0	336
4383	1134	1490	0	336
4386	1135	1490	0	336
4389	1135	1490	0	335
4392	1135	1490	0	336
4395	1135	1490	0	336
4398	1135	1490	0	336
4401	1135	1490	0	336
4404	1135	1490	0	336
4407	1135	1489	0	336
4410	1135	1489	0	335
4413	1135	1489	0	335
4416	1135	1489	0	337
4419	1135	1489	0	338
4422	1135	1489	0	338
4425	1136	1489	0	338
4428	1136	1489	0	338
4431	1135	1490	0	338
4434	1135	1490	0	339
4437	1135	1490	0	339
4440	1135	1489	0	339
4443	1135	1489	0	339
4446	1136	1489	0	339
4449	1135	1489	0	338
4452	1135	1489	0	339
4455	1135	1489	0	338
4458	1135	1489	0	339
4461	1135	1489	0	338
4464	1136	1489	0	339
4467	1135	1489	0	339
4470	1135	1489	0	339
4473	1135	1490	0	339
4476	1135	1489	0	339
4479	1135	1489	0	339
4482	1136	1489	0	339
4485	1136	1489	0	339
4488	1136	1489	0	339
4491	1136	1489	0	339
4494	1136	1489	0	339
4497	1136	1489	0	339
4500	1136	1489	0	340
4503	1136	1489	0	339
4506	1135	1490	0	339
4509	1135	1489	0	339
4512	1135	1489	0	339
4515	1135	1489	0	339
4518	1136	1489	0	340
4521	1136	1489	0	339
4524	1135	1489	0	339
4527	1136	1489	0	340
4530	1136	1489	0	339
4533	1135	1489	0	339
4536	1136	1489	0	340
4539	1136	1489	0	340
4542	1136	1489	0	340
4545	1136	1489	0	340
4548	1135	1489	0	340
4551	1136	1489	0	341
4554	1136	1489	0	340
4557	1136	1489	0	340
4560	1136	1489	0	339
4563	1136	1489	0	340
4566	1136	1489	0	340
4569	1136	1489	0	339
4572	1136	1489	0	340
4575	1136	1489	0	340
4578	1136	1489	0	340
4581	1136	1489	0	340
4584	1136	1489	0	340
4587	1136	1489	0	340
4590	1136	1490	0	340
4593	1136	1489	0	340
4596	1136	1489	0	341
4599	1136	1489	0	340
4602	1136	1489	0	340
4605	1136	1490	0	340
4608	1136	1489	0	340
4611	1136	1489	0	341
4614	1136	1489	0	340
4617	1136	1489	0	340
4620	1136	1489	0	339
4623	1136	1489	0	340
4626	1136	1489	0	340
4629	1136	1489	0	340
4632	1136	1489	0	340
4635	1136	1489	0	340
4638	1136	1489	0	340
4641	1136	1489	0	340
4644	1136	1489	0	341
4647	1136	1489	0	340
4650	1136	1489	0	340
4653	1137	1489	0	340
4656	1136	1489	0	340
4659	1137	1489	0	340
4662	1137	1489	0	340
4665	1136	1489	0	340
4668	1137	1489	0	340
4671	1136	1489	0	340
4674	1137	1489	0	339
4677	1137	1489	0	340
4680	1137	1489	0	340
4683	1137	1489	0	340
4686	1137	1489	0	340
4689	1137	1489	0	340
4692	1137	1489	0	340
4695	1137	1489	0	339
4698	1137	1489	0	340
4701	1137	1489	0	340
4704	1137	1489	0	340
4707	1137	1489	0	340
4710	1137	1489	0	340
4713	1136	1489	0	339
4716	1137	1489	0	339
4719	1137	1489	0	340
4722	1136	1489	0	339
4725	1137	1489	0	339
4728	1137	1489	0	339
4731	1137	1489	0	339
4734	1137	1489	0	339
4737	1137	1489	0	339
4740	1137	1489	0	339
4743	1137	1489	0	339
4746	1137	1489	0	339
4749	1137	1489	0	339
4752	1137	1489	0	339
4755	1137	1489	0	339
4758	1137	1489	0	339
4761	1137	1489	0	338
4764	1137	1489	0	338
4767	1137	1489	0	339
4770	1137	1489	0	338
4773	1137	1489	0	338
4776	1137	1489	0	339
4779	1137	1489	0	339
4782	1137	1489	0	339
4785	1137	1489	0	339
4788	1137	1489	0	339
4791	1137	1489	0	339
4794	1137	1489	0	339
4797	1137	1489	0	339
4800	1137	1489	0	339
4803	1137	1489	0	338
4806	1137	1489	0	338
4809	1137	1489	0	339
4812	1137	1489	0	338
4815	1137	1489	0	339
4818	1137	1489	0	339
4821	1137	1489	0	338
4824	1137	1489	0	338
4827	1137	1489	0	338
4830	1137	1489	0	339
4833	1137	1489	0	338
4836	1137	1489	0	338
4839	1137	1489	0	338
4842	1137	1489	0	338
4845	1137	1489	0	338
4848	1137	1489	0	338
4851	1137	1489	0	338
4854	1137	1489	0	339
4857	1137	1489	0	338
4860	1137	1489	0	338
4863	1137	1489	0	338
4866	1137	1489	0	339
4869	1137	1490	0	340
4872	1136	1490	0	339
4875	1136	1492	0	335
4878	1134	1493	0	338
4881	1134	1496	0	329
4884	1132	1498	0	321
4887	1130	1498	0	319
4890	1131	1499	0	318
4893	1130	1499	0	317
4896	1129	1499	0	316
4899	1127	1499	0	312
4902	1126	1499	0	312
4905	1127	1499	0	312
4908	1127	1499	0	312
4911	1127	1499	0	312
4914	1127	1499	0	311
4917	1126	1499	0	312
4920	1126	1499	0	312
4923	1126	1499	0	312
4926	1126	1499	0	311
4929	1126	1499	0	312
4932	1126	1499	0	311
4935	1126	1499	0	310
4938	1127	1499	0	310
4941	1127	1499	0	310
4944	1127	1499	0	312
4947	1127	1499	0	315
4950	1127	1499	0	313
4953	1127	1499	0	316
4956	1128	1499	0	318
4959	1128	1498	0	320
4962	1128	1497	0	323
4965	1127	1497	0	324
4968	1127	1498	0	320
4971	1128	1498	0	323
4974	1127	1498	0	323
4977	1127	1498	0	322
4980	1127	1498	0	324
4983	1127	1499	0	325
4986	1125	1500	0	328
4989	1125	1500	0	333
4992	1124	1501	0	321
4995	1124	1502	0	320
4998	1125	1503	0	322
5001	1126	1504	0	323
5004	1127	1504	0	323
5007	1126	1504	0	316
5010	1127	1504	0	321
5013	1127	1504	0	316
5016	1128	1504	0	313
5019	1128	1503	0	323
5022	1128	1503	0	327
5025	1128	1503	0	331
5028	1128	1504	0	327
5031	1128	1504	0	326
5034	1128	1503	0	327
5037	1128	1503	0	328
5040	1128	1503	0	331
5043	1128	1503	0	331
5046	1128	1503	0	333
5049	1129	1503	0	330
5052	1129	1503	0	332
5055	1129	1503	0	331
5058	1129	1503	0	332
5061	1129	1503	0	332
5064	1129	1503	0	332
5067	1129	1503	0	332
5070	1129	1503	0	333
5073	1130	1503	0	333
5076	1130	1503	0	333
5079	1130	1503	0	334
5082	1130	1503	0	335
5085	1130	1502	0	334
5088	1130	1502	0	334
5091	1130	1502	0	334
5094	1130	1502	0	332
5097	1130	1502	0	332
5100	1130	1502	0	332
5103	1130	1502	0	333
5106	1130	1501	0	333
5109	1129	1501	0	334
5112	1130	1501	0	333
5115	1130	1501	0	333
5118	1130	1501	0	333
5121	1130	1501	0	334
5124	1130	1501	0	333
5127	1130	1501	0	333
5130	1130	1501	0	333
5133	1130	1501	0	333
5136	1130	1501	0	333
5139	1130	1501	0	333
5142	1130	1501	0	333
5145	1130	1501	0	334
5148	1130	1501	0	334
5151	1130	1501	0	335
5154	1130	1502	0	337
5157	1130	1504	0	342
5160	1130	1505	0	344
5163	1130	1504	0	343
5166	1130	1504	0	343
5169	1130	1504	0	342
5172	1130	1504	0	341
5175	1130	1503	0	341
5178	1130	1503	0	340
5181	1130	1503	0	341
5184	1130	1503	0	341
5187	1131	1503	0	340
5190	1131	1503	0	340
5193	1131	1503	0	340
5196	1131	1503	0	339
5199	1131	1503	0	338
5202	1131	1503	0	338
5205	1132	1503	0	339
5208	1131	1502	0	339
5211	1132	1502	0	338
5214	1132	1502	0	338
5217	1132	1502	0	340
5220	1132	1502	0	341
5223	1131	1502	0	340
5226	1131	1502	0	337
5229	1132	1502	0	337
5232	1132	1502	0	338
5235	1132	1502	0	339
5238	1132	1502	0	339
5241	1132	1502	0	339
5244	1132	1502	0	340
5247	1132	1502	0	340
5250	1132	1501	0	340
5253	1132	1501	0	339
5256	1132	1502	0	339
5259	1132	1501	0	338
5262	1132	1501	0	338
5265	1132	1501	0	337
5268	1132	1501	0	337
5271	1132	1501	0	337
5274	1132	1501	0	337
5277	1132	1501	0	339
5280	1132	1501	0	337
5283	1132	1501	0	337
5286	1132	1501	0	337
5289	1132	1501	0	337
5292	1132	1500	0	338
5295	1132	1500	0	338
5298	1132	1500	0	339
5301	1132	1500	0	339
5304	1132	1500	0	341
5307	1133	1500	0	341
5310	1133	1500	0	343
5313	1133	1500	0	345
5316	1133	1500	0	347
5319	1134	1500	0	349
5322	1134	1501	0	350
5325	1134	1501	0	349
5328	1134	1501	0	350
5331	1134	1501	0	349
5334	1133	1502	0	348
5337	1133	1502	0	349
5340	1133	1502	0	348
5343	1133	1502	0	348
5346	1132	1502	0	348
5349	1132	1502	0	348
5352	1132	1501	0	344
5355	1131	1501	0	343
5358	1132	1501	0	344
5361	1132	1501	0	345
5364	1132	1501	0	344
5367	1132	1501	0	345
5370	1133	1501	0	345
5373	1133	1501	0	346
5376	1133	1501	0	347
5379	1133	1501	0	347
5382	1133	1501	0	349
5385	1133	1501	0	349
5388	1133	1501	0	349
5391	1133	1500	0	347
5394	1133	1500	0	347
5397	1133	1500	0	347
5400	1133	1500	0	346
5403	1133	1501	0	347
5406	1133	1501	0	347
5409	1133	1501	0	348
5412	1133	1501	0	347
5415	1133	1501	0	347
5418	1133	1501	0	346
5421	1133	1501	0	345
5424	1133	1500	0	346
5427	1132	1501	0	346
5430	1131	1501	0	346
5433	1131	1501	0	347
5436	1131	1501	0	349
5439	1131	1501	0	350
5442	1131	1501	0	350
5445	1131	1501	0	350
5448	1131	1501	0	349
5451	1129	1503	0	349
5454	1127	1502	0	352
5457	1126	1502	0	354
5460	1125	1503	0	355
5463	1126	1503	0	355
5466	1126	1504	0	354
5469	1126	1504	0	355
5472	1127	1504	0	354
5475	1127	1504	0	357
5478	1128	1504	0	358
5481	1127	1505	0	356
5484	1127	1505	0	358
5487	1127	1505	0	358
5490	1127	1505	0	357
5493	1127	1505	0	356
5496	1127	1505	0	355
5499	1127	1505	0	356
5502	1127	1505	0	355
5505	1127	1505	0	355
5508	1127	1505	0	355
5511	1127	1505	0	355
5514	1127	1505	0	355
5517	1127	1505	0	356
5520	1127	1505	0	355
5523	1127	1505	0	355
5526	1127	1505	0	356
5529	1127	1505	0	355
5532	1127	1505	0	356
5535	1127	1505	0	356
5538	1127	1504	0	356
5541	1127	1504	0	357
5544	1127	1504	0	357
5547	1127	1504	0	357
5550	1127	1504	0	357
5553	1127	1504	0	357
5556	1128	1504	0	357
5559	1128	1504	0	357
5562	1127	1504	0	357
5565	1127	1504	0	357
5568	1127	1505	0	356
5571	1127	1505	0	356
5574	1127	1505	0	356
5577	1127	1505	0	355
5580	1127	1505	0	355
5583	1127	1504	0	355
5586	1127	1504	0	355
5589	1127	1504	0	354
5592	1127	1504	0	354
5595	1127	1504	0	354
5598	1127	1504	0	354
5601	1127	1504	0	354
5604	1127	1504	0	354
5607	1127	1504	0	354
5610	1127	1504	0	355
5613	1127	1504	0	355
5616	1127	1504	0	355
5619	1127	1504	0	355
5622	1127	1504	0	355
5625	1127	1504	0	356
5628	1127	1504	0	356
5631	1127	1504	0	355
5634	1127	1504	0	356
5637	1127	1504	0	356
5640	1127	1504	0	355
5643	1127	1504	0	356
5646	1128	1504	0	355
5649	1127	1504	0	356
5652	1127	1504	0	356
5655	1127	1504	0	356
5658	1127	1504	0	356
5661	1128	1504	0	356
5664	1127	1504	0	356
5667	1127	1504	0	356
5670	1127	1504	0	356
5673	1127	1504	0	356
5676	1128	1504	0	356
5679	1128	1504	0	355
5682	1127	1504	0	355
5685	1127	1504	0	355
5688	1127	1504	0	355
5691	1127	1504	0	355
5694	1127	1504	0	355
5697	1127	1504	0	356
5700	1127	1504	0	356
5703	1127	1504	0	355
5706	1127	1504	0	356
5709	1127	1504	0	356
5712	1127	1504	0	355
5715	1127	1504	0	356
5718	1127	1504	0	356
5721	1127	1504	0	356
5724	1128	1504	0	355
5727	1127	1504	0	356
5730	1128	1504	0	355
5733	1127	1504	0	355
5736	1127	1504	0	356
5739	1128	1504	0	355
5742	1127	1504	0	355
5745	1127	1504	0	356
5748	1128	1504	0	355
5751	1128	1504	0	355
5754	1128	1504	0	356
5757	1128	1504	0	356
5760	1128	1504	0	355
5763	1128	1504	0	356
5766	1127	1504	0	356
5769	1128	1504	0	356
5772	1127	1504	0	356
5775	1127	1504	0	356
5778	1127	1504	0	356
5781	1128	1504	0	356
5784	1129	1504	0	355
5787	1129	1504	0	356
5790	1130	1503	0	357
5793	1131	1503	0	358
5796	1131	1503	0	357
5799	1131	1503	0	356
5802	1131	1503	0	357
5805	1132	1503	0	356
5808	1132	1503	0	357
5811	1132	1503	0	357
5814	1132	1502	0	358
5817	1132	1501	0	358
5820	1132	1501	0	357
5823	1133	1501	0	358
5826	1133	1500	0	357
5829	1133	1500	0	357
5832	1134	1500	0	357
5835	1134	1500	0	355
5838	1135	1500	0	356
5841	1135	1500	0	356
5844	1135	1500	0	356
5847	1134	1499	0	356
5850	1134	1499	0	356
5853	1134	1499	0	356
5856	1135	1499	0	355
5859	1136	1500	0	356
5862	1135	1500	0	356
5865	1135	1500	0	355
5868	1135	1500	0	356
5871	1135	1500	0	356
5874	1135	1500	0	356
5877	1135	1500	0	355
5880	1135	1500	0	356
5883	1135	1500	0	356
5886	1136	1500	0	356
5889	1136	1500	0	356
5892	1136	1500	0	356
5895	1135	1500	0	356
5898	1135	1500	0	356
5901	1135	1500	0	356
5904	1135	1500	0	356
5907	1135	1500	0	356
5910	1135	1500	0	356
5913	1135	1500	0	356
5916	1135	1500	0	356
5919	1135	1500	0	356
5922	1135	1499	0	355
5925	1135	1500	0	356
5928	1136	1500	0	355
5931	1136	1500	0	355
5934	1135	1499	0	355
5937	1135	1499	0	355
5940	1135	1499	0	355
5943	1135	1499	0	355
5946	1135	1499	0	355
5949	1136	1499	0	355
5952	1136	1499	0	355
5955	1136	1499	0	355
5958	1136	1499	0	355
5961	1136	1499	0	355
5964	1135	1499	0	355
5967	1136	1499	0	354
5970	1136	1499	0	355
5973	1135	1499	0	355
5976	1136	1499	0	355
5979	1135	1499	0	354
5982	1135	1499	0	354
5985	1135	1499	0	354
5988	1135	1499	0	355
5991	1135	1499	0	354
5994	1135	1499	0	354
5997	1135	1499	0	354
[truncated: 999 more rows]
