# Supplementary material for: Markerless tracking of an entire honey bee colony
Source: Nat Commun. 2021 Mar 19;12:1733. doi: 10.1038/s41467-021-21769-1 (PMC7979864; doi:10.1038/s41467-021-21769-1)
Supplement: Supplementary file 4 — Description of Additional Supplementary Files [file 41467_2021_21769_MOESM4_ESM.zip › raw_source/fig_5_sup_fig_21_22/S1_trajectories/000520.txt]

0	1686	1267	0	359
3	1688	1267	0	0
6	1691	1268	0	0
9	1693	1268	0	6
12	1698	1265	0	14
15	1698	1265	0	14
18	1699	1265	0	14
21	1699	1265	0	14
24	1697	1266	0	18
27	1696	1266	0	20
30	1695	1267	0	23
33	1693	1268	0	25
36	1692	1271	0	30
39	1690	1274	0	32
42	1690	1274	0	28
45	1690	1275	0	26
48	1687	1276	0	29
51	1686	1277	0	28
54	1686	1277	0	27
57	1685	1276	0	25
60	1683	1276	0	23
63	1682	1277	0	23
66	1681	1277	0	20
69	1680	1277	0	13
72	1678	1278	0	8
75	1676	1278	0	7
78	1672	1278	0	3
81	1669	1278	0	1
84	1667	1278	0	359
87	1666	1278	0	359
90	1666	1278	0	1
93	1666	1279	0	1
96	1665	1279	0	0
99	1664	1280	0	1
102	1663	1281	0	1
105	1663	1281	0	0
108	1662	1281	0	359
111	1662	1281	0	1
114	1661	1281	0	1
117	1660	1281	0	359
120	1660	1280	0	357
123	1660	1280	0	356
126	1659	1279	0	354
129	1658	1278	0	353
132	1659	1277	0	354
135	1659	1276	0	354
138	1659	1276	0	353
141	1659	1276	0	354
144	1659	1275	0	352
147	1659	1275	0	351
150	1657	1275	0	352
153	1656	1276	0	355
156	1654	1276	0	355
159	1651	1276	0	353
162	1651	1275	0	350
165	1650	1275	0	350
168	1650	1274	0	348
171	1649	1273	0	345
174	1649	1272	0	342
177	1651	1272	0	342
180	1655	1275	0	345
183	1655	1275	0	351
186	1655	1275	0	354
189	1656	1275	0	357
192	1658	1275	0	358
195	1659	1275	0	358
198	1659	1275	0	358
201	1659	1275	0	1
204	1659	1275	0	1
207	1658	1275	0	1
210	1658	1275	0	2
213	1658	1275	0	3
216	1656	1275	0	3
219	1654	1275	0	4
222	1653	1275	0	4
225	1650	1276	0	2
228	1647	1275	0	1
231	1645	1273	0	356
234	1644	1273	0	356
237	1644	1274	0	359
240	1642	1273	0	358
243	1640	1273	0	0
246	1639	1272	0	358
249	1638	1272	0	358
252	1640	1272	0	353
255	1646	1272	0	357
258	1648	1272	0	357
261	1650	1272	0	356
264	1651	1272	0	354
267	1654	1273	0	355
270	1658	1273	0	357
273	1661	1273	0	358
276	1663	1273	0	1
279	1665	1273	0	1
282	1666	1273	0	1
285	1668	1273	0	357
288	1669	1273	0	0
291	1668	1273	0	358
294	1667	1272	0	352
297	1667	1272	0	351
300	1666	1271	0	350
303	1664	1271	0	349
306	1661	1270	0	345
309	1660	1269	0	347
312	1659	1268	0	348
315	1657	1267	0	349
318	1655	1266	0	349
321	1653	1266	0	349
324	1651	1265	0	348
327	1650	1266	0	347
330	1647	1267	0	351
333	1645	1268	0	358
336	1642	1268	0	0
339	1641	1267	0	2
342	1638	1267	0	0
345	1637	1267	0	359
348	1637	1266	0	0
351	1637	1265	0	359
354	1635	1265	0	359
357	1635	1264	0	0
360	1634	1264	0	0
363	1632	1264	0	4
366	1632	1264	0	3
369	1630	1263	0	2
372	1629	1263	0	2
375	1628	1263	0	3
378	1627	1264	0	3
381	1622	1265	0	8
384	1613	1264	0	15
387	1610	1267	0	26
390	1610	1267	0	24
393	1610	1265	0	24
396	1610	1264	0	26
399	1611	1261	0	32
402	1612	1261	0	25
405	1613	1262	0	27
408	1613	1262	0	29
411	1614	1262	0	26
414	1618	1263	0	16
417	1619	1262	0	15
420	1619	1263	0	15
423	1619	1264	0	14
426	1620	1264	0	11
429	1625	1263	0	11
432	1626	1262	0	12
435	1626	1262	0	14
438	1625	1262	0	16
441	1626	1262	0	20
444	1628	1261	0	20
447	1629	1261	0	19
450	1629	1261	0	18
453	1629	1261	0	17
456	1631	1259	0	18
459	1632	1258	0	20
462	1635	1258	0	20
465	1639	1259	0	22
468	1641	1259	0	29
471	1642	1259	0	28
474	1644	1259	0	24
477	1645	1259	0	21
480	1645	1259	0	24
483	1646	1258	0	24
486	1646	1257	0	24
489	1646	1258	0	16
492	1646	1258	0	15
495	1646	1257	0	14
498	1646	1257	0	10
501	1646	1257	0	10
504	1645	1257	0	10
507	1644	1257	0	11
510	1643	1256	0	9
513	1641	1256	0	12
516	1638	1257	0	12
519	1635	1258	0	16
522	1634	1257	0	16
525	1633	1256	0	13
528	1630	1255	0	15
531	1628	1255	0	14
534	1627	1256	0	17
537	1627	1257	0	21
540	1625	1258	0	26
543	1622	1259	0	29
546	1621	1261	0	30
549	1620	1263	0	27
552	1620	1263	0	26
555	1618	1263	0	28
558	1617	1262	0	27
561	1618	1262	0	28
564	1618	1262	0	31
567	1616	1262	0	34
570	1615	1262	0	33
573	1615	1263	0	34
576	1616	1263	0	34
579	1618	1264	0	24
582	1618	1265	0	19
585	1619	1265	0	15
588	1619	1265	0	16
591	1620	1265	0	15
594	1620	1265	0	17
597	1620	1264	0	19
600	1624	1263	0	16
603	1625	1263	0	17
606	1627	1263	0	16
609	1628	1263	0	18
612	1628	1263	0	18
615	1629	1263	0	14
618	1631	1261	0	15
621	1635	1261	0	13
624	1636	1261	0	13
627	1638	1260	0	14
630	1641	1260	0	12
633	1644	1260	0	11
636	1647	1259	0	15
639	1652	1259	0	12
642	1653	1259	0	10
645	1656	1259	0	12
648	1658	1259	0	10
651	1659	1259	0	8
654	1660	1260	0	1
657	1661	1260	0	1
660	1663	1258	0	9
663	1666	1258	0	11
666	1668	1258	0	8
669	1671	1259	0	3
672	1673	1260	0	356
675	1673	1260	0	1
678	1675	1259	0	5
681	1676	1257	0	10
684	1676	1255	0	15
687	1678	1255	0	11
690	1681	1255	0	9
693	1683	1254	0	12
696	1684	1254	0	13
699	1684	1254	0	13
702	1684	1254	0	9
705	1684	1256	0	2
708	1686	1254	0	11
711	1689	1252	0	14
714	1691	1253	0	15
717	1691	1253	0	15
720	1691	1252	0	12
723	1691	1252	0	15
726	1691	1252	0	12
729	1694	1252	0	11
732	1694	1252	0	10
735	1695	1252	0	12
738	1696	1253	0	11
741	1698	1254	0	3
744	1700	1253	0	8
747	1705	1251	0	13
750	1709	1251	0	15
753	1710	1251	0	17
756	1712	1250	0	22
759	1712	1250	0	23
762	1713	1251	0	19
765	1714	1250	0	24
768	1715	1249	0	24
771	1715	1249	0	25
774	1715	1249	0	25
777	1715	1249	0	28
780	1716	1249	0	29
783	1716	1249	0	32
786	1718	1248	0	36
789	1720	1247	0	45
792	1722	1245	0	45
795	1723	1247	0	46
798	1724	1247	0	44
801	1727	1246	0	45
804	1729	1246	0	48
807	1733	1247	0	55
810	1736	1248	0	55
813	1736	1247	0	59
816	1736	1248	0	61
819	1735	1248	0	61
822	1736	1248	0	61
825	1736	1248	0	60
828	1736	1248	0	60
831	1735	1248	0	59
834	1735	1248	0	60
837	1735	1248	0	59
840	1735	1249	0	60
843	1735	1250	0	57
846	1735	1250	0	55
849	1733	1252	0	53
852	1731	1253	0	54
855	1731	1253	0	55
858	1734	1253	0	52
861	1736	1252	0	51
864	1737	1251	0	53
867	1738	1250	0	53
870	1738	1250	0	51
873	1739	1250	0	50
876	1739	1251	0	48
879	1738	1252	0	50
882	1738	1253	0	50
885	1739	1253	0	51
888	1741	1253	0	53
891	1743	1251	0	58
894	1744	1250	0	61
897	1745	1249	0	64
900	1748	1247	0	63
903	1747	1248	0	66
906	1747	1247	0	67
909	1749	1246	0	67
912	1748	1243	0	70
915	1749	1240	0	72
918	1750	1241	0	72
921	1750	1240	0	67
924	1750	1239	0	67
927	1752	1240	0	61
930	1751	1240	0	56
933	1750	1241	0	52
936	1750	1241	0	50
939	1750	1242	0	49
942	1750	1242	0	45
945	1750	1243	0	45
948	1750	1244	0	39
951	1749	1244	0	39
954	1748	1245	0	36
957	1748	1245	0	38
960	1748	1246	0	36
963	1746	1247	0	32
966	1744	1248	0	33
969	1743	1248	0	31
972	1743	1248	0	31
975	1746	1247	0	25
978	1748	1248	0	20
981	1748	1248	0	13
984	1749	1249	0	7
987	1750	1249	0	4
990	1751	1248	0	2
993	1754	1249	0	0
996	1755	1248	0	1
999	1756	1247	0	2
1002	1756	1247	0	1
1005	1757	1247	0	3
1008	1757	1247	0	3
1011	1757	1246	0	4
1014	1757	1246	0	6
1017	1756	1246	0	4
1020	1756	1246	0	7
1023	1756	1246	0	7
1026	1756	1245	0	8
1029	1755	1244	0	6
1032	1755	1244	0	8
1035	1755	1243	0	10
1038	1754	1243	0	11
1041	1754	1243	0	12
1044	1754	1244	0	11
1047	1754	1244	0	11
1050	1754	1244	0	11
1053	1753	1244	0	11
1056	1753	1244	0	10
1059	1753	1244	0	10
1062	1752	1244	0	9
1065	1752	1244	0	7
1068	1752	1245	0	5
1071	1752	1245	0	4
1074	1752	1245	0	5
1077	1753	1244	0	5
1080	1753	1244	0	5
1083	1753	1245	0	5
1086	1753	1245	0	5
1089	1753	1245	0	5
1092	1753	1245	0	5
1095	1753	1245	0	5
1098	1753	1245	0	4
1101	1753	1245	0	5
1104	1753	1245	0	6
1107	1753	1245	0	6
1110	1753	1245	0	6
1113	1753	1245	0	6
1116	1753	1245	0	5
1119	1753	1245	0	5
1122	1752	1245	0	2
1125	1751	1245	0	3
1128	1752	1245	0	3
1131	1752	1245	0	3
1134	1752	1245	0	4
1137	1752	1245	0	4
1140	1752	1245	0	4
1143	1752	1245	0	5
1146	1751	1245	0	5
1149	1751	1245	0	6
1152	1751	1245	0	7
1155	1751	1245	0	6
1158	1751	1246	0	6
1161	1751	1246	0	6
1164	1751	1246	0	6
1167	1751	1246	0	7
1170	1751	1246	0	7
1173	1751	1246	0	7
1176	1751	1246	0	7
1179	1751	1246	0	7
1182	1751	1246	0	7
1185	1751	1246	0	8
1188	1751	1246	0	8
1191	1751	1246	0	8
1194	1751	1246	0	8
1197	1751	1246	0	8
1200	1751	1247	0	7
1203	1751	1247	0	6
1206	1751	1247	0	7
1209	1751	1247	0	7
1212	1751	1247	0	6
1215	1752	1246	0	6
1218	1753	1246	0	7
1221	1754	1246	0	7
1224	1755	1246	0	7
1227	1754	1246	0	7
1230	1754	1246	0	6
1233	1754	1246	0	6
1236	1754	1246	0	6
1239	1754	1246	0	7
1242	1755	1246	0	9
1245	1756	1247	0	8
1248	1757	1249	0	5
1251	1757	1249	0	3
1254	1758	1249	0	3
1257	1758	1249	0	359
1260	1760	1249	0	355
1263	1760	1248	0	356
1266	1760	1248	0	354
1269	1761	1246	0	353
1272	1760	1246	0	353
1275	1759	1246	0	352
1278	1759	1247	0	351
1281	1758	1246	0	351
1284	1757	1245	0	353
1287	1756	1245	0	353
1290	1756	1245	0	353
1293	1756	1245	0	354
1296	1756	1244	0	355
1299	1756	1244	0	354
1302	1755	1244	0	354
1305	1753	1244	0	357
1308	1753	1244	0	359
1311	1752	1244	0	359
1314	1752	1243	0	1
1317	1753	1243	0	1
1320	1752	1243	0	1
1323	1752	1244	0	1
1326	1751	1244	0	1
1329	1751	1244	0	1
1332	1751	1244	0	2
1335	1751	1244	0	1
1338	1751	1245	0	359
1341	1751	1245	0	358
1344	1751	1246	0	355
1347	1751	1246	0	356
1350	1751	1247	0	356
1353	1751	1247	0	355
1356	1751	1247	0	355
1359	1752	1248	0	354
1362	1752	1247	0	356
1365	1752	1247	0	356
1368	1752	1248	0	356
1371	1752	1248	0	356
1374	1752	1248	0	355
1377	1753	1248	0	357
1380	1753	1248	0	358
1383	1752	1248	0	359
1386	1751	1249	0	359
1389	1750	1249	0	355
1392	1750	1249	0	354
1395	1751	1248	0	355
1398	1752	1249	0	351
1401	1752	1249	0	348
1404	1752	1248	0	349
1407	1752	1247	0	348
1410	1753	1246	0	348
1413	1752	1246	0	348
1416	1751	1245	0	348
1419	1750	1245	0	349
1422	1749	1245	0	351
1425	1748	1246	0	352
1428	1746	1247	0	353
1431	1746	1249	0	359
1434	1747	1250	0	4
1437	1749	1250	0	3
1440	1750	1250	0	3
1443	1752	1249	0	1
1446	1754	1247	0	5
1449	1757	1247	0	8
1452	1761	1250	0	19
1455	1762	1251	0	19
1458	1763	1252	0	18
1461	1764	1251	0	20
1464	1764	1251	0	18
1467	1764	1250	0	23
1470	1764	1250	0	25
1473	1765	1249	0	24
1476	1765	1250	0	29
1479	1765	1250	0	27
1482	1764	1252	0	28
1485	1763	1253	0	28
1488	1762	1254	0	25
1491	1760	1254	0	24
1494	1758	1255	0	23
1497	1758	1256	0	24
1500	1757	1257	0	28
1503	1755	1260	0	31
1506	1753	1261	0	32
1509	1752	1261	0	31
1512	1752	1260	0	33
1515	1751	1261	0	34
1518	1749	1262	0	34
1521	1748	1262	0	28
1524	1747	1262	0	26
1527	1746	1262	0	27
1530	1744	1262	0	25
1533	1744	1262	0	27
1536	1743	1263	0	25
1539	1741	1263	0	20
1542	1740	1263	0	15
1545	1740	1263	0	14
1548	1740	1263	0	14
1551	1743	1263	0	13
1554	1745	1263	0	16
1557	1745	1263	0	20
1560	1745	1263	0	21
1563	1745	1264	0	23
1566	1743	1264	0	24
1569	1740	1267	0	31
1572	1739	1269	0	33
1575	1736	1271	0	38
1578	1735	1272	0	41
1581	1735	1272	0	43
1584	1735	1273	0	46
1587	1734	1273	0	47
1590	1734	1275	0	47
1593	1733	1275	0	42
1596	1732	1274	0	37
1599	1731	1274	0	38
1602	1730	1276	0	39
1605	1728	1277	0	42
1608	1725	1279	0	41
1611	1723	1280	0	37
1614	1720	1281	0	38
1617	1721	1281	0	38
1620	1720	1281	0	33
1623	1719	1281	0	31
1626	1718	1282	0	28
1629	1717	1281	0	30
1632	1715	1282	0	29
1635	1714	1282	0	29
1638	1715	1281	0	26
1641	1720	1279	0	25
1644	1721	1279	0	25
1647	1721	1278	0	28
1650	1722	1278	0	30
1653	1722	1278	0	31
1656	1723	1277	0	23
1659	1724	1277	0	16
1662	1724	1277	0	14
1665	1725	1277	0	13
1668	1726	1277	0	13
1671	1725	1276	0	14
1674	1725	1276	0	14
1677	1725	1276	0	14
1680	1724	1275	0	15
1683	1723	1275	0	11
1686	1722	1275	0	9
1689	1720	1274	0	7
1692	1720	1274	0	6
1695	1718	1275	0	4
1698	1716	1275	0	3
1701	1715	1274	0	5
1704	1715	1274	0	6
1707	1715	1273	0	9
1710	1715	1272	0	12
1713	1714	1272	0	11
1716	1719	1272	0	8
1719	1721	1272	0	8
1722	1722	1272	0	4
1725	1722	1272	0	3
1728	1723	1272	0	356
1731	1724	1271	0	351
1734	1724	1271	0	349
1737	1724	1271	0	349
1740	1725	1272	0	344
1743	1727	1272	0	340
1746	1728	1273	0	339
1749	1729	1274	0	333
1752	1729	1274	0	333
1755	1729	1273	0	335
1758	1729	1272	0	332
1761	1729	1272	0	333
1764	1728	1271	0	337
1767	1728	1271	0	340
1770	1726	1271	0	343
1773	1724	1271	0	345
1776	1722	1270	0	347
1779	1721	1269	0	346
1782	1720	1269	0	345
1785	1718	1267	0	349
1788	1716	1267	0	349
1791	1715	1266	0	349
1794	1712	1265	0	343
1797	1711	1264	0	339
1800	1710	1262	0	341
1803	1709	1262	0	338
1806	1709	1261	0	336
1809	1709	1261	0	337
1812	1713	1261	0	342
1815	1715	1261	0	344
1818	1717	1261	0	345
1821	1719	1261	0	347
1824	1720	1261	0	348
1827	1721	1261	0	348
1830	1723	1261	0	350
1833	1725	1263	0	351
1836	1725	1263	0	354
1839	1724	1264	0	355
1842	1725	1265	0	352
1845	1726	1265	0	350
1848	1727	1267	0	348
1851	1728	1268	0	348
1854	1730	1268	0	348
1857	1732	1269	0	344
1860	1733	1270	0	347
1863	1734	1270	0	345
1866	1734	1271	0	345
1869	1735	1273	0	343
1872	1736	1274	0	333
1875	1736	1274	0	335
1878	1739	1274	0	340
1881	1738	1275	0	333
1884	1738	1276	0	332
1887	1738	1277	0	329
1890	1738	1278	0	325
1893	1738	1278	0	323
1896	1738	1278	0	322
1899	1738	1278	0	326
1902	1738	1276	0	330
1905	1737	1276	0	334
1908	1733	1276	0	334
1911	1731	1275	0	330
1914	1730	1274	0	332
1917	1729	1273	0	336
1920	1727	1272	0	336
1923	1726	1272	0	339
1926	1725	1271	0	345
1929	1724	1271	0	349
1932	1723	1272	0	349
1935	1721	1271	0	348
1938	1720	1271	0	348
1941	1720	1271	0	348
1944	1720	1271	0	349
1947	1719	1271	0	351
1950	1717	1271	0	353
1953	1716	1271	0	354
1956	1715	1271	0	356
1959	1715	1271	0	358
1962	1715	1271	0	359
1965	1714	1271	0	0
1968	1712	1271	0	7
1971	1709	1271	0	6
1974	1707	1272	0	7
1977	1707	1272	0	10
1980	1706	1273	0	15
1983	1705	1273	0	14
1986	1705	1274	0	12
1989	1704	1273	0	11
1992	1703	1273	0	10
1995	1701	1274	0	15
1998	1698	1275	0	17
2001	1697	1275	0	20
2004	1695	1276	0	21
2007	1694	1277	0	24
2010	1693	1278	0	29
2013	1692	1279	0	31
2016	1691	1282	0	32
2019	1690	1282	0	31
2022	1690	1283	0	33
2025	1691	1283	0	31
2028	1691	1283	0	26
2031	1687	1283	0	20
2034	1686	1284	0	20
2037	1684	1284	0	18
2040	1683	1285	0	15
2043	1683	1285	0	11
2046	1679	1286	0	9
2049	1678	1286	0	9
2052	1677	1287	0	12
2055	1676	1288	0	16
2058	1674	1289	0	19
2061	1673	1290	0	20
2064	1672	1290	0	15
2067	1671	1291	0	16
2070	1671	1291	0	11
2073	1670	1291	0	11
2076	1670	1290	0	13
2079	1668	1290	0	19
2082	1667	1289	0	22
2085	1667	1292	0	21
2088	1667	1292	0	21
2091	1669	1292	0	22
2094	1668	1294	0	30
2097	1667	1295	0	36
2100	1667	1297	0	39
2103	1667	1297	0	39
2106	1668	1299	0	42
2109	1667	1300	0	47
2112	1666	1302	0	48
2115	1666	1303	0	49
2118	1666	1305	0	52
2121	1666	1308	0	55
2124	1667	1309	0	54
2127	1667	1309	0	55
2130	1667	1311	0	57
2133	1666	1312	0	61
2136	1666	1312	0	61
2139	1667	1311	0	61
2142	1666	1312	0	56
2145	1666	1312	0	55
2148	1665	1312	0	54
2151	1665	1313	0	53
2154	1666	1313	0	56
2157	1666	1313	0	59
2160	1666	1313	0	59
2163	1666	1314	0	58
2166	1665	1316	0	58
2169	1664	1318	0	59
2172	1663	1319	0	61
2175	1663	1319	0	60
2178	1663	1319	0	60
2181	1663	1320	0	57
2184	1663	1321	0	53
2187	1663	1321	0	48
2190	1663	1321	0	45
2193	1662	1324	0	42
2196	1661	1325	0	35
2199	1661	1326	0	37
2202	1661	1326	0	38
2205	1662	1326	0	41
2208	1661	1327	0	41
2211	1661	1327	0	42
2214	1661	1328	0	45
2217	1660	1330	0	44
2220	1658	1332	0	37
2223	1657	1334	0	38
2226	1657	1335	0	38
2229	1658	1336	0	39
2232	1658	1337	0	36
2235	1660	1337	0	35
2238	1660	1336	0	36
2241	1663	1335	0	36
2244	1665	1335	0	37
2247	1665	1334	0	40
2250	1667	1333	0	45
2253	1671	1334	0	39
2256	1674	1334	0	34
2259	1677	1334	0	28
2262	1683	1335	0	22
2265	1686	1335	0	23
2268	1689	1335	0	23
2271	1689	1335	0	24
2274	1688	1335	0	26
2277	1688	1335	0	29
2280	1688	1335	0	27
2283	1688	1336	0	29
2286	1687	1336	0	29
2289	1687	1337	0	28
2292	1687	1337	0	25
2295	1686	1338	0	20
2298	1685	1338	0	18
2301	1684	1338	0	17
2304	1683	1338	0	11
2307	1680	1337	0	7
2310	1679	1337	0	4
2313	1680	1336	0	5
2316	1680	1336	0	4
2319	1680	1337	0	3
2322	1680	1337	0	1
2325	1685	1340	0	358
2328	1687	1340	0	0
2331	1688	1340	0	2
2334	1686	1340	0	5
2337	1685	1340	0	6
2340	1685	1340	0	7
2343	1684	1341	0	8
2346	1684	1342	0	11
2349	1682	1343	0	15
2352	1681	1344	0	14
2355	1681	1344	0	13
2358	1684	1345	0	7
2361	1688	1345	0	4
2364	1690	1346	0	359
2367	1693	1347	0	356
2370	1695	1348	0	352
2373	1697	1349	0	350
2376	1700	1349	0	350
2379	1702	1349	0	348
2382	1706	1351	0	350
2385	1708	1351	0	350
2388	1710	1351	0	348
2391	1710	1351	0	342
2394	1710	1350	0	342
2397	1710	1350	0	338
2400	1711	1349	0	330
2403	1710	1348	0	329
2406	1712	1349	0	327
2409	1714	1349	0	330
2412	1713	1349	0	330
2415	1715	1350	0	337
2418	1717	1350	0	340
2421	1717	1351	0	347
2424	1717	1351	0	353
2427	1715	1352	0	356
2430	1715	1353	0	356
2433	1714	1354	0	353
2436	1714	1355	0	352
2439	1713	1355	0	353
2442	1712	1355	0	352
2445	1712	1354	0	354
2448	1712	1355	0	352
2451	1712	1355	0	351
2454	1711	1354	0	350
2457	1711	1354	0	352
2460	1711	1354	0	352
2463	1710	1354	0	351
2466	1709	1353	0	351
2469	1706	1352	0	347
2472	1706	1351	0	348
2475	1706	1350	0	348
2478	1705	1350	0	350
2481	1703	1349	0	344
2484	1702	1348	0	340
2487	1701	1347	0	341
2490	1700	1347	0	336
2493	1701	1347	0	338
2496	1702	1346	0	340
2499	1701	1346	0	340
2502	1699	1345	0	337
2505	1695	1342	0	340
2508	1693	1341	0	340
2511	1692	1340	0	339
2514	1692	1340	0	341
2517	1692	1340	0	342
2520	1691	1340	0	343
2523	1690	1339	0	345
2526	1688	1339	0	347
2529	1686	1340	0	344
2532	1686	1340	0	343
2535	1686	1339	0	344
2538	1685	1339	0	343
2541	1686	1339	0	346
2544	1688	1338	0	349
2547	1687	1338	0	349
2550	1689	1338	0	342
2553	1691	1337	0	341
2556	1693	1335	0	341
2559	1698	1336	0	332
2562	1700	1335	0	329
2565	1701	1335	0	326
2568	1705	1332	0	320
2571	1706	1328	0	322
2574	1705	1326	0	320
2577	1704	1325	0	316
2580	1704	1326	0	316
2583	1704	1326	0	314
2586	1703	1327	0	311
2589	1702	1326	0	311
2592	1701	1326	0	311
2595	1700	1326	0	310
2598	1700	1326	0	312
2601	1699	1326	0	317
2604	1698	1327	0	317
2607	1699	1330	0	319
2610	1701	1330	0	319
2613	1703	1332	0	315
2616	1707	1332	0	325
2619	1709	1333	0	326
2622	1710	1334	0	327
2625	1711	1335	0	329
2628	1712	1336	0	331
2631	1712	1337	0	329
2634	1712	1338	0	325
2637	1713	1338	0	325
2640	1715	1338	0	324
2643	1716	1338	0	324
2646	1716	1339	0	322
2649	1716	1339	0	320
2652	1716	1339	0	320
2655	1717	1340	0	330
2658	1717	1340	0	332
2661	1715	1339	0	336
2664	1712	1339	0	345
2667	1711	1339	0	352
2670	1710	1339	0	354
2673	1710	1340	0	357
2676	1711	1342	0	357
2679	1710	1342	0	357
2682	1710	1343	0	358
2685	1708	1344	0	0
2688	1707	1345	0	0
2691	1706	1345	0	2
2694	1705	1348	0	8
2697	1705	1350	0	9
2700	1704	1350	0	10
2703	1703	1351	0	5
2706	1703	1351	0	3
2709	1702	1351	0	3
2712	1701	1350	0	4
2715	1700	1350	0	7
2718	1700	1349	0	9
2721	1697	1350	0	5
2724	1696	1351	0	7
2727	1700	1352	0	6
2730	1703	1352	0	3
2733	1705	1353	0	7
2736	1705	1353	0	9
2739	1705	1352	0	6
2742	1705	1352	0	4
2745	1704	1353	0	5
2748	1705	1354	0	8
2751	1705	1353	0	6
2754	1705	1352	0	2
2757	1706	1351	0	359
2760	1707	1351	0	1
2763	1708	1352	0	6
2766	1706	1353	0	5
2769	1705	1354	0	3
2772	1704	1355	0	3
2775	1703	1356	0	4
2778	1703	1356	0	3
2781	1702	1355	0	0
2784	1701	1355	0	3
2787	1697	1355	0	360
2790	1696	1354	0	357
2793	1695	1354	0	357
2796	1694	1355	0	357
2799	1693	1356	0	358
2802	1692	1357	0	1
2805	1691	1358	0	4
2808	1690	1359	0	7
2811	1687	1359	0	11
2814	1684	1360	0	9
2817	1684	1359	0	7
2820	1684	1359	0	6
2823	1684	1359	0	6
2826	1683	1359	0	8
2829	1683	1359	0	8
2832	1681	1358	0	7
2835	1677	1358	0	4
2838	1675	1358	0	6
2841	1674	1357	0	8
2844	1672	1356	0	10
2847	1670	1355	0	9
2850	1669	1355	0	10
2853	1667	1355	0	12
2856	1667	1354	0	12
2859	1667	1354	0	17
2862	1668	1355	0	14
2865	1669	1355	0	10
2868	1674	1354	0	13
2871	1676	1355	0	11
2874	1679	1354	0	9
2877	1681	1354	0	6
2880	1686	1353	0	9
2883	1687	1354	0	14
2886	1691	1354	0	20
2889	1692	1356	0	24
2892	1692	1357	0	27
2895	1692	1358	0	32
2898	1691	1360	0	33
2901	1691	1361	0	35
2904	1692	1361	0	37
2907	1691	1362	0	37
2910	1691	1362	0	40
2913	1690	1364	0	43
2916	1692	1364	0	38
2919	1692	1364	0	37
2922	1691	1364	0	38
2925	1689	1365	0	34
2928	1684	1368	0	33
2931	1682	1369	0	31
2934	1682	1369	0	31
2937	1681	1369	0	31
2940	1680	1370	0	32
2943	1680	1370	0	31
2946	1678	1371	0	29
2949	1679	1373	0	25
2952	1678	1374	0	25
2955	1677	1376	0	23
2958	1676	1377	0	28
2961	1675	1377	0	32
2964	1673	1378	0	33
2967	1672	1379	0	33
2970	1671	1379	0	34
2973	1670	1380	0	32
2976	1669	1381	0	29
2979	1668	1382	0	26
2982	1668	1382	0	25
2985	1668	1382	0	22
2988	1667	1382	0	17
2991	1667	1382	0	13
2994	1667	1382	0	11
2997	1665	1383	0	8
3000	1665	1382	0	8
3003	1664	1382	0	6
3006	1663	1383	0	3
3009	1662	1383	0	1
3012	1660	1383	0	357
3015	1659	1383	0	355
3018	1659	1383	0	356
3021	1659	1383	0	358
3024	1659	1382	0	358
3027	1658	1382	0	355
3030	1658	1382	0	355
3033	1658	1382	0	355
3036	1658	1382	0	356
3039	1657	1382	0	357
3042	1655	1382	0	359
3045	1655	1382	0	0
3048	1653	1382	0	3
3051	1652	1383	0	6
3054	1651	1384	0	11
3057	1648	1385	0	9
3060	1645	1385	0	10
3063	1645	1386	0	8
3066	1647	1386	0	7
3069	1648	1385	0	9
3072	1652	1385	0	10
3075	1653	1385	0	10
3078	1656	1385	0	7
3081	1659	1385	0	7
3084	1660	1385	0	7
3087	1660	1385	0	8
3090	1661	1384	0	9
3093	1665	1383	0	7
3096	1666	1382	0	10
3099	1667	1382	0	11
3102	1667	1382	0	9
3105	1668	1382	0	7
3108	1669	1383	0	5
3111	1669	1383	0	357
3114	1669	1383	0	355
3117	1669	1382	0	354
3120	1670	1382	0	358
3123	1673	1382	0	4
3126	1674	1383	0	4
3129	1674	1383	0	5
3132	1675	1383	0	358
3135	1675	1383	0	357
3138	1675	1383	0	357
3141	1677	1383	0	0
3144	1679	1383	0	3
3147	1682	1382	0	2
3150	1684	1382	0	3
3153	1686	1382	0	2
3156	1690	1382	0	3
3159	1692	1383	0	1
3162	1695	1385	0	357
3165	1701	1385	0	352
3168	1705	1385	0	340
3171	1704	1385	0	329
3174	1704	1385	0	325
3177	1703	1385	0	326
3180	1704	1386	0	328
3183	1704	1386	0	322
3186	1702	1385	0	319
3189	1702	1384	0	319
3192	1702	1384	0	320
3195	1702	1385	0	325
3198	1702	1386	0	331
3201	1702	1386	0	336
3204	1703	1386	0	341
3207	1703	1387	0	344
3210	1702	1386	0	347
3213	1700	1386	0	356
3216	1698	1385	0	359
3219	1695	1385	0	4
3222	1695	1385	0	5
3225	1694	1386	0	3
3228	1693	1388	0	6
3231	1693	1390	0	6
3234	1693	1391	0	5
3237	1693	1391	0	5
3240	1691	1391	0	4
3243	1690	1391	0	7
3246	1688	1390	0	9
3249	1687	1389	0	8
3252	1687	1389	0	8
3255	1686	1388	0	9
3258	1686	1388	0	12
3261	1687	1388	0	16
3264	1686	1388	0	17
3267	1685	1389	0	14
3270	1684	1389	0	18
3273	1683	1389	0	20
3276	1681	1390	0	16
3279	1680	1390	0	22
3282	1678	1391	0	23
3285	1678	1390	0	21
3288	1676	1390	0	19
3291	1676	1390	0	21
3294	1676	1390	0	21
3297	1675	1390	0	20
3300	1675	1390	0	20
3303	1674	1390	0	24
3306	1673	1391	0	21
3309	1673	1391	0	22
3312	1671	1392	0	26
3315	1670	1394	0	27
3318	1669	1394	0	22
3321	1670	1395	0	25
3324	1669	1395	0	25
3327	1667	1395	0	28
3330	1664	1396	0	30
3333	1662	1397	0	32
3336	1661	1397	0	35
3339	1660	1398	0	32
3342	1659	1400	0	30
3345	1657	1401	0	34
3348	1655	1403	0	39
3351	1654	1404	0	42
3354	1654	1405	0	45
3357	1654	1405	0	47
3360	1653	1407	0	48
3363	1651	1409	0	45
3366	1649	1411	0	43
3369	1647	1412	0	43
3372	1646	1413	0	38
3375	1646	1414	0	39
3378	1646	1414	0	42
3381	1647	1413	0	45
3384	1647	1414	0	49
3387	1648	1414	0	49
3390	1648	1413	0	50
3393	1648	1413	0	52
3396	1647	1413	0	55
3399	1647	1413	0	59
3402	1647	1414	0	59
3405	1648	1414	0	57
3408	1648	1414	0	58
3411	1649	1413	0	60
3414	1648	1413	0	63
3417	1649	1412	0	65
3420	1651	1411	0	61
3423	1653	1408	0	61
3426	1655	1406	0	61
3429	1656	1403	0	57
3432	1660	1400	0	54
3435	1662	1398	0	47
3438	1665	1396	0	40
3441	1667	1395	0	41
3444	1670	1393	0	36
3447	1673	1392	0	19
3450	1673	1389	0	18
3453	1673	1388	0	12
3456	1676	1386	0	6
3459	1676	1386	0	3
3462	1676	1387	0	2
3465	1678	1387	0	358
3468	1678	1387	0	357
3471	1678	1387	0	356
3474	1679	1387	0	356
3477	1680	1387	0	355
3480	1680	1387	0	354
3483	1679	1387	0	353
3486	1678	1387	0	352
3489	1678	1387	0	351
3492	1679	1387	0	352
3495	1678	1387	0	351
3498	1677	1386	0	350
3501	1674	1385	0	350
3504	1671	1385	0	355
3507	1669	1385	0	356
3510	1667	1385	0	357
3513	1665	1385	0	357
3516	1664	1385	0	359
3519	1663	1385	0	3
3522	1663	1385	0	3
3525	1662	1385	0	1
3528	1662	1385	0	358
3531	1662	1384	0	357
3534	1661	1385	0	348
3537	1659	1385	0	345
3540	1658	1385	0	342
3543	1656	1385	0	339
3546	1654	1383	0	335
3549	1653	1382	0	335
3552	1650	1381	0	331
3555	1650	1381	0	331
3558	1648	1381	0	331
3561	1646	1380	0	329
3564	1644	1380	0	326
3567	1644	1380	0	323
3570	1644	1380	0	324
3573	1644	1380	0	323
3576	1644	1380	0	322
3579	1643	1380	0	323
3582	1643	1380	0	322
3585	1642	1382	0	321
3588	1643	1382	0	323
3591	1643	1382	0	322
3594	1643	1384	0	325
3597	1644	1385	0	324
3600	1645	1386	0	322
3603	1646	1386	0	327
3606	1646	1387	0	329
3609	1646	1386	0	337
3612	1646	1386	0	345
3615	1647	1386	0	351
3618	1647	1386	0	355
3621	1647	1387	0	358
3624	1646	1388	0	358
3627	1644	1389	0	0
3630	1642	1390	0	2
3633	1640	1391	0	5
3636	1639	1392	0	7
3639	1638	1392	0	9
3642	1638	1392	0	9
3645	1637	1393	0	7
3648	1636	1393	0	7
3651	1635	1394	0	6
3654	1634	1394	0	7
3657	1634	1394	0	13
3660	1634	1395	0	14
3663	1635	1395	0	14
3666	1635	1395	0	12
3669	1637	1395	0	8
3672	1637	1395	0	5
3675	1638	1396	0	4
3678	1638	1396	0	2
3681	1638	1396	0	1
3684	1638	1396	0	6
3687	1637	1396	0	9
3690	1637	1396	0	14
3693	1636	1396	0	15
3696	1636	1396	0	14
3699	1636	1396	0	15
3702	1635	1395	0	17
3705	1635	1395	0	26
3708	1634	1395	0	28
3711	1634	1396	0	29
3714	1632	1396	0	30
3717	1631	1396	0	33
3720	1631	1396	0	35
3723	1630	1396	0	32
3726	1629	1397	0	35
3729	1627	1398	0	39
3732	1626	1398	0	39
3735	1627	1398	0	39
3738	1628	1397	0	38
3741	1629	1398	0	33
3744	1629	1398	0	30
3747	1629	1398	0	27
3750	1631	1399	0	24
3753	1630	1399	0	26
3756	1627	1399	0	31
3759	1626	1400	0	37
3762	1626	1400	0	41
3765	1625	1402	0	49
3768	1625	1403	0	54
3771	1625	1403	0	59
3774	1626	1403	0	63
3777	1625	1405	0	68
3780	1626	1405	0	73
3783	1626	1405	0	75
3786	1626	1406	0	75
3789	1626	1406	0	77
3792	1627	1407	0	74
3795	1627	1408	0	70
3798	1628	1408	0	71
3801	1628	1408	0	67
3804	1627	1408	0	69
3807	1627	1407	0	71
3810	1626	1407	0	71
3813	1627	1407	0	71
3816	1627	1408	0	67
3819	1629	1408	0	60
3822	1629	1409	0	57
3825	1631	1409	0	51
3828	1633	1407	0	43
3831	1633	1407	0	41
3834	1634	1406	0	38
3837	1634	1407	0	34
3840	1634	1407	0	31
3843	1634	1407	0	28
3846	1634	1407	0	28
3849	1634	1408	0	25
3852	1633	1408	0	25
3855	1633	1409	0	24
3858	1632	1409	0	26
3861	1631	1409	0	27
3864	1632	1410	0	26
3867	1633	1410	0	24
3870	1634	1409	0	24
3873	1635	1408	0	24
3876	1636	1408	0	25
3879	1637	1408	0	26
3882	1637	1407	0	23
3885	1639	1407	0	19
3888	1641	1407	0	23
3891	1643	1407	0	20
3894	1643	1407	0	24
3897	1645	1406	0	24
3900	1646	1407	0	20
3903	1647	1406	0	18
3906	1652	1403	0	13
3909	1654	1403	0	9
3912	1655	1403	0	7
3915	1657	1403	0	2
3918	1657	1404	0	1
3921	1659	1403	0	0
3924	1662	1401	0	352
3927	1668	1398	0	349
3930	1669	1397	0	348
3933	1670	1395	0	349
3936	1670	1394	0	348
3939	1670	1393	0	344
3942	1669	1391	0	340
3945	1669	1389	0	341
3948	1668	1389	0	340
3951	1666	1388	0	338
3954	1664	1388	0	335
3957	1663	1387	0	334
3960	1662	1387	0	335
3963	1661	1386	0	336
3966	1661	1386	0	335
3969	1661	1385	0	334
3972	1661	1385	0	337
3975	1660	1384	0	338
3978	1658	1383	0	336
3981	1658	1383	0	335
3984	1656	1382	0	332
3987	1655	1382	0	326
3990	1654	1381	0	324
3993	1651	1379	0	321
3996	1650	1378	0	319
3999	1649	1378	0	320
4002	1649	1378	0	319
4005	1647	1377	0	319
4008	1647	1377	0	316
4011	1648	1376	0	318
4014	1648	1376	0	319
4017	1648	1376	0	322
4020	1648	1376	0	324
4023	1649	1376	0	325
4026	1649	1377	0	329
4029	1648	1376	0	331
4032	1646	1376	0	336
4035	1644	1375	0	337
4038	1643	1376	0	336
4041	1640	1376	0	339
4044	1638	1375	0	338
4047	1635	1374	0	346
4050	1635	1374	0	346
4053	1634	1373	0	347
4056	1634	1374	0	347
4059	1634	1374	0	351
4062	1635	1375	0	350
4065	1638	1374	0	353
4068	1641	1375	0	357
4071	1643	1374	0	358
4074	1644	1374	0	359
4077	1644	1374	0	6
4080	1643	1374	0	7
4083	1643	1373	0	10
4086	1644	1373	0	12
4089	1643	1373	0	15
4092	1643	1373	0	16
4095	1643	1375	0	23
4098	1641	1377	0	23
4101	1640	1379	0	27
4104	1639	1380	0	29
4107	1638	1381	0	31
4110	1639	1381	0	30
4113	1638	1381	0	30
4116	1638	1382	0	30
4119	1638	1382	0	29
4122	1637	1383	0	31
4125	1636	1385	0	32
4128	1635	1386	0	34
4131	1634	1387	0	37
4134	1632	1388	0	33
4137	1630	1391	0	36
4140	1627	1393	0	44
4143	1627	1393	0	45
4146	1628	1394	0	44
4149	1627	1395	0	42
4152	1627	1396	0	40
4155	1627	1396	0	39
4158	1627	1396	0	38
4161	1626	1396	0	39
4164	1626	1397	0	37
4167	1625	1397	0	35
4170	1625	1397	0	35
4173	1625	1397	0	35
4176	1625	1398	0	35
4179	1625	1398	0	35
4182	1626	1399	0	31
4185	1626	1398	0	30
4188	1627	1399	0	28
4191	1627	1399	0	28
4194	1627	1399	0	23
4197	1627	1400	0	19
4200	1627	1400	0	17
4203	1628	1400	0	9
4206	1629	1400	0	1
4209	1627	1397	0	3
4212	1625	1395	0	1
4215	1622	1395	0	358
4218	1622	1394	0	0
4221	1622	1394	0	0
4224	1622	1393	0	2
4227	1622	1393	0	359
4230	1622	1393	0	359
4233	1621	1393	0	357
4236	1620	1393	0	354
4239	1619	1392	0	349
4242	1615	1391	0	348
4245	1611	1389	0	347
4248	1610	1389	0	348
4251	1610	1389	0	348
4254	1608	1389	0	349
4257	1606	1390	0	357
4260	1605	1390	0	356
4263	1605	1390	0	357
4266	1605	1390	0	359
4269	1606	1390	0	1
4272	1606	1390	0	1
4275	1606	1390	0	1
4278	1607	1390	0	358
4281	1611	1390	0	5
4284	1612	1390	0	5
4287	1614	1391	0	5
4290	1615	1392	0	1
4293	1618	1392	0	359
4296	1620	1392	0	358
4299	1622	1392	0	4
4302	1626	1390	0	6
4305	1629	1391	0	7
4308	1631	1392	0	2
4311	1632	1392	0	0
4314	1634	1392	0	358
4317	1634	1392	0	356
4320	1636	1392	0	354
4323	1636	1394	0	342
4326	1639	1394	0	340
4329	1643	1394	0	342
4332	1647	1394	0	348
4335	1649	1394	0	345
4338	1649	1395	0	345
4341	1648	1395	0	342
4344	1648	1395	0	336
4347	1648	1395	0	337
4350	1647	1395	0	335
4353	1648	1395	0	334
4356	1648	1395	0	338
4359	1649	1394	0	333
4362	1649	1394	0	331
4365	1649	1393	0	333
4368	1651	1392	0	332
4371	1650	1391	0	331
4374	1649	1389	0	328
4377	1648	1388	0	327
4380	1648	1388	0	327
4383	1649	1388	0	330
4386	1649	1387	0	337
4389	1648	1386	0	333
4392	1646	1385	0	333
4395	1645	1384	0	335
4398	1644	1384	0	336
4401	1644	1384	0	335
4404	1644	1384	0	339
4407	1647	1385	0	337
4410	1650	1385	0	340
4413	1651	1385	0	345
4416	1653	1385	0	352
4419	1654	1384	0	356
4422	1653	1384	0	0
4425	1653	1384	0	0
4428	1653	1384	0	2
4431	1652	1384	0	4
4434	1652	1384	0	5
4437	1651	1384	0	3
4440	1648	1385	0	359
4443	1646	1386	0	355
4446	1645	1386	0	353
4449	1644	1386	0	355
4452	1643	1386	0	356
4455	1642	1386	0	358
4458	1642	1386	0	1
4461	1641	1387	0	7
4464	1639	1388	0	7
4467	1638	1388	0	8
4470	1636	1388	0	9
4473	1636	1389	0	10
4476	1635	1389	0	13
4479	1634	1390	0	14
4482	1633	1390	0	17
4485	1630	1391	0	16
4488	1630	1392	0	16
4491	1629	1391	0	17
4494	1627	1393	0	17
4497	1624	1393	0	8
4500	1620	1392	0	5
4503	1620	1393	0	3
4506	1618	1394	0	359
4509	1617	1394	0	359
4512	1615	1395	0	356
4515	1612	1396	0	352
4518	1611	1398	0	352
4521	1611	1399	0	352
4524	1612	1400	0	354
4527	1614	1403	0	353
4530	1614	1405	0	354
4533	1614	1406	0	357
4536	1614	1407	0	1
4539	1616	1408	0	11
4542	1616	1408	0	14
4545	1616	1410	0	14
4548	1617	1412	0	11
4551	1616	1415	0	15
4554	1614	1417	0	16
4557	1613	1420	0	22
4560	1612	1421	0	26
4563	1612	1422	0	31
4566	1613	1422	0	36
4569	1613	1422	0	37
4572	1614	1421	0	37
4575	1613	1423	0	42
4578	1615	1426	0	42
4581	1620	1428	0	46
4584	1620	1429	0	42
4587	1619	1431	0	44
4590	1616	1433	0	42
4593	1611	1436	0	47
4596	1610	1438	0	46
4599	1608	1438	0	44
4602	1607	1440	0	44
4605	1607	1440	0	43
4608	1606	1441	0	43
4611	1606	1441	0	42
4614	1607	1441	0	42
4617	1608	1441	0	41
4620	1609	1440	0	38
4623	1611	1439	0	38
4626	1611	1438	0	38
4629	1608	1438	0	29
4632	1605	1439	0	26
4635	1604	1439	0	25
4638	1602	1439	0	22
4641	1602	1439	0	22
4644	1603	1438	0	21
4647	1603	1439	0	24
4650	1603	1439	0	23
4653	1603	1439	0	24
4656	1604	1439	0	22
4659	1605	1439	0	21
4662	1606	1439	0	22
4665	1610	1439	0	14
4668	1613	1439	0	12
4671	1613	1440	0	7
4674	1615	1440	0	5
4677	1617	1439	0	3
4680	1619	1438	0	1
4683	1621	1438	0	356
4686	1622	1438	0	352
4689	1622	1436	0	352
4692	1623	1436	0	350
4695	1626	1434	0	347
4698	1627	1434	0	342
4701	1629	1433	0	346
4704	1629	1432	0	347
4707	1630	1432	0	346
4710	1632	1431	0	342
4713	1634	1431	0	345
4716	1637	1431	0	345
4719	1638	1431	0	343
4722	1637	1430	0	344
4725	1638	1429	0	338
4728	1638	1429	0	339
4731	1637	1428	0	338
4734	1637	1428	0	336
4737	1637	1427	0	335
4740	1636	1427	0	331
4743	1635	1427	0	329
4746	1634	1427	0	327
4749	1633	1426	0	324
4752	1632	1426	0	328
4755	1632	1425	0	328
4758	1631	1425	0	327
4761	1631	1424	0	326
4764	1629	1423	0	327
4767	1626	1420	0	321
4770	1623	1418	0	320
4773	1622	1416	0	324
4776	1621	1414	0	329
4779	1620	1414	0	324
4782	1620	1413	0	323
4785	1620	1413	0	326
4788	1620	1413	0	328
4791	1622	1413	0	331
4794	1623	1413	0	327
4797	1624	1413	0	325
4800	1625	1413	0	325
4803	1626	1413	0	324
4806	1626	1413	0	324
4809	1627	1413	0	325
4812	1628	1414	0	322
4815	1628	1414	0	322
4818	1631	1415	0	319
4821	1632	1414	0	322
4824	1633	1415	0	321
4827	1632	1414	0	324
4830	1632	1414	0	323
4833	1634	1415	0	328
4836	1636	1417	0	323
4839	1637	1417	0	324
4842	1639	1418	0	323
4845	1639	1418	0	322
4848	1640	1418	0	323
4851	1640	1417	0	326
4854	1641	1417	0	329
4857	1641	1417	0	331
4860	1641	1417	0	328
4863	1642	1417	0	329
4866	1641	1417	0	330
4869	1642	1417	0	331
4872	1642	1417	0	331
4875	1642	1417	0	331
4878	1642	1417	0	331
4881	1643	1417	0	329
4884	1643	1417	0	327
4887	1643	1418	0	321
4890	1643	1419	0	320
4893	1644	1421	0	316
4896	1644	1420	0	315
4899	1644	1420	0	314
4902	1644	1421	0	309
4905	1644	1422	0	310
4908	1644	1421	0	307
4911	1644	1421	0	304
4914	1644	1421	0	302
4917	1645	1421	0	303
4920	1645	1422	0	303
4923	1646	1422	0	300
4926	1648	1422	0	300
4929	1648	1421	0	298
4932	1649	1421	0	294
4935	1650	1419	0	293
4938	1650	1416	0	293
4941	1649	1413	0	286
4944	1649	1408	0	285
4947	1648	1407	0	286
4950	1648	1406	0	288
4953	1647	1404	0	297
4956	1645	1402	0	300
4959	1643	1400	0	305
4962	1643	1399	0	309
4965	1642	1399	0	308
4968	1641	1399	0	304
4971	1640	1398	0	300
4974	1640	1398	0	303
4977	1638	1397	0	309
4980	1636	1395	0	316
4983	1630	1390	0	320
4986	1628	1388	0	322
4989	1627	1388	0	323
4992	1627	1388	0	322
4995	1626	1387	0	321
4998	1625	1385	0	319
5001	1624	1384	0	318
5004	1622	1383	0	316
5007	1621	1382	0	314
5010	1620	1381	0	312
5013	1620	1381	0	314
5016	1619	1381	0	312
5019	1617	1380	0	310
5022	1616	1379	0	311
5025	1614	1378	0	313
5028	1612	1375	0	312
5031	1609	1372	0	308
5034	1608	1369	0	306
5037	1607	1366	0	304
5040	1604	1363	0	306
5043	1603	1362	0	301
5046	1601	1359	0	303
5049	1601	1359	0	301
5052	1602	1359	0	301
5055	1602	1359	0	298
5058	1604	1359	0	302
5061	1606	1360	0	301
5064	1607	1361	0	299
5067	1606	1362	0	301
5070	1607	1362	0	307
5073	1607	1362	0	311
5076	1605	1361	0	312
5079	1603	1359	0	313
5082	1602	1359	0	311
5085	1601	1359	0	315
5088	1601	1358	0	315
5091	1600	1358	0	312
5094	1599	1358	0	312
5097	1599	1357	0	313
5100	1599	1357	0	312
5103	1599	1357	0	308
5106	1599	1356	0	311
5109	1599	1355	0	311
5112	1598	1354	0	312
5115	1596	1353	0	310
5118	1594	1352	0	314
5121	1591	1351	0	318
5124	1591	1351	0	315
5127	1590	1351	0	314
5130	1591	1351	0	315
5133	1590	1351	0	317
5136	1588	1349	0	316
5139	1586	1347	0	316
5142	1587	1347	0	312
5145	1587	1346	0	312
5148	1586	1344	0	310
5151	1586	1344	0	311
5154	1585	1343	0	313
5157	1582	1343	0	315
5160	1580	1343	0	317
5163	1579	1341	0	323
5166	1578	1340	0	323
5169	1577	1339	0	325
5172	1576	1340	0	323
5175	1576	1339	0	326
5178	1575	1337	0	330
5181	1574	1336	0	333
5184	1574	1336	0	334
5187	1573	1335	0	335
5190	1572	1335	0	333
5193	1571	1334	0	329
5196	1571	1335	0	332
5199	1572	1334	0	330
5202	1576	1336	0	337
5205	1578	1336	0	331
5208	1580	1337	0	327
5211	1582	1337	0	329
5214	1583	1337	0	333
5217	1585	1338	0	332
5220	1587	1337	0	336
5223	1588	1337	0	341
5226	1589	1339	0	346
5229	1591	1342	0	351
5232	1592	1348	0	353
5235	1594	1350	0	352
5238	1596	1350	0	352
5241	1596	1349	0	352
5244	1597	1348	0	350
5247	1596	1348	0	350
5250	1597	1348	0	348
5253	1595	1346	0	340
5256	1594	1344	0	339
5259	1591	1343	0	335
5262	1588	1342	0	338
5265	1585	1342	0	338
5268	1584	1342	0	334
5271	1585	1342	0	333
5274	1585	1342	0	334
5277	1587	1341	0	332
5280	1590	1342	0	336
5283	1592	1343	0	332
5286	1592	1344	0	330
5289	1593	1345	0	328
5292	1592	1344	0	327
5295	1592	1342	0	322
5298	1593	1342	0	320
5301	1594	1341	0	317
5304	1594	1340	0	318
5307	1593	1342	0	324
5310	1589	1342	0	329
5313	1588	1342	0	331
5316	1587	1342	0	332
5319	1585	1341	0	332
5322	1586	1342	0	332
5325	1586	1341	0	335
5328	1586	1341	0	333
5331	1585	1339	0	329
5334	1584	1339	0	330
5337	1583	1338	0	333
5340	1583	1338	0	338
5343	1581	1337	0	334
5346	1579	1337	0	337
5349	1578	1337	0	338
5352	1576	1336	0	344
5355	1572	1335	0	341
5358	1571	1334	0	341
5361	1571	1334	0	341
5364	1572	1334	0	344
5367	1571	1334	0	343
5370	1571	1333	0	340
5373	1571	1333	0	339
5376	1570	1333	0	335
5379	1570	1333	0	332
5382	1569	1332	0	333
5385	1569	1331	0	332
5388	1568	1331	0	330
5391	1567	1331	0	329
5394	1567	1331	0	329
5397	1565	1329	0	328
5400	1566	1328	0	334
5403	1568	1328	0	336
5406	1569	1330	0	333
5409	1573	1331	0	343
5412	1574	1331	0	341
5415	1576	1332	0	343
5418	1578	1334	0	348
5421	1579	1335	0	346
5424	1580	1336	0	341
5427	1583	1338	0	337
5430	1587	1341	0	335
5433	1592	1342	0	337
5436	1595	1342	0	337
5439	1599	1344	0	330
5442	1599	1346	0	316
5445	1601	1346	0	315
5448	1602	1346	0	312
5451	1603	1346	0	305
5454	1604	1347	0	302
5457	1604	1347	0	298
5460	1603	1346	0	297
5463	1603	1345	0	294
5466	1603	1344	0	290
5469	1602	1342	0	288
5472	1601	1342	0	288
5475	1601	1341	0	286
5478	1601	1341	0	288
5481	1601	1341	0	287
5484	1600	1340	0	288
5487	1600	1340	0	287
5490	1599	1337	0	289
5493	1598	1337	0	292
5496	1597	1338	0	294
5499	1596	1339	0	304
5502	1596	1339	0	306
5505	1598	1341	0	308
5508	1598	1342	0	310
5511	1600	1343	0	315
5514	1600	1344	0	319
5517	1600	1345	0	324
5520	1596	1345	0	328
5523	1595	1345	0	331
5526	1594	1344	0	331
5529	1591	1343	0	334
5532	1589	1343	0	338
5535	1589	1344	0	340
5538	1588	1343	0	336
5541	1587	1343	0	337
5544	1588	1343	0	342
5547	1588	1344	0	344
5550	1587	1343	0	346
5553	1588	1344	0	349
5556	1588	1344	0	352
5559	1588	1344	0	358
5562	1587	1344	0	0
5565	1586	1345	0	0
5568	1586	1346	0	3
5571	1587	1347	0	6
5574	1587	1348	0	6
5577	1587	1348	0	5
5580	1587	1347	0	1
5583	1587	1347	0	2
5586	1586	1347	0	2
5589	1587	1347	0	3
5592	1587	1347	0	3
5595	1587	1348	0	1
5598	1587	1348	0	1
5601	1587	1347	0	3
5604	1587	1347	0	4
5607	1587	1348	0	359
5610	1587	1348	0	355
5613	1588	1347	0	359
5616	1589	1346	0	4
5619	1589	1345	0	3
5622	1588	1345	0	2
5625	1588	1345	0	2
5628	1588	1344	0	3
5631	1588	1345	0	3
5634	1584	1346	0	6
5637	1583	1348	0	8
5640	1582	1348	0	10
5643	1581	1347	0	14
5646	1582	1348	0	18
5649	1582	1347	0	18
5652	1581	1348	0	15
5655	1578	1348	0	21
5658	1578	1349	0	24
5661	1577	1349	0	27
5664	1577	1349	0	32
5667	1576	1348	0	30
5670	1576	1347	0	30
5673	1574	1347	0	31
5676	1573	1347	0	32
5679	1573	1347	0	29
5682	1572	1347	0	31
5685	1571	1348	0	31
5688	1571	1347	0	30
5691	1571	1347	0	37
5694	1571	1346	0	34
5697	1571	1345	0	35
5700	1570	1345	0	40
5703	1571	1345	0	38
5706	1570	1345	0	37
5709	1570	1345	0	38
5712	1570	1344	0	35
5715	1572	1344	0	32
5718	1574	1346	0	40
5721	1575	1344	0	35
5724	1575	1346	0	43
5727	1576	1347	0	34
5730	1575	1348	0	26
5733	1576	1347	0	23
5736	1576	1346	0	25
5739	1576	1346	0	24
5742	1575	1346	0	27
5745	1574	1345	0	25
5748	1571	1346	0	28
5751	1570	1346	0	25
5754	1570	1346	0	24
5757	1570	1346	0	24
5760	1569	1347	0	22
5763	1568	1348	0	24
5766	1567	1348	0	25
5769	1566	1348	0	23
5772	1567	1348	0	23
5775	1567	1348	0	22
5778	1568	1348	0	23
5781	1568	1348	0	23
5784	1568	1347	0	22
5787	1570	1348	0	21
5790	1571	1347	0	16
5793	1571	1347	0	12
5796	1569	1346	0	14
5799	1569	1344	0	13
5802	1567	1344	0	11
5805	1567	1344	0	12
5808	1567	1344	0	14
5811	1568	1345	0	15
5814	1569	1345	0	17
5817	1568	1346	0	23
5820	1568	1346	0	17
5823	1570	1346	0	16
5826	1568	1345	0	15
5829	1567	1346	0	19
5832	1567	1347	0	20
5835	1567	1347	0	21
5838	1567	1347	0	20
5841	1566	1347	0	16
5844	1567	1350	0	20
5847	1567	1350	0	19
5850	1567	1350	0	19
5853	1567	1349	0	16
5856	1567	1349	0	20
5859	1568	1349	0	23
5862	1568	1349	0	24
5865	1569	1349	0	21
5868	1569	1349	0	23
5871	1569	1349	0	23
5874	1569	1349	0	22
5877	1570	1348	0	23
5880	1573	1349	0	34
5883	1574	1347	0	23
5886	1575	1345	0	25
5889	1574	1346	0	28
5892	1574	1345	0	20
5895	1573	1345	0	23
5898	1574	1344	0	25
5901	1575	1345	0	19
5904	1574	1346	0	22
5907	1573	1347	0	27
5910	1572	1348	0	19
5913	1571	1348	0	21
5916	1571	1347	0	19
5919	1570	1347	0	22
5922	1569	1346	0	20
5925	1569	1346	0	20
5928	1568	1346	0	19
5931	1568	1346	0	19
5934	1567	1346	0	16
5937	1567	1345	0	17
5940	1567	1344	0	17
5943	1568	1344	0	20
5946	1566	1344	0	18
5949	1565	1344	0	19
5952	1564	1344	0	17
5955	1565	1344	0	17
5958	1565	1345	0	16
5961	1564	1345	0	17
5964	1565	1345	0	17
5967	1565	1345	0	18
5970	1565	1345	0	17
5973	1565	1345	0	18
5976	1565	1344	0	18
5979	1565	1344	0	16
5982	1564	1344	0	14
5985	1566	1344	0	14
5988	1568	1345	0	15
5991	1569	1344	0	18
5994	1569	1344	0	19
5997	1569	1344	0	18
[truncated: 999 more rows]
