# Supplementary material for: Markerless tracking of an entire honey bee colony
Source: Nat Commun. 2021 Mar 19;12:1733. doi: 10.1038/s41467-021-21769-1 (PMC7979864; doi:10.1038/s41467-021-21769-1)
Supplement: Supplementary file 4 — Description of Additional Supplementary Files [file 41467_2021_21769_MOESM4_ESM.zip › raw_source/fig_5_sup_fig_21_22/S1_trajectories/000508.txt]

0	1955	1550	0	244
3	1957	1550	0	252
6	1958	1549	0	247
9	1957	1550	0	254
12	1952	1552	0	248
15	1951	1544	0	258
18	1950	1539	0	272
21	1949	1537	0	274
24	1951	1536	0	273
27	1952	1534	0	266
30	1952	1533	0	257
33	1952	1535	0	259
36	1952	1534	0	269
39	1949	1536	0	270
42	1949	1537	0	270
45	1947	1536	0	282
48	1947	1534	0	287
51	1944	1535	0	299
54	1940	1536	0	297
57	1938	1534	0	292
60	1939	1529	0	298
63	1937	1524	0	303
66	1934	1521	0	310
69	1934	1521	0	305
72	1933	1523	0	297
75	1930	1525	0	301
78	1929	1526	0	300
81	1927	1530	0	313
84	1927	1530	0	324
87	1928	1531	0	325
90	1929	1531	0	325
93	1930	1535	0	323
96	1929	1536	0	319
99	1930	1538	0	320
102	1930	1539	0	327
105	1930	1539	0	328
108	1929	1539	0	328
111	1929	1539	0	328
114	1929	1541	0	328
117	1929	1541	0	326
120	1928	1542	0	325
123	1929	1542	0	323
126	1930	1542	0	323
129	1930	1542	0	318
132	1931	1542	0	324
135	1931	1542	0	324
138	1932	1542	0	325
141	1933	1542	0	326
144	1933	1542	0	323
147	1932	1542	0	324
150	1933	1542	0	321
153	1933	1542	0	316
156	1933	1542	0	316
159	1933	1541	0	317
162	1933	1542	0	316
165	1934	1542	0	316
168	1934	1543	0	318
171	1934	1543	0	316
174	1934	1543	0	317
177	1934	1542	0	314
180	1934	1542	0	313
183	1932	1539	0	316
186	1930	1538	0	317
189	1930	1538	0	321
192	1929	1539	0	322
195	1929	1538	0	320
198	1930	1539	0	321
201	1930	1538	0	322
204	1933	1539	0	325
207	1933	1538	0	325
210	1932	1539	0	328
213	1937	1539	0	340
216	1932	1540	0	338
219	1932	1541	0	342
222	1932	1541	0	333
225	1927	1540	0	337
228	1927	1541	0	335
231	1927	1543	0	335
234	1928	1544	0	337
237	1930	1543	0	335
240	1936	1540	0	337
243	1936	1540	0	330
246	1936	1540	0	329
249	1936	1539	0	330
252	1938	1541	0	331
255	1938	1541	0	310
258	1942	1539	0	329
261	1941	1542	0	326
264	1943	1543	0	312
267	1942	1543	0	309
270	1941	1542	0	310
273	1939	1540	0	307
276	1939	1539	0	306
279	1938	1538	0	307
282	1941	1539	0	315
285	1939	1534	0	313
288	1936	1533	0	309
291	1933	1530	0	296
294	1930	1530	0	299
297	1929	1531	0	299
300	1929	1530	0	298
303	1928	1526	0	290
306	1927	1523	0	280
309	1926	1518	0	275
312	1927	1518	0	277
315	1926	1516	0	276
318	1924	1514	0	272
321	1923	1510	0	280
324	1922	1510	0	278
327	1918	1503	0	272
330	1916	1502	0	270
333	1915	1502	0	260
336	1916	1500	0	256
339	1917	1500	0	250
342	1918	1499	0	255
345	1918	1499	0	253
348	1916	1498	0	252
351	1914	1494	0	258
354	1912	1487	0	244
357	1912	1484	0	230
360	1909	1481	0	209
363	1911	1479	0	196
366	1910	1479	0	192
369	1910	1481	0	195
372	1909	1481	0	197
375	1912	1483	0	192
378	1914	1483	0	191
381	1917	1480	0	193
384	1920	1478	0	182
387	1918	1478	0	188
390	1917	1479	0	190
393	1917	1476	0	183
396	1920	1477	0	186
399	1924	1474	0	182
402	1928	1475	0	175
405	1929	1475	0	174
408	1933	1476	0	173
411	1933	1474	0	176
414	1937	1478	0	158
417	1942	1480	0	162
420	1944	1484	0	157
423	1945	1484	0	158
426	1941	1483	0	151
429	1938	1486	0	146
432	1938	1489	0	138
435	1938	1491	0	132
438	1939	1490	0	128
444	1936	1492	0	126
447	1937	1492	0	122
450	1940	1492	0	131
453	1943	1492	0	136
456	1943	1494	0	128
459	1942	1493	0	118
462	1943	1496	0	103
465	1941	1498	0	100
468	1943	1497	0	98
471	1948	1499	0	105
474	1945	1498	0	97
477	1942	1501	0	88
480	1944	1500	0	88
483	1937	1506	0	79
486	1935	1511	0	82
489	1930	1511	0	82
492	1929	1514	0	71
495	1926	1516	0	70
498	1925	1519	0	73
501	1925	1526	0	65
504	1921	1527	0	76
507	1922	1523	0	73
510	1921	1522	0	77
513	1923	1521	0	76
516	1922	1522	0	73
519	1921	1521	0	73
522	1919	1522	0	80
525	1918	1521	0	87
528	1919	1525	0	81
531	1918	1526	0	82
534	1917	1524	0	91
537	1918	1522	0	92
540	1919	1521	0	94
543	1920	1523	0	100
546	1922	1525	0	103
549	1926	1527	0	107
552	1928	1527	0	107
555	1928	1527	0	105
558	1928	1527	0	103
561	1931	1528	0	113
564	1932	1529	0	113
567	1933	1528	0	110
570	1931	1531	0	112
573	1939	1535	0	111
576	1943	1530	0	118
579	1947	1530	0	118
582	1949	1534	0	122
585	1950	1535	0	123
588	1949	1535	0	127
591	1949	1537	0	130
594	1951	1536	0	133
597	1951	1536	0	127
600	1952	1538	0	124
603	1956	1541	0	298
606	1956	1548	0	139
609	1959	1551	0	142
612	1962	1552	0	151
615	1965	1554	0	164
618	1964	1553	0	165
621	1961	1552	0	164
624	1963	1550	0	178
627	1962	1550	0	182
630	1961	1549	0	181
633	1964	1549	0	182
636	1966	1549	0	177
639	1965	1551	0	174
642	1965	1552	0	165
645	1966	1553	0	159
648	1967	1553	0	151
651	1968	1555	0	152
654	1967	1555	0	157
657	1966	1555	0	162
660	1963	1552	0	174
663	1961	1552	0	181
666	1959	1552	0	196
669	1958	1553	0	191
672	1958	1554	0	191
675	1959	1552	0	196
678	1961	1552	0	192
681	1961	1553	0	195
684	1963	1549	0	188
687	1962	1545	0	190
690	1959	1547	0	187
693	1959	1544	0	184
696	1957	1547	0	186
699	1956	1549	0	183
702	1954	1546	0	182
705	1951	1547	0	191
708	1950	1547	0	192
711	1948	1548	0	194
714	1948	1548	0	197
717	1951	1544	0	184
720	1960	1541	0	185
723	1965	1544	0	186
726	1967	1544	0	202
729	1973	1544	0	227
732	1975	1543	0	241
735	1975	1541	0	249
738	1982	1542	0	252
741	1988	1538	0	259
744	1989	1539	0	250
747	1990	1542	0	259
750	1989	1540	0	259
753	1989	1537	0	261
756	1993	1537	0	266
759	1996	1537	0	263
762	1998	1535	0	268
765	2003	1535	0	267
768	2002	1534	0	259
771	2001	1536	0	261
774	1999	1539	0	262
777	1997	1537	0	272
780	1996	1533	0	272
783	1996	1530	0	274
786	1997	1528	0	274
789	1996	1525	0	275
792	1995	1526	0	276
795	1995	1526	0	278
798	1995	1526	0	278
801	1994	1525	0	280
804	1995	1521	0	284
807	1991	1517	0	275
810	1989	1516	0	272
813	1992	1518	0	272
816	1993	1518	0	273
819	1996	1516	0	278
822	1995	1512	0	285
825	1992	1507	0	273
828	1987	1505	0	269
831	1987	1501	0	267
834	1986	1498	0	265
837	1988	1500	0	271
840	1989	1500	0	269
843	1988	1501	0	263
846	1986	1500	0	265
849	1987	1499	0	263
852	1991	1497	0	261
855	1993	1495	0	263
858	1993	1492	0	265
861	1992	1487	0	263
864	1992	1484	0	263
867	1992	1485	0	264
870	1991	1491	0	271
873	1991	1492	0	269
876	1992	1494	0	273
879	1990	1495	0	273
882	1989	1495	0	270
885	1989	1497	0	266
888	1989	1499	0	272
891	1987	1497	0	271
894	1989	1493	0	271
897	1991	1489	0	267
900	1994	1490	0	271
903	1994	1490	0	269
918	1992	1491	0	255
921	1994	1498	0	257
924	1995	1502	0	268
927	1995	1503	0	269
930	1994	1502	0	268
933	1993	1504	0	263
936	1993	1505	0	254
939	1995	1510	0	253
942	1998	1512	0	269
945	1997	1513	0	268
948	1998	1516	0	254
951	1995	1520	0	244
954	1996	1526	0	247
957	2000	1530	0	270
960	1999	1533	0	270
963	1999	1531	0	274
966	1998	1532	0	290
969	2004	1527	0	303
972	2006	1521	0	309
975	2009	1518	0	296
978	2015	1524	0	296
981	2013	1522	0	301
984	2008	1517	0	302
987	2005	1516	0	299
990	2004	1513	0	293
993	2002	1512	0	297
996	2008	1509	0	303
999	2005	1506	0	308
1002	2006	1504	0	300
1005	2008	1503	0	300
1008	2006	1502	0	301
1011	2003	1498	0	295
1014	2002	1494	0	296
1017	2001	1495	0	297
1020	2000	1499	0	305
1023	2000	1495	0	301
1026	1994	1490	0	299
1029	1989	1486	0	308
1032	1983	1483	0	306
1035	1978	1477	0	312
1038	1976	1474	0	314
1041	1973	1474	0	317
1044	1973	1472	0	319
1047	1970	1470	0	318
1050	1968	1469	0	314
1053	1967	1466	0	309
1056	1966	1467	0	306
1059	1963	1468	0	309
1062	1963	1464	0	310
1065	1959	1462	0	316
1068	1960	1462	0	311
1071	1958	1463	0	304
1074	1955	1462	0	307
1077	1952	1460	0	313
1080	1946	1459	0	312
1083	1945	1457	0	308
1086	1943	1455	0	302
1089	1939	1452	0	305
1092	1936	1450	0	305
1095	1929	1440	0	300
1098	1922	1435	0	300
1101	1921	1434	0	296
1104	1917	1433	0	300
1107	1920	1422	0	308
1110	1916	1420	0	306
1113	1912	1417	0	302
1116	1913	1415	0	294
1119	1910	1414	0	297
1122	1909	1409	0	306
1125	1909	1409	0	308
1128	1908	1410	0	311
1131	1906	1412	0	307
1134	1906	1413	0	307
1137	1907	1415	0	310
1140	1906	1415	0	313
1143	1906	1415	0	310
1146	1908	1414	0	312
1149	1906	1416	0	307
1152	1905	1417	0	306
1155	1905	1417	0	304
1158	1905	1417	0	307
1161	1905	1417	0	307
1164	1905	1417	0	308
1167	1904	1417	0	308
1170	1905	1419	0	306
1173	1907	1419	0	308
1176	1909	1421	0	304
1179	1909	1422	0	303
1182	1909	1423	0	307
1185	1909	1423	0	310
1188	1906	1424	0	310
1191	1904	1424	0	309
1194	1904	1424	0	306
1197	1903	1423	0	310
1200	1903	1423	0	304
1203	1902	1424	0	305
1206	1901	1424	0	305
1209	1900	1423	0	306
1212	1899	1422	0	306
1215	1899	1421	0	307
1218	1900	1419	0	310
1221	1898	1419	0	308
1224	1900	1418	0	309
1227	1904	1416	0	305
1230	1904	1417	0	303
1233	1900	1418	0	306
1236	1902	1420	0	308
1239	1903	1422	0	315
1242	1905	1421	0	311
1245	1904	1421	0	312
1248	1903	1422	0	313
1251	1902	1423	0	314
1254	1901	1423	0	311
1257	1899	1421	0	301
1260	1898	1418	0	296
1263	1900	1417	0	295
1266	1904	1417	0	296
1269	1907	1417	0	297
1272	1908	1418	0	294
1275	1908	1419	0	294
1278	1906	1421	0	299
1281	1905	1422	0	298
1284	1904	1421	0	296
1287	1903	1419	0	294
1290	1901	1418	0	292
1293	1901	1418	0	298
1296	1902	1418	0	304
1299	1903	1418	0	303
1302	1902	1417	0	300
1305	1902	1417	0	300
1308	1901	1417	0	294
1311	1903	1419	0	300
1314	1901	1418	0	297
1317	1900	1417	0	293
1320	1899	1417	0	293
1323	1900	1417	0	296
1326	1900	1416	0	297
1329	1900	1416	0	297
1332	1899	1417	0	295
1335	1900	1417	0	295
1338	1906	1416	0	299
1341	1907	1415	0	294
1344	1908	1413	0	289
1347	1907	1412	0	287
1350	1903	1414	0	280
1353	1909	1411	0	287
1356	1910	1411	0	288
1359	1912	1409	0	295
1362	1912	1408	0	295
1365	1911	1406	0	299
1368	1913	1404	0	296
1371	1913	1404	0	294
1374	1915	1404	0	291
1377	1920	1402	0	290
1380	1921	1402	0	293
1383	1923	1401	0	298
1386	1925	1393	0	319
1389	1921	1392	0	321
1392	1916	1398	0	316
1395	1915	1399	0	319
1398	1914	1400	0	321
1401	1913	1401	0	325
1404	1912	1401	0	326
1407	1911	1402	0	330
1410	1911	1403	0	329
1413	1909	1404	0	329
1416	1908	1405	0	325
1419	1907	1406	0	323
1422	1907	1406	0	321
1425	1907	1408	0	318
1428	1908	1408	0	317
1431	1905	1410	0	310
1434	1901	1411	0	312
1437	1899	1413	0	306
1440	1900	1411	0	308
1443	1901	1411	0	307
1446	1902	1412	0	305
1449	1904	1412	0	305
1452	1904	1412	0	307
1455	1905	1411	0	299
1458	1905	1411	0	302
1461	1905	1412	0	299
1464	1906	1412	0	297
1467	1907	1412	0	297
1470	1907	1412	0	298
1473	1906	1413	0	297
1476	1907	1413	0	299
1479	1908	1412	0	313
1482	1906	1413	0	310
1485	1905	1412	0	312
1488	1904	1412	0	315
1491	1901	1412	0	314
1494	1902	1412	0	312
1497	1906	1410	0	311
1500	1909	1410	0	317
1503	1909	1412	0	316
1506	1911	1413	0	309
1509	1911	1412	0	307
1512	1910	1411	0	305
1515	1908	1412	0	303
1518	1907	1411	0	307
1521	1906	1411	0	303
1524	1905	1411	0	303
1527	1904	1411	0	301
1530	1903	1412	0	306
1533	1906	1410	0	311
1536	1907	1411	0	310
1539	1908	1410	0	308
1542	1911	1408	0	316
1545	1909	1409	0	313
1548	1909	1410	0	319
1551	1905	1415	0	308
1554	1905	1415	0	309
1557	1905	1417	0	311
1560	1905	1417	0	312
1563	1905	1416	0	313
1566	1906	1416	0	323
1569	1905	1415	0	323
1572	1902	1416	0	322
1575	1900	1417	0	322
1578	1900	1416	0	325
1584	1903	1415	0	325
1596	1901	1414	0	325
1599	1902	1414	0	328
1602	1902	1413	0	328
1611	1902	1413	0	326
1617	1903	1412	0	332
1620	1904	1413	0	329
1623	1902	1413	0	330
1626	1903	1412	0	327
1629	1905	1412	0	322
1632	1905	1412	0	318
1635	1906	1411	0	319
1638	1908	1411	0	318
1641	1909	1412	0	321
1644	1908	1412	0	323
1647	1907	1414	0	321
1650	1903	1416	0	320
1653	1900	1416	0	316
1656	1901	1416	0	317
1659	1900	1415	0	317
1662	1900	1415	0	317
1665	1900	1416	0	314
1668	1899	1417	0	312
1671	1897	1418	0	308
1674	1899	1419	0	307
1677	1901	1418	0	313
1680	1901	1419	0	313
1683	1901	1423	0	310
1686	1901	1422	0	309
1689	1901	1423	0	312
1692	1901	1423	0	311
1695	1903	1423	0	315
1698	1901	1422	0	316
1701	1899	1422	0	309
1704	1899	1424	0	312
1707	1898	1423	0	314
1710	1899	1422	0	316
1713	1898	1421	0	311
1716	1899	1421	0	313
1719	1898	1420	0	316
1722	1898	1419	0	317
1725	1899	1420	0	317
1728	1900	1421	0	318
1731	1900	1420	0	317
1734	1904	1419	0	320
1737	1904	1417	0	322
1740	1903	1417	0	325
1743	1903	1417	0	322
1746	1904	1418	0	320
1749	1905	1418	0	321
1752	1906	1416	0	320
1755	1906	1415	0	322
1758	1906	1417	0	319
1761	1905	1417	0	314
1764	1906	1416	0	319
1767	1907	1414	0	319
1770	1906	1415	0	316
1773	1906	1415	0	316
1776	1901	1417	0	318
1779	1903	1419	0	316
1782	1906	1418	0	319
1788	1904	1423	0	319
1791	1903	1424	0	319
1794	1903	1422	0	325
1797	1907	1422	0	326
1800	1907	1419	0	326
1803	1908	1420	0	320
1806	1908	1419	0	317
1809	1908	1419	0	317
1812	1908	1420	0	320
1815	1909	1419	0	315
1818	1907	1419	0	316
1821	1908	1418	0	313
1824	1910	1418	0	315
1827	1908	1419	0	314
1830	1912	1417	0	319
1833	1911	1418	0	317
1836	1910	1418	0	316
1839	1911	1417	0	318
1842	1912	1418	0	320
1845	1910	1421	0	320
1848	1908	1422	0	320
1851	1909	1420	0	318
1854	1909	1421	0	319
1857	1909	1420	0	325
1860	1911	1417	0	330
1863	1907	1421	0	319
1866	1906	1420	0	320
1869	1907	1419	0	325
1872	1907	1417	0	327
1875	1910	1417	0	330
1878	1908	1415	0	331
1881	1909	1415	0	330
1884	1911	1415	0	327
1887	1912	1415	0	330
1890	1911	1415	0	333
1893	1912	1416	0	337
1896	1913	1418	0	334
1899	1915	1419	0	333
1902	1916	1418	0	336
1905	1916	1418	0	334
1908	1916	1418	0	333
1911	1916	1418	0	335
1914	1915	1418	0	337
1917	1915	1419	0	339
1920	1915	1419	0	341
1923	1915	1419	0	339
1926	1915	1419	0	338
1929	1915	1420	0	338
1932	1916	1421	0	333
1935	1918	1421	0	337
1938	1918	1421	0	330
1941	1918	1420	0	332
1944	1917	1418	0	334
1947	1916	1417	0	340
1950	1916	1418	0	336
1953	1917	1413	0	343
1956	1918	1411	0	341
1959	1917	1411	0	334
1962	1917	1411	0	333
1965	1917	1411	0	335
1968	1918	1411	0	338
1971	1921	1406	0	341
1974	1921	1399	0	340
1977	1922	1399	0	339
1980	1924	1398	0	338
1983	1925	1399	0	339
1986	1927	1399	0	340
1989	1927	1399	0	341
1992	1926	1400	0	339
1995	1925	1400	0	341
1998	1925	1410	0	338
2001	1923	1414	0	337
2004	1923	1414	0	334
2007	1923	1413	0	332
2010	1922	1413	0	334
2013	1923	1414	0	336
2016	1923	1415	0	337
2019	1922	1417	0	334
2022	1920	1418	0	325
2025	1918	1418	0	330
2028	1919	1417	0	330
2031	1919	1419	0	328
2034	1919	1421	0	330
2037	1922	1419	0	333
2040	1922	1417	0	336
2043	1924	1415	0	338
2046	1925	1415	0	338
2049	1925	1414	0	339
2052	1925	1412	0	339
2055	1925	1409	0	341
2058	1925	1406	0	345
2061	1926	1406	0	343
2064	1925	1406	0	335
2067	1925	1405	0	336
2070	1925	1405	0	337
2073	1925	1405	0	338
2076	1925	1404	0	337
2079	1925	1404	0	336
2082	1924	1403	0	340
2085	1924	1403	0	336
2088	1924	1404	0	331
2091	1926	1403	0	332
2094	1925	1403	0	333
2097	1928	1401	0	338
2100	1927	1406	0	348
2103	1928	1407	0	343
2106	1926	1406	0	343
2109	1926	1405	0	342
2112	1928	1407	0	345
2115	1928	1409	0	346
2118	1929	1408	0	345
2121	1929	1408	0	346
2124	1930	1410	0	346
2127	1930	1410	0	345
2130	1930	1409	0	348
2133	1930	1410	0	348
2136	1928	1410	0	355
2139	1929	1408	0	351
2142	1930	1409	0	348
2145	1929	1409	0	345
2148	1928	1407	0	336
2151	1928	1407	0	333
2154	1929	1408	0	333
2157	1929	1409	0	333
2160	1927	1410	0	334
2163	1926	1412	0	329
2166	1926	1409	0	331
2169	1927	1408	0	332
2172	1928	1406	0	334
2175	1929	1406	0	334
2178	1929	1405	0	334
2181	1929	1407	0	339
2184	1929	1409	0	334
2187	1929	1408	0	337
2190	1930	1409	0	342
2193	1930	1408	0	350
2196	1931	1408	0	350
2199	1932	1409	0	353
2202	1932	1410	0	351
2205	1934	1409	0	354
2208	1934	1407	0	355
2211	1934	1407	0	358
2214	1933	1405	0	354
2217	1932	1404	0	355
2220	1932	1403	0	355
2223	1932	1402	0	354
2226	1931	1401	0	354
2229	1932	1400	0	354
2232	1932	1402	0	357
2235	1931	1402	0	355
2238	1932	1406	0	356
2241	1930	1411	0	351
2244	1931	1411	0	354
2247	1931	1411	0	349
2250	1928	1410	0	352
2253	1926	1410	0	353
2256	1928	1411	0	347
2259	1940	1409	0	184
2262	1939	1406	0	180
2265	1944	1406	0	178
2268	1960	1406	0	182
2280	1955	1403	0	188
2283	1931	1405	0	353
2286	1927	1408	0	351
2289	1925	1408	0	349
2292	1924	1408	0	347
2295	1924	1405	0	346
2298	1924	1402	0	351
2301	1924	1403	0	352
2304	1924	1405	0	359
2307	1923	1402	0	358
2310	1922	1402	0	0
2313	1922	1402	0	1
2316	1922	1401	0	2
2319	1923	1400	0	2
2322	1924	1399	0	4
2325	1923	1399	0	4
2328	1924	1399	0	4
2331	1925	1399	0	2
2334	1925	1398	0	3
2337	1925	1398	0	2
2340	1924	1399	0	0
2343	1923	1398	0	359
2346	1924	1398	0	1
2349	1925	1399	0	356
2352	1927	1399	0	359
2355	1926	1400	0	0
2358	1925	1399	0	4
2361	1924	1399	0	5
2364	1924	1399	0	8
2367	1924	1399	0	8
2370	1923	1400	0	9
2373	1921	1400	0	7
2376	1923	1402	0	3
2379	1925	1402	0	2
2382	1926	1404	0	354
2385	1924	1403	0	354
2388	1924	1400	0	353
2391	1925	1394	0	4
2394	1922	1399	0	9
2397	1921	1399	0	18
2400	1919	1403	0	23
2403	1915	1404	0	32
2406	1914	1408	0	32
2409	1914	1409	0	28
2412	1913	1407	0	38
2415	1910	1409	0	40
2418	1910	1407	0	43
2421	1913	1408	0	40
2424	1915	1406	0	34
2427	1917	1403	0	28
2430	1920	1404	0	25
2433	1921	1405	0	33
2436	1925	1404	0	33
2439	1924	1403	0	40
2442	1922	1402	0	45
2445	1923	1402	0	42
2448	1923	1402	0	40
2451	1922	1402	0	42
2454	1922	1400	0	41
2457	1922	1402	0	41
2460	1924	1403	0	39
2463	1924	1402	0	39
2466	1924	1402	0	41
2469	1924	1401	0	42
2472	1926	1400	0	42
2475	1929	1399	0	45
2478	1931	1399	0	47
2481	1932	1398	0	49
2484	1931	1398	0	46
2487	1930	1398	0	49
2490	1932	1397	0	54
2493	1932	1397	0	56
2496	1931	1397	0	52
2499	1930	1398	0	48
2502	1932	1398	0	49
2505	1932	1398	0	49
2508	1935	1397	0	50
2511	1935	1398	0	54
2514	1936	1398	0	53
2517	1937	1399	0	55
2520	1936	1402	0	57
2523	1936	1403	0	60
2526	1934	1403	0	62
2529	1931	1401	0	72
2532	1931	1400	0	77
2535	1934	1402	0	86
2538	1935	1400	0	86
2541	1934	1398	0	91
2544	1935	1396	0	92
2547	1936	1397	0	90
2550	1936	1397	0	92
2553	1935	1397	0	90
2556	1934	1397	0	88
2559	1934	1396	0	85
2562	1934	1395	0	88
2565	1932	1395	0	88
2568	1932	1396	0	86
2571	1932	1397	0	79
2574	1937	1400	0	74
2577	1938	1403	0	75
2580	1938	1403	0	82
2583	1937	1405	0	83
2586	1937	1406	0	83
2589	1937	1406	0	86
2592	1937	1407	0	85
2595	1934	1406	0	84
2598	1932	1406	0	84
2601	1931	1406	0	85
2604	1930	1406	0	87
2607	1929	1406	0	88
2610	1928	1405	0	88
2613	1928	1406	0	84
2616	1929	1407	0	84
2619	1929	1410	0	82
2622	1927	1412	0	84
2625	1927	1412	0	82
2628	1925	1412	0	80
2631	1924	1411	0	82
2634	1925	1412	0	84
2637	1926	1415	0	89
2640	1927	1416	0	89
2643	1929	1420	0	85
2646	1930	1421	0	84
2649	1930	1422	0	91
2652	1930	1424	0	92
2655	1931	1426	0	92
2658	1929	1428	0	92
2661	1926	1431	0	92
2664	1929	1433	0	91
2667	1930	1433	0	93
2670	1930	1432	0	96
2673	1931	1432	0	97
2676	1931	1433	0	95
2679	1930	1436	0	94
2682	1925	1438	0	98
2685	1923	1441	0	105
2688	1920	1444	0	110
2691	1922	1443	0	116
2694	1922	1443	0	124
2697	1922	1443	0	133
2700	1923	1443	0	134
2703	1922	1444	0	140
2706	1924	1447	0	140
2709	1924	1446	0	136
2712	1926	1445	0	133
2715	1926	1448	0	133
2718	1930	1452	0	138
2721	1929	1455	0	136
2724	1928	1458	0	142
2727	1931	1460	0	144
2730	1936	1462	0	140
2733	1937	1462	0	142
2736	1937	1461	0	146
2739	1934	1460	0	141
2742	1933	1460	0	147
2745	1932	1459	0	143
2748	1932	1460	0	143
2751	1932	1462	0	146
2754	1931	1461	0	147
2757	1931	1461	0	149
2760	1932	1462	0	146
2763	1932	1463	0	143
2766	1932	1464	0	141
2769	1932	1465	0	144
2772	1933	1466	0	144
2775	1932	1467	0	146
2778	1933	1465	0	146
2781	1933	1462	0	147
2784	1932	1462	0	146
2787	1932	1463	0	145
2790	1933	1465	0	145
2793	1934	1466	0	141
2796	1933	1469	0	142
2799	1932	1470	0	139
2802	1932	1471	0	138
2805	1933	1471	0	142
2808	1933	1471	0	143
2811	1933	1471	0	142
2814	1932	1471	0	135
2817	1931	1469	0	131
2820	1931	1467	0	130
2823	1930	1466	0	132
2826	1930	1466	0	128
2829	1929	1466	0	123
2832	1932	1467	0	116
2835	1934	1467	0	96
2838	1932	1472	0	117
2841	1932	1473	0	123
2844	1932	1473	0	119
2847	1931	1473	0	115
2850	1931	1473	0	116
2853	1931	1472	0	115
2856	1932	1472	0	112
2859	1932	1472	0	117
2862	1933	1471	0	120
2865	1933	1471	0	119
2868	1933	1471	0	120
2871	1934	1471	0	119
2874	1934	1471	0	118
2877	1938	1472	0	115
2880	1940	1473	0	122
2883	1940	1473	0	123
2886	1940	1473	0	124
2889	1942	1469	0	205
2892	1937	1466	0	108
2895	1935	1466	0	123
2898	1934	1465	0	121
2901	1938	1472	0	119
2904	1943	1478	0	123
2907	1947	1480	0	136
2910	1950	1480	0	136
2913	1950	1481	0	138
2916	1952	1481	0	139
2919	1952	1481	0	139
2922	1952	1482	0	142
2925	1957	1486	0	149
2928	1956	1489	0	153
2931	1957	1488	0	150
2934	1957	1488	0	150
2937	1959	1491	0	149
2940	1963	1489	0	158
2943	1969	1487	0	160
2946	1970	1488	0	165
2949	1971	1489	0	163
2952	1975	1488	0	164
2955	1978	1494	0	163
2958	1981	1495	0	164
2961	1982	1498	0	168
2964	1984	1500	0	168
2967	1985	1503	0	171
2970	1986	1503	0	175
2973	1986	1503	0	174
2976	1987	1504	0	176
2979	1989	1502	0	174
2982	1990	1503	0	167
2985	1992	1504	0	159
2988	1994	1505	0	161
2991	1997	1505	0	157
2994	2000	1508	0	155
2997	2001	1510	0	159
3000	2000	1510	0	159
3003	1999	1512	0	155
3006	1999	1512	0	152
3009	1998	1514	0	147
3012	1998	1513	0	144
3015	1997	1517	0	147
3018	1997	1515	0	150
3021	2000	1513	0	151
3024	2000	1515	0	151
3027	2000	1516	0	146
3030	2001	1514	0	143
3033	2000	1515	0	138
3036	1999	1517	0	132
3039	2002	1518	0	136
3042	2002	1521	0	132
3045	2002	1523	0	132
3048	2002	1524	0	126
3051	2000	1525	0	122
3054	1997	1526	0	112
3057	2001	1526	0	117
3060	2005	1529	0	120
3063	2012	1534	0	122
3066	2015	1535	0	125
3069	2013	1539	0	123
3072	2013	1542	0	111
3075	2012	1544	0	109
3078	2010	1545	0	104
3081	2009	1545	0	99
3084	2007	1549	0	95
3087	2007	1552	0	89
3090	2006	1551	0	84
3093	2005	1554	0	80
3096	2006	1557	0	80
3099	2007	1557	0	79
3102	2007	1558	0	83
3105	2008	1561	0	81
3108	2008	1562	0	80
3111	2009	1560	0	82
3114	2009	1562	0	83
3117	2009	1566	0	84
3120	2011	1566	0	81
3123	2014	1566	0	76
3126	2017	1564	0	70
3129	2017	1565	0	65
3132	2016	1565	0	53
3135	2013	1564	0	48
3138	2012	1563	0	42
3141	2011	1564	0	39
3144	2011	1565	0	37
3147	2011	1565	0	33
3150	2010	1565	0	33
3153	2009	1568	0	28
3156	2008	1569	0	24
3159	2007	1569	0	20
3162	2006	1569	0	19
3165	2005	1569	0	17
3168	2001	1570	0	15
3171	1999	1571	0	16
3174	2000	1569	0	10
3177	1999	1567	0	9
3180	1999	1567	0	7
3183	1998	1566	0	9
3186	1996	1566	0	9
3189	1995	1566	0	6
3192	1993	1566	0	5
3195	1993	1565	0	2
3198	1992	1565	0	0
3201	1992	1560	0	3
3204	1992	1560	0	5
3207	1992	1561	0	4
3210	1991	1560	0	0
3213	1991	1560	0	359
3216	1990	1558	0	3
3219	1987	1556	0	3
3222	1987	1557	0	2
3225	1986	1557	0	5
3228	1985	1556	0	5
3231	1985	1556	0	4
3234	1986	1556	0	4
3237	1987	1558	0	1
3240	1988	1557	0	6
3243	1988	1557	0	4
3246	1988	1557	0	6
3249	1991	1561	0	8
3252	1991	1562	0	4
3255	1990	1562	0	3
3258	1990	1558	0	12
3261	1989	1558	0	11
3264	1989	1558	0	12
3267	1987	1558	0	7
3270	1987	1558	0	2
3273	1986	1557	0	3
3276	1985	1556	0	3
3279	1984	1554	0	2
3282	1983	1553	0	2
3285	1983	1552	0	2
3288	1982	1551	0	3
3291	1981	1550	0	5
3294	1981	1550	0	6
3297	1981	1549	0	6
3300	1981	1549	0	9
3303	1979	1550	0	14
3306	1978	1550	0	14
3309	1987	1551	0	11
3312	1991	1555	0	9
3315	1992	1555	0	8
3318	1991	1553	0	6
3321	1991	1552	0	7
3324	1989	1551	0	10
3327	1989	1549	0	8
3330	1988	1549	0	6
3333	1988	1548	0	6
3336	1988	1548	0	9
3339	1987	1548	0	9
3342	1986	1548	0	11
3345	1983	1550	0	13
3348	1984	1556	0	9
3351	1985	1560	0	3
3354	1986	1561	0	0
3357	1987	1562	0	0
3360	1988	1562	0	354
3363	1987	1561	0	356
3366	1988	1560	0	354
3369	1988	1559	0	356
3372	1989	1560	0	358
3375	1988	1561	0	354
3378	1988	1561	0	346
3381	1987	1562	0	339
3384	1987	1562	0	342
3387	1989	1559	0	353
3390	1989	1555	0	0
3393	1989	1551	0	1
3396	1990	1546	0	6
3399	1990	1545	0	8
3402	1989	1546	0	10
3405	1988	1546	0	9
3408	1989	1546	0	9
3411	1989	1545	0	7
3414	1988	1544	0	4
3417	1988	1543	0	8
3420	1992	1541	0	17
3423	1989	1543	0	11
3426	1989	1543	0	10
3429	1989	1543	0	10
3432	1989	1543	0	10
3435	1989	1544	0	9
3438	1990	1543	0	9
3441	1989	1543	0	11
3444	1991	1543	0	8
3447	1991	1544	0	5
3450	1991	1542	0	9
3453	1990	1544	0	15
3456	1991	1546	0	17
3459	1991	1547	0	29
3462	1992	1550	0	33
3465	1992	1554	0	38
3468	1993	1554	0	41
3471	1993	1553	0	41
3474	1994	1551	0	44
3477	1995	1552	0	44
3480	1996	1553	0	42
3483	1996	1553	0	43
3486	1997	1554	0	46
3489	1998	1555	0	53
3492	1998	1555	0	52
3495	2001	1555	0	53
3498	2003	1555	0	47
3501	2002	1555	0	42
3504	2004	1555	0	37
3507	2005	1556	0	37
3510	2006	1558	0	30
3513	2006	1559	0	29
3516	2006	1560	0	27
3519	2006	1560	0	26
3522	2004	1560	0	25
3525	2002	1557	0	25
3528	2003	1557	0	22
3531	2005	1559	0	18
3534	2004	1559	0	20
3537	2004	1559	0	23
3540	2004	1559	0	24
3543	2005	1558	0	30
3546	2004	1553	0	43
3549	2001	1554	0	40
3552	2001	1554	0	35
3555	2002	1553	0	38
3558	2002	1553	0	39
3561	2002	1553	0	40
3564	2002	1554	0	40
3567	2001	1552	0	48
3570	2000	1555	0	40
3573	2002	1555	0	34
3576	2001	1555	0	35
3579	2001	1554	0	38
3582	2001	1554	0	36
3585	2000	1554	0	33
3588	2000	1554	0	29
3591	1997	1554	0	27
3594	1994	1554	0	20
3597	1994	1555	0	27
3600	1995	1557	0	28
3603	1994	1558	0	30
3606	1993	1557	0	27
3609	1991	1559	0	24
3612	1989	1559	0	27
3615	1988	1558	0	32
3618	1988	1559	0	29
3621	1988	1560	0	26
3624	1986	1559	0	27
3627	1985	1560	0	22
3630	1985	1560	0	20
3633	1984	1560	0	20
3636	1984	1560	0	18
3639	1984	1560	0	20
3642	1984	1560	0	21
3645	1983	1560	0	18
3648	1983	1562	0	22
3651	1983	1561	0	17
3654	1984	1561	0	18
3657	1984	1560	0	19
3660	1986	1560	0	21
3663	1987	1559	0	19
3666	1988	1556	0	22
3669	1990	1555	0	21
3672	1991	1554	0	18
3675	1992	1553	0	20
3678	1992	1552	0	22
3681	1992	1552	0	25
3684	1992	1555	0	25
3687	1991	1557	0	24
3690	1986	1556	0	26
3693	1982	1556	0	29
3696	1982	1556	0	30
3699	1985	1556	0	28
3702	1985	1558	0	25
3705	1989	1557	0	16
3708	1990	1558	0	11
3711	1991	1555	0	11
3714	1992	1559	0	11
3717	1992	1561	0	14
3720	1993	1561	0	16
3723	1993	1561	0	15
3726	1993	1562	0	15
3729	1992	1562	0	15
3732	1990	1561	0	13
3735	1990	1562	0	6
3738	1992	1569	0	0
3741	1991	1571	0	359
3744	1991	1571	0	357
3747	1990	1571	0	356
3750	1990	1572	0	355
3753	1989	1573	0	352
3756	1987	1574	0	353
3759	1987	1576	0	349
3762	1991	1577	0	348
3765	1990	1578	0	350
3768	1990	1577	0	349
3771	1988	1576	0	352
3774	1987	1577	0	350
3777	1986	1576	0	350
3780	1986	1576	0	352
3783	1986	1576	0	356
3786	1986	1576	0	351
3789	1985	1575	0	353
3792	1985	1573	0	356
3795	1985	1572	0	0
3798	1983	1574	0	354
3801	1982	1573	0	354
3804	1982	1572	0	358
3807	1983	1573	0	0
3810	1984	1573	0	4
3813	1983	1572	0	14
3816	1982	1573	0	11
3819	1981	1574	0	9
3822	1980	1574	0	8
3825	1980	1573	0	5
3828	1982	1572	0	5
3831	1982	1572	0	2
3834	1982	1572	0	359
3837	1986	1570	0	357
3840	1988	1572	0	350
3843	1989	1572	0	350
3846	1991	1569	0	352
3849	1993	1570	0	349
3852	1997	1573	0	348
3855	1997	1573	0	352
3858	1997	1572	0	354
3861	1997	1570	0	354
3864	1998	1571	0	354
3867	1997	1573	0	353
3870	1998	1574	0	357
3873	1999	1575	0	357
3876	1997	1575	0	355
3879	1996	1574	0	354
3882	1996	1575	0	356
3885	1996	1575	0	356
3888	1995	1575	0	356
3891	1994	1575	0	355
3894	1994	1576	0	352
3897	1996	1577	0	350
3900	1995	1577	0	351
3903	1995	1577	0	351
3906	1996	1574	0	356
3909	1995	1573	0	350
3912	1997	1569	0	357
3915	1997	1570	0	355
3918	1999	1569	0	356
3921	2000	1566	0	0
3924	1999	1565	0	359
3927	1997	1563	0	0
3930	1997	1561	0	3
3933	1998	1560	0	4
3936	1998	1559	0	5
3939	1996	1558	0	8
3942	1996	1557	0	9
3945	1996	1557	0	10
3948	1995	1557	0	10
3951	1994	1558	0	14
3954	1995	1558	0	13
3957	1996	1558	0	13
3960	1995	1558	0	16
3963	1998	1560	0	10
3966	1999	1559	0	9
3969	2000	1563	0	8
3972	2000	1567	0	3
3975	1999	1568	0	359
3978	1999	1568	0	357
3981	1999	1570	0	356
3984	1999	1572	0	353
3987	1999	1571	0	353
3990	1999	1571	0	353
3993	2001	1571	0	353
3996	2001	1571	0	353
3999	2001	1571	0	353
4002	2001	1571	0	354
4005	2000	1570	0	354
4008	2000	1569	0	355
4011	2000	1569	0	356
4014	2000	1569	0	354
4017	2000	1569	0	355
4020	2000	1568	0	356
4023	1999	1562	0	9
4026	1996	1560	0	8
4029	1995	1559	0	7
4032	1994	1556	0	8
4035	1992	1555	0	0
4038	1993	1556	0	359
4041	1993	1557	0	1
4044	1993	1557	0	4
4047	1994	1558	0	8
4050	1995	1559	0	8
4053	1995	1557	0	11
4056	1996	1559	0	8
4059	1996	1559	0	6
4062	1994	1559	0	4
4065	1996	1557	0	13
4068	1997	1560	0	8
4071	1997	1562	0	9
4074	1997	1563	0	7
4077	1998	1562	0	7
4080	1999	1565	0	2
4083	1998	1567	0	0
4086	1999	1567	0	1
4089	1999	1567	0	1
4092	1998	1568	0	0
4095	1996	1567	0	354
4098	1997	1565	0	355
4101	1999	1564	0	358
4104	1997	1562	0	355
4107	1997	1559	0	352
4110	1996	1560	0	350
4113	1997	1559	0	355
4116	1997	1558	0	353
4119	1997	1559	0	352
4122	1997	1558	0	353
4125	1997	1557	0	355
4128	1997	1556	0	0
4131	1997	1555	0	359
4134	1998	1555	0	357
4137	1998	1555	0	357
4140	2000	1551	0	357
4143	2001	1550	0	0
4146	2001	1549	0	1
4149	2004	1548	0	356
4152	2005	1548	0	354
4155	2005	1548	0	353
4158	2008	1546	0	350
4161	2007	1547	0	346
4164	2007	1548	0	342
4167	2006	1550	0	334
4170	2008	1550	0	336
4173	2011	1550	0	340
4176	2012	1549	0	340
4179	2013	1548	0	343
4182	2014	1546	0	344
4185	2012	1547	0	343
4188	2014	1545	0	342
4191	2015	1546	0	344
4194	2015	1544	0	346
4197	2015	1544	0	344
4200	2014	1545	0	344
4203	2014	1545	0	344
4206	2013	1545	0	342
4209	2014	1544	0	342
4212	2013	1545	0	342
4215	2013	1545	0	340
4218	2013	1545	0	337
4221	2013	1543	0	335
4224	2013	1544	0	335
4227	2013	1544	0	334
4230	2013	1544	0	335
4233	2013	1544	0	335
4236	2013	1544	0	338
4239	2013	1545	0	339
4242	2012	1547	0	342
4245	2012	1548	0	344
4248	2010	1550	0	344
4251	2010	1551	0	346
4254	2010	1552	0	351
4257	2008	1552	0	353
4260	2008	1553	0	355
4263	2008	1553	0	355
4266	2008	1553	0	356
4269	2011	1552	0	354
4272	2013	1550	0	344
4275	2013	1548	0	343
4278	2013	1547	0	343
4281	2013	1546	0	341
4284	2012	1544	0	340
4287	2009	1543	0	334
4290	2007	1545	0	331
4293	2005	1549	0	324
4296	2007	1548	0	323
4299	2009	1544	0	331
4302	2010	1544	0	332
4305	2011	1542	0	337
4308	2011	1541	0	339
4311	2008	1541	0	341
4314	2003	1538	0	339
4317	2003	1537	0	335
4320	2002	1537	0	328
4323	2001	1538	0	323
4326	2001	1539	0	321
4329	2001	1539	0	318
4332	2001	1537	0	317
4335	2000	1538	0	317
4338	2000	1538	0	320
4341	2002	1540	0	327
4344	2003	1540	0	335
4347	2002	1542	0	333
4350	1999	1543	0	336
4353	1999	1544	0	341
4356	1997	1546	0	346
4359	1997	1547	0	353
4362	1994	1548	0	1
4365	1993	1550	0	6
4368	1992	1554	0	15
4371	1988	1555	0	20
4374	1987	1557	0	26
4377	1987	1556	0	27
4380	1990	1557	0	24
4383	1991	1556	0	21
4386	1992	1559	0	15
4389	1994	1560	0	15
4392	1994	1560	0	12
4395	1994	1560	0	12
4398	1994	1559	0	11
4401	1994	1559	0	11
4404	1995	1560	0	11
4407	1996	1562	0	9
4410	1996	1562	0	6
4413	1996	1560	0	7
4416	1995	1559	0	7
4419	1995	1559	0	6
4422	1995	1557	0	12
4425	1995	1555	0	16
4428	1995	1553	0	15
4431	1993	1554	0	15
4434	1993	1552	0	17
4437	1993	1551	0	16
4440	1993	1551	0	17
4443	1992	1551	0	16
4446	1992	1552	0	16
4449	1992	1553	0	16
4452	1992	1553	0	17
4455	1992	1549	0	19
4458	1992	1549	0	18
4461	1993	1548	0	20
4464	1991	1547	0	16
4467	1990	1546	0	14
4470	1990	1545	0	12
4473	1989	1544	0	10
4476	1989	1543	0	10
4479	1989	1543	0	8
4482	1989	1543	0	8
4485	1989	1544	0	10
4488	1989	1544	0	10
4491	1990	1546	0	11
4494	1991	1548	0	16
4497	1987	1545	0	14
4500	1985	1545	0	13
4503	1985	1545	0	12
4506	1985	1546	0	16
4509	1982	1548	0	20
4512	1982	1548	0	19
4515	1981	1549	0	21
4518	1981	1547	0	25
4521	1981	1547	0	21
4524	1981	1546	0	20
4527	1981	1545	0	14
4530	1980	1541	0	10
4533	1978	1537	0	6
4536	1977	1535	0	0
4539	1977	1533	0	359
4542	1977	1532	0	355
4545	1978	1530	0	349
4548	1977	1529	0	340
4551	1975	1527	0	341
4554	1975	1526	0	342
4557	1975	1525	0	341
4560	1975	1530	0	339
4563	1973	1532	0	340
4566	1974	1529	0	345
4569	1974	1534	0	342
4572	1974	1531	0	343
4575	1975	1536	0	345
4578	1979	1535	0	351
4581	1979	1538	0	348
4584	1980	1539	0	342
4587	1981	1540	0	349
4590	1982	1541	0	350
4593	1981	1544	0	357
4596	1982	1545	0	355
4599	1987	1546	0	350
4602	1992	1545	0	350
4605	1992	1543	0	348
4608	1996	1544	0	347
4611	1996	1543	0	346
4614	1994	1543	0	344
4617	1991	1546	0	334
4620	1991	1547	0	325
4623	1993	1549	0	314
4626	1993	1549	0	312
4629	1996	1549	0	306
4632	2000	1543	0	296
4635	2001	1542	0	296
4638	2000	1542	0	294
4641	1999	1540	0	295
4644	2002	1542	0	298
4647	2002	1542	0	291
4650	2001	1541	0	291
4653	2002	1539	0	286
4656	2001	1535	0	286
4659	2003	1533	0	283
4662	2006	1533	0	278
4665	2010	1536	0	268
4668	2012	1536	0	265
4671	2012	1534	0	265
4674	2010	1533	0	267
4677	2011	1525	0	274
4680	2015	1514	0	271
4683	2015	1508	0	274
4686	2012	1505	0	280
4689	2012	1506	0	278
4692	2012	1504	0	282
4695	2014	1498	0	286
4698	2013	1498	0	282
4701	2015	1497	0	276
4704	2016	1496	0	271
4707	2015	1494	0	269
4710	2021	1489	0	276
4713	2022	1490	0	273
4716	2023	1491	0	262
4719	2022	1491	0	248
4725	2024	1491	0	244
4728	2025	1492	0	250
4731	2022	1496	0	241
4734	2027	1497	0	246
4737	2029	1501	0	239
4740	2037	1502	0	238
4743	2040	1502	0	237
4746	2046	1499	0	231
4749	2046	1492	0	227
4752	2048	1491	0	231
4755	2050	1487	0	236
4758	2051	1485	0	239
4761	2050	1485	0	247
4764	2048	1484	0	247
4767	2047	1482	0	251
4770	2047	1478	0	257
4773	2048	1476	0	257
4776	2045	1475	0	264
4779	2042	1473	0	270
4782	2040	1470	0	278
4785	2041	1468	0	297
4788	2040	1466	0	299
4791	2039	1465	0	296
4794	2041	1462	0	292
4797	2042	1460	0	289
4800	2041	1456	0	287
4803	2040	1456	0	285
4806	2039	1454	0	287
4809	2039	1454	0	287
4812	2035	1456	0	297
4815	2034	1456	0	299
4818	2036	1457	0	292
4821	2037	1457	0	294
4824	2034	1456	0	300
4827	2031	1456	0	302
4830	2031	1456	0	304
4833	2027	1456	0	308
4836	2025	1455	0	308
4839	2023	1455	0	311
4842	2022	1457	0	309
4845	2022	1457	0	307
4848	2018	1456	0	306
4851	2016	1459	0	304
4854	2015	1456	0	301
4857	2012	1455	0	298
4860	2011	1452	0	298
4863	2012	1450	0	300
4866	2015	1453	0	298
4869	2015	1451	0	291
4872	2013	1450	0	284
4875	2014	1447	0	292
4878	2010	1444	0	296
4881	2009	1441	0	301
4884	2008	1441	0	300
4887	2006	1441	0	305
4890	2004	1441	0	310
4893	2002	1439	0	313
4896	2003	1439	0	316
4899	2004	1442	0	313
4902	2002	1442	0	312
4905	2001	1440	0	310
4908	2001	1440	0	310
4911	2003	1441	0	312
4914	2002	1442	0	320
4917	2007	1442	0	317
4920	2005	1440	0	320
4923	2007	1442	0	316
4926	2006	1443	0	317
4929	2005	1442	0	316
4932	2004	1442	0	313
4935	2003	1441	0	313
4938	2006	1442	0	316
4941	2008	1444	0	316
4944	2009	1443	0	317
4947	2010	1443	0	319
4950	2011	1443	0	319
4953	2012	1443	0	317
4956	2010	1442	0	322
4959	2008	1443	0	322
4962	2009	1443	0	320
4965	2010	1443	0	321
4968	2010	1443	0	324
4971	2010	1443	0	325
4974	2011	1443	0	324
4977	2011	1444	0	327
4980	2011	1444	0	330
4983	2011	1444	0	329
4986	2012	1443	0	331
4989	2025	1446	0	336
4992	2013	1444	0	334
4995	2008	1446	0	333
4998	2005	1449	0	339
5001	2004	1451	0	348
5004	2000	1449	0	347
5007	1997	1446	0	347
5010	1993	1444	0	349
5013	1991	1443	0	349
5016	1988	1442	0	351
5019	1988	1445	0	4
5022	1987	1445	0	6
5025	1986	1446	0	3
5028	1984	1443	0	0
5031	1982	1439	0	358
5034	1979	1439	0	354
5037	1982	1439	0	355
5040	1979	1436	0	342
5043	1978	1434	0	337
5046	1977	1430	0	332
5049	1976	1426	0	326
5052	1973	1425	0	326
5055	1971	1421	0	320
5058	1968	1422	0	312
5061	1966	1424	0	312
5064	1967	1421	0	310
5067	1967	1419	0	314
5070	1967	1419	0	319
5073	1964	1421	0	327
5076	1962	1423	0	330
5079	1962	1423	0	331
5082	1966	1424	0	332
5085	1967	1424	0	332
5088	1967	1425	0	333
5091	1967	1425	0	334
5094	1967	1427	0	336
5097	1964	1427	0	339
5100	1962	1427	0	341
5103	1961	1427	0	344
5106	1961	1427	0	344
5109	1960	1429	0	350
5112	1959	1431	0	351
5115	1958	1432	0	358
5118	1958	1432	0	8
5121	1959	1430	0	9
5124	1957	1429	0	5
5127	1960	1429	0	359
5130	1957	1430	0	358
5133	1955	1432	0	351
5136	1953	1435	0	350
5139	1949	1431	0	355
5142	1947	1430	0	5
5145	1946	1430	0	3
5148	1944	1431	0	8
5151	1936	1436	0	10
5154	1935	1432	0	19
5157	1935	1426	0	20
5160	1932	1427	0	21
5163	1926	1429	0	26
5166	1924	1432	0	26
5169	1926	1428	0	24
5172	1921	1433	0	27
5175	1916	1433	0	24
5178	1918	1427	0	30
5181	1921	1427	0	33
5184	1921	1428	0	32
5187	1923	1435	0	26
5190	1922	1432	0	30
5193	1920	1430	0	29
5196	1920	1427	0	26
5199	1918	1424	0	26
5202	1921	1421	0	30
5205	1921	1425	0	24
5208	1916	1424	0	20
5211	1913	1426	0	17
5214	1907	1428	0	17
5217	1903	1428	0	15
5223	1900	1432	0	18
5226	1896	1433	0	24
5229	1891	1434	0	18
5232	1891	1436	0	22
5235	1888	1432	0	22
5238	1883	1432	0	23
5241	1882	1430	0	24
5244	1880	1431	0	23
5247	1869	1431	0	43
5250	1867	1432	0	47
5253	1863	1433	0	46
5256	1862	1434	0	53
5259	1865	1439	0	46
5262	1862	1438	0	52
5265	1860	1436	0	53
5268	1860	1438	0	50
5271	1860	1438	0	50
5274	1860	1439	0	53
5277	1862	1440	0	57
5280	1864	1440	0	54
5283	1864	1440	0	54
5286	1862	1438	0	54
5289	1862	1439	0	54
5292	1862	1438	0	55
5295	1863	1438	0	54
5298	1864	1438	0	53
5301	1869	1441	0	55
5304	1872	1442	0	52
5307	1875	1441	0	54
5310	1875	1444	0	57
5313	1873	1447	0	62
5316	1871	1447	0	58
5319	1870	1449	0	60
5322	1873	1445	0	60
5325	1879	1442	0	58
5328	1881	1440	0	53
5331	1884	1441	0	54
5334	1891	1440	0	58
5337	1892	1438	0	47
5340	1890	1436	0	45
5343	1891	1437	0	54
5346	1894	1436	0	57
5349	1894	1440	0	47
5352	1898	1441	0	46
5355	1899	1439	0	50
5358	1900	1441	0	47
5361	1897	1443	0	40
5364	1896	1445	0	40
5367	1893	1444	0	46
5370	1890	1440	0	37
5373	1885	1440	0	42
5376	1883	1440	0	50
5379	1877	1438	0	52
5382	1876	1442	0	43
5385	1876	1442	0	48
5388	1870	1445	0	49
5391	1871	1447	0	49
5394	1873	1445	0	43
5397	1869	1444	0	42
5400	1871	1445	0	46
5403	1869	1440	0	51
5406	1867	1433	0	44
5409	1867	1425	0	49
5412	1873	1416	0	67
5415	1877	1415	0	68
5418	1876	1411	0	74
5421	1882	1412	0	65
5424	1886	1409	0	56
5427	1879	1407	0	62
5430	1883	1405	0	64
5433	1882	1403	0	65
5436	1881	1403	0	63
5439	1884	1403	0	61
5442	1883	1401	0	54
5445	1885	1401	0	38
5448	1889	1400	0	33
5451	1891	1393	0	41
5454	1895	1389	0	37
5457	1892	1387	0	45
5460	1894	1390	0	41
5463	1891	1382	0	44
5466	1891	1379	0	45
5469	1893	1380	0	42
5472	1891	1375	0	56
5475	1893	1376	0	56
5478	1894	1374	0	58
5481	1905	1374	0	57
5484	1909	1370	0	54
5487	1913	1367	0	56
5490	1919	1358	0	54
5493	1921	1354	0	50
5496	1912	1351	0	51
5499	1908	1349	0	51
5502	1915	1353	0	54
5505	1918	1354	0	43
5508	1920	1352	0	49
5511	1921	1353	0	45
5514	1921	1353	0	44
5517	1921	1351	0	48
5520	1927	1351	0	55
5523	1933	1352	0	49
5526	1936	1352	0	46
5529	1936	1353	0	41
5532	1943	1359	0	27
5535	1947	1354	0	16
5538	1959	1354	0	27
5541	1960	1353	0	26
5544	1961	1353	0	20
5547	1962	1352	0	13
5550	1964	1352	0	10
5553	1964	1350	0	7
5556	1964	1347	0	15
5559	1965	1347	0	16
5562	1964	1348	0	14
5565	1965	1348	0	9
5568	1966	1345	0	10
5571	1972	1346	0	24
5574	1969	1347	0	35
5577	1968	1348	0	39
5580	1967	1346	0	31
5583	1962	1347	0	21
5586	1963	1351	0	27
5589	1961	1353	0	33
5592	1961	1354	0	36
5595	1959	1355	0	33
5598	1956	1358	0	39
5601	1957	1355	0	43
5604	1953	1352	0	43
5607	1957	1356	0	45
5610	1957	1357	0	47
5613	1957	1360	0	45
5616	1959	1362	0	43
5619	1960	1360	0	42
5622	1962	1355	0	43
5625	1961	1354	0	47
5628	1960	1354	0	52
5631	1959	1357	0	50
5634	1959	1361	0	44
5637	1958	1361	0	41
5640	1958	1361	0	41
5643	1959	1361	0	39
5646	1958	1362	0	41
5649	1959	1362	0	41
5652	1960	1364	0	47
5655	1961	1361	0	50
5658	1963	1361	0	39
5661	1963	1359	0	49
5664	1962	1358	0	45
5667	1960	1360	0	44
5670	1962	1363	0	45
5673	1964	1360	0	51
5676	1966	1357	0	57
5679	1969	1358	0	66
5682	1973	1360	0	79
5685	1977	1359	0	84
5688	1976	1363	0	72
5691	1981	1365	0	67
5694	1990	1366	0	69
5697	1988	1366	0	66
5700	1983	1368	0	55
5703	1979	1369	0	54
5706	1978	1373	0	38
5709	1976	1380	0	34
5712	1975	1381	0	38
5715	1969	1383	0	34
5718	1968	1389	0	29
5721	1969	1395	0	22
5724	1964	1394	0	19
5727	1959	1395	0	16
5730	1951	1402	0	6
5733	1945	1401	0	3
5736	1942	1403	0	356
5739	1937	1403	0	357
5742	1932	1406	0	358
5745	1924	1405	0	350
5748	1922	1404	0	341
5751	1919	1402	0	339
5754	1921	1403	0	336
5757	1922	1401	0	333
5760	1920	1397	0	329
5763	1916	1396	0	336
5766	1908	1400	0	337
5769	1904	1395	0	328
5772	1899	1395	0	332
5775	1896	1394	0	329
5778	1894	1395	0	328
5781	1892	1394	0	319
5784	1891	1392	0	312
5787	1893	1392	0	315
5790	1895	1393	0	326
5793	1891	1394	0	326
5796	1889	1390	0	320
5799	1884	1389	0	321
5802	1882	1390	0	316
5805	1881	1387	0	314
5808	1879	1387	0	317
5811	1879	1390	0	315
5814	1878	1391	0	319
5817	1876	1390	0	319
5820	1869	1386	0	310
5823	1869	1385	0	304
5826	1875	1389	0	311
5829	1872	1387	0	318
5832	1871	1389	0	311
5835	1871	1392	0	304
5838	1868	1391	0	303
5841	1866	1387	0	300
5844	1865	1382	0	301
5847	1865	1382	0	297
5850	1864	1384	0	292
5853	1866	1383	0	293
5856	1868	1386	0	292
5859	1869	1388	0	287
5862	1869	1388	0	281
5865	1871	1389	0	284
5868	1871	1390	0	279
5871	1869	1390	0	279
5874	1868	1390	0	280
5877	1869	1390	0	279
5880	1868	1393	0	275
5883	1870	1392	0	273
5886	1874	1393	0	273
5889	1878	1393	0	270
5892	1875	1393	0	278
5895	1877	1389	0	281
5898	1876	1384	0	284
5901	1874	1379	0	291
5904	1880	1379	0	294
5907	1878	1378	0	300
5910	1876	1377	0	302
5913	1875	1378	0	299
5916	1876	1376	0	302
5919	1876	1373	0	317
5922	1873	1373	0	318
5925	1873	1378	0	323
5928	1874	1382	0	326
5931	1877	1382	0	331
5934	1876	1381	0	321
5937	1875	1382	0	321
5940	1873	1382	0	319
5943	1871	1383	0	315
5946	1869	1381	0	322
5949	1866	1380	0	325
5952	1867	1381	0	324
5955	1867	1381	0	321
5958	1866	1381	0	320
5961	1867	1381	0	321
5964	1866	1385	0	320
5967	1865	1389	0	318
5970	1864	1389	0	315
5973	1864	1388	0	315
5976	1868	1387	0	316
5979	1868	1385	0	321
5982	1870	1386	0	322
5985	1869	1389	0	326
5988	1868	1388	0	321
5991	1866	1390	0	320
5994	1864	1388	0	320
5997	1865	1388	0	319
6000	1864	1389	0	318
6003	1863	1391	0	325
6006	1865	1390	0	321
6009	1865	1393	0	327
6012	1867	1395	0	327
6015	1864	1392	0	327
6018	1864	1392	0	323
6021	1863	1392	0	317
6024	1863	1393	0	317
6027	1866	1390	0	316
6030	1865	1389	0	318
6033	1866	1388	0	318
6036	1866	1390	0	321
6039	1864	1392	0	322
6042	1865	1391	0	320
6045	1865	1389	0	318
6048	1864	1392	0	321
6051	1864	1391	0	320
[truncated: 981 more rows]
