# Supplementary material for: Markerless tracking of an entire honey bee colony
Source: Nat Commun. 2021 Mar 19;12:1733. doi: 10.1038/s41467-021-21769-1 (PMC7979864; doi:10.1038/s41467-021-21769-1)
Supplement: Supplementary file 4 — Description of Additional Supplementary Files [file 41467_2021_21769_MOESM4_ESM.zip › raw_source/fig_5_sup_fig_21_22/S1_trajectories/000291.txt]

0	1249	2440	0	25
3	1249	2441	0	26
6	1249	2441	0	25
9	1249	2440	0	25
12	1249	2440	0	25
15	1249	2440	0	25
18	1249	2440	0	25
21	1249	2440	0	25
24	1249	2440	0	25
27	1249	2440	0	25
30	1249	2440	0	25
33	1249	2440	0	25
36	1249	2440	0	25
39	1249	2440	0	25
42	1249	2440	0	25
45	1249	2440	0	25
48	1249	2440	0	25
51	1249	2440	0	25
54	1249	2440	0	25
57	1249	2440	0	25
60	1249	2440	0	25
63	1249	2440	0	25
66	1249	2440	0	26
69	1249	2440	0	26
72	1249	2440	0	26
75	1249	2440	0	25
78	1249	2440	0	25
81	1249	2440	0	25
84	1249	2440	0	26
87	1249	2440	0	25
90	1249	2440	0	26
93	1249	2440	0	26
96	1249	2440	0	26
99	1249	2440	0	26
102	1249	2440	0	26
105	1249	2440	0	26
108	1249	2440	0	26
111	1249	2440	0	26
114	1249	2440	0	26
117	1249	2440	0	26
120	1249	2440	0	26
123	1249	2440	0	27
126	1249	2440	0	26
129	1249	2440	0	27
132	1249	2440	0	26
135	1249	2440	0	27
138	1249	2440	0	27
141	1249	2440	0	27
144	1249	2440	0	26
147	1249	2440	0	27
150	1249	2440	0	27
153	1249	2440	0	27
156	1249	2440	0	27
159	1249	2440	0	27
162	1249	2440	0	27
165	1249	2440	0	27
168	1249	2440	0	27
171	1249	2440	0	27
174	1249	2440	0	27
177	1249	2440	0	26
180	1249	2440	0	27
183	1249	2440	0	27
186	1249	2440	0	28
189	1249	2440	0	27
192	1249	2440	0	28
195	1249	2440	0	28
198	1249	2440	0	28
201	1249	2440	0	28
204	1249	2440	0	28
207	1249	2440	0	28
210	1249	2440	0	28
213	1249	2440	0	27
216	1249	2440	0	28
219	1249	2440	0	28
222	1249	2440	0	28
225	1249	2440	0	28
228	1249	2440	0	28
231	1249	2440	0	28
234	1249	2440	0	28
237	1249	2440	0	29
240	1250	2440	0	28
243	1249	2440	0	28
246	1249	2440	0	28
249	1249	2440	0	28
252	1249	2440	0	28
255	1250	2440	0	28
258	1249	2440	0	28
261	1249	2440	0	28
264	1249	2440	0	29
267	1250	2440	0	28
270	1249	2440	0	29
273	1250	2440	0	28
276	1250	2440	0	28
279	1249	2440	0	29
282	1249	2440	0	29
285	1250	2440	0	28
288	1250	2440	0	28
291	1250	2440	0	28
294	1250	2440	0	28
297	1250	2440	0	28
300	1249	2440	0	28
303	1250	2440	0	29
306	1250	2440	0	28
309	1250	2440	0	29
312	1250	2440	0	28
315	1249	2440	0	29
318	1250	2440	0	29
321	1250	2440	0	28
324	1249	2440	0	29
327	1250	2440	0	29
330	1250	2440	0	29
333	1249	2440	0	29
336	1250	2440	0	29
339	1250	2440	0	29
342	1250	2440	0	28
345	1250	2440	0	28
348	1250	2440	0	28
351	1250	2440	0	28
354	1250	2440	0	28
357	1250	2440	0	29
360	1250	2440	0	28
363	1250	2440	0	28
366	1250	2440	0	28
369	1250	2440	0	29
372	1250	2440	0	29
375	1250	2440	0	28
378	1250	2440	0	28
381	1250	2440	0	29
384	1250	2440	0	28
387	1250	2440	0	29
390	1250	2440	0	29
393	1250	2440	0	28
396	1250	2440	0	29
399	1250	2440	0	28
402	1250	2440	0	28
405	1250	2440	0	29
408	1250	2440	0	29
411	1250	2440	0	29
414	1250	2440	0	28
417	1250	2440	0	29
420	1250	2440	0	29
423	1250	2440	0	29
426	1250	2440	0	28
429	1250	2440	0	28
432	1250	2440	0	28
435	1250	2440	0	28
438	1250	2440	0	28
441	1250	2440	0	28
444	1250	2440	0	28
447	1250	2440	0	29
450	1250	2440	0	28
453	1250	2440	0	28
456	1250	2439	0	29
459	1250	2439	0	30
462	1250	2439	0	30
465	1250	2439	0	29
468	1250	2439	0	27
471	1250	2440	0	29
474	1250	2440	0	28
477	1250	2440	0	28
480	1250	2440	0	27
483	1250	2441	0	27
486	1250	2441	0	27
489	1248	2442	0	23
492	1246	2444	0	24
495	1247	2444	0	26
498	1248	2444	0	26
501	1249	2444	0	27
504	1249	2444	0	28
507	1249	2443	0	29
510	1250	2443	0	28
513	1250	2443	0	28
516	1250	2443	0	27
519	1249	2444	0	24
522	1250	2443	0	25
525	1250	2443	0	27
528	1250	2443	0	24
531	1250	2443	0	26
534	1250	2443	0	25
537	1250	2443	0	23
540	1250	2443	0	23
543	1250	2442	0	22
546	1251	2442	0	23
549	1250	2442	0	23
552	1251	2442	0	24
555	1251	2442	0	25
558	1250	2443	0	24
561	1250	2443	0	23
564	1249	2443	0	23
567	1250	2443	0	22
570	1249	2445	0	19
573	1249	2445	0	18
576	1249	2445	0	17
579	1249	2444	0	18
582	1249	2445	0	17
585	1249	2445	0	16
588	1248	2445	0	16
591	1248	2445	0	12
594	1248	2444	0	13
597	1249	2443	0	13
600	1249	2442	0	14
603	1249	2444	0	12
606	1249	2444	0	13
609	1249	2444	0	11
612	1249	2444	0	10
615	1250	2444	0	11
618	1249	2444	0	11
621	1249	2446	0	10
624	1249	2447	0	12
627	1249	2447	0	11
630	1249	2446	0	11
633	1248	2445	0	10
636	1248	2445	0	9
639	1248	2445	0	8
642	1248	2444	0	9
645	1248	2444	0	10
648	1248	2443	0	12
651	1247	2444	0	11
654	1246	2444	0	11
657	1246	2444	0	10
660	1246	2443	0	10
663	1246	2442	0	9
666	1247	2441	0	9
669	1245	2441	0	12
672	1246	2441	0	10
675	1246	2441	0	7
678	1245	2442	0	9
681	1245	2441	0	9
684	1245	2442	0	5
687	1244	2442	0	5
690	1244	2442	0	6
693	1244	2441	0	8
696	1245	2441	0	9
699	1246	2440	0	9
702	1246	2440	0	9
705	1246	2440	0	10
708	1247	2439	0	9
711	1247	2439	0	11
714	1247	2439	0	11
717	1247	2439	0	13
720	1248	2438	0	15
723	1249	2438	0	14
726	1249	2438	0	15
729	1249	2438	0	15
732	1249	2438	0	15
735	1249	2438	0	16
738	1249	2437	0	15
741	1249	2437	0	16
744	1249	2437	0	16
747	1249	2438	0	15
750	1249	2437	0	14
753	1249	2438	0	14
756	1249	2437	0	15
759	1250	2437	0	16
762	1250	2437	0	18
765	1249	2437	0	18
768	1249	2437	0	17
771	1249	2437	0	19
774	1249	2436	0	19
777	1249	2436	0	20
780	1249	2436	0	19
783	1249	2436	0	19
786	1249	2436	0	20
789	1249	2436	0	19
792	1249	2436	0	20
795	1249	2436	0	20
798	1249	2436	0	20
801	1250	2436	0	19
804	1250	2436	0	20
807	1250	2436	0	20
810	1250	2436	0	19
813	1250	2436	0	19
816	1250	2436	0	19
819	1250	2436	0	19
822	1250	2436	0	20
825	1250	2436	0	20
828	1250	2436	0	20
831	1250	2436	0	21
834	1250	2436	0	21
837	1250	2436	0	21
840	1250	2436	0	21
843	1250	2436	0	22
846	1250	2436	0	21
849	1250	2436	0	23
852	1250	2436	0	24
855	1250	2436	0	25
858	1251	2435	0	24
861	1250	2435	0	24
864	1250	2436	0	24
867	1250	2436	0	24
870	1251	2435	0	23
873	1250	2436	0	24
876	1250	2435	0	25
879	1250	2436	0	23
882	1251	2436	0	23
885	1250	2435	0	23
888	1250	2436	0	22
891	1250	2436	0	21
894	1250	2436	0	21
897	1250	2436	0	22
900	1250	2436	0	22
903	1249	2437	0	19
906	1249	2438	0	15
909	1248	2438	0	16
912	1248	2438	0	15
915	1247	2439	0	15
918	1246	2440	0	12
921	1246	2439	0	12
924	1246	2439	0	12
927	1247	2439	0	13
930	1247	2439	0	12
933	1248	2438	0	12
936	1248	2439	0	12
939	1247	2440	0	10
942	1247	2440	0	8
945	1247	2440	0	9
948	1247	2440	0	10
951	1247	2439	0	10
954	1247	2439	0	10
957	1248	2439	0	10
960	1248	2439	0	12
963	1248	2439	0	11
966	1248	2440	0	9
969	1247	2441	0	8
972	1247	2441	0	6
975	1247	2442	0	3
978	1246	2442	0	3
981	1247	2442	0	4
984	1247	2443	0	2
987	1247	2443	0	1
990	1247	2443	0	1
993	1248	2443	0	2
996	1247	2443	0	4
999	1246	2441	0	5
1002	1247	2441	0	5
1005	1248	2442	0	4
1008	1246	2443	0	4
1011	1245	2444	0	0
1014	1244	2444	0	359
1017	1244	2444	0	358
1020	1245	2444	0	359
1023	1245	2444	0	359
1026	1245	2443	0	359
1029	1246	2443	0	2
1032	1246	2442	0	1
1035	1246	2442	0	1
1038	1246	2441	0	2
1041	1246	2441	0	2
1044	1246	2441	0	2
1047	1246	2441	0	2
1050	1246	2441	0	2
1053	1246	2441	0	2
1056	1246	2441	0	2
1059	1246	2441	0	2
1062	1246	2440	0	3
1065	1246	2440	0	3
1068	1246	2440	0	4
1071	1246	2440	0	5
1074	1246	2440	0	5
1077	1246	2440	0	4
1080	1246	2440	0	4
1083	1246	2440	0	4
1086	1246	2440	0	5
1089	1246	2440	0	7
1092	1247	2439	0	6
1095	1247	2439	0	6
1098	1246	2439	0	6
1101	1247	2438	0	6
1104	1247	2438	0	9
1107	1247	2438	0	9
1110	1247	2438	0	10
1113	1247	2438	0	6
1116	1246	2438	0	7
1119	1247	2438	0	8
1122	1246	2438	0	8
1125	1247	2437	0	9
1128	1245	2437	0	8
1131	1246	2437	0	9
1134	1246	2437	0	9
1137	1246	2437	0	8
1140	1247	2437	0	9
1143	1247	2437	0	8
1146	1247	2437	0	8
1149	1248	2437	0	7
1152	1248	2437	0	8
1155	1248	2437	0	8
1158	1248	2437	0	7
1161	1248	2437	0	7
1164	1248	2437	0	8
1167	1248	2437	0	9
1170	1248	2437	0	8
1173	1248	2437	0	7
1176	1248	2437	0	8
1179	1248	2437	0	7
1182	1248	2437	0	8
1185	1248	2437	0	8
1188	1248	2437	0	8
1191	1248	2437	0	8
1194	1248	2437	0	7
1197	1248	2437	0	8
1200	1248	2437	0	7
1203	1248	2437	0	8
1206	1248	2437	0	8
1209	1248	2437	0	7
1212	1248	2437	0	8
1215	1248	2437	0	8
1218	1248	2437	0	9
1221	1248	2437	0	9
1224	1248	2437	0	9
1227	1248	2437	0	8
1230	1248	2437	0	9
1233	1248	2437	0	9
1236	1248	2437	0	9
1239	1248	2437	0	8
1242	1248	2437	0	9
1245	1248	2437	0	9
1248	1248	2437	0	8
1251	1248	2437	0	8
1254	1248	2437	0	8
1257	1248	2437	0	9
1260	1248	2437	0	8
1263	1248	2437	0	9
1266	1248	2437	0	8
1269	1248	2437	0	8
1272	1248	2437	0	7
1275	1248	2437	0	8
1278	1248	2437	0	9
1281	1248	2437	0	8
1284	1248	2437	0	8
1287	1248	2437	0	9
1290	1248	2437	0	9
1293	1248	2437	0	8
1296	1248	2437	0	9
1299	1248	2437	0	9
1302	1248	2437	0	9
1305	1248	2437	0	9
1308	1248	2437	0	9
1311	1248	2437	0	9
1314	1248	2437	0	9
1317	1248	2437	0	9
1320	1248	2437	0	9
1323	1248	2437	0	9
1326	1248	2437	0	9
1329	1248	2437	0	9
1332	1248	2437	0	9
1335	1248	2437	0	9
1338	1248	2437	0	9
1341	1248	2437	0	9
1344	1248	2437	0	9
1347	1248	2437	0	9
1350	1248	2437	0	9
1353	1248	2437	0	9
1356	1248	2437	0	9
1359	1248	2437	0	9
1362	1248	2437	0	9
1365	1248	2437	0	9
1368	1248	2437	0	10
1371	1248	2437	0	9
1374	1248	2437	0	10
1377	1248	2437	0	10
1380	1248	2437	0	10
1383	1248	2437	0	10
1386	1248	2437	0	10
1389	1248	2437	0	10
1392	1248	2437	0	10
1395	1248	2437	0	10
1398	1248	2437	0	10
1401	1248	2437	0	10
1404	1248	2437	0	10
1407	1248	2437	0	10
1410	1248	2437	0	10
1413	1248	2437	0	10
1416	1248	2437	0	10
1419	1248	2437	0	10
1422	1248	2437	0	10
1425	1248	2437	0	10
1428	1248	2437	0	9
1431	1248	2437	0	9
1434	1248	2437	0	10
1437	1248	2437	0	10
1440	1248	2437	0	10
1443	1248	2437	0	10
1446	1248	2437	0	10
1449	1248	2437	0	9
1452	1248	2437	0	10
1455	1248	2437	0	10
1458	1248	2437	0	10
1461	1248	2437	0	10
1464	1248	2437	0	10
1467	1248	2437	0	10
1470	1248	2437	0	10
1473	1248	2437	0	10
1476	1248	2437	0	10
1479	1248	2437	0	10
1482	1248	2437	0	11
1485	1248	2437	0	10
1488	1248	2437	0	10
1491	1248	2437	0	10
1494	1248	2437	0	11
1497	1248	2437	0	10
1500	1248	2437	0	10
1503	1248	2437	0	10
1506	1248	2437	0	10
1509	1248	2437	0	10
1512	1248	2437	0	10
1515	1248	2437	0	10
1518	1248	2437	0	9
1521	1248	2437	0	10
1524	1248	2437	0	10
1527	1248	2437	0	10
1530	1248	2437	0	10
1533	1248	2437	0	10
1536	1248	2437	0	10
1539	1248	2437	0	10
1542	1248	2437	0	10
1545	1248	2437	0	10
1548	1248	2437	0	10
1551	1248	2437	0	10
1554	1248	2437	0	10
1557	1248	2437	0	10
1560	1248	2437	0	10
1563	1248	2437	0	10
1566	1248	2437	0	9
1569	1248	2437	0	10
1572	1248	2437	0	10
1575	1248	2437	0	9
1578	1248	2437	0	9
1581	1248	2437	0	10
1584	1248	2437	0	10
1587	1248	2437	0	10
1590	1248	2437	0	10
1593	1248	2437	0	9
1596	1248	2437	0	10
1599	1248	2437	0	10
1602	1248	2437	0	10
1605	1248	2437	0	11
1608	1248	2437	0	10
1611	1248	2437	0	10
1614	1248	2437	0	9
1617	1248	2437	0	10
1620	1248	2437	0	10
1623	1248	2437	0	9
1626	1248	2437	0	10
1629	1248	2437	0	10
1632	1248	2437	0	10
1635	1248	2437	0	11
1638	1248	2437	0	10
1641	1248	2437	0	10
1644	1248	2437	0	10
1647	1248	2437	0	10
1650	1248	2437	0	10
1653	1248	2437	0	9
1656	1248	2437	0	10
1659	1248	2437	0	10
1662	1248	2437	0	10
1665	1248	2437	0	10
1668	1248	2437	0	10
1671	1248	2437	0	11
1674	1248	2437	0	11
1677	1248	2437	0	10
1680	1248	2437	0	10
1683	1248	2437	0	10
1686	1248	2437	0	10
1689	1248	2437	0	11
1692	1248	2437	0	10
1695	1248	2437	0	10
1698	1248	2437	0	10
1701	1248	2437	0	10
1704	1248	2437	0	10
1707	1248	2437	0	10
1710	1248	2437	0	11
1713	1248	2437	0	11
1716	1248	2437	0	11
1719	1248	2437	0	11
1722	1248	2437	0	11
1725	1248	2437	0	11
1728	1249	2437	0	10
1731	1249	2437	0	11
1734	1248	2437	0	11
1737	1248	2437	0	11
1740	1249	2437	0	11
1743	1248	2437	0	11
1746	1249	2437	0	11
1749	1249	2437	0	11
1752	1249	2437	0	11
1755	1249	2437	0	11
1758	1249	2437	0	11
1761	1249	2437	0	11
1764	1248	2437	0	11
1767	1249	2437	0	11
1770	1249	2437	0	11
1773	1249	2437	0	11
1776	1249	2437	0	11
1779	1249	2437	0	12
1782	1249	2437	0	12
1785	1248	2437	0	11
1788	1249	2437	0	11
1791	1249	2437	0	11
1794	1249	2437	0	12
1797	1249	2437	0	12
1800	1249	2437	0	12
1803	1249	2437	0	12
1806	1249	2437	0	11
1809	1249	2437	0	12
1812	1249	2437	0	12
1815	1249	2437	0	12
1818	1249	2437	0	12
1821	1249	2437	0	11
1824	1249	2437	0	11
1827	1249	2437	0	12
1830	1249	2437	0	11
1833	1249	2437	0	12
1836	1249	2437	0	11
1839	1249	2437	0	12
1842	1249	2437	0	12
1845	1249	2437	0	12
1848	1249	2437	0	13
1851	1249	2437	0	11
1854	1249	2437	0	11
1857	1249	2437	0	12
1860	1249	2437	0	12
1863	1249	2437	0	12
1866	1249	2437	0	12
1869	1249	2437	0	12
1872	1249	2437	0	12
1875	1249	2437	0	12
1878	1249	2437	0	12
1881	1249	2437	0	12
1884	1249	2437	0	12
1887	1249	2437	0	12
1890	1249	2437	0	12
1893	1249	2437	0	12
1896	1249	2437	0	12
1899	1249	2437	0	13
1902	1249	2437	0	12
1905	1248	2437	0	12
1908	1249	2437	0	12
1911	1249	2437	0	13
1914	1249	2437	0	12
1917	1249	2437	0	13
1920	1249	2437	0	13
1923	1249	2437	0	13
1926	1249	2437	0	13
1929	1249	2437	0	13
1932	1249	2437	0	12
1935	1249	2437	0	13
1938	1249	2437	0	12
1941	1249	2437	0	12
1944	1249	2437	0	13
1947	1249	2437	0	13
1950	1249	2437	0	13
1953	1249	2437	0	13
1956	1249	2437	0	12
1959	1249	2437	0	13
1962	1249	2437	0	13
1965	1249	2437	0	13
1968	1249	2437	0	13
1971	1249	2437	0	13
1974	1249	2437	0	12
1977	1249	2437	0	12
1980	1249	2437	0	12
1983	1249	2437	0	12
1986	1249	2437	0	12
1989	1248	2437	0	12
1992	1249	2437	0	13
1995	1249	2437	0	13
1998	1249	2437	0	12
2001	1249	2437	0	12
2004	1249	2437	0	13
2007	1249	2437	0	13
2010	1249	2437	0	13
2013	1249	2437	0	13
2016	1249	2437	0	12
2019	1249	2437	0	13
2022	1249	2437	0	12
2025	1249	2437	0	13
2028	1249	2437	0	13
2031	1249	2437	0	13
2034	1249	2437	0	13
2037	1249	2437	0	12
2040	1249	2437	0	13
2043	1249	2437	0	12
2046	1249	2437	0	13
2049	1249	2437	0	12
2052	1249	2437	0	12
2055	1249	2437	0	12
2058	1249	2437	0	12
2061	1249	2437	0	13
2064	1249	2437	0	13
2067	1249	2437	0	13
2070	1249	2437	0	13
2073	1249	2437	0	13
2076	1249	2437	0	13
2079	1249	2437	0	13
2082	1249	2437	0	13
2085	1249	2437	0	13
2088	1249	2437	0	13
2091	1249	2437	0	12
2094	1249	2437	0	13
2097	1249	2437	0	13
2100	1249	2437	0	12
2103	1249	2437	0	13
2106	1249	2437	0	12
2109	1249	2437	0	13
2112	1249	2437	0	12
2115	1249	2437	0	13
2118	1249	2437	0	12
2121	1249	2437	0	13
2124	1249	2437	0	12
2127	1249	2437	0	12
2130	1249	2437	0	12
2133	1249	2437	0	12
2136	1249	2437	0	12
2139	1249	2437	0	13
2142	1249	2437	0	12
2145	1249	2437	0	12
2148	1249	2437	0	13
2151	1249	2437	0	12
2154	1249	2437	0	12
2157	1249	2437	0	13
2160	1249	2437	0	12
2163	1249	2437	0	13
2166	1249	2437	0	12
2169	1249	2437	0	12
2172	1249	2437	0	13
2175	1249	2437	0	13
2178	1249	2437	0	13
2181	1249	2437	0	13
2184	1249	2437	0	13
2187	1249	2437	0	13
2190	1249	2437	0	12
2193	1249	2437	0	13
2196	1249	2437	0	12
2199	1249	2437	0	12
2202	1249	2437	0	11
2205	1249	2437	0	11
2208	1249	2437	0	12
2211	1249	2437	0	12
2214	1249	2437	0	12
2217	1249	2437	0	12
2220	1249	2437	0	13
2223	1249	2437	0	12
2226	1249	2437	0	12
2229	1249	2437	0	12
2232	1249	2437	0	13
2235	1249	2437	0	13
2238	1249	2437	0	12
2241	1249	2437	0	12
2244	1249	2437	0	12
2247	1249	2437	0	13
2250	1249	2437	0	12
2253	1249	2437	0	12
2256	1249	2437	0	13
2259	1249	2437	0	13
2262	1249	2437	0	13
2265	1249	2437	0	12
2268	1249	2437	0	13
2271	1249	2437	0	12
2274	1249	2437	0	12
2277	1249	2437	0	13
2280	1249	2437	0	13
2283	1249	2437	0	12
2286	1249	2437	0	13
2289	1249	2437	0	12
2292	1249	2437	0	13
2295	1249	2437	0	13
2298	1249	2437	0	13
2301	1249	2437	0	13
2304	1249	2437	0	13
2307	1249	2437	0	13
2310	1249	2437	0	12
2313	1249	2437	0	13
2316	1249	2437	0	13
2319	1249	2437	0	13
2322	1249	2437	0	12
2325	1249	2437	0	13
2328	1249	2437	0	12
2331	1249	2437	0	13
2334	1249	2437	0	13
2337	1249	2437	0	13
2340	1249	2437	0	13
2343	1249	2437	0	13
2346	1249	2437	0	13
2349	1249	2437	0	13
2352	1249	2437	0	12
2355	1249	2437	0	12
2358	1249	2437	0	12
2361	1249	2437	0	12
2364	1249	2437	0	13
2367	1249	2437	0	13
2370	1249	2437	0	12
2373	1249	2437	0	13
2376	1249	2437	0	12
2379	1249	2437	0	12
2382	1249	2437	0	13
2385	1249	2437	0	13
2388	1249	2437	0	13
2391	1249	2437	0	13
2394	1249	2437	0	13
2397	1249	2437	0	13
2400	1249	2437	0	12
2403	1249	2437	0	13
2406	1249	2437	0	13
2409	1249	2437	0	13
2412	1249	2437	0	13
2415	1249	2437	0	13
2418	1249	2437	0	13
2421	1249	2437	0	13
2424	1249	2437	0	13
2427	1249	2437	0	13
2430	1249	2437	0	13
2433	1249	2437	0	13
2436	1249	2437	0	13
2439	1249	2437	0	13
2442	1249	2437	0	13
2445	1249	2437	0	13
2448	1249	2437	0	13
2451	1249	2437	0	14
2454	1249	2437	0	12
2457	1249	2437	0	13
2460	1249	2437	0	13
2463	1249	2437	0	13
2466	1249	2437	0	14
2469	1249	2437	0	13
2472	1249	2437	0	13
2475	1249	2437	0	14
2478	1249	2437	0	13
2481	1249	2437	0	13
2484	1249	2437	0	13
2487	1249	2437	0	13
2490	1249	2437	0	13
2493	1249	2437	0	13
2496	1249	2437	0	13
2499	1249	2437	0	13
2502	1249	2437	0	13
2505	1249	2437	0	13
2508	1249	2437	0	13
2511	1249	2437	0	13
2514	1249	2437	0	12
2517	1249	2437	0	13
2520	1249	2437	0	14
2523	1249	2437	0	14
2526	1249	2437	0	14
2529	1249	2437	0	14
2532	1249	2437	0	14
2535	1249	2437	0	14
2538	1249	2437	0	14
2541	1249	2437	0	14
2544	1249	2437	0	14
2547	1249	2437	0	14
2550	1249	2437	0	14
2553	1249	2437	0	13
2556	1249	2437	0	14
2559	1249	2437	0	14
2562	1249	2437	0	14
2565	1249	2437	0	14
2568	1249	2437	0	14
2571	1250	2437	0	14
2574	1249	2437	0	14
2577	1249	2437	0	14
2580	1250	2437	0	14
2583	1250	2437	0	14
2586	1249	2437	0	15
2589	1250	2437	0	14
2592	1249	2437	0	14
2595	1249	2437	0	14
2598	1249	2437	0	15
2601	1249	2437	0	14
2604	1249	2437	0	14
2607	1249	2437	0	15
2610	1249	2437	0	15
2613	1249	2437	0	15
2616	1249	2437	0	15
2619	1249	2437	0	14
2622	1249	2437	0	14
2625	1249	2437	0	14
2628	1249	2437	0	14
2631	1249	2437	0	14
2634	1249	2437	0	14
2637	1249	2437	0	14
2640	1250	2437	0	15
2643	1250	2437	0	15
2646	1250	2437	0	15
2649	1250	2437	0	14
2652	1250	2437	0	14
2655	1250	2437	0	13
2658	1250	2437	0	14
2661	1250	2437	0	14
2664	1250	2437	0	14
2667	1250	2437	0	15
2670	1249	2437	0	14
2673	1249	2437	0	14
2676	1249	2437	0	13
2679	1249	2437	0	13
2682	1249	2437	0	13
2685	1249	2437	0	14
2688	1249	2437	0	14
2691	1249	2437	0	13
2694	1249	2437	0	13
2697	1249	2437	0	13
2700	1249	2437	0	14
2703	1249	2437	0	13
2706	1249	2437	0	13
2709	1249	2437	0	13
2712	1249	2437	0	13
2715	1249	2437	0	13
2718	1249	2437	0	14
2721	1249	2437	0	13
2724	1249	2437	0	13
2727	1249	2437	0	14
2730	1249	2437	0	15
2733	1249	2437	0	14
2736	1250	2437	0	14
2739	1250	2437	0	14
2742	1250	2437	0	14
2745	1250	2437	0	15
2748	1250	2437	0	14
2751	1250	2437	0	13
2754	1250	2437	0	14
2757	1249	2437	0	14
2760	1249	2437	0	14
2763	1250	2437	0	14
2766	1249	2437	0	15
2769	1249	2437	0	14
2772	1249	2437	0	15
2775	1249	2437	0	15
2778	1250	2437	0	14
2781	1250	2437	0	14
2784	1250	2437	0	14
2787	1250	2437	0	14
2790	1249	2437	0	15
2793	1250	2437	0	15
2796	1250	2437	0	15
2799	1250	2437	0	15
2802	1250	2437	0	15
2805	1249	2437	0	16
2808	1250	2437	0	15
2811	1250	2437	0	15
2814	1250	2437	0	14
2817	1250	2437	0	15
2820	1250	2437	0	16
2823	1250	2437	0	15
2826	1249	2437	0	16
2829	1250	2437	0	16
2832	1250	2437	0	16
2835	1249	2437	0	17
2838	1250	2437	0	15
2841	1250	2437	0	15
2844	1250	2437	0	16
2847	1250	2437	0	15
2850	1249	2437	0	16
2853	1250	2437	0	15
2856	1250	2437	0	15
2859	1250	2437	0	15
2862	1250	2437	0	15
2865	1250	2437	0	15
2868	1250	2437	0	15
2871	1250	2437	0	15
2874	1250	2437	0	14
2877	1250	2437	0	15
2880	1250	2437	0	15
2883	1250	2437	0	16
2886	1250	2437	0	15
2889	1250	2437	0	15
2892	1250	2437	0	16
2895	1250	2437	0	15
2898	1250	2437	0	16
2901	1250	2437	0	15
2904	1250	2437	0	15
2907	1250	2437	0	14
2910	1250	2437	0	15
2913	1250	2437	0	17
2916	1250	2437	0	16
2919	1250	2437	0	15
2922	1250	2437	0	15
2925	1250	2437	0	16
2928	1250	2437	0	16
2931	1250	2437	0	16
2934	1250	2437	0	16
2937	1250	2437	0	16
2940	1250	2437	0	17
2943	1250	2437	0	18
2946	1250	2437	0	17
2949	1250	2437	0	17
2952	1250	2437	0	16
2955	1249	2437	0	17
2958	1250	2437	0	17
2961	1250	2437	0	17
2964	1250	2437	0	17
2967	1250	2437	0	16
2970	1250	2437	0	16
2973	1250	2437	0	16
2976	1250	2437	0	16
2979	1250	2437	0	17
2982	1250	2437	0	16
2985	1250	2437	0	16
2988	1250	2437	0	15
2991	1250	2437	0	16
2994	1250	2437	0	16
2997	1250	2437	0	16
3000	1250	2437	0	16
3003	1250	2437	0	16
3006	1250	2437	0	16
3009	1250	2437	0	15
3012	1250	2437	0	16
3015	1250	2437	0	16
3018	1250	2437	0	16
3021	1250	2437	0	16
3024	1250	2437	0	16
3027	1250	2437	0	16
3030	1250	2437	0	15
3033	1250	2437	0	16
3036	1250	2437	0	16
3039	1250	2437	0	17
3042	1250	2437	0	17
3045	1250	2437	0	17
3048	1250	2437	0	17
3051	1250	2437	0	17
3054	1250	2437	0	17
3057	1250	2437	0	17
3060	1250	2437	0	17
3063	1250	2437	0	17
3066	1250	2437	0	17
3069	1250	2437	0	17
3072	1250	2437	0	17
3075	1250	2437	0	18
3078	1250	2437	0	17
3081	1250	2437	0	17
3084	1250	2437	0	18
3087	1250	2437	0	17
3090	1250	2437	0	17
3093	1250	2437	0	18
3096	1250	2437	0	17
3099	1250	2437	0	18
3102	1250	2437	0	18
3105	1250	2437	0	18
3108	1250	2437	0	18
3111	1250	2437	0	18
3114	1250	2437	0	18
3117	1250	2437	0	17
3120	1250	2437	0	18
3123	1250	2437	0	18
3126	1250	2437	0	17
3129	1250	2437	0	16
3132	1250	2437	0	16
3135	1250	2437	0	17
3138	1250	2437	0	16
3141	1250	2437	0	17
3144	1250	2437	0	17
3147	1250	2437	0	17
3150	1250	2437	0	17
3153	1250	2437	0	17
3156	1250	2437	0	17
3159	1250	2437	0	17
3162	1250	2437	0	16
3165	1250	2437	0	16
3168	1250	2437	0	16
3171	1250	2437	0	16
3174	1250	2437	0	16
3177	1250	2437	0	15
3180	1250	2437	0	16
3183	1250	2437	0	15
3186	1250	2437	0	17
3189	1250	2437	0	15
3192	1250	2437	0	16
3195	1250	2437	0	16
3198	1250	2437	0	17
3201	1250	2437	0	17
3204	1250	2437	0	17
3207	1250	2437	0	17
3210	1250	2437	0	17
3213	1250	2437	0	18
3216	1250	2437	0	17
3219	1250	2437	0	18
3222	1250	2437	0	18
3225	1250	2437	0	17
3228	1250	2437	0	17
3231	1250	2437	0	17
3234	1250	2437	0	17
3237	1250	2437	0	18
3240	1250	2437	0	18
3243	1250	2437	0	17
3246	1250	2437	0	18
3249	1250	2437	0	18
3252	1250	2437	0	17
3255	1250	2437	0	17
3258	1250	2437	0	17
3261	1250	2437	0	17
3264	1250	2437	0	17
3267	1250	2437	0	17
3270	1250	2437	0	16
3273	1250	2437	0	16
3276	1250	2437	0	16
3279	1250	2437	0	17
3282	1250	2437	0	17
3285	1250	2437	0	16
3288	1250	2437	0	16
3291	1250	2437	0	16
3294	1250	2437	0	16
3297	1250	2437	0	16
3300	1250	2437	0	16
3303	1250	2437	0	16
3306	1250	2437	0	16
3309	1250	2437	0	16
3312	1250	2437	0	17
3315	1250	2437	0	17
3318	1250	2437	0	18
3321	1250	2437	0	17
3324	1250	2437	0	17
3327	1250	2437	0	18
3330	1250	2437	0	17
3333	1250	2437	0	17
3336	1250	2437	0	17
3339	1250	2437	0	17
3342	1250	2437	0	17
3345	1250	2437	0	17
3348	1250	2437	0	18
3351	1250	2437	0	17
3354	1250	2437	0	17
3357	1250	2437	0	17
3360	1250	2437	0	18
3363	1250	2437	0	17
3366	1250	2437	0	17
3369	1250	2437	0	17
3372	1250	2437	0	17
3375	1250	2437	0	17
3378	1250	2437	0	17
3381	1250	2437	0	17
3384	1250	2437	0	17
3387	1250	2437	0	17
3390	1250	2437	0	17
3393	1250	2437	0	17
3396	1250	2437	0	17
3399	1250	2437	0	17
3402	1250	2437	0	17
3405	1250	2437	0	17
3408	1250	2437	0	17
3411	1250	2437	0	17
3414	1250	2437	0	17
3417	1250	2437	0	16
3420	1250	2437	0	16
3423	1250	2437	0	17
3426	1250	2437	0	17
3429	1250	2437	0	17
3432	1250	2437	0	17
3435	1250	2437	0	17
3438	1250	2437	0	17
3441	1250	2437	0	16
3444	1250	2437	0	16
3447	1250	2437	0	17
3450	1250	2437	0	17
3453	1250	2437	0	16
3456	1250	2437	0	17
3459	1250	2437	0	16
3462	1250	2437	0	16
3465	1250	2437	0	16
3468	1250	2437	0	16
3471	1250	2437	0	16
3474	1250	2437	0	16
3477	1250	2437	0	16
3480	1250	2437	0	17
3483	1250	2437	0	16
3486	1250	2437	0	16
3489	1250	2437	0	16
3492	1250	2437	0	16
3495	1250	2437	0	16
3498	1250	2437	0	15
3501	1250	2437	0	16
3504	1250	2437	0	15
3507	1250	2437	0	16
3510	1250	2437	0	15
3513	1250	2437	0	15
3516	1250	2437	0	16
3519	1250	2437	0	15
3522	1250	2437	0	15
3525	1250	2437	0	15
3528	1250	2437	0	15
3531	1250	2437	0	15
3534	1250	2437	0	16
3537	1250	2437	0	16
3540	1250	2437	0	15
3543	1250	2437	0	16
3546	1250	2437	0	16
3549	1250	2437	0	16
3552	1250	2437	0	16
3555	1250	2437	0	16
3558	1250	2437	0	16
3561	1250	2437	0	16
3564	1250	2437	0	16
3567	1250	2437	0	15
3570	1250	2437	0	16
3573	1250	2437	0	17
3576	1250	2437	0	15
3579	1250	2437	0	16
3582	1250	2437	0	17
3585	1250	2437	0	15
3588	1250	2437	0	15
3591	1250	2437	0	15
3594	1249	2437	0	16
3597	1249	2437	0	16
3600	1249	2437	0	16
3603	1249	2437	0	16
3606	1249	2437	0	16
3609	1249	2437	0	16
3612	1249	2437	0	17
3615	1249	2437	0	16
3618	1249	2437	0	17
3621	1249	2437	0	16
3624	1249	2437	0	16
3627	1249	2437	0	17
3630	1249	2437	0	16
3633	1249	2437	0	16
3636	1249	2437	0	16
3639	1249	2437	0	16
3642	1249	2437	0	16
3645	1249	2437	0	16
3648	1249	2437	0	16
3651	1249	2437	0	16
3654	1249	2438	0	16
3657	1249	2438	0	15
3660	1249	2438	0	15
3663	1249	2438	0	15
3666	1249	2438	0	15
3669	1249	2438	0	15
3672	1249	2438	0	16
3675	1249	2438	0	16
3678	1249	2438	0	16
3681	1249	2438	0	16
3684	1249	2438	0	16
3687	1249	2438	0	16
3690	1249	2438	0	17
3693	1249	2438	0	16
3696	1249	2437	0	16
3699	1249	2437	0	16
3702	1249	2437	0	16
3705	1249	2438	0	16
3708	1249	2438	0	16
3711	1249	2438	0	16
3714	1249	2438	0	16
3717	1249	2438	0	16
3720	1249	2438	0	16
3723	1249	2438	0	16
3726	1249	2438	0	16
3729	1249	2438	0	16
3732	1249	2438	0	16
3735	1249	2438	0	17
3738	1249	2438	0	16
3741	1249	2438	0	17
3744	1249	2438	0	17
3747	1249	2438	0	17
3750	1249	2438	0	17
3753	1249	2438	0	17
3756	1249	2438	0	17
3759	1249	2438	0	17
3762	1249	2438	0	16
3765	1249	2438	0	17
3768	1249	2438	0	17
3771	1249	2438	0	16
3774	1249	2438	0	17
3777	1249	2438	0	17
3780	1249	2438	0	16
3783	1249	2437	0	16
3786	1249	2437	0	16
3789	1249	2438	0	18
3792	1249	2438	0	17
3795	1249	2438	0	18
3798	1249	2438	0	18
3801	1249	2438	0	16
3804	1249	2438	0	16
3807	1249	2438	0	18
3810	1249	2438	0	17
3813	1249	2438	0	17
3816	1249	2438	0	17
3819	1249	2438	0	18
3822	1249	2438	0	18
3825	1249	2438	0	17
3828	1250	2437	0	16
3831	1249	2437	0	17
3834	1249	2438	0	17
3837	1249	2438	0	17
3840	1249	2438	0	18
3843	1249	2438	0	18
3846	1249	2438	0	17
3849	1249	2438	0	17
3852	1249	2438	0	18
3855	1249	2438	0	18
3858	1249	2438	0	17
3861	1249	2438	0	18
3864	1249	2438	0	18
3867	1249	2438	0	16
3870	1249	2438	0	18
3873	1249	2438	0	17
3876	1249	2438	0	17
3879	1249	2438	0	17
3882	1249	2438	0	18
3885	1249	2438	0	18
3888	1249	2438	0	17
3891	1249	2438	0	17
3894	1249	2438	0	18
3897	1249	2438	0	18
3900	1249	2438	0	18
3903	1249	2438	0	17
3906	1249	2438	0	18
3909	1249	2438	0	18
3912	1249	2438	0	18
3915	1249	2438	0	18
3918	1249	2438	0	17
3921	1249	2438	0	17
3924	1249	2438	0	18
3927	1249	2438	0	18
3930	1249	2438	0	17
3933	1249	2438	0	18
3936	1250	2438	0	18
3939	1249	2438	0	18
3942	1250	2438	0	18
3945	1250	2438	0	18
3948	1250	2438	0	19
3951	1250	2438	0	18
3954	1250	2438	0	18
3957	1249	2438	0	18
3960	1250	2438	0	18
3963	1250	2437	0	17
3966	1250	2438	0	18
3969	1250	2438	0	18
3972	1250	2438	0	17
3975	1250	2438	0	18
3978	1250	2438	0	18
3981	1250	2438	0	18
3984	1250	2438	0	18
3987	1250	2438	0	18
3990	1250	2438	0	18
3993	1250	2438	0	17
3996	1250	2438	0	18
3999	1250	2438	0	17
4002	1250	2438	0	17
4005	1250	2438	0	17
4008	1250	2438	0	17
4011	1250	2438	0	18
4014	1250	2438	0	18
4017	1250	2438	0	18
4020	1250	2438	0	17
4023	1250	2438	0	18
4026	1249	2438	0	17
4029	1250	2438	0	18
4032	1250	2437	0	17
4035	1250	2437	0	18
4038	1250	2437	0	16
4041	1250	2437	0	15
4044	1249	2437	0	16
4047	1250	2437	0	17
4050	1250	2437	0	17
4053	1250	2437	0	15
4056	1250	2437	0	16
4059	1250	2437	0	16
4062	1250	2437	0	16
4065	1250	2437	0	17
4068	1249	2437	0	17
4071	1250	2437	0	17
4074	1250	2437	0	16
4077	1250	2437	0	16
4080	1249	2437	0	16
4083	1250	2437	0	17
4086	1250	2437	0	17
4089	1250	2437	0	17
4092	1249	2437	0	17
4095	1249	2437	0	17
4098	1250	2437	0	17
4101	1250	2437	0	18
4104	1250	2437	0	17
4107	1250	2437	0	17
4110	1250	2437	0	16
4113	1249	2437	0	17
4116	1249	2437	0	18
4119	1250	2437	0	17
4122	1249	2437	0	18
4125	1249	2437	0	18
4128	1249	2437	0	17
4131	1249	2437	0	17
4134	1249	2437	0	17
4137	1250	2437	0	17
4140	1249	2437	0	17
4143	1249	2437	0	17
4146	1250	2437	0	17
4149	1249	2437	0	16
4152	1249	2437	0	18
4155	1249	2437	0	17
4158	1249	2437	0	17
4161	1249	2437	0	17
4164	1249	2438	0	17
4167	1249	2437	0	18
4170	1249	2437	0	18
4173	1249	2437	0	18
4176	1249	2437	0	18
4179	1249	2437	0	18
4182	1249	2437	0	17
4185	1249	2437	0	18
4188	1249	2437	0	17
4191	1249	2437	0	18
4194	1249	2437	0	18
4197	1249	2437	0	18
4200	1249	2437	0	18
4203	1249	2437	0	18
4206	1249	2437	0	16
4209	1249	2437	0	16
4212	1249	2437	0	17
4215	1249	2437	0	17
4218	1249	2437	0	17
4221	1249	2437	0	17
4224	1249	2437	0	16
4227	1249	2437	0	18
4230	1249	2437	0	17
4233	1249	2438	0	18
4236	1249	2437	0	18
4239	1249	2437	0	18
4242	1249	2437	0	17
4245	1249	2437	0	17
4248	1249	2437	0	18
4251	1249	2437	0	18
4254	1249	2437	0	17
4257	1249	2437	0	17
4260	1249	2437	0	18
4263	1249	2437	0	17
4266	1249	2437	0	17
4269	1249	2437	0	17
4272	1249	2437	0	17
4275	1249	2437	0	17
4278	1249	2437	0	17
4281	1249	2437	0	17
4284	1250	2437	0	16
4287	1250	2437	0	17
4290	1250	2437	0	17
4293	1250	2437	0	17
4296	1250	2437	0	16
4299	1250	2437	0	17
4302	1250	2437	0	16
4305	1250	2437	0	16
4308	1250	2437	0	15
4311	1250	2437	0	16
4314	1250	2437	0	16
4317	1250	2437	0	16
4320	1250	2437	0	17
4323	1250	2437	0	17
4326	1250	2437	0	17
4329	1250	2437	0	17
4332	1250	2437	0	17
4335	1250	2437	0	17
4338	1250	2437	0	17
4341	1250	2437	0	17
4344	1250	2437	0	16
4347	1250	2437	0	18
4350	1250	2437	0	16
4353	1250	2436	0	16
4356	1250	2436	0	18
4359	1250	2437	0	17
4362	1250	2437	0	16
4365	1250	2437	0	16
4368	1250	2436	0	17
4371	1250	2436	0	17
4374	1250	2436	0	18
4377	1250	2437	0	17
4380	1250	2437	0	17
4383	1249	2437	0	18
4386	1250	2436	0	17
4389	1249	2436	0	16
4392	1250	2437	0	17
4395	1250	2437	0	17
4398	1250	2436	0	17
4401	1250	2436	0	18
4404	1250	2437	0	17
4407	1250	2437	0	17
4410	1250	2437	0	17
4413	1250	2437	0	17
4416	1250	2436	0	17
4419	1250	2437	0	17
4422	1250	2437	0	16
4425	1250	2437	0	17
4428	1250	2437	0	16
4431	1250	2437	0	17
4434	1250	2436	0	17
4437	1250	2437	0	16
4440	1250	2436	0	17
4443	1250	2437	0	16
4446	1250	2437	0	17
4449	1250	2437	0	16
4452	1250	2437	0	16
4455	1250	2436	0	17
4458	1250	2437	0	16
4461	1250	2436	0	17
4464	1250	2437	0	16
4467	1250	2436	0	16
4470	1250	2437	0	16
4473	1250	2436	0	16
4476	1250	2437	0	18
4479	1250	2436	0	15
4482	1250	2436	0	15
4485	1250	2437	0	18
4488	1250	2436	0	15
4491	1250	2437	0	16
4494	1250	2436	0	13
4497	1250	2437	0	14
4500	1250	2437	0	15
4503	1250	2436	0	15
4506	1250	2436	0	16
4509	1250	2437	0	16
4512	1250	2436	0	17
4515	1250	2436	0	15
4518	1250	2436	0	15
4521	1250	2437	0	15
4524	1250	2437	0	15
4527	1250	2437	0	15
4530	1250	2437	0	15
4533	1250	2437	0	15
4536	1250	2437	0	18
4539	1250	2437	0	15
4542	1250	2437	0	16
4545	1250	2436	0	15
4548	1250	2436	0	14
4551	1250	2436	0	14
4554	1250	2437	0	14
4557	1250	2436	0	14
4560	1250	2437	0	16
4563	1250	2437	0	13
4566	1250	2437	0	14
4569	1250	2437	0	15
4572	1250	2437	0	16
4575	1250	2437	0	15
4578	1250	2437	0	14
4581	1250	2437	0	16
4584	1250	2437	0	15
4587	1250	2437	0	16
4590	1250	2437	0	16
4593	1250	2437	0	14
4596	1250	2437	0	15
4599	1250	2437	0	18
4602	1250	2437	0	17
4605	1250	2437	0	17
4608	1250	2437	0	16
4611	1250	2437	0	14
4614	1250	2437	0	15
4617	1250	2437	0	16
4620	1250	2437	0	17
4623	1250	2437	0	15
4626	1250	2437	0	17
4629	1251	2437	0	20
4632	1250	2437	0	19
4635	1250	2437	0	22
4638	1250	2437	0	22
4641	1250	2437	0	23
4644	1250	2437	0	23
4647	1250	2437	0	23
4650	1250	2437	0	22
4653	1251	2437	0	21
4656	1251	2437	0	21
4659	1250	2437	0	21
4662	1250	2437	0	21
4665	1250	2437	0	22
4668	1250	2437	0	21
4671	1250	2437	0	20
4674	1250	2437	0	20
4677	1250	2437	0	19
4680	1250	2437	0	20
4683	1250	2437	0	19
4686	1251	2437	0	20
4689	1250	2437	0	19
4692	1250	2437	0	18
4695	1250	2437	0	17
4698	1250	2437	0	17
4701	1250	2437	0	18
4704	1250	2437	0	21
4707	1250	2437	0	22
4710	1250	2436	0	22
4713	1251	2436	0	22
4716	1250	2437	0	20
4719	1250	2437	0	20
4722	1250	2437	0	18
4725	1250	2437	0	18
4728	1250	2437	0	19
4731	1250	2437	0	17
4734	1250	2437	0	17
4737	1250	2437	0	17
4740	1251	2437	0	17
4743	1251	2437	0	16
4746	1251	2437	0	16
4749	1251	2437	0	16
4752	1251	2437	0	15
4755	1251	2437	0	15
4758	1251	2437	0	16
4761	1251	2437	0	16
4764	1251	2437	0	16
4767	1251	2437	0	15
4770	1251	2437	0	16
4773	1251	2437	0	16
4776	1250	2437	0	16
4779	1250	2437	0	17
4782	1250	2437	0	16
4785	1250	2437	0	16
4788	1251	2437	0	16
4791	1251	2437	0	16
4794	1251	2437	0	17
4797	1251	2437	0	17
4800	1251	2437	0	16
4803	1251	2437	0	16
4806	1251	2437	0	17
4809	1250	2437	0	17
4812	1250	2437	0	16
4815	1250	2437	0	17
4818	1250	2437	0	17
4821	1251	2437	0	17
4824	1251	2437	0	18
4827	1251	2437	0	17
4830	1251	2437	0	17
4833	1251	2437	0	17
4836	1251	2437	0	17
4839	1251	2437	0	16
4842	1250	2437	0	17
4845	1250	2437	0	18
4848	1251	2437	0	17
4851	1250	2437	0	17
4854	1251	2437	0	16
4857	1251	2437	0	16
4860	1251	2437	0	17
4863	1251	2437	0	18
4866	1251	2437	0	17
4869	1251	2437	0	17
4872	1250	2437	0	15
4875	1250	2437	0	15
4878	1250	2437	0	15
4881	1249	2438	0	14
4884	1249	2438	0	13
4887	1249	2437	0	13
4890	1250	2438	0	13
4893	1250	2438	0	14
4896	1250	2438	0	13
4899	1249	2438	0	12
4902	1249	2438	0	12
4905	1249	2438	0	13
4908	1249	2438	0	13
4911	1250	2438	0	15
4914	1249	2438	0	15
4917	1249	2438	0	15
4920	1249	2438	0	13
4923	1249	2438	0	15
4926	1249	2438	0	15
4929	1249	2438	0	17
4932	1249	2438	0	17
4935	1250	2438	0	16
4938	1250	2438	0	14
4941	1250	2438	0	16
4944	1250	2438	0	15
4947	1250	2437	0	14
4950	1250	2437	0	14
4953	1250	2437	0	14
4956	1250	2437	0	13
4959	1250	2437	0	13
4962	1250	2437	0	14
4965	1250	2437	0	14
4968	1250	2437	0	14
4971	1250	2437	0	12
4974	1250	2437	0	13
4977	1250	2437	0	13
4980	1250	2437	0	13
4983	1250	2437	0	13
4986	1250	2437	0	12
4989	1251	2437	0	12
4992	1251	2437	0	12
4995	1250	2437	0	13
4998	1250	2437	0	13
5001	1250	2437	0	13
5004	1250	2437	0	13
5007	1250	2437	0	13
5010	1250	2437	0	13
5013	1251	2437	0	12
5016	1251	2437	0	11
5019	1251	2437	0	13
5022	1251	2437	0	13
5025	1251	2437	0	14
5028	1251	2437	0	13
5031	1251	2437	0	14
5034	1251	2437	0	12
5037	1251	2437	0	13
5040	1251	2437	0	13
5043	1251	2437	0	13
5046	1251	2437	0	13
5049	1251	2437	0	13
5052	1251	2437	0	14
5055	1251	2437	0	12
5058	1251	2437	0	13
5061	1251	2437	0	13
5064	1251	2437	0	13
5067	1251	2437	0	14
5070	1251	2437	0	15
5073	1251	2437	0	14
5076	1251	2437	0	15
5079	1251	2437	0	15
5082	1251	2437	0	15
5085	1251	2437	0	15
5088	1251	2437	0	14
5091	1251	2437	0	14
5094	1251	2437	0	15
5097	1251	2437	0	15
5100	1251	2437	0	15
5103	1251	2437	0	15
5106	1251	2437	0	15
5109	1251	2437	0	15
5112	1251	2437	0	14
5115	1251	2437	0	16
5118	1251	2437	0	15
5121	1251	2437	0	14
5124	1251	2437	0	14
5127	1251	2437	0	15
5130	1251	2437	0	16
5133	1250	2437	0	16
5136	1249	2436	0	20
5139	1249	2435	0	30
5142	1250	2433	0	40
5145	1251	2432	0	36
5148	1251	2433	0	33
5151	1251	2433	0	29
5154	1251	2433	0	28
5157	1251	2433	0	28
5160	1251	2433	0	27
5163	1252	2433	0	30
5166	1253	2431	0	27
5169	1253	2431	0	27
5172	1253	2431	0	27
5175	1252	2431	0	27
5178	1252	2431	0	27
5181	1252	2432	0	21
5184	1253	2432	0	24
5187	1253	2432	0	29
5190	1253	2432	0	30
5193	1253	2432	0	28
5196	1253	2432	0	27
5199	1253	2432	0	27
5202	1252	2433	0	28
5205	1252	2433	0	28
5208	1253	2433	0	27
5211	1253	2433	0	27
5214	1253	2433	0	28
5217	1253	2433	0	28
5220	1252	2433	0	26
5223	1252	2433	0	26
5226	1252	2433	0	26
5229	1252	2433	0	25
5232	1252	2433	0	25
5235	1252	2434	0	24
5238	1252	2434	0	25
5241	1252	2433	0	25
5244	1252	2434	0	24
5247	1252	2434	0	23
5250	1252	2434	0	23
5253	1252	2434	0	24
5256	1253	2434	0	23
5259	1253	2434	0	23
5262	1252	2434	0	22
5265	1252	2434	0	23
5268	1252	2434	0	24
5271	1252	2434	0	24
5274	1252	2434	0	23
5277	1252	2434	0	23
5280	1252	2434	0	24
5283	1252	2434	0	24
5286	1252	2434	0	23
5289	1252	2434	0	24
5292	1252	2434	0	24
5295	1253	2434	0	23
5298	1253	2434	0	23
5301	1252	2434	0	23
5304	1252	2434	0	23
5307	1252	2434	0	24
5310	1252	2434	0	24
5313	1252	2434	0	24
5316	1252	2434	0	24
5319	1253	2434	0	23
5322	1252	2434	0	21
5325	1252	2434	0	21
5328	1252	2434	0	23
5331	1252	2434	0	22
5334	1253	2434	0	22
5337	1253	2434	0	22
5340	1252	2434	0	22
5343	1253	2434	0	21
5346	1253	2434	0	21
5349	1253	2434	0	21
5352	1253	2434	0	21
5355	1253	2434	0	20
5358	1253	2434	0	21
5361	1253	2434	0	22
5364	1253	2434	0	21
5367	1253	2434	0	23
5370	1253	2434	0	22
5373	1253	2434	0	22
5376	1253	2434	0	21
5379	1253	2434	0	23
5382	1253	2434	0	21
5385	1253	2434	0	21
5388	1253	2434	0	22
5391	1253	2434	0	22
5394	1253	2434	0	23
5397	1253	2434	0	22
5400	1253	2434	0	23
5403	1253	2434	0	22
5406	1253	2434	0	22
5409	1253	2434	0	22
5412	1253	2434	0	22
5415	1253	2434	0	23
5418	1253	2434	0	22
5421	1253	2434	0	23
5424	1253	2434	0	21
5427	1253	2434	0	21
5430	1253	2434	0	22
5433	1253	2434	0	22
5436	1253	2434	0	22
5439	1253	2434	0	22
5442	1253	2434	0	22
5445	1253	2434	0	21
5448	1254	2434	0	22
5451	1253	2434	0	21
5454	1253	2434	0	22
5457	1253	2434	0	21
5460	1253	2434	0	21
5463	1253	2434	0	21
5466	1254	2434	0	21
5469	1253	2434	0	21
5472	1253	2434	0	20
5475	1253	2434	0	21
5478	1253	2434	0	21
5481	1253	2434	0	22
5484	1253	2434	0	21
5487	1253	2434	0	21
5490	1253	2434	0	22
5493	1254	2434	0	21
5496	1253	2434	0	22
5499	1254	2434	0	21
5502	1253	2434	0	22
5505	1253	2434	0	22
5508	1253	2434	0	20
5511	1253	2434	0	23
5514	1253	2434	0	22
5517	1253	2434	0	21
5520	1253	2434	0	21
5523	1253	2434	0	22
5526	1253	2434	0	21
5529	1253	2434	0	22
5532	1253	2434	0	22
5535	1253	2434	0	23
5538	1253	2434	0	22
5541	1253	2434	0	21
5544	1253	2434	0	22
5547	1253	2434	0	22
5550	1253	2434	0	22
5553	1253	2434	0	22
5556	1253	2434	0	22
5559	1253	2434	0	23
5562	1253	2434	0	22
5565	1253	2434	0	23
5568	1253	2434	0	22
5571	1253	2434	0	22
5574	1253	2434	0	22
5577	1253	2434	0	21
5580	1253	2434	0	22
5583	1254	2434	0	23
5586	1253	2434	0	23
5589	1253	2434	0	23
5592	1254	2434	0	23
5595	1253	2434	0	22
5598	1253	2434	0	22
5601	1253	2434	0	23
5604	1253	2434	0	23
5607	1254	2434	0	22
5610	1253	2434	0	23
5613	1253	2434	0	22
5616	1254	2434	0	23
5619	1253	2434	0	22
5622	1253	2434	0	22
5625	1253	2434	0	23
5628	1253	2434	0	22
5631	1253	2434	0	23
5634	1254	2434	0	23
5637	1253	2434	0	22
5640	1253	2434	0	23
5643	1253	2434	0	24
5646	1253	2434	0	23
5649	1253	2434	0	23
5652	1253	2434	0	24
5655	1253	2434	0	24
5658	1253	2434	0	26
5661	1253	2434	0	24
5664	1253	2434	0	23
5667	1253	2434	0	23
5670	1253	2434	0	25
5673	1253	2434	0	24
5676	1253	2434	0	25
5679	1253	2434	0	24
5682	1253	2434	0	24
5685	1253	2434	0	24
5688	1253	2434	0	25
5691	1253	2434	0	24
5694	1253	2434	0	25
5697	1253	2434	0	24
5700	1253	2434	0	23
5703	1253	2434	0	26
5706	1253	2434	0	24
5709	1253	2434	0	24
5712	1253	2434	0	23
5715	1253	2434	0	24
5718	1253	2434	0	24
5721	1253	2434	0	24
5724	1253	2434	0	25
5727	1253	2434	0	25
5730	1253	2434	0	26
5733	1253	2434	0	28
5736	1253	2434	0	25
5739	1253	2434	0	26
5742	1253	2434	0	24
5745	1253	2434	0	24
5748	1253	2434	0	25
5751	1253	2434	0	26
5754	1253	2435	0	24
5757	1253	2434	0	24
5760	1254	2434	0	23
5763	1253	2434	0	23
5766	1253	2434	0	21
5769	1253	2434	0	22
5772	1253	2434	0	22
5775	1253	2435	0	20
5778	1253	2435	0	21
5781	1253	2435	0	22
5784	1253	2435	0	20
5787	1254	2435	0	20
5790	1254	2434	0	21
5793	1254	2434	0	20
5796	1254	2434	0	22
5799	1254	2434	0	21
5802	1253	2435	0	21
5805	1253	2435	0	20
5808	1253	2435	0	20
5811	1253	2434	0	19
5814	1254	2435	0	21
5817	1254	2434	0	21
5820	1253	2435	0	20
5823	1253	2435	0	16
5826	1253	2435	0	16
5829	1254	2435	0	18
5832	1254	2435	0	14
5835	1254	2435	0	21
5838	1254	2435	0	19
5841	1253	2434	0	19
5844	1253	2435	0	21
5847	1253	2434	0	18
5850	1254	2434	0	20
5853	1254	2435	0	21
5856	1254	2434	0	21
5859	1254	2434	0	22
5862	1254	2434	0	23
5865	1254	2434	0	20
5868	1254	2434	0	21
5871	1254	2434	0	23
5874	1254	2434	0	22
5877	1254	2434	0	23
5880	1254	2434	0	25
5883	1254	2434	0	23
5886	1254	2434	0	23
5889	1254	2434	0	24
5892	1254	2434	0	24
5895	1254	2434	0	24
5898	1254	2434	0	23
5901	1253	2434	0	23
5904	1253	2434	0	24
5907	1253	2434	0	24
5910	1253	2434	0	25
5913	1253	2434	0	24
5916	1253	2434	0	24
5919	1253	2434	0	24
5922	1253	2434	0	25
5925	1253	2434	0	23
5928	1253	2434	0	25
5931	1253	2434	0	25
5934	1253	2434	0	22
5937	1253	2434	0	25
5940	1253	2434	0	23
5943	1253	2434	0	25
5946	1253	2434	0	22
5949	1253	2434	0	21
5952	1253	2434	0	22
5955	1253	2434	0	22
5958	1253	2434	0	22
5961	1253	2434	0	23
5964	1253	2434	0	22
5967	1253	2434	0	22
5970	1253	2434	0	21
5973	1253	2434	0	21
5976	1253	2434	0	19
5979	1253	2434	0	18
5982	1254	2434	0	11
5988	1253	2435	0	15
5997	1255	2433	0	22
6000	1255	2433	0	28
6003	1254	2434	0	28
6006	1254	2434	0	26
[truncated: 441 more rows]
