# Supplementary material for: Markerless tracking of an entire honey bee colony
Source: Nat Commun. 2021 Mar 19;12:1733. doi: 10.1038/s41467-021-21769-1 (PMC7979864; doi:10.1038/s41467-021-21769-1)
Supplement: Supplementary file 4 — Description of Additional Supplementary Files [file 41467_2021_21769_MOESM4_ESM.zip › raw_source/fig_5_sup_fig_21_22/S1_trajectories/000285.txt]

0	1378	1720	0	329
3	1378	1720	0	330
6	1378	1720	0	330
9	1378	1720	0	330
12	1378	1720	0	330
15	1378	1720	0	329
18	1378	1720	0	330
21	1378	1720	0	330
24	1378	1720	0	330
27	1378	1719	0	329
30	1378	1719	0	329
33	1378	1720	0	329
36	1378	1720	0	329
39	1378	1720	0	329
42	1378	1720	0	330
45	1378	1720	0	330
48	1378	1720	0	330
51	1378	1720	0	330
54	1378	1720	0	331
57	1378	1720	0	330
60	1378	1720	0	330
63	1378	1720	0	331
66	1378	1720	0	330
69	1378	1720	0	330
72	1378	1720	0	331
75	1378	1720	0	330
78	1378	1720	0	330
81	1378	1720	0	330
84	1378	1720	0	330
87	1378	1720	0	330
90	1378	1720	0	331
93	1378	1720	0	331
96	1378	1720	0	330
99	1378	1720	0	331
102	1378	1720	0	331
105	1378	1720	0	331
108	1378	1720	0	330
111	1378	1720	0	331
114	1378	1720	0	330
117	1378	1720	0	330
120	1378	1720	0	330
123	1378	1720	0	330
126	1378	1720	0	330
129	1378	1720	0	330
132	1378	1720	0	331
135	1378	1720	0	330
138	1378	1720	0	330
141	1378	1720	0	330
144	1378	1719	0	331
147	1376	1713	0	316
150	1375	1712	0	309
153	1375	1712	0	313
156	1375	1713	0	318
159	1376	1714	0	322
162	1376	1715	0	324
165	1377	1715	0	328
168	1377	1715	0	327
171	1377	1715	0	325
174	1377	1716	0	326
177	1377	1716	0	327
180	1378	1716	0	327
183	1378	1716	0	327
186	1378	1717	0	325
189	1378	1717	0	326
192	1378	1717	0	326
195	1378	1717	0	327
198	1378	1717	0	326
201	1378	1717	0	326
204	1378	1717	0	326
207	1378	1717	0	326
210	1378	1717	0	327
213	1378	1717	0	327
216	1378	1717	0	328
219	1378	1717	0	328
222	1378	1717	0	327
225	1378	1717	0	327
228	1378	1717	0	328
231	1378	1717	0	329
234	1378	1717	0	329
237	1378	1716	0	331
240	1378	1716	0	331
243	1378	1716	0	331
246	1378	1716	0	331
249	1378	1717	0	330
252	1378	1717	0	331
255	1378	1717	0	330
258	1378	1717	0	330
261	1378	1717	0	330
264	1378	1717	0	330
267	1378	1717	0	331
270	1378	1717	0	331
273	1378	1717	0	331
276	1378	1717	0	331
279	1378	1717	0	331
282	1378	1717	0	331
285	1378	1717	0	331
288	1378	1717	0	331
291	1378	1717	0	331
294	1378	1717	0	331
297	1378	1717	0	330
300	1378	1717	0	331
303	1378	1717	0	331
306	1378	1717	0	331
309	1378	1717	0	331
312	1378	1717	0	331
315	1378	1717	0	331
318	1378	1717	0	331
321	1378	1717	0	331
324	1378	1717	0	331
327	1378	1717	0	331
330	1378	1717	0	331
333	1378	1717	0	331
336	1378	1717	0	331
339	1378	1717	0	331
342	1378	1717	0	331
345	1378	1717	0	331
348	1378	1717	0	331
351	1378	1717	0	332
354	1378	1717	0	332
357	1378	1717	0	332
360	1378	1717	0	332
363	1378	1717	0	332
366	1378	1716	0	332
369	1378	1716	0	331
372	1378	1716	0	331
375	1378	1716	0	332
378	1378	1716	0	332
381	1378	1716	0	332
384	1378	1716	0	332
387	1378	1716	0	332
390	1378	1716	0	332
393	1378	1716	0	332
396	1378	1716	0	332
399	1378	1716	0	332
402	1378	1716	0	332
405	1378	1716	0	332
408	1378	1716	0	332
411	1378	1716	0	332
414	1378	1716	0	332
417	1378	1716	0	332
420	1378	1716	0	332
423	1378	1716	0	332
426	1378	1716	0	332
429	1378	1716	0	332
432	1378	1716	0	332
435	1378	1716	0	332
438	1378	1716	0	332
441	1378	1716	0	331
444	1378	1716	0	332
447	1378	1717	0	332
450	1378	1717	0	332
453	1378	1716	0	332
456	1378	1717	0	332
459	1378	1717	0	332
462	1378	1717	0	332
465	1378	1717	0	332
468	1378	1717	0	333
471	1378	1717	0	332
474	1378	1717	0	332
477	1378	1717	0	331
480	1378	1717	0	333
483	1378	1717	0	333
486	1378	1717	0	332
489	1378	1717	0	332
492	1378	1717	0	332
495	1378	1717	0	332
498	1378	1717	0	332
501	1378	1717	0	332
504	1378	1717	0	332
507	1378	1717	0	332
510	1378	1717	0	332
513	1378	1717	0	332
516	1378	1718	0	332
519	1378	1718	0	332
522	1378	1718	0	332
525	1378	1718	0	332
528	1378	1718	0	332
531	1378	1718	0	331
534	1378	1718	0	332
537	1378	1718	0	332
540	1378	1718	0	332
543	1378	1718	0	332
546	1378	1718	0	332
549	1378	1718	0	332
552	1378	1718	0	332
555	1378	1718	0	331
558	1378	1718	0	331
561	1378	1718	0	332
564	1378	1718	0	332
567	1378	1718	0	331
570	1378	1718	0	331
573	1378	1718	0	331
576	1378	1718	0	331
579	1378	1718	0	331
582	1378	1718	0	331
585	1378	1718	0	331
588	1378	1718	0	331
591	1378	1718	0	331
594	1378	1718	0	332
597	1378	1718	0	332
600	1378	1718	0	331
603	1378	1718	0	332
606	1378	1718	0	331
609	1378	1718	0	331
612	1378	1718	0	331
615	1378	1718	0	331
618	1378	1718	0	331
621	1378	1718	0	331
624	1378	1718	0	331
627	1378	1718	0	331
630	1378	1718	0	331
633	1378	1718	0	331
636	1378	1718	0	331
639	1378	1718	0	331
642	1378	1718	0	331
645	1378	1718	0	331
648	1378	1718	0	331
651	1378	1718	0	331
654	1378	1718	0	331
657	1378	1718	0	331
660	1378	1718	0	331
663	1378	1718	0	331
666	1378	1718	0	331
669	1378	1718	0	331
672	1378	1718	0	331
675	1378	1718	0	331
678	1378	1718	0	331
681	1378	1718	0	331
684	1378	1718	0	331
687	1378	1718	0	330
690	1378	1718	0	330
693	1378	1718	0	331
696	1378	1718	0	331
699	1378	1718	0	331
702	1378	1718	0	331
705	1378	1718	0	330
708	1378	1718	0	330
711	1378	1718	0	331
714	1378	1718	0	330
717	1378	1718	0	330
720	1378	1718	0	330
723	1378	1718	0	331
726	1378	1718	0	331
729	1378	1718	0	331
732	1378	1718	0	330
735	1378	1718	0	332
738	1378	1718	0	332
741	1378	1718	0	331
744	1378	1718	0	330
747	1378	1718	0	331
750	1378	1718	0	331
753	1378	1718	0	331
756	1378	1718	0	331
759	1378	1718	0	331
762	1378	1718	0	331
765	1378	1718	0	331
768	1378	1718	0	332
771	1378	1718	0	332
774	1378	1718	0	332
777	1378	1718	0	331
780	1378	1718	0	332
783	1378	1718	0	332
786	1378	1718	0	331
789	1378	1718	0	332
792	1378	1718	0	332
795	1378	1718	0	332
798	1378	1718	0	332
801	1378	1718	0	332
804	1378	1718	0	332
807	1378	1717	0	331
810	1378	1718	0	332
813	1378	1718	0	332
816	1378	1718	0	332
819	1378	1718	0	332
822	1378	1718	0	332
825	1378	1718	0	332
828	1378	1718	0	332
831	1378	1718	0	332
834	1378	1718	0	332
837	1378	1718	0	332
840	1378	1718	0	332
843	1378	1717	0	331
846	1378	1718	0	332
849	1378	1717	0	332
852	1378	1718	0	332
855	1378	1718	0	332
858	1378	1717	0	331
861	1378	1718	0	332
864	1378	1718	0	332
867	1378	1718	0	332
870	1378	1718	0	332
873	1378	1718	0	332
876	1378	1718	0	332
879	1378	1718	0	332
882	1378	1718	0	332
885	1378	1717	0	332
888	1378	1717	0	332
891	1378	1717	0	332
894	1378	1717	0	331
897	1378	1717	0	331
900	1378	1717	0	330
903	1378	1717	0	331
906	1378	1717	0	332
909	1378	1717	0	331
912	1378	1718	0	331
915	1378	1718	0	332
918	1378	1718	0	332
921	1378	1717	0	332
924	1378	1717	0	332
927	1378	1717	0	332
930	1378	1717	0	332
933	1378	1717	0	332
936	1378	1717	0	332
939	1378	1717	0	332
942	1378	1717	0	332
945	1378	1717	0	333
948	1378	1717	0	332
951	1378	1717	0	332
954	1378	1717	0	332
957	1378	1718	0	332
960	1378	1718	0	332
963	1378	1718	0	332
966	1378	1718	0	332
969	1378	1718	0	332
972	1378	1718	0	332
975	1378	1718	0	332
978	1378	1718	0	333
981	1378	1718	0	333
984	1378	1718	0	332
987	1378	1718	0	332
990	1378	1718	0	332
993	1378	1718	0	330
996	1378	1718	0	330
999	1378	1718	0	330
1002	1378	1718	0	330
1005	1378	1718	0	331
1008	1378	1718	0	332
1011	1378	1718	0	331
1014	1378	1718	0	331
1017	1378	1718	0	331
1020	1378	1718	0	331
1023	1378	1718	0	331
1026	1378	1718	0	331
1029	1378	1718	0	331
1032	1378	1718	0	331
1035	1378	1718	0	332
1038	1378	1718	0	332
1041	1378	1718	0	331
1044	1378	1718	0	331
1047	1378	1718	0	331
1050	1378	1718	0	331
1053	1378	1718	0	332
1056	1378	1718	0	331
1059	1378	1718	0	331
1062	1378	1718	0	332
1065	1378	1718	0	331
1068	1378	1717	0	333
1071	1378	1717	0	332
1074	1378	1718	0	333
1077	1378	1717	0	333
1080	1378	1718	0	333
1083	1378	1717	0	332
1086	1378	1717	0	332
1089	1378	1717	0	332
1092	1378	1717	0	332
1095	1378	1717	0	332
1098	1378	1717	0	333
1101	1378	1717	0	333
1104	1378	1717	0	333
1107	1378	1717	0	333
1110	1378	1717	0	333
1113	1378	1717	0	333
1116	1378	1717	0	334
1119	1378	1717	0	334
1122	1378	1717	0	333
1125	1378	1717	0	333
1128	1378	1717	0	333
1131	1378	1717	0	333
1134	1378	1717	0	333
1137	1378	1717	0	333
1140	1378	1717	0	333
1143	1378	1717	0	333
1146	1378	1717	0	333
1149	1378	1717	0	333
1152	1378	1717	0	334
1155	1378	1717	0	333
1158	1378	1717	0	333
1161	1378	1717	0	333
1164	1378	1717	0	333
1167	1378	1717	0	334
1170	1378	1717	0	333
1173	1378	1717	0	334
1176	1378	1717	0	333
1179	1378	1717	0	333
1182	1378	1717	0	333
1185	1378	1717	0	334
1188	1378	1717	0	334
1191	1378	1717	0	333
1194	1378	1717	0	333
1197	1378	1717	0	333
1200	1378	1717	0	333
1203	1378	1717	0	333
1206	1378	1717	0	333
1209	1378	1717	0	333
1212	1378	1717	0	333
1215	1378	1717	0	333
1218	1378	1717	0	333
1221	1378	1717	0	333
1224	1378	1717	0	334
1227	1378	1717	0	333
1230	1378	1717	0	333
1233	1378	1717	0	334
1236	1378	1717	0	334
1239	1378	1717	0	333
1242	1378	1717	0	333
1245	1378	1717	0	333
1248	1378	1717	0	333
1251	1378	1717	0	333
1254	1378	1717	0	333
1257	1378	1717	0	333
1260	1378	1717	0	333
1263	1378	1717	0	333
1266	1378	1717	0	332
1269	1378	1717	0	332
1272	1378	1717	0	333
1275	1378	1717	0	333
1278	1378	1717	0	333
1281	1378	1717	0	333
1284	1378	1717	0	333
1287	1378	1717	0	333
1290	1378	1717	0	333
1293	1378	1717	0	333
1296	1378	1717	0	333
1299	1378	1717	0	333
1302	1378	1717	0	334
1305	1378	1717	0	333
1308	1378	1717	0	333
1311	1378	1717	0	333
1314	1378	1717	0	333
1317	1378	1718	0	333
1320	1378	1717	0	333
1323	1378	1718	0	334
1326	1378	1718	0	333
1329	1378	1718	0	333
1332	1378	1718	0	334
1335	1378	1718	0	333
1338	1378	1718	0	333
1341	1378	1718	0	333
1344	1378	1718	0	333
1347	1378	1718	0	333
1350	1378	1718	0	333
1353	1378	1718	0	333
1356	1378	1718	0	333
1359	1378	1718	0	333
1362	1378	1718	0	333
1365	1378	1718	0	333
1368	1378	1718	0	332
1371	1378	1718	0	333
1374	1378	1718	0	333
1377	1378	1718	0	332
1380	1378	1718	0	332
1383	1378	1718	0	332
1386	1378	1718	0	333
1389	1378	1718	0	332
1392	1378	1718	0	332
1395	1378	1718	0	333
1398	1378	1718	0	332
1401	1378	1718	0	332
1404	1378	1718	0	332
1407	1378	1718	0	332
1410	1378	1718	0	332
1413	1378	1718	0	332
1416	1378	1718	0	332
1419	1378	1718	0	333
1422	1378	1718	0	333
1425	1378	1717	0	333
1428	1378	1717	0	332
1431	1378	1717	0	332
1434	1378	1717	0	332
1437	1378	1717	0	333
1440	1378	1717	0	333
1443	1378	1718	0	333
1446	1378	1717	0	333
1449	1378	1717	0	333
1452	1378	1717	0	333
1455	1378	1717	0	333
1458	1378	1717	0	332
1461	1378	1717	0	332
1464	1378	1717	0	332
1467	1378	1717	0	332
1470	1378	1717	0	332
1473	1378	1717	0	333
1476	1378	1717	0	332
1479	1378	1717	0	333
1482	1378	1717	0	333
1485	1378	1717	0	333
1488	1378	1717	0	333
1491	1378	1717	0	332
1494	1378	1717	0	332
1497	1378	1717	0	332
1500	1378	1717	0	333
1503	1378	1717	0	333
1506	1378	1717	0	332
1509	1378	1717	0	332
1512	1378	1717	0	333
1515	1378	1717	0	332
1518	1378	1717	0	332
1521	1378	1717	0	332
1524	1378	1717	0	332
1527	1378	1717	0	332
1530	1378	1717	0	332
1533	1378	1717	0	332
1536	1378	1717	0	332
1539	1378	1717	0	332
1542	1378	1717	0	332
1545	1378	1717	0	332
1548	1378	1717	0	332
1551	1378	1717	0	332
1554	1378	1717	0	331
1557	1378	1717	0	331
1560	1378	1717	0	332
1563	1378	1717	0	332
1566	1378	1717	0	332
1569	1378	1717	0	332
1572	1378	1717	0	331
1575	1378	1717	0	331
1578	1378	1717	0	332
1581	1378	1717	0	331
1584	1378	1717	0	331
1587	1378	1717	0	331
1590	1378	1717	0	331
1593	1378	1717	0	331
1596	1378	1717	0	332
1599	1378	1717	0	332
1602	1378	1717	0	331
1605	1378	1717	0	331
1608	1378	1717	0	332
1611	1378	1717	0	331
1614	1378	1717	0	332
1617	1378	1717	0	332
1620	1378	1717	0	332
1623	1378	1717	0	331
1626	1378	1717	0	332
1629	1378	1717	0	332
1632	1378	1717	0	332
1635	1378	1717	0	332
1638	1378	1717	0	332
1641	1378	1717	0	332
1644	1378	1717	0	332
1647	1378	1717	0	333
1650	1378	1717	0	333
1653	1378	1717	0	334
1656	1378	1717	0	332
1659	1378	1717	0	333
1662	1378	1717	0	333
1665	1378	1716	0	333
1668	1378	1717	0	333
1671	1378	1717	0	333
1674	1378	1717	0	333
1677	1378	1717	0	333
1680	1378	1716	0	333
1683	1378	1717	0	333
1686	1378	1717	0	333
1689	1378	1717	0	333
1692	1378	1716	0	333
1695	1378	1716	0	333
1698	1378	1716	0	333
1701	1378	1717	0	333
1704	1378	1716	0	333
1707	1378	1716	0	333
1710	1378	1716	0	332
1713	1378	1717	0	332
1716	1378	1716	0	332
1719	1378	1717	0	332
1722	1378	1717	0	332
1725	1378	1717	0	332
1728	1378	1716	0	332
1731	1378	1716	0	332
1734	1378	1716	0	332
1737	1378	1716	0	332
1740	1378	1716	0	332
1743	1378	1716	0	332
1746	1378	1716	0	333
1749	1378	1716	0	333
1752	1378	1716	0	332
1755	1378	1716	0	333
1758	1378	1716	0	332
1761	1378	1716	0	333
1764	1378	1716	0	332
1767	1378	1716	0	333
1770	1378	1716	0	333
1773	1378	1716	0	333
1776	1378	1716	0	333
1779	1378	1716	0	332
1782	1378	1716	0	332
1785	1378	1716	0	333
1788	1378	1716	0	332
1791	1378	1716	0	332
1794	1378	1716	0	333
1797	1378	1716	0	333
1800	1378	1716	0	332
1803	1378	1716	0	332
1806	1378	1716	0	332
1809	1378	1716	0	333
1812	1378	1716	0	332
1815	1378	1716	0	333
1818	1378	1716	0	332
1821	1378	1716	0	332
1824	1378	1716	0	332
1827	1378	1716	0	333
1830	1378	1716	0	332
1833	1378	1716	0	333
1836	1378	1716	0	332
1839	1378	1716	0	332
1842	1378	1716	0	332
1845	1379	1716	0	332
1848	1378	1716	0	332
1851	1379	1716	0	332
1854	1379	1716	0	332
1857	1378	1716	0	332
1860	1378	1716	0	331
1863	1379	1716	0	332
1866	1379	1716	0	332
1869	1379	1716	0	332
1872	1378	1716	0	332
1875	1378	1716	0	331
1878	1378	1716	0	332
1881	1378	1716	0	332
1884	1378	1717	0	331
1887	1378	1716	0	332
1890	1378	1716	0	332
1893	1378	1716	0	332
1896	1378	1716	0	332
1899	1378	1716	0	331
1902	1378	1716	0	331
1905	1378	1716	0	332
1908	1378	1717	0	332
1911	1378	1716	0	332
1914	1378	1717	0	332
1917	1378	1717	0	332
1920	1378	1717	0	331
1923	1378	1717	0	331
1926	1378	1717	0	331
1929	1378	1717	0	332
1932	1378	1717	0	331
1935	1378	1717	0	331
1938	1378	1717	0	331
1941	1378	1717	0	332
1944	1378	1717	0	332
1947	1378	1717	0	332
1950	1378	1717	0	332
1953	1378	1717	0	332
1956	1378	1717	0	332
1959	1378	1717	0	332
1962	1378	1717	0	332
1965	1378	1717	0	332
1968	1378	1717	0	332
1971	1378	1717	0	332
1974	1378	1717	0	332
1977	1378	1717	0	332
1980	1378	1717	0	331
1983	1378	1717	0	332
1986	1378	1717	0	332
1989	1378	1717	0	332
1992	1378	1717	0	332
1995	1378	1717	0	332
1998	1378	1717	0	332
2001	1378	1717	0	332
2004	1378	1717	0	332
2007	1378	1717	0	332
2010	1378	1717	0	332
2013	1378	1717	0	332
2016	1378	1717	0	332
2019	1378	1717	0	332
2022	1378	1717	0	332
2025	1378	1717	0	332
2028	1378	1717	0	331
2031	1378	1717	0	332
2034	1378	1717	0	331
2037	1378	1717	0	332
2040	1378	1717	0	332
2043	1378	1717	0	332
2046	1378	1717	0	331
2049	1378	1717	0	332
2052	1378	1717	0	332
2055	1378	1717	0	332
2058	1378	1717	0	332
2061	1378	1717	0	331
2064	1378	1717	0	331
2067	1378	1717	0	332
2070	1378	1717	0	332
2073	1378	1717	0	331
2076	1378	1717	0	332
2079	1378	1717	0	332
2082	1378	1717	0	331
2085	1378	1717	0	331
2088	1378	1717	0	332
2091	1378	1717	0	331
2094	1378	1717	0	332
2097	1378	1717	0	332
2100	1378	1717	0	331
2103	1378	1717	0	331
2106	1378	1717	0	331
2109	1378	1717	0	332
2112	1378	1717	0	331
2115	1378	1717	0	331
2118	1378	1717	0	331
2121	1378	1717	0	331
2124	1378	1717	0	331
2127	1378	1717	0	331
2130	1378	1717	0	331
2133	1378	1717	0	331
2136	1378	1717	0	331
2139	1378	1717	0	331
2142	1378	1717	0	331
2145	1378	1717	0	331
2148	1378	1717	0	332
2151	1378	1717	0	331
2154	1378	1717	0	331
2157	1378	1717	0	331
2160	1378	1717	0	331
2163	1378	1717	0	331
2166	1378	1717	0	332
2169	1378	1717	0	331
2172	1378	1717	0	331
2175	1378	1717	0	331
2178	1378	1717	0	331
2181	1378	1717	0	331
2184	1378	1717	0	331
2187	1378	1717	0	331
2190	1378	1717	0	331
2193	1378	1717	0	331
2196	1378	1717	0	331
2199	1378	1717	0	331
2202	1378	1717	0	331
2205	1378	1717	0	331
2208	1378	1717	0	331
2211	1378	1717	0	331
2214	1378	1717	0	331
2217	1378	1717	0	331
2220	1378	1717	0	331
2223	1378	1717	0	331
2226	1378	1717	0	331
2229	1378	1717	0	331
2232	1378	1717	0	331
2235	1378	1717	0	331
2238	1378	1717	0	331
2241	1378	1717	0	331
2244	1378	1717	0	331
2247	1378	1717	0	332
2250	1378	1717	0	332
2253	1378	1717	0	331
2256	1378	1717	0	332
2259	1378	1717	0	331
2262	1378	1717	0	331
2265	1378	1717	0	331
2268	1378	1717	0	331
2271	1378	1717	0	331
2274	1378	1717	0	331
2277	1378	1717	0	331
2280	1378	1717	0	331
2283	1378	1717	0	331
2286	1378	1717	0	331
2289	1378	1717	0	331
2292	1378	1717	0	331
2295	1378	1717	0	331
2298	1378	1717	0	331
2301	1378	1717	0	331
2304	1378	1717	0	331
2307	1378	1717	0	331
2310	1378	1717	0	331
2313	1378	1717	0	331
2316	1378	1717	0	331
2319	1378	1717	0	332
2322	1378	1717	0	331
2325	1378	1717	0	332
2328	1378	1717	0	331
2331	1378	1717	0	331
2334	1378	1717	0	331
2337	1378	1717	0	331
2340	1378	1717	0	331
2343	1378	1717	0	331
2346	1378	1717	0	331
2349	1378	1717	0	331
2352	1378	1717	0	331
2355	1378	1717	0	331
2358	1378	1717	0	331
2361	1378	1717	0	331
2364	1378	1717	0	331
2367	1378	1717	0	331
2370	1378	1717	0	332
2373	1378	1717	0	331
2376	1378	1717	0	331
2379	1378	1717	0	331
2382	1378	1717	0	331
2385	1378	1717	0	331
2388	1378	1717	0	331
2391	1378	1717	0	331
2394	1378	1717	0	331
2397	1378	1717	0	331
2400	1378	1717	0	331
2403	1378	1717	0	331
2406	1378	1717	0	332
2409	1378	1717	0	331
2412	1378	1717	0	331
2415	1378	1717	0	332
2418	1378	1717	0	331
2421	1378	1717	0	331
2424	1378	1717	0	331
2427	1378	1717	0	331
2430	1378	1717	0	331
2433	1378	1717	0	331
2436	1378	1717	0	331
2439	1378	1717	0	331
2442	1378	1717	0	331
2445	1378	1717	0	331
2448	1378	1717	0	331
2451	1378	1717	0	331
2454	1378	1717	0	331
2457	1378	1717	0	331
2460	1378	1717	0	331
2463	1378	1717	0	332
2466	1378	1717	0	332
2469	1378	1717	0	331
2472	1378	1717	0	331
2475	1378	1717	0	332
2478	1378	1717	0	331
2481	1378	1717	0	331
2484	1378	1717	0	331
2487	1378	1717	0	331
2490	1378	1717	0	331
2493	1378	1717	0	332
2496	1378	1717	0	332
2499	1378	1717	0	331
2502	1378	1717	0	331
2505	1378	1717	0	332
2508	1378	1717	0	331
2511	1378	1717	0	331
2514	1378	1717	0	332
2517	1378	1717	0	331
2520	1378	1717	0	331
2523	1378	1717	0	331
2526	1378	1717	0	331
2529	1378	1717	0	331
2532	1378	1717	0	331
2535	1378	1717	0	331
2538	1378	1717	0	331
2541	1378	1716	0	333
2544	1378	1717	0	332
2547	1378	1716	0	333
2550	1378	1716	0	333
2553	1378	1716	0	333
2556	1378	1716	0	333
2559	1378	1716	0	333
2562	1378	1716	0	333
2565	1378	1717	0	332
2568	1376	1718	0	329
2571	1376	1718	0	328
2574	1377	1718	0	328
2577	1376	1717	0	327
2580	1375	1717	0	324
2583	1375	1717	0	324
2586	1376	1717	0	324
2589	1376	1717	0	326
2592	1376	1717	0	326
2595	1376	1717	0	325
2598	1376	1717	0	325
2601	1376	1717	0	326
2604	1376	1717	0	326
2607	1377	1717	0	327
2610	1376	1717	0	325
2613	1377	1717	0	326
2616	1377	1717	0	325
2619	1377	1717	0	324
2622	1377	1717	0	326
2625	1377	1717	0	326
2628	1377	1717	0	326
2631	1377	1717	0	326
2634	1377	1717	0	326
2637	1377	1717	0	326
2640	1377	1717	0	326
2643	1377	1717	0	327
2646	1377	1717	0	327
2649	1377	1717	0	327
2652	1377	1717	0	327
2655	1377	1717	0	327
2658	1377	1717	0	327
2661	1377	1717	0	327
2664	1377	1717	0	327
2667	1377	1717	0	327
2670	1377	1717	0	328
2673	1377	1717	0	327
2676	1377	1717	0	327
2679	1377	1717	0	328
2682	1377	1717	0	327
2685	1377	1717	0	327
2688	1377	1717	0	328
2691	1377	1717	0	327
2694	1377	1717	0	327
2697	1377	1717	0	327
2700	1377	1717	0	329
2703	1377	1717	0	327
2706	1377	1717	0	327
2709	1377	1717	0	327
2712	1377	1717	0	329
2715	1377	1717	0	328
2718	1377	1717	0	328
2721	1377	1717	0	327
2724	1377	1717	0	327
2727	1377	1717	0	328
2730	1377	1717	0	329
2733	1377	1717	0	329
2736	1377	1717	0	330
2739	1377	1716	0	329
2742	1377	1717	0	330
2745	1377	1717	0	329
2748	1377	1717	0	330
2751	1377	1716	0	330
2754	1377	1716	0	330
2757	1377	1716	0	329
2760	1377	1716	0	329
2763	1377	1716	0	329
2766	1377	1716	0	328
2769	1377	1716	0	332
2772	1377	1716	0	331
2775	1377	1716	0	330
2778	1377	1716	0	329
2781	1377	1716	0	331
2784	1377	1716	0	332
2787	1377	1716	0	332
2790	1377	1715	0	329
2793	1377	1715	0	328
2796	1377	1715	0	329
2799	1377	1715	0	330
2802	1377	1715	0	331
2805	1377	1714	0	330
2808	1377	1714	0	331
2811	1377	1715	0	331
2814	1377	1715	0	331
2817	1377	1714	0	333
2820	1377	1714	0	334
2823	1377	1714	0	333
2826	1377	1713	0	333
2829	1377	1713	0	334
2832	1377	1713	0	334
2835	1377	1713	0	333
2838	1377	1713	0	334
2841	1377	1713	0	334
2844	1377	1713	0	333
2847	1377	1713	0	333
2850	1377	1713	0	334
2853	1377	1713	0	333
2856	1377	1713	0	334
2859	1377	1713	0	334
2862	1377	1713	0	335
2865	1377	1713	0	334
2868	1377	1713	0	334
2871	1377	1713	0	334
2874	1377	1712	0	336
2877	1377	1713	0	335
2880	1377	1712	0	337
2883	1377	1712	0	337
2886	1377	1712	0	337
2889	1377	1712	0	336
2892	1377	1712	0	337
2895	1377	1713	0	333
2898	1377	1713	0	331
2901	1377	1713	0	331
2904	1377	1713	0	331
2907	1377	1713	0	330
2910	1377	1714	0	331
2913	1377	1714	0	332
2916	1377	1714	0	332
2919	1377	1714	0	332
2922	1377	1714	0	332
2925	1377	1714	0	332
2928	1377	1714	0	332
2931	1377	1714	0	332
2934	1377	1714	0	332
2937	1377	1714	0	333
2940	1377	1714	0	332
2943	1377	1714	0	331
2946	1377	1714	0	332
2949	1377	1714	0	332
2952	1377	1714	0	332
2955	1377	1714	0	332
2958	1377	1714	0	331
2961	1377	1714	0	331
2964	1378	1714	0	331
2967	1378	1714	0	333
2970	1378	1714	0	332
2973	1377	1714	0	331
2976	1377	1714	0	331
2979	1377	1714	0	333
2982	1377	1714	0	333
2985	1377	1714	0	333
2988	1377	1714	0	332
2991	1377	1714	0	332
2994	1377	1714	0	331
2997	1377	1714	0	332
3000	1377	1714	0	332
3003	1377	1714	0	332
3006	1377	1714	0	332
3009	1377	1714	0	332
3012	1377	1714	0	333
3015	1377	1714	0	334
3018	1377	1714	0	334
3021	1377	1714	0	334
3024	1377	1714	0	334
3027	1378	1714	0	337
3030	1377	1714	0	336
3033	1377	1714	0	335
3036	1377	1714	0	334
3039	1377	1714	0	334
3042	1377	1714	0	335
3045	1377	1714	0	335
3048	1377	1713	0	334
3051	1376	1714	0	335
3054	1376	1714	0	335
3057	1376	1714	0	333
3060	1376	1714	0	332
3063	1376	1714	0	332
3066	1376	1714	0	332
3069	1376	1714	0	332
3072	1376	1715	0	331
3075	1377	1715	0	331
3078	1377	1715	0	331
3081	1377	1715	0	331
3084	1377	1715	0	331
3087	1377	1715	0	331
3090	1377	1715	0	332
3093	1377	1714	0	331
3096	1377	1714	0	331
3099	1377	1714	0	331
3102	1377	1715	0	331
3105	1377	1715	0	331
3108	1377	1714	0	331
3111	1377	1714	0	331
3114	1377	1714	0	331
3117	1377	1714	0	331
3120	1377	1714	0	331
3123	1377	1715	0	332
3126	1377	1715	0	331
3129	1377	1715	0	331
3132	1377	1715	0	331
3135	1377	1715	0	331
3138	1377	1715	0	331
3141	1377	1715	0	331
3144	1377	1715	0	332
3147	1377	1715	0	332
3150	1377	1715	0	332
3153	1377	1714	0	332
3156	1377	1714	0	332
3159	1377	1714	0	332
3162	1377	1714	0	332
3165	1377	1715	0	331
3168	1377	1715	0	332
3171	1377	1714	0	332
3174	1377	1715	0	332
3177	1377	1715	0	332
3180	1377	1715	0	332
3183	1377	1715	0	332
3186	1377	1715	0	331
3189	1377	1715	0	332
3192	1377	1715	0	332
3195	1377	1715	0	332
3198	1377	1714	0	332
3201	1377	1715	0	332
3204	1377	1714	0	331
3207	1377	1714	0	331
3210	1377	1714	0	332
3213	1377	1714	0	331
3216	1377	1714	0	331
3219	1377	1714	0	332
3222	1377	1714	0	332
3225	1377	1714	0	332
3228	1377	1714	0	332
3231	1377	1714	0	332
3234	1377	1714	0	331
3237	1377	1714	0	332
3240	1377	1714	0	332
3243	1377	1714	0	332
3246	1377	1714	0	331
3249	1377	1714	0	331
3252	1377	1714	0	332
3255	1377	1714	0	332
3258	1377	1714	0	332
3261	1377	1714	0	332
3264	1377	1714	0	331
3267	1377	1714	0	332
3270	1377	1714	0	331
3273	1377	1714	0	332
3276	1377	1714	0	332
3279	1377	1714	0	331
3282	1377	1714	0	331
3285	1377	1714	0	331
3288	1377	1714	0	332
3291	1377	1714	0	332
3294	1377	1714	0	332
3297	1377	1714	0	332
3300	1377	1714	0	332
3303	1377	1714	0	332
3306	1377	1714	0	333
3309	1377	1714	0	332
3312	1377	1715	0	332
3315	1377	1715	0	332
3318	1377	1715	0	331
3321	1377	1714	0	332
3324	1377	1715	0	332
3327	1377	1715	0	331
3330	1377	1715	0	332
3333	1377	1715	0	332
3336	1377	1715	0	331
3339	1377	1715	0	331
3342	1377	1715	0	331
3345	1377	1715	0	331
3348	1377	1715	0	330
3351	1377	1715	0	331
3354	1377	1715	0	330
3357	1377	1715	0	330
3360	1377	1715	0	330
3363	1377	1715	0	330
3366	1377	1715	0	330
3369	1377	1715	0	330
3372	1377	1715	0	330
3375	1377	1715	0	330
3378	1377	1715	0	330
3381	1377	1715	0	330
3384	1377	1715	0	330
3387	1377	1715	0	331
3390	1377	1715	0	331
3393	1377	1715	0	331
3396	1377	1715	0	330
3399	1377	1715	0	331
3402	1377	1715	0	330
3405	1377	1715	0	330
3408	1377	1715	0	331
3411	1377	1715	0	331
3414	1377	1715	0	331
3417	1377	1715	0	331
3420	1377	1715	0	331
3423	1377	1715	0	330
3426	1377	1715	0	329
3429	1377	1715	0	330
3432	1377	1715	0	329
3435	1377	1715	0	330
3438	1377	1715	0	330
3441	1377	1715	0	330
3444	1377	1715	0	330
3447	1377	1715	0	330
3450	1377	1715	0	330
3453	1377	1715	0	331
3456	1377	1715	0	330
3459	1377	1715	0	331
3462	1377	1715	0	330
3465	1377	1715	0	330
3468	1377	1715	0	330
3471	1377	1715	0	331
3474	1377	1715	0	330
3477	1377	1715	0	331
3480	1377	1715	0	330
3483	1377	1715	0	330
3486	1377	1715	0	331
3489	1377	1715	0	330
3492	1377	1715	0	331
3495	1377	1715	0	330
3498	1377	1715	0	330
3501	1377	1715	0	330
3504	1377	1715	0	331
3507	1377	1715	0	330
3510	1377	1715	0	330
3513	1377	1715	0	331
3516	1377	1715	0	330
3519	1377	1715	0	330
3522	1377	1715	0	330
3525	1377	1715	0	330
3528	1377	1715	0	330
3531	1377	1715	0	331
3534	1377	1715	0	330
3537	1377	1715	0	330
3540	1377	1715	0	330
3543	1377	1715	0	331
3546	1377	1715	0	331
3549	1377	1715	0	330
3552	1377	1715	0	331
3555	1377	1715	0	330
3558	1377	1715	0	331
3561	1377	1715	0	330
3564	1377	1715	0	330
3567	1377	1715	0	330
3570	1377	1715	0	330
3573	1377	1715	0	331
3576	1378	1715	0	331
3579	1378	1715	0	331
3582	1378	1715	0	331
3585	1378	1715	0	331
3588	1378	1715	0	331
3591	1378	1715	0	331
3594	1378	1715	0	331
3597	1378	1715	0	330
3600	1378	1715	0	331
3603	1378	1715	0	331
3606	1378	1715	0	330
3609	1378	1715	0	331
3612	1378	1715	0	331
3615	1378	1715	0	331
3618	1378	1715	0	331
3621	1378	1715	0	331
3624	1378	1715	0	331
3627	1378	1715	0	331
3630	1378	1715	0	330
3633	1378	1715	0	331
3636	1378	1715	0	330
3639	1378	1715	0	331
3642	1378	1715	0	331
3645	1378	1715	0	331
3648	1378	1715	0	330
3651	1378	1715	0	331
3654	1378	1715	0	331
3657	1378	1715	0	330
3660	1378	1715	0	332
3663	1378	1715	0	331
3666	1378	1715	0	331
3669	1378	1715	0	331
3672	1378	1715	0	331
3675	1378	1715	0	332
3678	1378	1715	0	331
3681	1378	1715	0	331
3684	1378	1715	0	331
3687	1378	1715	0	331
3690	1378	1715	0	330
3693	1378	1715	0	332
3696	1378	1715	0	331
3699	1378	1715	0	330
3702	1378	1715	0	330
3705	1378	1715	0	331
3708	1378	1715	0	331
3711	1378	1715	0	331
3714	1378	1715	0	330
3717	1378	1715	0	330
3720	1378	1715	0	331
3723	1378	1715	0	330
3726	1378	1715	0	331
3729	1378	1715	0	331
3732	1378	1715	0	330
3735	1378	1715	0	330
3738	1378	1715	0	331
3741	1378	1715	0	330
3744	1378	1715	0	331
3747	1378	1715	0	331
3750	1378	1715	0	331
3753	1378	1715	0	331
3756	1378	1715	0	330
3759	1378	1715	0	331
3762	1378	1715	0	331
3765	1378	1715	0	331
3768	1378	1715	0	331
3771	1378	1715	0	331
3774	1378	1715	0	331
3777	1378	1715	0	331
3780	1378	1715	0	331
3783	1378	1715	0	331
3786	1378	1715	0	331
3789	1378	1715	0	331
3792	1378	1715	0	332
3795	1378	1715	0	331
3798	1378	1715	0	332
3801	1378	1715	0	331
3804	1378	1715	0	331
3807	1378	1715	0	332
3810	1378	1715	0	332
3813	1378	1715	0	332
3816	1378	1715	0	332
3819	1378	1715	0	332
3822	1378	1715	0	331
3825	1378	1715	0	331
3828	1378	1715	0	332
3831	1378	1715	0	332
3834	1378	1715	0	331
3837	1378	1715	0	331
3840	1378	1715	0	331
3843	1378	1715	0	330
3846	1378	1715	0	331
3849	1378	1715	0	330
3852	1378	1715	0	331
3855	1378	1715	0	330
3858	1378	1715	0	330
3861	1378	1715	0	331
3864	1378	1715	0	330
3867	1378	1715	0	330
3870	1378	1715	0	331
3873	1378	1715	0	330
3876	1378	1715	0	330
3879	1378	1715	0	330
3882	1378	1715	0	331
3885	1378	1715	0	331
3888	1378	1715	0	331
3891	1378	1715	0	330
3894	1378	1715	0	330
3897	1378	1715	0	330
3900	1378	1715	0	330
3903	1378	1715	0	330
3906	1378	1715	0	330
3909	1378	1715	0	330
3912	1378	1715	0	330
3915	1378	1715	0	330
3918	1378	1715	0	330
3921	1378	1715	0	330
3924	1378	1715	0	330
3927	1378	1715	0	330
3930	1378	1715	0	330
3933	1378	1715	0	331
3936	1378	1715	0	330
3939	1378	1715	0	330
3942	1378	1715	0	331
3945	1378	1715	0	331
3948	1378	1715	0	330
3951	1378	1715	0	331
3954	1378	1715	0	331
3957	1378	1715	0	330
3960	1378	1715	0	331
3963	1378	1715	0	331
3966	1378	1715	0	331
3969	1378	1715	0	331
3972	1378	1715	0	331
3975	1378	1715	0	331
3978	1378	1715	0	331
3981	1378	1715	0	331
3984	1378	1715	0	331
3987	1378	1715	0	331
3990	1378	1715	0	331
3993	1378	1715	0	331
3996	1378	1715	0	331
3999	1378	1715	0	331
4002	1378	1715	0	331
4005	1378	1715	0	330
4008	1378	1715	0	331
4011	1378	1715	0	331
4014	1378	1715	0	331
4017	1378	1715	0	331
4020	1378	1715	0	331
4023	1378	1715	0	331
4026	1378	1715	0	332
4029	1378	1715	0	331
4032	1378	1716	0	331
4035	1378	1716	0	331
4038	1378	1716	0	331
4041	1378	1716	0	331
4044	1378	1716	0	331
4047	1378	1716	0	331
4050	1378	1715	0	331
4053	1378	1716	0	331
4056	1378	1715	0	331
4059	1378	1716	0	331
4062	1378	1716	0	331
4065	1378	1716	0	331
4068	1378	1716	0	331
4071	1378	1716	0	331
4074	1378	1716	0	331
4077	1378	1716	0	331
4080	1378	1716	0	331
4083	1378	1716	0	331
4086	1378	1716	0	331
4089	1378	1716	0	331
4092	1378	1716	0	331
4095	1378	1716	0	331
4098	1378	1716	0	331
4101	1378	1716	0	331
4104	1378	1716	0	331
4107	1378	1716	0	331
4110	1378	1715	0	331
4113	1378	1716	0	331
4116	1378	1715	0	331
4119	1378	1716	0	331
4122	1378	1716	0	331
4125	1378	1716	0	331
4128	1378	1716	0	331
4131	1378	1716	0	331
4134	1378	1716	0	331
4137	1378	1716	0	331
4140	1378	1716	0	331
4143	1378	1716	0	331
4146	1378	1716	0	331
4149	1378	1716	0	331
4152	1378	1716	0	331
4155	1378	1716	0	331
4158	1378	1716	0	331
4161	1378	1716	0	331
4164	1378	1715	0	331
4167	1378	1716	0	331
4170	1378	1715	0	330
4173	1378	1716	0	331
4176	1378	1716	0	331
4179	1378	1716	0	331
4182	1378	1716	0	331
4185	1378	1716	0	331
4188	1378	1715	0	331
4191	1378	1716	0	331
4194	1378	1715	0	331
4197	1378	1716	0	331
4200	1378	1716	0	331
4203	1378	1716	0	331
4206	1378	1716	0	331
4209	1378	1716	0	331
4212	1378	1716	0	331
4215	1378	1716	0	331
4218	1378	1716	0	331
4221	1378	1716	0	332
4224	1378	1716	0	332
4227	1378	1716	0	331
4230	1378	1716	0	331
4233	1378	1716	0	331
4236	1378	1716	0	331
4239	1378	1717	0	331
4242	1378	1716	0	331
4245	1378	1716	0	332
4248	1378	1716	0	334
4251	1378	1716	0	332
4254	1379	1716	0	332
4257	1381	1717	0	327
4260	1381	1717	0	328
4263	1381	1716	0	329
4266	1381	1716	0	328
4269	1382	1716	0	327
4272	1383	1717	0	326
4275	1382	1716	0	325
4278	1382	1716	0	326
4281	1382	1716	0	327
4284	1382	1716	0	329
4287	1381	1716	0	329
4290	1381	1716	0	329
4293	1381	1716	0	329
4296	1381	1716	0	329
4299	1381	1716	0	329
4302	1381	1715	0	329
4305	1381	1716	0	330
4308	1381	1716	0	330
4311	1381	1715	0	330
4314	1381	1715	0	330
4317	1381	1715	0	329
4320	1381	1715	0	330
4323	1381	1715	0	330
4326	1381	1715	0	330
4329	1381	1715	0	330
4332	1381	1715	0	330
4335	1381	1715	0	331
4338	1381	1715	0	331
4341	1381	1715	0	331
4344	1382	1715	0	331
4347	1382	1715	0	331
4350	1381	1715	0	331
4353	1382	1715	0	331
4356	1382	1715	0	332
4359	1381	1715	0	331
4362	1381	1715	0	332
4365	1381	1715	0	331
4368	1381	1715	0	331
4371	1381	1715	0	331
4374	1381	1715	0	331
4377	1381	1715	0	332
4380	1381	1715	0	332
4383	1382	1715	0	331
4386	1382	1715	0	331
4389	1382	1715	0	332
4392	1382	1715	0	331
4395	1382	1715	0	331
4398	1382	1715	0	331
4401	1382	1715	0	332
4404	1382	1715	0	331
4407	1382	1715	0	332
4410	1382	1715	0	331
4413	1381	1715	0	332
4416	1382	1715	0	331
4419	1382	1715	0	331
4422	1382	1715	0	331
4425	1382	1715	0	331
4428	1382	1715	0	331
4431	1382	1715	0	331
4434	1382	1715	0	331
4437	1382	1715	0	331
4440	1382	1715	0	332
4443	1382	1715	0	331
4446	1382	1715	0	332
4449	1382	1715	0	332
4452	1382	1715	0	332
4455	1382	1715	0	332
4458	1382	1715	0	332
4461	1382	1715	0	332
4464	1382	1715	0	332
4467	1382	1715	0	332
4470	1382	1715	0	332
4473	1382	1715	0	332
4476	1382	1715	0	332
4479	1382	1715	0	332
4482	1382	1715	0	332
4485	1382	1715	0	332
4488	1382	1715	0	332
4491	1382	1714	0	332
4494	1382	1715	0	332
4497	1382	1715	0	332
4500	1382	1715	0	332
4503	1382	1714	0	332
4506	1382	1715	0	332
4509	1382	1715	0	332
4512	1382	1715	0	332
4515	1382	1714	0	332
4518	1382	1714	0	332
4521	1382	1714	0	332
4524	1382	1714	0	332
4527	1382	1714	0	332
4530	1382	1714	0	332
4533	1382	1714	0	332
4536	1382	1714	0	332
4539	1382	1714	0	332
4542	1382	1714	0	332
4545	1382	1714	0	332
4548	1382	1714	0	332
4551	1382	1714	0	332
4554	1382	1714	0	332
4557	1382	1714	0	332
4560	1381	1714	0	331
4563	1382	1714	0	332
4566	1382	1714	0	332
4569	1382	1714	0	332
4572	1382	1714	0	332
4575	1382	1714	0	332
4578	1382	1714	0	332
4581	1381	1714	0	332
4584	1381	1714	0	332
4587	1381	1714	0	332
4590	1381	1714	0	332
4593	1382	1714	0	332
4596	1381	1714	0	332
4599	1382	1714	0	332
4602	1382	1714	0	332
4605	1381	1714	0	332
4608	1382	1714	0	332
4611	1381	1714	0	332
4614	1381	1714	0	333
4617	1381	1714	0	333
4620	1382	1714	0	332
4623	1381	1714	0	332
4626	1382	1714	0	332
4629	1382	1714	0	332
4632	1382	1714	0	332
4635	1382	1714	0	333
4638	1382	1714	0	332
4641	1382	1714	0	333
4644	1382	1714	0	332
4647	1382	1714	0	332
4650	1382	1714	0	332
4653	1382	1714	0	333
4656	1382	1714	0	333
4659	1382	1714	0	333
4662	1382	1714	0	333
4665	1382	1714	0	333
4668	1382	1714	0	332
4671	1382	1714	0	333
4674	1382	1714	0	333
4677	1382	1714	0	332
4680	1382	1714	0	333
4683	1382	1714	0	333
4686	1382	1714	0	332
4689	1382	1714	0	333
4692	1382	1714	0	333
4695	1382	1714	0	333
4698	1382	1714	0	333
4701	1382	1714	0	332
4704	1382	1714	0	332
4707	1382	1714	0	332
4710	1382	1714	0	332
4713	1382	1714	0	332
4716	1382	1714	0	332
4719	1382	1714	0	332
4722	1382	1714	0	333
4725	1382	1714	0	333
4728	1382	1714	0	333
4731	1382	1714	0	332
4734	1382	1714	0	333
4737	1382	1714	0	333
4740	1382	1714	0	332
4743	1382	1714	0	333
4746	1382	1714	0	332
4749	1382	1714	0	332
4752	1382	1714	0	333
4755	1382	1714	0	333
4758	1382	1714	0	332
4761	1382	1714	0	333
4764	1382	1714	0	332
4767	1382	1714	0	332
4770	1382	1714	0	334
4773	1382	1714	0	333
4776	1382	1714	0	333
4779	1382	1714	0	333
4782	1382	1714	0	333
4785	1382	1714	0	332
4788	1382	1714	0	332
4791	1382	1714	0	333
4794	1382	1714	0	333
4797	1382	1714	0	333
4800	1382	1714	0	332
4803	1382	1714	0	333
4806	1382	1714	0	333
4809	1382	1714	0	333
4812	1382	1714	0	334
4815	1382	1714	0	334
4818	1382	1714	0	333
4821	1382	1714	0	333
4824	1381	1714	0	333
4827	1382	1714	0	333
4830	1382	1714	0	333
4833	1382	1714	0	333
4836	1382	1714	0	334
4839	1382	1714	0	333
4842	1382	1714	0	333
4845	1382	1714	0	333
4848	1382	1714	0	333
4851	1382	1714	0	333
4854	1381	1714	0	333
4857	1381	1714	0	333
4860	1381	1714	0	332
4863	1381	1714	0	333
4866	1381	1714	0	333
4869	1382	1714	0	334
4872	1382	1714	0	333
4875	1381	1714	0	334
4878	1381	1714	0	333
4881	1381	1714	0	334
4884	1381	1714	0	333
4887	1382	1714	0	332
4890	1381	1714	0	334
4893	1382	1714	0	332
4896	1381	1714	0	334
4899	1381	1714	0	333
4902	1382	1714	0	333
4905	1381	1714	0	333
4908	1382	1714	0	333
4911	1381	1714	0	333
4914	1381	1714	0	333
4917	1382	1714	0	333
4920	1382	1714	0	333
4923	1382	1714	0	333
4926	1382	1714	0	332
4929	1382	1714	0	332
4932	1382	1714	0	332
4935	1381	1714	0	333
4938	1382	1714	0	332
4941	1381	1715	0	331
4944	1381	1715	0	330
4947	1382	1715	0	330
4950	1382	1715	0	331
4953	1382	1715	0	330
4956	1382	1715	0	331
4959	1382	1715	0	331
4962	1382	1715	0	331
4965	1382	1715	0	332
4968	1382	1715	0	331
4971	1382	1715	0	331
4974	1382	1715	0	331
4977	1382	1715	0	331
4980	1382	1715	0	330
4983	1382	1715	0	331
4986	1382	1715	0	330
4989	1382	1715	0	331
4992	1382	1715	0	331
4995	1382	1715	0	331
4998	1382	1715	0	331
5001	1382	1715	0	331
5004	1382	1715	0	331
5007	1382	1715	0	331
5010	1382	1715	0	331
5013	1382	1715	0	332
5016	1382	1714	0	332
5019	1382	1715	0	332
5022	1382	1715	0	332
5025	1382	1715	0	332
5028	1382	1715	0	332
5031	1382	1715	0	332
5034	1382	1715	0	333
5037	1382	1715	0	333
5040	1382	1715	0	332
5043	1382	1715	0	332
5046	1382	1715	0	333
5049	1382	1715	0	333
5052	1382	1715	0	333
5055	1382	1715	0	333
5058	1382	1715	0	333
5061	1382	1715	0	332
5064	1382	1715	0	333
5067	1382	1715	0	332
5070	1382	1715	0	332
5073	1382	1715	0	332
5076	1382	1715	0	332
5079	1382	1714	0	331
5082	1382	1715	0	332
5085	1382	1714	0	332
5088	1382	1714	0	332
5091	1382	1714	0	333
5094	1382	1714	0	333
5097	1382	1715	0	333
5100	1382	1715	0	333
5103	1382	1714	0	333
5106	1382	1715	0	333
5109	1382	1714	0	332
5112	1382	1714	0	332
5115	1382	1714	0	332
5118	1382	1715	0	333
5121	1382	1715	0	333
5124	1382	1715	0	333
5127	1382	1715	0	333
5130	1382	1715	0	333
5133	1382	1715	0	332
5136	1382	1714	0	333
5139	1382	1714	0	333
5142	1382	1715	0	333
5145	1382	1714	0	333
5148	1382	1715	0	333
5151	1382	1714	0	333
5154	1382	1714	0	333
5157	1382	1714	0	333
5160	1382	1714	0	332
5163	1382	1714	0	332
5166	1382	1714	0	332
5169	1382	1714	0	333
5172	1382	1714	0	333
5175	1382	1714	0	333
5178	1382	1714	0	332
5181	1382	1714	0	332
5184	1382	1715	0	332
5187	1382	1715	0	332
5190	1382	1714	0	333
5193	1382	1714	0	333
5196	1382	1714	0	333
5199	1382	1714	0	332
5202	1382	1714	0	333
5205	1382	1714	0	333
5208	1382	1714	0	333
5211	1382	1714	0	332
5214	1382	1714	0	333
5217	1382	1714	0	332
5220	1382	1714	0	332
5223	1382	1714	0	332
5226	1382	1714	0	332
5229	1382	1714	0	332
5232	1382	1714	0	332
5235	1382	1714	0	332
5238	1382	1714	0	331
5241	1382	1714	0	332
5244	1382	1714	0	332
5247	1382	1714	0	332
5250	1382	1714	0	332
5253	1382	1714	0	332
5256	1382	1714	0	332
5259	1382	1714	0	332
5262	1382	1714	0	333
5265	1382	1714	0	332
5268	1382	1714	0	332
5271	1382	1714	0	333
5274	1382	1714	0	333
5277	1382	1714	0	333
5280	1382	1714	0	333
5283	1382	1714	0	333
5286	1382	1714	0	333
5289	1382	1714	0	333
5292	1382	1714	0	332
5295	1382	1714	0	333
5298	1382	1714	0	332
5301	1382	1714	0	332
5304	1382	1714	0	333
5307	1382	1714	0	332
5310	1382	1714	0	333
5313	1382	1714	0	332
5316	1382	1714	0	333
5319	1382	1714	0	333
5322	1382	1714	0	333
5325	1382	1714	0	332
5328	1382	1714	0	332
5331	1382	1714	0	333
5334	1382	1714	0	333
5337	1382	1714	0	333
5340	1382	1714	0	332
5343	1382	1714	0	332
5346	1382	1714	0	332
5349	1382	1714	0	332
5352	1382	1714	0	332
5355	1382	1714	0	332
5358	1382	1714	0	332
5361	1382	1714	0	332
5364	1382	1714	0	333
5367	1382	1714	0	332
5370	1382	1714	0	333
5373	1382	1714	0	332
5376	1382	1714	0	332
5379	1382	1714	0	332
5382	1382	1714	0	332
5385	1382	1714	0	332
5388	1382	1714	0	332
5391	1382	1714	0	332
5394	1382	1714	0	332
5397	1382	1714	0	332
5400	1382	1714	0	332
5403	1382	1714	0	332
5406	1382	1714	0	331
5409	1382	1714	0	332
5412	1382	1714	0	332
5415	1382	1714	0	332
5418	1382	1714	0	333
5421	1382	1714	0	333
5424	1382	1714	0	332
5427	1382	1714	0	332
5430	1382	1714	0	332
5433	1382	1714	0	332
5436	1382	1714	0	332
5439	1382	1714	0	333
5442	1382	1714	0	332
5445	1382	1714	0	333
5448	1382	1714	0	332
5451	1382	1714	0	333
5454	1382	1714	0	332
5457	1382	1714	0	333
5460	1382	1714	0	333
5463	1382	1714	0	333
5466	1382	1714	0	332
5469	1382	1714	0	333
5472	1382	1714	0	332
5475	1382	1714	0	333
5478	1382	1714	0	332
5481	1382	1714	0	333
5484	1382	1714	0	332
5487	1382	1714	0	333
5490	1382	1714	0	332
5493	1382	1714	0	332
5496	1382	1714	0	332
5499	1382	1714	0	332
5502	1382	1714	0	332
5505	1382	1714	0	333
5508	1382	1714	0	333
5511	1382	1714	0	333
5514	1382	1714	0	333
5517	1382	1714	0	332
5520	1382	1714	0	333
5523	1382	1714	0	333
5526	1382	1714	0	333
5529	1382	1714	0	333
5532	1382	1714	0	333
5535	1382	1714	0	333
5538	1382	1714	0	333
5541	1382	1714	0	332
5544	1382	1714	0	333
5547	1382	1714	0	333
5550	1382	1714	0	332
5553	1382	1714	0	332
5556	1382	1714	0	332
5559	1382	1714	0	333
5562	1382	1714	0	332
5565	1382	1714	0	332
5568	1382	1714	0	332
5571	1382	1714	0	333
5574	1382	1714	0	333
5577	1382	1714	0	332
5580	1382	1714	0	333
5583	1382	1714	0	333
5586	1382	1714	0	332
5589	1382	1714	0	333
5592	1382	1714	0	332
5595	1382	1714	0	332
5598	1382	1714	0	332
5601	1382	1714	0	332
5604	1382	1714	0	333
5607	1382	1714	0	333
5610	1382	1714	0	332
5613	1382	1714	0	332
5616	1382	1714	0	331
5619	1382	1714	0	332
5622	1382	1714	0	332
5625	1382	1714	0	332
5628	1382	1714	0	332
5631	1382	1714	0	332
5634	1382	1714	0	333
5637	1382	1714	0	333
5640	1382	1714	0	332
5643	1382	1714	0	332
5646	1382	1714	0	332
5649	1382	1714	0	332
5652	1382	1714	0	333
5655	1382	1714	0	332
5658	1382	1714	0	332
5661	1382	1714	0	332
5664	1382	1714	0	332
5667	1382	1714	0	332
5670	1382	1714	0	332
5673	1382	1714	0	332
5676	1382	1714	0	332
5679	1382	1714	0	332
5682	1382	1714	0	332
5685	1382	1714	0	332
5688	1382	1714	0	331
5691	1382	1714	0	334
5694	1382	1714	0	333
5697	1382	1714	0	334
5700	1382	1714	0	333
5703	1381	1713	0	331
5706	1381	1713	0	332
5709	1381	1713	0	330
5712	1381	1712	0	332
5715	1381	1712	0	332
5718	1380	1712	0	334
5721	1378	1713	0	330
5724	1378	1713	0	328
5727	1378	1713	0	330
5730	1376	1714	0	327
5733	1376	1714	0	327
5736	1376	1714	0	327
5739	1376	1714	0	328
5742	1376	1714	0	327
5745	1376	1714	0	328
5748	1377	1715	0	326
5751	1377	1714	0	327
5754	1377	1714	0	327
5757	1377	1714	0	327
5760	1377	1714	0	329
5763	1377	1714	0	328
5766	1377	1714	0	326
5769	1377	1714	0	324
5772	1377	1714	0	325
5775	1377	1714	0	326
5778	1377	1714	0	327
5781	1377	1714	0	329
5784	1376	1714	0	327
5787	1376	1715	0	325
5790	1376	1715	0	324
5793	1376	1715	0	325
5796	1376	1715	0	325
5799	1377	1715	0	327
5802	1377	1715	0	326
5805	1377	1715	0	327
5808	1377	1715	0	326
5811	1377	1715	0	327
5814	1377	1715	0	327
5817	1377	1715	0	328
5820	1377	1715	0	328
5823	1377	1715	0	329
5826	1377	1715	0	329
5829	1377	1715	0	329
5832	1377	1715	0	329
5835	1377	1715	0	329
5838	1377	1715	0	329
5841	1377	1715	0	329
5844	1377	1715	0	329
5847	1377	1715	0	329
5850	1377	1715	0	328
5853	1377	1715	0	328
5856	1377	1715	0	328
5859	1377	1715	0	329
5862	1377	1715	0	328
5865	1377	1715	0	328
5868	1377	1715	0	328
5871	1377	1715	0	329
5874	1378	1715	0	329
5877	1377	1715	0	329
5880	1377	1715	0	329
5883	1378	1715	0	329
5886	1378	1715	0	329
5889	1378	1715	0	329
5892	1378	1715	0	330
5895	1377	1715	0	329
5898	1378	1715	0	329
5901	1378	1715	0	330
5904	1378	1715	0	329
5907	1378	1715	0	330
5910	1378	1715	0	329
5913	1378	1715	0	330
5916	1378	1715	0	330
5919	1378	1715	0	330
5922	1378	1715	0	330
5925	1378	1715	0	329
5928	1378	1715	0	330
5931	1378	1715	0	330
5934	1378	1715	0	329
5937	1378	1715	0	330
5940	1378	1715	0	329
5943	1378	1715	0	330
5946	1378	1715	0	329
5949	1378	1715	0	329
5952	1377	1715	0	329
5955	1378	1715	0	329
5958	1378	1715	0	329
5961	1378	1715	0	329
5964	1378	1715	0	329
5967	1378	1715	0	329
5970	1378	1715	0	330
5973	1378	1715	0	328
5976	1378	1715	0	329
5979	1378	1715	0	329
5982	1378	1715	0	328
5985	1378	1715	0	329
5988	1378	1715	0	328
5991	1378	1715	0	328
5994	1378	1715	0	329
5997	1378	1715	0	329
[truncated: 999 more rows]
