# Supplementary material for: Markerless tracking of an entire honey bee colony
Source: Nat Commun. 2021 Mar 19;12:1733. doi: 10.1038/s41467-021-21769-1 (PMC7979864; doi:10.1038/s41467-021-21769-1)
Supplement: Supplementary file 4 — Description of Additional Supplementary Files [file 41467_2021_21769_MOESM4_ESM.zip › raw_source/fig_5_sup_fig_21_22/S1_trajectories/000050.txt]

0	627	1435	0	320
3	627	1436	0	318
6	627	1436	0	319
9	627	1435	0	320
12	627	1435	0	318
15	626	1435	0	324
18	625	1436	0	327
21	625	1437	0	331
24	625	1437	0	334
27	624	1435	0	339
30	625	1435	0	340
33	626	1435	0	344
36	625	1434	0	340
39	625	1434	0	337
42	626	1433	0	339
45	626	1433	0	342
48	625	1434	0	340
51	625	1434	0	340
54	624	1434	0	338
57	624	1435	0	334
60	625	1435	0	336
63	626	1434	0	337
66	625	1434	0	339
69	624	1435	0	333
72	623	1433	0	329
75	622	1432	0	327
78	621	1431	0	328
81	621	1430	0	328
84	619	1430	0	332
87	616	1430	0	342
90	614	1430	0	342
93	612	1429	0	343
96	611	1428	0	344
99	609	1428	0	344
102	608	1427	0	345
105	606	1427	0	347
108	606	1429	0	350
111	604	1428	0	349
114	603	1429	0	354
117	601	1430	0	0
120	599	1430	0	2
123	597	1430	0	2
126	597	1431	0	7
129	597	1431	0	14
132	598	1431	0	14
135	596	1432	0	17
138	597	1432	0	14
141	595	1431	0	12
144	595	1432	0	16
147	595	1434	0	21
150	595	1434	0	20
153	596	1433	0	13
156	596	1432	0	9
159	596	1432	0	4
162	596	1433	0	0
165	596	1434	0	357
168	595	1434	0	357
171	594	1434	0	353
174	593	1434	0	353
177	594	1432	0	350
180	594	1431	0	347
183	593	1430	0	343
186	594	1429	0	338
189	594	1430	0	335
192	596	1429	0	331
195	597	1429	0	330
198	597	1429	0	332
201	596	1429	0	330
204	595	1430	0	339
207	596	1429	0	342
210	594	1426	0	340
213	595	1426	0	338
216	596	1427	0	338
219	596	1426	0	337
222	594	1425	0	340
225	591	1424	0	344
228	587	1424	0	348
231	586	1424	0	350
234	585	1425	0	352
237	583	1424	0	355
240	581	1423	0	357
243	580	1423	0	358
246	579	1424	0	359
249	579	1424	0	359
252	579	1423	0	355
255	579	1421	0	353
258	578	1421	0	350
261	579	1421	0	350
264	581	1421	0	352
267	585	1419	0	356
270	581	1420	0	357
273	580	1419	0	358
276	576	1418	0	355
279	574	1421	0	351
282	569	1423	0	351
285	570	1423	0	357
288	573	1420	0	356
291	573	1419	0	352
294	573	1418	0	351
297	574	1417	0	344
300	573	1416	0	341
303	571	1415	0	341
306	572	1416	0	336
309	570	1415	0	330
312	570	1415	0	333
315	570	1415	0	332
318	569	1415	0	333
321	569	1415	0	332
324	570	1417	0	334
327	570	1418	0	342
330	568	1419	0	344
333	566	1419	0	349
336	565	1420	0	349
339	561	1421	0	358
342	558	1423	0	1
345	555	1424	0	6
348	552	1424	0	5
351	551	1423	0	0
354	549	1423	0	354
357	548	1422	0	351
360	548	1421	0	352
363	548	1421	0	347
366	546	1421	0	345
369	545	1421	0	342
372	545	1420	0	342
375	543	1420	0	343
378	542	1420	0	346
381	544	1421	0	344
384	544	1420	0	346
387	545	1421	0	348
390	544	1420	0	352
393	544	1419	0	354
396	547	1419	0	356
399	547	1419	0	1
402	547	1420	0	2
405	546	1421	0	7
408	545	1422	0	12
411	546	1424	0	12
414	546	1423	0	14
417	546	1424	0	11
420	550	1421	0	20
423	550	1422	0	22
426	549	1423	0	20
429	549	1424	0	23
432	548	1426	0	25
435	549	1425	0	31
438	551	1424	0	32
441	551	1425	0	34
444	549	1426	0	36
447	549	1426	0	37
450	549	1426	0	38
453	548	1427	0	38
456	548	1427	0	40
459	549	1426	0	37
462	548	1425	0	30
465	548	1425	0	26
468	548	1425	0	25
471	547	1423	0	24
474	547	1422	0	20
477	549	1420	0	13
480	547	1418	0	8
483	547	1417	0	4
486	545	1417	0	8
489	545	1417	0	10
492	544	1416	0	7
495	543	1415	0	5
498	542	1415	0	4
501	543	1414	0	0
504	544	1413	0	0
507	544	1413	0	0
510	544	1413	0	358
513	545	1413	0	358
516	546	1413	0	358
519	545	1413	0	359
522	543	1413	0	356
525	543	1415	0	354
528	544	1415	0	354
531	543	1414	0	357
534	544	1415	0	3
537	546	1416	0	7
540	545	1417	0	9
543	544	1418	0	11
546	543	1420	0	11
549	544	1421	0	13
552	545	1421	0	18
555	546	1422	0	24
558	544	1423	0	27
561	544	1424	0	28
564	543	1424	0	28
567	546	1423	0	29
570	544	1425	0	34
573	543	1427	0	44
576	542	1429	0	45
579	541	1430	0	46
582	541	1430	0	50
585	540	1431	0	50
588	543	1432	0	52
591	543	1432	0	56
594	544	1432	0	61
597	543	1433	0	60
600	543	1434	0	61
603	542	1436	0	62
606	541	1440	0	65
609	541	1443	0	63
612	541	1445	0	64
615	541	1446	0	64
618	541	1447	0	67
621	541	1448	0	66
624	541	1449	0	65
627	542	1449	0	67
630	542	1449	0	68
633	542	1449	0	68
636	542	1449	0	66
639	542	1450	0	66
642	541	1450	0	67
645	540	1451	0	66
648	539	1452	0	65
651	537	1452	0	62
654	536	1453	0	64
657	533	1455	0	62
660	531	1457	0	63
663	531	1458	0	63
666	531	1459	0	63
669	532	1458	0	59
672	532	1457	0	60
675	533	1456	0	61
678	532	1456	0	59
681	533	1455	0	60
684	532	1457	0	62
687	531	1458	0	60
690	531	1461	0	61
693	530	1463	0	62
696	530	1465	0	61
699	529	1469	0	61
702	528	1472	0	62
705	529	1473	0	67
708	528	1473	0	70
711	527	1475	0	67
714	527	1475	0	66
717	527	1474	0	69
720	527	1475	0	66
723	526	1475	0	63
726	526	1476	0	63
729	525	1477	0	64
732	524	1478	0	62
735	524	1479	0	61
738	526	1481	0	65
741	528	1480	0	65
744	530	1480	0	60
747	532	1478	0	58
750	533	1477	0	55
753	534	1475	0	49
756	534	1475	0	45
759	534	1475	0	42
762	536	1474	0	42
765	536	1474	0	43
768	537	1474	0	40
771	537	1474	0	38
774	537	1474	0	37
777	538	1474	0	36
780	538	1474	0	36
783	538	1473	0	34
786	538	1473	0	33
789	538	1474	0	32
792	538	1473	0	32
795	538	1473	0	33
798	538	1473	0	32
801	539	1473	0	31
804	537	1473	0	31
807	536	1473	0	33
810	536	1473	0	35
813	536	1473	0	35
816	535	1474	0	37
819	536	1474	0	39
822	536	1473	0	39
825	535	1473	0	38
828	535	1473	0	37
831	535	1472	0	33
834	535	1471	0	30
837	535	1471	0	29
840	536	1471	0	27
843	536	1471	0	26
846	537	1471	0	28
849	537	1471	0	27
852	537	1472	0	27
855	538	1472	0	31
858	539	1472	0	29
861	539	1472	0	29
864	540	1472	0	27
867	540	1472	0	25
870	540	1472	0	24
873	540	1472	0	26
876	540	1472	0	24
879	540	1472	0	25
882	540	1472	0	26
885	540	1472	0	26
888	540	1472	0	26
891	539	1473	0	28
894	539	1473	0	28
897	538	1473	0	29
900	539	1473	0	29
903	538	1473	0	29
906	539	1472	0	25
909	537	1472	0	23
912	536	1472	0	24
915	535	1471	0	25
918	535	1471	0	23
921	534	1471	0	26
924	533	1470	0	24
927	532	1469	0	24
930	532	1470	0	24
933	532	1470	0	24
936	533	1470	0	21
939	534	1471	0	21
942	535	1472	0	23
945	535	1472	0	23
948	536	1472	0	23
951	536	1472	0	22
954	536	1472	0	19
957	535	1472	0	19
960	535	1471	0	18
963	535	1471	0	19
966	535	1471	0	19
969	535	1471	0	20
972	535	1471	0	19
975	536	1472	0	20
978	535	1472	0	21
981	535	1472	0	22
984	536	1472	0	22
987	536	1472	0	25
990	537	1473	0	26
993	536	1473	0	30
996	536	1473	0	30
999	538	1473	0	33
1002	539	1474	0	32
1005	539	1474	0	36
1008	540	1475	0	39
1011	540	1475	0	41
1014	539	1475	0	40
1017	539	1475	0	41
1020	540	1475	0	39
1023	539	1474	0	39
1026	538	1474	0	39
1029	537	1474	0	42
1032	536	1475	0	43
1035	536	1475	0	42
1038	536	1474	0	43
1041	535	1474	0	43
1044	536	1474	0	44
1047	536	1474	0	43
1050	535	1474	0	43
1053	535	1474	0	42
1056	535	1474	0	42
1059	534	1474	0	40
1062	535	1472	0	33
1065	534	1472	0	30
1068	534	1471	0	29
1071	533	1471	0	28
1074	531	1471	0	27
1077	531	1471	0	25
1080	531	1470	0	22
1083	531	1470	0	21
1086	531	1470	0	19
1089	532	1470	0	20
1092	533	1471	0	18
1095	533	1470	0	17
1098	535	1469	0	16
1101	534	1467	0	17
1104	534	1466	0	15
1107	534	1466	0	13
1110	534	1466	0	12
1113	534	1466	0	11
1116	533	1466	0	10
1119	533	1467	0	10
1122	533	1467	0	8
1125	533	1467	0	8
1128	534	1468	0	10
1131	534	1468	0	10
1134	534	1469	0	11
1137	534	1469	0	11
1140	534	1470	0	12
1143	534	1470	0	11
1146	535	1470	0	10
1149	535	1470	0	11
1152	534	1470	0	10
1155	534	1470	0	9
1158	534	1470	0	9
1161	534	1470	0	9
1164	534	1470	0	9
1167	533	1470	0	9
1170	533	1470	0	10
1173	534	1470	0	10
1176	534	1471	0	10
1179	535	1471	0	11
1182	535	1471	0	11
1185	535	1471	0	10
1188	536	1471	0	9
1191	536	1471	0	10
1194	537	1471	0	11
1197	537	1471	0	11
1200	537	1471	0	12
1203	537	1472	0	12
1206	537	1472	0	12
1209	537	1471	0	12
1212	537	1471	0	11
1215	537	1472	0	10
1218	537	1472	0	12
1221	537	1472	0	12
1224	537	1472	0	11
1227	537	1472	0	12
1230	537	1472	0	12
1233	537	1472	0	13
1236	537	1472	0	13
1239	537	1472	0	13
1242	537	1472	0	13
1245	537	1472	0	13
1248	537	1472	0	13
1251	537	1472	0	11
1254	537	1472	0	12
1257	537	1472	0	12
1260	537	1472	0	12
1263	537	1472	0	11
1266	537	1472	0	11
1269	537	1472	0	10
1272	537	1472	0	11
1275	537	1472	0	11
1278	537	1472	0	11
1281	537	1472	0	12
1284	537	1472	0	11
1287	537	1472	0	11
1290	537	1472	0	12
1293	537	1472	0	12
1296	537	1472	0	12
1299	537	1472	0	10
1302	537	1472	0	12
1305	538	1472	0	12
1308	537	1472	0	12
1311	537	1472	0	12
1314	537	1472	0	13
1317	537	1472	0	12
1320	537	1472	0	12
1323	537	1472	0	12
1326	538	1472	0	12
1329	538	1472	0	12
1332	538	1472	0	12
1335	538	1472	0	12
1338	538	1472	0	13
1341	538	1472	0	13
1344	538	1472	0	12
1347	538	1472	0	12
1350	538	1472	0	13
1353	538	1472	0	12
1356	538	1472	0	13
1359	538	1472	0	13
1362	538	1472	0	13
1365	538	1472	0	11
1368	538	1472	0	10
1371	538	1472	0	10
1374	538	1472	0	10
1377	538	1472	0	11
1380	538	1472	0	10
1383	538	1472	0	10
1386	539	1472	0	10
1389	538	1472	0	10
1392	539	1472	0	10
1395	538	1472	0	10
1398	538	1472	0	10
1401	538	1472	0	10
1404	538	1472	0	10
1407	538	1472	0	10
1410	539	1472	0	10
1413	539	1472	0	10
1416	539	1472	0	10
1419	539	1472	0	10
1422	539	1472	0	10
1425	539	1472	0	10
1428	539	1472	0	10
1431	539	1472	0	10
1434	539	1472	0	9
1437	539	1472	0	9
1440	539	1472	0	10
1443	539	1472	0	10
1446	539	1472	0	10
1449	539	1472	0	11
1452	539	1472	0	12
1455	539	1472	0	11
1458	539	1472	0	11
1461	539	1472	0	11
1464	539	1472	0	11
1467	539	1472	0	11
1470	539	1472	0	11
1473	539	1472	0	11
1476	539	1472	0	12
1479	539	1472	0	12
1482	539	1472	0	12
1485	539	1472	0	12
1488	539	1472	0	12
1491	539	1472	0	12
1494	539	1472	0	13
1497	539	1472	0	13
1500	539	1472	0	13
1503	539	1472	0	12
1506	539	1472	0	11
1509	539	1472	0	11
1512	539	1472	0	12
1515	539	1472	0	11
1518	539	1472	0	11
1521	539	1472	0	12
1524	539	1472	0	12
1527	539	1472	0	13
1530	539	1472	0	13
1533	539	1472	0	12
1536	539	1472	0	12
1539	539	1472	0	13
1542	539	1472	0	12
1545	539	1472	0	12
1548	539	1472	0	12
1551	539	1472	0	12
1554	539	1472	0	12
1557	539	1472	0	13
1560	540	1472	0	12
1563	539	1472	0	13
1566	539	1472	0	12
1569	539	1472	0	12
1572	539	1472	0	13
1575	539	1472	0	13
1578	539	1472	0	12
1581	539	1472	0	12
1584	539	1472	0	12
1587	539	1472	0	12
1590	539	1472	0	12
1593	539	1472	0	12
1596	539	1472	0	13
1599	539	1472	0	12
1602	539	1472	0	13
1605	539	1472	0	12
1608	539	1472	0	13
1611	539	1472	0	13
1614	539	1472	0	13
1617	539	1472	0	13
1620	539	1472	0	13
1623	539	1472	0	13
1626	539	1472	0	13
1629	539	1472	0	13
1632	539	1472	0	13
1635	539	1472	0	13
1638	539	1472	0	13
1641	539	1472	0	13
1644	539	1472	0	13
1647	539	1472	0	12
1650	539	1472	0	13
1653	539	1472	0	13
1656	539	1472	0	13
1659	539	1472	0	13
1662	539	1472	0	12
1665	539	1472	0	12
1668	539	1471	0	15
1671	539	1471	0	12
1674	539	1471	0	15
1677	539	1471	0	15
1680	539	1471	0	13
1683	539	1471	0	15
1686	539	1471	0	16
1689	540	1471	0	16
1692	540	1471	0	15
1695	539	1472	0	13
1698	539	1471	0	13
1701	539	1471	0	13
1704	539	1471	0	11
1707	537	1474	0	8
1710	537	1474	0	8
1713	539	1474	0	7
1716	540	1474	0	7
1719	540	1473	0	8
1722	540	1473	0	10
1725	540	1474	0	9
1728	541	1474	0	11
1731	542	1474	0	14
1734	543	1475	0	15
1737	543	1475	0	15
1740	543	1475	0	16
1743	543	1474	0	17
1746	543	1474	0	16
1749	543	1474	0	17
1752	544	1474	0	17
1755	543	1474	0	17
1758	543	1474	0	17
1761	543	1475	0	17
1764	543	1474	0	22
1767	544	1474	0	21
1770	545	1474	0	20
1773	545	1475	0	21
1776	545	1475	0	20
1779	545	1474	0	22
1782	545	1474	0	22
1785	545	1474	0	22
1788	545	1474	0	22
1791	546	1474	0	23
1794	545	1474	0	23
1797	545	1474	0	24
1800	546	1473	0	24
1803	547	1474	0	25
1806	547	1474	0	26
1809	546	1475	0	24
1812	546	1474	0	25
1815	546	1474	0	24
1818	546	1474	0	24
1821	546	1474	0	26
1824	545	1474	0	29
1827	546	1474	0	29
1830	546	1474	0	31
1833	547	1474	0	34
1836	547	1473	0	36
1839	547	1472	0	40
1842	547	1472	0	38
1845	548	1472	0	40
1848	549	1470	0	43
1851	549	1470	0	42
1854	549	1471	0	44
1857	549	1472	0	44
1860	549	1473	0	45
1863	549	1472	0	45
1866	549	1472	0	46
1869	549	1472	0	45
1872	549	1472	0	47
1875	549	1471	0	47
1878	548	1471	0	45
1881	547	1471	0	45
1884	548	1471	0	43
1887	548	1471	0	43
1890	548	1471	0	43
1893	547	1471	0	44
1896	546	1470	0	44
1899	546	1470	0	45
1902	545	1471	0	42
1905	546	1471	0	44
1908	546	1471	0	47
1911	547	1471	0	45
1914	546	1471	0	45
1917	546	1471	0	44
1920	546	1471	0	45
1923	546	1471	0	45
1926	546	1471	0	45
1929	546	1471	0	44
1932	547	1471	0	45
1935	547	1470	0	44
1938	547	1470	0	44
1941	547	1470	0	44
1944	547	1470	0	45
1947	547	1470	0	45
1950	547	1470	0	45
1953	547	1469	0	45
1956	547	1469	0	45
1959	548	1470	0	44
1962	548	1470	0	44
1965	548	1470	0	43
1968	548	1470	0	42
1971	548	1470	0	43
1974	548	1470	0	44
1977	548	1470	0	43
1980	547	1470	0	43
1983	547	1469	0	41
1986	548	1468	0	41
1989	548	1467	0	40
1992	548	1467	0	38
1995	548	1467	0	36
1998	548	1467	0	38
2001	549	1467	0	40
2004	549	1468	0	40
2007	549	1468	0	39
2010	549	1467	0	38
2013	548	1466	0	38
2016	548	1466	0	36
2019	546	1466	0	34
2022	544	1467	0	33
2025	542	1467	0	31
2028	542	1467	0	37
2031	542	1468	0	38
2034	542	1468	0	43
2037	542	1469	0	44
2040	542	1469	0	46
2043	542	1468	0	48
2046	543	1469	0	51
2049	542	1470	0	56
2052	542	1469	0	58
2055	541	1469	0	57
2058	541	1470	0	58
2061	540	1469	0	59
2064	539	1470	0	58
2067	539	1472	0	56
2070	538	1474	0	60
2073	539	1474	0	61
2076	539	1473	0	64
2079	538	1472	0	63
2082	539	1471	0	58
2085	539	1471	0	55
2088	538	1470	0	54
2091	538	1472	0	53
2094	537	1472	0	52
2097	538	1470	0	50
2100	538	1471	0	46
2103	537	1470	0	42
2106	536	1470	0	36
2109	535	1471	0	34
2112	534	1471	0	33
2115	534	1473	0	33
2118	534	1473	0	34
2121	533	1473	0	29
2124	530	1474	0	24
2127	530	1476	0	24
2130	530	1476	0	25
2133	531	1476	0	24
2136	530	1476	0	24
2139	530	1477	0	25
2142	529	1478	0	28
2145	528	1478	0	27
2148	527	1480	0	26
2151	530	1480	0	27
2154	531	1479	0	24
2157	531	1479	0	28
2160	532	1480	0	32
2163	533	1479	0	35
2166	533	1479	0	38
2169	534	1478	0	36
2172	534	1478	0	34
2175	534	1478	0	33
2178	535	1477	0	33
2181	535	1477	0	32
2184	534	1477	0	30
2187	534	1476	0	27
2190	534	1476	0	28
2193	531	1476	0	31
2196	531	1476	0	33
2199	530	1476	0	34
2202	529	1475	0	35
2205	530	1475	0	35
2208	530	1475	0	36
2211	530	1475	0	38
2214	531	1475	0	38
2217	531	1475	0	37
2220	531	1475	0	35
2223	532	1476	0	36
2226	532	1476	0	36
2229	532	1475	0	34
2232	532	1475	0	33
2235	532	1475	0	34
2238	532	1475	0	34
2241	532	1475	0	33
2244	533	1475	0	28
2247	533	1474	0	26
2250	533	1474	0	25
2253	533	1474	0	25
2256	533	1474	0	27
2259	533	1474	0	25
2262	533	1475	0	24
2265	533	1475	0	25
2268	534	1475	0	24
2271	534	1474	0	24
2274	534	1475	0	23
2277	534	1475	0	23
2280	534	1475	0	22
2283	534	1475	0	23
2286	534	1475	0	24
2289	534	1475	0	23
2292	534	1475	0	24
2295	534	1475	0	24
2298	534	1475	0	24
2301	534	1475	0	23
2304	534	1475	0	22
2307	534	1475	0	19
2310	534	1475	0	20
2313	533	1474	0	17
2316	533	1475	0	14
2319	532	1475	0	13
2322	532	1474	0	13
2325	532	1475	0	13
2328	532	1474	0	12
2331	531	1474	0	13
2334	530	1475	0	11
2337	530	1475	0	9
2340	529	1475	0	10
2343	528	1475	0	11
2346	528	1475	0	14
2349	528	1475	0	17
2352	529	1475	0	20
2355	530	1475	0	20
2358	531	1475	0	21
2361	531	1475	0	23
2364	531	1475	0	24
2367	532	1475	0	25
2370	532	1475	0	25
2373	532	1474	0	24
2376	533	1474	0	25
2379	532	1474	0	24
2382	533	1474	0	23
2385	533	1474	0	23
2388	533	1474	0	23
2391	533	1474	0	24
2394	533	1474	0	25
2397	533	1473	0	26
2400	533	1473	0	26
2403	533	1473	0	26
2406	533	1473	0	26
2409	533	1473	0	27
2412	534	1473	0	26
2415	534	1473	0	25
2418	534	1473	0	27
2421	534	1473	0	26
2424	535	1473	0	27
2427	535	1473	0	27
2430	535	1473	0	27
2433	535	1473	0	28
2436	535	1473	0	28
2439	535	1473	0	28
2442	536	1473	0	27
2445	536	1473	0	26
2448	536	1473	0	27
2451	536	1473	0	27
2454	536	1473	0	27
2457	536	1473	0	27
2460	536	1473	0	25
2463	537	1473	0	27
2466	537	1473	0	26
2469	537	1473	0	25
2472	537	1473	0	25
2475	537	1473	0	26
2478	537	1473	0	26
2481	537	1473	0	26
2484	537	1473	0	26
2487	537	1473	0	26
2490	537	1473	0	27
2493	539	1472	0	27
2496	540	1471	0	26
2499	540	1471	0	25
2502	541	1471	0	23
2505	541	1471	0	22
2508	541	1470	0	17
2511	540	1471	0	15
2514	541	1469	0	14
2517	540	1470	0	15
2520	541	1470	0	16
2523	541	1470	0	16
2526	541	1470	0	17
2529	541	1470	0	17
2532	541	1470	0	17
2535	541	1470	0	16
2538	541	1470	0	16
2541	541	1470	0	15
2544	541	1470	0	17
2547	540	1470	0	17
2550	541	1470	0	17
2553	541	1470	0	19
2556	541	1470	0	18
2559	541	1470	0	19
2562	541	1470	0	18
2565	541	1470	0	19
2568	541	1470	0	19
2571	541	1469	0	20
2574	541	1468	0	19
2577	541	1469	0	17
2580	540	1469	0	16
2583	540	1471	0	13
2586	540	1473	0	9
2589	541	1472	0	11
2592	542	1471	0	7
2595	542	1470	0	8
2598	542	1470	0	8
2601	542	1469	0	9
2604	542	1469	0	9
2607	542	1470	0	9
2610	542	1469	0	9
2613	540	1469	0	2
2616	537	1468	0	358
2619	539	1468	0	358
2622	538	1468	0	358
2625	539	1468	0	353
2628	543	1469	0	351
2631	543	1469	0	350
2634	542	1469	0	349
2637	542	1469	0	351
2640	542	1468	0	351
2643	543	1468	0	350
2646	544	1468	0	349
2649	544	1468	0	349
2652	543	1467	0	347
2655	542	1467	0	348
2658	542	1466	0	346
2661	542	1465	0	345
2664	543	1464	0	346
2667	544	1465	0	344
2670	543	1465	0	344
2673	544	1464	0	342
2676	546	1464	0	341
2679	547	1463	0	336
2682	547	1463	0	340
2685	546	1463	0	342
2688	546	1463	0	343
2691	547	1463	0	342
2694	547	1463	0	343
2697	546	1464	0	342
2700	546	1464	0	343
2703	547	1464	0	345
2706	548	1464	0	344
2709	546	1464	0	343
2712	546	1465	0	342
2715	545	1466	0	338
2718	547	1465	0	340
2721	550	1465	0	346
2724	549	1465	0	344
2727	549	1466	0	346
2730	550	1466	0	348
2733	552	1466	0	342
2736	553	1466	0	335
2739	555	1465	0	335
2742	555	1465	0	333
2745	555	1466	0	335
2748	555	1467	0	336
2751	554	1468	0	340
2754	554	1468	0	344
2757	553	1468	0	345
2760	554	1469	0	345
2763	554	1469	0	347
2766	554	1470	0	349
2769	554	1470	0	349
2772	554	1471	0	351
2775	554	1471	0	350
2778	554	1471	0	350
2781	554	1471	0	349
2784	554	1471	0	350
2787	554	1471	0	349
2790	555	1472	0	353
2793	552	1472	0	1
2796	551	1474	0	10
2799	551	1473	0	12
2802	552	1472	0	15
2805	554	1473	0	12
2808	554	1473	0	13
2811	554	1472	0	15
2814	553	1473	0	15
2817	554	1473	0	19
2820	555	1472	0	21
2823	555	1472	0	23
2826	558	1467	0	43
2829	560	1464	0	43
2832	560	1465	0	40
2835	560	1466	0	45
2838	560	1467	0	46
2841	560	1467	0	45
2844	560	1467	0	44
2847	560	1467	0	43
2850	560	1466	0	45
2853	560	1466	0	42
2856	561	1466	0	43
2859	561	1466	0	44
2862	561	1466	0	43
2865	562	1466	0	43
2868	561	1466	0	44
2871	562	1465	0	43
2874	562	1464	0	42
2877	562	1464	0	40
2880	562	1464	0	39
2883	562	1463	0	37
2886	562	1463	0	32
2889	561	1462	0	29
2892	562	1461	0	27
2895	563	1461	0	28
2898	563	1460	0	26
2901	563	1459	0	23
2904	563	1460	0	23
2907	562	1461	0	22
2910	561	1462	0	22
2913	560	1463	0	21
2916	560	1463	0	20
2919	559	1463	0	23
2922	559	1463	0	22
2925	558	1463	0	23
2928	557	1464	0	21
2931	556	1464	0	22
2934	555	1465	0	19
2937	555	1464	0	18
2940	555	1464	0	18
2943	553	1465	0	19
2946	552	1466	0	20
2949	551	1466	0	21
2952	548	1466	0	20
2955	547	1466	0	19
2958	547	1466	0	18
2961	547	1466	0	17
2964	548	1465	0	17
2967	549	1465	0	18
2970	550	1465	0	20
2973	551	1465	0	23
2976	551	1465	0	22
2979	551	1465	0	22
2982	551	1465	0	23
2985	552	1465	0	24
2988	552	1465	0	22
2991	553	1464	0	21
2994	554	1464	0	22
2997	554	1464	0	21
3000	555	1463	0	21
3003	555	1463	0	20
3006	555	1463	0	19
3009	556	1463	0	19
3012	556	1463	0	21
3015	557	1463	0	20
3018	557	1463	0	21
3021	557	1464	0	20
3024	558	1463	0	22
3027	558	1464	0	23
3030	558	1463	0	22
3033	559	1464	0	23
3036	559	1463	0	21
3039	559	1463	0	21
3042	559	1463	0	23
3045	559	1463	0	22
3048	559	1463	0	23
3051	559	1463	0	22
3054	559	1463	0	22
3057	559	1462	0	22
3060	559	1462	0	21
3063	559	1462	0	21
3066	559	1462	0	21
3069	559	1462	0	21
3072	559	1462	0	21
3075	559	1462	0	21
3078	560	1462	0	22
3081	560	1462	0	22
3084	560	1462	0	22
3087	560	1462	0	21
3090	560	1462	0	22
3093	560	1462	0	22
3096	560	1462	0	22
3099	560	1462	0	22
3102	560	1462	0	22
3105	560	1462	0	22
3108	560	1462	0	22
3111	560	1462	0	22
3114	560	1462	0	22
3117	560	1462	0	22
3120	560	1462	0	22
3123	560	1462	0	22
3126	560	1462	0	22
3129	560	1462	0	22
3132	560	1462	0	21
3135	560	1462	0	22
3138	560	1462	0	22
3141	560	1462	0	22
3144	560	1462	0	22
3147	560	1462	0	22
3150	560	1462	0	22
3153	560	1462	0	22
3156	560	1462	0	22
3159	560	1462	0	22
3162	560	1462	0	22
3165	560	1462	0	23
3168	560	1462	0	23
3171	560	1462	0	23
3174	560	1462	0	22
3177	560	1462	0	22
3180	560	1462	0	22
3183	560	1462	0	22
3186	560	1462	0	21
3189	559	1462	0	21
3192	559	1462	0	21
3195	559	1462	0	20
3198	559	1462	0	21
3201	559	1462	0	21
3204	559	1462	0	21
3207	559	1462	0	21
3210	559	1462	0	21
3213	559	1462	0	21
3216	559	1462	0	22
3219	559	1462	0	21
3222	559	1462	0	21
3225	559	1462	0	22
3228	559	1462	0	21
3231	559	1462	0	21
3234	560	1462	0	21
3237	560	1462	0	21
3240	560	1462	0	22
3243	560	1462	0	22
3246	560	1462	0	22
3249	560	1462	0	22
3252	560	1462	0	22
3255	560	1462	0	22
3258	560	1461	0	20
3261	560	1461	0	20
3264	559	1461	0	21
3267	559	1461	0	21
3270	560	1462	0	21
3273	559	1461	0	18
3276	557	1465	0	19
3279	556	1466	0	17
3282	554	1468	0	14
3285	555	1469	0	13
3288	554	1468	0	15
3291	555	1467	0	17
3294	555	1466	0	15
3297	555	1464	0	16
3300	554	1465	0	16
3303	554	1465	0	17
3306	555	1465	0	19
3309	555	1466	0	22
3312	555	1465	0	22
3315	554	1466	0	22
3318	553	1466	0	22
3321	551	1466	0	23
3324	549	1466	0	25
3327	549	1467	0	20
3330	546	1467	0	20
3333	546	1467	0	21
3336	545	1468	0	20
3339	545	1469	0	18
3342	545	1469	0	18
3345	546	1469	0	18
3348	546	1469	0	17
3351	547	1470	0	17
3354	547	1470	0	18
3357	548	1469	0	16
3360	548	1469	0	20
3363	549	1468	0	18
3366	549	1469	0	20
3369	549	1469	0	22
3372	549	1470	0	21
3375	550	1470	0	22
3378	550	1470	0	23
3381	550	1471	0	24
3384	551	1471	0	23
3387	551	1471	0	24
3390	551	1471	0	24
3393	551	1470	0	24
3396	551	1471	0	24
3399	552	1470	0	23
3402	552	1469	0	22
3405	551	1470	0	21
3408	551	1470	0	20
3411	551	1469	0	18
3414	551	1469	0	16
3417	551	1469	0	17
3420	550	1469	0	17
3423	551	1469	0	16
3426	551	1469	0	15
3429	551	1469	0	15
3432	551	1469	0	15
3435	551	1469	0	15
3438	551	1469	0	16
3441	551	1469	0	16
3444	552	1469	0	16
3447	552	1469	0	14
3450	552	1468	0	14
3453	552	1468	0	13
3456	552	1468	0	13
3459	552	1468	0	13
3462	552	1469	0	12
3465	552	1469	0	11
3468	553	1469	0	12
3471	553	1469	0	11
3474	553	1469	0	11
3477	553	1469	0	10
3480	553	1469	0	11
3483	553	1469	0	13
3486	553	1469	0	12
3489	553	1469	0	13
3492	553	1469	0	12
3495	553	1469	0	12
3498	553	1469	0	13
3501	553	1469	0	12
3504	553	1469	0	12
3507	553	1469	0	12
3510	553	1469	0	12
3513	553	1469	0	12
3516	553	1469	0	12
3519	553	1469	0	13
3522	553	1469	0	13
3525	554	1469	0	13
3528	554	1469	0	13
3531	553	1469	0	13
3534	554	1469	0	12
3537	554	1469	0	13
3540	554	1469	0	13
3543	554	1469	0	13
3546	554	1469	0	13
3549	554	1469	0	13
3552	554	1469	0	13
3555	554	1469	0	12
3558	554	1469	0	12
3561	554	1469	0	12
3564	554	1469	0	12
3567	554	1469	0	12
3570	554	1469	0	12
3573	554	1469	0	12
3576	554	1469	0	12
3579	554	1469	0	12
3582	554	1469	0	12
3585	553	1469	0	12
3588	554	1469	0	12
3591	554	1469	0	12
3594	554	1469	0	12
3597	554	1469	0	12
3600	554	1469	0	12
3603	554	1469	0	13
3606	554	1469	0	12
3609	554	1469	0	12
3612	554	1469	0	12
3615	554	1469	0	12
3618	554	1469	0	12
3621	554	1469	0	11
3624	554	1469	0	12
3627	554	1469	0	12
3630	554	1469	0	10
3633	554	1469	0	11
3636	554	1469	0	11
3639	554	1469	0	12
3642	554	1469	0	12
3645	554	1469	0	12
3648	554	1469	0	12
3651	554	1469	0	12
3654	554	1469	0	12
3657	554	1469	0	12
3660	554	1469	0	12
3663	554	1469	0	12
3666	554	1469	0	12
3669	554	1469	0	12
3672	554	1469	0	12
3675	554	1469	0	12
3678	554	1469	0	12
3681	554	1469	0	12
3684	554	1469	0	12
3687	554	1469	0	12
3690	554	1469	0	12
3693	554	1469	0	12
3696	554	1469	0	12
3699	554	1469	0	12
3702	554	1469	0	12
3705	554	1469	0	12
3708	554	1469	0	12
3711	554	1469	0	12
3714	554	1469	0	13
3717	554	1469	0	12
3720	554	1469	0	12
3723	554	1469	0	12
3726	554	1469	0	11
3729	554	1469	0	12
3732	554	1469	0	12
3735	554	1469	0	12
3738	554	1469	0	12
3741	554	1469	0	12
3744	554	1469	0	12
3747	554	1469	0	11
3750	554	1469	0	12
3753	554	1469	0	12
3756	554	1469	0	13
3759	554	1469	0	13
3762	554	1469	0	12
3765	554	1469	0	12
3768	554	1469	0	12
3771	554	1469	0	12
3774	554	1469	0	12
3777	554	1469	0	13
3780	554	1469	0	12
3783	554	1469	0	13
3786	554	1469	0	14
3789	554	1469	0	13
3792	554	1469	0	13
3795	554	1469	0	13
3798	554	1469	0	13
3801	554	1469	0	13
3804	554	1469	0	12
3807	554	1469	0	12
3810	554	1469	0	12
3813	554	1469	0	12
3816	554	1469	0	11
3819	554	1469	0	12
3822	554	1469	0	12
3825	554	1469	0	12
3828	554	1469	0	12
3831	554	1469	0	12
3834	554	1469	0	12
3837	554	1469	0	12
3840	554	1469	0	12
3843	554	1470	0	12
3846	554	1470	0	13
3849	554	1469	0	12
3852	554	1470	0	13
3855	554	1469	0	13
3858	554	1469	0	12
3861	554	1470	0	13
3864	554	1470	0	13
3867	554	1469	0	12
3870	554	1470	0	12
3873	554	1470	0	12
3876	554	1470	0	12
3879	554	1470	0	12
3882	554	1470	0	12
3885	554	1470	0	12
3888	554	1470	0	12
3891	554	1470	0	12
3894	554	1470	0	12
3897	554	1470	0	12
3900	554	1470	0	12
3903	554	1470	0	12
3906	554	1470	0	12
3909	554	1470	0	12
3912	554	1470	0	12
3915	554	1470	0	12
3918	554	1470	0	12
3921	554	1470	0	13
3924	554	1470	0	13
3927	554	1470	0	12
3930	554	1470	0	12
3933	554	1470	0	12
3936	554	1470	0	12
3939	554	1470	0	12
3942	554	1470	0	12
3945	554	1470	0	12
3948	554	1470	0	13
3951	554	1470	0	12
3954	554	1470	0	12
3957	554	1470	0	12
3960	554	1470	0	12
3963	554	1470	0	13
3966	554	1470	0	13
3969	554	1470	0	13
3972	554	1470	0	12
3975	554	1470	0	12
3978	554	1470	0	12
3981	554	1470	0	13
3984	554	1470	0	13
3987	554	1470	0	13
3990	554	1470	0	14
3993	554	1470	0	13
3996	554	1470	0	14
3999	554	1470	0	13
4002	554	1470	0	14
4005	554	1470	0	13
4008	554	1470	0	13
4011	554	1470	0	12
4014	554	1470	0	11
4017	554	1470	0	11
4020	554	1470	0	11
4023	554	1470	0	11
4026	554	1470	0	11
4029	554	1470	0	12
4032	554	1470	0	13
4035	554	1470	0	12
4038	554	1470	0	14
4041	554	1470	0	12
4044	554	1470	0	11
4047	554	1469	0	13
4050	554	1469	0	12
4053	554	1469	0	12
4056	554	1469	0	12
4059	554	1470	0	11
4062	554	1470	0	11
4065	554	1470	0	11
4068	554	1470	0	11
4071	554	1470	0	12
4074	554	1470	0	12
4077	554	1470	0	12
4080	554	1470	0	13
4083	554	1470	0	12
4086	554	1470	0	11
4089	554	1470	0	13
4092	554	1470	0	11
4095	554	1470	0	11
4098	554	1470	0	10
4101	554	1470	0	11
4104	554	1470	0	11
4107	554	1470	0	12
4110	554	1470	0	11
4113	554	1470	0	11
4116	554	1470	0	11
4119	554	1470	0	11
4122	554	1470	0	11
4125	554	1470	0	11
4128	554	1470	0	12
4131	554	1470	0	12
4134	554	1470	0	11
4137	554	1470	0	11
4140	554	1470	0	11
4143	554	1470	0	11
4146	554	1470	0	12
4149	554	1470	0	11
4152	554	1470	0	11
4155	554	1470	0	12
4158	554	1470	0	13
4161	554	1470	0	13
4164	554	1470	0	13
4167	554	1470	0	12
4170	554	1470	0	13
4173	554	1470	0	12
4176	554	1470	0	12
4179	554	1470	0	13
4182	554	1470	0	13
4185	554	1470	0	12
4188	554	1470	0	12
4191	554	1470	0	13
4194	554	1470	0	13
4197	554	1470	0	13
4200	554	1470	0	13
4203	554	1470	0	13
4206	554	1470	0	12
4209	554	1470	0	12
4212	554	1470	0	12
4215	554	1470	0	12
4218	554	1470	0	12
4221	554	1470	0	12
4224	554	1470	0	12
4227	554	1470	0	13
4230	554	1470	0	13
4233	554	1470	0	13
4236	554	1470	0	12
4239	554	1470	0	12
4242	554	1470	0	13
4245	554	1470	0	12
4248	554	1470	0	13
4251	554	1470	0	13
4254	554	1470	0	12
4257	554	1470	0	13
4260	554	1470	0	12
4263	554	1470	0	12
4266	554	1470	0	12
4269	554	1470	0	12
4272	554	1470	0	13
4275	554	1470	0	12
4278	554	1470	0	13
4281	554	1470	0	12
4284	554	1470	0	13
4287	554	1470	0	12
4290	554	1470	0	12
4293	554	1470	0	12
4296	554	1470	0	12
4299	554	1470	0	12
4302	554	1470	0	12
4305	554	1470	0	12
4308	554	1470	0	12
4311	554	1470	0	12
4314	554	1470	0	12
4317	554	1470	0	12
4320	554	1470	0	13
4323	554	1470	0	12
4326	554	1470	0	13
4329	554	1470	0	13
4332	554	1470	0	13
4335	554	1470	0	13
4338	554	1470	0	13
4341	554	1470	0	14
4344	554	1470	0	13
4347	554	1470	0	13
4350	554	1470	0	13
4353	554	1470	0	13
4356	554	1470	0	13
4359	554	1470	0	12
4362	554	1470	0	13
4365	554	1470	0	13
4368	554	1470	0	13
4371	554	1470	0	13
4374	554	1470	0	13
4377	554	1470	0	13
4380	554	1470	0	13
4383	554	1470	0	13
4386	554	1470	0	14
4389	554	1470	0	14
4392	554	1470	0	13
4395	554	1470	0	13
4398	554	1470	0	13
4401	554	1470	0	12
4404	554	1470	0	13
4407	554	1470	0	13
4410	554	1470	0	13
4413	554	1470	0	12
4416	554	1470	0	12
4419	554	1470	0	13
4422	554	1470	0	13
4425	554	1470	0	13
4428	554	1470	0	13
4431	554	1470	0	13
4434	554	1470	0	13
4437	554	1470	0	13
4440	554	1470	0	13
4443	554	1470	0	12
4446	554	1470	0	12
4449	554	1470	0	12
4452	554	1470	0	12
4455	554	1470	0	12
4458	554	1470	0	12
4461	554	1470	0	12
4464	554	1470	0	12
4467	554	1470	0	12
4470	554	1470	0	13
4473	554	1470	0	12
4476	554	1470	0	11
4479	554	1470	0	12
4482	554	1470	0	12
4485	554	1470	0	13
4488	554	1470	0	12
4491	554	1470	0	13
4494	554	1470	0	12
4497	554	1470	0	13
4500	554	1470	0	12
4503	554	1470	0	13
4506	554	1470	0	12
4509	554	1470	0	13
4512	554	1470	0	12
4515	554	1470	0	13
4518	554	1470	0	13
4521	554	1470	0	13
4524	554	1470	0	12
4527	554	1470	0	13
4530	554	1470	0	12
4533	554	1470	0	12
4536	554	1470	0	12
4539	554	1470	0	12
4542	554	1470	0	12
4545	554	1470	0	12
4548	554	1470	0	12
4551	554	1470	0	12
4554	554	1470	0	13
4557	554	1470	0	13
4560	554	1470	0	13
4563	554	1470	0	12
4566	554	1470	0	12
4569	554	1470	0	12
4572	554	1470	0	12
4575	554	1470	0	13
4578	554	1470	0	13
4581	554	1470	0	13
4584	554	1470	0	13
4587	554	1470	0	13
4590	554	1470	0	13
4593	554	1470	0	13
4596	554	1470	0	13
4599	554	1470	0	13
4602	554	1470	0	13
4605	554	1470	0	13
4608	554	1470	0	13
4611	554	1470	0	13
4614	554	1470	0	13
4617	554	1470	0	13
4620	554	1470	0	13
4623	554	1470	0	13
4626	554	1470	0	13
4629	554	1470	0	13
4632	554	1470	0	13
4635	554	1470	0	13
4638	554	1470	0	13
4641	554	1470	0	13
4644	554	1470	0	13
4647	554	1470	0	13
4650	554	1470	0	13
4653	554	1470	0	12
4656	554	1470	0	12
4659	554	1470	0	14
4662	554	1470	0	13
4665	554	1470	0	13
4668	554	1470	0	13
4671	554	1470	0	13
4674	554	1470	0	13
4677	554	1470	0	12
4680	554	1470	0	14
4683	554	1470	0	12
4686	554	1470	0	12
4689	554	1470	0	13
4692	554	1470	0	12
4695	554	1470	0	12
4698	554	1470	0	12
4701	554	1470	0	12
4704	554	1470	0	12
4707	554	1470	0	12
4710	554	1470	0	12
4713	554	1470	0	13
4716	554	1470	0	12
4719	554	1470	0	12
4722	554	1470	0	12
4725	554	1470	0	12
4728	554	1470	0	12
4731	554	1470	0	12
4734	554	1470	0	12
4737	554	1470	0	12
4740	554	1470	0	12
4743	554	1470	0	12
4746	554	1470	0	12
4749	554	1470	0	13
4752	554	1470	0	13
4755	554	1470	0	13
4758	554	1470	0	13
4761	554	1470	0	13
4764	554	1470	0	13
4767	554	1470	0	13
4770	554	1470	0	13
4773	554	1470	0	13
4776	554	1470	0	13
4779	554	1470	0	13
4782	554	1470	0	13
4785	554	1470	0	13
4788	554	1470	0	12
4791	554	1470	0	13
4794	554	1470	0	13
4797	554	1470	0	13
4800	554	1470	0	13
4803	554	1470	0	13
4806	554	1470	0	13
4809	554	1470	0	13
4812	554	1470	0	13
4815	554	1470	0	13
4818	554	1470	0	13
4821	554	1470	0	12
4824	554	1470	0	12
4827	554	1470	0	12
4830	554	1470	0	13
4833	554	1470	0	13
4836	554	1470	0	13
4839	554	1470	0	13
4842	554	1470	0	13
4845	554	1470	0	14
4848	555	1470	0	13
4851	554	1470	0	13
4854	554	1470	0	15
4857	555	1471	0	13
4860	554	1471	0	13
4863	554	1471	0	14
4866	554	1471	0	13
4869	555	1471	0	13
4872	555	1471	0	13
4875	555	1471	0	13
4878	555	1471	0	13
4881	555	1471	0	13
4884	555	1471	0	14
4887	555	1471	0	14
4890	555	1471	0	13
4893	555	1471	0	12
4896	554	1471	0	12
4899	555	1471	0	11
4902	555	1471	0	13
4905	555	1471	0	12
4908	555	1471	0	12
4911	555	1471	0	12
4914	555	1471	0	12
4917	554	1471	0	12
4920	555	1471	0	11
4923	554	1471	0	13
4926	555	1471	0	13
4929	555	1471	0	13
4932	554	1471	0	12
4935	554	1471	0	12
4938	554	1471	0	12
4941	554	1471	0	12
4944	554	1471	0	13
4947	554	1471	0	12
4950	554	1471	0	12
4953	554	1471	0	12
4956	554	1471	0	11
4959	554	1471	0	12
4962	554	1471	0	12
4965	554	1471	0	12
4968	554	1471	0	12
4971	554	1471	0	12
4974	554	1471	0	12
4977	554	1471	0	12
4980	554	1471	0	12
4983	554	1471	0	13
4986	554	1471	0	12
4989	554	1471	0	13
4992	554	1471	0	12
4995	554	1471	0	13
4998	555	1471	0	12
5001	555	1471	0	12
5004	555	1471	0	12
5007	555	1471	0	12
5010	555	1471	0	12
5013	555	1471	0	13
5016	555	1471	0	12
5019	555	1471	0	12
5022	555	1471	0	12
5025	555	1471	0	12
5028	555	1471	0	12
5031	555	1471	0	12
5034	555	1471	0	12
5037	555	1471	0	12
5040	554	1471	0	12
5043	554	1471	0	12
5046	555	1471	0	11
5049	555	1471	0	11
5052	555	1471	0	11
5055	554	1471	0	11
5058	554	1471	0	11
5061	554	1471	0	12
5064	554	1471	0	11
5067	555	1471	0	11
5070	555	1471	0	12
5073	555	1471	0	12
5076	555	1471	0	12
5079	555	1471	0	12
5082	554	1471	0	12
5085	554	1471	0	12
5088	554	1471	0	13
5091	554	1471	0	12
5094	554	1471	0	12
5097	555	1471	0	12
5100	555	1471	0	12
5103	554	1471	0	11
5106	555	1471	0	11
5109	555	1471	0	12
5112	555	1471	0	10
5115	554	1471	0	10
5118	554	1471	0	10
5121	554	1471	0	10
5124	554	1471	0	10
5127	554	1471	0	10
5130	554	1471	0	11
5133	555	1471	0	11
5136	554	1471	0	11
5139	554	1471	0	11
5142	554	1471	0	11
5145	554	1471	0	11
5148	554	1471	0	11
5151	555	1471	0	11
5154	555	1471	0	11
5157	555	1471	0	11
5160	555	1471	0	11
5163	555	1471	0	11
5166	555	1471	0	11
5169	555	1471	0	11
5172	554	1471	0	11
5175	555	1471	0	11
5178	555	1471	0	11
5181	555	1471	0	11
5184	555	1471	0	11
5187	555	1471	0	11
5190	555	1471	0	11
5193	554	1471	0	11
5196	554	1471	0	11
5199	554	1471	0	11
5202	554	1471	0	11
5205	555	1471	0	12
5208	555	1471	0	11
5211	555	1471	0	11
5214	554	1471	0	11
5217	555	1471	0	11
5220	554	1471	0	11
5223	555	1471	0	12
5226	555	1471	0	11
5229	555	1471	0	11
5232	554	1471	0	11
5235	555	1471	0	11
5238	554	1471	0	13
5241	555	1471	0	12
5244	555	1471	0	12
5247	555	1471	0	12
5250	555	1471	0	12
5253	555	1471	0	13
5256	555	1471	0	13
5259	555	1471	0	12
5262	555	1471	0	12
5265	555	1471	0	12
5268	555	1471	0	12
5271	555	1471	0	13
5274	555	1471	0	12
5277	555	1471	0	12
5280	555	1471	0	13
5283	555	1471	0	13
5286	555	1471	0	13
5289	555	1471	0	13
5292	555	1471	0	12
5295	555	1471	0	12
5298	555	1471	0	13
5301	555	1471	0	12
5304	555	1471	0	13
5307	555	1471	0	12
5310	555	1471	0	13
5313	555	1471	0	12
5316	555	1471	0	12
5319	555	1471	0	12
5322	555	1471	0	12
5325	555	1471	0	13
5328	555	1471	0	13
5331	555	1471	0	13
5334	555	1471	0	13
5337	554	1471	0	13
5340	554	1471	0	13
5343	555	1471	0	13
5346	554	1471	0	13
5349	554	1471	0	13
5352	554	1471	0	14
5355	554	1471	0	13
5358	555	1471	0	13
5361	555	1471	0	13
5364	554	1471	0	13
5367	554	1471	0	14
5370	554	1471	0	14
5373	555	1471	0	13
5376	554	1471	0	14
5379	555	1471	0	13
5382	555	1471	0	13
5385	555	1471	0	13
5388	555	1471	0	13
5391	554	1471	0	13
5394	555	1471	0	13
5397	554	1471	0	12
5400	554	1471	0	13
5403	555	1471	0	13
5406	554	1471	0	13
5409	554	1471	0	12
5412	555	1471	0	13
5415	554	1471	0	13
5418	554	1471	0	13
5421	554	1471	0	13
5424	554	1471	0	13
5427	554	1471	0	13
5430	555	1471	0	14
5433	554	1471	0	13
5436	555	1471	0	13
5439	554	1471	0	13
5442	554	1471	0	13
5445	554	1471	0	13
5448	555	1471	0	12
5451	554	1471	0	12
5454	554	1471	0	12
5457	555	1471	0	13
5460	555	1471	0	13
5463	555	1471	0	13
5466	555	1471	0	12
5469	555	1471	0	12
5472	555	1471	0	13
5475	554	1471	0	13
5478	555	1471	0	13
5481	554	1471	0	13
5484	555	1471	0	12
5487	555	1471	0	12
5490	555	1471	0	12
5493	555	1471	0	12
5496	555	1471	0	13
5499	555	1471	0	12
5502	555	1471	0	13
5505	555	1471	0	12
5508	555	1471	0	13
5511	555	1471	0	12
5514	555	1471	0	12
5517	555	1471	0	12
5520	555	1471	0	12
5523	555	1471	0	12
5526	555	1471	0	12
5529	554	1471	0	12
5532	554	1471	0	12
5535	554	1471	0	12
5538	554	1471	0	11
5541	555	1471	0	12
5544	555	1471	0	12
5547	555	1471	0	12
5550	555	1471	0	12
5553	555	1471	0	12
5556	555	1471	0	12
5559	554	1471	0	12
5562	554	1471	0	12
5565	554	1471	0	12
5568	554	1471	0	12
5571	555	1471	0	11
5574	554	1471	0	11
5577	555	1471	0	11
5580	554	1471	0	11
5583	554	1471	0	11
5586	554	1471	0	10
5589	555	1471	0	10
5592	555	1471	0	11
5595	554	1471	0	11
5598	554	1471	0	10
5601	555	1471	0	11
5604	554	1471	0	11
5607	554	1471	0	11
5610	554	1471	0	11
5613	555	1471	0	11
5616	555	1471	0	11
5619	554	1471	0	11
5622	554	1471	0	11
5625	555	1471	0	10
5628	554	1471	0	11
5631	555	1471	0	10
5634	555	1471	0	10
5637	554	1471	0	11
5640	554	1471	0	11
5643	554	1471	0	11
5646	555	1471	0	11
5649	555	1471	0	12
5652	554	1471	0	13
5655	554	1471	0	11
5658	554	1471	0	11
5661	554	1471	0	11
5664	554	1471	0	11
5667	554	1471	0	11
5670	554	1471	0	11
5673	554	1471	0	11
5676	555	1471	0	11
5679	554	1471	0	11
5682	555	1471	0	11
5685	555	1471	0	11
5688	555	1471	0	11
5691	554	1471	0	11
5694	554	1471	0	11
5697	554	1471	0	11
5700	554	1471	0	11
5703	554	1471	0	11
5706	554	1471	0	11
5709	554	1471	0	11
5712	554	1471	0	11
5715	554	1471	0	11
5718	554	1471	0	12
5721	554	1471	0	11
5724	554	1471	0	11
5727	554	1471	0	11
5730	554	1471	0	12
5733	554	1471	0	11
5736	554	1471	0	11
5739	554	1471	0	11
5742	554	1471	0	11
5745	554	1471	0	11
5748	554	1471	0	11
5751	554	1471	0	11
5754	555	1471	0	11
5757	554	1471	0	11
5760	555	1471	0	11
5763	555	1471	0	11
5766	554	1471	0	11
5769	554	1471	0	11
5772	554	1471	0	11
5775	554	1471	0	11
5778	554	1471	0	12
5781	555	1471	0	11
5784	554	1471	0	12
5787	554	1471	0	12
5790	554	1471	0	12
5793	554	1471	0	11
5796	554	1471	0	11
5799	554	1471	0	11
5802	554	1471	0	11
5805	554	1471	0	11
5808	555	1471	0	11
5811	554	1471	0	12
5814	555	1471	0	11
5817	555	1471	0	12
5820	555	1471	0	11
5823	555	1471	0	11
5826	555	1471	0	11
5829	554	1471	0	11
5832	554	1471	0	11
5835	555	1471	0	12
5838	555	1471	0	12
5841	555	1471	0	12
5844	554	1471	0	12
5847	554	1471	0	12
5850	554	1471	0	11
5853	554	1471	0	12
5856	554	1471	0	12
5859	554	1471	0	11
5862	554	1471	0	11
5865	554	1471	0	12
5868	554	1471	0	11
5871	554	1471	0	11
5874	554	1471	0	11
5877	554	1471	0	11
5880	554	1471	0	11
5883	554	1471	0	11
5886	554	1471	0	11
5889	554	1471	0	11
5892	554	1471	0	11
5895	554	1471	0	11
5898	554	1471	0	12
5901	554	1471	0	11
5904	554	1471	0	11
5907	554	1471	0	12
5910	554	1471	0	11
5913	554	1471	0	11
5916	554	1471	0	11
5919	555	1471	0	11
5922	555	1471	0	12
5925	555	1471	0	12
5928	555	1471	0	12
5931	554	1471	0	12
5934	555	1471	0	12
5937	555	1471	0	12
5940	555	1471	0	13
5943	554	1471	0	13
5946	555	1471	0	11
5949	554	1471	0	12
5952	555	1471	0	12
5955	554	1471	0	12
5958	555	1471	0	12
5961	554	1471	0	12
5964	554	1471	0	12
5967	555	1471	0	12
5970	555	1471	0	11
5973	555	1471	0	12
5976	555	1471	0	12
5979	555	1471	0	12
5982	555	1471	0	11
5985	555	1471	0	11
5988	555	1471	0	12
5991	555	1471	0	12
5994	555	1471	0	12
5997	554	1471	0	12
[truncated: 999 more rows]
