# Supplementary material for: Markerless tracking of an entire honey bee colony
Source: Nat Commun. 2021 Mar 19;12:1733. doi: 10.1038/s41467-021-21769-1 (PMC7979864; doi:10.1038/s41467-021-21769-1)
Supplement: Supplementary file 4 — Description of Additional Supplementary Files [file 41467_2021_21769_MOESM4_ESM.zip › raw_source/fig_5_sup_fig_21_22/S1_trajectories/000736.txt]

0	1439	551	0	114
3	1440	550	0	114
6	1441	548	0	113
9	1443	548	0	113
12	1443	553	0	107
15	1445	560	0	101
18	1450	560	0	94
21	1454	559	0	95
24	1454	560	0	96
27	1454	560	0	99
30	1456	560	0	98
33	1455	562	0	101
36	1455	562	0	100
39	1452	562	0	103
42	1450	562	0	105
45	1452	561	0	101
48	1454	563	0	102
51	1455	564	0	104
54	1454	563	0	106
57	1454	562	0	103
60	1454	562	0	102
63	1452	561	0	101
66	1453	560	0	101
69	1452	559	0	106
72	1451	557	0	109
75	1452	556	0	101
78	1451	556	0	99
81	1450	558	0	100
84	1451	561	0	107
87	1450	568	0	109
90	1449	571	0	109
93	1449	571	0	110
96	1453	569	0	109
99	1459	568	0	105
102	1458	570	0	105
105	1456	570	0	109
108	1456	569	0	109
111	1454	568	0	111
114	1452	565	0	116
117	1452	562	0	111
120	1449	559	0	112
123	1449	558	0	116
126	1448	557	0	115
129	1446	556	0	114
132	1445	556	0	108
135	1446	553	0	106
138	1445	552	0	105
141	1444	554	0	107
144	1445	553	0	113
147	1447	555	0	111
150	1448	557	0	111
153	1449	557	0	111
156	1449	557	0	114
159	1452	560	0	111
162	1452	564	0	110
165	1457	569	0	110
168	1458	571	0	110
171	1457	572	0	108
174	1459	573	0	110
177	1459	576	0	111
180	1460	577	0	112
183	1460	579	0	113
186	1459	584	0	109
189	1461	584	0	108
192	1463	583	0	109
195	1463	585	0	109
198	1464	591	0	106
201	1464	594	0	109
204	1466	598	0	109
207	1471	600	0	109
210	1470	601	0	106
213	1468	603	0	105
216	1468	604	0	102
219	1466	607	0	105
222	1465	610	0	104
225	1465	611	0	105
228	1465	611	0	106
231	1465	611	0	108
234	1466	611	0	105
237	1465	611	0	111
240	1466	610	0	113
243	1465	609	0	112
246	1464	610	0	107
249	1462	612	0	101
252	1462	613	0	99
255	1462	613	0	99
258	1463	614	0	98
261	1464	615	0	101
264	1462	614	0	99
267	1462	615	0	98
270	1462	616	0	98
273	1463	618	0	100
276	1462	618	0	98
279	1462	620	0	98
282	1464	622	0	103
285	1468	626	0	100
288	1467	630	0	97
291	1467	631	0	99
294	1466	631	0	100
297	1470	633	0	96
300	1473	638	0	98
303	1473	641	0	103
306	1472	642	0	105
309	1473	644	0	99
312	1473	646	0	94
315	1474	644	0	99
318	1474	645	0	98
321	1472	645	0	100
324	1472	646	0	98
327	1474	646	0	89
330	1474	647	0	96
333	1474	650	0	94
336	1475	652	0	95
339	1473	652	0	96
342	1473	652	0	93
345	1473	654	0	89
348	1476	655	0	94
351	1478	657	0	104
354	1479	662	0	105
357	1479	660	0	112
360	1479	662	0	114
363	1481	663	0	114
366	1481	663	0	113
369	1481	660	0	107
372	1479	658	0	109
375	1477	657	0	109
378	1476	656	0	111
381	1477	653	0	104
384	1476	653	0	114
387	1477	653	0	109
390	1476	654	0	104
393	1478	656	0	108
396	1476	654	0	108
399	1476	652	0	105
402	1473	650	0	108
405	1472	648	0	109
408	1474	652	0	108
411	1473	649	0	116
414	1473	650	0	112
417	1474	651	0	108
420	1476	654	0	114
423	1476	652	0	115
426	1476	652	0	114
429	1479	654	0	114
432	1478	653	0	119
435	1477	651	0	118
438	1478	651	0	109
441	1477	648	0	109
444	1477	646	0	93
447	1475	646	0	83
450	1477	646	0	89
453	1477	648	0	106
456	1479	651	0	113
459	1482	655	0	116
462	1480	651	0	124
465	1481	649	0	123
468	1481	649	0	120
471	1481	651	0	110
474	1481	652	0	112
477	1481	652	0	119
480	1481	654	0	118
483	1484	657	0	121
486	1488	659	0	119
489	1488	661	0	118
492	1487	660	0	124
495	1486	658	0	128
498	1488	654	0	132
501	1489	651	0	128
504	1489	651	0	124
507	1487	650	0	129
510	1487	649	0	131
513	1488	650	0	133
516	1492	651	0	135
519	1493	648	0	146
522	1491	646	0	148
525	1489	645	0	148
528	1488	645	0	148
531	1489	644	0	155
534	1493	645	0	338
537	1497	644	0	342
540	1500	645	0	344
543	1501	646	0	352
546	1505	646	0	357
549	1507	646	0	359
552	1511	646	0	2
555	1513	647	0	181
558	1518	648	0	185
561	1528	647	0	182
564	1531	647	0	182
567	1534	647	0	186
570	1536	647	0	188
573	1542	645	0	197
576	1549	646	0	194
579	1553	644	0	194
582	1554	641	0	201
585	1555	640	0	202
588	1562	638	0	198
591	1563	637	0	199
594	1570	634	0	203
597	1578	632	0	201
600	1584	633	0	197
603	1588	632	0	195
606	1590	631	0	195
609	1596	629	0	190
612	1598	628	0	192
615	1605	627	0	193
618	1609	628	0	193
621	1614	627	0	185
624	1620	627	0	177
627	1626	627	0	176
630	1630	625	0	172
633	1633	623	0	171
636	1638	624	0	174
639	1643	623	0	173
642	1648	622	0	176
645	1648	623	0	179
648	1647	622	0	183
651	1648	623	0	190
654	1653	620	0	191
657	1658	617	0	193
660	1662	615	0	202
663	1669	612	0	207
666	1669	612	0	210
669	1670	612	0	211
672	1671	609	0	213
675	1671	608	0	216
678	1673	608	0	213
681	1675	607	0	213
684	1679	603	0	212
687	1681	598	0	213
690	1684	594	0	218
693	1688	592	0	213
696	1689	593	0	212
699	1692	593	0	210
702	1692	593	0	211
705	1691	597	0	209
708	1687	598	0	216
711	1688	598	0	223
714	1690	596	0	220
717	1694	591	0	222
720	1694	587	0	227
723	1694	585	0	235
726	1696	581	0	234
729	1699	572	0	236
732	1700	570	0	237
735	1700	568	0	235
738	1699	567	0	245
741	1701	566	0	245
744	1701	565	0	240
747	1701	567	0	244
750	1701	566	0	243
753	1698	572	0	242
756	1699	573	0	244
759	1700	573	0	242
762	1701	573	0	236
765	1702	571	0	232
768	1705	570	0	226
771	1707	569	0	221
774	1710	567	0	212
777	1714	564	0	206
780	1723	563	0	204
783	1731	560	0	180
786	1738	558	0	175
789	1746	558	0	176
792	1750	559	0	169
795	1754	560	0	167
798	1762	560	0	165
801	1765	559	0	172
804	1772	561	0	171
807	1776	563	0	164
810	1781	567	0	170
813	1786	568	0	158
816	1795	573	0	161
819	1797	575	0	171
822	1802	575	0	172
825	1805	574	0	176
828	1808	574	0	347
831	1811	573	0	162
834	1819	575	0	352
837	1821	575	0	170
840	1823	579	0	159
843	1830	582	0	153
846	1833	585	0	154
849	1851	589	0	150
852	1856	596	0	144
855	1859	600	0	138
858	1869	603	0	145
861	1875	606	0	143
864	1878	608	0	148
867	1882	611	0	147
870	1884	612	0	150
873	1884	611	0	150
876	1889	609	0	152
879	1897	613	0	145
882	1905	612	0	145
885	1913	615	0	154
891	1931	621	0	150
894	1929	619	0	151
897	1928	620	0	156
900	1930	620	0	158
903	1930	617	0	161
906	1933	609	0	169
909	1933	606	0	165
912	1934	606	0	162
915	1931	608	0	166
918	1933	610	0	166
921	1935	611	0	170
924	1936	611	0	172
927	1941	612	0	174
930	1943	613	0	179
933	1943	611	0	181
936	1943	612	0	183
939	1945	611	0	188
942	1952	611	0	189
945	1958	609	0	199
948	1959	607	0	197
951	1956	608	0	191
954	1957	609	0	195
957	1958	608	0	196
960	1961	604	0	201
963	1961	604	0	193
966	1965	605	0	191
969	1969	606	0	189
972	1973	603	0	197
975	1978	600	0	202
978	1980	600	0	199
981	1981	600	0	198
984	1982	600	0	198
987	1983	600	0	198
990	1988	599	0	188
993	1989	599	0	188
996	1990	599	0	185
999	1991	598	0	187
1002	1990	599	0	188
1005	1990	599	0	189
1008	1989	599	0	186
1011	1989	599	0	184
1014	1991	598	0	183
1017	1994	598	0	184
1020	1994	597	0	178
1023	1993	597	0	173
1026	1995	599	0	176
1029	1997	599	0	177
1032	2000	598	0	175
1035	1999	597	0	171
1038	2000	596	0	169
1041	1999	596	0	168
1044	1998	595	0	165
1047	2000	596	0	167
1050	2000	598	0	351
1053	2000	598	0	353
1056	2001	599	0	174
1059	2002	599	0	169
1062	2005	600	0	162
1065	2010	601	0	160
1068	2013	602	0	158
1071	2018	604	0	153
1074	2024	605	0	148
1077	2027	607	0	145
1080	2032	611	0	152
1083	2038	616	0	143
1086	2039	623	0	139
1089	2045	626	0	127
1092	2045	628	0	123
1095	2046	627	0	126
1098	2047	630	0	127
1101	2050	630	0	129
1104	2053	633	0	128
1107	2055	636	0	127
1110	2056	638	0	126
1113	2057	639	0	123
1116	2058	642	0	124
1119	2060	645	0	120
1122	2065	646	0	117
1125	2065	647	0	121
1128	2064	648	0	120
1131	2062	650	0	112
1134	2062	652	0	111
1137	2062	653	0	109
1140	2062	654	0	105
1143	2062	656	0	105
1146	2061	656	0	105
1149	2062	660	0	100
1152	2061	662	0	103
1155	2060	662	0	98
1158	2059	662	0	91
1161	2060	662	0	85
1164	2060	662	0	80
1167	2059	662	0	78
1170	2061	661	0	77
1173	2061	661	0	78
1176	2059	662	0	77
1179	2059	664	0	83
1182	2061	664	0	89
1185	2060	664	0	89
1188	2059	665	0	88
1191	2059	665	0	90
1194	2060	663	0	90
1197	2060	661	0	88
1200	2061	660	0	88
1203	2061	660	0	89
1206	2061	661	0	90
1209	2060	661	0	84
1212	2059	664	0	83
1215	2060	666	0	82
1218	2060	669	0	82
1221	2059	670	0	82
1224	2059	672	0	86
1227	2060	671	0	87
1230	2060	669	0	86
1233	2063	667	0	87
1236	2062	670	0	80
1239	2064	669	0	88
1242	2063	666	0	85
1245	2060	665	0	80
1248	2061	669	0	85
1251	2062	668	0	90
1254	2064	664	0	106
1257	2066	659	0	114
1260	2069	655	0	122
1263	2069	656	0	127
1266	2072	655	0	126
1269	2073	656	0	126
1272	2076	659	0	127
1275	2077	658	0	132
1278	2081	659	0	135
1281	2081	661	0	144
1284	2081	660	0	144
1287	2081	663	0	145
1290	2082	661	0	152
1293	2083	660	0	157
1296	2083	661	0	154
1299	2083	660	0	153
1302	2082	660	0	153
1305	2082	659	0	150
1308	2082	660	0	144
1311	2082	660	0	147
1314	2080	660	0	151
1317	2080	659	0	150
1320	2079	658	0	151
1323	2080	659	0	153
1326	2080	659	0	150
1329	2081	661	0	146
1332	2082	662	0	145
1335	2083	664	0	144
1338	2082	666	0	143
1341	2082	667	0	136
1344	2080	669	0	133
1347	2077	673	0	115
1350	2075	674	0	103
1353	2073	676	0	98
1356	2072	680	0	98
1359	2076	685	0	97
1362	2077	688	0	101
1365	2076	688	0	98
1368	2073	689	0	94
1371	2071	689	0	89
1374	2069	690	0	87
1377	2068	692	0	83
1380	2068	692	0	80
1383	2070	696	0	79
1386	2069	696	0	79
1389	2068	699	0	71
1392	2068	703	0	72
1395	2068	705	0	69
1398	2065	708	0	69
1401	2066	708	0	67
1404	2065	708	0	65
1407	2063	711	0	68
1410	2062	711	0	67
1413	2060	713	0	62
1416	2060	717	0	60
1419	2059	720	0	63
1422	2058	723	0	63
1425	2059	725	0	61
1428	2061	727	0	59
1431	2066	726	0	55
1434	2065	728	0	53
1437	2061	728	0	59
1440	2060	729	0	62
1443	2055	732	0	61
1446	2053	732	0	61
1449	2052	732	0	59
1452	2051	735	0	59
1455	2053	734	0	65
1458	2053	737	0	69
1461	2055	740	0	71
1464	2061	744	0	78
1467	2060	744	0	77
1470	2059	743	0	78
1473	2058	744	0	80
1476	2057	744	0	82
1479	2055	745	0	80
1482	2054	746	0	82
1485	2055	747	0	83
1488	2058	746	0	86
1491	2056	746	0	84
1494	2055	747	0	85
1497	2054	748	0	81
1500	2055	747	0	77
1503	2056	746	0	68
1506	2056	745	0	63
1509	2055	744	0	53
1512	2052	745	0	45
1515	2051	745	0	41
1518	2050	745	0	36
1521	2050	745	0	35
1524	2050	748	0	36
1527	2046	746	0	31
1530	2044	746	0	30
1533	2042	746	0	27
1536	2040	747	0	28
1539	2038	745	0	18
1542	2034	745	0	14
1545	2034	746	0	17
1548	2028	747	0	18
1551	2022	749	0	18
1554	2017	751	0	15
1557	2012	752	0	10
1560	2010	752	0	12
1563	2012	752	0	16
1566	2011	751	0	15
1569	2009	752	0	14
1572	2004	751	0	12
1575	2004	750	0	21
1578	2005	756	0	26
1581	2009	755	0	23
1584	2013	754	0	18
1587	2013	753	0	17
1590	2012	751	0	11
1593	2011	750	0	11
1596	2007	751	0	10
1599	2002	751	0	17
1602	1999	753	0	20
1605	1995	757	0	27
1608	1989	761	0	37
1611	1983	763	0	40
1614	1979	765	0	40
1617	1974	770	0	44
1620	1970	774	0	49
1623	1965	780	0	54
1626	1966	781	0	60
1629	1965	777	0	56
1632	1965	774	0	62
1635	1962	774	0	65
1638	1960	779	0	65
1641	1959	783	0	64
1644	1957	783	0	62
1647	1953	781	0	63
1650	1956	780	0	69
1653	1955	783	0	69
1656	1953	785	0	70
1659	1954	790	0	78
1662	1952	793	0	76
1665	1950	796	0	79
1668	1946	800	0	82
1671	1949	802	0	86
1674	1947	807	0	92
1677	1943	811	0	95
1680	1945	815	0	99
1683	1948	816	0	99
1686	1949	819	0	100
1689	1954	821	0	112
1692	1956	825	0	115
1695	1957	827	0	115
1698	1957	833	0	109
1701	1958	842	0	106
1704	1961	849	0	104
1707	1964	858	0	106
1710	1969	859	0	111
1713	1970	856	0	115
1716	1969	856	0	114
1719	1967	859	0	111
1722	1970	862	0	112
1725	1974	865	0	110
1728	1979	866	0	116
1731	1980	866	0	120
1734	1978	866	0	115
1737	1980	869	0	116
1740	1980	869	0	116
1743	1979	868	0	116
1746	1980	868	0	114
1749	1980	872	0	112
1752	1984	875	0	121
1755	1984	876	0	118
1758	1984	876	0	113
1761	1982	879	0	107
1764	1983	882	0	105
1767	1982	884	0	104
1770	1980	886	0	96
1773	1978	887	0	89
1776	1978	889	0	90
1779	1979	893	0	88
1782	1978	893	0	88
1785	1980	897	0	86
1788	1979	900	0	87
1791	1978	903	0	83
1794	1978	900	0	84
1797	1978	903	0	85
1800	1980	907	0	74
1803	1981	912	0	71
1806	1981	912	0	66
1809	1981	913	0	66
1812	1982	916	0	68
1815	1982	918	0	69
1818	1977	922	0	66
1821	1974	925	0	66
1824	1971	929	0	66
1827	1970	932	0	64
1830	1969	935	0	60
1833	1966	939	0	63
1836	1966	937	0	67
1839	1965	934	0	68
1842	1965	934	0	61
1845	1967	936	0	62
1848	1968	938	0	61
1851	1967	943	0	62
1854	1964	946	0	62
1857	1963	948	0	65
1860	1963	952	0	63
1863	1963	954	0	63
1866	1961	953	0	62
1869	1961	955	0	61
1872	1962	955	0	64
1875	1962	951	0	73
1878	1961	950	0	75
1881	1962	951	0	69
1884	1959	951	0	65
1887	1957	952	0	67
1890	1954	955	0	68
1893	1952	958	0	67
1896	1952	960	0	62
1899	1950	961	0	60
1902	1949	963	0	59
1905	1950	964	0	59
1908	1950	966	0	60
1911	1948	968	0	59
1914	1948	972	0	60
1917	1948	977	0	63
1920	1946	983	0	68
1923	1947	987	0	72
1926	1950	990	0	77
1929	1946	994	0	78
1932	1943	1002	0	74
1935	1939	1006	0	72
1938	1935	1010	0	72
1941	1932	1011	0	67
1944	1932	1012	0	68
1947	1933	1015	0	69
1950	1934	1018	0	67
1953	1933	1020	0	69
1956	1933	1022	0	69
1959	1931	1021	0	69
1962	1932	1025	0	69
1965	1930	1027	0	71
1968	1930	1028	0	71
1971	1930	1029	0	66
1974	1930	1029	0	68
1977	1930	1033	0	64
1980	1930	1031	0	71
1983	1933	1028	0	74
1986	1932	1029	0	75
1989	1929	1033	0	65
1992	1929	1035	0	67
1995	1929	1036	0	65
1998	1930	1036	0	70
2001	1931	1035	0	70
2004	1932	1034	0	62
2007	1928	1036	0	54
2010	1926	1037	0	54
2013	1931	1041	0	56
2016	1929	1042	0	54
2019	1926	1042	0	59
2022	1925	1043	0	62
2025	1924	1044	0	66
2028	1924	1044	0	64
2031	1925	1045	0	64
2034	1925	1044	0	60
2037	1926	1044	0	54
2040	1926	1044	0	56
2043	1926	1045	0	58
2046	1927	1044	0	61
2049	1926	1043	0	59
2052	1925	1045	0	60
2055	1927	1044	0	61
2058	1928	1043	0	51
2061	1927	1042	0	49
2064	1926	1043	0	49
2067	1924	1045	0	48
2070	1923	1045	0	52
2073	1922	1046	0	52
2076	1921	1047	0	51
2079	1919	1050	0	53
2082	1919	1051	0	54
2085	1921	1048	0	55
2088	1924	1045	0	61
2091	1925	1045	0	67
2094	1924	1046	0	70
2097	1925	1049	0	67
2100	1926	1051	0	72
2103	1924	1054	0	73
2106	1922	1058	0	78
2109	1919	1062	0	79
2112	1916	1065	0	78
2115	1915	1070	0	79
2118	1917	1079	0	79
2121	1917	1085	0	80
2124	1917	1087	0	77
2127	1913	1089	0	74
2130	1913	1097	0	79
2133	1910	1102	0	77
2136	1909	1106	0	70
2139	1910	1112	0	59
2142	1910	1115	0	55
2145	1911	1115	0	58
2148	1914	1114	0	66
2151	1910	1119	0	62
2154	1908	1121	0	66
2157	1905	1124	0	61
2160	1902	1130	0	58
2163	1902	1137	0	50
2166	1900	1141	0	47
2169	1899	1145	0	55
2172	1897	1146	0	53
2175	1898	1148	0	53
2178	1901	1150	0	55
2181	1901	1151	0	54
2184	1902	1151	0	55
2187	1896	1155	0	52
2190	1894	1159	0	59
2193	1890	1160	0	61
2196	1887	1165	0	56
2199	1886	1168	0	63
2202	1885	1168	0	65
2205	1885	1169	0	66
2208	1886	1168	0	69
2211	1886	1169	0	69
2214	1886	1171	0	70
2217	1885	1173	0	72
2220	1885	1173	0	73
2223	1884	1174	0	76
2226	1882	1176	0	75
2229	1879	1181	0	69
2232	1876	1185	0	71
2235	1873	1186	0	72
2238	1872	1187	0	75
2241	1872	1188	0	73
2244	1872	1189	0	77
2247	1872	1191	0	72
2250	1872	1191	0	71
2253	1872	1189	0	75
2256	1871	1188	0	79
2259	1869	1189	0	76
2262	1869	1191	0	77
2265	1870	1191	0	80
2268	1872	1191	0	80
2271	1873	1190	0	80
2274	1873	1190	0	82
2277	1874	1189	0	88
2280	1875	1190	0	90
2283	1875	1189	0	93
2286	1876	1189	0	94
2289	1876	1189	0	95
2292	1876	1190	0	94
2295	1876	1191	0	93
2298	1876	1190	0	92
2301	1876	1190	0	92
2304	1876	1190	0	91
2307	1876	1190	0	91
2310	1877	1190	0	93
2313	1876	1189	0	93
2316	1876	1188	0	93
2319	1876	1189	0	92
2322	1876	1189	0	91
2325	1876	1189	0	93
2328	1876	1189	0	94
2331	1876	1189	0	94
2334	1876	1190	0	94
2337	1876	1190	0	94
2340	1876	1189	0	92
2343	1876	1189	0	93
2346	1876	1188	0	91
2349	1876	1187	0	90
2352	1874	1187	0	93
2355	1871	1186	0	91
2358	1869	1187	0	90
2361	1868	1186	0	91
2364	1866	1187	0	90
2367	1865	1188	0	87
2370	1866	1189	0	92
2373	1865	1191	0	95
2376	1865	1192	0	100
2379	1864	1193	0	96
2382	1862	1192	0	92
2385	1860	1194	0	93
2388	1861	1195	0	95
2391	1859	1195	0	98
2394	1858	1197	0	99
2397	1860	1201	0	103
2400	1860	1201	0	113
2403	1860	1202	0	118
2406	1861	1202	0	113
2409	1859	1204	0	116
2412	1857	1203	0	115
2415	1859	1202	0	107
2418	1860	1203	0	110
2421	1857	1205	0	111
2424	1854	1205	0	113
2427	1853	1203	0	108
2430	1853	1199	0	102
2433	1852	1200	0	99
2436	1852	1201	0	100
2439	1852	1201	0	102
2442	1852	1201	0	102
2445	1853	1201	0	105
2448	1853	1200	0	100
2451	1852	1200	0	95
2454	1852	1200	0	87
2457	1852	1199	0	85
2460	1853	1198	0	80
2463	1853	1197	0	78
2466	1852	1197	0	75
2469	1854	1196	0	68
2472	1853	1197	0	70
2475	1851	1201	0	73
2478	1847	1203	0	71
2481	1845	1202	0	79
2484	1844	1201	0	79
2487	1843	1201	0	81
2490	1840	1203	0	83
2493	1838	1209	0	77
2496	1838	1212	0	74
2499	1842	1220	0	58
2502	1843	1222	0	50
2505	1843	1222	0	51
2508	1845	1225	0	54
2511	1842	1229	0	60
2514	1841	1228	0	61
2517	1842	1227	0	66
2520	1839	1229	0	68
2523	1839	1233	0	71
2526	1840	1236	0	76
2529	1839	1236	0	74
2532	1840	1236	0	73
2535	1840	1233	0	77
2538	1839	1232	0	74
2541	1842	1234	0	76
2544	1841	1234	0	77
2547	1841	1234	0	76
2550	1841	1234	0	77
2553	1843	1234	0	80
2556	1848	1236	0	89
2559	1852	1239	0	94
2562	1854	1239	0	108
2565	1852	1243	0	112
2568	1853	1249	0	122
2571	1857	1255	0	128
2574	1854	1252	0	125
2577	1855	1252	0	121
2580	1856	1251	0	117
2583	1856	1248	0	122
2586	1858	1249	0	121
2589	1862	1253	0	118
2592	1862	1256	0	118
2595	1863	1256	0	120
2598	1864	1255	0	119
2601	1863	1253	0	116
2604	1865	1256	0	113
2607	1867	1254	0	106
2610	1866	1249	0	97
2613	1865	1250	0	105
2616	1865	1255	0	104
2619	1867	1258	0	101
2622	1868	1260	0	96
2625	1873	1264	0	85
2628	1876	1265	0	82
2631	1876	1267	0	78
2634	1877	1270	0	77
2637	1877	1270	0	79
2640	1878	1271	0	85
2643	1879	1272	0	86
2646	1880	1274	0	80
2649	1879	1278	0	79
2652	1881	1280	0	81
2655	1880	1281	0	81
2658	1882	1284	0	82
2661	1883	1284	0	81
2664	1889	1288	0	70
2667	1888	1290	0	72
2670	1886	1294	0	68
2673	1887	1296	0	65
2676	1886	1297	0	60
2679	1883	1306	0	58
2682	1880	1313	0	59
2685	1877	1321	0	72
2688	1876	1326	0	73
2691	1877	1329	0	77
2694	1877	1333	0	80
2697	1873	1338	0	83
2700	1873	1346	0	80
2703	1871	1354	0	86
2706	1871	1356	0	89
2709	1871	1358	0	86
2712	1871	1358	0	85
2715	1872	1357	0	88
2718	1871	1360	0	86
2721	1872	1364	0	83
2724	1874	1366	0	84
2727	1876	1371	0	80
2730	1880	1379	0	76
2733	1878	1381	0	76
2736	1876	1387	0	80
2739	1877	1392	0	80
2742	1876	1398	0	85
2745	1885	1406	0	77
2748	1878	1407	0	85
2751	1879	1414	0	87
2754	1878	1416	0	86
2757	1881	1417	0	89
2760	1883	1419	0	86
2763	1882	1422	0	87
2766	1881	1426	0	84
2769	1880	1428	0	84
2772	1881	1430	0	89
2775	1881	1430	0	88
2778	1883	1429	0	87
2781	1881	1431	0	88
2784	1880	1432	0	88
2787	1878	1435	0	87
2790	1879	1435	0	86
2793	1879	1436	0	84
2796	1880	1437	0	84
2799	1880	1437	0	85
2802	1879	1440	0	85
2805	1878	1442	0	83
2808	1879	1443	0	83
2811	1878	1443	0	80
2814	1877	1446	0	78
2817	1877	1446	0	77
2820	1876	1444	0	79
2823	1876	1443	0	81
2826	1877	1443	0	81
2829	1876	1446	0	77
2832	1875	1448	0	77
2835	1875	1446	0	81
2838	1876	1445	0	83
2841	1878	1445	0	86
2844	1879	1444	0	96
2847	1880	1449	0	105
2850	1883	1450	0	107
2853	1884	1455	0	111
2856	1885	1455	0	116
2859	1886	1455	0	118
2862	1886	1457	0	121
2865	1888	1457	0	125
2868	1889	1457	0	125
2871	1890	1457	0	124
2874	1891	1457	0	126
2877	1892	1461	0	121
2880	1894	1462	0	127
2883	1895	1463	0	130
2886	1895	1466	0	132
2889	1897	1467	0	130
2892	1899	1469	0	130
2895	1899	1470	0	132
2898	1900	1472	0	129
2901	1902	1474	0	128
2904	1901	1474	0	130
2907	1900	1473	0	129
2910	1900	1473	0	129
2913	1901	1473	0	130
2916	1900	1472	0	129
2919	1900	1472	0	132
2922	1900	1472	0	134
2925	1902	1474	0	129
2928	1903	1477	0	128
2931	1906	1476	0	126
2934	1906	1476	0	128
2937	1907	1478	0	126
2940	1907	1479	0	129
2943	1908	1480	0	130
2946	1910	1480	0	130
2949	1911	1482	0	127
2952	1910	1481	0	125
2955	1910	1480	0	124
2958	1908	1479	0	118
2961	1906	1478	0	111
2964	1906	1477	0	114
2967	1903	1478	0	116
2970	1903	1479	0	117
2973	1903	1480	0	117
2976	1902	1482	0	115
2979	1901	1482	0	112
2982	1898	1481	0	107
2985	1896	1483	0	110
2988	1896	1484	0	108
2991	1898	1486	0	108
2994	1900	1490	0	105
2997	1900	1488	0	106
3000	1900	1491	0	101
3003	1901	1493	0	98
3006	1904	1500	0	98
3009	1904	1502	0	95
3012	1903	1508	0	93
3015	1904	1514	0	85
3018	1904	1517	0	84
3021	1903	1522	0	84
3024	1901	1528	0	76
3027	1902	1529	0	77
3030	1902	1526	0	72
3033	1901	1525	0	72
3036	1899	1527	0	70
3039	1898	1530	0	64
3042	1898	1530	0	64
3045	1897	1531	0	62
3048	1896	1530	0	64
3051	1897	1529	0	64
3054	1898	1528	0	67
3057	1898	1529	0	66
3060	1900	1530	0	68
3063	1898	1530	0	62
3066	1895	1531	0	61
3069	1896	1530	0	61
3072	1899	1526	0	63
3075	1899	1526	0	66
3078	1899	1529	0	68
3081	1899	1529	0	68
3084	1901	1529	0	65
3087	1901	1529	0	67
3090	1901	1529	0	69
3093	1901	1530	0	68
3096	1899	1532	0	66
3099	1899	1530	0	69
3102	1903	1528	0	66
3105	1904	1528	0	68
3108	1904	1528	0	71
3111	1904	1528	0	72
3114	1904	1526	0	72
3117	1904	1526	0	71
3120	1904	1525	0	65
3123	1903	1524	0	58
3126	1903	1523	0	58
3129	1907	1520	0	64
3132	1907	1520	0	63
3135	1905	1522	0	67
3138	1906	1523	0	70
3141	1906	1523	0	73
3144	1905	1524	0	73
3147	1905	1524	0	72
3150	1904	1525	0	73
3153	1905	1526	0	69
3156	1905	1525	0	68
3159	1904	1522	0	71
3162	1904	1521	0	73
3165	1904	1522	0	64
3168	1905	1523	0	62
3171	1906	1521	0	60
3174	1907	1519	0	59
3177	1907	1519	0	62
3180	1906	1521	0	65
3183	1906	1521	0	65
3186	1906	1519	0	63
3189	1908	1520	0	66
3192	1909	1521	0	69
3195	1909	1524	0	67
3198	1910	1523	0	67
3201	1909	1524	0	67
3204	1910	1522	0	67
3207	1908	1520	0	62
3210	1907	1519	0	63
3213	1908	1520	0	63
3216	1907	1519	0	60
3219	1906	1520	0	51
3222	1905	1521	0	47
3225	1904	1521	0	46
3228	1901	1521	0	39
3231	1901	1522	0	35
3234	1903	1521	0	37
3237	1903	1520	0	37
3240	1904	1521	0	44
3243	1904	1525	0	46
3246	1903	1525	0	51
3249	1902	1525	0	58
3252	1901	1524	0	59
3255	1902	1521	0	57
3258	1903	1521	0	61
3261	1904	1521	0	67
3264	1904	1520	0	67
3267	1904	1521	0	68
3270	1904	1522	0	70
3279	1903	1521	0	67
3282	1903	1520	0	61
3285	1904	1519	0	64
3288	1905	1518	0	65
3291	1905	1518	0	64
3294	1906	1518	0	65
3297	1906	1517	0	61
3300	1906	1517	0	61
3303	1908	1517	0	62
3306	1909	1516	0	63
3309	1909	1516	0	68
3312	1908	1516	0	70
3315	1906	1517	0	73
3318	1906	1516	0	73
3321	1906	1516	0	75
3324	1905	1517	0	76
3327	1905	1517	0	78
3330	1906	1517	0	79
3333	1906	1518	0	78
3336	1906	1516	0	79
3339	1910	1514	0	88
3342	1911	1513	0	97
3345	1912	1512	0	100
3348	1912	1513	0	106
3351	1912	1514	0	103
3354	1914	1517	0	109
3357	1916	1517	0	115
3360	1916	1517	0	114
3363	1915	1519	0	115
3366	1914	1521	0	121
3369	1914	1523	0	118
3372	1915	1525	0	123
3375	1916	1527	0	117
3378	1916	1530	0	122
3381	1916	1532	0	121
3384	1915	1535	0	118
3387	1916	1536	0	121
3390	1916	1539	0	123
3393	1918	1540	0	123
3396	1919	1541	0	125
3399	1920	1542	0	127
3402	1922	1544	0	125
3405	1923	1546	0	123
3408	1924	1545	0	126
3411	1926	1545	0	126
3414	1927	1546	0	123
3417	1930	1547	0	120
3420	1929	1547	0	124
3423	1928	1549	0	125
3426	1927	1550	0	129
3429	1928	1552	0	124
3432	1930	1554	0	124
3435	1929	1556	0	128
3438	1932	1559	0	130
3441	1936	1560	0	128
3444	1940	1562	0	119
3447	1942	1561	0	254
3450	1941	1566	0	106
3453	1942	1568	0	109
3456	1942	1570	0	110
3459	1944	1572	0	101
3462	1944	1575	0	96
3465	1945	1575	0	94
3468	1944	1574	0	97
3471	1947	1576	0	95
3474	1948	1580	0	93
3477	1948	1582	0	91
3480	1947	1587	0	93
3483	1947	1587	0	91
3486	1948	1587	0	89
3489	1952	1588	0	100
3492	1952	1590	0	101
3495	1950	1595	0	100
3498	1949	1601	0	94
3501	1949	1606	0	88
3504	1950	1606	0	94
3507	1950	1606	0	93
3510	1953	1605	0	95
3513	1955	1606	0	95
3516	1955	1609	0	100
3519	1957	1610	0	98
3522	1956	1612	0	93
3525	1954	1614	0	97
3528	1953	1617	0	100
3531	1955	1621	0	95
3534	1955	1624	0	98
3537	1954	1624	0	98
3540	1951	1627	0	98
3543	1949	1629	0	93
3546	1949	1630	0	88
3549	1948	1631	0	89
3552	1948	1632	0	90
3555	1948	1634	0	92
3558	1949	1633	0	95
3561	1949	1633	0	91
3564	1950	1636	0	92
3567	1949	1639	0	104
3570	1948	1640	0	106
3573	1947	1642	0	106
3576	1948	1644	0	109
3579	1949	1644	0	107
3582	1949	1643	0	110
3585	1950	1643	0	108
3588	1950	1644	0	107
3591	1950	1644	0	100
3594	1949	1645	0	97
3597	1948	1646	0	93
3600	1948	1647	0	92
3603	1949	1647	0	91
3606	1948	1650	0	88
3609	1946	1651	0	87
3612	1946	1652	0	88
3615	1946	1652	0	89
3618	1946	1652	0	90
3621	1945	1652	0	91
3624	1944	1655	0	91
3627	1945	1655	0	90
3630	1944	1657	0	88
3633	1942	1658	0	89
3636	1940	1660	0	89
3639	1941	1660	0	90
3642	1941	1662	0	93
3645	1940	1663	0	94
3648	1940	1664	0	92
3651	1940	1667	0	87
3654	1939	1669	0	87
3657	1939	1669	0	88
3660	1938	1671	0	89
3663	1938	1672	0	91
3666	1939	1673	0	90
3669	1944	1675	0	86
3672	1943	1673	0	88
3675	1941	1674	0	85
3678	1939	1675	0	86
3681	1938	1675	0	90
3684	1938	1676	0	91
3687	1937	1678	0	96
3690	1937	1680	0	95
3693	1936	1681	0	99
3696	1936	1681	0	101
3699	1936	1683	0	102
3702	1936	1684	0	100
3705	1936	1686	0	101
3708	1936	1687	0	101
3711	1934	1687	0	105
3714	1934	1687	0	107
3717	1933	1688	0	115
3720	1937	1689	0	112
3723	1936	1691	0	122
3726	1937	1693	0	122
3729	1938	1696	0	124
3732	1938	1696	0	120
3735	1938	1696	0	121
3738	1937	1696	0	120
3741	1938	1696	0	124
3744	1939	1696	0	125
3747	1937	1698	0	120
3756	1937	1695	0	120
3759	1940	1699	0	124
3762	1941	1703	0	121
3765	1941	1704	0	119
3768	1941	1706	0	116
3771	1941	1709	0	108
3774	1942	1710	0	113
3777	1944	1713	0	109
3780	1944	1714	0	108
3783	1945	1714	0	109
3786	1946	1717	0	105
3789	1946	1719	0	104
3792	1948	1720	0	109
3795	1948	1721	0	108
3798	1948	1721	0	109
3801	1948	1720	0	109
3804	1947	1719	0	99
3807	1948	1721	0	96
3810	1950	1721	0	99
3813	1952	1720	0	101
3816	1953	1721	0	98
3819	1953	1722	0	96
3822	1953	1722	0	91
3825	1954	1723	0	91
3828	1954	1724	0	90
3831	1953	1726	0	87
3834	1952	1728	0	86
3837	1949	1730	0	82
3840	1948	1732	0	81
3843	1949	1736	0	76
3846	1950	1740	0	68
3849	1950	1746	0	66
3852	1949	1747	0	65
3855	1949	1747	0	71
3858	1948	1751	0	71
3861	1948	1755	0	65
3864	1947	1757	0	70
3867	1947	1762	0	64
3870	1946	1765	0	64
3873	1946	1766	0	61
3876	1944	1767	0	63
3879	1943	1768	0	65
3882	1942	1769	0	64
3885	1941	1770	0	64
3888	1941	1772	0	62
3891	1940	1774	0	64
3894	1938	1776	0	64
3897	1938	1778	0	64
3900	1939	1779	0	67
3903	1938	1781	0	65
3906	1938	1784	0	68
3909	1938	1786	0	69
3912	1937	1789	0	66
3915	1937	1792	0	63
3918	1936	1796	0	67
3921	1935	1796	0	73
3924	1933	1797	0	74
3927	1933	1798	0	72
3930	1934	1797	0	73
3933	1933	1797	0	74
3936	1934	1798	0	73
3939	1933	1800	0	72
3942	1931	1801	0	72
3945	1930	1802	0	72
3948	1927	1803	0	69
3951	1925	1805	0	68
3954	1922	1809	0	67
3957	1921	1813	0	65
3960	1920	1814	0	67
3963	1917	1814	0	68
3966	1915	1815	0	67
3969	1913	1816	0	66
3972	1913	1816	0	64
3975	1913	1817	0	66
3978	1913	1817	0	64
3981	1913	1817	0	63
3984	1915	1816	0	60
3987	1915	1814	0	59
3990	1914	1815	0	64
3993	1915	1816	0	72
3996	1916	1818	0	77
3999	1916	1820	0	77
4002	1917	1823	0	80
4005	1919	1825	0	87
4008	1919	1825	0	89
4011	1919	1827	0	89
4014	1919	1828	0	89
4017	1919	1830	0	86
4020	1919	1833	0	85
4023	1922	1838	0	82
4026	1922	1839	0	82
4029	1920	1839	0	85
4032	1920	1839	0	87
4035	1920	1839	0	93
4038	1919	1840	0	92
4041	1919	1840	0	91
4044	1919	1840	0	89
4047	1918	1841	0	84
4050	1918	1843	0	77
4053	1917	1842	0	74
4056	1916	1842	0	77
4059	1917	1841	0	81
4062	1918	1839	0	86
4065	1919	1837	0	93
4068	1920	1836	0	97
4071	1921	1836	0	100
4074	1923	1835	0	106
4077	1924	1834	0	113
4080	1925	1832	0	124
4083	1924	1830	0	124
4086	1925	1830	0	123
4089	1925	1831	0	126
4092	1927	1831	0	128
4095	1927	1831	0	128
4098	1928	1830	0	131
4101	1929	1830	0	139
4104	1929	1830	0	140
4107	1929	1830	0	139
4110	1931	1831	0	135
4113	1935	1833	0	134
4116	1937	1833	0	133
4119	1937	1833	0	133
4122	1938	1833	0	133
4125	1941	1834	0	133
4128	1942	1834	0	136
4131	1945	1834	0	138
4134	1946	1835	0	137
4137	1947	1836	0	135
4140	1948	1839	0	130
4143	1950	1839	0	131
4146	1950	1840	0	135
4149	1951	1840	0	136
4152	1951	1842	0	129
4155	1951	1840	0	132
4158	1950	1839	0	135
4161	1950	1840	0	133
4164	1951	1839	0	132
4167	1951	1840	0	135
4170	1952	1841	0	142
4173	1954	1841	0	140
4176	1953	1840	0	136
4179	1951	1840	0	138
4182	1951	1843	0	132
4185	1951	1842	0	133
4188	1951	1840	0	131
4191	1951	1839	0	137
4194	1952	1840	0	141
4197	1954	1840	0	149
4200	1956	1840	0	151
4203	1956	1841	0	151
4206	1957	1841	0	150
4209	1957	1841	0	148
4212	1956	1841	0	135
4215	1955	1842	0	132
4218	1956	1840	0	136
4221	1954	1837	0	125
4224	1951	1835	0	116
4227	1948	1833	0	101
4230	1947	1831	0	92
4233	1946	1830	0	90
4236	1945	1832	0	79
4239	1942	1832	0	70
4242	1943	1833	0	62
4245	1943	1835	0	67
4248	1941	1835	0	64
4251	1939	1835	0	67
4254	1938	1836	0	67
4257	1937	1837	0	62
4260	1935	1837	0	58
4263	1933	1838	0	59
4266	1931	1838	0	59
4269	1931	1839	0	59
4272	1929	1840	0	56
4275	1928	1842	0	58
4278	1926	1844	0	57
4281	1924	1845	0	56
4284	1924	1846	0	58
4287	1924	1848	0	58
4290	1924	1850	0	62
4293	1924	1851	0	56
4296	1924	1852	0	49
4299	1923	1854	0	47
4302	1921	1852	0	39
4305	1920	1853	0	38
4308	1918	1853	0	36
4311	1917	1852	0	44
4314	1918	1854	0	42
4317	1921	1853	0	36
4320	1922	1853	0	45
4323	1922	1852	0	53
4326	1920	1852	0	49
4329	1917	1853	0	44
4332	1915	1855	0	42
4335	1914	1856	0	39
4338	1911	1857	0	38
4341	1909	1860	0	39
4344	1908	1862	0	43
4347	1905	1864	0	39
4350	1902	1870	0	40
4353	1900	1872	0	42
4356	1902	1872	0	49
4359	1900	1872	0	41
4362	1898	1871	0	38
4365	1900	1870	0	36
4368	1900	1871	0	38
4371	1899	1872	0	33
4374	1901	1874	0	32
4377	1901	1874	0	32
4380	1904	1875	0	28
4383	1906	1874	0	41
4386	1903	1875	0	47
4389	1903	1876	0	50
4392	1901	1878	0	54
4395	1901	1879	0	54
4398	1900	1879	0	51
4401	1899	1879	0	47
4404	1897	1879	0	48
4407	1895	1879	0	42
4410	1892	1880	0	34
4413	1890	1880	0	29
4416	1885	1881	0	28
4419	1882	1881	0	28
4422	1880	1880	0	25
4425	1880	1880	0	24
4428	1880	1882	0	22
4431	1880	1882	0	21
4434	1880	1882	0	20
4437	1878	1882	0	25
4440	1875	1882	0	23
4443	1875	1883	0	25
4446	1873	1885	0	25
4449	1872	1886	0	26
4452	1870	1888	0	29
4455	1870	1891	0	26
4458	1869	1892	0	27
4461	1867	1891	0	30
4464	1866	1892	0	33
4467	1863	1895	0	39
4470	1862	1896	0	37
4473	1860	1898	0	36
4476	1860	1899	0	35
4479	1859	1899	0	32
4482	1859	1899	0	29
4485	1857	1902	0	33
4488	1858	1905	0	28
4491	1858	1906	0	24
4494	1859	1907	0	25
4497	1859	1906	0	24
4500	1860	1905	0	26
4503	1861	1906	0	28
4506	1863	1906	0	31
4509	1863	1906	0	33
4512	1862	1906	0	34
4515	1860	1907	0	32
4518	1859	1907	0	30
4521	1859	1907	0	33
4524	1859	1909	0	36
4527	1859	1910	0	36
4530	1859	1912	0	41
4533	1858	1915	0	51
4536	1855	1917	0	52
4539	1852	1920	0	54
4542	1851	1921	0	54
4545	1856	1919	0	54
4548	1860	1917	0	57
4551	1859	1917	0	54
4554	1858	1917	0	54
4557	1859	1917	0	55
4560	1859	1916	0	55
4563	1858	1916	0	53
4566	1858	1917	0	52
4569	1857	1917	0	51
4572	1858	1917	0	52
4575	1859	1917	0	53
4578	1860	1916	0	52
4581	1858	1917	0	54
4584	1860	1915	0	55
4587	1861	1914	0	58
4590	1861	1914	0	59
4593	1862	1915	0	59
4596	1861	1915	0	58
4599	1861	1915	0	59
4602	1862	1915	0	62
4605	1862	1915	0	60
4608	1862	1914	0	49
4611	1862	1913	0	43
4614	1859	1912	0	41
4617	1858	1912	0	37
4620	1857	1911	0	28
4623	1854	1911	0	24
4626	1853	1909	0	21
4629	1852	1909	0	17
4632	1852	1908	0	15
4635	1852	1908	0	13
4638	1853	1907	0	14
4641	1854	1907	0	17
4644	1857	1907	0	21
4647	1858	1907	0	25
4650	1858	1907	0	27
4653	1857	1907	0	27
4656	1856	1907	0	28
4659	1856	1907	0	30
4662	1858	1907	0	29
4665	1859	1907	0	28
4668	1858	1909	0	20
4671	1855	1909	0	20
4674	1854	1909	0	14
4677	1853	1908	0	9
4680	1852	1908	0	9
4683	1851	1907	0	6
4686	1850	1908	0	7
4689	1849	1909	0	5
4692	1849	1909	0	6
4695	1850	1909	0	4
4698	1853	1909	0	7
4701	1852	1910	0	9
4704	1853	1910	0	8
4707	1854	1909	0	7
4710	1856	1909	0	4
4713	1856	1908	0	4
4716	1855	1908	0	3
4719	1855	1907	0	2
4722	1853	1907	0	1
4725	1853	1908	0	2
4728	1853	1908	0	4
4731	1853	1909	0	7
4734	1852	1910	0	10
4737	1852	1911	0	12
4740	1853	1911	0	12
4743	1851	1912	0	12
4746	1849	1913	0	17
4749	1848	1914	0	23
4752	1849	1915	0	26
4755	1853	1916	0	32
4758	1852	1918	0	41
4761	1852	1919	0	45
4764	1853	1919	0	45
4767	1855	1916	0	33
4770	1858	1915	0	21
4773	1859	1913	0	13
4776	1854	1911	0	2
4779	1851	1908	0	2
4782	1849	1907	0	354
4785	1847	1905	0	346
4788	1846	1904	0	339
4791	1846	1901	0	334
4794	1846	1900	0	334
4797	1845	1899	0	333
4800	1843	1896	0	330
4803	1846	1889	0	331
4806	1844	1888	0	330
4809	1842	1888	0	329
4812	1842	1886	0	326
4815	1840	1885	0	324
4818	1839	1883	0	320
4821	1838	1881	0	319
4824	1838	1879	0	316
4827	1839	1878	0	313
4830	1838	1875	0	313
4833	1839	1873	0	309
4836	1838	1871	0	311
4839	1838	1868	0	303
4842	1837	1868	0	305
4845	1837	1867	0	306
4848	1837	1866	0	309
4851	1836	1864	0	311
4854	1834	1863	0	315
4857	1832	1862	0	317
4860	1829	1860	0	320
4863	1831	1854	0	328
4866	1830	1851	0	326
4869	1830	1851	0	326
4872	1830	1851	0	323
4875	1829	1852	0	323
4878	1828	1851	0	323
4881	1826	1850	0	324
4884	1826	1849	0	320
4887	1825	1848	0	324
4890	1823	1848	0	325
4893	1822	1845	0	328
4896	1820	1846	0	329
4899	1820	1847	0	328
4902	1819	1847	0	328
4905	1817	1846	0	330
4908	1814	1845	0	331
4911	1813	1846	0	332
4914	1812	1845	0	332
4917	1811	1844	0	333
4920	1811	1842	0	330
4923	1812	1842	0	326
4926	1814	1840	0	319
4929	1814	1839	0	317
4932	1814	1836	0	308
4935	1812	1836	0	304
4938	1816	1836	0	295
4941	1816	1837	0	297
4944	1814	1837	0	298
4947	1813	1835	0	295
4950	1814	1833	0	291
4953	1813	1833	0	289
4956	1814	1835	0	289
4959	1814	1834	0	285
4962	1814	1831	0	284
4965	1813	1828	0	285
4968	1814	1827	0	282
4971	1817	1826	0	275
4974	1816	1824	0	273
4977	1816	1821	0	270
4980	1816	1821	0	268
4983	1819	1820	0	264
4986	1819	1817	0	268
4989	1818	1814	0	268
4992	1816	1811	0	264
4995	1815	1809	0	267
4998	1815	1807	0	268
5001	1814	1805	0	266
5004	1813	1803	0	260
5007	1813	1800	0	252
5010	1814	1798	0	256
5013	1814	1798	0	254
5016	1815	1798	0	255
5019	1816	1798	0	254
5022	1814	1797	0	252
5025	1814	1798	0	255
5028	1814	1800	0	260
5031	1813	1800	0	259
5034	1811	1800	0	260
5037	1813	1802	0	256
5040	1813	1800	0	253
5043	1813	1797	0	250
5046	1814	1796	0	248
5049	1816	1794	0	246
5052	1815	1792	0	243
5055	1814	1789	0	240
5058	1816	1788	0	236
5061	1817	1786	0	230
5064	1819	1784	0	224
5067	1822	1780	0	223
5070	1825	1777	0	221
5073	1826	1777	0	220
5076	1830	1774	0	216
5079	1832	1773	0	218
5082	1834	1773	0	217
5085	1835	1772	0	218
5088	1836	1771	0	219
5091	1837	1771	0	217
5094	1837	1771	0	214
5097	1837	1770	0	214
5100	1836	1770	0	216
5103	1836	1769	0	215
5106	1835	1768	0	217
5109	1834	1768	0	212
5112	1834	1768	0	212
5115	1834	1769	0	211
5118	1834	1769	0	211
5121	1834	1768	0	214
5124	1837	1767	0	220
5127	1840	1765	0	225
5130	1842	1763	0	226
5133	1842	1761	0	226
5136	1842	1760	0	226
5139	1843	1760	0	230
5142	1845	1760	0	237
5145	1845	1761	0	237
5148	1845	1760	0	240
5151	1845	1759	0	242
5154	1844	1759	0	240
5157	1845	1759	0	241
5160	1845	1758	0	241
5163	1845	1758	0	241
5166	1845	1758	0	241
5169	1845	1758	0	244
5172	1844	1758	0	244
5175	1844	1757	0	246
5178	1844	1758	0	243
5181	1844	1758	0	243
5184	1844	1758	0	242
5187	1845	1759	0	242
5190	1846	1760	0	231
5193	1847	1760	0	224
5196	1848	1758	0	224
5199	1848	1758	0	223
5202	1847	1759	0	221
5205	1847	1760	0	225
5208	1847	1761	0	230
5211	1846	1761	0	232
5214	1846	1759	0	234
5217	1846	1759	0	237
5220	1846	1759	0	240
5223	1845	1759	0	239
5226	1844	1758	0	236
5229	1843	1760	0	233
5232	1843	1760	0	231
5235	1843	1761	0	231
5238	1843	1762	0	226
5241	1844	1761	0	228
5244	1845	1761	0	221
5247	1847	1760	0	220
5250	1850	1756	0	222
5253	1852	1755	0	224
5256	1852	1755	0	224
5259	1855	1754	0	223
5262	1856	1752	0	224
5265	1857	1752	0	222
5268	1857	1751	0	223
5271	1858	1750	0	224
5274	1857	1749	0	221
5277	1858	1750	0	218
5280	1860	1748	0	217
5283	1861	1747	0	216
5286	1862	1747	0	214
5289	1863	1746	0	215
5292	1863	1745	0	213
5295	1863	1745	0	213
5298	1862	1745	0	209
5301	1864	1745	0	208
5304	1866	1745	0	204
5307	1868	1744	0	203
5310	1870	1744	0	202
5313	1872	1744	0	201
5316	1873	1743	0	204
5319	1873	1742	0	205
5322	1875	1741	0	205
5325	1877	1740	0	206
5328	1877	1739	0	206
5331	1879	1736	0	203
5334	1880	1736	0	197
5337	1880	1734	0	196
5340	1881	1735	0	200
5343	1882	1734	0	202
5346	1884	1732	0	201
5349	1887	1732	0	194
5352	1890	1735	0	194
5355	1892	1732	0	190
5358	1893	1731	0	191
5361	1894	1733	0	190
5364	1898	1733	0	192
5367	1899	1733	0	191
5370	1899	1733	0	189
5373	1901	1733	0	189
5376	1902	1729	0	190
5379	1904	1728	0	195
5382	1908	1727	0	200
5385	1910	1726	0	203
5388	1914	1725	0	200
5391	1914	1725	0	199
5394	1915	1726	0	197
5397	1916	1726	0	198
5400	1917	1724	0	201
5403	1921	1720	0	207
5406	1923	1717	0	211
5409	1923	1716	0	213
5412	1923	1715	0	215
5415	1923	1714	0	218
5418	1924	1713	0	218
5421	1926	1709	0	217
5424	1927	1708	0	221
5427	1929	1707	0	220
5430	1930	1708	0	218
5433	1930	1707	0	218
5436	1929	1706	0	218
5439	1929	1705	0	220
5442	1929	1705	0	218
5445	1929	1705	0	217
5448	1929	1704	0	216
5451	1930	1704	0	214
5454	1931	1703	0	215
5457	1931	1703	0	216
5460	1930	1703	0	214
5463	1928	1706	0	210
5466	1928	1705	0	207
5469	1928	1704	0	204
5472	1929	1702	0	208
5475	1930	1701	0	212
5478	1931	1700	0	213
5481	1931	1700	0	213
5484	1931	1700	0	212
5487	1931	1700	0	211
5490	1931	1700	0	213
5493	1931	1700	0	214
5496	1931	1699	0	214
5499	1931	1698	0	218
5502	1931	1698	0	217
5505	1930	1697	0	218
5508	1929	1696	0	218
5511	1929	1694	0	213
5514	1930	1694	0	211
5517	1932	1695	0	205
5520	1933	1696	0	201
5523	1933	1696	0	198
5526	1935	1695	0	196
5529	1938	1695	0	200
5532	1940	1694	0	201
5535	1941	1691	0	208
5538	1943	1688	0	216
5541	1943	1684	0	219
5544	1943	1681	0	225
5547	1940	1678	0	231
5550	1940	1674	0	234
5553	1941	1671	0	239
5556	1943	1666	0	236
5559	1945	1663	0	232
5562	1945	1660	0	233
5565	1946	1659	0	236
5568	1945	1658	0	244
5571	1945	1658	0	253
5574	1946	1657	0	252
5577	1947	1656	0	251
5580	1947	1655	0	252
5583	1948	1654	0	253
5586	1947	1652	0	254
5589	1947	1651	0	251
5592	1947	1650	0	253
5595	1946	1648	0	254
5598	1946	1645	0	257
5601	1945	1644	0	259
5604	1945	1642	0	259
5607	1946	1638	0	261
5610	1945	1637	0	262
5613	1945	1634	0	264
5616	1945	1630	0	262
5619	1945	1628	0	265
5622	1943	1624	0	267
5625	1943	1624	0	264
5628	1947	1626	0	272
5631	1946	1624	0	270
5634	1945	1622	0	269
5637	1945	1623	0	268
5640	1946	1624	0	268
5643	1946	1625	0	269
5646	1946	1626	0	268
5649	1945	1627	0	268
5652	1946	1626	0	267
5655	1947	1626	0	264
5658	1946	1626	0	266
5661	1945	1626	0	266
5664	1945	1625	0	268
5667	1945	1624	0	269
5670	1946	1623	0	270
5673	1945	1623	0	269
5676	1943	1622	0	264
5679	1943	1619	0	253
5682	1945	1617	0	254
5685	1945	1617	0	253
5688	1944	1617	0	249
5691	1943	1618	0	245
5694	1941	1618	0	244
5697	1941	1618	0	243
5700	1940	1618	0	243
5703	1941	1618	0	244
5706	1941	1616	0	247
5709	1942	1616	0	250
5712	1943	1615	0	251
5715	1944	1614	0	251
5718	1946	1610	0	254
5721	1945	1610	0	250
5724	1943	1607	0	250
5727	1939	1604	0	243
5730	1939	1603	0	245
5733	1941	1600	0	250
5736	1942	1599	0	246
5739	1944	1599	0	242
5742	1947	1598	0	246
5745	1948	1598	0	250
5748	1947	1597	0	250
5751	1948	1596	0	249
5754	1947	1595	0	251
5757	1948	1594	0	250
5760	1950	1592	0	248
5763	1950	1591	0	249
5766	1950	1590	0	248
5769	1948	1590	0	247
5772	1949	1590	0	250
5775	1950	1591	0	251
5778	1950	1595	0	262
5781	1950	1594	0	264
5784	1950	1593	0	266
5787	1950	1589	0	268
5790	1950	1588	0	266
5793	1950	1586	0	271
5796	1949	1585	0	265
5799	1949	1583	0	265
5802	1952	1583	0	265
5805	1952	1583	0	261
5808	1951	1584	0	258
5811	1953	1585	0	265
5814	1955	1587	0	275
5817	1955	1587	0	276
5820	1956	1587	0	280
5823	1956	1589	0	280
5826	1957	1588	0	284
5829	1956	1588	0	276
5832	1953	1587	0	262
5835	1951	1588	0	260
5838	1950	1588	0	253
5841	1950	1589	0	253
5844	1951	1589	0	255
5847	1951	1588	0	253
5850	1952	1589	0	251
5853	1954	1591	0	249
5856	1954	1591	0	247
5859	1956	1587	0	243
5862	1957	1585	0	233
5865	1958	1585	0	232
5868	1960	1585	0	227
5871	1961	1585	0	225
5874	1960	1584	0	226
5877	1959	1585	0	221
5880	1959	1585	0	220
5883	1960	1586	0	219
5886	1960	1586	0	219
5889	1960	1587	0	217
5892	1958	1587	0	220
5895	1957	1587	0	222
5898	1957	1584	0	240
5901	1955	1582	0	248
5904	1957	1579	0	250
5907	1956	1576	0	256
5910	1954	1573	0	260
5913	1953	1571	0	261
5916	1954	1567	0	264
5919	1954	1565	0	265
5922	1954	1564	0	267
5925	1955	1561	0	266
5928	1955	1560	0	268
5931	1959	1560	0	271
5934	1957	1558	0	271
5937	1955	1557	0	270
5940	1954	1557	0	273
5943	1955	1558	0	272
5946	1955	1558	0	273
5949	1954	1558	0	271
5952	1953	1558	0	272
5955	1952	1557	0	273
5958	1953	1557	0	272
5961	1953	1558	0	274
5964	1953	1561	0	277
5967	1953	1563	0	279
5970	1953	1564	0	281
5973	1953	1564	0	280
5976	1953	1564	0	280
5979	1953	1564	0	278
5982	1953	1563	0	280
5985	1952	1561	0	281
5988	1949	1558	0	284
5991	1948	1555	0	286
5994	1948	1552	0	285
5997	1947	1549	0	285
6000	1946	1548	0	289
6003	1946	1547	0	292
6006	1947	1546	0	292
6009	1949	1545	0	290
6012	1949	1544	0	290
[truncated: 979 more rows]
