# Supplementary material for: Markerless tracking of an entire honey bee colony
Source: Nat Commun. 2021 Mar 19;12:1733. doi: 10.1038/s41467-021-21769-1 (PMC7979864; doi:10.1038/s41467-021-21769-1)
Supplement: Supplementary file 4 — Description of Additional Supplementary Files [file 41467_2021_21769_MOESM4_ESM.zip › raw_source/fig_5_sup_fig_21_22/S1_trajectories/000722.txt]

0	1541	1137	0	225
3	1541	1138	0	227
6	1541	1138	0	225
9	1541	1140	0	235
12	1543	1140	0	234
15	1542	1141	0	237
18	1542	1140	0	236
21	1541	1140	0	235
24	1541	1140	0	235
27	1541	1141	0	234
30	1541	1141	0	234
33	1541	1140	0	232
36	1540	1140	0	232
39	1540	1141	0	230
42	1541	1141	0	229
45	1541	1141	0	224
48	1541	1142	0	219
51	1540	1143	0	216
54	1541	1145	0	217
57	1542	1147	0	220
60	1543	1147	0	220
63	1541	1147	0	219
66	1541	1147	0	218
69	1541	1147	0	212
72	1541	1148	0	215
75	1541	1148	0	215
78	1541	1147	0	212
81	1541	1148	0	212
84	1541	1149	0	209
87	1541	1148	0	207
90	1541	1147	0	203
93	1541	1147	0	202
96	1541	1147	0	203
99	1540	1147	0	205
102	1541	1148	0	205
105	1542	1148	0	208
108	1542	1148	0	203
111	1542	1147	0	206
114	1542	1147	0	206
117	1541	1147	0	205
120	1541	1147	0	208
123	1541	1146	0	208
126	1541	1146	0	207
129	1540	1144	0	201
132	1541	1144	0	201
135	1541	1143	0	201
138	1542	1142	0	200
141	1542	1142	0	200
144	1542	1142	0	199
147	1543	1142	0	200
150	1542	1142	0	200
153	1543	1142	0	200
156	1543	1142	0	200
159	1543	1142	0	202
162	1543	1142	0	200
165	1543	1142	0	200
168	1543	1142	0	198
171	1544	1142	0	198
174	1545	1142	0	198
177	1544	1143	0	201
180	1544	1143	0	199
183	1544	1144	0	197
186	1542	1144	0	197
189	1542	1144	0	198
192	1542	1143	0	201
195	1541	1143	0	195
198	1542	1143	0	197
201	1543	1143	0	197
204	1543	1143	0	197
207	1544	1143	0	195
210	1544	1143	0	196
213	1544	1144	0	196
216	1544	1143	0	197
219	1544	1143	0	196
222	1544	1143	0	196
225	1544	1144	0	197
228	1544	1144	0	198
231	1544	1145	0	198
234	1543	1145	0	198
237	1544	1145	0	197
240	1544	1145	0	196
243	1544	1145	0	196
246	1544	1145	0	194
249	1544	1145	0	194
252	1543	1145	0	193
255	1544	1145	0	193
258	1543	1145	0	193
261	1544	1145	0	194
264	1545	1147	0	198
267	1546	1147	0	196
270	1546	1148	0	198
273	1546	1148	0	198
276	1546	1149	0	199
279	1546	1148	0	200
282	1546	1148	0	201
285	1546	1148	0	198
288	1546	1147	0	198
291	1545	1147	0	199
294	1546	1147	0	197
297	1546	1147	0	198
300	1546	1148	0	198
303	1546	1148	0	198
306	1546	1148	0	197
309	1546	1148	0	197
312	1546	1148	0	198
315	1547	1148	0	200
318	1548	1148	0	199
321	1547	1148	0	199
324	1548	1149	0	202
327	1550	1148	0	208
330	1549	1147	0	209
333	1550	1147	0	206
336	1551	1147	0	206
339	1554	1146	0	201
342	1554	1146	0	202
345	1553	1147	0	203
348	1553	1148	0	203
351	1553	1148	0	201
354	1554	1148	0	201
357	1555	1149	0	204
360	1556	1150	0	205
363	1556	1150	0	208
366	1555	1150	0	206
369	1555	1150	0	206
372	1554	1149	0	205
375	1553	1149	0	203
378	1550	1149	0	207
381	1550	1149	0	204
384	1550	1148	0	205
387	1551	1150	0	205
390	1551	1151	0	204
393	1550	1151	0	203
396	1550	1151	0	198
399	1549	1153	0	194
402	1550	1153	0	188
405	1550	1155	0	197
408	1551	1156	0	200
411	1552	1157	0	198
414	1553	1157	0	195
417	1555	1157	0	194
420	1556	1156	0	193
423	1556	1157	0	193
426	1555	1155	0	194
429	1556	1155	0	196
432	1556	1155	0	198
435	1556	1155	0	203
438	1557	1154	0	202
441	1558	1155	0	203
444	1558	1155	0	200
447	1560	1155	0	198
450	1561	1155	0	200
453	1564	1154	0	210
456	1567	1154	0	214
459	1568	1154	0	218
462	1568	1153	0	219
465	1569	1150	0	230
468	1568	1147	0	243
471	1568	1144	0	248
474	1568	1143	0	250
477	1568	1144	0	251
480	1568	1144	0	252
483	1568	1144	0	254
486	1568	1143	0	253
489	1567	1142	0	253
492	1567	1142	0	255
495	1567	1142	0	256
498	1568	1142	0	255
501	1568	1142	0	257
504	1567	1141	0	259
507	1567	1141	0	260
510	1567	1141	0	260
513	1567	1141	0	262
516	1566	1141	0	263
519	1565	1140	0	264
522	1565	1140	0	263
525	1564	1141	0	263
528	1564	1141	0	263
531	1563	1141	0	263
534	1563	1141	0	262
537	1563	1141	0	262
540	1563	1141	0	263
543	1563	1141	0	263
546	1562	1140	0	266
549	1562	1138	0	265
552	1561	1139	0	267
555	1561	1139	0	267
558	1561	1139	0	267
561	1561	1139	0	269
564	1561	1139	0	269
567	1561	1139	0	269
570	1561	1139	0	269
573	1562	1139	0	270
576	1562	1139	0	271
579	1563	1138	0	271
582	1563	1139	0	272
585	1563	1139	0	271
588	1563	1139	0	272
591	1563	1139	0	271
594	1563	1138	0	272
597	1563	1139	0	271
600	1564	1139	0	271
603	1564	1139	0	271
606	1564	1139	0	271
609	1565	1139	0	273
612	1565	1140	0	275
615	1566	1142	0	281
618	1565	1143	0	278
621	1564	1143	0	278
624	1564	1143	0	281
627	1565	1144	0	283
630	1564	1144	0	281
633	1564	1144	0	281
636	1564	1144	0	282
639	1564	1144	0	281
642	1563	1145	0	280
645	1563	1145	0	281
648	1563	1145	0	282
651	1563	1145	0	280
654	1563	1146	0	279
657	1563	1146	0	279
660	1563	1145	0	280
663	1563	1145	0	280
666	1563	1146	0	280
669	1563	1146	0	280
672	1562	1146	0	280
675	1562	1146	0	280
678	1562	1147	0	280
681	1562	1147	0	279
684	1562	1146	0	279
687	1563	1147	0	280
690	1563	1147	0	279
693	1563	1147	0	279
696	1563	1147	0	279
699	1563	1147	0	281
702	1564	1147	0	281
705	1563	1147	0	281
708	1563	1147	0	280
711	1563	1147	0	280
714	1563	1146	0	281
717	1563	1147	0	281
720	1563	1147	0	281
723	1563	1147	0	281
726	1563	1147	0	281
729	1563	1147	0	281
732	1563	1147	0	280
735	1563	1147	0	280
738	1563	1147	0	280
741	1563	1148	0	280
744	1563	1147	0	280
747	1564	1147	0	281
750	1564	1147	0	282
753	1564	1147	0	282
756	1563	1146	0	282
759	1563	1146	0	281
762	1563	1146	0	280
765	1563	1146	0	281
768	1563	1146	0	282
771	1563	1146	0	281
774	1563	1146	0	281
777	1564	1146	0	283
780	1564	1146	0	282
783	1564	1147	0	283
786	1564	1147	0	284
789	1564	1147	0	284
792	1564	1147	0	282
795	1564	1147	0	282
798	1564	1147	0	280
801	1564	1147	0	280
804	1564	1147	0	280
807	1564	1147	0	281
810	1563	1147	0	281
813	1563	1146	0	281
816	1563	1146	0	282
819	1564	1146	0	282
822	1564	1147	0	281
825	1564	1147	0	281
828	1564	1147	0	283
831	1564	1148	0	283
834	1564	1148	0	278
837	1563	1147	0	280
840	1563	1145	0	275
843	1562	1143	0	272
846	1563	1143	0	269
849	1563	1142	0	267
852	1564	1141	0	267
855	1564	1141	0	268
858	1564	1141	0	267
861	1563	1141	0	267
864	1563	1140	0	268
867	1563	1140	0	267
870	1563	1140	0	268
873	1563	1140	0	268
876	1563	1141	0	268
879	1563	1141	0	270
882	1564	1140	0	270
885	1563	1140	0	270
888	1563	1141	0	271
891	1564	1141	0	272
894	1564	1142	0	272
897	1564	1142	0	273
900	1564	1142	0	273
903	1564	1142	0	274
906	1564	1142	0	274
909	1564	1141	0	274
912	1564	1141	0	273
915	1564	1142	0	274
918	1564	1141	0	274
921	1564	1141	0	275
924	1564	1141	0	275
927	1565	1142	0	278
930	1565	1142	0	278
933	1565	1142	0	278
936	1565	1142	0	277
939	1565	1143	0	276
942	1565	1143	0	277
945	1565	1143	0	276
948	1565	1144	0	276
951	1565	1144	0	277
954	1565	1144	0	277
957	1565	1145	0	278
960	1565	1145	0	280
963	1565	1145	0	280
966	1565	1145	0	281
969	1565	1146	0	281
972	1565	1146	0	281
975	1565	1146	0	281
978	1565	1146	0	279
981	1566	1146	0	280
984	1566	1147	0	278
987	1566	1148	0	274
990	1567	1149	0	275
993	1567	1149	0	272
996	1567	1149	0	269
999	1566	1148	0	268
1002	1567	1147	0	267
1005	1567	1148	0	267
1008	1567	1148	0	266
1011	1567	1148	0	267
1014	1567	1148	0	266
1017	1565	1148	0	262
1020	1565	1146	0	258
1023	1565	1144	0	261
1026	1565	1144	0	261
1029	1565	1144	0	261
1032	1565	1144	0	261
1035	1565	1144	0	261
1038	1565	1144	0	261
1041	1565	1144	0	261
1044	1565	1145	0	262
1047	1565	1145	0	262
1050	1565	1145	0	262
1053	1565	1144	0	262
1056	1565	1144	0	263
1059	1565	1145	0	262
1062	1565	1145	0	263
1065	1565	1145	0	262
1068	1566	1145	0	262
1071	1566	1145	0	262
1074	1566	1145	0	262
1077	1566	1145	0	263
1080	1566	1145	0	263
1083	1566	1145	0	263
1086	1566	1144	0	263
1089	1566	1144	0	263
1092	1566	1144	0	264
1095	1566	1144	0	264
1098	1566	1144	0	264
1101	1566	1144	0	265
1104	1566	1144	0	264
1107	1566	1144	0	265
1110	1566	1144	0	266
1113	1566	1144	0	265
1116	1566	1145	0	266
1119	1567	1144	0	267
1122	1567	1144	0	266
1125	1567	1144	0	267
1128	1567	1144	0	266
1131	1567	1144	0	265
1134	1567	1144	0	266
1137	1567	1146	0	265
1140	1567	1145	0	266
1143	1567	1145	0	266
1146	1567	1145	0	266
1149	1567	1144	0	267
1152	1567	1144	0	267
1155	1567	1144	0	266
1158	1567	1145	0	267
1161	1567	1146	0	266
1164	1567	1147	0	269
1167	1567	1147	0	268
1170	1567	1147	0	269
1173	1567	1148	0	270
1176	1567	1148	0	270
1179	1567	1148	0	270
1182	1567	1148	0	271
1185	1567	1148	0	271
1188	1567	1148	0	271
1191	1567	1147	0	271
1194	1567	1147	0	271
1197	1567	1147	0	271
1200	1567	1147	0	272
1203	1567	1148	0	271
1206	1567	1147	0	271
1209	1567	1147	0	272
1212	1567	1147	0	271
1215	1568	1147	0	272
1218	1568	1147	0	271
1221	1569	1149	0	270
1224	1570	1152	0	269
1227	1572	1154	0	270
1230	1572	1156	0	263
1233	1573	1159	0	266
1236	1572	1160	0	260
1239	1570	1162	0	259
1242	1571	1162	0	263
1245	1573	1161	0	267
1248	1574	1162	0	273
1251	1574	1163	0	275
1254	1574	1162	0	275
1257	1574	1163	0	276
1260	1574	1163	0	278
1263	1574	1163	0	278
1266	1574	1164	0	277
1269	1573	1164	0	275
1272	1573	1164	0	273
1275	1573	1165	0	272
1278	1573	1165	0	271
1281	1572	1164	0	268
1284	1572	1164	0	269
1287	1573	1166	0	270
1290	1573	1167	0	271
1293	1571	1168	0	267
1296	1569	1168	0	266
1299	1568	1168	0	259
1302	1568	1170	0	256
1305	1568	1173	0	258
1308	1569	1175	0	257
1311	1568	1176	0	250
1314	1569	1177	0	252
1317	1570	1178	0	252
1320	1570	1181	0	253
1323	1571	1182	0	255
1326	1570	1184	0	249
1329	1570	1187	0	253
1332	1568	1189	0	251
1335	1566	1191	0	247
1338	1566	1193	0	239
1341	1566	1195	0	244
1344	1566	1197	0	238
1347	1564	1200	0	230
1350	1565	1202	0	234
1353	1563	1203	0	231
1356	1561	1202	0	227
1359	1562	1205	0	232
1362	1561	1206	0	226
1365	1561	1207	0	222
1368	1560	1209	0	219
1371	1558	1210	0	214
1374	1557	1214	0	215
1377	1559	1214	0	215
1380	1560	1213	0	216
1383	1561	1214	0	218
1386	1561	1213	0	218
1389	1561	1213	0	218
1392	1561	1212	0	218
1395	1561	1209	0	218
1398	1562	1209	0	220
1401	1562	1209	0	218
1404	1562	1209	0	218
1407	1562	1209	0	218
1410	1561	1208	0	218
1413	1560	1208	0	218
1416	1560	1208	0	221
1419	1560	1208	0	221
1422	1560	1208	0	221
1425	1561	1208	0	221
1428	1561	1208	0	221
1431	1562	1208	0	220
1434	1562	1207	0	220
1437	1561	1206	0	222
1440	1562	1206	0	225
1443	1562	1206	0	225
1446	1562	1208	0	227
1449	1562	1208	0	227
1452	1562	1208	0	229
1455	1561	1209	0	236
1458	1562	1207	0	238
1461	1561	1207	0	234
1464	1559	1205	0	232
1467	1559	1205	0	232
1470	1559	1205	0	232
1473	1559	1204	0	232
1476	1559	1204	0	232
1479	1559	1204	0	232
1482	1559	1204	0	232
1485	1559	1205	0	233
1488	1559	1205	0	233
1491	1560	1205	0	234
1494	1559	1205	0	235
1497	1559	1205	0	234
1500	1559	1205	0	235
1503	1559	1205	0	234
1506	1559	1205	0	233
1509	1559	1205	0	234
1512	1559	1205	0	232
1515	1559	1205	0	232
1518	1559	1205	0	233
1521	1559	1204	0	233
1524	1559	1204	0	232
1527	1559	1204	0	228
1530	1559	1203	0	226
1533	1558	1203	0	224
1536	1558	1202	0	222
1539	1558	1202	0	221
1542	1558	1202	0	221
1545	1558	1202	0	220
1548	1558	1202	0	220
1551	1558	1202	0	221
1554	1558	1202	0	220
1557	1558	1202	0	220
1560	1558	1202	0	221
1563	1557	1201	0	221
1566	1556	1202	0	225
1569	1555	1204	0	225
1572	1556	1205	0	228
1575	1556	1206	0	228
1578	1557	1206	0	227
1581	1557	1206	0	227
1584	1557	1205	0	228
1587	1557	1205	0	229
1590	1557	1205	0	229
1593	1557	1205	0	229
1596	1557	1205	0	227
1599	1556	1205	0	231
1602	1555	1205	0	234
1605	1555	1205	0	233
1608	1556	1205	0	234
1611	1557	1206	0	234
1614	1556	1206	0	234
1617	1553	1206	0	235
1620	1552	1206	0	231
1623	1552	1206	0	228
1626	1552	1205	0	227
1629	1551	1206	0	224
1632	1550	1206	0	224
1635	1550	1207	0	221
1638	1553	1207	0	216
1641	1553	1208	0	215
1644	1553	1208	0	216
1647	1552	1208	0	215
1650	1551	1207	0	213
1653	1550	1206	0	211
1656	1552	1206	0	209
1659	1553	1205	0	206
1662	1554	1205	0	207
1665	1556	1204	0	207
1668	1557	1204	0	211
1671	1557	1203	0	207
1674	1560	1202	0	209
1677	1561	1202	0	210
1680	1559	1202	0	209
1683	1558	1202	0	210
1686	1558	1202	0	211
1689	1558	1202	0	213
1692	1558	1202	0	214
1695	1558	1201	0	213
1698	1559	1201	0	214
1701	1559	1201	0	214
1704	1559	1201	0	214
1707	1558	1200	0	213
1710	1559	1200	0	211
1713	1559	1200	0	211
1716	1559	1201	0	215
1719	1559	1200	0	213
1722	1558	1198	0	206
1725	1558	1198	0	202
1728	1558	1198	0	201
1731	1558	1199	0	207
1734	1558	1199	0	205
1737	1558	1199	0	204
1740	1558	1198	0	200
1743	1556	1197	0	196
1746	1555	1197	0	190
1749	1554	1198	0	189
1752	1555	1199	0	191
1755	1555	1199	0	189
1758	1555	1199	0	189
1761	1554	1199	0	192
1764	1553	1200	0	191
1767	1552	1200	0	193
1770	1549	1199	0	192
1773	1548	1199	0	190
1776	1548	1199	0	191
1779	1549	1200	0	193
1782	1549	1200	0	195
1785	1550	1200	0	194
1788	1550	1200	0	195
1791	1550	1200	0	197
1794	1550	1200	0	198
1797	1550	1201	0	197
1800	1550	1201	0	198
1803	1549	1201	0	195
1806	1549	1202	0	198
1809	1550	1202	0	197
1812	1550	1202	0	198
1815	1550	1201	0	197
1818	1550	1202	0	199
1821	1550	1202	0	199
1824	1550	1202	0	198
1827	1549	1202	0	198
1830	1549	1202	0	200
1833	1549	1202	0	201
1836	1549	1202	0	201
1839	1549	1202	0	202
1842	1549	1202	0	201
1845	1549	1201	0	202
1848	1549	1201	0	201
1851	1549	1201	0	201
1854	1549	1201	0	201
1857	1549	1201	0	200
1860	1549	1201	0	199
1863	1549	1201	0	200
1866	1548	1201	0	199
1869	1547	1201	0	197
1872	1547	1200	0	196
1875	1547	1200	0	200
1878	1548	1201	0	200
1881	1549	1201	0	196
1884	1551	1202	0	192
1887	1552	1203	0	191
1890	1552	1203	0	192
1893	1552	1203	0	194
1896	1553	1203	0	193
1899	1552	1203	0	193
1902	1552	1203	0	195
1905	1552	1204	0	195
1908	1550	1204	0	193
1911	1550	1203	0	192
1914	1549	1203	0	196
1917	1547	1203	0	192
1920	1545	1204	0	194
1923	1544	1205	0	193
1926	1544	1205	0	199
1929	1545	1208	0	205
1932	1545	1208	0	199
1935	1545	1208	0	186
1938	1547	1207	0	181
1941	1544	1207	0	177
1944	1543	1206	0	177
1947	1543	1206	0	175
1950	1544	1206	0	173
1953	1544	1206	0	170
1956	1542	1206	0	163
1959	1542	1205	0	161
1962	1542	1205	0	158
1965	1542	1204	0	155
1968	1543	1205	0	154
1971	1544	1205	0	154
1974	1547	1207	0	149
1977	1548	1207	0	150
1980	1548	1207	0	148
1983	1548	1208	0	149
1986	1548	1208	0	150
1989	1548	1208	0	146
1992	1547	1207	0	144
1995	1546	1207	0	140
1998	1546	1207	0	139
2001	1546	1206	0	139
2004	1546	1207	0	143
2007	1546	1208	0	146
2010	1547	1208	0	146
2013	1547	1208	0	145
2016	1547	1207	0	145
2019	1547	1208	0	144
2022	1547	1208	0	144
2025	1547	1208	0	145
2028	1547	1208	0	146
2031	1547	1208	0	146
2034	1547	1208	0	147
2037	1546	1208	0	146
2040	1546	1208	0	147
2043	1546	1207	0	149
2046	1544	1206	0	154
2049	1545	1205	0	158
2052	1546	1204	0	160
2055	1545	1203	0	162
2058	1545	1202	0	164
2061	1545	1202	0	166
2064	1546	1202	0	165
2067	1546	1201	0	165
2070	1547	1201	0	167
2073	1547	1201	0	168
2076	1547	1201	0	163
2079	1546	1199	0	160
2082	1546	1199	0	155
2085	1545	1197	0	156
2088	1545	1198	0	160
2091	1543	1197	0	158
2094	1541	1196	0	157
2097	1540	1196	0	155
2100	1541	1196	0	155
2103	1542	1196	0	158
2106	1544	1197	0	160
2109	1545	1197	0	159
2112	1547	1197	0	159
2115	1548	1198	0	161
2118	1548	1198	0	160
2121	1547	1198	0	159
2124	1547	1198	0	159
2127	1547	1197	0	158
2130	1547	1197	0	156
2133	1546	1196	0	157
2136	1546	1196	0	159
2139	1546	1196	0	161
2142	1546	1196	0	161
2145	1546	1196	0	161
2148	1545	1196	0	162
2151	1545	1196	0	160
2154	1545	1196	0	162
2157	1545	1196	0	160
2160	1546	1196	0	162
2163	1546	1196	0	164
2166	1547	1196	0	162
2169	1547	1197	0	162
2172	1548	1197	0	161
2175	1548	1197	0	161
2178	1548	1197	0	160
2181	1548	1198	0	162
2184	1548	1198	0	162
2187	1548	1198	0	161
2190	1548	1198	0	159
2193	1548	1198	0	160
2196	1548	1198	0	159
2199	1548	1198	0	160
2202	1548	1198	0	159
2205	1548	1198	0	160
2208	1548	1198	0	159
2211	1548	1198	0	158
2214	1548	1198	0	158
2217	1548	1197	0	159
2220	1548	1197	0	160
2223	1548	1197	0	159
2226	1548	1197	0	161
2229	1548	1197	0	160
2232	1548	1197	0	160
2235	1548	1197	0	160
2238	1548	1197	0	160
2241	1548	1197	0	160
2244	1548	1197	0	160
2247	1548	1197	0	160
2250	1548	1197	0	160
2253	1548	1197	0	159
2256	1548	1197	0	159
2259	1548	1197	0	159
2262	1548	1197	0	159
2265	1548	1197	0	159
2268	1548	1198	0	159
2271	1548	1197	0	159
2274	1548	1197	0	159
2277	1547	1197	0	159
2280	1547	1197	0	160
2283	1547	1197	0	160
2286	1547	1197	0	160
2289	1547	1197	0	160
2292	1547	1197	0	159
2295	1547	1197	0	160
2298	1547	1197	0	160
2301	1546	1197	0	160
2304	1546	1197	0	160
2307	1546	1197	0	159
2310	1547	1197	0	159
2313	1547	1197	0	160
2316	1547	1199	0	157
2319	1550	1202	0	163
2322	1554	1204	0	167
2325	1554	1205	0	166
2328	1555	1205	0	164
2331	1557	1206	0	169
2334	1557	1206	0	168
2337	1557	1207	0	169
2340	1558	1207	0	169
2343	1559	1207	0	169
2346	1558	1207	0	170
2349	1558	1207	0	173
2352	1558	1205	0	175
2355	1558	1204	0	178
2358	1558	1204	0	180
2361	1557	1203	0	184
2364	1556	1203	0	188
2367	1556	1204	0	189
2370	1556	1204	0	190
2373	1557	1203	0	189
2376	1557	1203	0	189
2379	1557	1202	0	192
2382	1557	1202	0	192
2385	1557	1202	0	192
2388	1557	1202	0	192
2391	1557	1201	0	192
2394	1557	1201	0	193
2397	1557	1201	0	196
2400	1558	1201	0	194
2403	1557	1201	0	191
2406	1557	1201	0	191
2409	1557	1201	0	192
2412	1557	1201	0	194
2415	1557	1201	0	194
2418	1557	1201	0	194
2421	1557	1201	0	194
2424	1557	1202	0	193
2427	1555	1203	0	193
2430	1554	1204	0	195
2433	1553	1205	0	189
2436	1551	1205	0	188
2439	1551	1205	0	188
2442	1549	1206	0	185
2445	1550	1206	0	181
2448	1550	1206	0	180
2451	1551	1207	0	180
2454	1552	1207	0	180
2457	1552	1207	0	180
2460	1553	1208	0	181
2463	1553	1208	0	181
2466	1552	1208	0	181
2469	1552	1207	0	182
2472	1550	1206	0	188
2475	1549	1206	0	189
2478	1549	1206	0	189
2481	1548	1205	0	189
2484	1547	1205	0	189
2487	1545	1205	0	185
2490	1543	1205	0	182
2493	1541	1205	0	189
2496	1541	1205	0	188
2499	1541	1206	0	191
2502	1541	1206	0	185
2505	1541	1205	0	174
2508	1541	1205	0	171
2511	1541	1206	0	171
2514	1542	1205	0	173
2517	1541	1206	0	173
2520	1541	1205	0	175
2523	1541	1204	0	177
2526	1541	1204	0	179
2529	1540	1203	0	176
2532	1543	1204	0	172
2535	1554	1208	0	172
2538	1555	1209	0	354
2541	1554	1208	0	175
2544	1554	1208	0	176
2547	1554	1208	0	178
2550	1555	1209	0	180
2553	1555	1209	0	182
2556	1555	1209	0	183
2559	1555	1209	0	182
2562	1555	1209	0	183
2565	1556	1208	0	182
2568	1556	1208	0	182
2571	1558	1206	0	183
2574	1558	1205	0	184
2577	1558	1204	0	187
2580	1558	1203	0	190
2583	1558	1203	0	189
2586	1558	1203	0	194
2589	1558	1203	0	194
2592	1558	1202	0	194
2595	1559	1202	0	202
2598	1559	1203	0	203
2601	1560	1202	0	204
2604	1561	1202	0	202
2607	1561	1201	0	204
2610	1562	1201	0	205
2613	1562	1201	0	205
2616	1562	1201	0	205
2619	1562	1201	0	204
2622	1562	1201	0	203
2625	1562	1201	0	202
2628	1562	1202	0	204
2631	1561	1202	0	205
2634	1560	1203	0	209
2637	1559	1203	0	207
2640	1558	1202	0	206
2643	1558	1202	0	206
2646	1558	1201	0	204
2649	1557	1201	0	204
2652	1558	1201	0	205
2655	1558	1201	0	205
2658	1558	1200	0	206
2661	1556	1202	0	201
2664	1552	1204	0	199
2667	1549	1203	0	190
2670	1550	1203	0	189
2673	1550	1205	0	186
2676	1548	1205	0	180
2679	1550	1205	0	175
2682	1550	1205	0	175
2685	1550	1205	0	173
2688	1551	1205	0	171
2691	1551	1205	0	168
2694	1550	1204	0	166
2697	1551	1203	0	169
2700	1552	1203	0	167
2703	1553	1203	0	168
2706	1552	1202	0	166
2709	1550	1202	0	164
2712	1549	1202	0	159
2715	1549	1202	0	161
2718	1548	1202	0	163
2721	1548	1204	0	162
2724	1547	1204	0	159
2727	1547	1204	0	162
2730	1546	1205	0	158
2733	1546	1204	0	160
2736	1546	1203	0	153
2739	1546	1203	0	153
2742	1545	1204	0	158
2745	1545	1205	0	158
2748	1544	1205	0	155
2751	1542	1205	0	154
2754	1542	1204	0	147
2757	1541	1203	0	136
2760	1539	1202	0	133
2763	1539	1201	0	135
2766	1539	1202	0	135
2769	1538	1202	0	135
2772	1538	1204	0	137
2775	1539	1205	0	136
2778	1539	1205	0	134
2781	1538	1205	0	136
2784	1538	1204	0	136
2787	1537	1204	0	135
2790	1537	1204	0	134
2793	1536	1203	0	133
2796	1535	1203	0	131
2799	1535	1202	0	129
2802	1534	1202	0	131
2805	1534	1202	0	129
2808	1533	1202	0	130
2811	1533	1202	0	129
2814	1533	1202	0	130
2817	1533	1202	0	131
2820	1533	1202	0	132
2823	1533	1202	0	128
2826	1534	1201	0	127
2829	1534	1201	0	132
2832	1534	1201	0	136
2835	1536	1202	0	142
2838	1539	1206	0	146
2841	1540	1207	0	148
2844	1541	1208	0	153
2847	1541	1207	0	148
2850	1540	1207	0	146
2853	1540	1207	0	145
2856	1541	1207	0	147
2859	1540	1206	0	146
2862	1540	1206	0	144
2865	1540	1206	0	142
2868	1539	1207	0	143
2871	1539	1207	0	142
2874	1539	1207	0	142
2877	1540	1206	0	137
2880	1539	1207	0	140
2883	1540	1207	0	135
2886	1540	1207	0	136
2889	1539	1207	0	134
2892	1539	1206	0	131
2895	1538	1204	0	135
2898	1537	1203	0	135
2901	1536	1203	0	136
2904	1535	1201	0	131
2907	1535	1201	0	129
2910	1534	1200	0	130
2913	1535	1201	0	133
2916	1535	1202	0	130
2919	1536	1203	0	120
2922	1536	1202	0	116
2925	1535	1204	0	117
2928	1535	1204	0	119
2931	1535	1205	0	121
2934	1535	1205	0	121
2937	1537	1205	0	120
2940	1537	1205	0	119
2943	1536	1205	0	117
2946	1535	1205	0	116
2949	1534	1204	0	115
2952	1533	1204	0	115
2955	1533	1204	0	114
2958	1535	1204	0	108
2961	1535	1204	0	104
2964	1535	1205	0	105
2967	1536	1205	0	107
2970	1537	1206	0	106
2973	1538	1206	0	109
2976	1538	1207	0	112
2979	1539	1207	0	110
2982	1539	1207	0	111
2985	1539	1207	0	110
2988	1540	1207	0	110
2991	1541	1206	0	108
2994	1540	1205	0	109
2997	1539	1203	0	111
3000	1539	1202	0	112
3003	1538	1200	0	112
3006	1536	1199	0	120
3009	1536	1199	0	124
3012	1536	1199	0	128
3015	1535	1198	0	127
3018	1535	1197	0	131
3021	1535	1196	0	132
3024	1533	1196	0	133
3027	1533	1196	0	137
3030	1533	1197	0	143
3033	1533	1197	0	146
3036	1534	1198	0	147
3039	1534	1198	0	146
3042	1534	1199	0	150
3045	1535	1200	0	156
3048	1537	1200	0	161
3051	1538	1201	0	162
3054	1538	1202	0	172
3057	1539	1202	0	177
3060	1542	1204	0	183
3063	1543	1203	0	183
3066	1546	1203	0	186
3069	1548	1203	0	188
3072	1549	1203	0	189
3075	1549	1203	0	186
3078	1548	1202	0	187
3081	1548	1202	0	188
3084	1548	1202	0	187
3087	1548	1202	0	187
3090	1549	1202	0	187
3093	1549	1202	0	187
3096	1548	1202	0	187
3099	1549	1202	0	188
3102	1549	1202	0	189
3105	1548	1203	0	189
3108	1548	1202	0	190
3111	1549	1203	0	191
3114	1548	1203	0	190
3117	1548	1202	0	189
3120	1548	1203	0	188
3123	1548	1203	0	190
3126	1548	1202	0	188
3129	1548	1203	0	186
3132	1547	1202	0	188
3135	1546	1203	0	190
3138	1546	1203	0	193
3141	1545	1204	0	195
3144	1545	1204	0	200
3147	1544	1205	0	200
3150	1543	1205	0	200
3153	1544	1204	0	200
3156	1543	1204	0	197
3159	1543	1204	0	196
3162	1544	1204	0	194
3165	1544	1204	0	195
3168	1543	1204	0	198
3171	1543	1204	0	198
3174	1543	1204	0	203
3177	1542	1204	0	201
3180	1543	1205	0	205
3183	1542	1205	0	205
3186	1542	1205	0	207
3189	1540	1205	0	208
3192	1540	1205	0	208
3195	1539	1205	0	211
3198	1539	1205	0	214
3201	1539	1205	0	215
3204	1539	1206	0	217
3207	1539	1205	0	214
3210	1539	1205	0	214
3213	1539	1204	0	211
3216	1539	1204	0	210
3219	1538	1205	0	211
3222	1538	1205	0	211
3225	1538	1204	0	211
3228	1538	1204	0	208
3231	1539	1204	0	205
3234	1540	1202	0	202
3237	1543	1202	0	194
3240	1548	1202	0	189
3243	1551	1202	0	188
3246	1550	1202	0	190
3249	1550	1201	0	189
3252	1548	1201	0	189
3255	1546	1201	0	188
3258	1546	1201	0	186
3261	1545	1201	0	184
3264	1545	1201	0	184
3267	1545	1202	0	181
3270	1544	1202	0	180
3273	1542	1204	0	182
3276	1541	1205	0	182
3279	1541	1205	0	180
3282	1540	1205	0	175
3285	1539	1204	0	171
3288	1538	1204	0	174
3291	1537	1204	0	172
3294	1538	1204	0	171
3297	1541	1205	0	167
3300	1541	1206	0	171
3303	1540	1207	0	174
3306	1540	1207	0	177
3309	1540	1208	0	178
3312	1539	1208	0	179
3315	1538	1208	0	176
3318	1536	1207	0	172
3321	1535	1207	0	173
3324	1535	1207	0	170
3327	1535	1207	0	172
3330	1535	1208	0	174
3333	1535	1208	0	178
3336	1535	1209	0	177
3339	1535	1209	0	178
3342	1535	1209	0	181
3345	1536	1211	0	184
3348	1536	1211	0	183
3351	1535	1211	0	184
3354	1535	1212	0	184
3357	1536	1213	0	186
3360	1537	1213	0	184
3363	1537	1213	0	184
3366	1536	1213	0	185
3369	1535	1213	0	185
3372	1535	1213	0	185
3375	1535	1213	0	186
3378	1534	1214	0	185
3381	1533	1215	0	186
3384	1533	1215	0	184
3387	1533	1215	0	184
3390	1533	1216	0	183
3393	1533	1216	0	183
3396	1533	1216	0	184
3399	1534	1216	0	183
3402	1534	1216	0	184
3405	1534	1216	0	185
3408	1534	1216	0	184
3411	1534	1216	0	187
3414	1536	1216	0	189
3417	1539	1216	0	190
3420	1539	1216	0	191
3423	1538	1216	0	193
3426	1538	1216	0	192
3429	1538	1216	0	192
3432	1537	1216	0	194
3435	1536	1218	0	199
3438	1536	1217	0	196
3441	1538	1216	0	194
3444	1539	1215	0	194
3447	1539	1215	0	192
3450	1537	1216	0	192
3453	1536	1217	0	198
3456	1536	1217	0	199
3459	1536	1217	0	200
3462	1538	1217	0	204
3465	1539	1216	0	202
3468	1539	1216	0	201
3471	1539	1216	0	200
3474	1539	1215	0	201
3477	1537	1215	0	201
3480	1537	1215	0	202
3483	1537	1215	0	203
3486	1536	1216	0	200
3489	1535	1216	0	202
3492	1535	1217	0	208
3495	1534	1219	0	207
3498	1534	1219	0	209
3501	1532	1221	0	208
3504	1532	1221	0	211
3507	1532	1221	0	210
3510	1530	1221	0	211
3513	1529	1222	0	213
3516	1527	1223	0	210
3519	1527	1222	0	213
3522	1526	1221	0	214
3525	1527	1220	0	226
3528	1528	1220	0	241
3531	1529	1220	0	248
3534	1533	1218	0	261
3537	1533	1218	0	261
3540	1533	1217	0	264
3543	1533	1217	0	265
3546	1533	1216	0	267
3549	1533	1215	0	267
3552	1533	1215	0	268
3555	1534	1215	0	269
3558	1534	1215	0	270
3561	1533	1215	0	269
3564	1533	1214	0	265
3567	1533	1213	0	268
3570	1534	1213	0	270
3573	1535	1213	0	276
3576	1535	1212	0	281
3579	1535	1212	0	281
3582	1535	1212	0	281
3585	1535	1212	0	280
3588	1535	1212	0	281
3591	1535	1212	0	281
3594	1535	1212	0	282
3597	1535	1212	0	282
3600	1536	1212	0	286
3603	1536	1212	0	286
3606	1536	1211	0	286
3609	1536	1211	0	285
3612	1536	1211	0	287
3615	1536	1211	0	288
3618	1535	1210	0	285
3621	1534	1210	0	284
3624	1534	1210	0	283
3627	1534	1210	0	283
3630	1534	1210	0	283
3633	1534	1210	0	284
3636	1533	1210	0	282
3639	1533	1210	0	282
3642	1533	1211	0	281
3645	1533	1211	0	281
3648	1533	1211	0	280
3651	1532	1212	0	280
3654	1532	1213	0	279
3657	1531	1214	0	277
3660	1530	1216	0	273
3663	1529	1218	0	273
3666	1529	1218	0	275
3669	1529	1219	0	273
3672	1529	1219	0	271
3675	1529	1219	0	274
3678	1532	1221	0	277
3681	1532	1223	0	273
3684	1532	1224	0	271
3687	1532	1225	0	269
3690	1531	1226	0	270
3693	1532	1227	0	272
3696	1533	1227	0	273
3699	1533	1228	0	270
3702	1533	1230	0	271
3705	1532	1231	0	271
3708	1532	1232	0	271
3711	1532	1232	0	274
3714	1533	1233	0	275
3717	1534	1232	0	278
3720	1537	1233	0	285
3723	1538	1234	0	287
3726	1541	1235	0	292
3729	1543	1237	0	295
3732	1543	1237	0	292
3735	1547	1238	0	310
3738	1547	1240	0	317
3741	1547	1241	0	321
3744	1547	1242	0	325
3747	1547	1241	0	330
3750	1548	1241	0	329
3753	1548	1242	0	325
3756	1549	1243	0	325
3759	1550	1245	0	329
3762	1551	1245	0	333
3765	1551	1246	0	338
3768	1550	1246	0	340
3771	1550	1245	0	346
3774	1550	1246	0	346
3777	1551	1245	0	353
3780	1551	1245	0	351
3783	1550	1245	0	351
3786	1550	1245	0	352
3789	1550	1244	0	352
3792	1550	1243	0	357
3795	1550	1244	0	355
3798	1551	1243	0	355
3801	1551	1243	0	355
3804	1551	1243	0	357
3807	1551	1243	0	359
3810	1551	1243	0	357
3813	1551	1243	0	359
3816	1552	1242	0	4
3819	1553	1243	0	3
3822	1554	1243	0	6
3825	1554	1243	0	8
3828	1553	1242	0	6
3831	1553	1242	0	8
3834	1554	1242	0	7
3837	1554	1242	0	7
3840	1554	1241	0	9
3843	1555	1241	0	10
3846	1554	1241	0	13
3849	1554	1240	0	15
3852	1554	1240	0	12
3855	1553	1240	0	13
3858	1552	1241	0	8
3861	1549	1240	0	9
3864	1548	1240	0	5
3867	1548	1240	0	5
3870	1547	1239	0	3
3873	1546	1239	0	4
3876	1546	1238	0	6
3879	1545	1239	0	5
3882	1545	1239	0	4
3885	1546	1239	0	4
3888	1547	1239	0	3
3891	1551	1236	0	9
3894	1556	1236	0	0
3897	1558	1235	0	1
3900	1561	1233	0	1
3903	1561	1233	0	2
3906	1561	1233	0	4
3909	1562	1233	0	3
3912	1561	1233	0	4
3915	1561	1233	0	5
3918	1561	1236	0	9
3921	1562	1235	0	7
3924	1562	1236	0	5
3927	1563	1237	0	4
3930	1565	1237	0	4
3933	1566	1237	0	4
3936	1566	1236	0	3
3939	1566	1236	0	0
3942	1564	1234	0	357
3945	1563	1231	0	350
3948	1563	1229	0	342
3951	1561	1228	0	337
3954	1559	1227	0	338
3957	1559	1226	0	340
3960	1558	1226	0	341
3963	1557	1226	0	339
3966	1556	1225	0	337
3969	1556	1225	0	335
3972	1555	1226	0	336
3975	1554	1226	0	333
3978	1554	1226	0	332
3981	1554	1226	0	332
3984	1554	1226	0	331
3987	1553	1226	0	330
3990	1553	1225	0	327
3993	1551	1225	0	323
3996	1548	1225	0	315
3999	1547	1226	0	308
4002	1547	1226	0	307
4005	1547	1226	0	307
4008	1545	1225	0	303
4011	1543	1225	0	300
4014	1541	1226	0	293
4017	1540	1226	0	286
4020	1539	1226	0	280
4023	1539	1226	0	277
4026	1539	1225	0	278
4029	1540	1226	0	281
4032	1539	1226	0	280
4035	1540	1228	0	286
4038	1539	1229	0	280
4041	1538	1229	0	276
4044	1538	1229	0	277
4047	1538	1228	0	277
4050	1538	1228	0	281
4053	1539	1228	0	284
4056	1539	1228	0	283
4059	1539	1229	0	281
4062	1538	1229	0	279
4065	1537	1229	0	279
4068	1537	1228	0	279
4071	1537	1228	0	281
4074	1537	1228	0	281
4077	1537	1229	0	282
4080	1538	1231	0	283
4083	1541	1231	0	296
4086	1546	1232	0	302
4089	1547	1233	0	303
4092	1550	1234	0	309
4095	1552	1235	0	308
4098	1552	1237	0	306
4101	1553	1239	0	294
4104	1554	1241	0	290
4107	1553	1242	0	282
4110	1555	1244	0	274
4113	1554	1245	0	270
4116	1554	1244	0	270
4119	1553	1241	0	268
4122	1553	1240	0	268
4125	1554	1240	0	267
4128	1554	1240	0	267
4131	1554	1240	0	266
4134	1554	1240	0	268
4137	1554	1239	0	269
4140	1554	1237	0	269
4143	1554	1234	0	269
4146	1554	1233	0	267
4149	1554	1232	0	267
4152	1554	1232	0	268
4155	1554	1232	0	268
4158	1554	1231	0	270
4161	1552	1228	0	276
4164	1552	1228	0	277
4167	1552	1229	0	278
4170	1552	1230	0	278
4173	1552	1232	0	273
4176	1551	1232	0	268
4179	1552	1233	0	265
4182	1551	1233	0	260
4185	1551	1233	0	257
4188	1551	1233	0	257
4191	1552	1231	0	256
4194	1553	1230	0	259
4197	1553	1230	0	260
4200	1553	1229	0	258
4203	1553	1229	0	259
4206	1553	1229	0	259
4209	1553	1228	0	260
4212	1553	1228	0	259
4215	1553	1228	0	261
4218	1553	1228	0	260
4221	1553	1228	0	261
4224	1553	1228	0	260
4227	1553	1228	0	260
4230	1553	1228	0	259
4233	1553	1228	0	259
4236	1552	1229	0	258
4239	1551	1232	0	258
4242	1552	1236	0	255
4245	1554	1235	0	257
4248	1554	1228	0	257
4251	1554	1227	0	257
4254	1556	1228	0	258
4257	1556	1228	0	257
4260	1554	1228	0	248
4263	1552	1226	0	253
4266	1552	1227	0	255
4269	1553	1227	0	255
4272	1551	1228	0	248
4275	1549	1229	0	245
4278	1547	1229	0	241
4281	1547	1228	0	242
4284	1547	1226	0	242
4287	1547	1225	0	240
4290	1547	1225	0	241
4293	1547	1225	0	240
4296	1547	1224	0	244
4299	1547	1225	0	240
4302	1546	1226	0	242
4305	1546	1226	0	244
4308	1546	1226	0	244
4311	1546	1226	0	246
4314	1546	1226	0	246
4317	1545	1227	0	246
4320	1547	1228	0	250
4323	1549	1228	0	251
4326	1549	1232	0	249
4329	1547	1233	0	238
4332	1548	1231	0	240
4335	1547	1229	0	239
4338	1546	1229	0	237
4341	1546	1227	0	239
4344	1547	1227	0	240
4347	1548	1226	0	240
4350	1547	1227	0	241
4353	1547	1227	0	240
4356	1547	1227	0	239
4359	1546	1227	0	237
4362	1546	1229	0	233
4365	1546	1230	0	231
4368	1547	1230	0	234
4371	1548	1229	0	235
4374	1548	1229	0	235
4377	1551	1230	0	235
4380	1551	1230	0	245
4383	1551	1229	0	245
4386	1550	1229	0	244
4389	1550	1226	0	248
4392	1549	1224	0	247
4395	1549	1223	0	247
4398	1548	1223	0	248
4401	1549	1221	0	252
4404	1549	1219	0	255
4407	1548	1219	0	255
4410	1548	1219	0	254
4413	1548	1219	0	253
4416	1548	1219	0	253
4419	1547	1219	0	254
4422	1547	1219	0	255
4425	1547	1219	0	252
4428	1547	1218	0	253
4431	1547	1217	0	254
4434	1547	1217	0	255
4437	1547	1217	0	255
4440	1547	1216	0	255
4443	1547	1216	0	256
4446	1546	1218	0	255
4449	1545	1218	0	257
4452	1545	1219	0	257
4455	1545	1219	0	258
4458	1545	1220	0	259
4461	1545	1221	0	261
4464	1544	1222	0	260
4467	1544	1222	0	264
4470	1544	1223	0	267
4473	1544	1224	0	269
4476	1544	1224	0	266
4479	1544	1225	0	264
4482	1544	1225	0	268
4485	1544	1224	0	269
4488	1545	1225	0	272
4491	1545	1227	0	274
4494	1545	1231	0	268
4497	1546	1230	0	270
4500	1546	1231	0	267
4503	1547	1231	0	264
4506	1548	1232	0	258
4509	1550	1232	0	255
4512	1550	1232	0	252
4515	1551	1232	0	250
4518	1552	1231	0	250
4521	1553	1230	0	250
4524	1554	1229	0	251
4527	1554	1228	0	250
4530	1554	1227	0	249
4533	1553	1227	0	248
4536	1553	1228	0	249
4539	1553	1227	0	251
4542	1553	1227	0	250
4545	1553	1227	0	252
4548	1553	1227	0	252
4551	1553	1227	0	252
4554	1553	1227	0	251
4557	1552	1227	0	250
4560	1552	1228	0	249
4563	1551	1231	0	243
4566	1551	1231	0	242
4569	1552	1232	0	248
4572	1551	1233	0	249
4575	1551	1232	0	244
4578	1552	1230	0	244
4581	1552	1229	0	243
4584	1551	1230	0	247
4587	1551	1231	0	247
4590	1550	1232	0	248
4593	1551	1231	0	251
4596	1551	1230	0	252
4599	1550	1230	0	253
4602	1550	1229	0	255
4605	1550	1228	0	252
4608	1550	1227	0	251
4611	1549	1227	0	251
4614	1549	1228	0	254
4617	1549	1227	0	255
4620	1549	1227	0	255
4623	1549	1227	0	254
4626	1549	1228	0	254
4629	1549	1227	0	253
4632	1549	1227	0	252
4635	1549	1227	0	254
4638	1549	1228	0	256
4641	1549	1231	0	257
4644	1549	1232	0	256
4647	1548	1235	0	247
4650	1548	1235	0	246
4653	1549	1235	0	248
4656	1551	1231	0	246
4659	1551	1232	0	249
4662	1551	1233	0	251
4665	1551	1233	0	249
4668	1552	1231	0	248
4671	1552	1231	0	247
4674	1552	1230	0	247
4677	1552	1230	0	247
4680	1552	1230	0	246
4683	1552	1230	0	246
4686	1552	1231	0	247
4689	1552	1231	0	248
4692	1552	1231	0	249
4695	1552	1231	0	251
4698	1551	1231	0	254
4701	1551	1231	0	257
4704	1551	1231	0	257
4707	1550	1230	0	258
4710	1550	1229	0	260
4713	1550	1228	0	262
4716	1550	1228	0	259
4719	1546	1231	0	259
4722	1546	1230	0	260
4725	1546	1231	0	261
4728	1546	1231	0	260
4731	1547	1232	0	257
4734	1547	1232	0	257
4737	1547	1232	0	255
4740	1548	1233	0	255
4743	1548	1234	0	256
4746	1548	1234	0	254
4749	1549	1235	0	254
4752	1549	1235	0	252
4755	1550	1237	0	249
4758	1550	1236	0	247
4761	1550	1232	0	251
4764	1551	1232	0	250
4767	1551	1232	0	250
4770	1550	1233	0	251
4773	1550	1233	0	250
4776	1550	1234	0	251
4779	1550	1234	0	245
4782	1550	1233	0	244
4785	1550	1232	0	245
4788	1549	1231	0	244
4791	1548	1233	0	246
4794	1547	1235	0	248
4797	1548	1235	0	247
4800	1549	1235	0	248
4803	1549	1234	0	245
4806	1549	1233	0	245
4809	1549	1232	0	245
4812	1548	1229	0	246
4815	1549	1224	0	247
4818	1549	1223	0	243
4821	1548	1222	0	246
4824	1548	1222	0	246
4827	1548	1222	0	247
4830	1548	1222	0	246
4833	1548	1222	0	243
4836	1548	1222	0	244
4839	1548	1221	0	239
4842	1548	1221	0	239
4845	1547	1220	0	235
4848	1547	1218	0	233
4851	1547	1218	0	233
4854	1546	1217	0	231
4857	1546	1216	0	227
4860	1546	1216	0	230
4863	1545	1216	0	231
4866	1544	1218	0	232
4869	1543	1218	0	231
4872	1543	1219	0	233
4875	1542	1220	0	234
4878	1540	1222	0	234
4881	1539	1222	0	234
4884	1539	1223	0	237
4887	1537	1224	0	232
4890	1536	1225	0	229
4893	1536	1226	0	230
4896	1534	1228	0	227
4899	1534	1229	0	225
4902	1534	1228	0	226
4905	1536	1228	0	220
4908	1537	1228	0	225
4911	1536	1229	0	227
4914	1535	1230	0	225
4917	1535	1230	0	224
4920	1535	1229	0	222
4923	1535	1229	0	222
4926	1535	1229	0	221
4929	1535	1229	0	217
4932	1535	1229	0	217
4935	1536	1229	0	221
4938	1536	1231	0	219
4941	1536	1230	0	218
4944	1536	1230	0	218
4947	1537	1230	0	215
4950	1537	1231	0	216
4953	1538	1230	0	216
4956	1538	1230	0	218
4959	1538	1230	0	219
4962	1538	1230	0	218
4965	1538	1230	0	221
4968	1539	1230	0	226
4971	1540	1231	0	225
4974	1540	1230	0	221
4977	1540	1230	0	220
4980	1540	1229	0	224
4983	1540	1229	0	224
4986	1540	1229	0	225
4989	1541	1228	0	225
4992	1541	1227	0	228
4995	1541	1224	0	228
4998	1541	1224	0	229
5001	1542	1224	0	230
5004	1542	1225	0	231
5007	1542	1225	0	231
5010	1542	1224	0	231
5013	1542	1225	0	233
5016	1542	1225	0	234
5019	1542	1225	0	233
5022	1542	1225	0	234
5025	1542	1225	0	232
5028	1541	1225	0	233
5031	1541	1225	0	234
5034	1541	1225	0	235
5037	1541	1225	0	236
5040	1541	1225	0	235
5043	1541	1225	0	234
5046	1541	1225	0	235
5049	1541	1225	0	236
5052	1540	1225	0	230
5055	1539	1226	0	226
5058	1537	1227	0	222
5061	1536	1228	0	224
5064	1535	1228	0	226
5067	1536	1226	0	219
5070	1538	1226	0	224
5073	1539	1226	0	230
5076	1540	1227	0	230
5079	1539	1227	0	231
5082	1538	1226	0	229
5085	1537	1226	0	226
5088	1537	1227	0	227
5091	1536	1227	0	230
5094	1535	1227	0	229
5097	1535	1227	0	227
5100	1535	1227	0	227
5103	1536	1227	0	229
5106	1536	1227	0	229
5109	1536	1227	0	229
5112	1536	1227	0	228
5115	1536	1227	0	227
5118	1535	1228	0	225
5121	1535	1228	0	222
5124	1534	1228	0	218
5127	1535	1227	0	218
5130	1536	1227	0	219
5133	1540	1226	0	220
5136	1540	1225	0	219
5139	1541	1224	0	218
5142	1542	1224	0	222
5145	1542	1224	0	224
5148	1541	1224	0	222
5151	1541	1223	0	220
5154	1539	1223	0	224
5157	1538	1226	0	224
5160	1536	1228	0	218
5163	1535	1229	0	221
5166	1536	1230	0	218
5169	1536	1230	0	219
5172	1536	1230	0	220
5175	1536	1230	0	221
5178	1536	1231	0	222
5181	1536	1231	0	222
5184	1535	1230	0	218
5187	1534	1230	0	216
5190	1534	1231	0	217
5193	1533	1231	0	213
5196	1532	1231	0	212
5199	1532	1231	0	215
5202	1530	1230	0	212
5205	1529	1229	0	209
5208	1528	1229	0	204
5211	1527	1228	0	201
5214	1527	1229	0	204
5217	1526	1229	0	204
5220	1526	1229	0	202
5223	1526	1229	0	200
5226	1526	1229	0	201
5229	1527	1228	0	202
5232	1527	1229	0	202
5235	1527	1229	0	203
5238	1527	1229	0	203
5241	1527	1229	0	204
5244	1526	1229	0	205
5247	1526	1229	0	204
5250	1526	1229	0	204
5253	1525	1229	0	203
5256	1524	1229	0	203
5259	1524	1230	0	204
5262	1523	1230	0	200
5265	1522	1230	0	197
5268	1518	1230	0	196
5271	1517	1230	0	196
5274	1516	1231	0	195
5277	1513	1231	0	197
5280	1512	1232	0	198
5283	1511	1232	0	202
5286	1511	1232	0	204
5289	1510	1232	0	198
5292	1510	1232	0	198
5295	1509	1232	0	197
5298	1509	1233	0	202
5301	1509	1232	0	198
5304	1508	1232	0	196
5307	1509	1232	0	196
5310	1506	1232	0	190
5313	1505	1233	0	189
5316	1500	1233	0	184
5319	1498	1233	0	183
5322	1496	1233	0	179
5325	1494	1232	0	170
5328	1493	1231	0	167
5331	1491	1232	0	173
5334	1489	1233	0	175
5337	1488	1234	0	178
5340	1487	1236	0	186
5343	1485	1235	0	183
5346	1482	1232	0	184
5349	1480	1233	0	190
5352	1476	1233	0	193
5355	1474	1234	0	196
5358	1474	1234	0	201
5361	1473	1235	0	203
5364	1473	1233	0	203
5367	1473	1233	0	203
5370	1473	1231	0	201
5373	1471	1231	0	201
5376	1472	1232	0	201
5379	1472	1232	0	197
5382	1472	1232	0	202
5385	1472	1231	0	199
5388	1472	1231	0	199
5391	1471	1231	0	199
5394	1471	1231	0	206
5397	1470	1231	0	207
5400	1470	1230	0	208
5403	1472	1231	0	213
5406	1472	1234	0	211
5409	1473	1235	0	207
5412	1471	1235	0	212
5415	1473	1237	0	220
5418	1473	1237	0	221
5421	1472	1237	0	229
5424	1472	1237	0	221
5427	1471	1237	0	224
5430	1471	1236	0	223
5433	1467	1236	0	220
5436	1463	1236	0	226
5439	1461	1235	0	230
5442	1459	1236	0	233
5445	1459	1236	0	229
5448	1459	1236	0	231
5451	1456	1235	0	242
5454	1456	1235	0	239
5457	1456	1236	0	243
5460	1456	1236	0	244
5463	1456	1236	0	243
5466	1455	1236	0	243
5469	1455	1236	0	243
5472	1455	1236	0	241
5475	1455	1237	0	244
5478	1456	1237	0	233
5481	1458	1236	0	226
5484	1459	1236	0	228
5487	1460	1237	0	224
5490	1460	1237	0	220
5493	1462	1237	0	217
5496	1464	1236	0	215
5499	1465	1236	0	208
5502	1466	1237	0	207
5505	1465	1238	0	210
5508	1464	1238	0	213
5511	1464	1238	0	211
5514	1464	1237	0	215
5517	1464	1237	0	221
5520	1463	1238	0	225
5523	1462	1238	0	223
5526	1462	1239	0	225
5529	1462	1238	0	224
5532	1461	1238	0	220
5535	1462	1238	0	217
5538	1461	1237	0	217
5541	1461	1237	0	219
5544	1462	1237	0	218
5547	1463	1237	0	216
5550	1465	1237	0	209
5553	1468	1237	0	198
5556	1468	1239	0	195
5559	1469	1240	0	193
5562	1470	1241	0	9
5565	1470	1241	0	8
5568	1470	1241	0	8
5571	1470	1242	0	9
5574	1470	1242	0	8
5577	1471	1242	0	188
5580	1471	1242	0	190
5583	1470	1242	0	194
5586	1469	1242	0	195
5589	1467	1242	0	195
5592	1466	1243	0	193
5595	1466	1242	0	190
5598	1466	1242	0	190
5601	1466	1242	0	190
5604	1466	1242	0	190
5607	1466	1241	0	186
5610	1466	1242	0	186
5613	1465	1241	0	185
5616	1465	1241	0	185
5619	1464	1242	0	180
5622	1464	1242	0	177
5625	1463	1242	0	354
5628	1463	1243	0	174
5631	1464	1245	0	177
5634	1465	1246	0	177
5637	1466	1246	0	181
5640	1467	1246	0	183
5643	1467	1246	0	185
5646	1466	1245	0	188
5649	1467	1244	0	193
5652	1466	1243	0	195
5655	1467	1243	0	195
5658	1467	1243	0	194
5661	1466	1243	0	194
5664	1467	1243	0	196
5667	1467	1242	0	195
5670	1468	1242	0	196
5673	1469	1242	0	196
5676	1469	1242	0	195
5679	1470	1242	0	200
5682	1469	1242	0	201
5685	1469	1242	0	201
5688	1468	1242	0	200
5691	1468	1242	0	200
5694	1468	1242	0	200
5697	1469	1243	0	205
5700	1470	1242	0	205
5703	1473	1242	0	205
5706	1473	1242	0	207
5709	1473	1241	0	210
5712	1472	1242	0	208
5715	1472	1242	0	210
5718	1472	1242	0	211
5721	1472	1242	0	211
5724	1471	1242	0	209
5727	1471	1242	0	205
5730	1470	1242	0	204
5733	1469	1243	0	201
5736	1467	1243	0	204
5739	1468	1244	0	202
5742	1465	1243	0	203
5745	1463	1242	0	206
5748	1464	1243	0	202
5751	1463	1243	0	202
5754	1465	1242	0	200
5757	1466	1244	0	202
5760	1467	1245	0	197
5763	1468	1245	0	194
5766	1468	1244	0	197
5769	1468	1244	0	199
5772	1469	1244	0	201
5775	1470	1244	0	204
5778	1469	1244	0	203
5781	1468	1244	0	200
5784	1467	1243	0	201
5787	1465	1244	0	201
5790	1468	1244	0	207
5793	1468	1245	0	204
5796	1469	1245	0	214
5799	1470	1245	0	201
5802	1468	1246	0	186
5805	1469	1247	0	183
5808	1471	1246	0	186
5811	1472	1245	0	192
5814	1473	1246	0	191
5817	1473	1246	0	191
5820	1473	1245	0	191
5823	1473	1246	0	192
5826	1473	1246	0	191
5829	1473	1246	0	191
5832	1473	1246	0	192
5835	1473	1246	0	193
5838	1473	1246	0	195
5841	1473	1245	0	197
5844	1473	1245	0	196
5847	1473	1244	0	200
5850	1472	1244	0	200
5853	1471	1244	0	200
5856	1470	1244	0	199
5859	1471	1244	0	202
5862	1471	1244	0	200
5865	1471	1244	0	201
5868	1471	1244	0	203
5871	1471	1244	0	207
5874	1471	1244	0	210
5877	1471	1244	0	203
5880	1472	1244	0	202
5883	1470	1244	0	195
5886	1470	1247	0	190
5889	1468	1247	0	190
5892	1466	1247	0	193
5895	1465	1247	0	199
5898	1465	1246	0	201
5901	1471	1244	0	205
5904	1472	1244	0	207
5907	1472	1244	0	205
5910	1472	1243	0	214
5913	1472	1243	0	209
5916	1472	1243	0	207
5919	1472	1244	0	205
5922	1475	1243	0	215
5925	1475	1242	0	216
5928	1475	1243	0	217
5931	1474	1242	0	216
5934	1474	1242	0	220
5937	1471	1242	0	214
5940	1470	1242	0	210
5943	1471	1244	0	210
5946	1472	1245	0	203
5949	1472	1246	0	199
5952	1472	1246	0	197
5955	1472	1246	0	195
5958	1473	1245	0	194
5961	1473	1245	0	197
5964	1473	1246	0	194
5967	1474	1246	0	196
5970	1474	1246	0	196
5973	1475	1246	0	196
5976	1474	1245	0	198
5979	1475	1245	0	200
5982	1475	1245	0	201
5985	1475	1245	0	199
5988	1475	1245	0	199
5991	1475	1245	0	199
5994	1475	1245	0	202
5997	1475	1245	0	200
[truncated: 997 more rows]
