# Supplementary material for: Markerless tracking of an entire honey bee colony
Source: Nat Commun. 2021 Mar 19;12:1733. doi: 10.1038/s41467-021-21769-1 (PMC7979864; doi:10.1038/s41467-021-21769-1)
Supplement: Supplementary file 4 — Description of Additional Supplementary Files [file 41467_2021_21769_MOESM4_ESM.zip › raw_source/fig_5_sup_fig_21_22/S1_trajectories/000044.txt]

0	315	1485	0	349
3	315	1485	0	350
6	315	1485	0	350
9	315	1485	0	350
12	315	1485	0	349
15	315	1485	0	349
18	315	1485	0	349
21	315	1485	0	350
24	315	1485	0	350
27	315	1485	0	349
30	315	1485	0	349
33	315	1485	0	349
36	315	1485	0	349
39	315	1485	0	350
42	315	1485	0	349
45	315	1485	0	349
48	315	1485	0	349
51	315	1485	0	349
54	315	1485	0	349
57	314	1485	0	349
60	315	1485	0	349
63	315	1485	0	350
66	315	1485	0	349
69	315	1485	0	349
72	315	1485	0	349
75	315	1485	0	349
78	315	1485	0	350
81	315	1485	0	350
84	315	1485	0	349
87	315	1485	0	349
90	315	1485	0	350
93	314	1485	0	350
96	315	1486	0	349
99	315	1485	0	350
102	315	1486	0	350
105	315	1486	0	350
108	315	1485	0	349
111	315	1485	0	349
114	315	1485	0	350
117	315	1485	0	350
120	315	1485	0	350
123	315	1485	0	350
126	314	1485	0	349
129	314	1485	0	349
132	315	1485	0	350
135	314	1485	0	349
138	315	1485	0	350
141	315	1485	0	349
144	314	1485	0	350
147	315	1485	0	350
150	314	1485	0	349
153	314	1485	0	350
156	314	1485	0	350
159	314	1485	0	350
162	314	1485	0	350
165	314	1485	0	349
168	314	1485	0	350
171	314	1485	0	350
174	315	1485	0	350
177	314	1485	0	350
180	314	1485	0	349
183	314	1485	0	350
186	314	1485	0	349
189	314	1485	0	349
192	314	1485	0	350
195	314	1485	0	350
198	314	1485	0	350
201	314	1485	0	350
204	314	1485	0	349
207	314	1485	0	349
210	314	1485	0	350
213	314	1485	0	349
216	315	1485	0	350
219	314	1485	0	350
222	314	1485	0	349
225	314	1485	0	349
228	314	1485	0	349
231	314	1485	0	350
234	314	1485	0	350
237	314	1485	0	350
240	314	1485	0	349
243	314	1485	0	350
246	315	1485	0	350
249	314	1485	0	350
252	314	1485	0	350
255	314	1485	0	350
258	314	1485	0	350
261	314	1485	0	350
264	314	1485	0	349
267	314	1485	0	349
270	314	1485	0	349
273	314	1485	0	349
276	314	1485	0	349
279	314	1485	0	349
282	314	1485	0	349
285	314	1485	0	349
288	314	1485	0	349
291	314	1485	0	350
294	314	1485	0	350
297	314	1485	0	349
300	314	1485	0	349
303	314	1485	0	349
306	314	1485	0	349
309	314	1485	0	350
312	315	1485	0	350
315	314	1485	0	349
318	314	1485	0	349
321	314	1485	0	350
324	314	1485	0	350
327	314	1485	0	349
330	314	1485	0	349
333	314	1485	0	350
336	314	1485	0	350
339	314	1485	0	349
342	314	1485	0	350
345	314	1485	0	349
348	314	1485	0	349
351	314	1485	0	349
354	314	1485	0	349
357	314	1485	0	350
360	314	1485	0	349
363	314	1485	0	349
366	314	1485	0	350
369	314	1485	0	350
372	314	1485	0	350
375	314	1485	0	350
378	314	1485	0	350
381	314	1485	0	349
384	314	1485	0	350
387	314	1485	0	349
390	314	1485	0	349
393	314	1485	0	349
396	314	1485	0	350
399	314	1485	0	349
402	314	1485	0	349
405	314	1485	0	349
408	315	1485	0	349
411	314	1485	0	349
414	314	1485	0	349
417	314	1485	0	349
420	314	1485	0	350
423	314	1485	0	350
426	314	1485	0	349
429	314	1485	0	350
432	314	1485	0	350
435	314	1485	0	349
438	314	1485	0	349
441	314	1485	0	349
444	314	1485	0	349
447	314	1485	0	349
450	315	1485	0	349
453	314	1485	0	349
456	314	1485	0	349
459	315	1485	0	349
462	315	1485	0	349
465	314	1485	0	349
468	314	1485	0	349
471	315	1485	0	350
474	314	1485	0	350
477	314	1485	0	350
480	315	1485	0	350
483	315	1485	0	350
486	314	1485	0	350
489	315	1485	0	350
492	314	1485	0	350
495	314	1485	0	350
498	314	1485	0	349
501	314	1485	0	349
504	314	1485	0	350
507	314	1485	0	350
510	314	1485	0	350
513	314	1485	0	349
516	314	1485	0	349
519	314	1485	0	350
522	314	1485	0	349
525	314	1485	0	350
528	314	1485	0	349
531	314	1485	0	349
534	315	1485	0	349
537	314	1485	0	350
540	314	1485	0	350
543	314	1485	0	350
546	314	1485	0	350
549	314	1485	0	350
552	314	1485	0	350
555	314	1485	0	349
558	314	1485	0	349
561	315	1485	0	350
564	314	1485	0	350
567	314	1485	0	349
570	314	1485	0	349
573	314	1485	0	349
576	314	1485	0	350
579	314	1485	0	350
582	314	1485	0	349
585	314	1485	0	350
588	314	1485	0	349
591	314	1485	0	349
594	314	1485	0	350
597	314	1485	0	350
600	314	1485	0	350
603	314	1485	0	350
606	314	1485	0	349
609	314	1485	0	350
612	314	1485	0	349
615	314	1485	0	349
618	314	1485	0	349
621	314	1485	0	349
624	314	1485	0	349
627	314	1485	0	350
630	314	1485	0	350
633	314	1485	0	349
636	314	1485	0	349
639	314	1485	0	349
642	314	1485	0	349
645	314	1485	0	349
648	314	1485	0	349
651	314	1485	0	349
654	314	1485	0	349
657	314	1485	0	349
660	314	1485	0	349
663	314	1485	0	349
666	314	1485	0	349
669	314	1485	0	350
672	314	1485	0	350
675	314	1485	0	350
678	314	1485	0	349
681	314	1485	0	349
684	314	1485	0	349
687	314	1485	0	349
690	314	1485	0	349
693	314	1485	0	349
696	314	1485	0	349
699	314	1485	0	350
702	314	1485	0	349
705	314	1485	0	350
708	314	1485	0	350
711	314	1485	0	349
714	314	1485	0	349
717	314	1485	0	349
720	314	1485	0	349
723	314	1485	0	349
726	314	1485	0	349
729	314	1485	0	349
732	314	1485	0	349
735	314	1485	0	349
738	314	1485	0	349
741	314	1485	0	349
744	314	1485	0	349
747	314	1485	0	349
750	314	1485	0	349
753	314	1485	0	350
756	314	1485	0	349
759	314	1485	0	349
762	314	1485	0	349
765	314	1485	0	349
768	314	1485	0	349
771	314	1485	0	348
774	314	1485	0	349
777	314	1485	0	349
780	314	1485	0	349
783	314	1485	0	350
786	314	1485	0	349
789	314	1485	0	349
792	314	1485	0	349
795	314	1485	0	348
798	314	1485	0	348
801	314	1485	0	348
804	314	1486	0	348
807	314	1486	0	347
810	314	1486	0	347
813	314	1486	0	347
816	314	1486	0	347
819	314	1486	0	347
822	314	1486	0	348
825	314	1486	0	348
828	314	1486	0	348
831	314	1486	0	348
834	314	1485	0	348
837	314	1485	0	348
840	314	1485	0	347
843	314	1485	0	346
846	314	1485	0	346
849	314	1486	0	346
852	314	1485	0	346
855	314	1485	0	346
858	314	1486	0	346
861	314	1486	0	346
864	314	1486	0	346
867	314	1486	0	346
870	314	1486	0	346
873	314	1485	0	346
876	314	1485	0	346
879	314	1486	0	346
882	314	1486	0	347
885	314	1486	0	346
888	314	1486	0	346
891	314	1486	0	346
894	314	1486	0	346
897	314	1486	0	346
900	314	1486	0	346
903	314	1486	0	346
906	314	1486	0	346
909	314	1486	0	346
912	314	1486	0	346
915	314	1486	0	346
918	314	1486	0	346
921	314	1486	0	347
924	314	1486	0	346
927	314	1486	0	346
930	314	1486	0	346
933	314	1486	0	346
936	314	1486	0	346
939	314	1486	0	346
942	314	1486	0	346
945	314	1486	0	346
948	314	1486	0	346
951	314	1486	0	347
954	314	1486	0	347
957	314	1486	0	347
960	314	1486	0	346
963	314	1486	0	346
966	314	1485	0	346
969	314	1486	0	346
972	314	1486	0	346
975	314	1486	0	346
978	315	1486	0	347
981	314	1485	0	347
984	314	1486	0	346
987	314	1485	0	345
990	314	1485	0	346
993	314	1485	0	346
996	314	1485	0	347
999	315	1485	0	346
1002	315	1485	0	346
1005	315	1485	0	347
1008	315	1486	0	347
1011	315	1486	0	347
1014	315	1486	0	347
1017	315	1486	0	347
1020	315	1485	0	347
1023	315	1485	0	346
1026	315	1485	0	347
1029	315	1485	0	346
1032	315	1485	0	347
1035	315	1485	0	347
1038	315	1485	0	346
1041	315	1485	0	347
1044	315	1485	0	346
1047	314	1485	0	347
1050	315	1485	0	347
1053	315	1485	0	347
1056	315	1485	0	347
1059	315	1485	0	347
1062	315	1485	0	347
1065	315	1486	0	346
1068	315	1486	0	347
1071	315	1485	0	347
1074	314	1485	0	347
1077	315	1485	0	347
1080	315	1485	0	347
1083	315	1485	0	346
1086	315	1486	0	347
1089	315	1485	0	347
1092	315	1486	0	347
1095	315	1485	0	346
1098	315	1486	0	347
1101	315	1485	0	347
1104	315	1485	0	347
1107	315	1485	0	347
1110	315	1485	0	347
1113	315	1485	0	347
1116	315	1485	0	347
1119	315	1485	0	348
1122	315	1485	0	346
1125	315	1485	0	348
1128	315	1485	0	347
1131	315	1485	0	347
1134	315	1485	0	348
1137	315	1485	0	348
1140	315	1485	0	348
1143	315	1485	0	347
1146	315	1485	0	347
1149	315	1485	0	348
1152	315	1485	0	347
1155	315	1485	0	347
1158	315	1485	0	347
1161	315	1485	0	347
1164	315	1485	0	348
1167	315	1485	0	347
1170	315	1485	0	347
1173	315	1485	0	347
1176	315	1485	0	348
1179	315	1485	0	347
1182	315	1485	0	348
1185	315	1485	0	347
1188	315	1485	0	348
1191	315	1485	0	348
1194	315	1485	0	347
1197	315	1485	0	347
1200	315	1485	0	347
1203	315	1485	0	347
1206	315	1485	0	347
1209	315	1485	0	348
1212	315	1485	0	348
1215	315	1485	0	348
1218	315	1485	0	347
1221	315	1485	0	347
1224	315	1485	0	347
1227	315	1485	0	347
1230	315	1485	0	347
1233	315	1485	0	347
1236	315	1485	0	348
1239	315	1485	0	347
1242	315	1485	0	347
1245	315	1485	0	348
1248	315	1485	0	347
1251	315	1485	0	347
1254	315	1486	0	347
1257	315	1485	0	348
1260	315	1485	0	347
1263	315	1485	0	347
1266	315	1486	0	347
1269	315	1486	0	347
1272	315	1485	0	347
1275	315	1485	0	347
1278	315	1485	0	347
1281	315	1485	0	347
1284	315	1486	0	348
1287	315	1485	0	348
1290	315	1485	0	347
1293	315	1485	0	348
1296	315	1485	0	347
1299	315	1485	0	347
1302	315	1485	0	347
1305	315	1485	0	347
1308	315	1485	0	348
1311	315	1485	0	348
1314	315	1485	0	347
1317	315	1485	0	348
1320	315	1485	0	348
1323	315	1485	0	347
1326	315	1485	0	348
1329	315	1485	0	348
1332	315	1485	0	348
1335	315	1485	0	348
1338	315	1485	0	348
1341	315	1485	0	348
1344	315	1485	0	348
1347	315	1485	0	349
1350	315	1485	0	348
1353	315	1485	0	348
1356	315	1485	0	348
1359	315	1485	0	348
1362	315	1485	0	348
1365	315	1485	0	349
1368	315	1485	0	348
1371	315	1485	0	349
1374	315	1485	0	349
1377	315	1485	0	349
1380	315	1485	0	349
1383	315	1485	0	348
1386	315	1485	0	348
1389	315	1485	0	348
1392	315	1485	0	349
1395	315	1485	0	348
1398	315	1485	0	349
1401	315	1485	0	348
1404	315	1485	0	349
1407	315	1485	0	348
1410	315	1485	0	348
1413	315	1485	0	348
1416	315	1485	0	348
1419	315	1485	0	349
1422	315	1485	0	348
1425	315	1485	0	349
1428	315	1485	0	348
1431	315	1485	0	348
1434	315	1485	0	348
1437	315	1485	0	348
1440	315	1485	0	348
1443	315	1485	0	348
1446	315	1485	0	348
1449	315	1485	0	348
1452	315	1485	0	348
1455	315	1485	0	347
1458	315	1485	0	348
1461	315	1485	0	348
1464	315	1485	0	348
1467	315	1485	0	348
1470	315	1485	0	348
1473	315	1485	0	348
1476	315	1485	0	348
1479	315	1485	0	348
1482	315	1485	0	347
1485	315	1485	0	348
1488	315	1485	0	347
1491	315	1485	0	347
1494	315	1485	0	348
1497	315	1485	0	347
1500	315	1485	0	348
1503	315	1485	0	348
1506	315	1485	0	348
1509	315	1485	0	348
1512	315	1485	0	347
1515	315	1485	0	347
1518	315	1485	0	347
1521	315	1485	0	348
1524	315	1485	0	348
1527	315	1485	0	347
1530	315	1485	0	348
1533	315	1485	0	347
1536	315	1485	0	347
1539	315	1485	0	347
1542	315	1485	0	347
1545	315	1485	0	348
1548	315	1485	0	347
1551	315	1485	0	347
1554	315	1485	0	347
1557	315	1485	0	347
1560	315	1485	0	347
1563	315	1485	0	347
1566	315	1485	0	348
1569	315	1485	0	347
1572	315	1485	0	348
1575	315	1485	0	348
1578	315	1485	0	348
1581	315	1485	0	348
1584	315	1485	0	347
1587	314	1485	0	348
1590	315	1485	0	348
1593	315	1485	0	347
1596	315	1485	0	348
1599	315	1485	0	347
1602	315	1485	0	348
1605	315	1485	0	348
1608	315	1485	0	347
1611	315	1485	0	347
1614	315	1485	0	347
1617	315	1485	0	348
1620	315	1485	0	347
1623	315	1486	0	347
1626	314	1486	0	347
1629	315	1486	0	348
1632	315	1486	0	348
1635	315	1485	0	349
1638	315	1485	0	350
1641	316	1485	0	350
1644	316	1486	0	349
1647	317	1486	0	350
1650	317	1486	0	349
1653	317	1486	0	349
1656	317	1486	0	349
1659	317	1486	0	349
1662	317	1486	0	349
1665	317	1486	0	350
1668	317	1486	0	351
1671	317	1487	0	352
1674	317	1487	0	352
1677	317	1487	0	352
1680	317	1487	0	352
1683	317	1487	0	352
1686	317	1486	0	352
1689	317	1487	0	352
1692	317	1486	0	352
1695	317	1487	0	352
1698	317	1486	0	352
1701	317	1486	0	351
1704	317	1486	0	352
1707	317	1486	0	351
1710	317	1487	0	352
1713	317	1486	0	351
1716	317	1487	0	351
1719	317	1487	0	351
1722	317	1486	0	351
1725	317	1486	0	352
1728	317	1486	0	352
1731	317	1486	0	352
1734	317	1487	0	352
1737	317	1486	0	352
1740	317	1486	0	353
1743	317	1487	0	352
1746	318	1487	0	353
1749	318	1486	0	352
1752	318	1486	0	352
1755	318	1487	0	352
1758	318	1486	0	352
1761	318	1487	0	352
1764	318	1487	0	352
1767	318	1486	0	352
1770	317	1487	0	352
1773	318	1486	0	352
1776	318	1486	0	351
1779	318	1486	0	352
1782	318	1486	0	352
1785	318	1487	0	352
1788	318	1487	0	352
1791	318	1487	0	352
1794	318	1487	0	352
1797	318	1487	0	351
1800	318	1486	0	352
1803	318	1487	0	353
1806	318	1487	0	352
1809	318	1487	0	352
1812	317	1487	0	352
1815	318	1487	0	352
1818	318	1487	0	352
1821	318	1487	0	352
1824	318	1487	0	352
1827	318	1487	0	353
1830	317	1487	0	352
1833	317	1487	0	352
1836	317	1487	0	352
1839	317	1487	0	352
1842	317	1486	0	352
1845	317	1487	0	352
1848	317	1486	0	352
1851	317	1487	0	352
1854	317	1486	0	352
1857	318	1486	0	351
1860	317	1487	0	352
1863	318	1487	0	351
1866	318	1487	0	352
1869	317	1487	0	353
1872	317	1486	0	352
1875	318	1487	0	353
1878	317	1487	0	352
1881	317	1487	0	353
1884	318	1487	0	353
1887	317	1487	0	352
1890	317	1487	0	353
1893	318	1487	0	352
1896	318	1487	0	352
1899	317	1487	0	352
1902	317	1487	0	352
1905	317	1487	0	352
1908	317	1487	0	352
1911	317	1487	0	352
1914	317	1487	0	352
1917	317	1487	0	352
1920	317	1487	0	352
1923	317	1487	0	352
1926	317	1487	0	351
1929	317	1487	0	352
1932	317	1487	0	352
1935	317	1487	0	352
1938	317	1487	0	352
1941	317	1487	0	352
1944	317	1487	0	352
1947	317	1487	0	352
1950	317	1487	0	352
1953	317	1487	0	352
1956	317	1487	0	353
1959	317	1487	0	352
1962	317	1487	0	352
1965	317	1487	0	353
1968	317	1487	0	352
1971	317	1487	0	352
1974	317	1487	0	352
1977	317	1487	0	353
1980	317	1487	0	352
1983	317	1487	0	353
1986	317	1487	0	352
1989	317	1487	0	352
1992	318	1487	0	353
1995	317	1487	0	352
1998	317	1487	0	353
2001	317	1487	0	352
2004	317	1487	0	353
2007	317	1487	0	353
2010	317	1487	0	353
2013	317	1487	0	353
2016	318	1487	0	353
2019	317	1487	0	352
2022	317	1487	0	352
2025	317	1487	0	353
2028	317	1487	0	353
2031	317	1487	0	353
2034	317	1487	0	353
2037	317	1487	0	353
2040	317	1487	0	353
2043	317	1487	0	353
2046	317	1487	0	354
2049	318	1487	0	352
2052	318	1487	0	353
2055	318	1487	0	353
2058	317	1487	0	353
2061	318	1487	0	353
2064	317	1486	0	352
2067	317	1487	0	352
2070	317	1486	0	353
2073	318	1487	0	353
2076	318	1486	0	352
2079	317	1487	0	353
2082	318	1487	0	354
2085	317	1487	0	353
2088	317	1487	0	353
2091	318	1487	0	353
2094	318	1487	0	353
2097	318	1487	0	353
2100	318	1487	0	353
2103	318	1487	0	353
2106	318	1487	0	353
2109	318	1487	0	353
2112	318	1487	0	353
2115	318	1487	0	353
2118	318	1487	0	353
2121	318	1487	0	353
2124	318	1487	0	353
2127	318	1487	0	354
2130	318	1487	0	353
2133	318	1487	0	353
2136	318	1487	0	353
2139	318	1487	0	352
2142	318	1487	0	353
2145	318	1487	0	353
2148	318	1487	0	353
2151	318	1487	0	353
2154	318	1487	0	353
2157	318	1487	0	354
2160	318	1487	0	352
2163	318	1487	0	353
2166	318	1487	0	353
2169	318	1487	0	353
2172	318	1487	0	353
2175	318	1487	0	353
2178	318	1487	0	353
2181	318	1487	0	353
2184	318	1487	0	354
2187	318	1487	0	353
2190	318	1487	0	352
2193	318	1487	0	353
2196	318	1487	0	353
2199	318	1487	0	353
2202	318	1487	0	353
2205	318	1487	0	353
2208	318	1487	0	353
2211	318	1487	0	353
2214	318	1487	0	353
2217	318	1487	0	353
2220	318	1487	0	354
2223	318	1487	0	353
2226	318	1487	0	353
2229	318	1487	0	353
2232	318	1487	0	352
2235	318	1487	0	352
2238	318	1487	0	353
2241	318	1487	0	353
2244	318	1487	0	353
2247	318	1487	0	352
2250	318	1487	0	352
2253	318	1487	0	352
2256	318	1487	0	351
2259	318	1487	0	351
2262	318	1487	0	351
2265	318	1487	0	352
2268	318	1487	0	351
2271	318	1487	0	353
2274	318	1487	0	352
2277	318	1487	0	353
2280	318	1487	0	352
2283	318	1487	0	352
2286	318	1487	0	352
2289	318	1487	0	352
2292	318	1487	0	352
2295	318	1487	0	352
2298	318	1487	0	353
2301	318	1487	0	353
2304	318	1487	0	353
2307	318	1487	0	353
2310	318	1487	0	353
2313	318	1487	0	353
2316	318	1487	0	352
2319	318	1487	0	353
2322	318	1487	0	353
2325	318	1487	0	353
2328	318	1487	0	352
2331	317	1487	0	353
2334	317	1487	0	352
2337	318	1487	0	353
2340	318	1487	0	353
2343	318	1487	0	352
2346	318	1487	0	352
2349	318	1487	0	352
2352	317	1487	0	353
2355	318	1487	0	352
2358	318	1487	0	352
2361	318	1487	0	353
2364	318	1487	0	352
2367	318	1487	0	351
2370	318	1487	0	352
2373	318	1487	0	353
2376	318	1487	0	352
2379	318	1487	0	353
2382	318	1487	0	353
2385	318	1487	0	353
2388	318	1487	0	353
2391	318	1487	0	353
2394	318	1487	0	352
2397	318	1487	0	353
2400	317	1487	0	353
2403	318	1487	0	353
2406	318	1487	0	353
2409	318	1487	0	353
2412	317	1487	0	352
2415	318	1487	0	353
2418	318	1487	0	353
2421	318	1487	0	353
2424	318	1487	0	353
2427	318	1487	0	353
2430	318	1487	0	353
2433	318	1487	0	353
2436	318	1487	0	353
2439	318	1487	0	352
2442	318	1487	0	354
2445	318	1487	0	354
2448	317	1487	0	353
2451	317	1487	0	354
2454	317	1487	0	353
2457	317	1487	0	353
2460	318	1487	0	353
2463	318	1487	0	353
2466	318	1487	0	353
2469	318	1487	0	354
2472	318	1487	0	353
2475	318	1486	0	353
2478	318	1487	0	353
2481	318	1487	0	353
2484	318	1487	0	353
2487	318	1487	0	354
2490	318	1486	0	353
2493	318	1487	0	353
2496	318	1487	0	353
2499	318	1487	0	352
2502	318	1487	0	353
2505	318	1487	0	353
2508	318	1487	0	352
2511	318	1487	0	352
2514	318	1487	0	352
2517	318	1487	0	353
2520	318	1487	0	353
2523	318	1487	0	352
2526	318	1487	0	353
2529	318	1487	0	353
2532	318	1487	0	352
2535	318	1487	0	352
2538	318	1487	0	352
2541	318	1487	0	352
2544	318	1487	0	352
2547	318	1487	0	352
2550	318	1487	0	352
2553	318	1487	0	352
2556	318	1487	0	353
2559	318	1487	0	352
2562	318	1487	0	353
2565	318	1487	0	352
2568	318	1487	0	352
2571	318	1487	0	352
2574	318	1487	0	352
2577	318	1487	0	352
2580	318	1487	0	352
2583	318	1487	0	352
2586	318	1487	0	351
2589	318	1487	0	351
2592	318	1487	0	352
2595	318	1487	0	352
2598	318	1487	0	352
2601	318	1487	0	352
2604	318	1487	0	353
2607	318	1487	0	352
2610	318	1487	0	353
2613	318	1487	0	352
2616	318	1487	0	351
2619	318	1487	0	352
2622	318	1487	0	352
2625	318	1487	0	353
2628	318	1487	0	352
2631	318	1487	0	352
2634	318	1487	0	352
2637	318	1487	0	352
2640	318	1487	0	353
2643	318	1487	0	352
2646	318	1487	0	352
2649	318	1487	0	353
2652	318	1487	0	352
2655	318	1487	0	352
2658	318	1487	0	353
2661	318	1487	0	353
2664	318	1487	0	353
2667	318	1487	0	353
2670	318	1487	0	353
2673	318	1487	0	353
2676	318	1487	0	353
2679	318	1487	0	353
2682	318	1487	0	353
2685	318	1487	0	353
2688	318	1487	0	353
2691	318	1487	0	353
2694	318	1487	0	353
2697	318	1487	0	353
2700	318	1487	0	353
2703	318	1487	0	353
2706	318	1487	0	353
2709	318	1487	0	353
2712	318	1487	0	353
2715	318	1487	0	353
2718	318	1487	0	353
2721	318	1487	0	352
2724	318	1487	0	353
2727	318	1487	0	352
2730	318	1487	0	352
2733	318	1487	0	352
2736	318	1487	0	352
2739	318	1487	0	352
2742	318	1487	0	353
2745	318	1487	0	352
2748	318	1487	0	352
2751	318	1487	0	352
2754	318	1487	0	352
2757	318	1487	0	352
2760	318	1487	0	352
2763	318	1487	0	352
2766	318	1487	0	352
2769	318	1487	0	353
2772	318	1487	0	353
2775	318	1487	0	353
2778	318	1487	0	352
2781	318	1487	0	353
2784	318	1487	0	352
2787	318	1487	0	353
2790	318	1487	0	352
2793	318	1487	0	353
2796	318	1487	0	353
2799	318	1487	0	352
2802	318	1487	0	353
2805	318	1487	0	353
2808	318	1487	0	351
2811	318	1487	0	352
2814	318	1487	0	352
2817	318	1487	0	352
2820	318	1487	0	352
2823	318	1487	0	352
2826	318	1487	0	352
2829	318	1487	0	353
2832	318	1487	0	352
2835	318	1487	0	353
2838	318	1487	0	352
2841	318	1487	0	353
2844	318	1487	0	353
2847	318	1487	0	353
2850	318	1487	0	352
2853	318	1487	0	352
2856	318	1487	0	352
2859	318	1487	0	352
2862	318	1487	0	353
2865	318	1487	0	352
2868	318	1487	0	353
2871	318	1487	0	352
2874	318	1487	0	352
2877	318	1487	0	352
2880	318	1487	0	353
2883	318	1487	0	353
2886	318	1487	0	352
2889	318	1487	0	352
2892	318	1487	0	352
2895	318	1487	0	352
2898	318	1487	0	352
2901	318	1487	0	351
2904	318	1487	0	352
2907	318	1487	0	352
2910	318	1487	0	352
2913	318	1487	0	352
2916	318	1487	0	353
2919	318	1487	0	352
2922	318	1487	0	352
2925	318	1487	0	352
2928	318	1487	0	352
2931	318	1487	0	352
2934	318	1487	0	352
2937	318	1487	0	352
2940	318	1487	0	352
2943	318	1487	0	352
2946	318	1487	0	352
2949	318	1487	0	352
2952	318	1487	0	352
2955	318	1487	0	352
2958	318	1487	0	351
2961	318	1487	0	352
2964	318	1487	0	352
2967	318	1487	0	352
2970	318	1487	0	352
2973	318	1487	0	352
2976	318	1487	0	352
2979	318	1487	0	352
2982	318	1487	0	352
2985	318	1487	0	352
2988	318	1487	0	352
2991	318	1487	0	352
2994	318	1487	0	352
2997	318	1487	0	352
3000	318	1487	0	351
3003	318	1487	0	352
3006	318	1487	0	352
3009	318	1487	0	352
3012	318	1487	0	352
3015	318	1487	0	352
3018	318	1487	0	352
3021	318	1487	0	352
3024	318	1487	0	352
3027	318	1487	0	352
3030	318	1487	0	352
3033	318	1487	0	351
3036	318	1487	0	352
3039	318	1487	0	352
3042	318	1487	0	352
3045	318	1487	0	351
3048	318	1487	0	352
3051	318	1487	0	352
3054	318	1487	0	352
3057	318	1487	0	352
3060	318	1487	0	352
3063	318	1487	0	352
3066	318	1487	0	352
3069	318	1487	0	352
3072	318	1487	0	352
3075	318	1487	0	352
3078	318	1487	0	352
3081	318	1487	0	352
3084	318	1487	0	351
3087	318	1487	0	352
3090	318	1487	0	351
3093	318	1487	0	351
3096	318	1487	0	352
3099	318	1487	0	352
3102	318	1487	0	353
3105	318	1487	0	352
3108	318	1487	0	352
3111	318	1487	0	352
3114	318	1487	0	351
3117	318	1487	0	352
3120	318	1487	0	352
3123	318	1487	0	352
3126	318	1487	0	352
3129	318	1487	0	352
3132	318	1487	0	352
3135	318	1487	0	352
3138	318	1487	0	351
3141	318	1487	0	352
3144	318	1487	0	352
3147	318	1487	0	352
3150	318	1487	0	352
3153	318	1487	0	352
3156	318	1487	0	352
3159	318	1487	0	351
3162	318	1487	0	352
3165	318	1487	0	351
3168	318	1487	0	352
3171	318	1487	0	351
3174	318	1487	0	351
3177	318	1487	0	352
3180	318	1487	0	352
3183	318	1487	0	352
3186	318	1487	0	351
3189	318	1487	0	352
3192	318	1487	0	352
3195	318	1487	0	352
3198	318	1487	0	352
3201	318	1487	0	352
3204	318	1487	0	353
3207	318	1487	0	352
3210	318	1487	0	352
3213	318	1487	0	352
3216	318	1487	0	352
3219	318	1487	0	352
3222	318	1487	0	352
3225	318	1487	0	352
3228	318	1487	0	352
3231	318	1487	0	352
3234	318	1487	0	351
3237	318	1487	0	352
3240	318	1487	0	352
3243	318	1487	0	352
3246	318	1487	0	351
3249	318	1487	0	352
3252	318	1487	0	352
3255	318	1487	0	351
3258	318	1487	0	352
3261	318	1487	0	352
3264	318	1487	0	351
3267	318	1487	0	351
3270	318	1487	0	352
3273	318	1487	0	352
3276	318	1487	0	352
3279	318	1487	0	352
3282	318	1487	0	352
3285	318	1487	0	351
3288	318	1487	0	352
3291	318	1487	0	351
3294	318	1487	0	352
3297	318	1487	0	352
3300	318	1487	0	353
3303	318	1487	0	352
3306	318	1487	0	352
3309	318	1487	0	352
3312	318	1487	0	352
3315	318	1487	0	352
3318	318	1487	0	351
3321	318	1487	0	351
3324	318	1487	0	352
3327	318	1487	0	352
3330	318	1487	0	352
3333	318	1487	0	351
3336	318	1487	0	352
3339	318	1487	0	352
3342	318	1487	0	352
3345	318	1487	0	352
3348	318	1487	0	352
3351	318	1487	0	352
3354	318	1487	0	352
3357	318	1487	0	352
3360	318	1487	0	352
3363	318	1487	0	351
3366	318	1487	0	352
3369	318	1487	0	352
3372	318	1487	0	351
3375	318	1487	0	351
3378	318	1487	0	352
3381	318	1487	0	351
3384	318	1487	0	351
3387	318	1487	0	352
3390	318	1487	0	352
3393	318	1487	0	352
3396	318	1487	0	352
3399	318	1487	0	352
3402	318	1487	0	352
3405	318	1487	0	352
3408	318	1487	0	352
3411	318	1487	0	352
3414	318	1487	0	351
3417	318	1487	0	351
3420	318	1487	0	351
3423	318	1487	0	352
3426	318	1487	0	351
3429	318	1487	0	351
3432	318	1487	0	351
3435	318	1487	0	351
3438	318	1487	0	352
3441	318	1487	0	351
3444	318	1487	0	351
3447	318	1487	0	351
3450	318	1487	0	351
3453	318	1487	0	351
3456	318	1487	0	351
3459	318	1487	0	351
3462	318	1487	0	352
3465	318	1487	0	352
3468	318	1487	0	351
3471	318	1487	0	352
3474	318	1487	0	352
3477	318	1487	0	351
3480	318	1487	0	352
3483	318	1487	0	352
3486	318	1487	0	351
3489	318	1487	0	351
3492	318	1487	0	352
3495	318	1487	0	352
3498	318	1487	0	352
3501	318	1487	0	352
3504	318	1487	0	352
3507	318	1487	0	352
3510	318	1487	0	351
3513	318	1487	0	351
3516	318	1487	0	351
3519	318	1487	0	351
3522	318	1487	0	351
3525	318	1487	0	351
3528	318	1487	0	352
3531	318	1487	0	351
3534	318	1487	0	352
3537	318	1487	0	351
3540	318	1487	0	352
3543	318	1487	0	352
3546	318	1487	0	352
3549	318	1487	0	352
3552	318	1487	0	352
3555	318	1487	0	352
3558	318	1487	0	351
3561	318	1487	0	351
3564	318	1487	0	351
3567	318	1487	0	352
3570	318	1487	0	351
3573	318	1487	0	352
3576	318	1487	0	351
3579	318	1487	0	352
3582	318	1487	0	351
3585	318	1487	0	352
3588	318	1487	0	351
3591	318	1487	0	351
3594	318	1487	0	351
3597	318	1487	0	352
3600	318	1487	0	351
3603	318	1487	0	352
3606	318	1487	0	352
3609	318	1487	0	352
3612	318	1487	0	352
3615	318	1487	0	352
3618	318	1487	0	351
3621	318	1487	0	351
3624	318	1487	0	352
3627	318	1487	0	352
3630	318	1487	0	352
3633	318	1487	0	352
3636	318	1487	0	352
3639	318	1487	0	352
3642	318	1487	0	352
3645	318	1487	0	351
3648	318	1487	0	352
3651	318	1487	0	352
3654	318	1487	0	352
3657	318	1487	0	352
3660	318	1487	0	352
3663	318	1487	0	352
3666	318	1487	0	352
3669	318	1487	0	352
3672	318	1487	0	351
3675	318	1487	0	351
3678	318	1487	0	352
3681	318	1487	0	351
3684	318	1487	0	352
3687	318	1487	0	352
3690	318	1487	0	351
3693	318	1487	0	351
3696	318	1487	0	352
3699	318	1487	0	352
3702	318	1487	0	352
3705	318	1487	0	352
3708	318	1487	0	352
3711	318	1487	0	352
3714	318	1487	0	352
3717	318	1487	0	351
3720	318	1487	0	352
3723	318	1487	0	352
3726	318	1487	0	352
3729	318	1487	0	351
3732	318	1487	0	351
3735	318	1487	0	352
3738	318	1487	0	352
3741	318	1487	0	352
3744	318	1487	0	352
3747	318	1487	0	352
3750	318	1487	0	352
3753	318	1487	0	352
3756	318	1487	0	352
3759	318	1487	0	352
3762	318	1487	0	351
3765	318	1487	0	351
3768	318	1487	0	352
3771	318	1487	0	352
3774	318	1487	0	352
3777	318	1487	0	351
3780	318	1487	0	352
3783	318	1487	0	351
3786	318	1487	0	352
3789	318	1487	0	352
3792	318	1487	0	351
3795	318	1487	0	352
3798	318	1487	0	352
3801	318	1487	0	353
3804	318	1487	0	353
3807	318	1487	0	352
3810	318	1487	0	352
3813	318	1487	0	353
3816	318	1487	0	352
3819	318	1487	0	352
3822	318	1487	0	353
3825	318	1487	0	352
3828	318	1487	0	352
3831	318	1487	0	352
3834	318	1487	0	352
3837	318	1487	0	352
3840	318	1487	0	353
3843	318	1487	0	352
3846	318	1487	0	352
3849	318	1487	0	353
3852	318	1487	0	352
3855	318	1487	0	352
3858	318	1487	0	352
3861	318	1487	0	351
3864	318	1487	0	352
3867	318	1487	0	352
3870	318	1487	0	351
3873	318	1487	0	352
3876	318	1487	0	352
3879	318	1487	0	352
3882	318	1487	0	352
3885	318	1487	0	352
3888	318	1487	0	352
3891	318	1487	0	352
3894	318	1487	0	352
3897	318	1487	0	352
3900	318	1487	0	352
3903	318	1487	0	352
3906	318	1487	0	352
3909	318	1487	0	352
3912	318	1487	0	352
3915	318	1487	0	352
3918	318	1487	0	352
3921	318	1487	0	352
3924	318	1487	0	352
3927	318	1487	0	352
3930	318	1487	0	352
3933	318	1487	0	352
3936	318	1487	0	352
3939	318	1487	0	352
3942	318	1487	0	352
3945	318	1487	0	352
3948	318	1487	0	352
3951	318	1487	0	352
3954	318	1487	0	353
3957	318	1487	0	352
3960	318	1487	0	352
3963	318	1487	0	352
3966	318	1487	0	352
3969	318	1487	0	352
3972	318	1487	0	352
3975	318	1487	0	352
3978	318	1487	0	352
3981	318	1487	0	352
3984	318	1487	0	352
3987	318	1487	0	352
3990	318	1487	0	351
3993	318	1487	0	352
3996	318	1487	0	352
3999	318	1487	0	352
4002	318	1487	0	352
4005	318	1487	0	352
4008	318	1487	0	352
4011	318	1487	0	353
4014	318	1487	0	353
4017	318	1487	0	352
4020	318	1487	0	352
4023	318	1487	0	352
4026	318	1487	0	352
4029	318	1487	0	352
4032	318	1487	0	352
4035	318	1487	0	352
4038	318	1487	0	352
4041	318	1487	0	352
4044	318	1487	0	352
4047	318	1487	0	352
4050	318	1487	0	352
4053	318	1487	0	352
4056	318	1487	0	352
4059	318	1487	0	352
4062	318	1487	0	352
4065	318	1487	0	352
4068	318	1487	0	352
4071	318	1487	0	352
4074	318	1487	0	352
4077	318	1487	0	352
4080	318	1487	0	352
4083	318	1487	0	352
4086	318	1487	0	352
4089	318	1487	0	352
4092	318	1487	0	352
4095	318	1487	0	352
4098	318	1487	0	352
4101	318	1487	0	352
4104	318	1487	0	352
4107	318	1487	0	352
4110	318	1487	0	352
4113	318	1487	0	352
4116	318	1487	0	352
4119	318	1487	0	352
4122	318	1487	0	352
4125	318	1487	0	352
4128	318	1487	0	352
4131	318	1487	0	352
4134	318	1487	0	352
4137	318	1487	0	352
4140	318	1487	0	352
4143	318	1487	0	352
4146	318	1487	0	352
4149	318	1487	0	352
4152	318	1487	0	352
4155	318	1487	0	352
4158	318	1487	0	352
4161	318	1487	0	352
4164	318	1487	0	352
4167	318	1487	0	353
4170	318	1487	0	352
4173	318	1487	0	352
4176	318	1487	0	352
4179	318	1487	0	352
4182	318	1487	0	353
4185	318	1487	0	352
4188	318	1487	0	353
4191	318	1487	0	352
4194	318	1487	0	352
4197	318	1487	0	353
4200	318	1487	0	352
4203	318	1487	0	353
4206	318	1487	0	352
4209	318	1487	0	353
4212	318	1487	0	352
4215	318	1487	0	352
4218	318	1487	0	353
4221	318	1487	0	352
4224	318	1487	0	352
4227	318	1487	0	352
4230	318	1487	0	352
4233	318	1487	0	352
4236	318	1487	0	351
4239	318	1487	0	352
4242	318	1487	0	352
4245	318	1487	0	351
4248	318	1487	0	352
4251	318	1487	0	352
4254	318	1487	0	352
4257	318	1487	0	352
4260	318	1487	0	352
4263	318	1487	0	352
4266	318	1487	0	352
4269	318	1487	0	352
4272	318	1487	0	352
4275	318	1487	0	352
4278	318	1487	0	352
4281	318	1487	0	352
4284	318	1487	0	352
4287	318	1487	0	352
4290	318	1487	0	352
4293	318	1487	0	352
4296	318	1487	0	352
4299	318	1487	0	353
4302	318	1487	0	353
4305	318	1487	0	352
4308	318	1487	0	352
4311	318	1487	0	352
4314	318	1487	0	352
4317	318	1487	0	352
4320	318	1487	0	352
4323	318	1487	0	352
4326	318	1487	0	352
4329	318	1487	0	352
4332	318	1487	0	352
4335	318	1487	0	352
4338	318	1487	0	352
4341	318	1487	0	352
4344	318	1487	0	352
4347	318	1487	0	352
4350	318	1487	0	352
4353	318	1487	0	352
4356	318	1487	0	352
4359	318	1487	0	352
4362	318	1487	0	352
4365	318	1487	0	352
4368	318	1487	0	352
4371	318	1487	0	351
4374	318	1487	0	351
4377	318	1487	0	352
4380	318	1487	0	352
4383	318	1487	0	352
4386	318	1487	0	352
4389	318	1487	0	352
4392	318	1487	0	352
4395	318	1487	0	352
4398	318	1487	0	352
4401	318	1487	0	352
4404	318	1487	0	352
4407	318	1487	0	352
4410	318	1487	0	352
4413	318	1487	0	352
4416	318	1487	0	352
4419	318	1487	0	352
4422	318	1487	0	352
4425	318	1487	0	352
4428	318	1487	0	352
4431	318	1487	0	352
4434	318	1487	0	352
4437	318	1487	0	352
4440	318	1487	0	352
4443	318	1487	0	352
4446	318	1487	0	352
4449	318	1487	0	352
4452	318	1487	0	352
4455	318	1487	0	352
4458	318	1487	0	352
4461	318	1487	0	352
4464	318	1487	0	352
4467	318	1487	0	352
4470	318	1487	0	352
4473	318	1487	0	351
4476	318	1487	0	352
4479	318	1487	0	352
4482	318	1487	0	352
4485	318	1487	0	352
4488	318	1487	0	352
4491	318	1487	0	352
4494	318	1487	0	352
4497	318	1487	0	352
4500	318	1487	0	352
4503	318	1487	0	352
4506	318	1487	0	352
4509	318	1487	0	352
4512	318	1487	0	352
4515	318	1487	0	352
4518	318	1487	0	351
4521	318	1487	0	352
4524	318	1487	0	352
4527	318	1487	0	351
4530	318	1487	0	351
4533	318	1487	0	351
4536	318	1487	0	352
4539	318	1487	0	352
4542	318	1487	0	352
4545	318	1487	0	353
4548	318	1487	0	352
4551	318	1487	0	352
4554	318	1487	0	353
4557	318	1487	0	352
4560	318	1487	0	352
4563	318	1487	0	353
4566	318	1487	0	352
4569	318	1487	0	353
4572	318	1487	0	352
4575	318	1487	0	353
4578	318	1487	0	352
4581	318	1487	0	353
4584	317	1486	0	352
4587	317	1486	0	352
4590	317	1486	0	352
4593	317	1486	0	352
4596	317	1486	0	352
4599	317	1486	0	352
4602	317	1486	0	352
4605	317	1486	0	352
4608	317	1486	0	352
4611	317	1486	0	352
4614	317	1486	0	352
4617	317	1486	0	352
4620	317	1486	0	352
4623	317	1486	0	351
4626	317	1486	0	352
4629	317	1486	0	353
4632	317	1486	0	352
4635	317	1486	0	352
4638	317	1486	0	352
4641	317	1486	0	353
4644	317	1486	0	352
4647	317	1486	0	351
4650	317	1486	0	352
4653	317	1486	0	352
4656	317	1486	0	352
4659	317	1486	0	352
4662	317	1486	0	352
4665	317	1486	0	352
4668	317	1486	0	352
4671	317	1486	0	352
4674	317	1486	0	352
4677	317	1486	0	352
4680	317	1486	0	352
4683	317	1486	0	352
4686	317	1486	0	352
4689	317	1486	0	352
4692	317	1486	0	352
4695	317	1486	0	352
4698	317	1486	0	352
4701	317	1486	0	352
4704	317	1486	0	352
4707	317	1486	0	352
4710	317	1486	0	352
4713	317	1486	0	352
4716	317	1486	0	353
4719	317	1486	0	352
4722	317	1486	0	351
4725	317	1486	0	352
4728	317	1486	0	352
4731	317	1486	0	353
4734	317	1486	0	352
4737	317	1486	0	353
4740	317	1487	0	353
4743	317	1486	0	353
4746	317	1486	0	352
4749	317	1486	0	353
4752	317	1486	0	352
4755	317	1486	0	352
4758	317	1486	0	352
4761	317	1486	0	352
4764	317	1486	0	353
4767	317	1486	0	353
4770	317	1486	0	353
4773	317	1486	0	352
4776	317	1486	0	352
4779	317	1486	0	354
4782	317	1486	0	353
4785	317	1486	0	352
4788	317	1486	0	354
4791	317	1486	0	353
4794	317	1486	0	353
4797	317	1486	0	352
4800	317	1486	0	352
4803	317	1486	0	352
4806	317	1486	0	353
4809	317	1486	0	353
4812	317	1486	0	353
4815	317	1486	0	352
4818	317	1486	0	352
4821	317	1486	0	352
4824	317	1486	0	353
4827	317	1486	0	352
4830	317	1486	0	352
4833	317	1486	0	353
4836	317	1486	0	352
4839	317	1486	0	353
4842	317	1486	0	353
4845	317	1486	0	352
4848	317	1486	0	353
4851	317	1486	0	353
4854	317	1486	0	353
4857	317	1486	0	354
4860	317	1486	0	354
4863	317	1486	0	353
4866	317	1486	0	353
4869	317	1486	0	353
4872	317	1486	0	353
4875	317	1486	0	353
4878	317	1486	0	353
4881	317	1486	0	353
4884	317	1486	0	352
4887	317	1486	0	353
4890	317	1486	0	352
4893	317	1486	0	352
4896	317	1486	0	353
4899	317	1486	0	353
4902	317	1486	0	354
4905	317	1486	0	353
4908	317	1486	0	354
4911	317	1486	0	353
4914	317	1486	0	353
4917	317	1486	0	353
4920	317	1486	0	353
4923	317	1486	0	353
4926	317	1486	0	352
4929	317	1486	0	353
4932	317	1486	0	352
4935	317	1486	0	353
4938	317	1486	0	352
4941	317	1486	0	353
4944	317	1486	0	353
4947	317	1486	0	353
4950	317	1486	0	353
4953	317	1486	0	353
4956	317	1486	0	353
4959	317	1486	0	354
4962	317	1486	0	353
4965	317	1486	0	352
4968	317	1486	0	352
4971	317	1486	0	351
4974	317	1486	0	352
4977	317	1486	0	353
4980	317	1486	0	353
4983	317	1486	0	353
4986	317	1486	0	352
4989	318	1486	0	352
4992	317	1486	0	351
4995	317	1486	0	352
4998	318	1486	0	352
5001	318	1486	0	353
5004	318	1486	0	353
5007	318	1486	0	352
5010	318	1486	0	352
5013	318	1486	0	352
5016	318	1486	0	353
5019	317	1486	0	352
5022	318	1486	0	353
5025	317	1486	0	352
5028	317	1486	0	352
5031	317	1486	0	352
5034	317	1486	0	353
5037	317	1486	0	352
5040	318	1486	0	352
5043	318	1486	0	352
5046	317	1486	0	353
5049	317	1486	0	352
5052	317	1486	0	352
5055	317	1486	0	353
5058	317	1486	0	353
5061	318	1486	0	353
5064	318	1486	0	353
5067	318	1486	0	353
5070	318	1486	0	352
5073	318	1486	0	353
5076	318	1486	0	353
5079	318	1486	0	353
5082	318	1486	0	353
5085	318	1486	0	353
5088	318	1486	0	352
5091	318	1486	0	354
5094	318	1486	0	353
5097	318	1486	0	353
5100	318	1486	0	353
5103	317	1486	0	352
5106	318	1486	0	353
5109	318	1486	0	353
5112	318	1486	0	354
5115	318	1486	0	353
5118	318	1486	0	353
5121	317	1486	0	352
5124	318	1486	0	354
5127	318	1486	0	353
5130	317	1486	0	353
5133	318	1486	0	353
5136	317	1486	0	353
5139	317	1486	0	353
5142	317	1486	0	353
5145	317	1486	0	353
5148	317	1486	0	354
5151	317	1486	0	353
5154	318	1486	0	353
5157	317	1486	0	353
5160	318	1486	0	353
5163	318	1486	0	352
5166	317	1486	0	353
5169	317	1486	0	352
5172	318	1486	0	353
5175	318	1486	0	352
5178	318	1486	0	353
5181	318	1486	0	354
5184	318	1486	0	354
5187	318	1486	0	353
5190	318	1486	0	354
5193	317	1486	0	352
5196	317	1486	0	353
5199	318	1486	0	352
5202	318	1486	0	353
5205	318	1486	0	353
5208	318	1486	0	352
5211	317	1486	0	352
5214	318	1486	0	352
5217	318	1486	0	353
5220	317	1486	0	353
5223	318	1486	0	352
5226	318	1486	0	353
5229	318	1486	0	352
5232	318	1486	0	354
5235	318	1486	0	353
5238	318	1486	0	353
5241	318	1486	0	353
5244	318	1486	0	353
5247	318	1486	0	353
5250	317	1486	0	353
5253	318	1486	0	353
5256	318	1486	0	353
5259	318	1486	0	352
5262	317	1486	0	352
5265	318	1486	0	352
5268	318	1486	0	353
5271	317	1486	0	354
5274	318	1486	0	353
5277	318	1486	0	353
5280	318	1486	0	354
5283	318	1486	0	354
5286	318	1486	0	354
5289	318	1486	0	354
5292	318	1486	0	354
5295	318	1486	0	353
5298	318	1486	0	354
5301	318	1486	0	354
5304	318	1486	0	353
5307	318	1486	0	353
5310	318	1486	0	353
5313	318	1486	0	354
5316	318	1486	0	355
5319	318	1486	0	354
5322	318	1486	0	354
5325	318	1486	0	354
5328	318	1486	0	353
5331	318	1486	0	354
5334	318	1486	0	353
5337	318	1486	0	354
5340	318	1486	0	354
5343	318	1486	0	354
5346	318	1486	0	354
5349	318	1486	0	353
5352	318	1486	0	354
5355	318	1486	0	354
5358	318	1486	0	354
5361	318	1486	0	354
5364	318	1486	0	353
5367	318	1486	0	354
5370	318	1486	0	354
5373	318	1486	0	354
5376	318	1486	0	354
5379	318	1486	0	354
5382	318	1486	0	354
5385	318	1486	0	354
5388	318	1486	0	354
5391	318	1486	0	354
5394	318	1486	0	354
5397	318	1486	0	354
5400	318	1486	0	353
5403	318	1486	0	354
5406	318	1486	0	354
5409	318	1486	0	353
5412	318	1486	0	353
5415	318	1486	0	354
5418	318	1486	0	354
5421	318	1486	0	353
5424	318	1486	0	353
5427	318	1486	0	353
5430	318	1486	0	353
5433	318	1486	0	354
5436	318	1486	0	354
5439	318	1486	0	354
5442	318	1486	0	354
5445	318	1486	0	354
5448	318	1486	0	354
5451	318	1486	0	355
5454	317	1486	0	353
5457	317	1486	0	352
5460	317	1486	0	353
5463	317	1486	0	354
5466	317	1486	0	353
5469	317	1486	0	353
5472	317	1486	0	354
5475	317	1486	0	354
5478	317	1486	0	354
5481	317	1486	0	353
5484	317	1486	0	354
5487	317	1486	0	354
5490	317	1486	0	354
5493	317	1486	0	354
5496	317	1486	0	354
5499	317	1486	0	354
5502	317	1486	0	353
5505	317	1486	0	353
5508	317	1486	0	354
5511	317	1486	0	353
5514	317	1486	0	353
5517	317	1486	0	354
5520	317	1486	0	354
5523	317	1486	0	353
5526	317	1486	0	354
5529	317	1486	0	354
5532	318	1486	0	353
5535	318	1486	0	353
5538	317	1486	0	353
5541	317	1486	0	354
5544	317	1486	0	354
5547	317	1486	0	354
5550	317	1486	0	354
5553	318	1486	0	354
5556	318	1486	0	354
5559	317	1486	0	353
5562	317	1486	0	354
5565	318	1486	0	354
5568	318	1486	0	354
5571	317	1486	0	353
5574	317	1486	0	354
5577	318	1486	0	353
5580	318	1486	0	354
5583	317	1486	0	354
5586	317	1486	0	355
5589	317	1486	0	354
5592	318	1486	0	354
5595	317	1486	0	354
5598	318	1486	0	354
5601	317	1486	0	354
5604	317	1486	0	354
5607	318	1486	0	353
5610	318	1486	0	353
5613	317	1486	0	354
5616	317	1486	0	354
5619	317	1486	0	353
5622	318	1486	0	355
5625	318	1486	0	354
5628	318	1486	0	354
5631	318	1486	0	353
5634	318	1486	0	353
5637	317	1486	0	354
5640	317	1486	0	353
5643	318	1486	0	354
5646	318	1486	0	353
5649	318	1486	0	354
5652	318	1486	0	354
5655	318	1486	0	354
5658	318	1486	0	353
5661	318	1486	0	354
5664	318	1486	0	353
5667	318	1486	0	353
5670	318	1486	0	353
5673	318	1486	0	353
5676	318	1486	0	354
5679	318	1486	0	353
5682	318	1486	0	353
5685	318	1486	0	353
5688	318	1486	0	354
5691	318	1486	0	353
5694	318	1486	0	355
5697	318	1486	0	355
5700	318	1486	0	354
5703	318	1486	0	355
5706	318	1486	0	354
5709	318	1486	0	354
5712	318	1486	0	354
5715	318	1486	0	353
5718	318	1486	0	353
5721	318	1486	0	353
5724	318	1486	0	353
5727	318	1486	0	354
5730	318	1486	0	354
5733	318	1486	0	354
5736	318	1486	0	354
5739	318	1486	0	354
5742	318	1486	0	354
5745	318	1486	0	355
5748	318	1486	0	354
5751	318	1486	0	353
5754	318	1486	0	354
5757	318	1486	0	353
5760	318	1486	0	353
5763	318	1486	0	354
5766	318	1486	0	354
5769	318	1486	0	353
5772	318	1486	0	353
5775	318	1486	0	353
5778	318	1486	0	353
5781	318	1486	0	354
5784	317	1486	0	354
5787	318	1486	0	355
5790	318	1486	0	354
5793	318	1486	0	354
5796	318	1486	0	353
5799	318	1486	0	353
5802	318	1486	0	353
5805	318	1486	0	352
5808	318	1486	0	353
5811	318	1486	0	353
5814	318	1486	0	353
5817	318	1486	0	353
5820	318	1486	0	354
5823	318	1486	0	354
5826	318	1486	0	353
5829	318	1486	0	353
5832	318	1486	0	354
5835	318	1486	0	353
5838	318	1486	0	354
5841	317	1486	0	353
5844	317	1486	0	353
5847	317	1486	0	353
5850	317	1486	0	353
5853	318	1486	0	354
5856	318	1486	0	354
5859	317	1486	0	355
5862	318	1486	0	355
5865	318	1486	0	355
5868	317	1486	0	354
5871	318	1486	0	355
5874	317	1486	0	353
5877	317	1486	0	354
5880	317	1486	0	354
5883	317	1486	0	353
5886	317	1486	0	354
5889	318	1486	0	354
5892	318	1486	0	354
5895	318	1486	0	354
5898	318	1486	0	354
5901	317	1486	0	354
5904	317	1486	0	353
5907	317	1486	0	353
5910	317	1486	0	353
5913	317	1486	0	353
5916	317	1486	0	353
5919	317	1486	0	354
5922	317	1486	0	353
5925	317	1486	0	353
5928	317	1486	0	354
5931	317	1486	0	353
5934	317	1486	0	353
5937	318	1486	0	354
5940	317	1486	0	353
5943	318	1486	0	353
5946	318	1486	0	354
5949	318	1486	0	353
5952	318	1486	0	353
5955	317	1486	0	353
5958	318	1486	0	353
5961	318	1486	0	354
5964	317	1486	0	353
5967	317	1486	0	353
5970	318	1486	0	352
5973	318	1486	0	353
5976	318	1486	0	353
5979	318	1486	0	353
5982	318	1486	0	353
5985	318	1486	0	352
5988	318	1486	0	355
5991	318	1486	0	353
5994	318	1486	0	353
5997	318	1486	0	352
[truncated: 999 more rows]
