# Supplementary material for: Markerless tracking of an entire honey bee colony
Source: Nat Commun. 2021 Mar 19;12:1733. doi: 10.1038/s41467-021-21769-1 (PMC7979864; doi:10.1038/s41467-021-21769-1)
Supplement: Supplementary file 4 — Description of Additional Supplementary Files [file 41467_2021_21769_MOESM4_ESM.zip › raw_source/fig_5_sup_fig_21_22/S1_trajectories/000078.txt]

0	168	906	0	305
3	168	906	0	305
6	168	906	0	306
9	168	906	0	305
12	168	906	0	305
15	168	906	0	305
18	168	906	0	305
21	168	906	0	305
24	168	906	0	304
27	168	906	0	305
30	168	906	0	305
33	168	906	0	305
36	168	906	0	305
39	168	906	0	305
42	168	906	0	305
45	168	906	0	305
48	168	906	0	305
51	168	906	0	305
54	168	906	0	305
57	168	906	0	305
60	168	906	0	305
63	168	906	0	305
66	168	906	0	305
69	168	906	0	305
72	168	906	0	305
75	168	906	0	305
78	168	906	0	305
81	168	906	0	305
84	168	906	0	305
87	168	906	0	305
90	168	906	0	305
93	168	906	0	305
96	168	906	0	305
99	168	906	0	305
102	168	906	0	305
105	168	906	0	305
108	168	906	0	305
111	168	906	0	305
114	168	906	0	305
117	168	906	0	305
120	168	906	0	305
123	168	906	0	305
126	168	906	0	305
129	168	906	0	305
132	168	906	0	305
135	168	906	0	305
138	168	906	0	305
141	168	906	0	305
144	168	906	0	305
147	168	906	0	305
150	168	906	0	305
153	168	906	0	305
156	168	906	0	305
159	168	906	0	305
162	168	906	0	305
165	168	906	0	305
168	168	906	0	305
171	168	906	0	305
174	168	906	0	305
177	168	906	0	305
180	168	906	0	305
183	168	906	0	305
186	168	906	0	305
189	168	906	0	305
192	168	906	0	305
195	168	906	0	305
198	168	906	0	305
201	168	906	0	305
204	168	906	0	305
207	168	906	0	305
210	168	906	0	305
213	168	906	0	306
216	168	906	0	305
219	168	906	0	305
222	168	906	0	305
225	168	906	0	305
228	168	906	0	305
231	168	906	0	305
234	168	906	0	305
237	168	906	0	305
240	168	906	0	305
243	168	906	0	305
246	168	906	0	305
249	168	906	0	305
252	168	906	0	305
255	168	906	0	305
258	168	906	0	305
261	168	906	0	306
264	168	906	0	306
267	168	906	0	306
270	168	906	0	306
273	168	906	0	305
276	168	906	0	306
279	168	906	0	306
282	168	906	0	305
285	168	906	0	306
288	168	906	0	306
291	168	906	0	306
294	168	906	0	306
297	168	906	0	306
300	168	906	0	306
303	168	906	0	306
306	168	906	0	305
309	168	906	0	306
312	168	906	0	306
315	168	906	0	306
318	168	906	0	306
321	168	906	0	306
324	168	906	0	306
327	168	906	0	306
330	168	906	0	306
333	168	906	0	306
336	168	906	0	306
339	168	906	0	305
342	168	906	0	305
345	168	906	0	305
348	168	906	0	305
351	168	906	0	305
354	168	906	0	306
357	168	906	0	306
360	168	906	0	305
363	168	906	0	306
366	168	906	0	305
369	168	906	0	305
372	168	906	0	305
375	168	906	0	306
378	168	906	0	305
381	168	906	0	305
384	168	906	0	306
387	168	906	0	306
390	168	906	0	306
393	168	906	0	305
396	168	906	0	306
399	168	906	0	305
402	168	906	0	306
405	168	906	0	305
408	168	906	0	306
411	168	906	0	305
414	168	906	0	305
417	168	906	0	306
420	168	906	0	305
423	168	906	0	305
426	168	906	0	306
429	168	906	0	305
432	168	906	0	305
435	168	906	0	305
438	168	906	0	305
441	168	906	0	305
444	168	906	0	305
447	168	906	0	305
450	168	906	0	305
453	168	906	0	306
456	168	906	0	306
459	168	906	0	306
462	168	906	0	306
465	168	906	0	306
468	168	906	0	306
471	168	906	0	306
474	168	906	0	305
477	168	906	0	305
480	168	906	0	306
483	168	906	0	306
486	168	906	0	305
489	168	906	0	306
492	168	906	0	306
495	168	906	0	306
498	168	906	0	306
501	168	906	0	306
504	168	906	0	306
507	168	906	0	305
510	168	906	0	306
513	168	906	0	306
516	168	906	0	307
519	168	906	0	306
522	168	906	0	306
525	168	906	0	307
528	168	906	0	307
531	168	905	0	308
534	168	906	0	307
537	168	906	0	307
540	168	906	0	306
543	168	906	0	306
546	168	906	0	306
549	168	906	0	306
552	168	906	0	306
555	168	906	0	306
558	168	906	0	306
561	168	906	0	306
564	168	906	0	306
567	168	906	0	306
570	168	906	0	306
573	168	906	0	307
576	168	907	0	305
579	168	907	0	305
582	168	907	0	305
585	168	907	0	306
588	168	907	0	306
591	168	907	0	306
594	168	907	0	305
597	168	907	0	306
600	168	907	0	305
603	167	908	0	306
606	166	908	0	305
609	167	909	0	304
612	167	909	0	304
615	167	909	0	303
618	167	909	0	304
621	167	909	0	304
624	167	909	0	304
627	167	909	0	304
630	167	909	0	304
633	167	909	0	304
636	167	909	0	304
639	167	909	0	304
642	167	909	0	304
645	166	909	0	303
648	166	909	0	303
651	166	909	0	303
654	166	909	0	303
657	166	909	0	303
660	166	909	0	303
663	166	909	0	304
666	166	909	0	304
669	166	909	0	304
672	167	909	0	303
675	167	909	0	303
678	167	909	0	303
681	167	910	0	303
684	167	910	0	303
687	167	910	0	303
690	167	910	0	303
693	167	910	0	302
696	166	909	0	302
699	166	909	0	301
702	166	909	0	302
705	167	910	0	301
708	167	910	0	300
711	167	910	0	300
714	167	910	0	300
717	167	910	0	301
720	167	910	0	302
723	167	910	0	302
726	167	910	0	302
729	167	910	0	302
732	167	910	0	302
735	167	910	0	302
738	167	910	0	303
741	167	910	0	303
744	167	910	0	302
747	167	910	0	302
750	167	910	0	302
753	167	910	0	302
756	167	910	0	302
759	167	910	0	303
762	167	910	0	303
765	167	910	0	303
768	167	910	0	302
771	167	910	0	303
774	167	910	0	303
777	167	910	0	303
780	166	910	0	302
783	166	910	0	303
786	166	910	0	303
789	165	906	0	301
792	165	907	0	303
795	165	907	0	302
798	165	907	0	302
801	165	908	0	301
804	165	908	0	301
807	165	909	0	302
810	165	909	0	302
813	165	909	0	303
816	165	908	0	302
819	165	908	0	302
822	165	908	0	302
825	165	908	0	302
828	165	909	0	301
831	165	909	0	302
834	165	909	0	302
837	166	911	0	302
840	166	912	0	302
843	166	912	0	302
846	167	912	0	303
849	167	912	0	302
852	167	911	0	303
855	167	912	0	303
858	167	912	0	303
861	167	912	0	303
864	166	912	0	303
867	166	912	0	303
870	166	912	0	303
873	166	912	0	304
876	166	911	0	303
879	166	912	0	303
882	166	911	0	304
885	166	911	0	303
888	166	911	0	304
891	166	912	0	303
894	166	912	0	303
897	166	912	0	304
900	166	912	0	304
903	166	912	0	304
906	166	912	0	304
909	166	911	0	303
912	166	911	0	304
915	166	911	0	304
918	166	911	0	303
921	167	912	0	303
924	166	911	0	303
927	167	912	0	303
930	166	912	0	304
933	166	912	0	304
936	166	912	0	305
939	166	912	0	304
942	166	912	0	304
945	166	912	0	303
948	166	912	0	303
951	166	912	0	303
954	167	912	0	304
957	167	912	0	305
960	167	912	0	304
963	166	912	0	303
966	167	912	0	303
969	167	912	0	302
972	167	912	0	303
975	167	912	0	303
978	166	912	0	303
981	167	912	0	302
984	167	911	0	302
987	167	912	0	302
990	166	912	0	303
993	165	911	0	302
996	165	913	0	304
999	165	914	0	307
1002	165	914	0	308
1005	165	914	0	308
1008	165	914	0	309
1011	166	914	0	309
1014	166	914	0	310
1017	166	915	0	309
1020	166	915	0	309
1023	166	915	0	309
1026	166	915	0	310
1029	166	915	0	310
1032	166	915	0	310
1035	166	916	0	311
1038	166	916	0	313
1041	166	917	0	316
1044	165	919	0	316
1047	165	920	0	314
1050	165	920	0	316
1053	166	921	0	315
1056	166	920	0	314
1059	166	920	0	314
1062	166	920	0	313
1065	166	920	0	314
1068	167	921	0	314
1071	167	921	0	314
1074	167	921	0	313
1077	167	921	0	313
1080	167	922	0	315
1083	166	922	0	316
1086	166	923	0	316
1089	166	923	0	317
1092	166	923	0	317
1095	166	923	0	317
1098	166	923	0	316
1101	166	923	0	316
1104	166	923	0	316
1107	166	923	0	315
1110	166	923	0	315
1113	166	923	0	316
1116	166	923	0	315
1119	166	923	0	316
1122	166	923	0	316
1125	166	923	0	316
1128	166	923	0	316
1131	166	923	0	316
1134	166	923	0	315
1137	166	923	0	316
1140	166	923	0	315
1143	166	923	0	315
1146	166	923	0	315
1149	166	923	0	316
1152	167	923	0	314
1155	166	922	0	312
1158	166	922	0	313
1161	166	923	0	316
1164	166	923	0	315
1167	166	923	0	315
1170	166	923	0	316
1173	166	923	0	315
1176	166	923	0	315
1179	166	923	0	316
1182	167	923	0	315
1185	167	923	0	315
1188	166	923	0	314
1191	167	923	0	315
1194	167	923	0	315
1197	167	923	0	315
1200	167	923	0	315
1203	167	923	0	315
1206	166	923	0	315
1209	166	923	0	315
1212	166	923	0	315
1215	166	923	0	316
1218	166	923	0	315
1221	167	923	0	314
1224	167	923	0	314
1227	166	923	0	315
1230	167	923	0	314
1233	166	923	0	315
1236	167	923	0	315
1239	166	923	0	315
1242	166	923	0	315
1245	166	923	0	315
1248	167	923	0	315
1251	167	923	0	315
1254	166	923	0	316
1257	166	923	0	315
1260	166	923	0	316
1263	166	923	0	315
1266	166	923	0	315
1269	166	923	0	315
1272	166	923	0	315
1275	166	923	0	315
1278	166	923	0	315
1281	166	923	0	314
1284	166	923	0	315
1287	166	923	0	315
1290	166	923	0	314
1293	166	923	0	314
1296	166	923	0	314
1299	166	923	0	314
1302	166	923	0	314
1305	166	923	0	314
1308	167	923	0	314
1311	167	923	0	314
1314	167	923	0	314
1317	166	923	0	314
1320	166	923	0	314
1323	167	923	0	314
1326	166	923	0	314
1329	166	923	0	314
1332	166	923	0	314
1335	167	923	0	314
1338	166	923	0	314
1341	166	923	0	314
1344	166	923	0	314
1347	166	922	0	314
1350	166	923	0	314
1353	166	923	0	314
1356	167	923	0	314
1359	166	923	0	314
1362	167	923	0	314
1365	167	922	0	314
1368	167	923	0	314
1371	167	923	0	314
1374	167	922	0	315
1377	167	923	0	314
1380	167	922	0	314
1383	167	922	0	314
1386	167	922	0	314
1389	167	922	0	314
1392	167	922	0	314
1395	167	922	0	315
1398	167	922	0	314
1401	167	922	0	314
1404	167	922	0	314
1407	167	922	0	314
1410	167	922	0	314
1413	167	922	0	314
1416	167	922	0	314
1419	167	922	0	314
1422	167	922	0	314
1425	167	922	0	314
1428	167	922	0	314
1431	167	922	0	314
1434	167	922	0	314
1437	167	922	0	314
1440	167	922	0	314
1443	167	922	0	314
1446	167	922	0	314
1449	167	922	0	313
1452	167	922	0	313
1455	167	922	0	314
1458	167	922	0	313
1461	167	922	0	313
1464	167	922	0	314
1467	167	922	0	313
1470	167	922	0	313
1473	167	922	0	313
1476	167	922	0	313
1479	167	922	0	314
1482	167	922	0	313
1485	167	922	0	313
1488	167	922	0	313
1491	167	922	0	313
1494	167	922	0	313
1497	167	922	0	313
1500	167	922	0	313
1503	167	922	0	313
1506	167	922	0	313
1509	167	922	0	313
1512	167	922	0	313
1515	167	922	0	313
1518	167	922	0	313
1521	168	922	0	313
1524	167	922	0	313
1527	167	922	0	313
1530	167	922	0	313
1533	167	922	0	313
1536	167	922	0	313
1539	167	922	0	312
1542	167	922	0	312
1545	167	922	0	312
1548	167	922	0	312
1551	167	922	0	312
1554	168	922	0	312
1557	167	922	0	312
1560	168	922	0	312
1563	167	922	0	312
1566	167	922	0	312
1569	167	922	0	312
1572	167	922	0	312
1575	167	922	0	312
1578	168	922	0	312
1581	168	922	0	312
1584	168	922	0	312
1587	168	922	0	312
1590	168	922	0	312
1593	168	922	0	312
1596	168	922	0	312
1599	168	922	0	312
1602	168	921	0	312
1605	168	922	0	312
1608	168	921	0	312
1611	168	921	0	312
1614	168	921	0	312
1617	168	921	0	312
1620	168	921	0	312
1623	168	921	0	312
1626	168	921	0	312
1629	168	921	0	313
1632	168	921	0	312
1635	168	921	0	313
1638	168	921	0	312
1641	168	921	0	313
1644	168	921	0	312
1647	168	921	0	312
1650	168	921	0	312
1653	168	921	0	312
1656	168	921	0	312
1659	168	921	0	312
1662	167	921	0	312
1665	167	921	0	312
1668	167	921	0	313
1671	167	921	0	312
1674	168	921	0	312
1677	168	921	0	312
1680	167	921	0	312
1683	167	921	0	312
1686	167	921	0	312
1689	167	921	0	313
1692	167	921	0	313
1695	167	921	0	312
1698	167	921	0	312
1701	167	921	0	312
1704	167	921	0	312
1707	167	921	0	312
1710	168	921	0	312
1713	167	921	0	312
1716	168	921	0	312
1719	167	921	0	312
1722	168	921	0	312
1725	168	921	0	312
1728	167	921	0	312
1731	168	921	0	312
1734	168	921	0	312
1737	167	921	0	312
1740	168	921	0	312
1743	168	921	0	312
1746	167	921	0	312
1749	167	921	0	312
1752	168	921	0	312
1755	167	921	0	312
1758	167	921	0	312
1761	168	921	0	312
1764	168	921	0	312
1767	168	921	0	312
1770	168	921	0	312
1773	168	921	0	312
1776	168	921	0	312
1779	167	921	0	312
1782	168	920	0	312
1785	168	920	0	313
1788	167	920	0	312
1791	168	920	0	312
1794	167	920	0	312
1797	167	920	0	312
1800	168	920	0	312
1803	168	921	0	312
1806	168	921	0	312
1809	167	921	0	312
1812	168	921	0	312
1815	167	921	0	311
1818	167	921	0	311
1821	167	921	0	312
1824	168	921	0	312
1827	168	920	0	312
1830	168	921	0	312
1833	168	921	0	312
1836	167	920	0	312
1839	167	920	0	312
1842	168	921	0	311
1845	167	921	0	311
1848	167	920	0	312
1851	167	920	0	311
1854	168	921	0	312
1857	168	920	0	312
1860	167	921	0	312
1863	167	920	0	311
1866	167	920	0	312
1869	167	920	0	312
1872	167	920	0	312
1875	168	920	0	312
1878	167	920	0	312
1881	167	920	0	311
1884	168	920	0	312
1887	167	920	0	312
1890	167	920	0	312
1893	167	920	0	312
1896	167	920	0	312
1899	167	920	0	312
1902	167	920	0	311
1905	167	921	0	312
1908	167	920	0	312
1911	167	920	0	311
1914	167	920	0	312
1917	167	920	0	312
1920	167	920	0	312
1923	167	920	0	312
1926	167	920	0	312
1929	167	920	0	312
1932	167	920	0	312
1935	167	920	0	312
1938	167	920	0	312
1941	167	920	0	312
1944	167	920	0	313
1947	167	920	0	312
1950	167	920	0	312
1953	167	920	0	311
1956	167	920	0	312
1959	168	920	0	312
1962	167	920	0	313
1965	167	920	0	313
1968	168	920	0	313
1971	167	920	0	313
1974	167	920	0	312
1977	167	920	0	313
1980	167	920	0	313
1983	167	920	0	313
1986	167	920	0	313
1989	167	920	0	313
1992	167	920	0	312
1995	167	920	0	312
1998	167	920	0	313
2001	167	920	0	313
2004	167	920	0	313
2007	167	920	0	313
2010	167	920	0	313
2013	167	920	0	313
2016	167	920	0	312
2019	167	920	0	313
2022	167	920	0	312
2025	167	920	0	313
2028	167	920	0	312
2031	167	920	0	312
2034	167	920	0	311
2037	167	920	0	312
2040	167	920	0	313
2043	167	920	0	312
2046	167	920	0	311
2049	167	920	0	312
2052	167	920	0	313
2055	167	920	0	312
2058	167	920	0	312
2061	167	920	0	312
2064	167	920	0	312
2067	167	920	0	313
2070	167	920	0	314
2073	167	920	0	313
2076	167	920	0	312
2079	167	920	0	313
2082	167	920	0	311
2085	167	920	0	313
2088	167	920	0	313
2091	167	920	0	313
2094	167	920	0	312
2097	167	920	0	312
2100	167	920	0	313
2103	167	920	0	313
2106	167	920	0	312
2109	167	920	0	312
2112	167	920	0	312
2115	167	920	0	313
2118	167	920	0	313
2121	167	920	0	312
2124	167	920	0	312
2127	167	920	0	312
2130	167	920	0	313
2133	167	920	0	312
2136	167	920	0	313
2139	167	920	0	313
2142	167	920	0	313
2145	167	920	0	313
2148	167	920	0	313
2151	167	920	0	312
2154	167	920	0	312
2157	167	920	0	313
2160	167	920	0	313
2163	167	920	0	313
2166	167	920	0	312
2169	167	920	0	312
2172	167	920	0	313
2175	167	920	0	313
2178	167	920	0	313
2181	167	920	0	313
2184	167	920	0	312
2187	167	920	0	311
2190	167	920	0	312
2193	167	920	0	312
2196	167	920	0	313
2199	167	920	0	312
2202	167	920	0	312
2205	167	920	0	313
2208	167	920	0	313
2211	167	920	0	312
2214	167	920	0	312
2217	167	920	0	312
2220	167	920	0	312
2223	167	920	0	313
2226	167	920	0	312
2229	167	920	0	313
2232	167	920	0	313
2235	167	920	0	312
2238	167	920	0	313
2241	167	920	0	312
2244	167	920	0	312
2247	167	920	0	312
2250	167	920	0	312
2253	167	920	0	313
2256	167	920	0	312
2259	167	920	0	312
2262	167	920	0	312
2265	167	920	0	312
2268	167	920	0	312
2271	167	920	0	312
2274	167	920	0	312
2277	167	920	0	312
2280	167	920	0	312
2283	167	920	0	312
2286	167	920	0	313
2289	167	920	0	312
2292	167	920	0	312
2295	167	920	0	312
2298	167	920	0	312
2301	167	920	0	312
2304	167	920	0	312
2307	167	920	0	312
2310	167	920	0	313
2313	167	920	0	312
2316	167	920	0	313
2319	167	920	0	313
2322	167	920	0	312
2325	167	920	0	312
2328	167	920	0	312
2331	167	920	0	313
2334	167	920	0	313
2337	167	920	0	312
2340	167	920	0	312
2343	167	920	0	312
2346	167	920	0	312
2349	167	920	0	312
2352	167	920	0	312
2355	167	920	0	312
2358	167	920	0	312
2361	167	920	0	313
2364	167	920	0	313
2367	167	920	0	313
2370	167	920	0	313
2373	167	920	0	313
2376	167	920	0	313
2379	167	920	0	313
2382	167	920	0	313
2385	167	920	0	313
2388	167	920	0	313
2391	167	920	0	313
2394	167	920	0	313
2397	167	920	0	313
2400	167	920	0	313
2403	167	920	0	313
2406	167	920	0	312
2409	167	920	0	313
2412	167	920	0	313
2415	167	920	0	313
2418	167	920	0	313
2421	167	920	0	313
2424	167	920	0	313
2427	167	920	0	313
2430	167	920	0	313
2433	167	920	0	312
2436	167	920	0	313
2439	167	920	0	313
2442	167	920	0	313
2445	167	920	0	313
2448	167	920	0	313
2451	167	920	0	313
2454	167	920	0	313
2457	167	920	0	313
2460	167	920	0	313
2463	167	920	0	313
2466	167	920	0	313
2469	167	920	0	313
2472	167	920	0	313
2475	167	920	0	313
2478	167	920	0	313
2481	167	920	0	313
2484	167	920	0	313
2487	167	920	0	313
2490	167	920	0	312
2493	167	920	0	312
2496	167	920	0	313
2499	167	920	0	312
2502	167	920	0	313
2505	167	920	0	313
2508	167	920	0	313
2511	167	920	0	313
2514	167	920	0	313
2517	167	920	0	313
2520	167	920	0	313
2523	167	920	0	313
2526	167	920	0	313
2529	167	920	0	313
2532	167	920	0	313
2535	167	920	0	313
2538	167	920	0	313
2541	167	920	0	313
2544	167	920	0	313
2547	167	920	0	313
2550	167	920	0	313
2553	167	920	0	313
2556	167	920	0	313
2559	167	920	0	313
2562	167	920	0	313
2565	167	920	0	313
2568	167	920	0	313
2571	167	920	0	313
2574	167	920	0	313
2577	167	920	0	313
2580	167	920	0	313
2583	167	920	0	313
2586	167	920	0	313
2589	167	920	0	313
2592	167	920	0	312
2595	167	920	0	313
2598	167	920	0	313
2601	167	920	0	313
2604	167	920	0	313
2607	167	920	0	313
2610	167	920	0	313
2613	167	920	0	313
2616	167	920	0	313
2619	167	920	0	313
2622	167	920	0	313
2625	167	920	0	313
2628	167	920	0	313
2631	167	920	0	313
2634	167	920	0	313
2637	167	920	0	313
2640	167	920	0	313
2643	167	920	0	313
2646	167	920	0	313
2649	167	920	0	313
2652	167	920	0	313
2655	167	920	0	313
2658	167	920	0	313
2661	167	920	0	313
2664	167	920	0	313
2667	167	920	0	313
2670	167	920	0	313
2673	167	920	0	313
2676	167	920	0	312
2679	167	920	0	312
2682	167	920	0	313
2685	167	920	0	312
2688	167	920	0	313
2691	167	920	0	313
2694	167	920	0	313
2697	167	920	0	312
2700	167	920	0	313
2703	167	920	0	313
2706	167	920	0	312
2709	167	920	0	313
2712	167	920	0	312
2715	167	920	0	313
2718	167	920	0	312
2721	167	920	0	313
2724	167	920	0	313
2727	167	920	0	313
2730	167	920	0	313
2733	167	920	0	312
2736	167	920	0	313
2739	167	920	0	312
2742	167	920	0	312
2745	167	920	0	313
2748	167	920	0	312
2751	167	920	0	312
2754	167	920	0	313
2757	167	920	0	312
2760	167	920	0	312
2763	167	920	0	312
2766	167	920	0	313
2769	167	920	0	313
2772	167	920	0	313
2775	168	920	0	313
2778	168	920	0	312
2781	168	920	0	313
2784	168	920	0	313
2787	168	920	0	313
2790	168	920	0	313
2793	168	920	0	313
2796	168	920	0	313
2799	168	920	0	313
2802	168	920	0	313
2805	168	920	0	313
2808	168	920	0	313
2811	168	920	0	313
2814	168	920	0	313
2817	168	920	0	313
2820	168	920	0	313
2823	168	920	0	313
2826	168	920	0	313
2829	168	920	0	313
2832	168	920	0	313
2835	168	920	0	313
2838	168	920	0	313
2841	168	920	0	313
2844	168	920	0	313
2847	168	920	0	313
2850	168	920	0	314
2853	168	920	0	314
2856	168	920	0	314
2859	168	920	0	314
2862	168	920	0	314
2865	168	920	0	314
2868	168	920	0	314
2871	168	920	0	313
2874	168	920	0	313
2877	168	920	0	313
2880	168	920	0	313
2883	168	920	0	313
2886	168	920	0	312
2889	168	920	0	313
2892	168	920	0	312
2895	168	920	0	313
2898	168	920	0	313
2901	168	920	0	313
2904	168	920	0	313
2907	168	920	0	313
2910	168	920	0	313
2913	168	920	0	313
2916	168	920	0	313
2919	168	920	0	313
2922	168	920	0	313
2925	168	920	0	313
2928	168	920	0	313
2931	168	920	0	313
2934	168	920	0	313
2937	168	920	0	313
2940	168	920	0	313
2943	168	920	0	313
2946	168	920	0	313
2949	168	920	0	313
2952	168	920	0	313
2955	168	920	0	313
2958	168	920	0	313
2961	168	920	0	313
2964	168	920	0	313
2967	168	920	0	313
2970	168	920	0	313
2973	168	920	0	313
2976	168	920	0	313
2979	168	920	0	313
2982	168	920	0	313
2985	168	920	0	313
2988	168	920	0	313
2991	168	920	0	313
2994	168	920	0	313
2997	168	920	0	313
3000	168	920	0	313
3003	168	920	0	313
3006	168	920	0	313
3009	168	920	0	313
3012	168	920	0	313
3015	168	920	0	313
3018	168	920	0	313
3021	168	920	0	313
3024	168	920	0	313
3027	168	920	0	313
3030	168	920	0	313
3033	168	920	0	313
3036	168	920	0	313
3039	168	920	0	313
3042	168	920	0	313
3045	168	920	0	313
3048	168	920	0	313
3051	168	920	0	313
3054	168	920	0	313
3057	168	920	0	313
3060	168	920	0	313
3063	168	920	0	313
3066	168	920	0	313
3069	168	920	0	313
3072	168	920	0	313
3075	168	920	0	313
3078	168	920	0	313
3081	168	920	0	313
3084	168	920	0	313
3087	168	920	0	313
3090	168	920	0	313
3093	168	920	0	313
3096	168	920	0	313
3099	168	920	0	313
3102	168	920	0	313
3105	168	920	0	313
3108	168	920	0	313
3111	168	920	0	313
3114	168	920	0	313
3117	168	920	0	313
3120	168	920	0	313
3123	168	920	0	313
3126	168	920	0	313
3129	168	920	0	313
3132	168	920	0	313
3135	168	920	0	313
3138	168	920	0	313
3141	168	920	0	313
3144	168	920	0	313
3147	168	920	0	313
3150	168	920	0	313
3153	168	920	0	313
3156	168	920	0	313
3159	168	920	0	313
3162	168	920	0	313
3165	168	920	0	313
3168	168	920	0	313
3171	168	920	0	313
3174	168	920	0	313
3177	168	920	0	313
3180	168	920	0	313
3183	168	920	0	313
3186	168	920	0	313
3189	169	921	0	311
3192	169	922	0	309
3195	168	920	0	309
3198	168	920	0	307
3201	168	921	0	307
3204	168	921	0	308
3207	167	921	0	307
3210	168	921	0	307
3213	168	921	0	308
3216	168	921	0	308
3219	168	922	0	308
3222	168	922	0	308
3225	168	921	0	308
3228	168	922	0	308
3231	168	922	0	309
3234	168	922	0	309
3237	168	922	0	308
3240	168	922	0	308
3243	168	921	0	308
3246	168	921	0	309
3249	168	921	0	310
3252	168	921	0	310
3255	169	921	0	309
3258	169	921	0	309
3261	169	921	0	310
3264	169	921	0	309
3267	169	921	0	309
3270	168	921	0	310
3273	169	922	0	310
3276	169	921	0	310
3279	169	921	0	310
3282	169	921	0	309
3285	169	921	0	309
3288	168	921	0	310
3291	169	921	0	309
3294	168	921	0	310
3297	169	921	0	310
3300	168	921	0	310
3303	168	921	0	310
3306	169	921	0	310
3309	169	921	0	309
3312	169	921	0	309
3315	169	921	0	309
3318	169	921	0	309
3321	169	921	0	309
3324	169	922	0	309
3327	169	922	0	309
3330	169	921	0	309
3333	169	921	0	310
3336	169	921	0	310
3339	169	921	0	309
3342	169	921	0	309
3345	169	921	0	309
3348	169	921	0	310
3351	169	921	0	310
3354	169	921	0	310
3357	169	921	0	310
3360	169	921	0	310
3363	169	921	0	310
3366	169	921	0	310
3369	169	921	0	310
3372	169	921	0	310
3375	169	921	0	310
3378	169	921	0	310
3381	169	921	0	310
3384	169	921	0	310
3387	169	921	0	310
3390	169	921	0	310
3393	169	921	0	310
3396	169	921	0	310
3399	169	921	0	311
3402	169	921	0	311
3405	169	921	0	310
3408	169	921	0	311
3411	169	921	0	310
3414	169	921	0	311
3417	169	921	0	310
3420	169	921	0	310
3423	169	921	0	311
3426	169	921	0	311
3429	169	921	0	311
3432	169	921	0	310
3435	169	921	0	310
3438	169	921	0	311
3441	169	921	0	311
3444	169	921	0	311
3447	169	921	0	310
3450	169	921	0	310
3453	169	921	0	310
3456	169	921	0	310
3459	169	921	0	310
3462	169	921	0	310
3465	169	921	0	310
3468	169	921	0	310
3471	169	921	0	310
3474	169	921	0	310
3477	169	921	0	310
3480	169	921	0	310
3483	169	921	0	311
3486	169	921	0	310
3489	169	921	0	311
3492	169	921	0	310
3495	169	921	0	310
3498	169	921	0	311
3501	169	921	0	311
3504	169	921	0	310
3507	169	921	0	310
3510	169	921	0	310
3513	169	921	0	311
3516	169	921	0	311
3519	169	921	0	311
3522	169	921	0	311
3525	169	921	0	310
3528	169	921	0	310
3531	169	921	0	311
3534	169	921	0	311
3537	169	921	0	311
3540	169	921	0	311
3543	169	921	0	311
3546	169	921	0	311
3549	169	921	0	311
3552	169	921	0	311
3555	169	921	0	310
3558	169	921	0	311
3561	169	921	0	311
3564	169	921	0	311
3567	169	921	0	311
3570	169	921	0	310
3573	169	921	0	311
3576	169	921	0	311
3579	169	921	0	311
3582	169	921	0	311
3585	169	921	0	311
3588	169	921	0	311
3591	169	921	0	311
3594	169	921	0	311
3597	169	921	0	311
3600	169	921	0	311
3603	169	921	0	311
3606	169	921	0	311
3609	169	921	0	311
3612	169	921	0	311
3615	169	921	0	311
3618	169	921	0	311
3621	169	921	0	311
3624	169	921	0	311
3627	169	921	0	311
3630	169	921	0	311
3633	169	921	0	311
3636	169	921	0	311
3639	169	921	0	311
3642	169	921	0	311
3645	169	921	0	311
3648	169	921	0	312
3651	169	921	0	311
3654	169	921	0	311
3657	169	921	0	312
3660	169	921	0	312
3663	169	921	0	312
3666	169	921	0	311
3669	169	921	0	311
3672	169	921	0	311
3675	169	921	0	311
3678	169	921	0	311
3681	169	921	0	311
3684	169	921	0	311
3687	169	921	0	312
3690	169	921	0	311
3693	169	921	0	312
3696	169	921	0	312
3699	169	921	0	311
3702	169	921	0	312
3705	169	921	0	312
3708	169	921	0	312
3711	169	921	0	312
3714	169	921	0	312
3717	169	921	0	312
3720	169	921	0	312
3723	169	921	0	312
3726	169	921	0	312
3729	169	921	0	312
3732	169	921	0	312
3735	169	921	0	312
3738	169	921	0	312
3741	169	921	0	311
3744	169	921	0	312
3747	169	921	0	311
3750	169	921	0	312
3753	169	921	0	311
3756	169	921	0	312
3759	169	921	0	311
3762	169	921	0	311
3765	169	921	0	311
3768	169	921	0	311
3771	169	921	0	311
3774	169	921	0	311
3777	169	921	0	312
3780	169	921	0	312
3783	169	921	0	312
3786	169	921	0	312
3789	169	921	0	312
3792	169	921	0	312
3795	169	921	0	311
3798	169	921	0	312
3801	169	921	0	311
3804	169	921	0	311
3807	169	920	0	312
3810	169	920	0	312
3813	169	921	0	311
3816	169	921	0	312
3819	169	920	0	312
3822	169	920	0	312
3825	169	920	0	312
3828	169	920	0	312
3831	169	920	0	311
3834	169	921	0	310
3837	169	921	0	311
3840	169	921	0	311
3843	169	921	0	311
3846	169	921	0	312
3849	169	921	0	311
3852	169	921	0	311
3855	169	920	0	312
3858	169	920	0	313
3861	169	920	0	313
3864	169	920	0	312
3867	169	920	0	312
3870	169	920	0	312
3873	169	920	0	312
3876	169	920	0	313
3879	169	920	0	313
3882	169	920	0	312
3885	169	920	0	312
3888	169	920	0	313
3891	169	920	0	312
3894	169	920	0	313
3897	169	920	0	312
3900	169	920	0	312
3903	169	920	0	312
3906	169	920	0	312
3909	169	920	0	312
3912	169	920	0	312
3915	169	920	0	312
3918	169	920	0	313
3921	169	920	0	312
3924	169	920	0	312
3927	169	920	0	312
3930	169	920	0	312
3933	169	920	0	312
3936	169	920	0	312
3939	168	920	0	312
3942	168	920	0	312
3945	168	920	0	313
3948	168	920	0	313
3951	169	920	0	314
3954	169	920	0	316
3957	169	920	0	322
3960	169	920	0	325
3963	166	918	0	322
3966	158	912	0	323
3969	153	904	0	324
3972	155	906	0	323
3975	156	907	0	323
3978	160	910	0	314
3981	161	910	0	313
3984	161	909	0	314
3987	162	908	0	313
3990	161	909	0	313
3993	161	908	0	316
3996	160	908	0	318
3999	160	908	0	320
4002	161	909	0	324
4005	162	910	0	324
4008	162	910	0	321
4011	163	911	0	317
4014	164	910	0	316
4017	165	910	0	316
4020	166	910	0	313
4023	167	910	0	310
4026	167	910	0	309
4029	168	910	0	308
4032	168	910	0	308
4035	167	910	0	308
4038	168	910	0	307
4041	168	910	0	307
4044	168	911	0	308
4047	168	911	0	308
4050	168	911	0	310
4053	168	912	0	310
4056	168	912	0	310
4059	168	912	0	310
4062	168	912	0	310
4065	168	912	0	310
4068	168	912	0	310
4071	168	912	0	311
4074	168	912	0	311
4077	168	912	0	312
4080	168	912	0	312
4083	168	912	0	312
4086	168	912	0	312
4089	168	912	0	312
4092	168	912	0	313
4095	168	912	0	313
4098	168	912	0	313
4101	168	912	0	314
4104	168	911	0	314
4107	168	911	0	314
4110	168	911	0	314
4113	168	911	0	314
4116	168	911	0	314
4119	168	911	0	314
4122	168	912	0	315
4125	168	911	0	316
4128	168	912	0	315
4131	168	912	0	315
4134	168	912	0	315
4137	168	912	0	316
4140	168	911	0	316
4143	168	911	0	316
4146	168	911	0	316
4149	168	912	0	315
4152	168	912	0	316
4155	168	912	0	316
4158	168	912	0	315
4161	168	912	0	315
4164	168	912	0	316
4167	168	912	0	317
4170	168	912	0	316
4173	168	912	0	316
4176	168	912	0	316
4179	168	912	0	316
4182	168	912	0	316
4185	168	912	0	316
4188	168	912	0	316
4191	168	912	0	315
4194	168	912	0	316
4197	168	912	0	316
4200	168	912	0	316
4203	168	912	0	316
4206	168	912	0	316
4209	168	912	0	316
4212	168	912	0	316
4215	168	912	0	316
4218	168	912	0	316
4221	168	912	0	316
4224	168	912	0	316
4227	168	912	0	316
4230	168	912	0	316
4233	168	912	0	316
4236	168	912	0	316
4239	168	913	0	315
4242	168	912	0	316
4245	168	912	0	316
4248	168	912	0	317
4251	168	912	0	317
4254	168	912	0	317
4257	168	912	0	316
4260	168	913	0	315
4263	168	913	0	315
4266	168	913	0	315
4269	168	913	0	314
4272	168	913	0	315
4275	168	913	0	314
4278	168	913	0	314
4281	168	913	0	314
4284	168	913	0	314
4287	168	913	0	314
4290	168	913	0	314
4293	168	913	0	314
4296	168	913	0	314
4299	168	913	0	314
4302	168	913	0	315
4305	168	913	0	314
4308	168	913	0	315
4311	168	913	0	315
4314	168	913	0	315
4317	168	913	0	315
4320	168	913	0	315
4323	168	913	0	315
4326	168	913	0	315
4329	168	913	0	315
4332	168	913	0	315
4335	168	913	0	315
4338	168	913	0	315
4341	168	913	0	315
4344	168	913	0	315
4347	168	913	0	315
4350	168	913	0	315
4353	168	913	0	315
4356	168	913	0	315
4359	168	913	0	315
4362	168	913	0	315
4365	168	913	0	315
4368	168	913	0	315
4371	168	913	0	315
4374	168	913	0	315
4377	168	913	0	315
4380	168	913	0	315
4383	168	913	0	315
4386	168	913	0	315
4389	168	913	0	315
4392	168	913	0	314
4395	168	913	0	315
4398	168	913	0	315
4401	168	913	0	315
4404	168	913	0	315
4407	168	913	0	315
4410	168	913	0	315
4413	169	913	0	315
4416	168	913	0	315
4419	168	913	0	316
4422	169	913	0	315
4425	169	913	0	315
4428	168	913	0	314
4431	169	913	0	315
4434	169	913	0	315
4437	169	913	0	315
4440	169	913	0	315
4443	169	913	0	315
4446	169	913	0	316
4449	169	913	0	317
4452	169	913	0	317
4455	169	913	0	317
4458	169	913	0	316
4461	169	913	0	316
4464	169	912	0	317
4467	169	912	0	317
4470	169	912	0	317
4473	169	912	0	317
4476	169	913	0	315
4479	169	913	0	316
4482	169	913	0	315
4485	169	913	0	315
4488	169	913	0	314
4491	168	913	0	315
4494	169	913	0	315
4497	169	913	0	315
4500	169	913	0	315
4503	169	913	0	314
4506	169	913	0	315
4509	169	913	0	314
4512	169	913	0	314
4515	169	913	0	315
4518	169	913	0	315
4521	169	913	0	314
4524	169	913	0	313
4527	169	913	0	314
4530	169	913	0	314
4533	169	913	0	314
4536	169	913	0	313
4539	169	913	0	314
4542	169	913	0	314
4545	169	913	0	314
4548	169	913	0	314
4551	169	913	0	314
4554	169	913	0	314
4557	169	913	0	314
4560	169	913	0	315
4563	169	913	0	314
4566	169	914	0	314
4569	169	914	0	313
4572	169	914	0	314
4575	169	914	0	314
4578	169	914	0	314
4581	169	913	0	314
4584	169	913	0	315
4587	169	913	0	315
4590	169	913	0	315
4593	169	913	0	314
4596	169	913	0	314
4599	169	913	0	314
4602	169	913	0	314
4605	169	913	0	314
4608	169	913	0	314
4611	169	914	0	314
4614	169	914	0	314
4617	169	914	0	314
4620	169	913	0	314
4623	169	914	0	314
4626	169	914	0	314
4629	169	914	0	314
4632	169	914	0	314
4635	169	914	0	314
4638	169	914	0	314
4641	169	914	0	314
4644	169	914	0	315
4647	169	914	0	314
4650	169	914	0	314
4653	169	914	0	315
4656	169	914	0	315
4659	169	914	0	315
4662	169	914	0	314
4665	169	914	0	315
4668	169	914	0	315
4671	169	914	0	315
4674	169	914	0	315
4677	169	914	0	314
4680	169	914	0	314
4683	169	914	0	315
4686	169	914	0	314
4689	169	914	0	315
4692	169	914	0	314
4695	169	914	0	314
4698	169	914	0	314
4701	169	914	0	315
4704	169	914	0	315
4707	169	914	0	315
4710	169	914	0	314
4713	169	914	0	315
4716	169	914	0	314
4719	169	914	0	315
4722	169	914	0	315
4725	169	914	0	314
4728	169	914	0	313
4731	169	914	0	314
4734	169	914	0	315
4737	169	914	0	315
4740	169	914	0	315
4743	169	914	0	315
4746	169	914	0	315
4749	169	914	0	315
4752	169	914	0	315
4755	169	914	0	315
4758	169	914	0	315
4761	169	914	0	315
4764	169	914	0	314
4767	169	914	0	315
4770	169	914	0	315
4773	169	914	0	315
4776	169	914	0	314
4779	169	914	0	314
4782	169	914	0	313
4785	169	914	0	312
4788	169	914	0	313
4791	169	914	0	313
4794	169	915	0	313
4797	169	914	0	313
4800	169	914	0	313
4803	169	914	0	315
4806	169	914	0	314
4809	169	915	0	313
4812	169	914	0	314
4815	169	914	0	315
4818	169	914	0	313
4821	169	915	0	313
4824	169	914	0	313
4827	169	915	0	313
4830	169	914	0	313
4833	169	914	0	313
4836	169	914	0	315
4839	169	914	0	315
4842	169	914	0	315
4845	169	914	0	315
4848	168	914	0	315
4851	169	914	0	315
4854	169	914	0	315
4857	169	914	0	314
4860	169	914	0	314
4863	169	914	0	314
4866	169	914	0	313
4869	169	914	0	315
4872	169	914	0	313
4875	169	915	0	313
4878	169	914	0	313
4881	169	914	0	313
4884	169	914	0	314
4887	169	914	0	313
4890	169	915	0	313
4893	169	914	0	314
4896	169	914	0	313
4899	169	914	0	313
4902	169	914	0	313
4905	169	914	0	313
4908	169	914	0	314
4911	169	914	0	315
4914	169	914	0	314
4917	169	914	0	314
4920	169	914	0	315
4923	169	914	0	315
4926	169	914	0	314
4929	169	914	0	315
4932	169	914	0	315
4935	169	914	0	315
4938	169	914	0	315
4941	169	914	0	314
4944	169	914	0	315
4947	169	914	0	315
4950	169	915	0	314
4953	169	915	0	314
4956	169	914	0	314
4959	169	914	0	314
4962	169	914	0	314
4965	169	914	0	314
4968	169	914	0	314
4971	169	914	0	314
4974	169	915	0	314
4977	169	914	0	314
4980	169	914	0	316
4983	169	914	0	315
4986	169	914	0	316
4989	169	914	0	316
4992	169	914	0	316
4995	169	914	0	316
4998	169	914	0	316
5001	169	914	0	316
5004	169	914	0	315
5007	169	914	0	316
5010	169	914	0	315
5013	168	914	0	315
5016	168	914	0	315
5019	169	914	0	315
5022	169	914	0	316
5025	169	914	0	316
5028	169	914	0	316
5031	169	914	0	316
5034	169	914	0	315
5037	169	914	0	316
5040	169	914	0	315
5043	169	914	0	316
5046	169	914	0	316
5049	169	914	0	316
5052	169	914	0	315
5055	169	914	0	315
5058	169	914	0	316
5061	169	914	0	316
5064	169	914	0	316
5067	169	914	0	316
5070	169	914	0	316
5073	169	915	0	315
5076	169	914	0	316
5079	169	914	0	316
5082	169	915	0	315
5085	169	915	0	316
5088	169	914	0	316
5091	169	914	0	316
5094	169	914	0	316
5097	169	914	0	316
5100	169	915	0	316
5103	169	915	0	316
5106	169	915	0	317
5109	169	915	0	317
5112	169	915	0	317
5115	169	915	0	317
5118	169	915	0	316
5121	169	915	0	316
5124	169	915	0	316
5127	169	915	0	316
5130	169	915	0	316
5133	169	915	0	316
5136	169	915	0	316
5139	169	915	0	316
5142	169	915	0	316
5145	169	915	0	317
5148	169	915	0	317
5151	169	915	0	316
5154	169	915	0	316
5157	169	915	0	317
5160	169	915	0	317
5163	169	915	0	316
5166	169	915	0	317
5169	169	915	0	317
5172	169	915	0	317
5175	169	915	0	317
5178	169	915	0	316
5181	169	915	0	317
5184	169	915	0	317
5187	169	915	0	316
5190	169	915	0	317
5193	169	915	0	317
5196	169	915	0	316
5199	169	915	0	316
5202	169	915	0	317
5205	169	915	0	316
5208	169	915	0	316
5211	169	915	0	317
5214	169	915	0	316
5217	169	915	0	316
5220	169	915	0	316
5223	169	915	0	316
5226	169	915	0	317
5229	169	915	0	316
5232	169	915	0	316
5235	169	915	0	317
5238	168	915	0	315
5241	168	915	0	315
5244	168	915	0	316
5247	168	915	0	316
5250	168	915	0	316
5253	169	915	0	316
5256	169	915	0	316
5259	169	915	0	315
5262	169	915	0	316
5265	169	915	0	315
5268	169	915	0	315
5271	169	915	0	316
5274	169	915	0	315
5277	168	916	0	316
5280	168	916	0	317
5283	168	917	0	318
5286	168	918	0	319
5289	168	918	0	319
5292	169	919	0	320
5295	168	918	0	319
5298	169	918	0	320
5301	169	918	0	319
5304	169	919	0	320
5307	169	919	0	320
5310	170	919	0	318
5313	169	920	0	319
5316	169	920	0	319
5319	169	921	0	322
5322	170	922	0	324
5325	170	923	0	326
5328	169	922	0	327
5331	169	922	0	325
5334	170	922	0	323
5337	168	922	0	322
5340	167	922	0	321
5343	167	921	0	322
5346	167	921	0	321
5349	167	920	0	320
5352	167	920	0	321
5355	167	920	0	321
5358	167	920	0	320
5361	167	920	0	320
5364	167	919	0	320
5367	167	919	0	320
5370	167	920	0	321
5373	167	920	0	320
5376	167	919	0	320
5379	167	920	0	320
5382	167	920	0	321
5385	167	920	0	318
5388	167	921	0	318
5391	167	920	0	318
5394	167	921	0	317
5397	167	922	0	316
5400	167	922	0	318
5403	167	922	0	318
5406	167	922	0	316
5409	167	922	0	317
5412	168	922	0	315
5415	167	922	0	314
5418	167	922	0	314
5421	167	922	0	314
5424	166	923	0	314
5427	166	923	0	314
5430	166	923	0	314
5433	167	923	0	313
5436	167	923	0	313
5439	167	923	0	313
5442	166	922	0	313
5445	167	922	0	311
5448	167	922	0	311
5451	167	922	0	311
5454	167	923	0	310
5457	167	922	0	310
5460	167	922	0	313
5463	167	923	0	313
5466	167	923	0	312
5469	167	922	0	313
5472	167	922	0	312
5475	167	922	0	313
5478	167	922	0	312
5481	167	922	0	312
5484	167	922	0	313
5487	167	922	0	313
5490	167	922	0	313
5493	167	922	0	311
5496	167	922	0	311
5499	167	922	0	311
5502	167	922	0	313
5505	167	922	0	312
5508	167	922	0	311
5511	167	922	0	311
5514	167	922	0	311
5517	167	922	0	311
5520	167	922	0	311
5523	167	922	0	312
5526	167	922	0	312
5529	167	922	0	312
5532	167	922	0	312
5535	167	922	0	312
5538	167	922	0	312
5541	167	922	0	312
5544	167	922	0	311
5547	167	922	0	311
5550	167	922	0	311
5553	167	922	0	311
5556	167	922	0	311
5559	167	922	0	311
5562	166	922	0	311
5565	166	922	0	312
5568	167	923	0	312
5571	166	923	0	314
5574	166	923	0	313
5577	166	922	0	314
5580	166	922	0	313
5583	166	922	0	313
5586	166	922	0	314
5589	166	922	0	314
5592	166	922	0	314
5595	166	922	0	313
5598	166	922	0	312
5601	167	922	0	312
5604	167	921	0	311
5607	167	921	0	312
5610	167	922	0	312
5613	167	922	0	313
5616	166	922	0	313
5619	166	922	0	314
5622	166	922	0	313
5625	166	921	0	311
5628	166	921	0	311
5631	166	921	0	311
5634	167	922	0	312
5637	167	922	0	312
5640	166	921	0	312
5643	167	921	0	312
5646	167	921	0	313
5649	167	921	0	315
5652	166	921	0	316
5655	166	922	0	315
5658	167	922	0	314
5661	166	921	0	316
5664	167	922	0	314
5667	167	922	0	313
5670	166	921	0	315
5673	165	922	0	312
5676	164	922	0	310
5679	163	922	0	307
5682	163	923	0	306
5685	163	923	0	305
5688	163	923	0	304
5691	163	923	0	303
5694	163	923	0	303
5697	164	923	0	303
5700	164	924	0	302
5703	163	923	0	301
5706	163	923	0	301
5709	163	923	0	301
5712	163	923	0	299
5715	162	923	0	298
5718	163	923	0	299
5721	163	923	0	297
5724	162	923	0	297
5727	162	924	0	297
5730	162	923	0	295
5733	162	923	0	298
5736	162	922	0	296
5739	161	922	0	294
5742	161	922	0	294
5745	161	922	0	295
5748	162	922	0	294
5751	162	922	0	295
5754	162	922	0	294
5757	162	922	0	294
5760	162	921	0	294
5763	162	921	0	294
5766	161	922	0	294
5769	161	922	0	294
5772	161	922	0	296
5775	161	922	0	295
5778	162	922	0	295
5781	162	922	0	295
5784	162	922	0	297
5787	162	922	0	297
5790	162	922	0	299
5793	162	922	0	299
5796	162	922	0	299
5799	163	922	0	299
5802	163	922	0	299
5805	162	922	0	298
5808	162	922	0	298
5811	162	922	0	298
5814	162	922	0	298
5817	162	922	0	298
5820	162	922	0	298
5823	162	922	0	298
5826	162	922	0	298
5829	162	922	0	298
5832	162	922	0	299
5835	162	922	0	299
5838	162	922	0	298
5841	162	922	0	299
5844	162	922	0	298
5847	162	922	0	299
5850	162	922	0	300
5853	162	922	0	300
5856	162	922	0	300
5859	163	922	0	300
5862	162	922	0	300
5865	162	922	0	300
5868	162	922	0	300
5871	162	922	0	300
5874	162	922	0	300
5877	162	922	0	299
5880	162	922	0	300
5883	162	923	0	300
5886	162	922	0	300
5889	162	922	0	300
5892	162	922	0	299
5895	162	922	0	299
5898	162	922	0	299
5901	162	922	0	300
5904	162	922	0	300
5907	162	922	0	301
5910	162	922	0	300
5913	162	922	0	301
5916	162	922	0	301
5919	162	922	0	301
5922	162	922	0	301
5925	162	922	0	301
5928	163	922	0	301
5931	162	922	0	301
5934	163	922	0	301
5937	163	922	0	301
5940	163	922	0	301
5943	163	922	0	301
5946	163	922	0	301
5949	163	922	0	301
5952	163	922	0	301
5955	163	922	0	301
5958	163	922	0	301
5961	163	922	0	301
5964	163	922	0	301
5967	163	922	0	301
5970	163	922	0	301
5973	163	922	0	301
5976	163	922	0	301
5979	163	922	0	301
5982	163	922	0	301
5985	163	922	0	301
5988	163	922	0	301
5991	163	922	0	301
5994	163	922	0	301
5997	163	922	0	301
[truncated: 999 more rows]
