# Supplementary material for: Markerless tracking of an entire honey bee colony
Source: Nat Commun. 2021 Mar 19;12:1733. doi: 10.1038/s41467-021-21769-1 (PMC7979864; doi:10.1038/s41467-021-21769-1)
Supplement: Supplementary file 4 — Description of Additional Supplementary Files [file 41467_2021_21769_MOESM4_ESM.zip › raw_source/fig_5_sup_fig_21_22/S1_trajectories/000093.txt]

0	184	1041	0	107
3	184	1042	0	107
6	184	1042	0	100
9	184	1042	0	107
12	186	1046	0	106
15	189	1048	0	115
18	191	1048	0	116
21	193	1049	0	117
24	193	1047	0	119
27	195	1044	0	126
30	197	1041	0	120
33	195	1040	0	105
36	193	1041	0	105
39	193	1039	0	101
42	191	1040	0	97
45	190	1038	0	97
48	192	1037	0	95
51	191	1039	0	92
54	193	1043	0	93
57	194	1047	0	99
60	194	1048	0	96
63	194	1049	0	98
66	191	1052	0	91
69	191	1053	0	88
72	194	1051	0	102
75	195	1050	0	106
78	197	1051	0	107
81	199	1050	0	106
84	198	1044	0	96
87	198	1040	0	91
90	197	1036	0	81
93	197	1036	0	75
96	197	1036	0	77
99	201	1035	0	69
102	201	1032	0	63
105	201	1028	0	50
108	197	1028	0	46
111	194	1027	0	39
114	191	1027	0	33
117	188	1026	0	25
120	185	1025	0	21
123	184	1025	0	19
126	182	1025	0	23
129	179	1024	0	24
132	181	1023	0	29
135	181	1018	0	40
138	179	1019	0	45
141	178	1019	0	56
144	180	1020	0	72
147	181	1025	0	76
150	181	1027	0	85
153	183	1029	0	87
156	183	1031	0	96
159	186	1033	0	91
162	189	1036	0	86
165	194	1037	0	90
168	196	1042	0	96
171	196	1044	0	98
174	197	1045	0	101
177	199	1044	0	91
180	198	1045	0	90
183	198	1047	0	89
186	197	1047	0	91
189	196	1049	0	94
192	197	1052	0	99
195	197	1052	0	100
198	198	1052	0	100
201	200	1052	0	97
204	200	1052	0	91
207	200	1054	0	95
210	200	1055	0	93
213	200	1058	0	89
216	200	1058	0	91
219	200	1058	0	91
222	200	1059	0	91
225	200	1059	0	91
228	200	1059	0	87
231	199	1060	0	84
234	199	1059	0	83
237	199	1060	0	83
240	198	1060	0	85
243	197	1061	0	88
246	197	1062	0	92
249	197	1062	0	94
252	196	1061	0	95
255	195	1060	0	98
258	196	1060	0	100
261	195	1056	0	105
264	191	1052	0	112
267	191	1052	0	108
270	192	1045	0	106
273	191	1040	0	112
276	190	1037	0	115
279	195	1037	0	119
282	197	1039	0	116
285	199	1039	0	119
288	197	1037	0	128
291	197	1037	0	132
294	197	1036	0	135
297	197	1035	0	132
300	199	1036	0	130
303	200	1038	0	119
306	201	1040	0	109
309	202	1041	0	108
312	202	1043	0	105
315	199	1037	0	97
318	194	1035	0	97
321	192	1036	0	77
324	190	1037	0	75
327	188	1040	0	72
330	188	1039	0	74
333	187	1036	0	73
336	185	1038	0	66
339	185	1039	0	72
342	183	1037	0	77
345	184	1037	0	79
348	184	1038	0	79
351	183	1040	0	76
354	183	1038	0	82
357	187	1042	0	91
360	188	1041	0	92
363	192	1038	0	97
366	197	1042	0	105
369	199	1045	0	101
372	198	1047	0	104
375	200	1048	0	110
378	202	1042	0	94
381	201	1038	0	89
384	198	1039	0	82
387	194	1042	0	73
390	194	1038	0	76
393	192	1042	0	80
396	191	1042	0	80
399	192	1042	0	81
402	191	1042	0	81
405	190	1042	0	78
408	190	1044	0	79
411	191	1044	0	78
414	191	1045	0	83
417	192	1047	0	87
420	192	1048	0	91
423	193	1049	0	101
426	195	1051	0	97
429	196	1052	0	92
432	197	1049	0	92
435	198	1050	0	92
438	199	1052	0	96
441	200	1052	0	103
444	201	1047	0	101
447	198	1045	0	90
450	197	1048	0	86
453	197	1051	0	86
456	195	1052	0	91
459	198	1053	0	99
462	198	1055	0	103
465	198	1055	0	105
468	199	1056	0	99
471	198	1057	0	94
474	198	1059	0	94
477	198	1060	0	93
480	197	1062	0	97
483	197	1062	0	97
486	197	1063	0	97
489	197	1062	0	97
492	197	1062	0	97
495	196	1061	0	98
498	195	1056	0	104
501	194	1048	0	104
504	194	1040	0	90
507	193	1037	0	89
510	196	1035	0	80
513	198	1034	0	76
516	200	1034	0	66
519	198	1033	0	52
522	195	1033	0	48
525	193	1033	0	42
528	191	1030	0	34
531	189	1029	0	33
534	187	1022	0	22
537	182	1019	0	18
540	182	1019	0	24
543	181	1018	0	28
546	181	1017	0	22
549	173	1016	0	22
552	168	1016	0	27
555	176	1013	0	34
558	179	1013	0	46
561	181	1013	0	60
564	181	1016	0	67
567	181	1022	0	72
570	182	1025	0	78
573	183	1027	0	80
576	183	1033	0	84
579	185	1035	0	91
582	185	1038	0	96
585	187	1040	0	99
588	189	1043	0	109
591	189	1044	0	113
594	192	1046	0	107
597	194	1050	0	98
600	194	1052	0	99
603	194	1052	0	103
606	194	1052	0	105
609	196	1055	0	103
612	198	1056	0	102
615	198	1057	0	103
618	199	1058	0	102
621	199	1059	0	104
624	199	1060	0	99
627	199	1059	0	96
630	199	1057	0	103
633	196	1051	0	111
636	194	1045	0	118
639	193	1042	0	124
642	196	1038	0	142
645	194	1034	0	152
648	196	1033	0	155
651	199	1032	0	154
654	203	1033	0	153
657	205	1034	0	146
660	205	1030	0	148
663	206	1030	0	148
666	208	1032	0	138
669	211	1032	0	139
672	211	1031	0	131
675	208	1027	0	128
678	206	1027	0	130
681	206	1029	0	117
684	203	1033	0	105
687	203	1037	0	93
690	201	1039	0	93
693	200	1041	0	92
696	199	1043	0	89
699	196	1047	0	80
702	192	1051	0	69
705	192	1052	0	69
708	191	1052	0	73
711	190	1051	0	74
714	188	1052	0	77
717	188	1052	0	73
720	187	1054	0	62
723	185	1055	0	61
726	185	1055	0	61
729	183	1053	0	72
732	183	1051	0	82
735	181	1052	0	85
738	181	1052	0	88
741	183	1054	0	89
744	184	1057	0	88
747	184	1058	0	89
750	185	1058	0	90
753	184	1057	0	95
756	185	1054	0	94
759	189	1046	0	80
762	189	1043	0	77
765	190	1040	0	79
768	189	1037	0	77
771	188	1037	0	73
774	185	1037	0	58
777	181	1042	0	57
780	181	1046	0	65
783	181	1050	0	68
786	182	1052	0	74
789	182	1053	0	68
792	181	1056	0	65
795	180	1059	0	67
798	178	1061	0	69
801	176	1064	0	59
804	173	1067	0	64
807	170	1071	0	62
810	168	1072	0	68
813	168	1073	0	72
816	170	1073	0	67
819	171	1071	0	71
822	171	1072	0	68
825	170	1072	0	71
828	169	1072	0	76
831	169	1072	0	79
834	170	1071	0	80
837	170	1069	0	79
840	170	1069	0	79
843	170	1069	0	82
846	169	1070	0	81
849	169	1070	0	81
852	169	1070	0	81
855	169	1070	0	81
858	170	1070	0	77
861	170	1070	0	78
864	170	1070	0	78
867	170	1070	0	79
870	170	1069	0	78
873	170	1070	0	78
876	170	1069	0	78
879	171	1069	0	73
882	170	1069	0	75
885	170	1069	0	78
888	170	1069	0	77
891	171	1069	0	76
894	171	1069	0	74
897	171	1069	0	74
900	171	1069	0	74
903	171	1069	0	73
906	170	1069	0	71
909	171	1068	0	72
912	171	1068	0	74
915	171	1069	0	72
918	170	1068	0	71
921	170	1068	0	73
924	170	1068	0	73
927	170	1069	0	75
930	170	1069	0	76
933	170	1070	0	79
936	170	1070	0	77
939	170	1069	0	75
942	170	1068	0	72
945	169	1069	0	73
948	169	1069	0	75
951	169	1069	0	79
954	169	1068	0	80
957	169	1068	0	82
960	169	1069	0	84
963	169	1069	0	83
966	169	1069	0	82
969	170	1069	0	78
972	171	1068	0	78
975	172	1067	0	78
978	171	1067	0	75
981	171	1067	0	74
984	170	1067	0	74
987	169	1067	0	71
990	169	1067	0	71
993	169	1067	0	71
996	169	1067	0	71
999	169	1067	0	70
1002	169	1067	0	71
1005	169	1067	0	72
1008	169	1067	0	71
1011	169	1067	0	71
1014	169	1067	0	68
1017	168	1067	0	68
1020	168	1068	0	66
1023	168	1068	0	67
1026	168	1067	0	65
1029	168	1067	0	66
1032	167	1067	0	65
1035	167	1067	0	65
1038	167	1068	0	64
1041	167	1067	0	64
1044	167	1068	0	65
1047	167	1067	0	66
1050	167	1067	0	67
1053	167	1067	0	71
1056	167	1067	0	71
1059	167	1067	0	72
1062	167	1067	0	73
1065	167	1067	0	73
1068	167	1067	0	76
1071	167	1067	0	74
1074	167	1068	0	76
1077	167	1068	0	77
1080	167	1068	0	77
1083	167	1067	0	77
1086	167	1068	0	77
1089	167	1068	0	78
1092	167	1068	0	77
1095	167	1068	0	78
1098	167	1068	0	79
1101	167	1068	0	79
1104	167	1069	0	81
1107	167	1068	0	80
1110	167	1068	0	81
1113	167	1068	0	80
1116	167	1068	0	81
1119	167	1068	0	80
1122	167	1068	0	81
1125	168	1068	0	78
1128	168	1069	0	78
1131	168	1069	0	78
1134	168	1069	0	78
1137	168	1069	0	78
1140	168	1069	0	78
1143	168	1069	0	78
1146	168	1069	0	78
1149	169	1068	0	78
1152	168	1068	0	76
1155	168	1069	0	75
1158	168	1068	0	75
1161	168	1068	0	75
1164	168	1068	0	74
1167	167	1068	0	72
1170	167	1069	0	72
1173	167	1069	0	70
1176	167	1069	0	71
1179	167	1069	0	70
1182	167	1069	0	71
1185	168	1070	0	70
1188	168	1069	0	71
1191	168	1070	0	71
1194	167	1070	0	71
1197	167	1070	0	72
1200	166	1070	0	73
1203	166	1069	0	71
1206	167	1070	0	72
1209	166	1069	0	72
1212	167	1068	0	72
1215	167	1068	0	72
1218	166	1064	0	78
1221	167	1064	0	79
1224	167	1065	0	81
1227	166	1066	0	84
1230	167	1065	0	83
1233	167	1065	0	84
1236	167	1065	0	83
1239	167	1065	0	85
1242	168	1064	0	82
1245	167	1065	0	78
1248	168	1066	0	77
1251	168	1068	0	75
1254	168	1068	0	76
1257	168	1067	0	78
1260	168	1067	0	81
1263	168	1067	0	83
1266	168	1066	0	83
1269	168	1066	0	82
1272	168	1066	0	82
1275	168	1066	0	83
1278	168	1067	0	85
1281	169	1067	0	85
1284	167	1067	0	88
1287	168	1066	0	86
1290	169	1067	0	83
1293	169	1067	0	82
1296	169	1067	0	81
1299	170	1066	0	84
1302	170	1066	0	81
1305	171	1067	0	79
1308	172	1067	0	80
1311	172	1067	0	81
1314	172	1067	0	78
1317	170	1068	0	73
1320	170	1068	0	71
1323	169	1067	0	73
1326	169	1068	0	71
1329	169	1068	0	72
1332	169	1068	0	72
1335	169	1067	0	71
1338	169	1067	0	71
1341	169	1068	0	70
1344	168	1067	0	76
1347	168	1066	0	79
1350	168	1067	0	77
1353	168	1067	0	74
1356	168	1067	0	77
1359	168	1067	0	79
1362	168	1067	0	76
1365	168	1067	0	76
1368	168	1066	0	74
1371	169	1067	0	73
1374	169	1067	0	74
1377	169	1067	0	73
1380	169	1067	0	74
1383	169	1067	0	76
1386	169	1067	0	78
1389	168	1067	0	78
1392	168	1067	0	79
1395	168	1067	0	79
1398	168	1068	0	78
1401	168	1068	0	78
1404	167	1067	0	80
1407	168	1065	0	80
1410	168	1064	0	80
1413	168	1065	0	81
1416	167	1065	0	82
1419	168	1066	0	80
1422	168	1069	0	84
1425	168	1072	0	86
1428	168	1072	0	90
1431	168	1072	0	87
1434	168	1072	0	85
1437	168	1072	0	86
1440	168	1072	0	86
1443	167	1072	0	87
1446	167	1071	0	86
1449	167	1072	0	85
1452	167	1072	0	87
1455	167	1072	0	87
1458	168	1072	0	89
1461	168	1071	0	88
1464	168	1071	0	88
1467	168	1071	0	88
1470	168	1072	0	88
1473	168	1071	0	87
1476	168	1071	0	87
1479	168	1071	0	87
1482	168	1072	0	86
1485	168	1072	0	85
1488	168	1072	0	85
1491	169	1072	0	85
1494	169	1072	0	84
1497	169	1072	0	85
1500	169	1071	0	84
1503	169	1071	0	83
1506	169	1071	0	83
1509	169	1071	0	83
1512	169	1071	0	82
1515	169	1071	0	83
1518	169	1071	0	84
1521	169	1070	0	83
1524	169	1069	0	81
1527	169	1068	0	79
1530	169	1068	0	81
1533	169	1069	0	81
1536	169	1069	0	81
1539	169	1069	0	81
1542	169	1069	0	81
1545	169	1068	0	83
1548	169	1064	0	84
1551	169	1063	0	80
1554	168	1064	0	81
1557	169	1065	0	76
1560	169	1068	0	71
1563	169	1068	0	74
1566	169	1067	0	78
1569	169	1067	0	79
1572	169	1068	0	79
1575	169	1067	0	78
1578	169	1067	0	79
1581	169	1068	0	78
1584	169	1068	0	82
1587	168	1068	0	83
1590	167	1066	0	85
1593	168	1064	0	84
1596	168	1064	0	82
1599	169	1064	0	76
1602	170	1063	0	78
1605	170	1060	0	74
1608	170	1057	0	72
1611	169	1053	0	72
1614	169	1050	0	80
1617	168	1049	0	81
1620	168	1046	0	85
1623	171	1043	0	85
1626	172	1039	0	81
1629	172	1036	0	78
1632	172	1031	0	72
1635	174	1026	0	69
1638	176	1024	0	67
1641	175	1024	0	71
1644	174	1024	0	70
1647	174	1023	0	73
1650	174	1023	0	77
1653	174	1023	0	82
1656	174	1025	0	86
1659	174	1027	0	97
1662	176	1031	0	104
1665	177	1034	0	108
1668	179	1038	0	111
1671	179	1040	0	117
1674	180	1042	0	119
1677	183	1047	0	119
1680	185	1047	0	120
1683	184	1047	0	119
1686	181	1039	0	118
1689	180	1032	0	119
1692	178	1027	0	122
1695	178	1026	0	107
1698	179	1023	0	104
1701	178	1022	0	102
1704	179	1021	0	96
1707	177	1019	0	94
1710	177	1018	0	86
1713	176	1018	0	86
1716	174	1020	0	78
1719	171	1023	0	69
1722	170	1023	0	64
1725	165	1025	0	65
1728	160	1028	0	63
1731	156	1033	0	59
1734	153	1040	0	61
1737	153	1046	0	61
1740	152	1051	0	72
1743	151	1056	0	70
1746	153	1061	0	71
1749	152	1063	0	74
1752	151	1063	0	76
1755	152	1065	0	75
1758	152	1065	0	75
1761	152	1065	0	74
1764	151	1066	0	75
1767	152	1066	0	75
1770	150	1066	0	78
1773	149	1066	0	80
1776	148	1067	0	79
1779	148	1067	0	80
1782	148	1068	0	82
1785	148	1067	0	82
1788	146	1067	0	84
1791	146	1068	0	87
1794	145	1068	0	88
1797	145	1068	0	90
1800	145	1068	0	91
1803	145	1068	0	88
1806	144	1068	0	88
1809	144	1068	0	90
1812	143	1068	0	91
1815	142	1069	0	91
1818	142	1069	0	92
1821	142	1069	0	89
1824	142	1069	0	94
1827	142	1069	0	92
1830	142	1068	0	91
1833	142	1069	0	90
1836	142	1069	0	92
1839	142	1069	0	92
1842	142	1069	0	92
1845	142	1069	0	95
1848	142	1069	0	94
1851	142	1070	0	100
1854	142	1071	0	101
1857	143	1072	0	102
1860	143	1073	0	99
1863	143	1074	0	105
1866	144	1075	0	101
1869	142	1074	0	105
1872	142	1075	0	107
1875	144	1076	0	105
1878	143	1078	0	104
1881	142	1076	0	107
1884	142	1072	0	110
1887	143	1070	0	113
1890	142	1069	0	116
1893	140	1069	0	123
1896	141	1070	0	126
1899	140	1070	0	128
1902	141	1070	0	131
1905	141	1069	0	131
1908	140	1070	0	133
1911	141	1070	0	136
1914	141	1070	0	135
1917	141	1071	0	134
1920	141	1071	0	134
1923	142	1072	0	133
1926	143	1072	0	134
1929	143	1072	0	134
1932	143	1073	0	135
1935	144	1074	0	139
1938	146	1077	0	142
1941	148	1077	0	140
1944	149	1077	0	137
1947	152	1078	0	138
1950	154	1078	0	131
1953	156	1078	0	133
1956	158	1077	0	131
1959	159	1077	0	128
1962	160	1078	0	131
1965	159	1077	0	130
1968	159	1074	0	128
1971	157	1072	0	126
1974	155	1070	0	129
1977	154	1067	0	128
1980	152	1062	0	132
1983	146	1057	0	127
1986	145	1052	0	119
1989	143	1047	0	104
1992	142	1042	0	93
1995	141	1041	0	81
1998	143	1037	0	74
2001	145	1033	0	64
2004	145	1030	0	58
2007	145	1027	0	59
2010	146	1025	0	51
2013	146	1019	0	38
2016	144	1019	0	25
2019	140	1018	0	22
2022	140	1014	0	18
2025	142	1008	0	12
2028	147	1004	0	3
2031	148	1002	0	352
2034	152	998	0	354
2037	158	989	0	333
2040	160	985	0	327
2043	160	978	0	326
2046	160	978	0	319
2049	161	974	0	314
2052	163	974	0	308
2055	161	974	0	305
2058	160	973	0	308
2061	162	972	0	307
2064	161	973	0	306
2067	158	971	0	304
2070	158	970	0	307
2073	160	971	0	317
2076	159	973	0	319
2079	159	974	0	322
2082	158	975	0	325
2085	156	975	0	325
2088	155	975	0	322
2091	155	976	0	324
2094	157	979	0	326
2097	158	981	0	333
2100	158	981	0	331
2103	160	982	0	333
2106	164	984	0	342
2109	166	986	0	348
2112	168	989	0	6
2115	170	990	0	10
2118	171	991	0	18
2121	172	992	0	30
2124	173	994	0	31
2127	172	995	0	33
2130	169	1001	0	39
2133	167	1004	0	40
2136	167	1004	0	45
2139	166	1008	0	52
2142	164	1013	0	62
2145	163	1018	0	65
2148	164	1021	0	68
2151	164	1028	0	75
2154	164	1031	0	75
2157	164	1033	0	78
2160	164	1035	0	79
2163	165	1036	0	79
2166	165	1036	0	77
2169	166	1037	0	74
2172	166	1038	0	69
2175	166	1038	0	66
2178	166	1038	0	67
2181	166	1038	0	66
2184	166	1038	0	65
2187	166	1037	0	65
2190	166	1036	0	63
2193	165	1036	0	63
2196	165	1037	0	65
2199	165	1036	0	63
2202	165	1036	0	63
2205	165	1036	0	64
2208	165	1036	0	62
2211	165	1036	0	63
2214	164	1036	0	65
2217	164	1036	0	64
2220	164	1036	0	64
2223	165	1036	0	62
2226	165	1037	0	61
2229	164	1038	0	61
2232	164	1037	0	62
2235	164	1036	0	63
2238	164	1036	0	63
2241	166	1035	0	63
2244	167	1034	0	65
2247	167	1034	0	67
2250	166	1035	0	66
2253	166	1034	0	66
2256	165	1035	0	65
2259	165	1035	0	67
2262	165	1035	0	67
2265	165	1036	0	65
2268	164	1036	0	66
2271	164	1036	0	65
2274	164	1035	0	66
2277	164	1035	0	67
2280	164	1036	0	67
2283	164	1035	0	68
2286	164	1035	0	67
2289	164	1035	0	67
2292	164	1035	0	66
2295	164	1035	0	68
2298	164	1035	0	67
2301	164	1035	0	66
2304	164	1035	0	67
2307	164	1035	0	67
2310	163	1035	0	67
2313	163	1035	0	67
2316	163	1035	0	66
2319	163	1035	0	66
2322	163	1035	0	66
2325	163	1035	0	66
2328	162	1035	0	66
2331	162	1035	0	66
2334	162	1035	0	66
2337	162	1035	0	66
2340	162	1035	0	66
2343	162	1034	0	66
2346	162	1035	0	67
2349	162	1035	0	68
2352	162	1035	0	67
2355	162	1035	0	68
2358	162	1035	0	68
2361	162	1035	0	67
2364	162	1035	0	68
2367	162	1035	0	67
2370	162	1035	0	67
2373	161	1035	0	69
2376	161	1036	0	68
2379	161	1036	0	69
2382	161	1035	0	69
2385	161	1036	0	70
2388	161	1036	0	70
2391	161	1036	0	69
2394	161	1036	0	69
2397	161	1036	0	70
2400	161	1037	0	70
2403	161	1036	0	71
2406	161	1036	0	71
2409	161	1036	0	71
2412	161	1036	0	71
2415	161	1037	0	73
2418	161	1036	0	73
2421	160	1036	0	72
2424	161	1036	0	72
2427	161	1036	0	73
2430	161	1037	0	72
2433	160	1037	0	72
2436	160	1037	0	74
2439	161	1037	0	74
2442	160	1037	0	72
2445	160	1037	0	73
2448	160	1037	0	73
2451	160	1036	0	72
2454	160	1037	0	73
2457	160	1036	0	73
2460	160	1036	0	73
2463	160	1036	0	73
2466	160	1036	0	72
2469	160	1036	0	73
2472	160	1037	0	72
2475	160	1036	0	73
2478	160	1037	0	72
2481	160	1037	0	73
2484	160	1038	0	73
2487	161	1039	0	73
2490	161	1039	0	74
2493	161	1039	0	75
2496	162	1039	0	76
2499	163	1036	0	76
2502	163	1034	0	76
2505	163	1032	0	75
2508	163	1032	0	77
2511	163	1032	0	78
2514	162	1033	0	75
2517	162	1036	0	72
2520	162	1037	0	74
2523	162	1038	0	74
2526	162	1038	0	74
2529	162	1039	0	71
2532	162	1039	0	69
2535	162	1039	0	70
2538	162	1039	0	69
2541	162	1040	0	68
2544	162	1040	0	67
2547	161	1040	0	67
2550	161	1040	0	68
2553	161	1040	0	67
2556	160	1041	0	68
2559	161	1041	0	67
2562	160	1042	0	67
2565	160	1043	0	66
2568	160	1043	0	69
2571	161	1044	0	66
2574	163	1051	0	57
2577	164	1055	0	58
2580	164	1058	0	64
2583	165	1060	0	69
2586	165	1062	0	70
2589	165	1063	0	71
2592	164	1065	0	72
2595	165	1066	0	71
2598	165	1067	0	69
2601	166	1067	0	66
2604	165	1066	0	67
2607	166	1066	0	68
2610	166	1067	0	74
2613	166	1068	0	80
2616	167	1070	0	81
2619	166	1071	0	81
2622	166	1071	0	82
2625	165	1071	0	82
2628	165	1072	0	85
2631	165	1072	0	86
2634	164	1072	0	88
2637	165	1072	0	86
2640	164	1072	0	90
2643	164	1073	0	90
2646	164	1073	0	91
2649	164	1072	0	90
2652	163	1073	0	90
2655	163	1073	0	89
2658	163	1073	0	89
2661	164	1074	0	87
2664	164	1074	0	87
2667	165	1074	0	87
2670	165	1074	0	87
2673	165	1074	0	87
2676	165	1074	0	86
2679	166	1074	0	85
2682	166	1074	0	84
2685	166	1074	0	83
2688	166	1074	0	84
2691	166	1073	0	83
2694	166	1074	0	82
2697	166	1073	0	83
2700	165	1073	0	82
2703	165	1073	0	82
2706	165	1073	0	83
2709	165	1073	0	84
2712	164	1073	0	85
2715	164	1074	0	86
2718	164	1074	0	86
2721	164	1074	0	85
2724	164	1074	0	84
2727	164	1073	0	85
2730	163	1073	0	86
2733	163	1073	0	86
2736	163	1073	0	88
2739	164	1074	0	88
2742	163	1074	0	88
2745	163	1074	0	89
2748	164	1074	0	90
2751	164	1074	0	90
2754	164	1074	0	90
2757	164	1074	0	88
2760	164	1074	0	88
2763	164	1074	0	88
2766	164	1074	0	89
2769	164	1074	0	89
2772	164	1074	0	90
2775	164	1074	0	91
2778	164	1074	0	92
2781	164	1074	0	93
2784	163	1074	0	93
2787	164	1075	0	92
2790	164	1075	0	93
2793	164	1074	0	94
2796	163	1074	0	95
2799	164	1074	0	94
2802	163	1074	0	94
2805	164	1074	0	92
2808	163	1074	0	92
2811	163	1074	0	92
2814	163	1075	0	94
2817	163	1075	0	96
2820	163	1075	0	95
2823	163	1075	0	94
2826	163	1075	0	95
2829	164	1076	0	97
2832	164	1075	0	98
2835	165	1075	0	97
2838	165	1074	0	96
2841	165	1074	0	97
2844	164	1074	0	99
2847	165	1075	0	98
2850	164	1075	0	97
2853	164	1075	0	99
2856	165	1075	0	100
2859	164	1075	0	100
2862	164	1075	0	100
2865	165	1075	0	100
2868	165	1075	0	101
2871	165	1075	0	99
2874	165	1075	0	101
2877	165	1075	0	102
2880	165	1075	0	101
2883	165	1074	0	103
2886	165	1075	0	103
2889	165	1075	0	103
2892	165	1075	0	103
2895	165	1074	0	104
2898	165	1075	0	104
2901	166	1075	0	102
2904	166	1075	0	102
2907	166	1075	0	101
2910	166	1075	0	104
2913	166	1075	0	102
2916	166	1075	0	104
2919	166	1075	0	104
2922	166	1075	0	105
2925	166	1075	0	104
2928	166	1076	0	103
2931	166	1075	0	105
2934	166	1075	0	103
2937	166	1075	0	103
2940	166	1075	0	103
2943	166	1075	0	104
2946	167	1074	0	102
2949	167	1074	0	98
2952	167	1074	0	98
2955	167	1074	0	95
2958	168	1073	0	95
2961	168	1073	0	94
2964	168	1072	0	95
2967	168	1073	0	93
2970	168	1072	0	91
2973	169	1072	0	93
2976	169	1072	0	93
2979	169	1071	0	93
2982	169	1071	0	90
2985	169	1071	0	89
2988	169	1071	0	89
2991	169	1071	0	88
2994	169	1071	0	88
2997	169	1071	0	89
3000	169	1071	0	89
3003	169	1071	0	88
3006	169	1071	0	88
3009	169	1071	0	89
3012	169	1071	0	88
3015	169	1071	0	88
3018	169	1071	0	87
3021	169	1071	0	86
3024	169	1071	0	87
3027	169	1071	0	87
3030	169	1071	0	87
3033	169	1070	0	86
3036	169	1070	0	87
3039	169	1070	0	85
3042	169	1070	0	85
3045	169	1070	0	87
3048	170	1070	0	88
3051	169	1070	0	88
3054	170	1070	0	88
3057	169	1070	0	87
3060	170	1069	0	86
3063	170	1069	0	86
3066	170	1069	0	86
3069	171	1068	0	86
3072	171	1068	0	86
3075	172	1067	0	84
3078	172	1067	0	85
3081	172	1067	0	83
3084	172	1067	0	83
3087	172	1067	0	82
3090	171	1066	0	85
3093	169	1067	0	86
3096	169	1067	0	87
3099	170	1068	0	86
3102	170	1069	0	85
3105	170	1069	0	86
3108	170	1070	0	86
3111	170	1070	0	86
3114	170	1070	0	87
3117	170	1070	0	87
3120	170	1070	0	88
3123	170	1070	0	87
3126	170	1070	0	86
3129	170	1070	0	86
3132	170	1070	0	86
3135	170	1070	0	86
3138	170	1070	0	86
3141	170	1069	0	85
3144	170	1070	0	86
3147	170	1070	0	86
3150	170	1070	0	86
3153	170	1070	0	86
3156	170	1070	0	86
3159	170	1069	0	86
3162	170	1069	0	86
3165	170	1070	0	86
3168	170	1070	0	87
3171	170	1070	0	86
3174	170	1070	0	87
3177	170	1070	0	86
3180	171	1069	0	87
3183	171	1070	0	85
3186	171	1070	0	85
3189	171	1070	0	84
3192	171	1070	0	84
3195	171	1069	0	84
3198	171	1070	0	84
3201	170	1070	0	83
3204	171	1070	0	83
3207	171	1069	0	83
3210	171	1069	0	82
3213	171	1069	0	82
3216	171	1069	0	83
3219	171	1069	0	83
3222	171	1069	0	83
3225	171	1069	0	84
3228	171	1069	0	84
3231	171	1069	0	83
3234	171	1069	0	84
3237	171	1069	0	83
3240	171	1069	0	81
3243	171	1069	0	82
3246	171	1069	0	81
3249	171	1068	0	80
3252	171	1068	0	80
3255	171	1068	0	79
3258	171	1068	0	78
3261	171	1068	0	78
3264	171	1068	0	78
3267	171	1068	0	77
3270	171	1068	0	76
3273	171	1068	0	75
3276	170	1068	0	77
3279	170	1068	0	77
3282	170	1068	0	75
3285	170	1068	0	72
3288	170	1068	0	74
3291	170	1068	0	75
3294	170	1068	0	77
3297	170	1069	0	77
3300	170	1069	0	77
3303	170	1069	0	78
3306	169	1068	0	81
3309	169	1068	0	83
3312	169	1068	0	86
3315	169	1068	0	89
3318	170	1069	0	83
3321	170	1070	0	81
3324	171	1068	0	80
3327	171	1068	0	77
3330	171	1068	0	77
3333	171	1068	0	79
3336	171	1068	0	79
3339	171	1069	0	76
3342	171	1068	0	75
3345	171	1068	0	75
3348	171	1068	0	73
3351	171	1068	0	73
3354	171	1068	0	74
3357	171	1068	0	74
3360	171	1068	0	74
3363	171	1068	0	73
3366	171	1068	0	72
3369	170	1068	0	73
3372	171	1068	0	73
3375	171	1068	0	74
3378	171	1068	0	74
3381	170	1068	0	76
3384	170	1068	0	74
3387	170	1068	0	75
3390	170	1068	0	75
3393	170	1067	0	74
3396	170	1068	0	75
3399	171	1068	0	74
3402	170	1068	0	76
3405	170	1067	0	77
3408	169	1066	0	82
3411	168	1065	0	80
3414	167	1064	0	76
3417	169	1068	0	79
3420	168	1064	0	78
3423	168	1064	0	77
3426	168	1064	0	74
3429	168	1065	0	75
3432	168	1064	0	73
3435	167	1063	0	74
3438	167	1064	0	73
3441	169	1066	0	70
3444	169	1070	0	75
3447	169	1071	0	75
3450	169	1071	0	76
3453	169	1071	0	76
3456	169	1071	0	76
3459	169	1071	0	75
3462	170	1071	0	76
3465	170	1071	0	75
3468	169	1071	0	75
3471	169	1071	0	75
3474	169	1071	0	76
3477	169	1072	0	76
3480	169	1072	0	77
3483	169	1072	0	77
3486	169	1072	0	75
3489	169	1072	0	76
3492	169	1073	0	79
3495	169	1073	0	79
3498	169	1073	0	78
3501	169	1074	0	79
3504	169	1074	0	79
3507	169	1073	0	80
3510	169	1073	0	82
3513	169	1073	0	82
3516	169	1073	0	81
3519	169	1073	0	80
3522	169	1073	0	79
3525	169	1073	0	81
3528	168	1073	0	79
3531	168	1073	0	79
3534	169	1073	0	80
3537	168	1073	0	80
3540	168	1073	0	80
3543	168	1072	0	81
3546	167	1072	0	81
3549	167	1072	0	82
3552	167	1071	0	83
3555	167	1070	0	82
3558	167	1070	0	83
3561	166	1071	0	83
3564	167	1071	0	85
3567	166	1072	0	87
3570	165	1072	0	85
3573	165	1072	0	83
3576	165	1072	0	86
3579	165	1072	0	85
3582	165	1073	0	85
3585	165	1073	0	85
3588	165	1073	0	86
3591	165	1073	0	87
3594	165	1073	0	88
3597	165	1072	0	85
3600	165	1072	0	83
3603	165	1073	0	85
3606	166	1072	0	87
3609	166	1073	0	88
3612	166	1073	0	89
3615	166	1074	0	92
3618	166	1075	0	94
3621	167	1074	0	94
3624	166	1074	0	95
3627	166	1074	0	93
3630	166	1074	0	95
3633	167	1074	0	97
3636	167	1075	0	98
3639	166	1075	0	98
3642	167	1075	0	98
3645	167	1075	0	95
3648	167	1075	0	96
3651	167	1075	0	99
3654	167	1075	0	101
3657	167	1074	0	99
3660	167	1074	0	97
3663	168	1075	0	96
3666	168	1075	0	96
3669	168	1075	0	95
3672	168	1075	0	96
3675	168	1076	0	94
3678	168	1076	0	93
3681	168	1076	0	93
3684	168	1077	0	96
3687	168	1078	0	95
3690	168	1078	0	95
3693	169	1075	0	92
3696	170	1073	0	90
3699	172	1073	0	88
3702	171	1071	0	86
3705	171	1070	0	84
3708	171	1071	0	85
3711	170	1070	0	86
3714	171	1070	0	86
3717	170	1070	0	87
3720	170	1070	0	89
3723	170	1071	0	89
3726	170	1072	0	90
3729	170	1072	0	90
3732	170	1072	0	94
3735	169	1073	0	95
3738	169	1073	0	94
3741	170	1073	0	95
3744	170	1073	0	93
3747	170	1072	0	93
3750	170	1073	0	95
3753	170	1074	0	95
3756	170	1074	0	94
3759	170	1074	0	93
3762	171	1073	0	94
3765	171	1073	0	91
3768	172	1073	0	90
3771	172	1073	0	89
3774	172	1073	0	89
3777	172	1073	0	88
3780	172	1073	0	88
3783	172	1073	0	88
3786	172	1074	0	88
3789	172	1074	0	87
3792	172	1074	0	87
3795	172	1074	0	87
3798	172	1074	0	88
3801	172	1074	0	87
3804	172	1073	0	87
3807	173	1073	0	86
3810	173	1073	0	85
3813	173	1073	0	85
3816	173	1073	0	85
3819	173	1073	0	86
3822	173	1073	0	86
3825	173	1072	0	87
3828	173	1072	0	85
3831	173	1072	0	85
3834	173	1072	0	86
3837	173	1072	0	86
3840	173	1072	0	85
3843	173	1072	0	85
3846	173	1072	0	85
3849	173	1072	0	85
3852	173	1072	0	86
3855	173	1071	0	86
3858	173	1071	0	86
3861	173	1071	0	85
3864	173	1071	0	84
3867	173	1071	0	84
3870	172	1072	0	84
3873	172	1072	0	87
3876	173	1072	0	84
3879	172	1072	0	85
3882	173	1072	0	84
3885	173	1072	0	84
3888	172	1071	0	86
3891	172	1073	0	87
3894	172	1072	0	86
3897	172	1072	0	85
3900	172	1072	0	86
3903	172	1072	0	88
3906	171	1072	0	88
3909	171	1072	0	91
3912	171	1072	0	92
3915	171	1071	0	91
3918	171	1070	0	88
3921	171	1066	0	90
3924	171	1061	0	80
3927	171	1058	0	75
3930	171	1058	0	75
3933	172	1055	0	77
3936	175	1053	0	79
3939	179	1048	0	66
3942	184	1043	0	58
3945	187	1039	0	55
3948	189	1036	0	56
3951	189	1037	0	53
3954	190	1039	0	54
3957	187	1042	0	54
3960	184	1046	0	55
3963	183	1048	0	54
3966	183	1050	0	56
3969	183	1051	0	58
3972	182	1052	0	60
3975	182	1053	0	61
3978	182	1054	0	62
3981	185	1050	0	47
3984	189	1047	0	37
3987	189	1043	0	31
3990	186	1040	0	30
3993	187	1038	0	26
3996	188	1038	0	22
3999	188	1039	0	23
4002	182	1038	0	18
4005	179	1037	0	15
4008	180	1037	0	13
4011	179	1037	0	15
4014	179	1037	0	15
4017	176	1038	0	17
4020	172	1040	0	24
4023	172	1041	0	29
4026	174	1042	0	38
4029	176	1039	0	46
4032	179	1037	0	41
4035	183	1034	0	37
4038	189	1030	0	35
4041	187	1031	0	39
4044	188	1029	0	45
4047	188	1028	0	50
4050	187	1030	0	60
4053	188	1030	0	58
4056	187	1032	0	59
4059	188	1030	0	54
4062	188	1029	0	51
4065	188	1028	0	51
4068	186	1027	0	52
4071	184	1027	0	53
4074	182	1027	0	56
4077	181	1029	0	57
4080	180	1030	0	60
4083	179	1031	0	62
4086	177	1034	0	57
4089	177	1035	0	55
4092	177	1035	0	57
4095	175	1039	0	54
4098	172	1043	0	58
4101	169	1048	0	58
4104	166	1053	0	58
4107	164	1057	0	58
4110	162	1064	0	59
4113	160	1066	0	61
4116	158	1067	0	67
4119	157	1067	0	68
4122	157	1068	0	67
4125	156	1069	0	63
4128	156	1069	0	62
4131	155	1069	0	61
4134	155	1070	0	63
4137	154	1071	0	62
4140	154	1071	0	61
4143	154	1071	0	62
4146	154	1070	0	62
4149	154	1070	0	60
4152	153	1071	0	60
4155	153	1071	0	59
4158	153	1071	0	59
4161	153	1071	0	62
4164	152	1071	0	67
4167	152	1070	0	68
4170	152	1069	0	71
4173	152	1071	0	78
4176	151	1072	0	86
4179	151	1072	0	89
4182	151	1071	0	100
4185	154	1070	0	102
4188	155	1070	0	104
4191	155	1071	0	108
4194	157	1073	0	114
4197	157	1073	0	118
4200	157	1073	0	119
4203	156	1073	0	121
4206	156	1073	0	119
4209	156	1073	0	118
4212	155	1072	0	115
4215	155	1072	0	115
4218	155	1071	0	115
4221	154	1071	0	116
4224	154	1071	0	118
4227	154	1071	0	115
4230	154	1071	0	119
4233	154	1072	0	118
4236	154	1072	0	115
4239	154	1072	0	120
4242	154	1072	0	119
4245	154	1072	0	117
4248	154	1073	0	116
4251	154	1073	0	116
4254	155	1073	0	117
4257	155	1073	0	116
4260	155	1073	0	117
4263	155	1073	0	117
4266	155	1073	0	119
4269	155	1073	0	118
4272	155	1072	0	116
4275	155	1072	0	118
4278	155	1073	0	117
4281	155	1073	0	118
4284	155	1073	0	119
4287	155	1073	0	115
4290	155	1073	0	115
4293	155	1073	0	115
4296	156	1073	0	113
4299	156	1073	0	114
4302	156	1073	0	115
4305	156	1073	0	117
4308	156	1073	0	117
4311	155	1073	0	122
4314	155	1073	0	120
4317	155	1073	0	119
4320	155	1073	0	121
4323	155	1073	0	121
4326	155	1073	0	120
4329	155	1074	0	121
4332	155	1073	0	120
4335	155	1074	0	119
4338	155	1074	0	119
4341	155	1074	0	120
4344	155	1074	0	119
4347	155	1073	0	118
4350	155	1074	0	118
4353	155	1074	0	120
4356	155	1074	0	120
4359	154	1074	0	122
4362	154	1074	0	120
4365	154	1074	0	122
4368	154	1074	0	120
4371	154	1074	0	121
4374	153	1074	0	120
4377	154	1074	0	121
4380	154	1073	0	120
4383	153	1074	0	120
4386	153	1074	0	120
4389	153	1074	0	121
4392	154	1075	0	122
4395	154	1075	0	123
4398	154	1075	0	124
4401	154	1075	0	124
4404	154	1075	0	124
4407	154	1075	0	124
4410	154	1075	0	127
4413	155	1075	0	127
4416	155	1075	0	127
4419	156	1075	0	127
4422	156	1075	0	129
4425	155	1076	0	127
4428	155	1076	0	128
4431	155	1076	0	132
4434	155	1077	0	132
4437	156	1077	0	131
4440	156	1077	0	129
4443	155	1077	0	130
4446	155	1077	0	129
4449	155	1077	0	130
4452	155	1077	0	133
4455	155	1078	0	133
4458	155	1078	0	129
4461	155	1078	0	129
4464	155	1078	0	130
4467	154	1079	0	131
4470	154	1079	0	131
4473	154	1079	0	133
4476	153	1078	0	135
4479	153	1079	0	137
4482	152	1079	0	138
4485	151	1079	0	139
4488	149	1077	0	144
4491	148	1076	0	144
4494	148	1074	0	142
4497	148	1072	0	140
4500	149	1072	0	135
4503	151	1074	0	127
4506	154	1074	0	130
4509	155	1074	0	128
4512	156	1073	0	126
4515	157	1074	0	124
4518	156	1074	0	127
4521	156	1074	0	127
4524	156	1073	0	128
4527	155	1073	0	129
4530	156	1072	0	130
4533	156	1072	0	131
4536	155	1070	0	133
4539	151	1068	0	136
4542	153	1071	0	130
4545	154	1072	0	130
4548	155	1073	0	133
4551	156	1075	0	131
4554	157	1076	0	129
4557	158	1077	0	129
4560	154	1073	0	128
4563	154	1070	0	130
4566	152	1068	0	127
4569	151	1067	0	129
4572	151	1067	0	129
4575	151	1067	0	127
4578	150	1067	0	129
4581	144	1061	0	316
4584	150	1067	0	128
4587	150	1067	0	127
4590	149	1067	0	129
4593	149	1068	0	131
4596	150	1069	0	127
4599	150	1069	0	122
4602	150	1069	0	120
4605	151	1069	0	120
4608	149	1068	0	115
4611	148	1071	0	110
4614	148	1071	0	109
4617	148	1072	0	105
4620	148	1073	0	106
4623	148	1074	0	107
4626	147	1074	0	106
4629	143	1075	0	103
4632	141	1078	0	95
4635	140	1081	0	95
4638	138	1082	0	103
4641	136	1082	0	99
4644	136	1077	0	110
4647	138	1076	0	119
4650	142	1075	0	122
4653	143	1074	0	122
4656	143	1074	0	122
4659	144	1073	0	123
4662	145	1074	0	124
4665	145	1073	0	120
4668	145	1073	0	121
4671	145	1073	0	118
4674	145	1074	0	117
4677	146	1073	0	121
4680	146	1073	0	121
4683	146	1073	0	124
4686	146	1073	0	120
4689	145	1072	0	117
4692	143	1073	0	116
4695	142	1072	0	115
4698	143	1072	0	117
4701	143	1072	0	118
4704	143	1072	0	117
4707	142	1072	0	115
4710	141	1073	0	113
4713	141	1075	0	109
4716	140	1075	0	110
4719	140	1073	0	112
4722	143	1073	0	118
4725	145	1072	0	120
4728	146	1072	0	125
4731	149	1073	0	124
4734	149	1074	0	126
4737	149	1074	0	124
4740	149	1073	0	120
4743	148	1072	0	119
4746	148	1072	0	122
4749	147	1072	0	121
4752	147	1072	0	117
4755	147	1072	0	116
4758	147	1073	0	115
4761	147	1073	0	117
4764	147	1072	0	121
4767	146	1072	0	119
4770	146	1072	0	118
4773	146	1072	0	121
4776	146	1072	0	121
4779	146	1072	0	120
4782	147	1072	0	117
4785	146	1072	0	116
4788	146	1072	0	113
4791	146	1073	0	113
4794	146	1073	0	110
4797	145	1073	0	108
4800	144	1073	0	109
4803	144	1073	0	111
4806	143	1073	0	112
4809	143	1073	0	112
4812	141	1074	0	113
4815	140	1075	0	116
4818	140	1075	0	112
4821	140	1076	0	112
4824	139	1076	0	111
4827	139	1076	0	113
4830	138	1076	0	115
4833	137	1077	0	115
4836	138	1077	0	113
4839	137	1077	0	114
4842	136	1077	0	115
4845	137	1078	0	116
4848	137	1078	0	116
4851	136	1078	0	117
4854	136	1078	0	119
4857	135	1077	0	118
4860	136	1078	0	118
4863	135	1078	0	117
4866	136	1079	0	116
4869	136	1080	0	119
4872	136	1081	0	118
4875	135	1081	0	119
4878	135	1081	0	118
4881	135	1081	0	117
4884	134	1081	0	114
4887	134	1081	0	115
4890	133	1080	0	113
4893	133	1079	0	111
4896	134	1079	0	115
4899	134	1079	0	115
4902	134	1079	0	117
4905	135	1078	0	119
4908	135	1078	0	121
4911	135	1078	0	120
4914	135	1078	0	120
4917	135	1078	0	120
4920	135	1078	0	120
4923	135	1077	0	121
4926	135	1077	0	120
4929	135	1077	0	121
4932	134	1076	0	121
4935	135	1076	0	119
4938	135	1076	0	120
4941	135	1077	0	120
4944	134	1077	0	119
4947	134	1078	0	119
4950	135	1077	0	120
4953	135	1077	0	121
4956	135	1077	0	120
4959	135	1077	0	120
4962	135	1077	0	121
4965	135	1077	0	121
4968	135	1078	0	121
4971	135	1077	0	121
4974	136	1078	0	122
4977	136	1078	0	121
4980	136	1078	0	120
4983	136	1078	0	120
4986	136	1078	0	120
4989	136	1078	0	119
4992	136	1078	0	119
4995	136	1078	0	119
4998	137	1076	0	117
5001	137	1076	0	118
5004	137	1075	0	118
5007	138	1075	0	115
5010	138	1075	0	114
5013	137	1075	0	114
5016	138	1075	0	113
5019	137	1075	0	113
5022	137	1076	0	116
5025	136	1076	0	118
5028	136	1076	0	118
5031	136	1077	0	117
5034	136	1077	0	118
5037	136	1077	0	119
5040	136	1077	0	118
5043	136	1077	0	118
5046	136	1077	0	117
5049	136	1077	0	119
5052	136	1077	0	117
5055	136	1077	0	119
5058	136	1078	0	119
5061	136	1078	0	118
5064	136	1078	0	119
5067	137	1078	0	118
5070	137	1078	0	118
5073	136	1077	0	119
5076	136	1078	0	119
5079	136	1078	0	119
5082	136	1078	0	119
5085	136	1078	0	119
5088	136	1078	0	119
5091	136	1078	0	120
5094	136	1078	0	120
5097	136	1078	0	120
5100	136	1078	0	119
5103	136	1078	0	119
5106	136	1078	0	119
5109	136	1079	0	118
5112	136	1079	0	119
5115	136	1079	0	120
5118	136	1079	0	120
5121	137	1079	0	118
5124	137	1078	0	118
5127	137	1078	0	118
5130	136	1076	0	118
5133	136	1074	0	118
5136	137	1074	0	117
5139	137	1074	0	120
5142	138	1074	0	122
5145	138	1074	0	123
5148	138	1074	0	121
5151	139	1074	0	118
5154	139	1074	0	119
5157	139	1074	0	117
5160	139	1074	0	115
5163	138	1074	0	114
5166	138	1075	0	113
5169	138	1076	0	115
5172	137	1077	0	117
5175	137	1077	0	117
5178	137	1077	0	117
5181	137	1077	0	117
5184	137	1077	0	117
5187	137	1078	0	116
5190	137	1078	0	116
5193	137	1078	0	116
5196	136	1078	0	117
5199	136	1078	0	117
5202	136	1078	0	116
5205	136	1078	0	117
5208	136	1078	0	117
5211	136	1078	0	117
5214	136	1078	0	118
5217	136	1078	0	117
5220	135	1078	0	119
5223	135	1078	0	119
5226	135	1078	0	121
5229	135	1078	0	121
5232	135	1078	0	121
5235	135	1078	0	121
5238	134	1078	0	121
5241	134	1078	0	120
5244	134	1078	0	121
5247	134	1078	0	121
5250	133	1078	0	122
5253	134	1078	0	124
5256	134	1078	0	123
5259	134	1078	0	123
5262	134	1078	0	123
5265	134	1078	0	123
5268	134	1078	0	123
5271	134	1077	0	124
5274	134	1077	0	124
5277	134	1077	0	125
5280	135	1077	0	124
5283	135	1077	0	123
5286	135	1077	0	124
5289	135	1077	0	124
5292	136	1077	0	123
5295	136	1077	0	123
5298	137	1078	0	123
5301	136	1077	0	122
5304	137	1076	0	121
5307	137	1076	0	121
5310	137	1075	0	122
5313	137	1075	0	120
5316	137	1075	0	121
5319	137	1075	0	120
5322	138	1075	0	120
5325	138	1074	0	118
5328	138	1074	0	118
5331	138	1073	0	117
5334	138	1073	0	117
5337	139	1073	0	116
5340	139	1074	0	117
5343	139	1074	0	117
5346	139	1073	0	117
5349	139	1074	0	116
5352	139	1075	0	115
5355	139	1074	0	114
5358	138	1073	0	113
5361	138	1072	0	113
5364	138	1073	0	112
5367	138	1073	0	113
5370	138	1073	0	113
5373	139	1073	0	115
5376	139	1073	0	114
5379	138	1073	0	116
5382	138	1073	0	115
5385	138	1074	0	115
5388	138	1073	0	115
5391	138	1073	0	116
5394	139	1074	0	117
5397	139	1074	0	116
5400	138	1074	0	116
5403	139	1074	0	116
5406	138	1073	0	116
5409	139	1074	0	117
5412	139	1074	0	118
5415	138	1074	0	119
5418	139	1074	0	117
5421	139	1074	0	117
5424	139	1074	0	117
5427	138	1073	0	115
5430	138	1073	0	115
5433	138	1074	0	115
5436	138	1075	0	114
5439	138	1075	0	116
5442	138	1074	0	116
5445	137	1073	0	117
5448	137	1072	0	116
5451	138	1072	0	115
5454	138	1074	0	113
5457	137	1073	0	114
5460	137	1074	0	115
5463	136	1072	0	116
5466	137	1072	0	114
5469	136	1072	0	115
5472	136	1071	0	115
5475	137	1072	0	115
5478	137	1073	0	111
5481	137	1074	0	115
5484	138	1073	0	114
5487	139	1073	0	115
5490	139	1074	0	114
5493	139	1074	0	114
5496	138	1073	0	115
5499	138	1073	0	116
5502	138	1073	0	116
5505	140	1074	0	120
5508	140	1073	0	118
5511	140	1072	0	116
5514	139	1071	0	118
5517	140	1070	0	114
5520	139	1070	0	106
5523	139	1071	0	102
5526	139	1072	0	101
5529	139	1071	0	102
5532	139	1072	0	97
5535	139	1074	0	90
5538	138	1078	0	85
5541	137	1078	0	88
5544	138	1079	0	94
5550	138	1075	0	106
5553	137	1071	0	106
5556	136	1070	0	105
5559	136	1069	0	106
5562	136	1070	0	106
5565	136	1069	0	103
5568	137	1068	0	104
5571	136	1067	0	108
5574	135	1067	0	111
5577	134	1065	0	119
5580	133	1065	0	121
5583	133	1064	0	124
5586	134	1062	0	124
5589	136	1057	0	120
5592	135	1056	0	128
5595	136	1053	0	132
5598	134	1052	0	139
5601	130	1051	0	145
5604	127	1048	0	142
5607	126	1047	0	153
5610	124	1046	0	164
5613	123	1045	0	165
5616	122	1044	0	168
5619	120	1044	0	166
5622	120	1044	0	169
5625	118	1044	0	172
5628	119	1044	0	169
5631	119	1043	0	166
5634	121	1043	0	163
5637	122	1042	0	156
5640	123	1042	0	157
5643	124	1042	0	157
5646	123	1042	0	154
5649	123	1042	0	154
5652	124	1042	0	154
5655	124	1042	0	157
5658	125	1041	0	156
5661	127	1040	0	158
5664	128	1039	0	161
5667	128	1040	0	159
5670	129	1040	0	157
5673	130	1040	0	155
5676	131	1040	0	156
5679	131	1039	0	156
5682	131	1038	0	160
5685	133	1038	0	164
5688	133	1038	0	164
5691	135	1038	0	168
5694	138	1039	0	162
5697	142	1040	0	163
5700	144	1040	0	168
5703	146	1040	0	170
5706	150	1041	0	170
5709	153	1041	0	170
5712	154	1041	0	166
5715	156	1042	0	165
5718	158	1043	0	164
5721	161	1045	0	162
5724	164	1047	0	160
5727	165	1046	0	155
5730	166	1047	0	147
5733	167	1048	0	146
5736	169	1050	0	142
5739	170	1050	0	145
5742	169	1050	0	145
5745	166	1046	0	140
5748	162	1045	0	141
5751	161	1046	0	132
5754	159	1042	0	131
5757	155	1039	0	126
5760	151	1038	0	110
5763	149	1035	0	107
5766	148	1033	0	97
5769	149	1033	0	101
5772	148	1034	0	103
5775	147	1035	0	101
5778	147	1037	0	99
5781	148	1037	0	96
5784	149	1036	0	101
5787	149	1036	0	100
5790	149	1036	0	100
5793	150	1036	0	100
5796	150	1036	0	100
5799	151	1037	0	100
5802	151	1037	0	97
5805	150	1038	0	87
5808	151	1038	0	89
5811	150	1038	0	88
5814	150	1038	0	91
5817	150	1038	0	92
5820	150	1038	0	92
5823	151	1039	0	91
5826	151	1039	0	91
5829	151	1039	0	90
5832	151	1039	0	91
5835	152	1038	0	90
5838	153	1039	0	93
5841	153	1039	0	91
5844	153	1039	0	91
5847	153	1039	0	91
5850	153	1039	0	90
5853	152	1041	0	89
5856	153	1046	0	97
5859	154	1053	0	94
5862	153	1055	0	94
5865	152	1059	0	99
5868	153	1064	0	102
5871	153	1067	0	100
5874	154	1068	0	97
5877	153	1068	0	98
5880	153	1068	0	98
5883	153	1068	0	101
5886	153	1068	0	103
5889	153	1068	0	104
5892	154	1069	0	101
5895	154	1070	0	99
5898	155	1071	0	96
5901	155	1071	0	94
5904	155	1072	0	93
5907	155	1072	0	93
5910	155	1072	0	91
5913	155	1072	0	91
5916	155	1072	0	95
5919	155	1072	0	95
5922	154	1072	0	92
5925	154	1072	0	92
5928	153	1072	0	97
5931	154	1072	0	98
5934	154	1071	0	100
5937	155	1071	0	102
5940	156	1070	0	101
5943	158	1071	0	98
5946	159	1071	0	94
5949	160	1071	0	91
5952	159	1071	0	94
5955	159	1070	0	92
5958	159	1071	0	94
5961	159	1071	0	94
5964	159	1071	0	93
5967	160	1071	0	90
5970	160	1071	0	89
5973	160	1071	0	89
5976	161	1072	0	89
5979	160	1072	0	89
5982	160	1072	0	92
5985	161	1071	0	94
5988	161	1071	0	93
5991	161	1071	0	92
5994	162	1071	0	91
5997	163	1070	0	91
6000	164	1071	0	89
[truncated: 960 more rows]
