# Supplementary material for: Markerless tracking of an entire honey bee colony
Source: Nat Commun. 2021 Mar 19;12:1733. doi: 10.1038/s41467-021-21769-1 (PMC7979864; doi:10.1038/s41467-021-21769-1)
Supplement: Supplementary file 4 — Description of Additional Supplementary Files [file 41467_2021_21769_MOESM4_ESM.zip › raw_source/fig_5_sup_fig_21_22/S1_trajectories/000939.txt]

0	1800	2152	0	29
3	1800	2152	0	26
6	1802	2153	0	25
9	1805	2153	0	13
12	1806	2153	0	14
15	1807	2153	0	14
18	1807	2153	0	15
21	1807	2153	0	14
24	1807	2153	0	14
27	1807	2153	0	15
30	1807	2153	0	16
33	1807	2153	0	16
36	1807	2154	0	17
39	1807	2154	0	11
42	1807	2154	0	9
45	1808	2153	0	5
48	1808	2153	0	4
51	1809	2153	0	4
54	1809	2153	0	3
57	1808	2153	0	3
60	1809	2153	0	2
63	1808	2153	0	0
66	1809	2153	0	359
69	1809	2153	0	357
72	1809	2153	0	355
75	1809	2154	0	356
78	1811	2154	0	351
81	1813	2156	0	342
84	1814	2157	0	339
87	1814	2157	0	339
90	1815	2158	0	339
93	1815	2157	0	340
96	1814	2157	0	340
99	1815	2157	0	339
102	1814	2157	0	339
105	1814	2158	0	333
108	1814	2157	0	325
111	1815	2158	0	321
114	1815	2158	0	316
117	1815	2158	0	316
120	1815	2158	0	315
123	1815	2156	0	313
126	1815	2156	0	312
129	1815	2155	0	313
132	1815	2155	0	312
135	1814	2154	0	312
138	1814	2154	0	309
141	1814	2154	0	310
144	1814	2154	0	307
147	1814	2154	0	308
150	1814	2153	0	311
153	1814	2154	0	311
156	1814	2154	0	312
159	1813	2153	0	311
162	1814	2153	0	311
165	1813	2153	0	311
168	1814	2153	0	312
171	1813	2153	0	313
174	1813	2153	0	310
177	1813	2152	0	309
180	1814	2152	0	309
183	1813	2151	0	310
186	1813	2151	0	310
189	1813	2150	0	306
192	1813	2150	0	306
195	1813	2150	0	306
198	1813	2150	0	305
201	1813	2150	0	307
204	1813	2150	0	305
207	1812	2150	0	308
210	1813	2150	0	306
213	1813	2150	0	305
216	1813	2149	0	305
219	1812	2149	0	308
222	1812	2149	0	308
225	1812	2149	0	306
228	1811	2149	0	310
231	1811	2149	0	311
234	1811	2148	0	309
237	1811	2148	0	309
240	1811	2148	0	309
243	1811	2147	0	310
246	1811	2147	0	308
249	1811	2147	0	307
252	1810	2146	0	304
255	1810	2146	0	303
258	1810	2146	0	305
261	1810	2146	0	306
264	1810	2146	0	305
267	1809	2146	0	306
270	1809	2146	0	302
273	1808	2147	0	299
276	1808	2146	0	301
279	1807	2146	0	300
282	1807	2147	0	301
285	1807	2147	0	300
288	1806	2147	0	296
291	1806	2147	0	292
294	1806	2147	0	286
297	1805	2146	0	286
300	1805	2145	0	284
303	1805	2145	0	282
306	1804	2143	0	277
309	1804	2142	0	271
312	1804	2141	0	270
315	1803	2141	0	269
318	1803	2140	0	270
321	1803	2140	0	269
324	1803	2139	0	269
327	1803	2138	0	271
330	1803	2138	0	274
333	1803	2137	0	274
336	1803	2138	0	276
339	1803	2138	0	276
342	1803	2137	0	275
345	1803	2136	0	277
348	1803	2136	0	279
351	1803	2135	0	279
354	1803	2135	0	280
357	1803	2135	0	279
360	1803	2135	0	279
363	1803	2135	0	277
366	1803	2135	0	277
369	1803	2135	0	278
372	1803	2135	0	278
375	1803	2135	0	277
378	1803	2134	0	276
381	1803	2134	0	276
384	1803	2134	0	276
387	1803	2134	0	277
390	1803	2134	0	277
393	1803	2134	0	277
396	1803	2134	0	278
399	1803	2134	0	277
402	1803	2133	0	277
405	1803	2133	0	280
408	1803	2132	0	278
411	1804	2131	0	280
414	1804	2131	0	281
417	1804	2131	0	280
420	1804	2131	0	280
423	1805	2131	0	279
426	1805	2129	0	282
429	1805	2129	0	283
432	1805	2130	0	285
435	1805	2129	0	284
438	1806	2129	0	283
441	1807	2130	0	283
444	1807	2129	0	286
447	1807	2129	0	287
450	1808	2129	0	284
453	1807	2129	0	287
456	1807	2130	0	289
459	1807	2130	0	289
462	1808	2130	0	291
465	1808	2130	0	292
468	1808	2130	0	292
471	1808	2130	0	292
474	1808	2130	0	292
477	1808	2130	0	291
480	1808	2130	0	288
483	1808	2129	0	290
486	1807	2130	0	289
489	1807	2130	0	289
492	1807	2130	0	290
495	1807	2130	0	289
498	1807	2129	0	289
501	1807	2129	0	289
504	1807	2129	0	290
507	1807	2129	0	291
510	1807	2129	0	291
513	1807	2129	0	291
516	1807	2129	0	293
519	1807	2129	0	292
522	1806	2129	0	291
525	1806	2128	0	290
528	1806	2128	0	290
531	1806	2128	0	291
534	1806	2128	0	291
537	1805	2128	0	292
540	1805	2127	0	294
543	1805	2127	0	293
546	1806	2128	0	294
549	1806	2128	0	293
552	1806	2128	0	297
555	1806	2128	0	295
558	1806	2129	0	291
561	1806	2128	0	293
564	1804	2128	0	288
567	1802	2129	0	282
570	1800	2131	0	278
573	1800	2131	0	274
576	1799	2132	0	278
579	1798	2132	0	276
582	1798	2133	0	276
585	1797	2133	0	274
588	1796	2134	0	267
591	1796	2134	0	266
594	1796	2134	0	265
597	1796	2134	0	264
600	1796	2134	0	262
603	1796	2133	0	265
606	1796	2133	0	268
609	1796	2133	0	267
612	1796	2133	0	267
615	1796	2133	0	268
618	1796	2133	0	268
621	1796	2133	0	268
624	1796	2133	0	269
627	1796	2133	0	268
630	1796	2133	0	269
633	1796	2133	0	269
636	1796	2133	0	270
639	1796	2132	0	271
642	1796	2132	0	271
645	1796	2132	0	271
648	1796	2131	0	272
651	1796	2131	0	272
654	1796	2130	0	272
657	1796	2131	0	273
660	1796	2130	0	273
663	1796	2130	0	273
666	1796	2130	0	274
669	1795	2130	0	274
672	1795	2129	0	274
675	1795	2129	0	274
678	1795	2129	0	274
681	1795	2128	0	274
684	1795	2128	0	275
687	1794	2128	0	273
690	1794	2128	0	273
693	1795	2128	0	272
696	1795	2128	0	270
699	1795	2128	0	270
702	1795	2127	0	270
705	1795	2126	0	268
708	1795	2125	0	269
711	1795	2126	0	270
714	1794	2127	0	269
717	1793	2128	0	262
720	1793	2130	0	261
723	1794	2130	0	256
726	1795	2131	0	254
729	1795	2130	0	252
732	1796	2129	0	251
735	1796	2129	0	249
738	1796	2130	0	250
741	1795	2131	0	247
744	1795	2130	0	245
747	1795	2130	0	242
750	1796	2129	0	241
753	1796	2128	0	238
756	1797	2127	0	235
759	1796	2127	0	232
762	1796	2128	0	232
765	1796	2127	0	233
768	1796	2127	0	235
771	1797	2127	0	234
774	1797	2126	0	235
777	1797	2126	0	234
780	1797	2126	0	237
783	1797	2125	0	242
786	1798	2123	0	245
789	1798	2122	0	244
792	1798	2122	0	244
795	1798	2121	0	245
798	1798	2121	0	244
801	1798	2120	0	245
804	1798	2119	0	246
807	1798	2119	0	246
810	1798	2119	0	245
813	1798	2119	0	245
816	1798	2118	0	244
819	1798	2118	0	244
822	1798	2118	0	244
825	1798	2118	0	243
828	1798	2118	0	243
831	1798	2118	0	244
834	1798	2118	0	244
837	1798	2118	0	243
840	1798	2118	0	243
843	1798	2118	0	243
846	1798	2118	0	243
849	1798	2118	0	244
852	1798	2118	0	245
855	1798	2118	0	245
858	1798	2118	0	244
861	1798	2118	0	245
864	1798	2118	0	245
867	1798	2118	0	244
870	1798	2117	0	244
873	1798	2118	0	243
876	1798	2118	0	246
879	1798	2118	0	246
882	1798	2118	0	245
885	1798	2118	0	246
888	1798	2117	0	244
891	1798	2118	0	247
894	1798	2117	0	247
897	1798	2118	0	248
900	1798	2118	0	247
903	1798	2117	0	247
906	1798	2117	0	249
909	1798	2117	0	251
912	1797	2117	0	248
915	1797	2117	0	247
918	1797	2117	0	247
921	1797	2117	0	247
924	1797	2117	0	247
927	1797	2117	0	248
930	1797	2118	0	248
933	1797	2117	0	247
936	1797	2117	0	249
939	1797	2117	0	248
942	1798	2117	0	247
945	1798	2117	0	247
948	1798	2117	0	246
951	1797	2117	0	247
954	1797	2117	0	248
957	1797	2117	0	248
960	1797	2117	0	248
963	1798	2117	0	247
966	1797	2117	0	247
969	1797	2117	0	246
972	1797	2117	0	246
975	1797	2117	0	247
978	1797	2117	0	248
981	1797	2116	0	247
984	1797	2117	0	247
987	1797	2116	0	247
990	1797	2116	0	247
993	1797	2116	0	246
996	1797	2116	0	246
999	1797	2116	0	246
1002	1797	2117	0	245
1005	1797	2116	0	245
1008	1798	2116	0	244
1011	1798	2116	0	246
1014	1798	2117	0	244
1017	1797	2116	0	245
1020	1797	2116	0	246
1023	1798	2116	0	246
1026	1798	2116	0	245
1029	1798	2116	0	245
1032	1798	2116	0	247
1035	1798	2116	0	246
1038	1798	2116	0	246
1041	1798	2116	0	246
1044	1798	2116	0	246
1047	1798	2115	0	245
1050	1798	2115	0	244
1053	1798	2115	0	245
1056	1798	2115	0	245
1059	1798	2115	0	245
1062	1798	2115	0	246
1065	1798	2115	0	246
1068	1798	2115	0	246
1071	1798	2115	0	246
1074	1798	2115	0	246
1077	1798	2115	0	246
1080	1798	2115	0	247
1083	1798	2115	0	247
1086	1798	2115	0	247
1089	1798	2115	0	247
1092	1798	2115	0	246
1095	1798	2115	0	246
1098	1798	2115	0	247
1101	1798	2115	0	247
1104	1798	2115	0	247
1107	1798	2115	0	246
1110	1798	2115	0	247
1113	1798	2115	0	246
1116	1798	2116	0	245
1119	1797	2116	0	244
1122	1797	2116	0	244
1125	1797	2116	0	244
1128	1797	2116	0	244
1131	1797	2116	0	244
1134	1797	2116	0	244
1137	1797	2116	0	245
1140	1797	2116	0	244
1143	1797	2116	0	244
1146	1797	2115	0	244
1149	1798	2115	0	245
1152	1798	2115	0	246
1155	1798	2115	0	245
1158	1797	2116	0	246
1161	1797	2117	0	247
1164	1797	2117	0	245
1167	1797	2117	0	242
1170	1797	2117	0	243
1173	1797	2117	0	242
1176	1797	2117	0	243
1179	1797	2117	0	243
1182	1798	2117	0	242
1185	1797	2117	0	243
1188	1797	2117	0	243
1191	1797	2117	0	243
1194	1797	2117	0	242
1197	1797	2117	0	242
1200	1797	2117	0	242
1203	1797	2117	0	243
1206	1797	2117	0	244
1209	1797	2117	0	243
1212	1797	2117	0	242
1215	1797	2116	0	242
1218	1798	2116	0	241
1221	1798	2116	0	239
1224	1797	2116	0	239
1227	1798	2116	0	240
1230	1798	2116	0	241
1233	1798	2116	0	239
1236	1798	2116	0	240
1239	1798	2116	0	239
1242	1798	2116	0	239
1245	1798	2116	0	239
1248	1797	2117	0	241
1251	1797	2117	0	240
1254	1798	2116	0	239
1257	1798	2116	0	240
1260	1798	2116	0	239
1263	1798	2116	0	238
1266	1798	2116	0	240
1269	1798	2116	0	241
1272	1798	2117	0	243
1275	1798	2117	0	244
1278	1797	2117	0	242
1281	1798	2117	0	241
1284	1798	2117	0	242
1287	1798	2117	0	241
1290	1798	2116	0	240
1293	1798	2116	0	240
1296	1798	2116	0	241
1299	1798	2117	0	241
1302	1798	2117	0	241
1305	1798	2117	0	240
1308	1798	2116	0	240
1311	1798	2116	0	241
1314	1798	2116	0	240
1317	1798	2116	0	240
1320	1798	2116	0	238
1323	1798	2115	0	237
1326	1798	2115	0	237
1329	1798	2115	0	237
1332	1798	2115	0	238
1335	1799	2115	0	238
1338	1799	2115	0	238
1341	1799	2115	0	238
1344	1799	2115	0	239
1347	1798	2115	0	236
1350	1799	2115	0	237
1353	1798	2115	0	237
1356	1798	2115	0	236
1359	1798	2115	0	237
1362	1799	2115	0	239
1365	1799	2115	0	239
1368	1799	2115	0	238
1371	1799	2115	0	239
1374	1799	2115	0	240
1377	1799	2115	0	241
1380	1799	2115	0	241
1383	1799	2115	0	240
1386	1799	2115	0	240
1389	1799	2115	0	241
1392	1799	2115	0	240
1395	1799	2115	0	240
1398	1799	2115	0	240
1401	1799	2115	0	239
1404	1799	2115	0	239
1407	1799	2115	0	241
1410	1799	2115	0	240
1413	1800	2115	0	239
1416	1799	2115	0	241
1419	1799	2115	0	243
1422	1799	2115	0	242
1425	1799	2114	0	242
1428	1800	2115	0	243
1431	1800	2115	0	242
1434	1800	2115	0	244
1437	1800	2115	0	243
1440	1800	2115	0	245
1443	1800	2114	0	244
1446	1800	2114	0	244
1449	1800	2115	0	243
1452	1800	2114	0	244
1455	1800	2114	0	244
1458	1800	2114	0	243
1461	1800	2114	0	244
1464	1800	2114	0	245
1467	1800	2114	0	244
1470	1800	2114	0	245
1473	1800	2114	0	245
1476	1800	2114	0	244
1479	1800	2114	0	244
1482	1800	2114	0	244
1485	1800	2114	0	245
1488	1800	2114	0	245
1491	1800	2115	0	245
1494	1800	2115	0	247
1497	1800	2118	0	252
1500	1799	2120	0	253
1503	1800	2121	0	254
1506	1799	2123	0	253
1509	1799	2123	0	250
1512	1798	2122	0	249
1515	1799	2122	0	249
1518	1799	2122	0	247
1521	1799	2122	0	247
1524	1799	2122	0	247
1527	1799	2122	0	246
1530	1799	2122	0	246
1533	1799	2123	0	244
1536	1799	2123	0	244
1539	1798	2123	0	244
1542	1799	2123	0	243
1545	1799	2123	0	241
1548	1799	2124	0	243
1551	1798	2124	0	245
1554	1798	2124	0	244
1557	1798	2124	0	244
1560	1798	2124	0	245
1563	1799	2124	0	246
1566	1799	2124	0	247
1569	1798	2124	0	246
1572	1798	2124	0	245
1575	1798	2124	0	244
1578	1798	2124	0	243
1581	1798	2124	0	245
1584	1798	2124	0	246
1587	1798	2124	0	243
1590	1798	2124	0	244
1593	1798	2124	0	243
1596	1798	2124	0	242
1599	1799	2124	0	244
1602	1799	2124	0	244
1605	1799	2124	0	244
1608	1799	2124	0	245
1611	1799	2124	0	245
1614	1799	2124	0	247
1617	1799	2124	0	247
1620	1799	2124	0	247
1623	1799	2124	0	247
1626	1799	2125	0	249
1629	1800	2125	0	249
1632	1800	2125	0	248
1635	1800	2124	0	247
1638	1800	2124	0	247
1641	1799	2124	0	247
1644	1799	2124	0	246
1647	1799	2124	0	246
1650	1799	2124	0	246
1653	1799	2124	0	246
1656	1799	2124	0	247
1659	1799	2124	0	246
1662	1799	2124	0	246
1665	1800	2124	0	247
1668	1800	2124	0	246
1671	1799	2124	0	247
1674	1799	2124	0	248
1677	1800	2124	0	247
1680	1800	2124	0	247
1683	1800	2124	0	247
1686	1800	2123	0	246
1689	1800	2124	0	247
1692	1800	2124	0	246
1695	1800	2124	0	246
1698	1800	2123	0	246
1701	1800	2123	0	247
1704	1800	2123	0	246
1707	1800	2123	0	248
1710	1800	2123	0	247
1713	1800	2123	0	248
1716	1800	2123	0	244
1719	1800	2124	0	246
1722	1799	2124	0	247
1725	1800	2124	0	247
1728	1799	2125	0	246
1731	1800	2124	0	246
1734	1800	2124	0	246
1737	1800	2124	0	244
1740	1800	2124	0	243
1743	1800	2124	0	245
1746	1800	2124	0	244
1749	1800	2124	0	242
1752	1800	2124	0	243
1755	1800	2124	0	243
1758	1799	2124	0	244
1761	1799	2125	0	245
1764	1799	2125	0	247
1767	1800	2125	0	246
1770	1800	2125	0	244
1773	1800	2125	0	246
1776	1799	2125	0	246
1779	1799	2125	0	246
1782	1799	2125	0	247
1785	1799	2125	0	247
1788	1800	2125	0	248
1791	1800	2125	0	248
1794	1799	2125	0	247
1797	1799	2125	0	248
1800	1799	2125	0	249
1803	1799	2126	0	248
1806	1800	2125	0	248
1809	1800	2125	0	246
1812	1800	2125	0	246
1815	1799	2126	0	247
1818	1799	2126	0	245
1821	1799	2126	0	247
1824	1799	2126	0	246
1827	1799	2126	0	247
1830	1799	2126	0	249
1833	1799	2126	0	247
1836	1799	2126	0	247
1839	1799	2126	0	246
1842	1799	2126	0	246
1845	1799	2126	0	246
1848	1799	2126	0	246
1851	1799	2127	0	245
1854	1799	2126	0	244
1857	1799	2127	0	245
1860	1799	2127	0	245
1863	1799	2127	0	245
1866	1799	2127	0	244
1869	1799	2127	0	243
1872	1799	2127	0	244
1875	1799	2127	0	244
1878	1799	2127	0	244
1881	1799	2127	0	244
1884	1799	2127	0	245
1887	1799	2127	0	245
1890	1798	2127	0	244
1893	1798	2127	0	243
1896	1798	2127	0	245
1899	1799	2127	0	244
1902	1799	2126	0	246
1905	1799	2126	0	245
1908	1799	2125	0	247
1911	1799	2125	0	248
1914	1798	2125	0	247
1917	1799	2125	0	246
1920	1799	2125	0	247
1923	1799	2125	0	245
1926	1799	2125	0	247
1929	1799	2125	0	247
1932	1799	2125	0	247
1935	1800	2125	0	247
1938	1800	2125	0	247
1941	1800	2125	0	246
1944	1800	2125	0	247
1947	1800	2125	0	246
1950	1800	2125	0	246
1953	1800	2124	0	246
1956	1800	2124	0	246
1959	1800	2125	0	247
1962	1799	2125	0	245
1965	1799	2125	0	242
1968	1799	2125	0	242
1971	1799	2125	0	243
1974	1799	2125	0	245
1977	1799	2125	0	243
1980	1799	2125	0	244
1983	1799	2125	0	244
1986	1799	2124	0	243
1989	1799	2124	0	242
1992	1799	2124	0	244
1995	1800	2124	0	245
1998	1800	2124	0	246
2001	1800	2124	0	246
2004	1799	2124	0	244
2007	1800	2124	0	244
2010	1800	2124	0	247
2013	1800	2124	0	247
2016	1800	2125	0	249
2019	1800	2124	0	249
2022	1800	2124	0	249
2025	1800	2123	0	249
2028	1800	2123	0	248
2031	1800	2122	0	248
2034	1800	2122	0	249
2037	1800	2121	0	250
2040	1800	2121	0	248
2043	1801	2121	0	250
2046	1801	2120	0	248
2049	1801	2120	0	248
2052	1801	2120	0	249
2055	1801	2120	0	250
2058	1801	2120	0	249
2061	1801	2119	0	249
2064	1801	2119	0	248
2067	1801	2119	0	248
2070	1801	2119	0	248
2073	1801	2119	0	249
2076	1801	2119	0	248
2079	1801	2118	0	249
2082	1801	2118	0	249
2085	1801	2118	0	248
2088	1801	2118	0	247
2091	1802	2117	0	247
2094	1802	2117	0	246
2097	1802	2117	0	245
2100	1802	2117	0	244
2103	1802	2116	0	245
2106	1802	2116	0	244
2109	1802	2116	0	246
2112	1802	2116	0	247
2115	1802	2116	0	248
2118	1802	2116	0	247
2121	1801	2117	0	248
2124	1800	2119	0	250
2127	1800	2119	0	251
2130	1800	2121	0	249
2133	1799	2122	0	247
2136	1798	2123	0	245
2139	1798	2123	0	244
2142	1798	2123	0	244
2145	1798	2123	0	246
2148	1798	2123	0	245
2151	1797	2123	0	247
2154	1798	2123	0	244
2157	1798	2123	0	246
2160	1799	2123	0	249
2163	1799	2123	0	248
2166	1798	2123	0	250
2169	1799	2122	0	253
2172	1799	2122	0	252
2175	1800	2124	0	257
2178	1801	2125	0	261
2181	1801	2125	0	264
2184	1801	2125	0	267
2187	1801	2124	0	269
2190	1802	2125	0	269
2193	1802	2125	0	270
2196	1801	2123	0	273
2199	1801	2122	0	275
2202	1800	2121	0	272
2205	1799	2120	0	269
2208	1798	2121	0	267
2211	1797	2121	0	259
2214	1795	2119	0	249
2217	1795	2119	0	245
2220	1796	2118	0	245
2223	1797	2117	0	244
2226	1798	2117	0	244
2229	1798	2116	0	243
2232	1798	2115	0	243
2235	1798	2115	0	244
2238	1798	2115	0	243
2241	1798	2115	0	242
2244	1797	2114	0	239
2247	1797	2115	0	239
2250	1796	2115	0	236
2253	1797	2115	0	238
2256	1797	2115	0	239
2259	1797	2115	0	237
2262	1797	2115	0	238
2265	1797	2115	0	239
2268	1796	2115	0	234
2271	1795	2115	0	231
2274	1794	2116	0	227
2277	1793	2117	0	228
2280	1792	2117	0	226
2283	1791	2117	0	219
2286	1789	2118	0	212
2289	1789	2117	0	209
2292	1787	2116	0	204
2295	1788	2117	0	203
2298	1789	2117	0	207
2301	1791	2117	0	206
2304	1791	2117	0	207
2307	1792	2118	0	208
2310	1792	2118	0	210
2313	1792	2119	0	217
2316	1791	2120	0	222
2319	1789	2120	0	223
2322	1789	2120	0	219
2325	1789	2121	0	216
2328	1788	2121	0	215
2331	1788	2120	0	217
2334	1788	2120	0	222
2337	1788	2121	0	222
2340	1788	2121	0	223
2343	1788	2121	0	224
2346	1788	2122	0	224
2349	1788	2122	0	225
2352	1788	2122	0	227
2355	1787	2122	0	231
2358	1787	2122	0	234
2361	1787	2122	0	234
2364	1787	2122	0	235
2367	1787	2121	0	240
2370	1787	2120	0	241
2373	1789	2119	0	250
2376	1789	2118	0	255
2379	1791	2118	0	256
2382	1791	2117	0	264
2385	1791	2117	0	267
2388	1792	2118	0	271
2391	1793	2118	0	274
2394	1793	2117	0	279
2397	1794	2117	0	281
2400	1794	2117	0	281
2403	1795	2116	0	281
2406	1795	2116	0	280
2409	1796	2116	0	282
2412	1795	2116	0	282
2415	1796	2115	0	282
2418	1796	2113	0	282
2421	1796	2112	0	285
2424	1796	2112	0	286
2427	1796	2112	0	287
2430	1796	2112	0	287
2433	1795	2109	0	287
2436	1794	2109	0	289
2439	1794	2109	0	291
2442	1794	2109	0	290
2445	1794	2109	0	295
2448	1796	2110	0	301
2451	1796	2110	0	300
2454	1796	2112	0	291
2457	1795	2114	0	286
2460	1795	2115	0	281
2463	1794	2116	0	279
2466	1794	2117	0	273
2469	1794	2119	0	272
2472	1794	2119	0	272
2475	1794	2119	0	270
2478	1794	2118	0	266
2481	1793	2118	0	258
2484	1792	2119	0	252
2487	1790	2120	0	248
2490	1789	2122	0	241
2493	1789	2122	0	240
2496	1788	2122	0	242
2499	1789	2122	0	245
2502	1789	2122	0	247
2505	1789	2123	0	245
2508	1789	2122	0	247
2511	1790	2122	0	246
2514	1790	2122	0	249
2517	1790	2123	0	249
2520	1790	2123	0	249
2523	1790	2122	0	249
2526	1790	2122	0	248
2529	1790	2123	0	247
2532	1790	2123	0	246
2535	1790	2122	0	249
2538	1790	2122	0	250
2541	1791	2122	0	247
2544	1791	2122	0	248
2547	1791	2122	0	246
2550	1791	2122	0	248
2553	1791	2122	0	249
2556	1791	2122	0	248
2559	1791	2121	0	249
2562	1792	2121	0	245
2565	1792	2121	0	249
2568	1792	2121	0	249
2571	1793	2121	0	249
2574	1793	2121	0	251
2577	1794	2120	0	248
2580	1794	2120	0	247
2583	1794	2120	0	245
2586	1795	2119	0	248
2589	1795	2118	0	245
2592	1796	2117	0	243
2595	1796	2115	0	243
2598	1797	2115	0	242
2601	1796	2115	0	243
2604	1797	2115	0	243
2607	1797	2115	0	243
2610	1797	2115	0	244
2613	1797	2114	0	243
2616	1797	2114	0	244
2619	1797	2114	0	245
2622	1797	2114	0	246
2625	1797	2114	0	246
2628	1798	2113	0	246
2631	1798	2112	0	246
2634	1798	2112	0	247
2637	1798	2113	0	246
2640	1798	2113	0	247
2643	1799	2113	0	249
2646	1799	2113	0	248
2649	1799	2113	0	247
2652	1799	2112	0	247
2655	1799	2113	0	244
2658	1799	2112	0	240
2661	1799	2112	0	237
2664	1799	2112	0	241
2667	1799	2112	0	242
2670	1800	2111	0	241
2673	1800	2111	0	242
2676	1800	2110	0	242
2679	1800	2110	0	241
2682	1800	2109	0	238
2685	1800	2109	0	238
2688	1800	2109	0	239
2691	1801	2108	0	241
2694	1800	2109	0	240
2697	1800	2110	0	241
2700	1800	2113	0	245
2703	1800	2113	0	249
2706	1800	2114	0	248
2709	1800	2114	0	249
2712	1801	2115	0	250
2715	1800	2114	0	247
2718	1801	2114	0	246
2721	1801	2114	0	249
2724	1801	2114	0	249
2727	1801	2114	0	249
2730	1801	2114	0	247
2733	1801	2114	0	248
2736	1801	2114	0	249
2739	1801	2113	0	250
2742	1801	2113	0	250
2745	1802	2112	0	250
2748	1802	2113	0	251
2751	1802	2112	0	252
2754	1802	2112	0	251
2757	1802	2112	0	250
2760	1802	2112	0	250
2763	1802	2112	0	251
2766	1802	2112	0	251
2769	1802	2112	0	251
2772	1802	2112	0	251
2775	1802	2112	0	250
2778	1802	2112	0	251
2781	1802	2112	0	251
2784	1802	2112	0	251
2787	1802	2112	0	251
2790	1802	2112	0	251
2793	1802	2112	0	252
2796	1802	2112	0	251
2799	1802	2112	0	252
2802	1803	2111	0	254
2805	1803	2112	0	254
2808	1803	2112	0	253
2811	1803	2112	0	253
2814	1803	2112	0	252
2817	1803	2112	0	252
2820	1803	2112	0	252
2823	1802	2112	0	252
2826	1802	2112	0	251
2829	1802	2111	0	251
2832	1802	2112	0	251
2835	1801	2112	0	250
2838	1801	2112	0	250
2841	1801	2113	0	250
2844	1801	2113	0	249
2847	1800	2113	0	250
2850	1800	2114	0	250
2853	1800	2113	0	251
2856	1800	2113	0	252
2859	1800	2113	0	252
2862	1800	2113	0	252
2865	1800	2114	0	252
2868	1800	2113	0	252
2871	1800	2114	0	251
2874	1800	2114	0	251
2877	1800	2114	0	251
2880	1800	2114	0	251
2883	1800	2114	0	250
2886	1800	2114	0	251
2889	1800	2114	0	250
2892	1800	2114	0	250
2895	1800	2114	0	250
2898	1800	2113	0	250
2901	1800	2113	0	251
2904	1800	2113	0	251
2907	1800	2113	0	251
2910	1800	2113	0	253
2913	1800	2113	0	252
2916	1800	2112	0	251
2919	1800	2112	0	252
2922	1800	2112	0	253
2925	1800	2112	0	253
2928	1800	2112	0	254
2931	1800	2112	0	254
2934	1800	2113	0	253
2937	1800	2113	0	253
2940	1800	2113	0	253
2943	1800	2113	0	252
2946	1800	2112	0	254
2949	1800	2112	0	253
2952	1800	2112	0	253
2955	1800	2112	0	254
2958	1800	2112	0	254
2961	1800	2112	0	254
2964	1800	2112	0	254
2967	1800	2112	0	254
2970	1800	2112	0	253
2973	1800	2112	0	254
2976	1800	2112	0	254
2979	1801	2112	0	254
2982	1801	2112	0	254
2985	1801	2112	0	254
2988	1801	2112	0	255
2991	1801	2112	0	253
2994	1801	2112	0	254
2997	1801	2112	0	254
3000	1801	2112	0	254
3003	1801	2112	0	254
3006	1801	2112	0	255
3009	1801	2111	0	255
3012	1801	2111	0	255
3015	1801	2111	0	255
3018	1801	2111	0	255
3021	1801	2111	0	255
3024	1801	2111	0	255
3027	1801	2111	0	254
3030	1801	2111	0	252
3033	1801	2111	0	251
3036	1801	2111	0	251
3039	1800	2112	0	251
3042	1801	2112	0	252
3045	1801	2112	0	251
3048	1801	2112	0	252
3051	1801	2112	0	252
3054	1801	2111	0	252
3057	1801	2111	0	252
3060	1801	2111	0	253
3063	1801	2111	0	253
3066	1801	2111	0	253
3069	1801	2111	0	252
3072	1801	2111	0	252
3075	1801	2111	0	253
3078	1801	2111	0	252
3081	1801	2111	0	253
3084	1801	2111	0	253
3087	1801	2111	0	253
3090	1801	2111	0	252
3093	1801	2111	0	252
3096	1801	2111	0	252
3099	1800	2111	0	252
3102	1801	2111	0	253
3105	1801	2111	0	252
3108	1801	2111	0	253
3111	1801	2111	0	254
3114	1801	2111	0	252
3117	1801	2111	0	252
3120	1801	2111	0	253
3123	1801	2111	0	252
3126	1801	2111	0	253
3129	1801	2111	0	253
3132	1801	2111	0	254
3135	1801	2111	0	253
3138	1801	2111	0	254
3141	1801	2111	0	253
3144	1801	2111	0	253
3147	1801	2111	0	253
3150	1801	2111	0	254
3153	1801	2111	0	253
3156	1801	2111	0	253
3159	1801	2111	0	252
3162	1801	2111	0	253
3165	1801	2111	0	254
3168	1801	2111	0	253
3171	1801	2111	0	254
3174	1801	2111	0	254
3177	1801	2111	0	253
3180	1801	2111	0	254
3183	1801	2111	0	254
3186	1801	2111	0	254
3189	1801	2111	0	253
3192	1801	2111	0	253
3195	1801	2111	0	254
3198	1801	2111	0	255
3201	1801	2111	0	255
3204	1801	2111	0	255
3207	1801	2111	0	255
3210	1801	2111	0	255
3213	1801	2111	0	252
3216	1801	2111	0	251
3219	1801	2111	0	253
3222	1801	2111	0	252
3225	1801	2111	0	252
3228	1801	2111	0	252
3231	1801	2111	0	251
3234	1801	2111	0	251
3237	1801	2111	0	251
3240	1801	2111	0	251
3243	1801	2111	0	251
3246	1801	2111	0	251
3249	1801	2111	0	252
3252	1801	2111	0	251
3255	1801	2111	0	252
3258	1801	2111	0	251
3261	1801	2111	0	251
3264	1801	2111	0	252
3267	1801	2111	0	252
3270	1801	2112	0	251
3273	1801	2111	0	253
3276	1801	2111	0	251
3279	1801	2111	0	251
3282	1801	2111	0	252
3285	1801	2111	0	251
3288	1801	2111	0	251
3291	1801	2111	0	251
3294	1801	2111	0	252
3297	1801	2111	0	252
3300	1801	2111	0	253
3303	1801	2111	0	253
3306	1801	2111	0	252
3309	1801	2111	0	252
3312	1801	2111	0	253
3315	1801	2111	0	252
3318	1801	2111	0	252
3321	1801	2111	0	252
3324	1801	2111	0	252
3327	1801	2111	0	252
3330	1800	2111	0	253
3333	1801	2111	0	251
3336	1801	2111	0	251
3339	1801	2111	0	251
3342	1801	2111	0	251
3345	1801	2111	0	251
3348	1801	2111	0	251
3351	1801	2111	0	251
3354	1801	2110	0	251
3357	1800	2111	0	252
3360	1801	2110	0	253
3363	1801	2110	0	251
3366	1801	2111	0	251
3369	1801	2110	0	250
3372	1801	2110	0	247
3375	1801	2111	0	251
3378	1801	2111	0	252
3381	1801	2112	0	251
3384	1801	2111	0	251
3387	1801	2111	0	250
3390	1801	2111	0	249
3393	1801	2111	0	249
3396	1801	2111	0	248
3399	1801	2111	0	251
3402	1801	2111	0	249
3405	1801	2111	0	249
3408	1801	2111	0	249
3411	1801	2111	0	251
3414	1801	2111	0	248
3417	1801	2111	0	250
3420	1801	2111	0	250
3423	1801	2111	0	250
3426	1801	2111	0	248
3429	1800	2111	0	249
3432	1800	2111	0	249
3435	1800	2111	0	251
3438	1800	2111	0	249
3441	1800	2111	0	250
3444	1800	2111	0	249
3447	1800	2111	0	250
3450	1800	2111	0	251
3453	1801	2111	0	251
3456	1800	2112	0	249
3459	1800	2112	0	245
3462	1799	2113	0	242
3465	1798	2113	0	239
3468	1798	2113	0	239
3471	1798	2113	0	238
3474	1798	2112	0	239
3477	1799	2112	0	241
3480	1799	2112	0	241
3483	1799	2112	0	241
3486	1799	2112	0	240
3489	1799	2112	0	241
3492	1799	2112	0	241
3495	1799	2111	0	241
3498	1800	2111	0	242
3501	1800	2111	0	243
3504	1800	2111	0	245
3507	1800	2111	0	250
3510	1801	2111	0	254
3513	1801	2111	0	253
3516	1801	2111	0	252
3519	1801	2111	0	253
3522	1801	2111	0	252
3525	1801	2111	0	252
3528	1801	2111	0	252
3531	1802	2110	0	251
3534	1802	2110	0	250
3537	1802	2110	0	249
3540	1801	2110	0	250
3543	1801	2110	0	250
3546	1801	2110	0	250
3549	1801	2109	0	248
3552	1800	2109	0	249
3555	1801	2109	0	250
3558	1801	2109	0	250
3561	1801	2111	0	253
3564	1801	2112	0	253
3567	1802	2113	0	256
3570	1802	2114	0	259
3573	1802	2115	0	261
3576	1802	2115	0	261
3579	1803	2118	0	265
3582	1803	2118	0	266
3585	1803	2118	0	268
3588	1804	2119	0	269
3591	1805	2118	0	273
3594	1805	2118	0	278
3597	1804	2118	0	282
3600	1804	2119	0	283
3603	1803	2117	0	285
3606	1802	2115	0	289
3609	1803	2115	0	292
3612	1803	2115	0	292
3615	1803	2115	0	291
3618	1803	2115	0	291
3621	1803	2115	0	292
3624	1803	2115	0	294
3627	1802	2115	0	292
3630	1802	2114	0	292
3633	1802	2115	0	291
3636	1801	2114	0	290
3639	1801	2114	0	289
3642	1800	2115	0	288
3645	1800	2114	0	288
3648	1800	2114	0	290
3651	1799	2114	0	289
3654	1799	2114	0	290
3657	1799	2114	0	288
3660	1799	2114	0	289
3663	1799	2114	0	291
3666	1799	2114	0	290
3669	1799	2113	0	290
3672	1799	2112	0	290
3675	1799	2112	0	290
3678	1799	2112	0	291
3681	1798	2111	0	291
3684	1798	2110	0	290
3687	1798	2110	0	290
3690	1798	2110	0	290
3693	1798	2110	0	290
3696	1798	2110	0	293
3699	1798	2109	0	298
3702	1798	2108	0	298
3705	1798	2108	0	301
3708	1798	2108	0	300
3711	1798	2108	0	303
3714	1798	2107	0	302
3717	1798	2107	0	301
3720	1798	2107	0	300
3723	1799	2106	0	299
3726	1799	2105	0	297
3729	1800	2105	0	298
3732	1800	2105	0	299
3735	1800	2106	0	300
3738	1800	2105	0	300
3741	1800	2106	0	300
3744	1800	2105	0	297
3747	1800	2105	0	297
3750	1800	2105	0	295
3753	1801	2105	0	295
3756	1801	2105	0	294
3759	1801	2105	0	293
3762	1801	2106	0	291
3765	1801	2108	0	290
3768	1802	2111	0	290
3771	1803	2113	0	290
3774	1802	2114	0	287
3777	1801	2115	0	285
3780	1801	2115	0	281
3783	1801	2116	0	271
3786	1801	2116	0	266
3789	1801	2116	0	267
3792	1801	2115	0	264
3795	1801	2115	0	262
3798	1801	2114	0	262
3801	1801	2114	0	261
3804	1801	2113	0	259
3807	1800	2113	0	259
3810	1800	2113	0	258
3813	1801	2113	0	258
3816	1801	2113	0	258
3819	1801	2113	0	257
3822	1800	2113	0	257
3825	1801	2113	0	256
3828	1800	2113	0	257
3831	1800	2113	0	258
3834	1801	2113	0	258
3837	1801	2113	0	258
3840	1801	2112	0	260
3843	1801	2113	0	259
3846	1801	2113	0	259
3849	1801	2113	0	258
3852	1801	2112	0	261
3855	1801	2112	0	259
3858	1801	2113	0	259
3861	1801	2112	0	260
3864	1801	2112	0	259
3867	1801	2113	0	259
3870	1801	2113	0	258
3873	1801	2113	0	257
3876	1801	2113	0	258
3879	1801	2112	0	258
3882	1801	2112	0	258
3885	1801	2111	0	258
3888	1801	2111	0	258
3891	1801	2109	0	255
3894	1801	2109	0	255
3897	1801	2109	0	254
3900	1801	2109	0	252
3903	1801	2109	0	252
3906	1801	2109	0	253
3909	1801	2109	0	254
3912	1801	2109	0	252
3915	1801	2109	0	252
3918	1801	2109	0	253
3921	1801	2109	0	253
3924	1801	2109	0	252
3927	1801	2109	0	252
3930	1801	2109	0	251
3933	1801	2109	0	251
3936	1801	2109	0	251
3939	1801	2109	0	252
3942	1801	2109	0	251
3945	1801	2109	0	252
3948	1801	2109	0	252
3951	1801	2110	0	252
3954	1801	2111	0	253
3957	1801	2112	0	255
3960	1801	2112	0	254
3963	1801	2112	0	253
3966	1801	2112	0	255
3969	1801	2112	0	254
3972	1802	2112	0	255
3975	1802	2112	0	257
3978	1802	2112	0	257
3981	1802	2113	0	257
3984	1801	2113	0	257
3987	1801	2113	0	257
3990	1801	2113	0	257
3993	1801	2113	0	258
3996	1801	2113	0	254
3999	1801	2113	0	256
4002	1802	2113	0	255
4005	1801	2113	0	255
4008	1801	2113	0	256
4011	1801	2112	0	254
4014	1801	2113	0	257
4017	1801	2113	0	257
4020	1801	2114	0	256
4023	1801	2114	0	255
4026	1801	2114	0	253
4029	1801	2114	0	255
4032	1801	2114	0	256
4035	1802	2114	0	258
4038	1802	2113	0	257
4041	1801	2113	0	255
4044	1801	2112	0	258
4047	1802	2111	0	258
4050	1800	2110	0	249
4053	1800	2110	0	249
4056	1800	2111	0	255
4059	1800	2110	0	252
4062	1801	2109	0	251
4065	1801	2109	0	254
4068	1802	2108	0	255
4071	1802	2108	0	257
4074	1802	2108	0	254
4077	1802	2109	0	254
4080	1802	2109	0	255
4083	1802	2111	0	259
4086	1802	2111	0	259
4089	1802	2111	0	258
4092	1802	2111	0	259
4095	1802	2111	0	259
4098	1802	2111	0	258
4101	1802	2111	0	259
4104	1802	2112	0	260
4107	1802	2112	0	260
4110	1802	2112	0	258
4113	1802	2111	0	257
4116	1802	2111	0	259
4119	1801	2111	0	260
4122	1801	2111	0	261
4125	1801	2111	0	259
4128	1801	2111	0	258
4131	1801	2111	0	258
4134	1801	2111	0	258
4137	1801	2111	0	257
4140	1801	2111	0	257
4143	1801	2111	0	256
4146	1801	2111	0	255
4149	1801	2111	0	255
4152	1801	2109	0	253
4155	1801	2109	0	252
4158	1801	2109	0	251
4161	1801	2109	0	254
4164	1801	2108	0	252
4167	1801	2107	0	251
4170	1802	2106	0	252
4173	1802	2106	0	251
4176	1802	2106	0	252
4179	1802	2105	0	250
4182	1802	2105	0	249
4185	1802	2105	0	249
4188	1802	2104	0	248
4191	1802	2104	0	246
4194	1803	2104	0	247
4197	1803	2104	0	248
4200	1803	2105	0	248
4203	1802	2107	0	249
4206	1801	2108	0	246
4209	1801	2108	0	243
4212	1802	2108	0	245
4215	1802	2109	0	245
4218	1802	2107	0	244
4221	1802	2107	0	243
4224	1802	2107	0	245
4227	1802	2107	0	244
4230	1802	2107	0	245
4233	1802	2106	0	243
4236	1802	2106	0	243
4239	1802	2106	0	243
4242	1802	2105	0	245
4245	1802	2105	0	246
4248	1802	2105	0	246
4251	1802	2105	0	245
4254	1802	2105	0	246
4257	1802	2105	0	243
4260	1802	2105	0	242
4263	1802	2105	0	243
4266	1803	2105	0	243
4269	1803	2105	0	244
4272	1803	2105	0	243
4275	1803	2105	0	244
4278	1803	2105	0	243
4281	1803	2104	0	243
4284	1803	2104	0	245
4287	1803	2104	0	244
4290	1803	2104	0	245
4293	1802	2104	0	244
4296	1802	2104	0	244
4299	1802	2104	0	244
4302	1803	2104	0	245
4305	1803	2104	0	245
4308	1803	2104	0	245
4311	1803	2104	0	246
4314	1802	2105	0	246
4317	1802	2106	0	245
4320	1802	2105	0	244
4323	1802	2105	0	246
4326	1803	2105	0	244
4329	1802	2106	0	245
4332	1802	2106	0	242
4335	1802	2107	0	242
4338	1802	2107	0	244
4341	1802	2107	0	241
4344	1802	2108	0	242
4347	1802	2108	0	243
4350	1802	2108	0	242
4353	1802	2108	0	243
4356	1802	2109	0	243
4359	1801	2108	0	245
4362	1801	2108	0	244
4365	1801	2108	0	246
4368	1801	2108	0	244
4371	1802	2108	0	244
4374	1802	2107	0	243
4377	1802	2107	0	245
4380	1802	2109	0	247
4383	1802	2109	0	248
4386	1803	2108	0	244
4389	1803	2107	0	245
4392	1803	2107	0	245
4395	1803	2107	0	244
4398	1803	2107	0	244
4401	1803	2107	0	243
4404	1803	2107	0	244
4407	1803	2107	0	245
4410	1803	2107	0	245
4413	1803	2107	0	243
4416	1803	2107	0	243
4419	1803	2107	0	242
4422	1803	2106	0	243
4425	1803	2106	0	243
4428	1803	2107	0	244
4431	1803	2107	0	244
4434	1803	2107	0	244
4437	1803	2107	0	245
4440	1803	2106	0	244
4443	1803	2106	0	244
4446	1803	2106	0	244
4449	1803	2106	0	245
4452	1803	2106	0	245
4455	1803	2106	0	246
4458	1803	2106	0	246
4461	1803	2106	0	246
4464	1803	2106	0	246
4467	1803	2106	0	245
4470	1804	2106	0	245
4473	1804	2106	0	247
4476	1805	2107	0	246
4479	1805	2107	0	245
4482	1805	2108	0	247
4485	1805	2108	0	249
4488	1805	2108	0	248
4491	1804	2108	0	250
4494	1805	2108	0	253
4497	1805	2107	0	253
4500	1805	2107	0	250
4503	1805	2106	0	249
4506	1805	2105	0	250
4509	1805	2104	0	248
4512	1805	2104	0	246
4515	1805	2104	0	244
4518	1805	2104	0	244
4521	1805	2104	0	244
4524	1805	2104	0	243
4527	1805	2103	0	243
4530	1805	2103	0	242
4533	1804	2103	0	243
4536	1805	2103	0	241
4539	1805	2103	0	242
4542	1805	2103	0	241
4545	1805	2103	0	241
4548	1804	2104	0	242
4551	1804	2104	0	242
4554	1804	2103	0	242
4557	1804	2104	0	241
4560	1804	2104	0	241
4563	1804	2104	0	242
4566	1804	2104	0	243
4569	1804	2103	0	242
4572	1804	2103	0	242
4575	1804	2103	0	243
4578	1804	2103	0	242
4581	1804	2104	0	243
4584	1804	2104	0	243
4587	1804	2103	0	240
4590	1804	2103	0	240
4593	1804	2103	0	240
4596	1803	2103	0	238
4599	1803	2103	0	243
4602	1804	2104	0	243
4605	1803	2106	0	246
4608	1803	2107	0	246
4611	1803	2108	0	246
4614	1803	2109	0	249
4617	1804	2109	0	256
4620	1804	2109	0	258
4623	1804	2109	0	259
4626	1805	2111	0	264
4629	1805	2111	0	265
4632	1805	2110	0	266
4635	1805	2110	0	265
4638	1805	2111	0	268
4641	1805	2111	0	267
4644	1805	2111	0	267
4647	1805	2111	0	266
4650	1805	2109	0	261
4653	1803	2108	0	259
4656	1803	2108	0	259
4659	1803	2107	0	258
4662	1803	2107	0	258
4665	1803	2107	0	258
4668	1803	2108	0	261
4671	1802	2108	0	258
4674	1802	2109	0	260
4677	1802	2110	0	259
4680	1802	2110	0	259
4683	1801	2110	0	259
4686	1802	2112	0	262
4689	1801	2110	0	258
4692	1801	2112	0	259
4695	1801	2110	0	256
4698	1801	2112	0	259
4701	1801	2110	0	257
4704	1801	2110	0	256
4707	1801	2112	0	258
4710	1801	2112	0	258
4713	1801	2111	0	258
4716	1801	2111	0	256
4719	1801	2110	0	255
4722	1801	2110	0	255
4725	1801	2111	0	257
4728	1801	2110	0	256
4731	1801	2109	0	256
4734	1801	2109	0	256
4737	1801	2108	0	252
4740	1801	2107	0	253
4743	1801	2107	0	251
4746	1801	2107	0	251
4749	1801	2106	0	252
4752	1801	2106	0	252
4755	1801	2106	0	252
4758	1802	2106	0	253
4761	1802	2106	0	253
4764	1802	2106	0	253
4767	1802	2105	0	253
4770	1802	2105	0	253
4773	1802	2105	0	252
4776	1802	2105	0	252
4779	1802	2105	0	252
4782	1802	2105	0	252
4785	1802	2105	0	252
4788	1802	2105	0	252
4791	1802	2105	0	252
4794	1802	2105	0	252
4797	1802	2105	0	252
4800	1802	2105	0	252
4803	1802	2105	0	253
4806	1802	2104	0	253
4809	1803	2104	0	253
4812	1803	2104	0	255
4815	1803	2104	0	255
4818	1802	2104	0	255
4821	1802	2105	0	254
4824	1802	2108	0	260
4827	1802	2108	0	261
4830	1802	2109	0	261
4833	1802	2109	0	260
4836	1802	2109	0	261
4839	1802	2109	0	261
4842	1802	2109	0	262
4845	1802	2110	0	260
4848	1802	2111	0	263
4851	1802	2112	0	263
4854	1802	2111	0	262
4857	1802	2112	0	262
4860	1802	2112	0	263
4863	1803	2112	0	264
4866	1803	2112	0	264
4869	1803	2112	0	263
4872	1802	2112	0	264
4875	1802	2112	0	265
4878	1802	2112	0	264
4881	1802	2112	0	264
4884	1802	2112	0	264
4887	1802	2112	0	263
4890	1802	2112	0	264
4893	1802	2113	0	263
4896	1802	2112	0	264
4899	1802	2112	0	265
4902	1802	2113	0	264
4905	1802	2113	0	265
4908	1802	2113	0	265
4911	1802	2113	0	265
4914	1802	2113	0	266
4917	1802	2113	0	265
4920	1802	2113	0	265
4923	1802	2113	0	264
4926	1802	2113	0	264
4929	1802	2113	0	264
4932	1802	2113	0	264
4935	1802	2113	0	265
4938	1802	2112	0	263
4941	1802	2112	0	263
4944	1802	2112	0	263
4947	1802	2112	0	263
4950	1802	2112	0	263
4953	1802	2112	0	262
4956	1802	2112	0	262
4959	1802	2112	0	260
4962	1802	2111	0	259
4965	1802	2110	0	255
4968	1802	2110	0	256
4971	1802	2109	0	253
4974	1802	2109	0	253
4977	1803	2109	0	254
4980	1803	2109	0	254
4983	1803	2108	0	256
4986	1803	2107	0	255
4989	1803	2107	0	254
4992	1803	2107	0	252
4995	1803	2106	0	251
4998	1803	2107	0	251
5001	1803	2106	0	251
5004	1804	2106	0	252
5007	1804	2106	0	252
5010	1803	2106	0	250
5013	1803	2106	0	251
5016	1804	2106	0	253
5019	1804	2106	0	254
5022	1804	2106	0	251
5025	1803	2106	0	249
5028	1804	2106	0	251
5031	1804	2106	0	251
5034	1804	2106	0	251
5037	1804	2106	0	251
5040	1804	2106	0	252
5043	1803	2106	0	249
5046	1804	2106	0	251
5049	1804	2106	0	249
5052	1804	2106	0	248
5055	1804	2106	0	250
5058	1805	2106	0	252
5061	1804	2106	0	251
5064	1805	2106	0	252
5067	1805	2105	0	253
5070	1805	2105	0	253
5073	1805	2105	0	252
5076	1805	2105	0	253
5079	1805	2106	0	252
5082	1805	2107	0	256
5085	1806	2109	0	264
5088	1806	2109	0	266
5091	1806	2109	0	265
5094	1806	2109	0	265
5097	1806	2109	0	266
5100	1807	2109	0	267
5103	1807	2109	0	266
5106	1807	2109	0	267
5109	1806	2108	0	264
5112	1806	2107	0	265
5115	1806	2106	0	266
5118	1806	2106	0	268
5121	1806	2105	0	269
5124	1807	2105	0	275
5127	1807	2105	0	277
5130	1807	2105	0	278
5133	1807	2105	0	278
5136	1806	2106	0	276
5139	1806	2106	0	275
5142	1805	2106	0	273
5145	1805	2106	0	273
5148	1805	2106	0	271
5151	1805	2107	0	271
5154	1805	2107	0	269
5157	1804	2107	0	268
5160	1804	2107	0	268
5163	1804	2107	0	267
5166	1804	2107	0	267
5169	1804	2107	0	267
5172	1804	2107	0	269
5175	1804	2107	0	268
5178	1804	2107	0	267
5181	1804	2106	0	268
5184	1804	2106	0	266
5187	1804	2106	0	265
5190	1804	2106	0	264
5193	1803	2106	0	264
5196	1803	2105	0	265
5199	1804	2106	0	265
5202	1804	2106	0	264
5205	1804	2105	0	265
5208	1804	2105	0	265
5211	1804	2105	0	265
5214	1804	2105	0	264
5217	1804	2106	0	263
5220	1804	2105	0	263
5223	1804	2105	0	262
5226	1804	2105	0	262
5229	1804	2106	0	264
5232	1804	2106	0	263
5235	1804	2105	0	263
5238	1804	2105	0	263
5241	1804	2105	0	263
5244	1804	2105	0	262
5247	1804	2105	0	263
5250	1804	2105	0	263
5253	1804	2105	0	264
5256	1805	2105	0	262
5259	1805	2105	0	264
5262	1805	2105	0	265
5265	1805	2104	0	264
5268	1805	2104	0	265
5271	1805	2104	0	265
5274	1805	2105	0	263
5277	1805	2105	0	263
5280	1804	2106	0	265
5283	1804	2106	0	265
5286	1804	2106	0	263
5289	1804	2106	0	263
5292	1804	2106	0	263
5295	1803	2106	0	260
5298	1803	2106	0	262
5301	1803	2106	0	262
5304	1803	2106	0	262
5307	1803	2107	0	261
5310	1803	2106	0	260
5313	1803	2107	0	259
5316	1803	2106	0	260
5319	1803	2107	0	259
5322	1803	2106	0	260
5325	1803	2106	0	260
5328	1803	2107	0	261
5331	1803	2107	0	260
5334	1803	2107	0	259
5337	1803	2107	0	259
5340	1803	2107	0	260
5343	1803	2107	0	260
5346	1803	2107	0	259
5349	1802	2107	0	256
5352	1803	2107	0	259
5355	1803	2107	0	259
5358	1803	2107	0	259
5361	1803	2107	0	259
5364	1803	2107	0	258
5367	1803	2107	0	258
5370	1803	2107	0	259
5373	1803	2107	0	258
5376	1803	2106	0	258
5379	1803	2106	0	257
5382	1803	2106	0	258
5385	1803	2106	0	258
5388	1803	2106	0	259
5391	1803	2106	0	258
5394	1803	2107	0	258
5397	1803	2106	0	258
5400	1803	2106	0	258
5403	1803	2106	0	256
5406	1803	2107	0	257
5409	1803	2106	0	256
5412	1803	2106	0	257
5415	1803	2106	0	256
5418	1803	2106	0	257
5421	1803	2106	0	254
5424	1803	2105	0	254
5427	1803	2105	0	257
5430	1804	2104	0	255
5433	1804	2104	0	255
5436	1804	2104	0	255
5439	1804	2104	0	255
5442	1804	2104	0	254
5445	1804	2105	0	254
5448	1802	2107	0	254
5451	1802	2107	0	254
5454	1802	2108	0	253
5457	1802	2108	0	254
5460	1802	2108	0	253
5463	1803	2108	0	253
5466	1803	2108	0	250
5469	1803	2108	0	249
5472	1803	2108	0	251
5475	1803	2108	0	251
5478	1802	2108	0	251
5481	1803	2108	0	253
5484	1803	2108	0	253
5487	1803	2107	0	252
5490	1803	2107	0	252
5493	1803	2107	0	253
5496	1803	2107	0	253
5499	1803	2107	0	253
5502	1803	2107	0	251
5505	1803	2107	0	250
5508	1803	2106	0	251
5511	1803	2106	0	251
5514	1803	2106	0	254
5517	1803	2107	0	252
5520	1803	2106	0	251
5523	1803	2107	0	250
5526	1803	2106	0	251
5529	1804	2106	0	256
5532	1805	2107	0	258
5535	1805	2108	0	262
5538	1805	2108	0	263
5541	1806	2108	0	263
5544	1806	2108	0	262
5547	1806	2108	0	264
5550	1806	2108	0	264
5553	1806	2108	0	265
5556	1806	2108	0	265
5559	1807	2107	0	266
5562	1807	2106	0	264
5565	1806	2107	0	262
5568	1806	2107	0	262
5571	1805	2108	0	260
5574	1805	2108	0	261
5577	1805	2107	0	260
5580	1805	2107	0	260
5583	1805	2107	0	260
5586	1804	2107	0	261
5589	1804	2107	0	260
5592	1804	2107	0	262
5595	1804	2107	0	262
5598	1804	2107	0	263
5601	1804	2107	0	262
5604	1804	2106	0	264
5607	1804	2106	0	262
5610	1804	2106	0	261
5613	1804	2106	0	258
5616	1804	2106	0	261
5619	1804	2106	0	262
5622	1804	2106	0	261
5625	1804	2106	0	262
5628	1803	2106	0	261
5631	1803	2107	0	262
5634	1803	2106	0	260
5637	1804	2106	0	257
5640	1803	2106	0	259
5643	1803	2106	0	260
5646	1803	2106	0	261
5649	1803	2105	0	263
5652	1803	2105	0	267
5655	1804	2105	0	270
5658	1804	2106	0	272
5661	1804	2105	0	271
5664	1804	2105	0	272
5667	1804	2106	0	274
5670	1804	2106	0	274
5673	1804	2105	0	275
5676	1804	2106	0	277
5679	1804	2106	0	279
5682	1804	2106	0	281
5685	1804	2107	0	280
5688	1804	2107	0	279
5691	1803	2108	0	280
5694	1803	2108	0	277
5697	1803	2108	0	276
5700	1804	2107	0	274
5703	1804	2108	0	274
5706	1804	2108	0	272
5709	1804	2107	0	271
5712	1804	2108	0	268
5715	1804	2108	0	269
5718	1803	2109	0	270
5721	1803	2110	0	277
5724	1802	2109	0	267
5727	1802	2109	0	266
5730	1802	2109	0	271
5733	1802	2110	0	275
5736	1802	2110	0	275
5739	1802	2110	0	275
5742	1802	2110	0	274
5745	1802	2110	0	274
5748	1801	2109	0	272
5751	1802	2110	0	272
5754	1801	2109	0	267
5757	1801	2111	0	262
5760	1799	2111	0	255
5763	1799	2111	0	256
5766	1799	2111	0	254
5769	1799	2111	0	254
5772	1798	2112	0	254
5775	1797	2111	0	248
5778	1797	2112	0	249
5781	1797	2111	0	251
5784	1797	2111	0	252
5787	1798	2111	0	253
5790	1799	2110	0	253
5793	1799	2109	0	250
5796	1799	2109	0	248
5799	1799	2108	0	244
5802	1799	2108	0	243
5805	1799	2108	0	243
5808	1799	2107	0	242
5811	1801	2105	0	240
5814	1801	2104	0	242
5817	1802	2104	0	241
5820	1802	2104	0	244
5823	1802	2103	0	242
5826	1802	2103	0	243
5829	1802	2103	0	241
5832	1803	2103	0	239
5835	1803	2103	0	240
5838	1803	2103	0	239
5841	1802	2102	0	243
5844	1802	2102	0	242
5847	1802	2102	0	242
5850	1803	2102	0	242
5853	1802	2101	0	242
5856	1802	2101	0	240
5859	1802	2101	0	239
5862	1801	2100	0	241
5865	1801	2100	0	241
5868	1801	2100	0	241
5871	1801	2100	0	240
5874	1802	2100	0	240
5877	1802	2099	0	238
5880	1802	2100	0	239
5883	1802	2099	0	241
5886	1802	2100	0	239
5889	1802	2100	0	239
5892	1802	2099	0	244
5895	1801	2099	0	250
5898	1801	2099	0	254
5901	1801	2100	0	255
5904	1801	2100	0	258
5907	1802	2101	0	259
5910	1803	2101	0	263
5913	1803	2101	0	264
5916	1803	2101	0	264
5919	1802	2102	0	264
5922	1803	2102	0	266
5925	1803	2102	0	269
5928	1803	2102	0	270
5931	1803	2102	0	269
5934	1803	2102	0	272
5937	1803	2103	0	272
5940	1803	2104	0	270
5943	1803	2105	0	270
5946	1802	2106	0	269
5949	1802	2106	0	267
5952	1802	2106	0	267
5955	1802	2106	0	267
5958	1801	2107	0	267
5961	1801	2107	0	266
5964	1801	2107	0	266
5967	1801	2108	0	269
5970	1801	2109	0	273
5973	1802	2112	0	279
5976	1802	2114	0	285
5979	1802	2113	0	285
5982	1802	2113	0	287
5985	1802	2113	0	289
5988	1802	2113	0	291
5991	1802	2113	0	288
5994	1802	2113	0	287
5997	1802	2113	0	290
[truncated: 997 more rows]
