# Supplementary material for: Markerless tracking of an entire honey bee colony
Source: Nat Commun. 2021 Mar 19;12:1733. doi: 10.1038/s41467-021-21769-1 (PMC7979864; doi:10.1038/s41467-021-21769-1)
Supplement: Supplementary file 4 — Description of Additional Supplementary Files [file 41467_2021_21769_MOESM4_ESM.zip › raw_source/fig_5_sup_fig_21_22/S1_trajectories/000087.txt]

0	813	1216	0	21
3	813	1216	0	21
6	813	1216	0	21
9	813	1216	0	21
12	813	1216	0	20
15	813	1216	0	21
18	813	1216	0	21
21	813	1216	0	21
24	813	1216	0	21
27	813	1216	0	21
30	813	1216	0	21
33	813	1216	0	20
36	813	1216	0	21
39	813	1216	0	21
42	813	1216	0	22
45	813	1216	0	21
48	813	1216	0	20
51	813	1216	0	21
54	813	1216	0	21
57	813	1216	0	22
60	813	1216	0	22
63	813	1216	0	22
66	813	1216	0	21
69	813	1216	0	22
72	813	1216	0	22
75	813	1216	0	21
78	813	1216	0	22
81	813	1216	0	21
84	813	1216	0	21
87	813	1216	0	21
90	813	1216	0	21
93	813	1217	0	21
96	813	1216	0	21
99	813	1216	0	22
102	813	1216	0	22
105	813	1216	0	22
108	813	1216	0	22
111	813	1216	0	22
114	813	1216	0	21
117	813	1216	0	22
120	813	1216	0	22
123	813	1216	0	22
126	813	1216	0	22
129	813	1216	0	22
132	813	1217	0	21
135	813	1216	0	21
138	813	1216	0	22
141	813	1217	0	21
144	813	1217	0	21
147	813	1217	0	21
150	813	1216	0	22
153	813	1216	0	22
156	813	1217	0	21
159	813	1216	0	22
162	813	1216	0	22
165	813	1216	0	22
168	813	1216	0	22
171	813	1216	0	22
174	813	1217	0	21
177	813	1216	0	21
180	813	1216	0	22
183	813	1216	0	22
186	813	1216	0	22
189	813	1216	0	22
192	813	1216	0	22
195	813	1216	0	22
198	813	1216	0	22
201	813	1216	0	22
204	813	1216	0	22
207	813	1217	0	21
210	813	1217	0	21
213	813	1216	0	21
216	813	1217	0	22
219	813	1217	0	22
222	813	1217	0	22
225	813	1217	0	22
228	813	1217	0	22
231	813	1217	0	22
234	813	1217	0	22
237	813	1217	0	22
240	813	1216	0	21
243	813	1217	0	22
246	813	1217	0	22
249	813	1217	0	22
252	813	1217	0	22
255	813	1216	0	22
258	813	1217	0	22
261	813	1217	0	22
264	813	1216	0	22
267	813	1216	0	22
270	813	1217	0	22
273	813	1217	0	22
276	813	1217	0	22
279	813	1217	0	22
282	813	1217	0	21
285	813	1217	0	22
288	813	1217	0	22
291	813	1216	0	22
294	813	1217	0	22
297	813	1217	0	22
300	813	1217	0	22
303	813	1217	0	22
306	813	1216	0	21
309	813	1217	0	22
312	813	1217	0	22
315	813	1216	0	22
318	813	1216	0	21
321	813	1217	0	22
324	813	1217	0	22
327	813	1217	0	22
330	813	1217	0	22
333	813	1216	0	22
336	813	1217	0	22
339	813	1216	0	22
342	813	1216	0	21
345	813	1217	0	22
348	813	1217	0	22
351	813	1217	0	22
354	813	1216	0	22
357	813	1217	0	22
360	813	1216	0	22
363	813	1216	0	22
366	813	1216	0	21
369	813	1217	0	22
372	813	1217	0	22
375	813	1217	0	22
378	813	1217	0	22
381	813	1217	0	22
384	813	1217	0	22
387	813	1217	0	22
390	813	1217	0	22
393	813	1217	0	22
396	813	1216	0	21
399	813	1217	0	22
402	813	1217	0	22
405	813	1217	0	21
408	813	1217	0	22
411	813	1217	0	22
414	813	1217	0	22
417	813	1217	0	22
420	813	1217	0	22
423	813	1217	0	22
426	813	1217	0	22
429	813	1217	0	22
432	813	1217	0	22
435	813	1216	0	22
438	813	1217	0	22
441	813	1216	0	22
444	813	1216	0	22
447	813	1216	0	23
450	813	1216	0	22
453	813	1216	0	22
456	813	1216	0	22
459	813	1216	0	22
462	813	1216	0	22
465	813	1216	0	23
468	813	1216	0	22
471	813	1216	0	22
474	813	1217	0	22
477	813	1216	0	22
480	813	1216	0	22
483	813	1216	0	22
486	813	1216	0	22
489	813	1216	0	22
492	813	1216	0	22
495	813	1216	0	22
498	813	1216	0	22
501	813	1216	0	22
504	813	1216	0	22
507	813	1216	0	22
510	813	1216	0	22
513	813	1216	0	22
516	813	1216	0	22
519	813	1216	0	22
522	813	1216	0	22
525	813	1216	0	22
528	813	1216	0	22
531	813	1216	0	22
534	813	1216	0	22
537	813	1216	0	22
540	813	1216	0	22
543	813	1216	0	22
546	813	1216	0	22
549	813	1216	0	22
552	813	1216	0	22
555	813	1216	0	22
558	813	1216	0	22
561	813	1216	0	22
564	813	1216	0	22
567	813	1216	0	22
570	813	1216	0	22
573	813	1216	0	23
576	813	1216	0	22
579	813	1216	0	23
582	813	1216	0	22
585	813	1216	0	22
588	813	1216	0	23
591	813	1216	0	22
594	813	1216	0	22
597	813	1216	0	22
600	813	1216	0	23
603	813	1216	0	23
606	813	1216	0	22
609	813	1216	0	23
612	813	1216	0	22
615	813	1216	0	23
618	813	1216	0	23
621	813	1216	0	22
624	813	1216	0	23
627	813	1216	0	24
630	813	1216	0	23
633	813	1216	0	23
636	813	1216	0	22
639	813	1216	0	23
642	813	1216	0	23
645	813	1216	0	23
648	813	1216	0	22
651	813	1216	0	23
654	813	1216	0	24
657	813	1216	0	25
660	813	1216	0	24
663	813	1216	0	24
666	813	1216	0	24
669	813	1216	0	24
672	813	1216	0	24
675	813	1216	0	23
678	813	1216	0	23
681	813	1216	0	24
684	813	1216	0	24
687	813	1216	0	24
690	813	1216	0	24
693	813	1216	0	24
696	813	1216	0	24
699	813	1216	0	24
702	813	1216	0	24
705	813	1216	0	24
708	813	1216	0	24
711	813	1216	0	23
714	813	1216	0	23
717	813	1216	0	23
720	813	1216	0	23
723	813	1216	0	24
726	813	1216	0	23
729	813	1216	0	23
732	813	1216	0	24
735	813	1216	0	23
738	813	1216	0	24
741	813	1216	0	23
744	813	1216	0	23
747	813	1216	0	23
750	813	1216	0	24
753	813	1216	0	24
756	813	1216	0	23
759	813	1216	0	24
762	813	1216	0	23
765	813	1216	0	24
768	813	1216	0	23
771	813	1216	0	24
774	813	1216	0	23
777	813	1216	0	23
780	813	1216	0	24
783	813	1216	0	24
786	813	1216	0	23
789	813	1216	0	24
792	813	1216	0	24
795	813	1216	0	24
798	813	1216	0	24
801	813	1216	0	24
804	813	1216	0	24
807	813	1216	0	24
810	813	1216	0	24
813	813	1216	0	24
816	813	1216	0	24
819	813	1216	0	24
822	813	1216	0	24
825	813	1216	0	23
828	813	1216	0	23
831	813	1216	0	23
834	813	1216	0	22
837	813	1216	0	23
840	813	1216	0	22
843	813	1216	0	23
846	813	1216	0	24
849	813	1216	0	24
852	813	1216	0	23
855	813	1216	0	23
858	813	1216	0	22
861	813	1216	0	22
864	813	1216	0	23
867	813	1216	0	23
870	813	1216	0	22
873	813	1216	0	22
876	813	1216	0	22
879	813	1216	0	23
882	813	1216	0	23
885	813	1216	0	23
888	813	1216	0	22
891	813	1216	0	23
894	813	1216	0	22
897	813	1216	0	23
900	813	1216	0	23
903	813	1216	0	23
906	813	1216	0	23
909	813	1216	0	22
912	813	1216	0	22
915	813	1216	0	22
918	813	1216	0	22
921	813	1216	0	22
924	813	1216	0	22
927	813	1216	0	23
930	813	1215	0	23
933	813	1216	0	23
936	813	1216	0	23
939	813	1216	0	23
942	813	1216	0	22
945	813	1216	0	22
948	813	1216	0	23
951	813	1216	0	23
954	813	1216	0	23
957	813	1215	0	23
960	813	1215	0	23
963	813	1215	0	23
966	813	1215	0	24
969	813	1215	0	23
972	813	1215	0	24
975	813	1215	0	24
978	813	1215	0	23
981	813	1215	0	23
984	813	1215	0	23
987	813	1215	0	23
990	813	1215	0	23
993	813	1215	0	23
996	813	1215	0	23
999	813	1215	0	23
1002	813	1215	0	23
1005	813	1215	0	23
1008	813	1215	0	23
1011	813	1215	0	23
1014	813	1215	0	23
1017	813	1215	0	23
1020	813	1215	0	23
1023	813	1215	0	23
1026	813	1215	0	23
1029	813	1215	0	23
1032	813	1215	0	23
1035	813	1215	0	23
1038	813	1215	0	23
1041	813	1215	0	23
1044	813	1215	0	22
1047	813	1215	0	22
1050	813	1215	0	23
1053	813	1215	0	23
1056	813	1215	0	22
1059	813	1215	0	23
1062	813	1215	0	23
1065	813	1215	0	23
1068	813	1215	0	23
1071	813	1215	0	23
1074	813	1215	0	23
1077	813	1215	0	23
1080	813	1215	0	23
1083	813	1215	0	24
1086	813	1215	0	24
1089	813	1215	0	24
1092	813	1215	0	23
1095	813	1215	0	24
1098	813	1215	0	23
1101	813	1215	0	24
1104	813	1215	0	24
1107	813	1215	0	24
1110	813	1215	0	24
1113	813	1215	0	23
1116	813	1215	0	23
1119	813	1215	0	23
1122	813	1215	0	23
1125	813	1215	0	23
1128	813	1215	0	23
1131	813	1215	0	23
1134	813	1215	0	23
1137	813	1215	0	23
1140	813	1215	0	23
1143	813	1215	0	23
1146	813	1215	0	23
1149	813	1215	0	23
1152	813	1215	0	23
1155	813	1215	0	23
1158	813	1215	0	23
1161	813	1215	0	23
1164	813	1215	0	23
1167	813	1215	0	23
1170	813	1215	0	23
1173	813	1215	0	23
1176	813	1216	0	23
1179	813	1216	0	23
1182	813	1216	0	23
1185	813	1216	0	23
1188	813	1216	0	23
1191	813	1215	0	23
1194	813	1215	0	23
1197	813	1215	0	23
1200	813	1215	0	24
1203	813	1215	0	23
1206	813	1216	0	23
1209	813	1215	0	23
1212	813	1215	0	23
1215	813	1215	0	23
1218	813	1216	0	23
1221	813	1215	0	23
1224	813	1215	0	24
1227	813	1215	0	23
1230	813	1215	0	23
1233	813	1215	0	24
1236	813	1215	0	24
1239	813	1215	0	24
1242	813	1215	0	24
1245	813	1215	0	24
1248	813	1214	0	23
1251	813	1215	0	22
1254	813	1215	0	22
1257	813	1215	0	22
1260	813	1215	0	24
1263	813	1215	0	23
1266	813	1215	0	23
1269	813	1215	0	23
1272	813	1215	0	23
1275	813	1215	0	23
1278	813	1215	0	23
1281	813	1215	0	23
1284	813	1215	0	23
1287	813	1215	0	24
1290	813	1215	0	24
1293	813	1215	0	23
1296	813	1215	0	23
1299	813	1215	0	23
1302	813	1215	0	23
1305	813	1215	0	23
1308	813	1215	0	23
1311	813	1215	0	23
1314	813	1215	0	23
1317	813	1215	0	23
1320	813	1215	0	23
1323	813	1215	0	22
1326	813	1215	0	23
1329	813	1215	0	22
1332	813	1215	0	23
1335	813	1215	0	23
1338	813	1215	0	23
1341	813	1215	0	23
1344	813	1215	0	22
1347	813	1215	0	23
1350	813	1215	0	23
1353	813	1215	0	23
1356	813	1215	0	23
1359	813	1215	0	22
1362	813	1215	0	22
1365	813	1215	0	23
1368	813	1215	0	23
1371	813	1215	0	23
1374	813	1215	0	23
1377	813	1215	0	23
1380	813	1215	0	23
1383	813	1215	0	23
1386	813	1215	0	23
1389	813	1215	0	23
1392	813	1215	0	23
1395	813	1215	0	23
1398	813	1215	0	23
1401	813	1215	0	23
1404	813	1215	0	23
1407	813	1215	0	23
1410	813	1215	0	23
1413	813	1215	0	23
1416	813	1215	0	23
1419	813	1215	0	23
1422	813	1215	0	23
1425	813	1215	0	23
1428	813	1215	0	23
1431	813	1215	0	23
1434	813	1215	0	23
1437	813	1215	0	23
1440	813	1215	0	22
1443	813	1215	0	23
1446	813	1215	0	23
1449	813	1215	0	23
1452	813	1215	0	23
1455	813	1215	0	23
1458	813	1215	0	23
1461	813	1215	0	23
1464	813	1215	0	23
1467	813	1215	0	23
1470	813	1215	0	23
1473	813	1215	0	23
1476	813	1215	0	24
1479	813	1215	0	24
1482	813	1215	0	24
1485	813	1215	0	24
1488	813	1215	0	24
1491	813	1215	0	23
1494	813	1215	0	23
1497	813	1215	0	23
1500	813	1215	0	23
1503	813	1215	0	23
1506	813	1215	0	24
1509	813	1215	0	24
1512	813	1215	0	24
1515	813	1215	0	24
1518	813	1215	0	24
1521	813	1215	0	24
1524	813	1215	0	24
1527	813	1215	0	24
1530	813	1215	0	23
1533	813	1215	0	24
1536	813	1215	0	24
1539	813	1215	0	24
1542	813	1215	0	24
1545	813	1215	0	24
1548	813	1215	0	24
1551	813	1215	0	23
1554	813	1215	0	24
1557	813	1215	0	23
1560	813	1215	0	24
1563	813	1215	0	24
1566	813	1215	0	24
1569	813	1215	0	24
1572	813	1215	0	24
1575	813	1215	0	24
1578	813	1215	0	23
1581	813	1215	0	23
1584	813	1215	0	23
1587	813	1215	0	24
1590	813	1216	0	24
1593	813	1215	0	24
1596	813	1215	0	24
1599	813	1215	0	24
1602	813	1215	0	24
1605	813	1215	0	24
1608	813	1215	0	24
1611	813	1215	0	24
1614	813	1215	0	24
1617	813	1215	0	24
1620	813	1215	0	23
1623	813	1215	0	23
1626	813	1215	0	22
1629	812	1215	0	24
1632	812	1215	0	23
1635	812	1215	0	23
1638	812	1215	0	22
1641	812	1215	0	22
1644	813	1215	0	21
1647	813	1215	0	21
1650	813	1215	0	21
1653	813	1214	0	20
1656	813	1215	0	21
1659	813	1215	0	21
1662	813	1215	0	21
1665	813	1215	0	21
1668	813	1215	0	21
1671	813	1215	0	21
1674	813	1215	0	23
1677	813	1215	0	23
1680	813	1215	0	23
1683	813	1215	0	23
1686	813	1215	0	23
1689	813	1215	0	23
1692	813	1215	0	23
1695	813	1215	0	23
1698	813	1215	0	23
1701	813	1215	0	24
1704	813	1215	0	23
1707	813	1215	0	24
1710	813	1215	0	24
1713	813	1215	0	24
1716	813	1215	0	24
1719	813	1215	0	24
1722	813	1215	0	24
1725	813	1215	0	24
1728	813	1215	0	24
1731	813	1215	0	24
1734	813	1215	0	24
1737	813	1215	0	24
1740	813	1215	0	24
1743	813	1215	0	24
1746	813	1215	0	24
1749	813	1215	0	24
1752	813	1215	0	24
1755	813	1215	0	24
1758	813	1215	0	24
1761	813	1215	0	23
1764	813	1215	0	23
1767	812	1215	0	23
1770	812	1214	0	21
1773	812	1214	0	19
1776	812	1214	0	20
1779	812	1215	0	21
1782	812	1215	0	21
1785	812	1215	0	22
1788	812	1215	0	23
1791	812	1215	0	23
1794	813	1215	0	23
1797	813	1216	0	24
1800	813	1216	0	23
1803	812	1215	0	23
1806	813	1215	0	23
1809	813	1215	0	23
1812	812	1215	0	23
1815	812	1215	0	23
1818	812	1215	0	23
1821	812	1215	0	23
1824	813	1215	0	22
1827	812	1215	0	23
1830	812	1215	0	23
1833	812	1215	0	23
1836	812	1215	0	24
1839	812	1215	0	22
1842	812	1215	0	23
1845	813	1215	0	24
1848	813	1215	0	24
1851	812	1215	0	24
1854	812	1215	0	24
1857	812	1215	0	24
1860	813	1215	0	24
1863	812	1215	0	23
1866	812	1215	0	23
1869	812	1215	0	24
1872	812	1215	0	24
1875	812	1215	0	23
1878	812	1215	0	23
1881	812	1215	0	23
1884	812	1215	0	23
1887	812	1215	0	23
1890	812	1215	0	23
1893	812	1215	0	23
1896	812	1215	0	23
1899	813	1215	0	23
1902	813	1215	0	24
1905	813	1215	0	24
1908	813	1215	0	24
1911	813	1215	0	24
1914	813	1215	0	23
1917	813	1215	0	24
1920	812	1215	0	24
1923	812	1215	0	23
1926	812	1215	0	24
1929	812	1215	0	24
1932	812	1215	0	24
1935	813	1215	0	24
1938	812	1215	0	24
1941	812	1215	0	23
1944	812	1215	0	24
1947	812	1215	0	24
1950	812	1215	0	24
1953	813	1215	0	23
1956	812	1215	0	24
1959	813	1215	0	24
1962	813	1215	0	24
1965	812	1215	0	24
1968	813	1215	0	23
1971	813	1215	0	24
1974	812	1215	0	24
1977	813	1215	0	24
1980	813	1215	0	22
1983	813	1214	0	21
1986	813	1215	0	21
1989	813	1215	0	21
1992	813	1215	0	21
1995	813	1215	0	21
1998	813	1215	0	23
2001	813	1215	0	23
2004	813	1215	0	22
2007	813	1215	0	22
2010	813	1215	0	22
2013	813	1215	0	22
2016	813	1215	0	22
2019	813	1215	0	23
2022	813	1215	0	23
2025	813	1215	0	23
2028	813	1215	0	22
2031	813	1215	0	23
2034	813	1215	0	22
2037	813	1215	0	23
2040	813	1214	0	21
2043	812	1214	0	20
2046	812	1214	0	21
2049	813	1215	0	21
2052	813	1215	0	22
2055	813	1215	0	22
2058	813	1215	0	22
2061	813	1215	0	22
2064	813	1215	0	23
2067	813	1215	0	22
2070	813	1215	0	22
2073	813	1215	0	22
2076	813	1215	0	22
2079	813	1215	0	23
2082	813	1215	0	21
2085	813	1215	0	23
2088	813	1215	0	23
2091	813	1215	0	22
2094	813	1215	0	22
2097	813	1215	0	23
2100	813	1215	0	22
2103	813	1215	0	22
2106	813	1215	0	23
2109	813	1215	0	23
2112	813	1215	0	23
2115	813	1215	0	23
2118	813	1215	0	23
2121	813	1215	0	23
2124	813	1215	0	23
2127	813	1215	0	23
2130	813	1215	0	22
2133	813	1215	0	22
2136	813	1215	0	23
2139	813	1215	0	23
2142	813	1215	0	23
2145	813	1215	0	23
2148	813	1215	0	23
2151	813	1215	0	24
2154	813	1215	0	23
2157	813	1215	0	24
2160	813	1215	0	23
2163	813	1215	0	23
2166	813	1215	0	23
2169	813	1215	0	23
2172	813	1215	0	23
2175	813	1215	0	24
2178	813	1215	0	23
2181	813	1215	0	23
2184	813	1215	0	23
2187	813	1215	0	23
2190	813	1215	0	23
2193	813	1215	0	24
2196	813	1215	0	23
2199	813	1215	0	24
2202	813	1215	0	24
2205	813	1215	0	23
2208	813	1215	0	24
2211	813	1215	0	23
2214	813	1215	0	23
2217	812	1215	0	22
2220	813	1215	0	23
2223	813	1216	0	22
2226	813	1216	0	23
2229	813	1216	0	22
2232	813	1216	0	22
2235	813	1215	0	22
2238	813	1216	0	22
2241	813	1216	0	22
2244	813	1216	0	22
2247	813	1216	0	22
2250	813	1216	0	22
2253	813	1216	0	22
2256	813	1216	0	22
2259	813	1216	0	22
2262	813	1216	0	22
2265	813	1216	0	22
2268	813	1216	0	22
2271	813	1216	0	22
2274	813	1216	0	22
2277	813	1216	0	22
2280	813	1216	0	22
2283	813	1216	0	21
2286	812	1216	0	21
2289	812	1216	0	22
2292	812	1216	0	22
2295	812	1216	0	22
2298	813	1216	0	22
2301	813	1216	0	22
2304	813	1216	0	22
2307	813	1216	0	22
2310	813	1216	0	22
2313	813	1216	0	22
2316	813	1216	0	22
2319	813	1216	0	22
2322	813	1216	0	22
2325	813	1216	0	22
2328	813	1216	0	22
2331	813	1216	0	22
2334	813	1216	0	23
2337	813	1216	0	22
2340	813	1216	0	23
2343	813	1216	0	22
2346	813	1216	0	22
2349	813	1216	0	23
2352	813	1216	0	22
2355	813	1216	0	22
2358	813	1215	0	23
2361	813	1215	0	23
2364	813	1215	0	23
2367	813	1215	0	22
2370	813	1215	0	22
2373	812	1215	0	23
2376	813	1215	0	22
2379	813	1215	0	22
2382	813	1215	0	22
2385	813	1215	0	22
2388	813	1215	0	23
2391	813	1215	0	22
2394	813	1215	0	23
2397	813	1215	0	23
2400	813	1215	0	23
2403	813	1215	0	23
2406	813	1215	0	24
2409	813	1215	0	23
2412	813	1215	0	23
2415	813	1215	0	23
2418	813	1215	0	23
2421	813	1215	0	22
2424	814	1215	0	21
2427	814	1215	0	20
2430	814	1215	0	21
2433	814	1215	0	20
2436	814	1215	0	20
2439	814	1215	0	20
2442	814	1215	0	21
2445	814	1215	0	21
2448	814	1215	0	21
2451	814	1215	0	21
2454	814	1215	0	20
2457	814	1215	0	19
2460	814	1215	0	19
2463	814	1215	0	19
2466	814	1215	0	20
2469	814	1215	0	19
2472	814	1215	0	18
2475	814	1215	0	18
2478	814	1214	0	17
2481	815	1214	0	17
2484	816	1214	0	17
2487	817	1214	0	17
2490	818	1213	0	17
2493	818	1213	0	19
2496	819	1214	0	21
2499	819	1214	0	20
2502	819	1214	0	21
2505	820	1214	0	22
2508	820	1213	0	21
2511	820	1213	0	20
2514	820	1213	0	20
2517	820	1213	0	21
2520	820	1213	0	22
2523	820	1213	0	22
2526	820	1213	0	22
2529	820	1213	0	22
2532	820	1213	0	22
2535	820	1213	0	22
2538	820	1213	0	22
2541	820	1213	0	21
2544	821	1213	0	21
2547	821	1213	0	22
2550	821	1213	0	22
2553	821	1213	0	24
2556	821	1213	0	23
2559	821	1213	0	23
2562	821	1213	0	22
2565	821	1213	0	23
2568	821	1213	0	22
2571	821	1214	0	22
2574	821	1214	0	22
2577	821	1213	0	23
2580	821	1214	0	22
2583	821	1214	0	22
2586	821	1213	0	22
2589	821	1214	0	21
2592	821	1213	0	22
2595	821	1214	0	21
2598	821	1214	0	21
2601	821	1214	0	21
2604	821	1214	0	21
2607	821	1214	0	22
2610	821	1214	0	22
2613	821	1214	0	22
2616	821	1214	0	22
2619	821	1214	0	22
2622	821	1214	0	22
2625	821	1214	0	22
2628	821	1214	0	22
2631	821	1214	0	22
2634	821	1214	0	21
2637	821	1214	0	21
2640	821	1214	0	21
2643	821	1214	0	20
2646	821	1214	0	21
2649	820	1214	0	20
2652	820	1214	0	21
2655	821	1214	0	21
2658	820	1214	0	21
2661	820	1214	0	22
2664	820	1214	0	21
2667	820	1214	0	22
2670	820	1214	0	21
2673	820	1214	0	21
2676	820	1214	0	22
2679	821	1214	0	22
2682	820	1214	0	22
2685	820	1214	0	22
2688	820	1214	0	22
2691	820	1214	0	22
2694	820	1214	0	22
2697	820	1214	0	22
2700	820	1214	0	22
2703	820	1214	0	22
2706	820	1214	0	22
2709	820	1214	0	22
2712	820	1214	0	22
2715	820	1214	0	22
2718	820	1214	0	22
2721	820	1214	0	22
2724	820	1214	0	22
2727	820	1214	0	22
2730	820	1214	0	22
2733	820	1214	0	22
2736	820	1214	0	22
2739	820	1214	0	22
2742	820	1214	0	23
2745	820	1214	0	23
2748	820	1214	0	23
2751	820	1214	0	22
2754	820	1214	0	22
2757	820	1214	0	23
2760	820	1214	0	23
2763	820	1214	0	23
2766	820	1214	0	23
2769	820	1214	0	23
2772	820	1214	0	22
2775	820	1214	0	23
2778	820	1214	0	23
2781	820	1214	0	24
2784	820	1214	0	23
2787	820	1214	0	23
2790	820	1214	0	23
2793	820	1214	0	23
2796	820	1214	0	23
2799	820	1214	0	23
2802	820	1214	0	23
2805	820	1214	0	23
2808	820	1214	0	23
2811	820	1214	0	23
2814	820	1214	0	24
2817	820	1214	0	23
2820	820	1214	0	23
2823	820	1214	0	23
2826	820	1214	0	23
2829	820	1214	0	23
2832	820	1214	0	23
2835	820	1214	0	23
2838	820	1214	0	22
2841	820	1214	0	23
2844	820	1214	0	22
2847	820	1214	0	24
2850	820	1214	0	24
2853	820	1214	0	23
2856	820	1214	0	24
2859	820	1214	0	24
2862	820	1214	0	23
2865	820	1214	0	24
2868	820	1214	0	24
2871	820	1214	0	23
2874	820	1214	0	25
2877	820	1214	0	24
2880	820	1214	0	25
2883	820	1214	0	24
2886	820	1214	0	24
2889	820	1214	0	24
2892	820	1214	0	24
2895	820	1214	0	24
2898	820	1214	0	24
2901	820	1214	0	24
2904	820	1214	0	23
2907	820	1214	0	23
2910	820	1215	0	23
2913	820	1214	0	23
2916	820	1215	0	22
2919	820	1214	0	23
2922	820	1214	0	24
2925	820	1214	0	24
2928	820	1214	0	24
2931	820	1214	0	24
2934	820	1214	0	24
2937	820	1214	0	24
2940	815	1219	0	20
2943	814	1220	0	15
2946	813	1220	0	16
2949	813	1220	0	17
2952	814	1220	0	15
2955	814	1219	0	16
2958	814	1219	0	17
2961	815	1218	0	19
2964	815	1218	0	20
2967	815	1218	0	21
2970	815	1218	0	21
2973	815	1218	0	21
2976	815	1217	0	21
2979	815	1217	0	21
2982	815	1217	0	21
2985	815	1217	0	21
2988	815	1217	0	20
2991	815	1217	0	20
2994	815	1217	0	19
2997	814	1218	0	15
3000	813	1219	0	10
3003	813	1219	0	8
3006	813	1219	0	9
3009	813	1218	0	8
3012	813	1218	0	9
3015	814	1218	0	10
3018	814	1218	0	10
3021	814	1218	0	10
3024	814	1218	0	10
3027	814	1218	0	12
3030	814	1217	0	12
3033	814	1217	0	12
3036	815	1217	0	12
3039	815	1217	0	13
3042	815	1217	0	13
3045	815	1217	0	13
3048	815	1217	0	13
3051	815	1217	0	12
3054	815	1217	0	12
3057	815	1217	0	12
3060	815	1217	0	13
3063	815	1218	0	13
3066	815	1218	0	13
3069	815	1217	0	13
3072	815	1217	0	13
3075	815	1217	0	13
3078	815	1217	0	13
3081	815	1217	0	13
3084	815	1217	0	13
3087	815	1217	0	12
3090	815	1217	0	13
3093	815	1217	0	13
3096	815	1217	0	14
3099	815	1218	0	13
3102	815	1217	0	13
3105	815	1217	0	13
3108	815	1218	0	11
3111	815	1218	0	10
3114	815	1218	0	10
3117	815	1218	0	10
3120	816	1217	0	9
3123	816	1217	0	9
3126	816	1217	0	9
3129	816	1217	0	11
3132	816	1217	0	12
3135	816	1217	0	12
3138	816	1217	0	13
3141	816	1216	0	12
3144	816	1216	0	12
3147	816	1216	0	12
3150	816	1216	0	13
3153	816	1216	0	13
3156	816	1216	0	13
3159	816	1216	0	13
3162	816	1216	0	13
3165	816	1216	0	13
3168	816	1216	0	12
3171	816	1216	0	13
3174	816	1216	0	12
3177	816	1216	0	13
3180	816	1217	0	13
3183	816	1217	0	14
3186	815	1218	0	14
3189	815	1218	0	12
3192	815	1218	0	12
3195	816	1218	0	11
3198	816	1218	0	11
3201	816	1219	0	11
3204	816	1218	0	11
3207	817	1218	0	11
3210	816	1218	0	10
3213	816	1218	0	10
3216	816	1218	0	10
3219	818	1218	0	10
3222	818	1218	0	9
3225	818	1218	0	9
3228	819	1217	0	12
3231	819	1217	0	11
3234	819	1217	0	10
3237	820	1217	0	10
3240	820	1217	0	11
3243	820	1217	0	11
3246	820	1217	0	11
3249	820	1217	0	11
3252	820	1217	0	12
3255	820	1217	0	11
3258	820	1217	0	11
3261	820	1217	0	11
3264	820	1217	0	11
3267	820	1217	0	11
3270	820	1217	0	12
3273	820	1217	0	12
3276	820	1217	0	12
3279	820	1217	0	13
3282	820	1217	0	11
3285	820	1217	0	12
3288	820	1217	0	14
3291	820	1217	0	12
3294	820	1217	0	13
3297	820	1217	0	14
3300	820	1217	0	13
3303	820	1217	0	14
3306	819	1217	0	13
3309	819	1217	0	15
3312	819	1217	0	15
3315	819	1217	0	16
3318	818	1217	0	14
3321	818	1218	0	14
3324	818	1218	0	14
3327	818	1218	0	15
3330	818	1218	0	15
3333	818	1218	0	15
3336	818	1218	0	16
3339	817	1218	0	16
3342	817	1218	0	18
3345	817	1218	0	17
3348	816	1218	0	19
3351	816	1218	0	19
3354	816	1218	0	18
3357	816	1218	0	18
3360	816	1218	0	19
3363	816	1218	0	20
3366	816	1217	0	21
3369	816	1217	0	21
3372	816	1217	0	20
3375	816	1217	0	22
3378	816	1217	0	21
3381	816	1217	0	21
3384	816	1217	0	21
3387	816	1217	0	22
3390	816	1217	0	24
3393	816	1217	0	23
3396	816	1217	0	24
3399	816	1217	0	25
3402	815	1217	0	26
3405	814	1217	0	25
3408	813	1218	0	26
3411	813	1218	0	27
3414	812	1218	0	28
3417	812	1218	0	30
3420	812	1218	0	29
3423	812	1218	0	27
3426	812	1217	0	26
3429	812	1217	0	28
3432	812	1218	0	27
3435	812	1218	0	27
3438	812	1217	0	28
3441	812	1217	0	31
3444	812	1217	0	30
3447	811	1217	0	30
3450	811	1218	0	29
3453	811	1217	0	28
3456	811	1217	0	28
3459	811	1217	0	28
3462	812	1217	0	28
3465	812	1217	0	28
3468	812	1217	0	27
3471	812	1217	0	27
3474	812	1217	0	26
3477	812	1217	0	26
3480	812	1217	0	26
3483	812	1217	0	25
3486	812	1217	0	23
3489	811	1218	0	24
3492	812	1218	0	23
3495	812	1218	0	23
3498	812	1218	0	23
3501	812	1218	0	23
3504	812	1218	0	22
3507	812	1217	0	22
3510	812	1217	0	21
3513	812	1217	0	21
3516	812	1217	0	21
3519	812	1217	0	20
3522	812	1217	0	19
3525	812	1218	0	19
3528	812	1218	0	18
3531	812	1218	0	19
3534	812	1218	0	19
3537	813	1218	0	19
3540	812	1218	0	18
3543	813	1218	0	20
3546	813	1218	0	19
3549	813	1218	0	18
3552	813	1218	0	19
3555	813	1218	0	16
3558	813	1218	0	14
3561	813	1218	0	15
3564	812	1217	0	17
3567	813	1217	0	17
3570	812	1217	0	18
3573	812	1217	0	20
3576	812	1217	0	19
3579	812	1217	0	21
3582	812	1218	0	21
3585	812	1217	0	21
3588	812	1217	0	20
3591	812	1218	0	21
3594	812	1217	0	18
3597	813	1217	0	19
3600	813	1217	0	20
3603	813	1217	0	20
3606	813	1217	0	20
3609	813	1217	0	21
3612	813	1217	0	21
3615	813	1217	0	19
3618	813	1217	0	20
3621	813	1217	0	20
3624	813	1217	0	19
3627	814	1217	0	21
3630	814	1217	0	21
3633	814	1217	0	22
3636	814	1217	0	20
3639	814	1217	0	20
3642	814	1217	0	19
3645	814	1217	0	19
3648	814	1217	0	22
3651	814	1217	0	23
3654	814	1217	0	22
3657	814	1216	0	21
3660	814	1216	0	21
3663	814	1216	0	21
3666	814	1216	0	22
3669	814	1217	0	20
3672	814	1217	0	20
3675	814	1217	0	18
3678	814	1217	0	19
3681	814	1217	0	18
3684	814	1217	0	19
3687	814	1217	0	19
3690	814	1217	0	20
3693	814	1217	0	21
3696	813	1217	0	20
3699	813	1217	0	20
3702	813	1217	0	21
3705	813	1217	0	19
3708	813	1217	0	20
3711	814	1217	0	21
3714	813	1217	0	20
3717	813	1217	0	21
3720	813	1217	0	21
3723	813	1217	0	20
3726	813	1217	0	20
3729	814	1217	0	18
3732	814	1217	0	18
3735	814	1217	0	18
3738	813	1217	0	19
3741	813	1217	0	20
3744	813	1217	0	19
3747	813	1217	0	18
3750	813	1217	0	18
3753	813	1217	0	19
3756	813	1217	0	19
3759	813	1217	0	19
3762	813	1217	0	19
3765	813	1217	0	19
3768	813	1217	0	18
3771	813	1217	0	19
3774	813	1217	0	20
3777	813	1217	0	20
3780	813	1217	0	19
3783	813	1217	0	19
3786	813	1217	0	20
3789	813	1217	0	19
3792	813	1217	0	18
3795	813	1217	0	18
3798	813	1218	0	18
3801	813	1218	0	19
3804	813	1218	0	20
3807	815	1219	0	21
3810	816	1220	0	22
3813	816	1219	0	22
3816	815	1218	0	21
3819	815	1218	0	22
3822	815	1218	0	22
3825	815	1218	0	23
3828	815	1218	0	22
3831	815	1218	0	21
3834	815	1218	0	22
3837	815	1218	0	20
3840	815	1218	0	20
3843	815	1218	0	19
3846	815	1218	0	19
3849	815	1218	0	19
3852	816	1219	0	17
3855	815	1219	0	17
3858	815	1219	0	17
3861	815	1219	0	18
3864	816	1218	0	17
3867	815	1219	0	17
3870	816	1218	0	17
3873	815	1219	0	17
3876	815	1219	0	17
3879	815	1219	0	17
3882	815	1219	0	18
3885	815	1219	0	18
3888	815	1219	0	18
3891	815	1219	0	18
3894	815	1219	0	18
3897	815	1219	0	18
3900	815	1219	0	18
3903	815	1219	0	18
3906	815	1219	0	18
3909	816	1218	0	19
3912	816	1218	0	19
3915	815	1218	0	19
3918	816	1218	0	19
3921	816	1218	0	19
3924	816	1218	0	19
3927	816	1218	0	19
3930	816	1218	0	19
3933	816	1218	0	19
3936	816	1218	0	19
3939	816	1218	0	19
3942	816	1218	0	19
3945	816	1218	0	19
3948	816	1218	0	19
3951	816	1218	0	19
3954	816	1218	0	18
3957	816	1218	0	19
3960	816	1218	0	18
3963	816	1218	0	19
3966	816	1218	0	19
3969	816	1218	0	19
3972	816	1218	0	19
3975	816	1218	0	19
3978	816	1218	0	19
3981	816	1218	0	19
3984	816	1217	0	19
3987	816	1217	0	20
3990	816	1217	0	20
3993	816	1218	0	19
3996	816	1217	0	20
3999	816	1218	0	20
4002	816	1218	0	20
4005	816	1217	0	21
4008	816	1217	0	20
4011	816	1217	0	20
4014	816	1217	0	20
4017	815	1217	0	21
4020	815	1217	0	21
4023	816	1217	0	20
4026	816	1217	0	20
4029	816	1217	0	21
4032	816	1217	0	21
4035	816	1217	0	20
4038	816	1217	0	20
4041	816	1217	0	21
4044	816	1217	0	22
4047	816	1217	0	21
4050	816	1217	0	20
4053	816	1217	0	20
4056	816	1217	0	22
4059	816	1217	0	21
4062	816	1217	0	21
4065	816	1217	0	21
4068	816	1217	0	21
4071	816	1217	0	21
4074	816	1217	0	21
4077	816	1217	0	21
4080	816	1217	0	21
4083	816	1217	0	21
4086	816	1217	0	21
4089	816	1217	0	21
4092	816	1217	0	21
4095	816	1217	0	21
4098	816	1217	0	20
4101	816	1217	0	20
4104	816	1217	0	21
4107	816	1217	0	20
4110	816	1217	0	20
4113	816	1217	0	20
4116	816	1217	0	20
4119	816	1217	0	20
4122	816	1217	0	21
4125	815	1217	0	20
4128	816	1217	0	20
4131	816	1217	0	20
4134	816	1217	0	20
4137	816	1217	0	21
4140	816	1217	0	21
4143	816	1217	0	20
4146	816	1217	0	21
4149	816	1217	0	21
4152	816	1217	0	21
4155	816	1217	0	21
4158	816	1217	0	21
4161	816	1217	0	21
4164	816	1217	0	21
4167	816	1217	0	21
4170	816	1217	0	21
4173	816	1217	0	21
4176	816	1217	0	21
4179	816	1217	0	21
4182	816	1217	0	21
4185	816	1217	0	21
4188	816	1217	0	21
4191	816	1217	0	21
4194	816	1217	0	21
4197	816	1217	0	21
4200	816	1217	0	21
4203	816	1217	0	21
4206	816	1217	0	21
4209	816	1217	0	21
4212	816	1217	0	21
4215	817	1217	0	20
4218	817	1217	0	20
4221	817	1217	0	19
4224	817	1217	0	19
4227	817	1217	0	19
4230	817	1217	0	19
4233	817	1217	0	19
4236	817	1217	0	20
4239	817	1217	0	20
4242	817	1217	0	20
4245	817	1217	0	20
4248	817	1217	0	20
4251	817	1217	0	20
4254	817	1217	0	19
4257	817	1217	0	19
4260	817	1217	0	19
4263	817	1217	0	19
4266	817	1217	0	19
4269	817	1217	0	19
4272	817	1217	0	19
4275	817	1217	0	19
4278	817	1217	0	20
4281	817	1217	0	19
4284	817	1217	0	19
4287	817	1217	0	19
4290	817	1217	0	19
4293	817	1217	0	19
4296	817	1217	0	19
4299	817	1217	0	19
4302	817	1217	0	19
4305	817	1217	0	19
4308	817	1217	0	19
4311	817	1217	0	18
4314	817	1217	0	18
4317	817	1217	0	18
4320	817	1217	0	19
4323	817	1217	0	19
4326	817	1217	0	19
4329	817	1217	0	18
4332	817	1217	0	19
4335	817	1217	0	18
4338	817	1217	0	19
4341	817	1217	0	19
4344	817	1217	0	19
4347	817	1217	0	19
4350	817	1217	0	19
4353	817	1217	0	18
4356	817	1217	0	18
4359	817	1217	0	19
4362	817	1217	0	19
4365	817	1217	0	18
4368	817	1217	0	19
4371	817	1217	0	19
4374	817	1217	0	18
4377	817	1217	0	18
4380	817	1217	0	18
4383	817	1217	0	18
4386	817	1217	0	18
4389	817	1217	0	18
4392	817	1217	0	18
4395	817	1217	0	18
4398	817	1217	0	18
4401	817	1217	0	18
4404	817	1217	0	18
4407	817	1217	0	18
4410	817	1217	0	18
4413	817	1217	0	18
4416	817	1217	0	18
4419	817	1217	0	18
4422	817	1217	0	18
4425	817	1217	0	19
4428	817	1217	0	19
4431	817	1217	0	19
4434	817	1217	0	18
4437	817	1217	0	19
4440	817	1217	0	19
4443	817	1217	0	19
4446	817	1217	0	19
4449	817	1217	0	19
4452	817	1217	0	19
4455	817	1217	0	19
4458	817	1217	0	19
4461	817	1217	0	19
4464	817	1217	0	19
4467	817	1217	0	19
4470	817	1217	0	19
4473	817	1217	0	19
4476	817	1217	0	19
4479	817	1217	0	19
4482	817	1217	0	19
4485	817	1217	0	19
4488	817	1217	0	19
4491	817	1217	0	19
4494	817	1217	0	19
4497	817	1217	0	19
4500	817	1217	0	19
4503	817	1217	0	19
4506	817	1217	0	19
4509	817	1217	0	19
4512	817	1217	0	19
4515	817	1217	0	19
4518	817	1217	0	19
4521	817	1217	0	19
4524	817	1217	0	19
4527	817	1217	0	19
4530	817	1217	0	19
4533	817	1217	0	19
4536	817	1217	0	19
4539	817	1217	0	19
4542	817	1217	0	19
4545	817	1217	0	19
4548	817	1217	0	19
4551	817	1217	0	19
4554	817	1217	0	19
4557	817	1217	0	19
4560	817	1217	0	19
4563	817	1217	0	19
4566	817	1217	0	18
4569	817	1217	0	19
4572	817	1217	0	19
4575	817	1217	0	18
4578	817	1217	0	19
4581	817	1217	0	18
4584	817	1217	0	19
4587	817	1217	0	19
4590	817	1217	0	19
4593	817	1217	0	19
4596	817	1217	0	19
4599	817	1217	0	19
4602	817	1217	0	19
4605	817	1217	0	19
4608	817	1217	0	19
4611	817	1217	0	19
4614	817	1217	0	19
4617	817	1217	0	19
4620	817	1217	0	19
4623	817	1217	0	19
4626	817	1217	0	19
4629	817	1217	0	18
4632	817	1217	0	19
4635	817	1217	0	19
4638	817	1217	0	19
4641	817	1217	0	18
4644	817	1217	0	19
4647	817	1217	0	19
4650	817	1217	0	18
4653	817	1217	0	19
4656	817	1217	0	19
4659	817	1217	0	19
4662	817	1217	0	18
4665	817	1217	0	19
4668	817	1217	0	19
4671	817	1217	0	19
4674	817	1217	0	19
4677	817	1217	0	19
4680	817	1217	0	19
4683	817	1217	0	19
4686	817	1217	0	18
4689	817	1217	0	19
4692	817	1217	0	18
4695	817	1217	0	19
4698	817	1217	0	19
4701	817	1217	0	19
4704	817	1217	0	19
4707	817	1217	0	19
4710	817	1217	0	19
4713	817	1217	0	19
4716	817	1217	0	19
4719	817	1217	0	20
4722	817	1217	0	19
4725	817	1217	0	20
4728	817	1217	0	19
4731	817	1217	0	20
4734	817	1217	0	20
4737	817	1217	0	20
4740	817	1217	0	21
4743	818	1217	0	21
4746	818	1217	0	20
4749	818	1217	0	21
4752	818	1217	0	21
4755	818	1217	0	21
4758	818	1217	0	22
4761	818	1217	0	22
4764	818	1216	0	22
4767	818	1216	0	22
4770	818	1217	0	22
4773	818	1216	0	23
4776	818	1217	0	22
4779	818	1217	0	22
4782	818	1217	0	22
4785	817	1217	0	24
4788	817	1216	0	24
4791	817	1216	0	25
4794	817	1217	0	25
4797	816	1217	0	25
4800	817	1216	0	24
4803	817	1216	0	24
4806	817	1216	0	23
4809	817	1216	0	24
4812	817	1216	0	24
4815	817	1216	0	24
4818	817	1216	0	24
4821	817	1216	0	25
4824	817	1216	0	26
4827	817	1216	0	24
4830	817	1216	0	23
4833	817	1216	0	23
4836	817	1216	0	22
4839	817	1216	0	22
4842	817	1216	0	22
4845	817	1216	0	21
4848	817	1217	0	21
4851	817	1216	0	21
4854	817	1217	0	21
4857	817	1217	0	21
4860	817	1217	0	21
4863	817	1217	0	20
4866	817	1217	0	20
4869	817	1217	0	21
4872	817	1217	0	18
4875	817	1217	0	21
4878	817	1216	0	23
4881	817	1216	0	21
4884	816	1216	0	23
4887	816	1216	0	23
4890	816	1216	0	23
4893	816	1215	0	24
4896	816	1216	0	24
4899	816	1216	0	24
4902	816	1216	0	24
4905	816	1216	0	25
4908	816	1216	0	23
4911	815	1216	0	23
4914	815	1216	0	23
4917	815	1216	0	23
4920	814	1216	0	25
4923	815	1216	0	25
4926	815	1216	0	24
4929	815	1216	0	24
4932	814	1216	0	24
4935	815	1216	0	24
4938	815	1216	0	24
4941	815	1216	0	24
4944	815	1216	0	25
4947	816	1216	0	23
4950	815	1216	0	22
4953	815	1216	0	23
4956	815	1216	0	23
4959	815	1216	0	23
4962	815	1216	0	24
4965	815	1216	0	25
4968	815	1216	0	24
4971	815	1216	0	24
4974	815	1216	0	24
4977	815	1216	0	23
4980	815	1216	0	23
4983	815	1215	0	23
4986	815	1215	0	22
4989	815	1215	0	22
4992	815	1215	0	22
4995	815	1216	0	23
4998	814	1216	0	23
5001	814	1216	0	24
5004	815	1216	0	23
5007	815	1215	0	24
5010	815	1215	0	26
5013	814	1215	0	25
5016	814	1215	0	22
5019	814	1216	0	23
5022	814	1215	0	22
5025	815	1215	0	22
5028	815	1215	0	21
5031	815	1215	0	20
5034	814	1215	0	21
5037	814	1215	0	21
5040	814	1215	0	20
5043	814	1215	0	18
5046	814	1215	0	17
5049	814	1215	0	17
5052	814	1215	0	17
5055	814	1214	0	17
5058	814	1214	0	17
5061	814	1214	0	18
5064	814	1214	0	17
5067	814	1215	0	16
5070	815	1215	0	17
5073	815	1215	0	16
5076	814	1215	0	16
5079	814	1215	0	14
5082	814	1215	0	14
5085	814	1214	0	13
5088	814	1214	0	13
5091	814	1214	0	13
5094	814	1214	0	13
5097	814	1214	0	12
5100	815	1214	0	12
5103	815	1214	0	11
5106	815	1214	0	12
5109	816	1214	0	14
5112	816	1214	0	13
5115	817	1214	0	14
5118	817	1215	0	14
5121	817	1215	0	13
5124	818	1215	0	13
5127	818	1215	0	13
5130	818	1215	0	13
5133	818	1215	0	13
5136	817	1215	0	13
5139	818	1215	0	13
5142	818	1215	0	14
5145	818	1215	0	13
5148	818	1215	0	13
5151	818	1215	0	14
5154	818	1215	0	14
5157	818	1215	0	14
5160	818	1215	0	14
5163	818	1215	0	14
5166	818	1215	0	14
5169	818	1215	0	13
5172	818	1215	0	14
5175	818	1215	0	14
5178	818	1215	0	13
5181	818	1215	0	14
5184	818	1215	0	14
5187	818	1215	0	13
5190	818	1214	0	13
5193	818	1214	0	14
5196	817	1214	0	12
5199	817	1214	0	12
5202	818	1214	0	13
5205	818	1214	0	13
5208	818	1214	0	12
5211	818	1214	0	11
5214	818	1214	0	14
5217	818	1215	0	12
5220	817	1214	0	12
5223	817	1214	0	12
5226	817	1214	0	11
5229	817	1214	0	11
5232	817	1214	0	11
5235	817	1214	0	12
5238	818	1214	0	12
5241	818	1214	0	12
5244	817	1214	0	12
5247	817	1214	0	11
5250	817	1214	0	11
5253	817	1214	0	11
5256	817	1214	0	11
5259	817	1214	0	12
5262	817	1214	0	12
5265	817	1214	0	12
5268	817	1214	0	13
5271	817	1214	0	13
5274	817	1214	0	13
5277	817	1214	0	14
5280	817	1214	0	14
5283	817	1214	0	14
5286	817	1214	0	14
5289	818	1214	0	14
5292	817	1214	0	14
5295	817	1214	0	14
5298	818	1214	0	13
5301	818	1214	0	15
5304	817	1214	0	15
5307	817	1214	0	14
5310	818	1214	0	14
5313	817	1214	0	13
5316	817	1214	0	13
5319	817	1214	0	13
5322	817	1215	0	13
5325	817	1215	0	13
5328	817	1215	0	13
5331	817	1214	0	13
5334	818	1214	0	14
5337	817	1214	0	13
5340	818	1214	0	14
5343	818	1214	0	13
5346	817	1214	0	13
5349	817	1214	0	13
5352	817	1214	0	13
5355	817	1215	0	13
5358	817	1214	0	13
5361	817	1214	0	13
5364	818	1214	0	13
5367	818	1214	0	13
5370	817	1214	0	13
5373	818	1214	0	13
5376	817	1214	0	13
5379	818	1214	0	13
5382	818	1214	0	13
5385	818	1214	0	13
5388	818	1214	0	13
5391	818	1214	0	14
5394	818	1214	0	13
5397	818	1214	0	13
5400	818	1214	0	13
5403	818	1214	0	13
5406	818	1214	0	13
5409	818	1214	0	13
5412	818	1214	0	13
5415	818	1214	0	13
5418	818	1214	0	13
5421	818	1214	0	13
5424	818	1214	0	12
5427	818	1214	0	13
5430	818	1214	0	13
5433	818	1214	0	13
5436	818	1215	0	13
5439	818	1215	0	13
5442	818	1215	0	13
5445	818	1214	0	13
5448	818	1214	0	13
5451	818	1214	0	13
5454	817	1214	0	13
5457	817	1214	0	13
5460	818	1215	0	13
5463	818	1215	0	13
5466	817	1215	0	13
5469	817	1215	0	12
5472	818	1215	0	13
5475	817	1215	0	13
5478	817	1215	0	13
5481	817	1215	0	13
5484	817	1215	0	13
5487	817	1215	0	13
5490	817	1215	0	13
5493	817	1215	0	13
5496	818	1215	0	13
5499	817	1215	0	13
5502	817	1214	0	13
5505	817	1215	0	13
5508	817	1215	0	13
5511	817	1215	0	13
5514	818	1215	0	13
5517	818	1215	0	13
5520	818	1215	0	13
5523	818	1215	0	13
5526	818	1215	0	13
5529	818	1215	0	13
5532	818	1215	0	13
5535	818	1215	0	13
5538	818	1215	0	13
5541	818	1215	0	13
5544	818	1215	0	14
5547	818	1215	0	14
5550	818	1215	0	14
5553	818	1215	0	13
5556	818	1215	0	13
5559	818	1215	0	13
5562	818	1215	0	13
5565	818	1215	0	13
5568	818	1215	0	13
5571	818	1215	0	13
5574	818	1215	0	13
5577	818	1215	0	13
5580	818	1215	0	13
5583	818	1215	0	13
5586	818	1215	0	13
5589	818	1215	0	13
5592	818	1215	0	13
5595	818	1215	0	13
5598	818	1215	0	13
5601	818	1215	0	13
5604	818	1215	0	13
5607	818	1215	0	13
5610	818	1215	0	13
5613	818	1215	0	13
5616	818	1215	0	14
5619	817	1215	0	13
5622	818	1215	0	13
5625	818	1215	0	13
5628	818	1215	0	13
5631	818	1215	0	13
5634	818	1215	0	13
5637	818	1215	0	13
5640	818	1215	0	13
5643	818	1215	0	13
5646	818	1215	0	13
5649	818	1215	0	13
5652	818	1215	0	13
5655	817	1214	0	13
5658	818	1214	0	13
5661	818	1214	0	13
5664	818	1214	0	12
5667	818	1214	0	13
5670	818	1214	0	12
5673	818	1214	0	12
5676	818	1214	0	11
5679	818	1214	0	11
5682	817	1214	0	12
5685	817	1214	0	10
5688	817	1214	0	10
5691	817	1214	0	9
5694	817	1214	0	9
5697	817	1214	0	8
5700	816	1214	0	9
5703	816	1214	0	9
5706	817	1214	0	9
5709	817	1214	0	9
5712	817	1214	0	9
5715	817	1214	0	9
5718	817	1214	0	10
5721	817	1214	0	10
5724	817	1214	0	10
5727	816	1214	0	10
5730	816	1214	0	11
5733	817	1214	0	12
5736	817	1214	0	11
5739	817	1214	0	12
5742	817	1214	0	12
5745	817	1214	0	11
5748	817	1214	0	11
5751	817	1214	0	12
5754	818	1214	0	11
5757	818	1214	0	12
5760	818	1214	0	12
5763	818	1214	0	12
5766	818	1214	0	12
5769	818	1214	0	12
5772	818	1214	0	12
5775	818	1214	0	12
5778	818	1214	0	12
5781	818	1214	0	12
5784	818	1214	0	12
5787	818	1214	0	12
5790	818	1214	0	12
5793	818	1214	0	12
5796	818	1214	0	12
5799	818	1214	0	12
5802	818	1214	0	12
5805	818	1214	0	13
5808	818	1214	0	13
5811	818	1214	0	13
5814	818	1214	0	12
5817	818	1214	0	13
5820	818	1214	0	13
5823	818	1214	0	13
5826	818	1214	0	12
5829	819	1214	0	12
5832	820	1214	0	10
5835	820	1215	0	10
5838	821	1215	0	10
5841	822	1215	0	8
5844	823	1216	0	9
5847	823	1216	0	8
5850	823	1216	0	8
5853	823	1216	0	10
5856	823	1216	0	9
5859	823	1217	0	10
5862	823	1216	0	10
5865	823	1216	0	9
5868	824	1216	0	9
5871	824	1216	0	9
5874	823	1216	0	8
5877	823	1216	0	10
5880	824	1215	0	10
5883	823	1215	0	13
5886	823	1215	0	13
5889	823	1215	0	14
5892	823	1214	0	15
5895	823	1215	0	15
5898	822	1215	0	15
5901	822	1215	0	13
5904	822	1215	0	14
5907	822	1214	0	13
5910	822	1214	0	14
5913	822	1214	0	16
5916	821	1214	0	17
5919	821	1214	0	18
5922	821	1215	0	17
5925	821	1215	0	17
5928	822	1215	0	18
5931	822	1215	0	18
5934	822	1215	0	17
5937	822	1215	0	16
5940	822	1215	0	16
5943	822	1215	0	15
5946	822	1216	0	14
5949	822	1216	0	15
5952	822	1216	0	14
5955	822	1216	0	13
5958	822	1216	0	13
5961	822	1216	0	14
5964	822	1216	0	14
5967	822	1216	0	14
5970	822	1216	0	13
5973	822	1216	0	14
5976	822	1216	0	13
5979	822	1216	0	14
5982	822	1216	0	13
5985	822	1216	0	13
5988	822	1216	0	13
5991	822	1216	0	13
5994	822	1216	0	13
5997	822	1216	0	13
[truncated: 999 more rows]
