# Supplementary material for: Markerless tracking of an entire honey bee colony
Source: Nat Commun. 2021 Mar 19;12:1733. doi: 10.1038/s41467-021-21769-1 (PMC7979864; doi:10.1038/s41467-021-21769-1)
Supplement: Supplementary file 4 — Description of Additional Supplementary Files [file 41467_2021_21769_MOESM4_ESM.zip › raw_source/fig_5_sup_fig_21_22/S1_trajectories/000911.txt]

0	1733	409	0	157
3	1732	409	0	158
6	1732	409	0	159
9	1732	410	0	161
12	1732	411	0	163
15	1731	412	0	162
18	1730	412	0	164
21	1730	412	0	164
24	1730	412	0	165
27	1730	412	0	169
30	1730	412	0	167
33	1728	412	0	165
36	1729	411	0	161
39	1730	411	0	161
42	1729	410	0	162
45	1729	410	0	161
48	1730	411	0	157
51	1730	411	0	156
54	1730	411	0	156
57	1729	411	0	158
60	1730	411	0	159
63	1729	412	0	161
66	1728	414	0	163
69	1728	413	0	163
72	1728	414	0	163
75	1728	414	0	163
78	1728	414	0	164
81	1728	415	0	163
84	1728	415	0	164
87	1728	415	0	164
90	1728	415	0	163
93	1727	415	0	159
96	1727	415	0	162
99	1727	415	0	162
102	1727	415	0	161
105	1728	416	0	166
108	1727	417	0	166
111	1727	417	0	165
114	1728	417	0	165
117	1727	417	0	162
120	1727	417	0	159
123	1726	417	0	159
126	1726	417	0	158
129	1726	417	0	159
132	1726	417	0	157
135	1726	417	0	158
138	1726	418	0	156
141	1726	418	0	155
144	1725	417	0	151
147	1726	418	0	150
150	1726	417	0	146
153	1727	417	0	146
156	1725	417	0	147
159	1726	418	0	146
162	1727	418	0	143
165	1727	419	0	143
168	1727	420	0	143
171	1727	420	0	144
174	1727	420	0	145
177	1727	419	0	139
180	1728	418	0	138
183	1728	419	0	139
186	1729	419	0	142
189	1727	419	0	137
192	1727	419	0	135
195	1728	419	0	137
198	1728	420	0	141
201	1728	420	0	143
204	1728	420	0	143
207	1728	420	0	143
210	1728	420	0	141
213	1728	421	0	142
216	1728	422	0	143
219	1728	422	0	141
222	1728	422	0	137
225	1728	421	0	139
228	1728	422	0	135
231	1728	422	0	135
234	1728	423	0	131
237	1728	423	0	129
240	1728	423	0	127
243	1727	423	0	128
246	1727	423	0	131
249	1727	423	0	131
252	1726	423	0	133
255	1726	423	0	134
258	1726	423	0	132
261	1727	423	0	130
264	1727	422	0	127
267	1727	422	0	127
270	1726	420	0	123
273	1727	419	0	119
276	1726	419	0	118
279	1726	420	0	124
282	1727	420	0	124
285	1726	420	0	126
288	1726	421	0	131
291	1726	421	0	131
294	1726	422	0	130
297	1726	422	0	129
300	1725	422	0	129
303	1725	422	0	127
306	1724	421	0	128
309	1724	421	0	128
312	1724	420	0	127
315	1724	420	0	124
318	1725	421	0	125
321	1724	421	0	125
324	1724	421	0	129
327	1724	421	0	127
330	1723	420	0	128
333	1724	420	0	128
336	1724	421	0	128
339	1724	421	0	128
342	1724	421	0	131
345	1723	421	0	130
348	1723	420	0	131
351	1723	420	0	132
354	1723	420	0	132
357	1722	419	0	133
360	1722	419	0	132
363	1723	420	0	133
366	1723	421	0	133
369	1723	421	0	135
372	1722	422	0	141
375	1723	422	0	141
378	1723	421	0	138
381	1722	420	0	138
384	1722	420	0	138
387	1722	420	0	135
390	1723	420	0	135
393	1723	420	0	134
396	1723	421	0	135
399	1722	420	0	132
402	1723	420	0	133
405	1723	421	0	133
408	1723	421	0	132
411	1724	421	0	132
414	1724	422	0	129
417	1724	421	0	132
420	1724	421	0	133
423	1725	421	0	131
426	1725	421	0	133
429	1726	422	0	132
432	1726	422	0	127
435	1726	422	0	130
438	1726	420	0	133
441	1725	419	0	136
444	1729	418	0	137
447	1729	417	0	133
450	1729	416	0	130
453	1731	415	0	132
456	1731	415	0	132
459	1731	415	0	132
462	1732	416	0	123
465	1732	416	0	120
468	1733	415	0	114
471	1733	414	0	116
474	1733	413	0	116
477	1733	413	0	117
480	1733	414	0	118
483	1734	415	0	116
486	1734	415	0	119
489	1735	415	0	122
492	1735	415	0	122
495	1735	415	0	127
498	1735	415	0	130
501	1735	416	0	127
504	1736	415	0	124
507	1735	415	0	125
510	1736	414	0	136
513	1736	415	0	144
516	1734	414	0	143
519	1735	413	0	143
522	1733	410	0	146
525	1732	410	0	146
528	1731	409	0	145
531	1732	406	0	140
534	1733	405	0	136
537	1735	402	0	131
540	1735	400	0	138
543	1735	399	0	138
546	1734	397	0	141
549	1733	397	0	144
552	1733	397	0	146
555	1732	398	0	147
558	1730	400	0	161
561	1728	399	0	162
564	1727	397	0	156
567	1725	400	0	176
570	1724	397	0	182
573	1724	397	0	182
576	1723	396	0	182
579	1724	393	0	184
582	1726	392	0	1
585	1728	392	0	359
588	1730	388	0	181
591	1730	386	0	0
594	1730	385	0	1
597	1731	385	0	358
600	1732	385	0	356
603	1735	383	0	163
606	1733	381	0	161
609	1732	379	0	154
612	1730	377	0	157
615	1729	375	0	152
618	1727	374	0	143
621	1726	373	0	145
624	1726	372	0	147
627	1725	372	0	144
630	1722	369	0	137
633	1721	368	0	139
636	1721	367	0	140
639	1721	366	0	137
642	1721	365	0	134
645	1723	362	0	123
648	1722	359	0	123
651	1721	357	0	127
654	1720	357	0	127
657	1718	355	0	131
660	1717	354	0	126
663	1716	353	0	118
666	1716	352	0	111
669	1716	350	0	110
672	1715	350	0	95
675	1713	350	0	81
678	1714	350	0	71
681	1712	350	0	70
684	1712	354	0	66
687	1710	353	0	62
690	1708	354	0	63
693	1707	355	0	55
696	1704	358	0	52
699	1703	361	0	44
702	1700	365	0	44
705	1698	365	0	44
708	1696	364	0	35
711	1696	363	0	31
714	1692	361	0	31
717	1692	362	0	35
720	1690	363	0	37
723	1691	361	0	38
726	1689	362	0	32
729	1689	362	0	29
732	1688	362	0	28
735	1688	363	0	28
738	1688	363	0	27
741	1686	364	0	22
744	1686	366	0	22
747	1686	364	0	26
750	1685	363	0	21
753	1683	363	0	20
756	1680	363	0	11
759	1678	363	0	9
762	1676	361	0	8
765	1676	360	0	4
768	1675	362	0	357
771	1674	362	0	355
774	1674	361	0	1
777	1674	361	0	359
780	1672	361	0	355
783	1672	363	0	355
786	1671	362	0	359
789	1670	361	0	356
792	1670	361	0	359
795	1669	360	0	2
798	1668	360	0	2
801	1666	362	0	358
804	1662	363	0	353
807	1657	361	0	354
810	1652	359	0	1
813	1646	361	0	3
816	1641	362	0	9
819	1641	360	0	10
822	1641	358	0	9
825	1641	358	0	10
828	1640	357	0	9
831	1641	357	0	8
834	1638	357	0	14
837	1638	357	0	20
840	1637	356	0	27
843	1636	356	0	27
846	1636	356	0	26
849	1639	354	0	23
852	1635	355	0	28
855	1636	355	0	32
858	1637	356	0	24
861	1637	356	0	28
864	1635	357	0	29
867	1636	358	0	24
870	1634	358	0	27
873	1632	358	0	29
876	1631	358	0	28
879	1632	355	0	26
882	1632	355	0	24
885	1631	355	0	30
888	1631	358	0	34
891	1632	358	0	31
894	1631	360	0	31
897	1632	360	0	30
900	1631	361	0	30
903	1632	362	0	31
906	1634	361	0	26
909	1634	361	0	23
912	1632	361	0	26
915	1632	362	0	29
918	1632	362	0	26
921	1635	362	0	25
924	1634	362	0	18
927	1634	362	0	18
930	1634	362	0	17
933	1634	362	0	19
936	1633	361	0	21
939	1634	361	0	23
942	1634	361	0	23
945	1634	361	0	24
948	1635	360	0	24
951	1636	360	0	23
954	1635	360	0	22
957	1635	360	0	22
960	1634	360	0	24
963	1631	360	0	22
966	1634	359	0	24
969	1633	359	0	26
972	1632	359	0	31
975	1634	357	0	28
978	1633	358	0	33
981	1632	358	0	33
984	1631	359	0	33
987	1627	362	0	34
990	1626	362	0	31
993	1626	363	0	30
996	1625	364	0	29
999	1623	363	0	37
1002	1622	362	0	42
1005	1620	360	0	45
1008	1622	363	0	41
1011	1621	364	0	24
1014	1620	365	0	20
1017	1620	366	0	16
1020	1620	367	0	6
1023	1623	367	0	6
1026	1624	366	0	186
1029	1625	366	0	3
1032	1625	367	0	1
1035	1623	366	0	358
1038	1626	366	0	358
1041	1627	367	0	3
1044	1627	367	0	4
1047	1626	366	0	5
1050	1627	365	0	9
1053	1627	363	0	16
1056	1627	364	0	24
1059	1628	363	0	22
1062	1628	363	0	26
1065	1630	363	0	26
1068	1630	363	0	26
1071	1634	364	0	17
1074	1633	364	0	20
1077	1632	365	0	21
1080	1632	366	0	19
1083	1631	365	0	15
1086	1631	365	0	16
1089	1632	365	0	15
1092	1632	365	0	12
1095	1632	365	0	11
1098	1632	365	0	10
1101	1632	366	0	11
1104	1632	365	0	10
1107	1632	365	0	10
1110	1632	365	0	11
1113	1632	366	0	10
1116	1631	365	0	9
1119	1631	366	0	10
1122	1631	366	0	12
1125	1631	366	0	14
1128	1630	366	0	11
1131	1630	365	0	9
1134	1628	365	0	5
1137	1628	365	0	8
1140	1628	364	0	9
1143	1627	366	0	8
1146	1626	367	0	12
1149	1626	367	0	12
1152	1626	368	0	16
1155	1627	367	0	13
1158	1628	367	0	10
1161	1628	367	0	11
1164	1626	367	0	12
1167	1626	367	0	12
1170	1630	368	0	183
1173	1629	368	0	4
1176	1627	369	0	2
1179	1623	369	0	0
1182	1621	369	0	1
1185	1620	369	0	1
1188	1619	369	0	359
1191	1619	369	0	357
1194	1621	370	0	356
1197	1621	370	0	355
1200	1621	369	0	355
1203	1622	370	0	356
1206	1621	370	0	359
1209	1621	369	0	1
1212	1620	369	0	2
1215	1620	369	0	0
1218	1622	370	0	0
1221	1620	370	0	2
1224	1620	369	0	359
1227	1619	369	0	357
1230	1619	370	0	5
1233	1620	369	0	5
1236	1619	369	0	3
1239	1619	369	0	2
1242	1620	370	0	2
1245	1621	369	0	356
1248	1619	369	0	355
1251	1620	369	0	355
1254	1620	368	0	349
1257	1621	369	0	352
1260	1621	369	0	353
1263	1621	369	0	356
1266	1621	370	0	358
1269	1621	369	0	358
1272	1621	369	0	354
1275	1622	370	0	353
1278	1622	369	0	355
1281	1621	369	0	355
1284	1621	369	0	354
1287	1622	369	0	353
1290	1623	369	0	350
1293	1623	369	0	349
1296	1623	368	0	347
1299	1624	369	0	347
1302	1624	369	0	349
1305	1624	369	0	351
1308	1625	369	0	351
1311	1626	369	0	350
1314	1626	369	0	348
1317	1626	370	0	347
1320	1628	369	0	347
1323	1629	370	0	345
1326	1628	370	0	345
1329	1627	370	0	347
1332	1628	370	0	348
1335	1632	371	0	346
1338	1632	371	0	347
1341	1632	371	0	344
1344	1633	371	0	341
1347	1633	371	0	336
1350	1633	371	0	337
1353	1633	371	0	335
1356	1634	371	0	339
1359	1632	370	0	346
1362	1630	368	0	348
1365	1631	368	0	342
1368	1632	367	0	346
1371	1630	367	0	354
1383	1631	368	0	349
1386	1630	368	0	351
1389	1628	368	0	358
1392	1626	368	0	350
1395	1621	368	0	351
1398	1619	368	0	355
1401	1619	368	0	355
1404	1622	368	0	356
1407	1622	368	0	357
1410	1622	368	0	357
1413	1624	368	0	357
1416	1624	368	0	358
1419	1622	368	0	357
1422	1624	367	0	356
1425	1624	367	0	357
1428	1625	367	0	358
1431	1622	367	0	359
1434	1623	367	0	358
1437	1620	368	0	356
1440	1624	368	0	359
1443	1625	368	0	0
1446	1624	367	0	2
1449	1624	367	0	4
1452	1624	367	0	3
1455	1624	367	0	2
1458	1623	367	0	1
1461	1622	367	0	2
1464	1622	367	0	2
1467	1622	367	0	2
1470	1623	368	0	3
1473	1621	368	0	3
1476	1622	368	0	3
1479	1622	368	0	5
1482	1622	368	0	6
1485	1621	368	0	6
1488	1621	368	0	5
1491	1621	368	0	3
1494	1620	368	0	1
1497	1621	368	0	1
1500	1621	368	0	0
1503	1623	368	0	359
1506	1622	368	0	357
1509	1622	368	0	357
1512	1621	368	0	356
1515	1622	368	0	356
1518	1621	368	0	356
1521	1621	368	0	355
1524	1619	368	0	354
1527	1621	368	0	354
1530	1622	368	0	175
1533	1622	368	0	356
1536	1622	369	0	177
1539	1623	370	0	359
1542	1624	370	0	357
1545	1624	370	0	357
1548	1625	369	0	353
1551	1625	369	0	352
1554	1625	369	0	352
1557	1624	369	0	351
1560	1625	369	0	353
1563	1626	369	0	354
1566	1626	369	0	353
1569	1622	369	0	353
1572	1622	369	0	353
1575	1622	369	0	352
1578	1622	369	0	350
1581	1622	369	0	350
1584	1624	369	0	347
1587	1625	370	0	347
1590	1625	369	0	347
1593	1624	369	0	348
1596	1624	369	0	350
1599	1625	369	0	350
1602	1625	369	0	350
1605	1625	369	0	351
1608	1624	369	0	352
1611	1622	369	0	352
1614	1623	369	0	350
1617	1623	369	0	350
1620	1625	369	0	351
1623	1624	369	0	351
1626	1625	369	0	351
1629	1625	369	0	350
1632	1625	369	0	348
1635	1625	370	0	347
1638	1626	371	0	346
1641	1626	371	0	346
1644	1627	371	0	349
1647	1627	371	0	346
1650	1630	374	0	326
1653	1627	371	0	348
1656	1631	374	0	323
1659	1626	371	0	350
1662	1626	371	0	351
1665	1627	371	0	351
1668	1628	371	0	354
1671	1628	371	0	354
1674	1627	370	0	355
1677	1626	370	0	352
1680	1625	370	0	352
1683	1626	370	0	352
1686	1626	370	0	352
1689	1626	370	0	351
1692	1627	370	0	348
1695	1626	370	0	347
1698	1625	370	0	348
1701	1626	370	0	349
1704	1627	370	0	348
1707	1626	370	0	347
1710	1626	370	0	347
1713	1626	370	0	346
1716	1626	371	0	345
1719	1624	370	0	344
1722	1624	370	0	346
1725	1623	370	0	344
1728	1624	370	0	343
1731	1623	370	0	343
1734	1623	370	0	345
1737	1622	370	0	345
1740	1623	370	0	346
1743	1624	371	0	346
1746	1623	370	0	347
1749	1623	370	0	347
1752	1620	369	0	346
1755	1621	370	0	346
1758	1623	370	0	348
1761	1625	370	0	353
1764	1625	369	0	354
1767	1627	370	0	355
1770	1625	370	0	351
1773	1624	369	0	350
1776	1624	370	0	349
1779	1624	370	0	349
1782	1624	370	0	347
1785	1625	370	0	350
1788	1623	371	0	352
1791	1623	370	0	348
1794	1621	370	0	345
1797	1618	369	0	343
1800	1620	369	0	344
1803	1621	370	0	346
1806	1620	370	0	345
1809	1621	370	0	347
1812	1620	369	0	344
1815	1621	370	0	345
1818	1621	370	0	347
1821	1621	370	0	346
1824	1622	370	0	347
1827	1622	370	0	347
1830	1622	370	0	347
1833	1621	370	0	347
1836	1621	370	0	346
1839	1620	370	0	345
1842	1621	370	0	347
1845	1620	369	0	345
1848	1618	369	0	343
1851	1618	369	0	343
1854	1619	369	0	344
1857	1619	369	0	164
1860	1619	369	0	343
1863	1624	370	0	346
1866	1622	370	0	344
1869	1622	369	0	341
1872	1622	370	0	341
1875	1624	370	0	339
1878	1622	369	0	339
1881	1622	370	0	340
1884	1624	371	0	340
1887	1626	371	0	341
1890	1626	371	0	342
1893	1626	371	0	345
1896	1626	371	0	343
1899	1625	371	0	341
1902	1624	371	0	340
1905	1623	370	0	340
1908	1624	371	0	345
1911	1626	372	0	346
1914	1624	371	0	342
1917	1624	371	0	342
1920	1626	372	0	341
1923	1626	371	0	340
1926	1624	370	0	336
1929	1625	371	0	338
1932	1625	371	0	338
1935	1624	370	0	339
1938	1624	371	0	340
1941	1623	371	0	346
1944	1624	371	0	349
1947	1625	373	0	351
1950	1623	373	0	354
1953	1624	372	0	354
1956	1625	371	0	353
1959	1625	371	0	350
1962	1623	371	0	349
1965	1623	371	0	347
1968	1624	371	0	348
1971	1625	370	0	348
1974	1625	371	0	348
1977	1624	371	0	347
1980	1623	371	0	347
1983	1623	371	0	347
1986	1624	371	0	349
1989	1623	371	0	347
1992	1623	371	0	349
1995	1623	371	0	349
1998	1625	371	0	351
2001	1624	371	0	350
2004	1625	372	0	351
2007	1625	372	0	349
2010	1624	371	0	348
2013	1623	371	0	348
2016	1622	371	0	346
2019	1624	371	0	350
2022	1625	371	0	350
2025	1624	371	0	350
2028	1623	370	0	349
2031	1623	370	0	349
2034	1624	370	0	350
2037	1624	370	0	349
2040	1628	374	0	327
2043	1629	375	0	327
2046	1628	375	0	327
2049	1621	370	0	350
2052	1622	370	0	349
2055	1621	370	0	351
2058	1628	375	0	327
2061	1623	371	0	349
2064	1622	370	0	349
2067	1621	370	0	351
2070	1622	370	0	349
2073	1622	370	0	348
2076	1623	370	0	348
2079	1624	370	0	349
2082	1624	370	0	348
2085	1629	375	0	324
2088	1624	370	0	348
2091	1624	371	0	349
2094	1623	370	0	347
2097	1624	370	0	348
2100	1623	370	0	348
2103	1623	370	0	349
2106	1622	370	0	348
2109	1622	370	0	350
2112	1622	370	0	349
2115	1625	370	0	349
2118	1626	371	0	350
2121	1625	371	0	350
2124	1626	371	0	350
2127	1625	370	0	350
2130	1623	370	0	349
2133	1622	370	0	349
2136	1621	370	0	350
2139	1621	369	0	350
2142	1621	369	0	350
2145	1621	370	0	350
2148	1620	369	0	352
2151	1621	369	0	353
2154	1621	370	0	354
2157	1621	369	0	352
2160	1621	369	0	352
2163	1621	369	0	352
2166	1620	369	0	352
2169	1620	369	0	350
2172	1620	369	0	352
2175	1622	369	0	353
2178	1623	369	0	353
2181	1623	369	0	351
2184	1624	369	0	350
2187	1624	369	0	351
2190	1624	369	0	351
2193	1623	369	0	351
2196	1624	370	0	350
2199	1624	370	0	352
2202	1623	370	0	351
2205	1624	370	0	351
2208	1624	370	0	348
2211	1625	370	0	348
2214	1624	370	0	347
2217	1623	370	0	348
2220	1622	370	0	350
2223	1619	370	0	350
2226	1619	369	0	349
2229	1619	369	0	353
2232	1620	369	0	353
2235	1618	369	0	351
2238	1618	369	0	349
2241	1618	369	0	348
2244	1619	369	0	350
2247	1621	369	0	349
2250	1621	369	0	351
2253	1621	370	0	353
2256	1621	370	0	354
2259	1621	370	0	352
2262	1621	370	0	350
2265	1620	370	0	352
2268	1619	370	0	352
2271	1621	370	0	349
2274	1623	370	0	348
2277	1624	371	0	349
2280	1623	371	0	348
2283	1624	371	0	349
2286	1623	370	0	353
2289	1629	375	0	324
2292	1629	375	0	323
2295	1625	370	0	350
2298	1625	370	0	349
2301	1624	370	0	349
2304	1624	370	0	350
2307	1622	369	0	351
2310	1622	369	0	351
2313	1622	369	0	350
2316	1621	369	0	350
2319	1622	369	0	350
2322	1620	369	0	351
2325	1620	370	0	349
2328	1619	369	0	348
2331	1618	369	0	347
2334	1618	369	0	347
2337	1624	372	0	327
2340	1625	372	0	332
2343	1624	371	0	344
2346	1622	371	0	348
2349	1622	370	0	347
2352	1622	370	0	346
2355	1622	370	0	346
2358	1622	371	0	346
2361	1630	377	0	319
2364	1630	377	0	320
2367	1623	371	0	345
2370	1622	370	0	346
2373	1620	370	0	346
2376	1618	370	0	350
2379	1620	371	0	346
2382	1620	370	0	346
2385	1619	371	0	350
2388	1620	371	0	349
2391	1620	371	0	351
2394	1620	371	0	352
2397	1620	371	0	355
2400	1623	371	0	349
2403	1623	371	0	346
2406	1622	371	0	345
2409	1622	371	0	344
2412	1623	371	0	344
2415	1622	371	0	347
2418	1622	371	0	350
2421	1622	371	0	351
2424	1622	371	0	348
2427	1623	371	0	348
2430	1623	371	0	346
2433	1623	371	0	347
2436	1624	371	0	347
2439	1626	371	0	345
2442	1626	371	0	345
2445	1626	371	0	345
2448	1625	371	0	346
2451	1623	370	0	350
2454	1624	370	0	350
2457	1624	370	0	351
2460	1624	371	0	350
2463	1624	371	0	351
2466	1624	371	0	351
2469	1624	370	0	350
2472	1623	370	0	348
2475	1622	370	0	349
2478	1623	370	0	347
2481	1623	370	0	348
2484	1622	370	0	350
2487	1622	371	0	351
2490	1622	370	0	349
2493	1622	370	0	347
2496	1620	370	0	346
2499	1620	369	0	346
2502	1621	370	0	349
2505	1620	370	0	349
2508	1623	371	0	347
2511	1624	371	0	348
2514	1624	371	0	349
2517	1628	374	0	330
2520	1630	374	0	325
2523	1629	373	0	327
2526	1625	370	0	349
2529	1623	370	0	346
2532	1623	369	0	346
2535	1622	369	0	346
2538	1621	369	0	346
2541	1618	368	0	346
2544	1618	368	0	346
2547	1616	367	0	344
2550	1616	368	0	345
2553	1618	368	0	347
2556	1617	368	0	348
2559	1619	369	0	348
2562	1619	369	0	347
2565	1621	369	0	350
2568	1619	369	0	349
2571	1619	369	0	350
2574	1621	370	0	350
2577	1620	369	0	351
2580	1619	369	0	353
2583	1620	369	0	352
2586	1620	370	0	351
2589	1619	370	0	350
2592	1619	370	0	352
2595	1619	370	0	354
2598	1619	370	0	355
2601	1619	370	0	352
2604	1619	370	0	350
2607	1620	370	0	350
2610	1621	370	0	351
2613	1622	370	0	352
2616	1622	370	0	352
2619	1622	370	0	352
2622	1621	370	0	353
2625	1620	370	0	354
2628	1620	370	0	356
2631	1620	369	0	356
2634	1620	369	0	356
2637	1620	370	0	357
2640	1619	370	0	355
2643	1619	370	0	356
2646	1620	370	0	355
2649	1619	370	0	354
2652	1621	370	0	352
2655	1620	370	0	352
2658	1619	369	0	350
2661	1620	369	0	350
2664	1621	369	0	350
2667	1622	369	0	352
2670	1622	370	0	353
2673	1620	369	0	348
2676	1619	369	0	350
2679	1618	368	0	350
2682	1617	368	0	350
2685	1618	368	0	352
2688	1619	369	0	353
2691	1618	369	0	354
2694	1620	369	0	352
2697	1621	369	0	353
2700	1621	369	0	353
2703	1622	370	0	353
2706	1621	369	0	353
2709	1622	370	0	351
2712	1622	370	0	350
2715	1623	371	0	348
2718	1624	371	0	348
2721	1623	370	0	347
2724	1623	370	0	347
2727	1624	370	0	346
2730	1623	370	0	348
2733	1621	370	0	350
2736	1620	370	0	351
2739	1620	370	0	351
2742	1619	370	0	353
2745	1619	370	0	353
2748	1621	369	0	350
2751	1620	369	0	349
2754	1621	369	0	349
2757	1621	370	0	350
2760	1622	370	0	349
2763	1622	370	0	348
2766	1621	369	0	347
2769	1623	370	0	347
2772	1623	370	0	346
2775	1622	370	0	347
2778	1622	370	0	347
2781	1624	370	0	348
2784	1624	370	0	348
2787	1623	370	0	345
2790	1623	370	0	347
2793	1622	370	0	342
2796	1623	370	0	343
2799	1625	371	0	346
2802	1625	371	0	353
2805	1625	371	0	353
2808	1625	370	0	351
2811	1626	370	0	352
2814	1626	370	0	350
2817	1626	370	0	351
2820	1626	371	0	352
2823	1625	371	0	349
2826	1625	371	0	354
2829	1625	371	0	351
2832	1625	370	0	347
2835	1625	370	0	348
2838	1623	370	0	346
2841	1622	369	0	343
2844	1623	370	0	343
2847	1624	371	0	347
2850	1625	370	0	346
2853	1624	370	0	349
2856	1625	370	0	347
2859	1626	370	0	350
2862	1626	371	0	353
2865	1626	370	0	350
2868	1625	370	0	347
2871	1625	370	0	351
2874	1626	370	0	353
2877	1625	371	0	359
2880	1624	371	0	354
2883	1623	370	0	352
2886	1621	370	0	352
2889	1619	369	0	347
2892	1619	370	0	353
2895	1620	370	0	359
2898	1621	370	0	359
2901	1621	370	0	2
2904	1621	369	0	2
2907	1621	369	0	4
2910	1619	370	0	7
2913	1618	370	0	8
2916	1618	370	0	6
2919	1618	370	0	5
2922	1618	370	0	5
2925	1619	370	0	8
2928	1621	370	0	11
2931	1619	370	0	11
2934	1620	370	0	7
2937	1621	370	0	359
2940	1624	370	0	359
2943	1624	369	0	359
2946	1624	369	0	359
2949	1623	369	0	358
2952	1624	369	0	355
2955	1625	370	0	358
2958	1624	370	0	357
2961	1621	369	0	5
2964	1622	369	0	6
2967	1623	369	0	5
2970	1623	369	0	3
2973	1622	369	0	2
2976	1622	369	0	358
2979	1623	370	0	356
2982	1622	370	0	359
2985	1622	370	0	359
2988	1623	370	0	0
2991	1623	369	0	358
2994	1623	369	0	1
2997	1622	369	0	357
3000	1623	369	0	358
3003	1622	369	0	0
3006	1621	369	0	0
3009	1622	369	0	1
3012	1623	369	0	1
3015	1623	369	0	2
3018	1622	369	0	1
3021	1622	369	0	2
3024	1622	369	0	2
3027	1622	369	0	359
3030	1621	369	0	0
3033	1621	369	0	0
3036	1621	369	0	3
3039	1621	369	0	3
3042	1623	369	0	5
3045	1623	369	0	4
3048	1623	368	0	2
3051	1626	368	0	357
3054	1630	368	0	358
3057	1629	368	0	358
3060	1628	368	0	357
3063	1627	368	0	358
3066	1627	366	0	359
3069	1630	365	0	0
3072	1635	365	1	25
3075	1635	365	1	36
3078	1636	365	1	25
3081	1636	365	1	27
3084	1636	365	1	38
3087	1631	365	0	1
3090	1630	367	0	356
3093	1631	367	0	356
3096	1629	367	0	353
3099	1630	368	0	354
3102	1633	368	0	357
3105	1635	368	0	353
3108	1636	368	0	357
3111	1635	368	0	354
3114	1635	368	0	357
3117	1636	368	0	358
3120	1637	367	1	357
3123	1638	366	1	14
3126	1638	366	1	355
3129	1638	366	1	12
3132	1638	366	1	13
3144	1638	366	1	355
3147	1633	367	0	4
3150	1627	371	0	16
3153	1626	369	0	1
3156	1623	368	0	1
3159	1622	368	0	1
3162	1621	368	0	359
3165	1620	369	0	2
3168	1622	368	0	358
3171	1623	368	0	359
3174	1622	368	0	359
3177	1622	368	0	359
3180	1622	368	0	358
3183	1622	368	0	359
3186	1623	368	0	0
3189	1622	368	0	357
3192	1623	368	0	0
3195	1623	368	0	359
3198	1622	368	0	359
3201	1622	368	0	359
3204	1622	368	0	358
3207	1623	368	0	359
3210	1623	368	0	0
3213	1623	368	0	1
3216	1624	368	0	0
3219	1624	368	0	359
3222	1624	369	0	1
3225	1624	369	0	1
3228	1624	369	0	1
3231	1624	369	0	4
3234	1624	368	0	3
3237	1624	369	0	2
3240	1624	368	0	1
3243	1625	368	0	0
3246	1623	368	0	1
3249	1622	368	0	0
3252	1622	368	0	358
3255	1622	368	0	359
3258	1619	368	0	357
3261	1621	368	0	2
3264	1620	368	0	3
3267	1620	368	0	2
3270	1620	368	0	359
3273	1620	369	0	2
3276	1621	369	0	5
3279	1620	369	0	1
3282	1621	369	0	2
3285	1622	368	0	2
3288	1622	369	0	3
3291	1620	368	0	3
3294	1620	369	0	4
3297	1620	369	0	3
3300	1621	369	0	3
3303	1621	369	0	1
3306	1621	369	0	1
3309	1621	369	0	2
3312	1620	369	0	3
3315	1621	369	0	4
3318	1621	369	0	2
3321	1620	368	0	359
3324	1620	368	0	357
3327	1620	368	0	357
3330	1620	368	0	357
3333	1620	368	0	358
3336	1620	368	0	358
3339	1621	369	0	359
3342	1622	369	0	358
3345	1622	369	0	358
3348	1622	369	0	357
3351	1622	369	0	358
3354	1621	369	0	356
3357	1620	369	0	354
3360	1621	368	0	355
3363	1621	368	0	357
3366	1620	369	0	0
3369	1619	369	0	355
3372	1619	369	0	355
3375	1619	369	0	354
3378	1619	369	0	354
3381	1618	369	0	352
3384	1618	368	0	352
3387	1618	368	0	354
3390	1619	368	0	356
3393	1620	369	0	358
3396	1619	369	0	357
3399	1619	369	0	359
3402	1619	369	0	359
3405	1619	369	0	1
3408	1619	369	0	359
3411	1619	369	0	0
3414	1619	370	0	359
3417	1619	370	0	358
3420	1619	370	0	357
3423	1619	370	0	356
3426	1619	370	0	354
3429	1620	370	0	354
3432	1620	370	0	352
3435	1621	370	0	355
3438	1619	370	0	355
3441	1621	370	0	355
3444	1619	370	0	356
3447	1620	370	0	354
3450	1619	370	0	350
3453	1620	370	0	349
3456	1619	369	0	346
3459	1619	369	0	344
3462	1620	370	0	346
3465	1621	370	0	347
3468	1621	370	0	346
3471	1619	369	0	342
3474	1618	368	0	343
3477	1619	369	0	343
3480	1622	370	0	343
3483	1623	370	0	342
3486	1625	370	0	342
3489	1627	371	0	338
3492	1630	371	0	325
3495	1630	371	1	310
3498	1627	371	0	343
3501	1625	370	0	341
3504	1624	370	0	340
3507	1631	375	0	311
3510	1632	375	1	303
3513	1632	376	1	304
3516	1633	376	1	304
3519	1633	376	1	305
3522	1633	375	1	305
3525	1634	376	1	303
3528	1629	369	1	300
3531	1629	369	1	294
3534	1629	370	0	303
3537	1629	370	1	305
3540	1630	370	0	309
3543	1631	370	1	305
3546	1629	370	0	317
3549	1629	369	0	326
3552	1630	370	0	311
3555	1631	370	1	315
3558	1629	370	0	340
3561	1624	369	0	353
3564	1624	368	0	353
3567	1626	368	0	353
3570	1626	368	0	352
3573	1626	368	0	352
3576	1625	368	0	350
3579	1624	367	0	349
3582	1624	367	0	350
3585	1623	366	0	350
3588	1621	366	0	350
3591	1618	365	0	350
3594	1619	366	0	348
3597	1619	367	0	351
3600	1621	368	0	357
3603	1622	369	0	357
3606	1621	369	0	355
3609	1622	369	0	352
3612	1623	369	0	353
3615	1623	367	0	352
3618	1622	367	0	353
3621	1623	367	0	355
3624	1624	367	0	356
3627	1622	367	0	348
3630	1622	368	0	351
3633	1621	368	0	351
3636	1623	368	0	350
3639	1623	368	0	348
3642	1624	368	0	350
3645	1625	367	0	347
3648	1626	367	0	344
3651	1625	367	0	344
3654	1623	368	0	350
3657	1624	368	0	352
3660	1624	368	0	352
3663	1623	367	0	344
3666	1626	367	0	346
3669	1624	367	0	348
3672	1626	368	0	347
3675	1627	368	0	344
3678	1623	367	0	342
3681	1623	367	0	345
3684	1620	367	0	345
3687	1622	367	0	344
3690	1624	368	0	345
3693	1626	369	0	345
3696	1627	369	0	344
3699	1624	367	0	340
3702	1628	369	0	348
3705	1622	368	0	350
3708	1622	368	0	346
3711	1623	368	0	346
3714	1623	368	0	345
3717	1624	368	0	346
3720	1624	369	0	348
3723	1624	369	0	350
3726	1628	370	0	352
3729	1629	370	0	349
3732	1629	370	0	345
3735	1634	375	0	318
3738	1627	369	0	348
3741	1626	369	0	350
3744	1628	370	0	352
3747	1629	370	0	354
3750	1629	370	0	357
3753	1629	370	0	346
3756	1635	376	0	318
3759	1625	368	0	341
3762	1625	368	0	340
3765	1634	375	0	322
3768	1635	376	0	320
3771	1637	377	0	316
3774	1638	377	0	315
3777	1637	377	0	317
3780	1637	377	0	316
3783	1627	369	0	347
3786	1626	369	0	342
3789	1630	370	0	348
3792	1637	377	0	316
3795	1635	376	0	324
3798	1624	369	0	346
3801	1623	368	0	346
3804	1630	373	0	329
3807	1624	368	0	345
3810	1630	369	0	351
3813	1630	369	0	353
3816	1630	369	0	356
3819	1624	368	0	348
3822	1622	367	0	347
3825	1623	367	0	347
3828	1630	367	0	316
3831	1631	366	0	351
3834	1630	365	0	5
3837	1619	365	0	1
3840	1614	366	0	4
3843	1617	365	0	4
3846	1621	365	0	2
3849	1624	365	0	359
3852	1627	365	0	356
3855	1622	365	0	356
3858	1620	366	0	357
3861	1620	366	0	359
3864	1620	366	0	0
3867	1620	365	0	359
3870	1623	365	0	0
3873	1621	364	0	353
3876	1625	364	0	355
3879	1624	364	0	351
3882	1623	364	0	356
3885	1623	363	0	355
3888	1626	364	0	357
3891	1623	364	0	0
3894	1626	365	0	7
3897	1627	365	0	11
3900	1626	364	0	355
3903	1628	363	0	5
3906	1628	363	0	5
3909	1629	363	0	19
3912	1630	362	1	33
3915	1631	361	1	22
3918	1632	361	1	19
3921	1631	361	1	14
3924	1632	361	1	13
3927	1633	361	1	34
3930	1632	361	0	21
3933	1622	364	0	15
3936	1619	368	0	22
3939	1617	369	0	21
3942	1617	368	0	20
3945	1616	368	0	23
3948	1617	368	0	25
3951	1618	368	0	25
3954	1618	368	0	29
3957	1619	368	0	30
3960	1619	369	0	30
3963	1619	368	0	23
3966	1618	369	0	26
3969	1616	370	0	21
3972	1615	370	0	18
3975	1615	369	0	14
3978	1614	369	0	12
3981	1615	369	0	13
3984	1616	369	0	16
3987	1617	369	0	18
3990	1618	369	0	14
3993	1618	369	0	16
3996	1619	368	0	13
3999	1620	368	0	14
4002	1619	367	0	15
4005	1619	367	0	14
4008	1619	367	0	194
4011	1620	366	0	14
4014	1620	367	0	189
4017	1620	368	0	9
4020	1619	368	0	7
4023	1618	369	0	8
4026	1618	369	0	5
4029	1618	368	0	3
4032	1617	367	0	358
4035	1617	368	0	7
4038	1617	369	0	14
4041	1618	369	0	14
4044	1617	369	0	10
4047	1617	369	0	12
4050	1618	370	0	16
4053	1620	369	0	18
4056	1618	369	0	13
4059	1618	370	0	15
4062	1618	370	0	12
4065	1618	370	0	12
4068	1618	369	0	11
4071	1616	369	0	7
4074	1616	369	0	6
4077	1616	369	0	5
4080	1618	368	0	5
4083	1620	369	0	6
4086	1619	369	0	5
4089	1619	369	0	3
4092	1618	369	0	3
4095	1617	370	0	0
4098	1618	370	0	1
4101	1618	369	0	1
4104	1620	369	0	6
4107	1620	368	0	8
4110	1620	368	0	11
4113	1618	368	0	14
4116	1621	367	0	14
4119	1621	366	0	11
4122	1620	367	0	12
4125	1620	367	0	12
4128	1621	367	0	17
4131	1622	366	0	24
4134	1622	367	0	22
4137	1620	367	0	18
4140	1618	368	0	24
4143	1618	369	0	30
4146	1619	369	0	21
4149	1622	367	0	17
4152	1623	367	0	21
4155	1623	366	0	20
4158	1623	366	0	20
4161	1625	364	0	20
4164	1625	364	0	20
4167	1625	364	0	21
4170	1624	365	0	21
4173	1624	365	0	20
4176	1624	365	0	22
4179	1624	365	0	22
4182	1623	365	0	19
4185	1624	365	0	19
4188	1625	364	0	19
4191	1625	364	0	19
4194	1626	364	0	17
4197	1627	364	0	18
4200	1627	365	0	18
4203	1628	365	0	19
4206	1628	365	0	20
4209	1628	365	0	19
4212	1629	364	0	18
4215	1629	364	0	19
4218	1628	364	0	18
4221	1628	364	0	19
4224	1629	364	0	18
4227	1628	364	0	19
4230	1628	364	0	18
4233	1628	364	0	16
4236	1628	364	0	17
4239	1629	364	0	11
4242	1629	364	0	12
4245	1629	364	0	9
4248	1629	364	0	9
4251	1628	364	0	12
4254	1629	364	0	12
4257	1629	364	0	13
4260	1628	364	0	12
4263	1628	364	0	14
4266	1629	364	0	13
4269	1629	364	0	14
4272	1628	365	0	12
4275	1629	365	0	10
4278	1629	364	0	10
4281	1629	364	0	9
4284	1629	364	0	11
4287	1629	364	0	11
4290	1629	364	0	11
4293	1629	364	0	11
4296	1629	364	0	11
4299	1629	364	0	11
4302	1629	364	0	10
4305	1629	364	0	11
4308	1629	364	0	11
4311	1629	364	0	12
4314	1629	364	0	12
4317	1629	364	0	11
4320	1628	364	0	9
4323	1628	364	0	8
4326	1628	364	0	10
4329	1629	364	0	11
4332	1629	364	0	11
4335	1629	364	0	10
4338	1629	364	0	9
4341	1629	364	0	10
4344	1629	364	0	8
4347	1629	364	0	8
4350	1630	364	0	9
4353	1630	364	0	11
4356	1630	364	0	11
4359	1630	364	0	12
4362	1629	364	0	12
4365	1630	364	0	11
4368	1629	365	0	11
4371	1629	364	0	13
4374	1631	364	0	12
4377	1631	363	0	12
4380	1631	363	0	11
4383	1631	364	0	12
4386	1630	364	0	13
4389	1630	364	0	12
4392	1630	364	0	12
4395	1630	364	0	13
4398	1630	364	0	13
4401	1631	364	0	13
4404	1630	364	0	13
4407	1630	364	0	11
4410	1631	364	0	14
4413	1631	364	0	14
4416	1630	364	0	14
4419	1631	364	0	14
4422	1630	364	0	13
4425	1631	364	0	12
4428	1631	364	0	13
4431	1630	364	0	13
4434	1630	364	0	11
4437	1630	364	0	12
4440	1631	364	0	12
4443	1631	364	0	12
4446	1632	364	0	10
4449	1631	364	0	10
4452	1630	364	0	9
4455	1630	364	0	9
4458	1630	364	0	8
4461	1629	364	0	8
4464	1630	364	0	9
4467	1629	364	0	9
4470	1630	364	0	10
4473	1630	364	0	10
4476	1629	364	0	9
4479	1629	364	0	10
4482	1629	364	0	9
4485	1628	364	0	10
4488	1628	364	0	10
4491	1627	364	0	9
4494	1628	364	0	11
4497	1629	364	0	13
4500	1629	364	0	13
4503	1630	364	0	14
4506	1630	364	0	15
4509	1630	364	0	12
4512	1630	364	0	13
4515	1630	363	0	13
4518	1630	364	0	10
4521	1629	364	0	11
4524	1629	364	0	12
4527	1630	364	0	12
4530	1629	364	0	13
4533	1629	364	0	10
4536	1631	364	0	12
4539	1631	364	0	11
4542	1630	364	0	12
4545	1631	364	0	12
4548	1631	364	0	13
4551	1631	364	0	11
4554	1630	364	0	13
4557	1629	364	0	15
4560	1628	364	0	15
4563	1628	364	0	13
4566	1628	364	0	12
4569	1627	364	0	12
4572	1629	364	0	14
4575	1629	364	0	15
4578	1629	364	0	11
4581	1630	364	0	9
4584	1630	364	0	11
4587	1630	364	0	11
4590	1629	364	0	12
4593	1628	364	0	16
4596	1627	365	0	14
4599	1628	365	0	15
4602	1628	364	0	15
4605	1629	364	0	14
4608	1629	364	0	14
4611	1629	364	0	16
4614	1628	364	0	15
4617	1628	364	0	14
4620	1627	364	0	14
4623	1627	364	0	15
4626	1628	364	0	14
4629	1627	365	0	15
4632	1627	365	0	16
4635	1627	364	0	16
4638	1628	365	0	14
4641	1628	365	0	14
4644	1628	365	0	15
4647	1627	365	0	13
4650	1627	365	0	14
4653	1628	365	0	14
4656	1628	365	0	15
4659	1628	365	0	16
4662	1627	365	0	15
4665	1627	365	0	16
4668	1627	365	0	15
4671	1627	365	0	14
4674	1628	365	0	14
4677	1627	365	0	15
4680	1627	365	0	15
4683	1627	365	0	15
4686	1627	365	0	12
4689	1627	365	0	14
4692	1626	365	0	10
4695	1628	364	0	11
4698	1628	364	0	11
4701	1626	364	0	10
4704	1626	365	0	11
4707	1626	364	0	10
4710	1626	364	0	12
4713	1626	364	0	13
4716	1625	364	0	9
4719	1625	364	0	10
4722	1627	364	0	12
4725	1627	364	0	13
4728	1626	364	0	10
4731	1626	364	0	14
4734	1626	364	0	13
4737	1625	364	0	12
4740	1624	364	0	11
4743	1621	364	0	9
4746	1623	364	0	10
4749	1625	364	0	10
4752	1624	364	0	11
4755	1625	365	0	14
4758	1626	364	0	11
4761	1626	364	0	11
4764	1626	364	0	13
4767	1626	364	0	16
4770	1627	364	0	16
4773	1627	364	0	17
4776	1626	364	0	15
4779	1626	364	0	14
4782	1626	364	0	13
4785	1625	365	0	14
4788	1626	365	0	13
4791	1627	364	0	14
4794	1628	364	0	15
4797	1629	364	0	16
4800	1628	364	0	17
4803	1628	364	0	15
4806	1628	364	0	16
4809	1627	364	0	17
4812	1625	364	0	14
4815	1626	364	0	17
4818	1628	364	0	16
4821	1628	364	0	18
4824	1626	364	0	16
4827	1625	365	0	14
4830	1623	365	0	12
4833	1624	365	0	10
4836	1624	365	0	9
4839	1625	364	0	10
4842	1625	364	0	11
4845	1625	365	0	13
4848	1626	366	0	14
4851	1625	366	0	10
4854	1626	365	0	11
4857	1626	365	0	9
4860	1624	366	0	13
4863	1626	365	0	15
4866	1628	364	0	13
4869	1627	364	0	10
4872	1626	364	0	10
4875	1627	364	0	8
4878	1627	365	0	12
4881	1629	364	0	10
4884	1628	364	0	10
4887	1628	364	0	11
4890	1628	364	0	12
4893	1627	365	0	12
4896	1627	364	0	12
4899	1627	364	0	11
4902	1627	364	0	12
4905	1628	364	0	11
4908	1628	364	0	10
4911	1629	363	0	13
4914	1628	363	0	12
4917	1626	364	0	11
4920	1625	364	0	10
4923	1624	363	0	7
4926	1626	363	0	9
4929	1626	363	0	9
4932	1626	363	0	8
4935	1627	363	0	11
4938	1628	363	0	14
4941	1627	364	0	17
4944	1627	365	0	21
4947	1628	364	0	21
4950	1629	364	0	25
4953	1629	363	0	15
4956	1629	363	0	12
4959	1631	364	0	13
4962	1631	363	0	9
4965	1631	363	0	5
4968	1630	363	0	7
4971	1630	363	0	5
4974	1630	363	0	7
4977	1629	363	0	8
4980	1630	362	0	11
4983	1629	362	0	14
4986	1629	361	0	17
4989	1628	362	0	18
4992	1628	365	0	23
4995	1628	366	0	24
4998	1628	364	0	14
5001	1630	363	0	17
5004	1628	365	0	20
5007	1628	365	0	20
5010	1625	366	0	16
5013	1627	365	0	16
5016	1630	365	0	18
5019	1631	364	0	22
5022	1631	364	0	23
5025	1630	365	0	21
5028	1630	364	0	21
5031	1630	364	0	20
5034	1631	364	0	20
5037	1630	364	0	21
5040	1630	364	0	20
5043	1630	364	0	20
5046	1630	364	0	20
5049	1630	365	0	19
5052	1629	365	0	18
5055	1628	365	0	17
5058	1628	365	0	16
5061	1628	365	0	16
5064	1628	365	0	16
5067	1628	365	0	15
5070	1628	365	0	15
5073	1628	365	0	14
5076	1628	365	0	15
5079	1628	365	0	15
5082	1628	365	0	14
5085	1628	365	0	14
5088	1628	365	0	13
5091	1629	365	0	18
5094	1629	365	0	17
5097	1628	365	0	15
5100	1629	364	0	16
5103	1630	364	0	18
5106	1631	364	0	19
5109	1631	364	0	19
5112	1633	363	0	20
5115	1632	363	0	20
5118	1630	364	0	198
5121	1630	364	0	16
5124	1630	364	0	15
5127	1629	364	0	14
5130	1630	364	0	13
5133	1630	364	0	13
5136	1631	364	0	13
5139	1630	364	0	13
5142	1629	364	0	12
5145	1630	364	0	14
5148	1630	363	0	13
5151	1630	363	0	12
5154	1631	362	0	16
5157	1633	361	0	15
5160	1634	362	0	15
5163	1635	361	0	15
5166	1635	362	0	12
5169	1636	362	0	13
5172	1635	362	0	13
5175	1636	362	0	12
5178	1635	362	0	13
5181	1636	362	0	12
5184	1636	361	0	10
5187	1637	360	0	10
5190	1637	360	0	12
5193	1636	360	0	12
5196	1637	361	0	12
5199	1637	361	0	13
5202	1638	361	0	13
5205	1638	360	0	15
5208	1638	360	0	16
5211	1638	360	0	16
5214	1638	360	0	15
5217	1638	360	0	14
5220	1638	359	0	15
5223	1639	359	0	16
5226	1638	359	0	15
5229	1638	359	0	15
5232	1638	359	0	14
5235	1639	358	0	13
5238	1639	358	0	13
5241	1640	358	0	13
5244	1640	358	0	12
5247	1639	358	0	13
5250	1640	358	0	16
5253	1641	358	0	21
5256	1641	357	0	22
5259	1641	357	0	22
5262	1641	357	0	24
5265	1642	357	0	25
5268	1641	357	0	26
5271	1641	357	0	26
5274	1641	357	0	27
5277	1640	357	0	27
5280	1640	356	0	26
5283	1640	356	0	26
5286	1640	356	0	26
5289	1641	356	0	25
5292	1641	356	0	23
5295	1641	356	0	21
5298	1641	356	0	20
5301	1641	356	0	20
5304	1640	356	0	18
5307	1640	356	0	18
5310	1640	356	0	17
5313	1640	356	0	19
5316	1641	356	0	19
5319	1641	356	0	19
5322	1640	356	0	20
5325	1640	356	0	17
5328	1640	356	0	16
5331	1640	356	0	17
5334	1640	356	0	16
5337	1640	356	0	19
5340	1639	356	0	18
5343	1640	355	0	18
5346	1640	356	0	19
5349	1639	356	0	18
5352	1639	355	0	16
5355	1639	355	0	14
5358	1639	355	0	16
5361	1639	355	0	16
5364	1639	355	0	17
5367	1640	355	0	16
5370	1639	355	0	16
5373	1639	355	0	18
5376	1639	355	0	20
5379	1639	355	0	20
5382	1639	356	0	18
5385	1639	355	0	17
5388	1639	355	0	18
5391	1639	355	0	17
5394	1639	355	0	17
5397	1639	355	0	20
5400	1639	355	0	21
5403	1639	355	0	20
5406	1639	355	0	20
5409	1639	355	0	19
5412	1639	355	0	19
5415	1639	355	0	20
5418	1639	355	0	19
5421	1639	355	0	17
5424	1639	355	0	18
5427	1639	355	0	17
5430	1639	355	0	18
5433	1639	355	0	18
5436	1640	355	0	14
5439	1640	355	0	13
5442	1640	355	0	13
5445	1640	355	0	13
5448	1640	354	0	12
5451	1640	354	0	11
5454	1640	354	0	10
5457	1640	354	0	12
5460	1640	354	0	8
5463	1641	353	0	8
5466	1641	353	0	9
5469	1641	353	0	11
5472	1642	352	0	6
5475	1643	351	0	4
5478	1644	350	0	1
5481	1644	349	0	0
5484	1643	347	0	358
5487	1643	347	0	358
5490	1643	347	0	358
5493	1644	347	0	1
5496	1645	346	0	358
5499	1646	346	0	1
5502	1646	346	0	359
5505	1647	347	0	4
5508	1647	347	0	5
5511	1648	348	0	5
5514	1650	347	0	3
5517	1651	348	0	7
5520	1652	349	0	7
5523	1652	349	0	4
5526	1652	349	0	3
5529	1652	349	0	6
5532	1654	350	0	1
5535	1655	350	0	5
5538	1655	351	0	5
5541	1655	351	0	6
5544	1654	351	0	6
5547	1654	350	0	6
5550	1654	351	0	4
5553	1654	351	0	5
5556	1655	351	0	4
5559	1655	351	0	0
5562	1655	351	0	3
5565	1655	350	0	3
5568	1655	350	0	3
5571	1655	350	0	4
5574	1655	350	0	2
5577	1655	351	0	4
5580	1655	351	0	2
5583	1655	351	0	3
5586	1655	350	0	3
5589	1655	350	0	5
5592	1655	350	0	5
5595	1656	351	0	4
5598	1656	350	0	3
5601	1655	350	0	3
5604	1654	349	0	3
5607	1653	348	0	5
5610	1653	346	0	3
5613	1653	346	0	4
5616	1653	346	0	0
5619	1652	345	0	357
5622	1652	344	0	356
5625	1652	343	0	353
5628	1652	342	0	349
5631	1653	342	0	351
5634	1651	343	0	358
5637	1651	344	0	3
5640	1651	345	0	4
5643	1651	344	0	5
5646	1651	343	0	1
5649	1651	343	0	3
5652	1652	344	0	0
5655	1653	345	0	3
5658	1654	346	0	8
5661	1655	346	0	9
5664	1655	347	0	13
5667	1654	348	0	15
5670	1654	348	0	16
5673	1654	348	0	16
5676	1653	349	0	16
5679	1653	349	0	16
5682	1654	350	0	10
5685	1654	351	0	12
5688	1653	351	0	16
5691	1652	350	0	12
5694	1652	350	0	15
5697	1651	349	0	17
5700	1653	347	0	16
5703	1653	347	0	17
5706	1653	347	0	17
5709	1653	348	0	19
5712	1655	349	0	12
5715	1657	350	0	12
5718	1659	349	0	13
5721	1659	349	0	18
5724	1659	349	0	21
5727	1657	351	0	23
5730	1658	351	0	23
5733	1658	351	0	24
5736	1658	352	0	24
5739	1658	352	0	25
5742	1659	352	0	24
5745	1659	351	0	21
5748	1658	352	0	21
5751	1656	352	0	17
5754	1654	352	0	16
5757	1654	352	0	15
5760	1654	352	0	14
5763	1654	352	0	16
5766	1654	352	0	18
5769	1654	352	0	22
5772	1654	351	0	19
5775	1654	350	0	17
5778	1655	349	0	16
5781	1655	350	0	16
5784	1655	350	0	17
5787	1654	350	0	17
5790	1654	351	0	18
5793	1654	351	0	18
5796	1654	351	0	18
5799	1654	352	0	18
5802	1652	352	0	20
5805	1652	352	0	20
5808	1653	352	0	19
5811	1653	352	0	21
5814	1653	352	0	19
5817	1654	352	0	20
5820	1654	351	0	18
5823	1656	351	0	17
5826	1656	351	0	17
5829	1656	351	0	15
5832	1657	351	0	15
5835	1658	350	0	13
5838	1658	349	0	13
5841	1658	348	0	12
5844	1660	349	0	13
5847	1661	350	0	11
5850	1661	351	0	11
5853	1663	351	0	11
5856	1663	351	0	17
5859	1663	351	0	11
5862	1664	351	0	13
5865	1665	351	0	7
5868	1668	349	0	1
5871	1668	348	0	0
5874	1665	348	0	2
5877	1666	347	0	1
5880	1667	348	0	4
5883	1668	347	0	4
5886	1669	346	0	5
5889	1670	346	0	5
5892	1669	346	0	5
5895	1668	346	0	5
5898	1669	346	0	6
5901	1668	345	0	7
5904	1667	345	0	7
5907	1667	344	0	6
5910	1667	344	0	5
5913	1668	343	0	4
5916	1668	343	0	7
5919	1669	343	0	9
5922	1669	343	0	12
5925	1670	342	0	10
5928	1671	342	0	10
5931	1671	342	0	14
5934	1671	341	0	17
5937	1670	341	0	19
5940	1670	341	0	21
5943	1670	341	0	26
5946	1669	343	0	34
5949	1670	344	0	35
5952	1671	345	0	33
5955	1670	346	0	36
5958	1667	347	0	36
5961	1667	348	0	33
5964	1666	349	0	29
5967	1664	349	0	29
5970	1665	349	0	29
5973	1664	349	0	32
5976	1664	350	0	32
5979	1662	351	0	34
5982	1662	351	0	37
5985	1661	352	0	35
5988	1661	352	0	33
5991	1662	352	0	33
5994	1662	352	0	31
5997	1660	353	0	29
6000	1657	353	0	25
6003	1656	353	0	27
6006	1657	352	0	26
6009	1656	352	0	28
6012	1655	353	0	28
6015	1655	353	0	30
[truncated: 975 more rows]
