# Supplementary material for: Markerless tracking of an entire honey bee colony
Source: Nat Commun. 2021 Mar 19;12:1733. doi: 10.1038/s41467-021-21769-1 (PMC7979864; doi:10.1038/s41467-021-21769-1)
Supplement: Supplementary file 4 — Description of Additional Supplementary Files [file 41467_2021_21769_MOESM4_ESM.zip › raw_source/fig_5_sup_fig_21_22/S1_trajectories/000905.txt]

0	760	572	0	28
3	760	576	0	27
6	758	577	0	30
9	756	578	0	32
12	757	579	0	28
15	756	579	0	37
18	755	581	0	36
21	753	582	0	32
24	750	584	0	33
27	750	586	0	38
30	749	588	0	48
33	747	590	0	49
36	744	591	0	55
39	741	593	0	57
42	741	593	0	51
45	742	594	0	52
48	741	595	0	61
51	740	596	0	67
54	740	597	0	62
57	740	597	0	62
60	739	602	0	66
63	740	603	0	62
66	738	604	0	64
69	738	606	0	64
72	739	606	0	62
75	739	605	0	66
78	741	604	0	67
81	741	604	0	71
84	741	603	0	69
87	741	601	0	73
90	741	599	0	82
93	740	599	0	82
96	741	598	0	78
99	741	596	0	77
102	740	596	0	78
105	741	596	0	76
108	742	596	0	72
111	740	597	0	65
114	741	597	0	67
117	740	598	0	66
120	741	599	0	64
123	741	598	0	59
126	741	597	0	50
129	741	597	0	44
132	739	598	0	41
135	737	599	0	40
138	737	599	0	40
141	736	600	0	40
144	737	600	0	34
147	735	599	0	34
150	734	599	0	39
153	734	599	0	37
156	734	599	0	33
159	734	599	0	32
162	734	599	0	31
165	734	599	0	31
168	734	599	0	31
171	734	599	0	31
174	734	599	0	28
177	734	598	0	22
180	733	596	0	25
183	734	594	0	24
186	736	593	0	26
189	740	594	0	23
192	741	594	0	28
195	744	592	0	26
198	742	593	0	23
201	742	593	0	23
204	747	591	0	23
207	749	590	0	23
210	752	590	0	25
213	754	591	0	20
216	755	592	0	22
219	757	592	0	27
222	758	591	0	30
225	758	591	0	39
228	757	590	0	35
231	759	589	0	27
234	759	586	0	29
237	759	586	0	34
240	757	585	0	40
243	754	585	0	50
246	754	586	0	49
249	756	587	0	47
252	756	588	0	50
255	756	589	0	51
258	756	589	0	53
261	756	590	0	54
264	756	591	0	57
267	755	592	0	69
270	755	593	0	70
273	756	592	0	70
276	757	592	0	73
279	757	592	0	76
282	757	592	0	78
285	757	592	0	81
288	758	591	0	81
291	759	590	0	81
294	759	590	0	80
297	759	590	0	78
300	759	589	0	76
303	758	589	0	78
306	758	589	0	80
309	759	589	0	82
312	759	589	0	81
315	759	589	0	79
318	757	590	0	73
321	756	590	0	73
324	756	592	0	66
327	755	592	0	67
330	754	592	0	64
333	753	592	0	60
336	753	594	0	58
339	752	595	0	56
342	751	595	0	56
345	750	596	0	54
348	749	596	0	57
351	748	596	0	58
354	748	597	0	58
357	750	598	0	64
360	751	600	0	62
363	751	600	0	63
366	751	599	0	64
369	751	599	0	63
372	750	598	0	60
375	749	598	0	57
378	748	598	0	57
381	748	597	0	55
384	748	599	0	53
387	747	599	0	47
390	745	599	0	43
393	744	598	0	41
396	744	597	0	42
399	744	596	0	43
402	745	595	0	43
405	745	595	0	43
408	745	595	0	42
411	746	594	0	43
414	747	594	0	46
417	749	594	0	52
420	749	596	0	56
423	749	597	0	56
426	749	598	0	54
429	750	598	0	59
432	751	596	0	61
435	751	596	0	64
438	752	595	0	65
441	753	595	0	67
444	753	595	0	73
447	753	595	0	75
450	754	598	0	76
453	754	599	0	75
456	754	600	0	78
459	755	601	0	78
462	755	602	0	79
465	757	601	0	78
468	758	602	0	81
471	758	602	0	84
474	759	602	0	84
477	761	602	0	84
480	763	602	0	90
483	764	603	0	97
486	764	603	0	96
489	764	603	0	95
492	766	604	0	96
495	767	604	0	99
498	766	603	0	100
501	766	602	0	98
504	765	601	0	96
507	765	601	0	98
510	764	601	0	96
513	764	601	0	94
516	764	601	0	96
519	766	602	0	95
522	767	601	0	95
525	767	601	0	92
528	768	602	0	89
531	768	603	0	88
534	768	604	0	88
537	768	604	0	90
540	768	604	0	89
543	770	604	0	84
546	770	602	0	77
549	768	600	0	70
552	768	599	0	68
555	768	597	0	63
558	768	596	0	50
561	767	595	0	42
564	766	595	0	40
567	766	595	0	39
570	765	595	0	38
573	765	595	0	37
576	764	597	0	35
579	761	599	0	29
582	760	601	0	25
585	759	603	0	29
588	758	604	0	28
591	758	603	0	29
594	758	602	0	25
597	757	602	0	24
600	757	602	0	20
603	757	601	0	15
606	757	601	0	11
609	756	601	0	11
612	756	600	0	9
615	756	599	0	6
618	755	599	0	7
621	755	599	0	4
624	756	599	0	0
627	756	599	0	1
630	757	599	0	1
633	757	598	0	1
636	758	597	0	0
639	758	596	0	359
642	759	596	0	359
645	759	595	0	357
648	760	594	0	354
651	759	595	0	354
654	758	596	0	354
657	757	596	0	355
660	757	596	0	356
663	757	596	0	355
666	758	596	0	355
669	759	594	0	355
672	759	594	0	353
675	759	594	0	351
678	755	596	0	353
681	756	594	0	352
684	755	593	0	351
687	755	593	0	349
690	755	592	0	349
693	754	592	0	348
696	754	592	0	348
699	755	593	0	349
702	753	595	0	346
705	753	595	0	341
708	752	595	0	339
711	750	595	0	335
714	748	594	0	334
717	749	593	0	335
720	750	593	0	332
723	748	592	0	328
726	747	592	0	327
729	747	592	0	327
732	748	592	0	325
735	748	592	0	324
738	748	590	0	321
741	748	589	0	320
744	748	589	0	321
747	748	589	0	320
750	748	589	0	317
753	749	588	0	316
756	749	588	0	317
759	750	589	0	314
762	750	588	0	316
765	751	588	0	316
768	752	589	0	315
771	753	590	0	319
774	754	590	0	324
777	757	591	0	329
780	760	591	0	344
783	762	593	0	342
786	764	592	0	347
789	765	592	0	342
792	767	591	0	343
795	766	590	0	344
798	765	590	0	348
801	764	590	0	348
804	763	590	0	348
807	764	591	0	346
810	765	591	0	344
813	767	589	0	341
816	771	589	0	344
819	774	590	0	349
822	775	590	0	347
825	775	590	0	346
828	776	591	0	348
831	778	591	0	348
834	778	591	0	348
837	778	590	0	347
840	778	590	0	347
843	778	590	0	348
846	780	591	0	346
849	782	591	0	348
852	784	588	0	354
855	785	587	0	1
858	785	586	0	1
861	785	586	0	5
864	785	586	0	9
867	786	585	0	14
870	787	584	0	20
873	789	583	0	29
876	790	582	0	31
879	790	582	0	30
882	790	582	0	31
885	790	582	0	31
888	790	582	0	33
891	790	581	0	33
894	789	581	0	36
897	789	581	0	39
900	790	580	0	44
903	789	580	0	43
906	789	581	0	45
909	788	581	0	49
912	788	580	0	51
915	787	581	0	52
918	784	584	0	47
921	784	588	0	49
924	782	588	0	46
927	780	591	0	48
930	778	595	0	43
933	778	597	0	44
936	778	600	0	42
939	777	602	0	39
942	777	602	0	40
945	776	603	0	38
948	775	603	0	39
951	775	605	0	36
954	774	606	0	39
957	773	607	0	41
960	771	606	0	40
963	770	609	0	42
966	770	610	0	40
969	769	609	0	39
972	768	608	0	41
975	767	607	0	43
978	767	607	0	39
981	767	607	0	40
984	767	608	0	45
987	767	611	0	51
990	766	613	0	56
993	766	615	0	60
996	765	616	0	62
999	765	617	0	63
1002	765	618	0	62
1005	766	619	0	62
1008	766	620	0	60
1011	766	620	0	60
1014	766	621	0	62
1017	765	622	0	59
1020	765	621	0	58
1023	765	621	0	59
1026	765	621	0	58
1029	764	621	0	55
1032	764	622	0	56
1035	764	622	0	56
1038	763	622	0	55
1041	761	622	0	55
1044	761	623	0	55
1047	760	622	0	56
1050	760	622	0	55
1053	761	622	0	53
1056	761	622	0	54
1059	761	623	0	54
1062	761	623	0	52
1065	763	624	0	54
1068	763	625	0	54
1071	763	624	0	56
1074	762	625	0	60
1077	763	626	0	64
1080	764	627	0	66
1083	764	627	0	66
1086	765	627	0	64
1089	765	628	0	67
1092	767	626	0	61
1095	767	626	0	57
1098	766	625	0	59
1101	767	626	0	60
1104	767	627	0	63
1107	766	627	0	62
1110	761	630	0	60
1113	755	635	0	57
1116	754	637	0	54
1119	753	638	0	54
1122	753	639	0	53
1125	753	640	0	53
1128	753	641	0	52
1131	752	642	0	53
1134	752	641	0	54
1137	750	641	0	55
1140	750	641	0	55
1143	749	640	0	54
1146	748	639	0	47
1149	747	639	0	42
1152	745	640	0	40
1155	743	640	0	38
1158	743	640	0	38
1161	743	639	0	35
1164	743	639	0	31
1167	742	638	0	27
1170	741	638	0	25
1173	740	640	0	22
1176	740	641	0	22
1179	739	641	0	21
1182	738	641	0	22
1185	737	641	0	19
1188	737	640	0	13
1191	735	640	0	12
1194	735	639	0	9
1197	735	638	0	5
1200	734	638	0	3
1203	734	637	0	3
1206	734	638	0	3
1209	734	638	0	4
1212	734	637	0	4
1215	734	637	0	3
1218	734	637	0	3
1221	734	637	0	3
1224	735	637	0	4
1227	735	636	0	0
1230	736	636	0	359
1233	737	635	0	357
1236	739	635	0	359
1239	739	634	0	358
1242	738	634	0	359
1245	740	632	0	1
1248	740	631	0	0
1251	740	631	0	1
1254	740	630	0	359
1257	739	629	0	356
1260	737	629	0	355
1263	735	630	0	359
1266	734	631	0	3
1269	732	631	0	4
1272	732	631	0	2
1275	731	630	0	359
1278	731	630	0	358
1281	734	630	0	358
1284	735	630	0	358
1287	736	629	0	0
1290	738	629	0	359
1293	740	627	0	0
1296	742	627	0	359
1299	743	626	0	5
1302	747	625	0	5
1305	747	624	0	11
1308	747	623	0	19
1311	749	622	0	21
1314	751	621	0	24
1317	752	620	0	24
1320	752	620	0	24
1323	754	620	0	28
1326	754	620	0	33
1329	755	618	0	36
1332	755	618	0	36
1335	754	617	0	39
1338	754	617	0	44
1341	752	617	0	57
1344	752	617	0	61
1347	753	618	0	58
1350	753	618	0	57
1353	755	616	0	59
1356	754	616	0	64
1359	755	616	0	68
1362	756	616	0	64
1365	755	617	0	74
1368	757	618	0	78
1371	757	618	0	82
1374	757	617	0	86
1377	756	618	0	92
1380	755	618	0	95
1383	756	617	0	99
1386	756	617	0	95
1389	755	617	0	96
1392	755	616	0	99
1395	755	616	0	100
1398	754	616	0	104
1401	754	616	0	105
1404	753	616	0	105
1407	753	616	0	104
1410	753	617	0	104
1413	753	617	0	103
1416	753	617	0	99
1419	753	617	0	102
1422	753	616	0	106
1425	754	615	0	107
1428	754	614	0	108
1431	754	612	0	106
1434	752	611	0	111
1437	751	612	0	114
1440	751	612	0	111
1443	751	612	0	105
1446	753	611	0	103
1449	754	609	0	105
1452	755	608	0	110
1455	756	606	0	106
1458	756	606	0	100
1461	757	607	0	101
1464	757	607	0	103
1467	758	607	0	103
1470	757	607	0	104
1473	757	607	0	104
1476	758	608	0	103
1479	758	608	0	103
1482	759	608	0	101
1485	759	609	0	101
1488	759	610	0	100
1491	763	615	0	99
1494	764	619	0	93
1497	764	622	0	91
1500	764	623	0	92
1503	766	627	0	96
1506	769	629	0	90
1509	769	629	0	91
1512	769	629	0	90
1515	769	630	0	88
1518	770	630	0	92
1521	770	631	0	96
1524	771	632	0	101
1527	771	634	0	106
1530	771	636	0	110
1533	772	639	0	109
1536	773	641	0	113
1539	773	643	0	116
1542	773	644	0	117
1545	776	646	0	114
1548	777	645	0	113
1551	777	645	0	115
1554	778	645	0	118
1557	778	646	0	119
1560	779	646	0	118
1563	779	645	0	120
1566	779	645	0	120
1569	779	645	0	120
1572	779	645	0	122
1575	779	645	0	122
1578	779	645	0	121
1581	780	646	0	119
1584	780	647	0	118
1587	780	649	0	117
1590	780	650	0	112
1593	779	652	0	110
1596	777	654	0	110
1599	776	655	0	111
1602	774	656	0	108
1605	774	656	0	107
1608	774	656	0	107
1611	774	656	0	105
1614	774	656	0	106
1617	774	655	0	106
1620	775	657	0	103
1623	775	660	0	100
1626	774	662	0	98
1629	773	664	0	96
1632	773	663	0	97
1635	772	664	0	97
1638	771	664	0	95
1641	770	663	0	95
1644	770	663	0	94
1647	769	662	0	94
1650	768	663	0	93
1653	768	662	0	92
1656	768	662	0	94
1659	767	663	0	93
1662	768	666	0	94
1665	769	670	0	98
1668	772	674	0	94
1671	771	677	0	92
1674	771	679	0	93
1677	771	680	0	95
1680	771	681	0	95
1683	771	681	0	94
1686	772	682	0	94
1689	773	683	0	92
1692	773	684	0	93
1695	773	685	0	95
1698	773	684	0	93
1701	773	684	0	92
1704	771	683	0	95
1707	771	683	0	98
1710	771	683	0	101
1713	771	682	0	100
1716	771	682	0	99
1719	772	682	0	104
1722	772	682	0	103
1725	772	682	0	104
1728	772	683	0	101
1731	772	683	0	96
1734	772	684	0	93
1737	772	684	0	93
1740	771	684	0	90
1743	771	684	0	91
1746	771	684	0	90
1749	771	685	0	89
1752	771	686	0	89
1755	770	686	0	88
1758	770	686	0	88
1761	770	687	0	90
1764	769	687	0	88
1767	769	687	0	88
1770	769	687	0	87
1773	770	690	0	84
1776	771	692	0	86
1779	770	696	0	85
1782	770	698	0	86
1785	770	700	0	87
1788	769	701	0	86
1791	768	701	0	83
1794	768	702	0	84
1797	767	702	0	82
1800	766	704	0	86
1803	765	705	0	84
1806	764	704	0	85
1809	764	704	0	85
1812	764	704	0	86
1815	764	705	0	87
1818	764	704	0	88
1821	764	705	0	87
1824	764	705	0	85
1827	764	704	0	82
1830	764	704	0	80
1833	764	702	0	80
1836	764	702	0	82
1839	764	702	0	83
1842	763	702	0	86
1845	763	702	0	87
1848	763	701	0	89
1851	763	700	0	88
1854	762	700	0	88
1857	762	699	0	90
1860	763	699	0	91
1863	763	698	0	89
1866	763	698	0	88
1869	763	698	0	91
1872	763	696	0	91
1875	763	696	0	92
1878	763	697	0	94
1881	762	698	0	91
1884	762	698	0	94
1887	762	697	0	92
1890	761	695	0	93
1893	762	694	0	97
1896	763	692	0	97
1899	764	691	0	98
1902	764	691	0	97
1905	764	692	0	92
1908	762	693	0	94
1911	762	694	0	97
1914	762	694	0	97
1917	761	693	0	94
1920	761	693	0	91
1923	761	693	0	93
1926	761	695	0	92
1929	761	699	0	91
1932	761	699	0	88
1935	760	698	0	87
1938	761	699	0	84
1941	760	699	0	83
1944	760	702	0	82
1947	758	704	0	79
1950	757	706	0	69
1953	757	710	0	71
1956	757	712	0	75
1959	755	712	0	70
1962	754	710	0	69
1965	754	710	0	67
1968	755	710	0	73
1971	757	711	0	71
1974	757	712	0	73
1977	757	712	0	74
1980	755	711	0	71
1983	754	713	0	69
1986	753	715	0	66
1989	752	715	0	67
1992	751	716	0	69
1995	751	717	0	70
1998	751	719	0	69
2001	751	721	0	70
2004	751	726	0	72
2007	751	727	0	72
2010	750	727	0	74
2013	751	728	0	76
2016	751	728	0	76
2019	750	728	0	75
2022	750	728	0	76
2025	750	728	0	78
2028	748	727	0	74
2031	746	728	0	71
2034	745	728	0	69
2037	745	729	0	66
2040	744	730	0	67
2043	743	731	0	63
2046	742	730	0	64
2049	742	731	0	62
2052	742	731	0	61
2055	741	730	0	57
2058	739	733	0	57
2061	737	734	0	57
2064	735	733	0	51
2067	733	734	0	50
2070	731	733	0	45
2073	731	733	0	46
2076	730	735	0	47
2079	730	735	0	48
2082	729	736	0	46
2085	728	737	0	46
2088	728	737	0	42
2091	726	737	0	39
2094	725	738	0	41
2097	724	738	0	45
2100	722	741	0	41
2103	721	743	0	36
2106	720	745	0	35
2109	720	747	0	34
2112	718	748	0	38
2115	717	748	0	42
2118	718	749	0	42
2121	717	751	0	44
2124	716	751	0	46
2127	716	751	0	45
2130	716	751	0	44
2133	715	751	0	45
2136	713	750	0	47
2139	713	749	0	50
2142	713	750	0	53
2145	712	752	0	48
2148	709	753	0	49
2151	706	757	0	49
2154	705	758	0	51
2157	705	760	0	53
2160	706	760	0	52
2163	704	760	0	51
2166	702	761	0	48
2169	701	761	0	48
2172	701	762	0	48
2175	702	762	0	49
2178	700	763	0	48
2181	699	763	0	49
2184	699	764	0	49
2187	698	766	0	49
2190	698	767	0	51
2193	697	767	0	50
2196	697	766	0	52
2199	698	763	0	53
2202	698	761	0	49
2205	697	760	0	48
2208	696	758	0	49
2211	696	757	0	51
2214	696	757	0	51
2217	695	757	0	51
2220	693	758	0	49
2223	691	759	0	46
2226	686	760	0	51
2229	685	760	0	48
2232	684	761	0	49
2235	684	762	0	51
2238	684	762	0	48
2241	684	763	0	47
2244	685	762	0	45
2247	684	764	0	48
2250	684	764	0	44
2253	685	763	0	44
2256	684	764	0	43
2259	684	763	0	40
2262	685	762	0	40
2265	685	761	0	39
2268	685	760	0	37
2271	685	760	0	39
2274	683	764	0	47
2277	683	764	0	47
2280	681	764	0	49
2283	681	762	0	47
2286	680	763	0	46
2289	680	765	0	50
2292	680	766	0	46
2295	678	767	0	44
2298	675	770	0	45
2301	674	771	0	43
2304	673	772	0	44
2307	672	771	0	44
2310	672	770	0	47
2313	670	770	0	48
2316	669	770	0	44
2319	669	770	0	46
2322	668	770	0	47
2325	669	770	0	45
2328	669	770	0	44
2331	668	770	0	43
2334	669	769	0	41
2337	671	768	0	40
2340	670	768	0	40
2343	669	767	0	43
2346	667	767	0	45
2349	668	767	0	47
2352	668	766	0	50
2355	669	764	0	53
2358	670	764	0	57
2361	672	764	0	58
2364	672	763	0	62
2367	673	763	0	60
2370	674	764	0	56
2373	674	765	0	60
2376	674	765	0	55
2379	673	767	0	55
2382	673	766	0	55
2385	674	767	0	54
2388	674	769	0	55
2391	673	771	0	57
2394	672	773	0	58
2397	671	777	0	62
2400	670	780	0	65
2403	668	782	0	65
2406	668	782	0	68
2409	668	783	0	68
2412	668	785	0	67
2415	672	787	0	71
2418	673	788	0	72
2421	671	789	0	81
2424	669	789	0	80
2427	668	788	0	75
2430	668	788	0	73
2433	669	788	0	70
2436	670	789	0	72
2439	671	789	0	78
2442	671	790	0	77
2445	671	791	0	78
2448	671	790	0	77
2451	671	790	0	76
2454	671	789	0	76
2457	670	789	0	76
2460	670	789	0	75
2463	670	789	0	78
2466	670	789	0	79
2469	670	790	0	81
2472	670	791	0	82
2475	670	791	0	80
2478	670	791	0	80
2481	670	791	0	79
2484	670	791	0	78
2487	670	790	0	77
2490	670	791	0	80
2493	670	791	0	81
2496	670	791	0	81
2499	670	791	0	82
2502	670	792	0	84
2505	670	792	0	84
2508	670	792	0	84
2511	670	792	0	83
2514	670	792	0	82
2517	670	792	0	84
2520	670	792	0	84
2523	670	791	0	83
2526	670	790	0	81
2529	669	789	0	78
2532	670	789	0	79
2535	669	789	0	78
2538	670	789	0	82
2541	670	789	0	85
2544	671	790	0	86
2547	671	790	0	85
2550	671	790	0	86
2553	672	790	0	88
2556	671	788	0	88
2559	671	789	0	92
2562	671	789	0	91
2565	672	789	0	91
2568	671	789	0	92
2571	671	789	0	89
2574	672	789	0	90
2577	672	789	0	91
2580	672	790	0	91
2583	672	790	0	90
2586	672	790	0	90
2589	672	790	0	91
2592	672	790	0	91
2595	672	790	0	90
2598	673	788	0	93
2601	674	785	0	96
2604	674	784	0	93
2607	674	785	0	86
2610	673	787	0	83
2613	673	789	0	81
2616	673	789	0	81
2619	673	790	0	79
2622	673	791	0	78
2625	672	792	0	78
2628	671	792	0	76
2631	671	792	0	74
2634	670	792	0	72
2637	670	792	0	73
2640	669	791	0	66
2643	668	792	0	61
2646	667	792	0	60
2649	666	791	0	58
2652	665	792	0	57
2655	664	794	0	57
2658	663	794	0	56
2661	661	795	0	59
2664	660	796	0	62
2667	659	796	0	61
2670	659	796	0	62
2673	658	796	0	61
2676	658	797	0	62
2679	657	798	0	64
2682	656	799	0	64
2685	655	799	0	58
2688	655	799	0	57
2691	654	800	0	57
2694	654	799	0	55
2697	653	798	0	52
2700	653	798	0	51
2703	652	798	0	51
2706	652	802	0	56
2709	652	802	0	57
2712	651	802	0	55
2715	650	801	0	53
2718	650	803	0	52
2721	649	804	0	54
2724	648	806	0	54
2727	647	806	0	52
2730	646	808	0	51
2733	645	808	0	51
2736	644	810	0	50
2739	644	810	0	49
2742	644	813	0	48
2745	644	814	0	48
2748	641	817	0	48
2751	638	820	0	51
2754	636	823	0	54
2757	635	823	0	55
2760	635	823	0	54
2763	635	823	0	55
2766	635	823	0	56
2769	636	823	0	54
2772	635	823	0	54
2775	635	823	0	51
2778	635	822	0	53
2781	636	821	0	52
2784	636	821	0	55
2787	636	820	0	55
2790	636	820	0	54
2793	636	820	0	55
2796	636	820	0	54
2799	636	819	0	53
2802	636	819	0	52
2805	635	819	0	50
2808	635	820	0	49
2811	634	819	0	49
2814	633	820	0	48
2817	633	820	0	50
2820	634	819	0	46
2823	634	818	0	46
2826	635	819	0	49
2829	635	820	0	50
2832	634	821	0	50
2835	633	822	0	49
2838	632	824	0	46
2841	632	826	0	50
2844	631	826	0	50
2847	631	826	0	50
2850	631	827	0	50
2853	631	826	0	50
2856	630	827	0	50
2859	629	827	0	51
2862	628	828	0	51
2865	628	829	0	50
2868	627	829	0	51
2871	627	829	0	51
2874	627	829	0	51
2877	625	828	0	47
2880	623	828	0	45
2883	622	828	0	42
2886	621	828	0	40
2889	622	827	0	41
2892	621	826	0	42
2895	622	826	0	41
2898	623	826	0	42
2901	623	826	0	41
2904	623	825	0	40
2907	623	825	0	41
2910	621	824	0	48
2913	620	823	0	41
2916	621	825	0	45
2919	622	824	0	46
2922	622	824	0	48
2925	623	825	0	52
2928	626	824	0	57
2931	628	822	0	57
2934	630	820	0	58
2937	629	819	0	59
2940	629	819	0	59
2943	629	820	0	60
2946	630	819	0	61
2949	630	820	0	60
2952	630	820	0	60
2955	630	821	0	59
2958	630	821	0	59
2961	630	821	0	61
2964	630	822	0	60
2967	629	824	0	59
2970	629	823	0	55
2973	628	824	0	54
2976	626	826	0	53
2979	626	826	0	52
2982	627	827	0	55
2985	626	829	0	54
2988	626	829	0	55
2991	626	828	0	56
2994	626	829	0	56
2997	627	830	0	57
3000	628	831	0	58
3003	627	831	0	57
3006	628	830	0	55
3009	627	829	0	55
3012	627	829	0	54
3015	628	829	0	53
3018	627	829	0	53
3021	626	829	0	52
3024	626	829	0	51
3027	626	829	0	51
3030	627	828	0	52
3033	626	828	0	52
3036	625	829	0	52
3039	624	830	0	48
3042	623	830	0	45
3045	623	831	0	46
3048	623	831	0	46
3051	624	831	0	46
3054	623	832	0	46
3057	622	832	0	48
3060	621	833	0	46
3063	621	832	0	45
3066	622	832	0	45
3069	622	832	0	46
3072	622	831	0	45
3075	622	831	0	44
3078	622	831	0	46
3081	622	832	0	45
3084	622	831	0	46
3087	622	831	0	42
3090	622	831	0	42
3093	622	831	0	40
3096	621	830	0	37
3099	620	830	0	34
3102	621	829	0	32
3105	621	829	0	31
3108	621	828	0	29
3111	620	828	0	30
3114	621	828	0	30
3117	620	828	0	28
3120	619	828	0	28
3123	619	828	0	28
3126	618	829	0	30
3129	617	829	0	29
3132	617	829	0	28
3135	617	829	0	30
3138	617	830	0	31
3141	619	830	0	36
3144	620	830	0	40
3147	621	830	0	44
3150	622	830	0	44
3153	623	830	0	47
3156	624	829	0	46
3159	622	830	0	46
3162	622	830	0	44
3165	621	830	0	45
3168	620	831	0	47
3171	619	832	0	46
3174	619	833	0	46
3177	620	833	0	46
3180	621	833	0	47
3183	622	832	0	46
3186	624	832	0	47
3189	625	831	0	48
3192	626	830	0	51
3195	627	827	0	52
3198	631	821	0	49
3201	630	821	0	47
3204	629	820	0	42
3207	629	819	0	42
3210	630	820	0	53
3213	629	820	0	55
3216	629	821	0	55
3219	630	820	0	55
3222	630	821	0	56
3225	630	820	0	55
3228	630	820	0	52
3231	629	819	0	50
3234	629	821	0	52
3237	628	821	0	53
3240	628	822	0	52
3243	628	822	0	52
3246	627	823	0	52
3249	626	824	0	49
3252	625	825	0	49
3255	625	827	0	49
3258	625	826	0	48
3261	624	827	0	47
3264	623	827	0	47
3267	623	826	0	46
3270	623	825	0	47
3273	623	824	0	53
3276	623	824	0	54
3279	626	824	0	54
3282	628	823	0	57
3285	630	822	0	62
3288	631	822	0	60
3291	632	822	0	60
3294	632	822	0	60
3297	632	821	0	59
3300	632	821	0	59
3303	631	820	0	59
3306	630	820	0	57
3309	630	820	0	58
3312	629	819	0	58
3315	629	820	0	57
3318	629	820	0	55
3321	628	821	0	55
3324	629	820	0	54
3327	628	820	0	57
3330	628	820	0	56
3333	628	820	0	57
3336	627	820	0	57
3339	626	820	0	56
3342	627	820	0	56
3345	627	820	0	55
3348	626	821	0	57
3351	626	820	0	58
3354	626	820	0	55
3357	626	820	0	59
3360	626	819	0	56
3363	626	819	0	56
3366	627	820	0	55
3369	627	820	0	56
3372	627	820	0	57
3375	628	819	0	59
3378	629	820	0	62
3381	629	820	0	60
3384	629	820	0	60
3387	629	820	0	59
3390	629	820	0	59
3393	629	820	0	59
3396	629	820	0	59
3399	628	820	0	56
3402	628	820	0	59
3405	627	821	0	57
3408	627	821	0	59
3411	627	821	0	58
3414	627	821	0	58
3417	627	821	0	58
3420	627	821	0	55
3423	626	820	0	56
3426	626	820	0	57
3429	626	820	0	58
3432	626	820	0	57
3435	627	820	0	56
3438	627	819	0	55
3441	627	820	0	53
3444	627	821	0	54
3447	627	820	0	57
3450	627	820	0	59
3453	627	820	0	60
3456	626	821	0	59
3459	623	823	0	62
3462	623	824	0	59
3465	623	822	0	60
3468	624	821	0	66
3471	624	821	0	68
3474	624	822	0	68
3477	623	823	0	67
3480	622	823	0	64
3483	620	825	0	57
3486	621	826	0	59
3489	622	825	0	60
3492	624	826	0	64
3495	626	827	0	63
3498	627	828	0	65
3501	627	827	0	66
3504	627	827	0	66
3507	627	827	0	64
3510	626	826	0	64
3513	626	826	0	60
3516	625	827	0	58
3519	624	828	0	66
3522	624	830	0	76
3525	624	831	0	83
3528	625	832	0	89
3531	627	834	0	97
3534	629	834	0	97
3537	629	835	0	101
3540	628	835	0	103
3543	628	835	0	102
3546	628	836	0	103
3549	627	836	0	102
3552	627	836	0	105
3555	627	836	0	104
3558	627	836	0	104
3561	627	837	0	107
3564	627	837	0	111
3567	627	837	0	114
3570	626	837	0	118
3573	625	835	0	122
3576	625	834	0	119
3579	625	835	0	120
3582	625	834	0	122
3585	625	834	0	124
3588	624	834	0	124
3591	624	835	0	125
3594	624	834	0	123
3597	623	834	0	124
3600	623	834	0	128
3603	624	834	0	128
3606	624	834	0	131
3609	624	834	0	138
3612	623	834	0	138
3615	622	834	0	136
3618	622	833	0	134
3621	622	833	0	135
3624	623	834	0	138
3627	623	834	0	141
3630	624	834	0	138
3633	625	834	0	136
3636	625	835	0	141
3639	626	835	0	146
3642	626	836	0	149
3645	629	838	0	149
3648	630	839	0	149
3651	630	839	0	145
3654	630	839	0	144
3657	629	839	0	143
3660	629	839	0	145
3663	629	840	0	147
3666	629	840	0	147
3669	629	840	0	147
3672	628	839	0	150
3675	627	839	0	149
3678	625	838	0	153
3681	625	838	0	154
3684	626	838	0	153
3687	629	838	0	154
3690	629	839	0	157
3693	629	839	0	163
3696	630	840	0	163
3699	630	840	0	161
3702	631	840	0	162
3705	630	841	0	162
3708	631	841	0	163
3711	631	841	0	163
3714	632	841	0	162
3717	632	842	0	163
3720	632	842	0	162
3723	633	842	0	165
3726	633	842	0	165
3729	633	842	0	162
3732	632	841	0	161
3735	633	841	0	162
3738	633	842	0	161
3741	633	843	0	164
3744	633	843	0	167
3747	633	843	0	166
3750	633	843	0	164
3753	634	842	0	164
3756	633	842	0	166
3759	633	842	0	167
3762	633	842	0	174
3765	633	843	0	176
3768	634	841	0	176
3771	633	841	0	178
3774	633	840	0	177
3777	633	837	0	180
3780	634	836	0	186
3783	634	835	0	189
3786	633	835	0	191
3789	633	835	0	193
3792	634	832	0	193
3795	633	832	0	192
3798	633	832	0	193
3801	632	833	0	191
3804	633	833	0	192
3807	635	832	0	193
3810	635	831	0	191
3813	635	831	0	188
3816	633	830	0	186
3819	633	830	0	189
3822	633	829	0	187
3825	635	829	0	183
3828	636	829	0	180
3831	638	830	0	171
3834	638	831	0	169
3837	638	831	0	168
3840	638	831	0	167
3843	638	831	0	167
3846	638	832	0	164
3849	638	832	0	163
3852	638	833	0	167
3855	638	833	0	168
3858	639	833	0	167
3861	638	833	0	166
3864	638	833	0	164
3867	638	834	0	164
3870	638	834	0	166
3873	638	834	0	164
3876	638	834	0	165
3879	638	834	0	164
3882	638	834	0	164
3885	638	834	0	162
3888	638	834	0	165
3891	638	834	0	165
3894	638	834	0	166
3897	638	834	0	168
3900	638	834	0	169
3903	638	835	0	169
3906	637	834	0	172
3909	636	834	0	172
3912	635	833	0	169
3915	634	836	0	165
3918	635	836	0	167
3921	635	836	0	167
3924	634	836	0	167
3927	634	837	0	167
3930	634	837	0	164
3933	634	836	0	161
3936	633	836	0	159
3939	632	836	0	155
3942	632	836	0	153
3945	631	836	0	155
3948	631	837	0	339
3951	632	836	0	340
3954	631	836	0	339
3957	632	836	0	337
3960	631	836	0	340
3963	632	836	0	340
3966	632	836	0	340
3969	632	836	0	342
3972	632	836	0	343
3975	633	836	0	164
3978	634	836	0	161
3981	634	836	0	162
3984	634	836	0	159
3987	635	835	0	157
3990	635	835	0	155
3993	635	834	0	159
3996	635	834	0	160
3999	636	834	0	159
4002	636	834	0	158
4005	636	834	0	158
4008	637	834	0	158
4011	637	834	0	157
4014	637	834	0	155
4017	638	833	0	150
4020	638	834	0	148
4023	638	834	0	147
4026	638	833	0	148
4029	637	834	0	150
4032	636	834	0	153
4035	634	835	0	155
4038	633	835	0	151
4041	632	835	0	151
4044	631	835	0	151
4047	630	835	0	152
4050	630	835	0	149
4053	630	835	0	149
4056	630	835	0	150
4059	630	836	0	150
4062	630	837	0	150
4065	629	836	0	154
4068	627	837	0	160
4071	627	838	0	160
4074	627	839	0	162
4077	627	838	0	166
4080	627	838	0	163
4083	627	838	0	167
4086	626	838	0	171
4089	626	838	0	174
4092	625	837	0	174
4095	624	837	0	176
4098	625	840	0	176
4101	624	841	0	174
4104	624	841	0	178
4107	623	841	0	175
4110	623	841	0	174
4113	625	840	0	174
4116	626	841	0	172
4119	626	842	0	172
4122	626	842	0	173
4125	626	842	0	168
4128	625	842	0	168
4131	626	843	0	169
4134	626	843	0	167
4137	626	843	0	167
4140	626	843	0	167
4143	627	843	0	168
4146	627	843	0	168
4149	628	843	0	166
4152	629	843	0	166
4155	629	844	0	346
4158	627	843	0	162
4161	626	840	0	166
4164	627	838	0	177
4167	628	838	0	180
4170	628	838	0	186
4173	628	837	0	186
4176	627	836	0	187
4179	627	835	0	189
4182	626	835	0	189
4185	625	834	0	191
4188	625	835	0	189
4191	626	835	0	188
4194	625	835	0	188
4197	625	835	0	188
4200	623	835	0	186
4203	621	835	0	187
4206	622	835	0	188
4209	621	835	0	188
4212	622	835	0	183
4215	624	835	0	180
4218	625	836	0	176
4221	626	837	0	176
4224	625	837	0	175
4227	625	838	0	172
4230	625	839	0	164
4233	624	839	0	161
4236	624	839	0	163
4239	624	838	0	163
4242	623	838	0	163
4245	625	839	0	166
4248	625	839	0	168
4251	625	840	0	169
4254	626	841	0	170
4257	625	841	0	173
4260	625	842	0	177
4263	626	842	0	183
4266	626	843	0	183
4269	625	843	0	186
4272	625	843	0	186
4275	625	843	0	186
4278	625	844	0	190
4281	625	845	0	188
4284	626	845	0	186
4287	625	846	0	187
4290	626	846	0	188
4293	625	847	0	192
4296	625	847	0	192
4299	625	847	0	194
4302	625	847	0	193
4305	625	847	0	193
4308	625	847	0	191
4311	625	847	0	191
4314	625	847	0	192
4317	626	846	0	193
4320	626	846	0	193
4323	627	847	0	193
4326	627	847	0	192
4329	627	846	0	194
4332	628	846	0	196
4335	627	846	0	195
4338	627	846	0	198
4341	626	846	0	200
4344	626	847	0	203
4347	626	847	0	204
4350	626	847	0	204
4353	626	846	0	204
4356	626	846	0	204
4359	626	846	0	203
4362	626	846	0	202
4365	625	846	0	205
4368	626	846	0	205
4371	625	847	0	199
4374	625	847	0	200
4377	626	846	0	199
4380	625	846	0	200
4383	625	846	0	201
4386	625	845	0	200
4389	624	844	0	203
4392	625	844	0	202
4395	625	843	0	203
4398	625	843	0	201
4401	625	843	0	202
4404	625	844	0	203
4407	625	845	0	202
4410	625	845	0	203
4413	624	844	0	206
4416	624	845	0	203
4419	624	845	0	201
4422	624	845	0	201
4425	624	845	0	199
4428	624	844	0	199
4431	625	844	0	196
4434	625	844	0	193
4437	625	844	0	195
4440	625	844	0	194
4443	626	844	0	188
4446	626	844	0	184
4449	625	843	0	180
4452	625	843	0	180
4455	625	843	0	181
4458	625	844	0	182
4461	625	844	0	183
4464	625	845	0	182
4467	626	846	0	175
4470	626	847	0	174
4473	626	847	0	172
4476	628	848	0	169
4479	630	850	0	172
4482	630	850	0	174
4485	632	850	0	171
4488	633	850	0	165
4491	634	850	0	170
4494	634	850	0	177
4497	634	851	0	175
4500	634	851	0	172
4503	634	851	0	173
4506	635	851	0	176
4509	636	851	0	175
4512	636	851	0	178
4515	636	852	0	176
4518	636	852	0	177
4521	636	852	0	176
4524	636	852	0	179
4527	636	852	0	178
4530	636	852	0	178
4533	637	852	0	178
4536	636	852	0	178
4539	637	852	0	178
4542	637	852	0	179
4545	637	852	0	358
4548	637	852	0	359
4551	637	852	0	358
4554	638	852	0	0
4557	638	852	0	0
4560	639	852	0	359
4563	639	852	0	180
4566	639	852	0	180
4569	639	852	0	181
4572	640	852	0	181
4575	639	852	0	180
4578	639	852	0	0
4581	639	852	0	2
4584	639	851	0	179
4587	639	851	0	180
4590	639	851	0	179
4593	639	851	0	179
4596	639	851	0	179
4599	639	851	0	179
4602	639	851	0	180
4605	639	851	0	180
4608	639	851	0	180
4611	639	851	0	180
4614	639	850	0	179
4617	638	850	0	179
4620	638	850	0	180
4623	638	850	0	176
4626	638	850	0	173
4629	638	849	0	173
4632	638	850	0	355
4635	638	850	0	357
4638	638	850	0	356
4641	637	850	0	178
4644	636	850	0	177
4647	636	850	0	178
4650	636	850	0	178
4653	636	850	0	176
4656	636	851	0	179
4659	636	850	0	178
4662	637	850	0	357
4665	636	851	0	357
4668	640	849	0	174
4671	640	848	0	173
4674	640	848	0	173
4677	640	848	0	178
4680	640	849	0	178
4683	640	848	0	178
4686	640	848	0	176
4689	640	848	0	175
4692	640	848	0	175
4695	640	848	0	177
4698	640	848	0	177
4701	640	847	0	176
4704	640	847	0	174
4707	639	847	0	176
4710	639	847	0	176
4713	639	847	0	177
4716	639	846	0	177
4719	639	846	0	176
4722	639	846	0	173
4725	638	845	0	173
4728	638	846	0	172
4731	637	845	0	172
4734	637	846	0	173
4737	637	846	0	173
4740	638	846	0	172
4743	637	846	0	172
4746	638	846	0	172
4749	638	846	0	170
4752	637	847	0	169
4755	637	846	0	169
4758	636	845	0	168
4761	636	845	0	169
4764	635	846	0	170
4767	635	846	0	172
4770	634	847	0	169
4773	634	847	0	168
4776	634	847	0	170
4779	634	846	0	170
4782	634	846	0	172
4785	634	846	0	173
4788	635	846	0	173
4791	635	845	0	174
4794	635	846	0	172
4797	635	845	0	169
4800	635	845	0	166
4803	634	845	0	162
4806	633	845	0	161
4809	633	846	0	165
4812	633	846	0	167
4815	632	846	0	169
4818	632	845	0	173
4821	632	845	0	174
4824	632	845	0	175
4827	633	845	0	176
4830	633	846	0	178
4833	633	846	0	180
4836	634	846	0	178
4839	634	847	0	180
4842	634	846	0	181
4845	635	846	0	182
4848	635	848	0	182
4851	635	849	0	179
4854	635	849	0	179
4857	635	849	0	180
4860	635	850	0	180
4863	635	849	0	179
4866	635	850	0	180
4869	635	850	0	179
4872	636	850	0	180
4875	636	850	0	177
4878	636	850	0	173
4881	636	849	0	175
4884	637	849	0	173
4887	636	850	0	175
4890	637	849	0	172
4893	637	849	0	174
4896	637	850	0	351
4899	637	849	0	173
4902	637	849	0	353
4905	638	850	0	353
4908	638	850	0	354
4911	638	850	0	354
4914	638	850	0	355
4917	638	850	0	354
4920	638	850	0	355
4923	638	850	0	352
4926	638	850	0	350
4929	638	850	0	348
4932	638	851	0	352
4935	638	850	0	353
4938	638	851	0	352
4941	638	850	0	354
4944	638	850	0	355
4947	639	850	0	175
4950	639	850	0	356
4953	639	850	0	354
4956	638	850	0	353
4959	638	850	0	354
4962	638	850	0	353
4965	638	850	0	353
4968	639	849	0	355
4971	639	849	0	178
4974	639	849	0	178
4977	639	849	0	358
4980	638	850	0	170
4983	638	850	0	352
4986	640	849	0	173
4989	639	848	0	171
4992	639	848	0	172
4995	639	847	0	173
4998	639	848	0	176
5001	639	848	0	177
5004	639	847	0	176
5007	639	847	0	177
5010	639	847	0	176
5013	639	847	0	177
5016	639	847	0	178
5019	639	847	0	178
5022	639	846	0	178
5025	638	846	0	176
5028	639	846	0	354
5031	638	846	0	355
5034	637	845	0	356
5037	638	845	0	356
5040	638	845	0	355
5043	638	845	0	356
5046	638	845	0	357
5049	637	845	0	356
5052	638	845	0	358
5055	637	845	0	358
5058	638	844	0	359
5061	638	844	0	358
5064	638	844	0	359
5067	638	844	0	359
5070	638	844	0	358
5073	638	844	0	357
5076	639	844	0	357
5079	639	844	0	357
5082	639	844	0	356
5085	639	844	0	353
5088	639	844	0	348
5091	638	845	0	349
5094	638	845	0	352
5097	637	845	0	354
5100	636	845	0	355
5103	636	846	0	173
5106	637	847	0	173
5109	638	847	0	174
5112	638	848	0	174
5115	638	848	0	171
5118	638	848	0	176
5121	638	848	0	174
5124	637	848	0	169
5127	637	849	0	170
5130	637	849	0	173
5133	637	849	0	176
5136	638	848	0	176
5139	638	848	0	175
5142	639	848	0	175
5145	639	848	0	175
5148	639	848	0	172
5151	639	848	0	172
5154	639	848	0	173
5157	639	848	0	174
5160	639	848	0	177
5163	639	848	0	181
5166	639	848	0	184
5169	638	848	0	185
5172	639	847	0	185
5175	639	846	0	180
5178	637	846	0	181
5181	635	847	0	178
5184	634	849	0	171
5187	631	849	0	163
5190	629	850	0	166
5193	628	851	0	171
5196	628	852	0	167
5199	628	851	0	166
5202	628	851	0	164
5205	630	852	0	350
5208	631	852	0	359
5211	632	851	0	178
5214	631	851	0	176
5217	630	852	0	350
5220	629	852	0	348
5223	629	851	0	169
5226	628	851	0	169
5229	628	851	0	167
5232	628	850	0	159
5235	628	851	0	162
5238	629	852	0	156
5241	629	852	0	157
5244	629	852	0	156
5247	628	852	0	160
5250	627	854	0	166
5253	627	853	0	173
5256	626	854	0	174
5259	626	854	0	177
5262	625	855	0	180
5265	623	856	0	184
5268	623	855	0	184
5271	622	855	0	182
5274	621	855	0	187
5277	620	854	0	187
5280	618	853	0	188
5283	618	853	0	188
5286	618	853	0	188
5289	618	854	0	191
5292	618	856	0	195
5295	619	857	0	198
5298	620	857	0	194
5301	620	858	0	194
5304	622	858	0	194
5307	623	859	0	198
5310	624	860	0	198
5313	625	861	0	199
5316	626	861	0	200
5319	629	861	0	193
5322	630	862	0	197
5325	630	862	0	200
5328	630	862	0	200
5331	631	862	0	200
5334	631	862	0	198
5337	632	862	0	196
5340	633	861	0	194
5343	633	861	0	196
5346	634	861	0	199
5349	634	862	0	204
5352	635	861	0	204
5355	636	859	0	206
5358	635	857	0	210
5361	636	856	0	203
5364	637	855	0	204
5367	637	854	0	203
5370	638	854	0	204
5373	637	854	0	201
5376	637	854	0	202
5379	637	853	0	200
5382	637	853	0	198
5385	637	853	0	199
5388	637	853	0	199
5391	637	853	0	196
5394	637	853	0	196
5397	637	852	0	197
5400	637	853	0	195
5403	638	853	0	194
5406	638	853	0	195
5409	638	853	0	192
5412	638	853	0	189
5415	637	853	0	190
5418	637	854	0	190
5421	635	854	0	194
5424	635	854	0	192
5427	635	854	0	192
5430	635	854	0	187
5433	635	853	0	186
5436	634	854	0	191
5439	633	855	0	194
5442	633	855	0	193
5445	632	855	0	195
5448	632	855	0	195
5451	632	855	0	196
5454	633	855	0	195
5457	633	856	0	196
5460	631	856	0	195
5463	631	856	0	194
5466	630	857	0	202
5469	630	858	0	208
5472	630	857	0	206
5475	630	856	0	208
5478	630	855	0	218
5481	629	852	0	220
5484	629	851	0	222
5487	629	851	0	220
5490	630	850	0	221
5493	632	850	0	218
5496	632	850	0	217
5499	633	850	0	216
5502	633	851	0	214
5505	633	851	0	212
5508	633	850	0	212
5511	633	850	0	209
5514	633	850	0	211
5517	633	850	0	211
5520	633	850	0	211
5523	633	850	0	211
5526	632	850	0	209
5529	633	850	0	213
5532	633	850	0	211
5535	633	850	0	211
5538	633	850	0	213
5541	633	849	0	214
5544	633	850	0	214
5547	633	850	0	214
5550	633	850	0	214
5553	632	849	0	212
5556	632	849	0	213
5559	632	849	0	212
5562	632	850	0	212
5565	630	850	0	210
5568	630	849	0	211
5571	631	848	0	211
5574	631	848	0	209
5577	631	849	0	204
5580	633	850	0	196
5583	633	852	0	195
5586	633	853	0	192
5589	633	853	0	190
5592	633	853	0	188
5595	633	854	0	187
5598	633	854	0	190
5601	634	854	0	190
5604	634	855	0	193
5607	635	855	0	193
5610	635	854	0	190
5613	635	854	0	189
5616	635	853	0	191
5619	634	853	0	190
5622	635	853	0	190
5625	635	853	0	190
5628	635	853	0	188
5631	635	853	0	189
5634	636	853	0	191
5637	635	853	0	191
5640	635	853	0	190
5643	636	853	0	190
5646	636	853	0	190
5649	635	852	0	190
5652	636	853	0	189
5655	636	852	0	189
5658	636	852	0	190
5661	636	853	0	190
5664	636	853	0	189
5667	637	853	0	187
5670	638	854	0	188
5673	638	854	0	189
5676	638	854	0	189
5679	638	853	0	189
5682	638	854	0	188
5685	638	854	0	190
5688	638	854	0	189
5691	640	853	0	192
5694	639	853	0	194
5697	639	853	0	198
5700	638	852	0	198
5703	638	852	0	197
5706	638	852	0	199
5709	638	851	0	197
5712	638	851	0	197
5715	638	851	0	199
5718	638	850	0	198
5721	638	850	0	197
5724	637	850	0	196
5727	637	850	0	198
5730	637	850	0	197
5733	637	850	0	196
5736	636	850	0	196
5739	636	850	0	195
5742	637	850	0	195
5745	636	851	0	193
5748	635	851	0	192
5751	635	852	0	194
5754	634	852	0	196
5757	634	851	0	198
5760	634	851	0	199
5763	634	851	0	199
5766	634	850	0	198
5769	634	850	0	196
5772	634	849	0	194
5775	634	849	0	194
5778	634	849	0	194
5781	634	850	0	192
5784	635	851	0	192
5787	636	852	0	189
5790	636	853	0	187
5793	637	853	0	185
5796	637	853	0	187
5799	637	854	0	188
5802	637	853	0	186
5805	637	853	0	184
5808	637	852	0	187
5811	637	851	0	193
5814	637	851	0	193
5817	638	851	0	193
5820	638	851	0	193
5823	639	849	0	195
5826	639	848	0	194
5829	639	848	0	191
5832	639	847	0	192
5835	639	847	0	193
5838	639	847	0	192
5841	639	848	0	191
5844	639	848	0	193
5847	639	848	0	193
5850	639	848	0	196
5853	638	849	0	198
5856	638	849	0	201
5859	635	850	0	206
5862	633	851	0	210
5865	631	849	0	207
5868	629	850	0	204
5871	629	852	0	201
5874	628	852	0	193
5877	627	853	0	185
5880	627	853	0	184
5883	626	853	0	181
5886	627	855	0	177
5889	628	856	0	175
5892	630	856	0	175
5895	631	857	0	172
5898	632	857	0	170
5901	630	856	0	177
5904	628	856	0	175
5907	626	859	0	167
5910	625	860	0	167
5913	625	861	0	171
5916	626	861	0	175
5919	626	861	0	170
5922	624	862	0	167
5925	624	863	0	168
5928	624	864	0	166
5931	626	864	0	167
5934	627	866	0	171
5937	631	869	0	169
5940	632	869	0	175
5943	634	869	0	178
5946	636	869	0	178
5949	636	869	0	179
5952	637	868	0	179
5955	640	867	0	188
5958	640	867	0	192
5961	640	867	0	196
5964	641	868	0	197
5967	638	870	0	200
5970	635	870	0	200
5973	635	870	0	201
5976	635	869	0	203
5979	636	868	0	202
5982	636	868	0	204
5985	636	867	0	204
5988	635	866	0	206
5991	635	866	0	203
5994	639	864	0	207
5997	640	864	0	207
[truncated: 989 more rows]
