# Supplementary material for: Markerless tracking of an entire honey bee colony
Source: Nat Commun. 2021 Mar 19;12:1733. doi: 10.1038/s41467-021-21769-1 (PMC7979864; doi:10.1038/s41467-021-21769-1)
Supplement: Supplementary file 4 — Description of Additional Supplementary Files [file 41467_2021_21769_MOESM4_ESM.zip › raw_source/fig_5_sup_fig_21_22/S1_trajectories/000124.txt]

0	744	2245	0	58
3	744	2245	0	58
6	744	2244	0	59
9	744	2245	0	58
12	744	2244	0	57
15	743	2245	0	57
18	743	2244	0	58
21	743	2245	0	58
24	743	2245	0	58
27	743	2245	0	57
30	743	2245	0	58
33	743	2245	0	58
36	743	2245	0	58
39	743	2245	0	57
42	743	2245	0	57
45	743	2245	0	57
48	744	2245	0	58
51	744	2245	0	58
54	744	2245	0	58
57	744	2245	0	58
60	744	2245	0	57
63	744	2246	0	56
66	744	2245	0	57
69	744	2246	0	56
72	744	2246	0	56
75	744	2246	0	56
78	744	2246	0	57
81	744	2246	0	56
84	744	2246	0	55
87	744	2246	0	56
90	744	2246	0	56
93	744	2246	0	55
96	744	2246	0	56
99	744	2246	0	56
102	744	2246	0	56
105	744	2246	0	56
108	744	2246	0	56
111	744	2246	0	56
114	744	2246	0	56
117	744	2246	0	55
120	744	2246	0	55
123	744	2246	0	56
126	744	2246	0	55
129	744	2246	0	56
132	744	2246	0	55
135	744	2246	0	55
138	744	2246	0	55
141	744	2246	0	55
144	744	2246	0	55
147	744	2246	0	55
150	744	2246	0	55
153	744	2246	0	55
156	744	2246	0	56
159	744	2246	0	56
162	744	2246	0	55
165	744	2246	0	55
168	744	2246	0	55
171	744	2246	0	56
174	744	2246	0	56
177	744	2246	0	56
180	744	2246	0	55
183	744	2246	0	55
186	744	2246	0	56
189	744	2246	0	55
192	744	2246	0	56
195	744	2246	0	56
198	744	2247	0	56
201	744	2247	0	56
204	744	2247	0	56
207	744	2247	0	55
210	744	2247	0	56
213	744	2247	0	56
216	744	2247	0	56
219	744	2247	0	56
222	744	2247	0	56
225	744	2247	0	57
228	744	2247	0	57
231	744	2247	0	56
234	744	2247	0	56
237	744	2246	0	56
240	744	2246	0	56
243	744	2246	0	57
246	744	2246	0	56
249	744	2246	0	56
252	744	2246	0	56
255	744	2246	0	56
258	744	2246	0	56
261	744	2246	0	56
264	744	2246	0	56
267	744	2246	0	56
270	744	2246	0	56
273	745	2246	0	56
276	744	2246	0	56
279	745	2246	0	56
282	744	2246	0	56
285	744	2246	0	56
288	745	2246	0	56
291	744	2246	0	56
294	744	2246	0	56
297	745	2246	0	56
300	745	2246	0	56
303	745	2246	0	55
306	745	2246	0	56
309	745	2246	0	55
312	745	2246	0	56
315	745	2246	0	56
318	745	2246	0	57
321	745	2246	0	57
324	745	2246	0	56
327	745	2246	0	56
330	745	2246	0	56
333	745	2246	0	56
336	745	2246	0	56
339	745	2246	0	57
342	745	2247	0	58
345	745	2247	0	57
348	745	2247	0	57
351	745	2247	0	58
354	745	2246	0	57
357	745	2246	0	56
360	745	2246	0	57
363	745	2246	0	56
366	745	2246	0	56
369	745	2246	0	56
372	745	2246	0	56
375	745	2246	0	56
378	745	2246	0	56
381	745	2246	0	56
384	745	2246	0	56
387	745	2246	0	56
390	745	2246	0	57
393	745	2246	0	57
396	745	2246	0	56
399	745	2246	0	56
402	745	2246	0	56
405	745	2246	0	56
408	745	2246	0	56
411	745	2246	0	55
414	744	2246	0	59
417	743	2245	0	59
420	743	2245	0	60
423	743	2245	0	60
426	744	2245	0	58
429	744	2246	0	60
432	744	2245	0	60
435	744	2246	0	59
438	744	2246	0	59
441	744	2246	0	57
444	744	2246	0	57
447	744	2246	0	56
450	745	2246	0	57
453	744	2246	0	58
456	744	2246	0	59
459	744	2246	0	58
462	744	2246	0	58
465	744	2246	0	58
468	744	2246	0	58
471	744	2246	0	58
474	745	2246	0	58
477	745	2246	0	57
480	745	2246	0	58
483	745	2246	0	58
486	745	2246	0	58
489	745	2246	0	58
492	745	2246	0	58
495	745	2246	0	58
498	745	2246	0	57
501	745	2246	0	56
504	745	2246	0	57
507	745	2246	0	57
510	745	2246	0	56
513	745	2246	0	57
516	745	2246	0	57
519	745	2246	0	57
522	745	2246	0	58
525	745	2246	0	58
528	745	2247	0	58
531	745	2246	0	58
534	745	2246	0	58
537	745	2246	0	58
540	745	2246	0	57
543	745	2246	0	57
546	745	2246	0	58
549	745	2246	0	58
552	745	2246	0	57
555	745	2246	0	57
558	745	2246	0	58
561	745	2246	0	57
564	745	2246	0	58
567	745	2246	0	57
570	745	2246	0	58
573	745	2246	0	58
576	745	2247	0	57
579	745	2246	0	57
582	745	2246	0	57
585	745	2246	0	57
588	745	2246	0	57
591	745	2247	0	57
594	745	2247	0	57
597	745	2247	0	57
600	745	2247	0	57
603	745	2247	0	57
606	745	2247	0	57
609	745	2247	0	58
612	745	2247	0	57
615	745	2247	0	57
618	745	2247	0	58
621	745	2247	0	58
624	745	2247	0	58
627	745	2247	0	58
630	745	2247	0	58
633	745	2247	0	58
636	745	2247	0	58
639	745	2247	0	58
642	745	2247	0	58
645	745	2247	0	58
648	745	2247	0	58
651	745	2247	0	58
654	745	2247	0	57
657	745	2247	0	57
660	745	2247	0	57
663	745	2247	0	57
666	745	2247	0	57
669	745	2247	0	57
672	745	2247	0	57
675	745	2247	0	57
678	745	2247	0	57
681	745	2247	0	57
684	745	2247	0	57
687	745	2247	0	57
690	745	2247	0	57
693	745	2247	0	58
696	745	2247	0	57
699	745	2247	0	57
702	745	2247	0	57
705	745	2247	0	57
708	745	2247	0	57
711	745	2247	0	57
714	745	2247	0	57
717	745	2247	0	57
720	745	2247	0	57
723	745	2247	0	56
726	745	2247	0	57
729	745	2247	0	57
732	745	2247	0	57
735	745	2247	0	57
738	746	2247	0	56
741	745	2247	0	57
744	746	2247	0	57
747	746	2247	0	57
750	745	2247	0	58
753	746	2248	0	58
756	746	2247	0	60
759	746	2247	0	59
762	746	2247	0	58
765	746	2247	0	59
768	746	2247	0	58
771	746	2247	0	59
774	746	2247	0	57
777	746	2247	0	58
780	746	2247	0	56
783	746	2247	0	56
786	746	2247	0	57
789	746	2247	0	58
792	746	2247	0	57
795	746	2248	0	58
798	746	2248	0	57
801	746	2248	0	58
804	746	2248	0	57
807	746	2248	0	58
810	746	2248	0	58
813	746	2248	0	58
816	746	2248	0	57
819	746	2248	0	57
822	746	2248	0	57
825	746	2248	0	54
828	746	2248	0	54
831	746	2248	0	54
834	746	2248	0	55
837	746	2248	0	56
840	747	2248	0	56
843	746	2248	0	56
846	746	2248	0	56
849	746	2248	0	57
852	746	2248	0	57
855	746	2248	0	57
858	746	2247	0	56
861	746	2247	0	56
864	746	2248	0	57
867	746	2247	0	56
870	746	2248	0	58
873	746	2247	0	56
876	746	2247	0	56
879	746	2247	0	55
882	746	2248	0	57
885	746	2248	0	55
888	746	2248	0	54
891	746	2248	0	54
894	746	2248	0	55
897	746	2248	0	54
900	746	2248	0	55
903	746	2248	0	54
906	746	2248	0	54
909	746	2248	0	54
912	746	2248	0	53
915	746	2248	0	52
918	746	2247	0	52
921	746	2247	0	52
924	746	2248	0	53
927	746	2248	0	53
930	746	2248	0	52
933	746	2247	0	51
936	746	2247	0	50
939	746	2247	0	50
942	747	2247	0	51
945	747	2247	0	52
948	747	2246	0	52
951	747	2246	0	53
954	747	2246	0	52
957	747	2246	0	52
960	747	2246	0	52
963	747	2247	0	54
966	747	2247	0	55
969	747	2247	0	53
972	748	2247	0	51
975	748	2247	0	50
978	748	2246	0	52
981	748	2246	0	52
984	747	2246	0	53
987	747	2246	0	52
990	747	2246	0	51
993	746	2246	0	52
996	747	2246	0	52
999	746	2246	0	53
1002	746	2246	0	52
1005	746	2246	0	52
1008	746	2246	0	52
1011	746	2246	0	52
1014	746	2246	0	51
1017	746	2246	0	52
1020	746	2246	0	53
1023	746	2246	0	54
1026	745	2246	0	55
1029	746	2246	0	55
1032	746	2246	0	55
1035	745	2246	0	55
1038	746	2246	0	53
1041	746	2246	0	55
1044	745	2246	0	54
1047	745	2246	0	53
1050	745	2246	0	53
1053	745	2246	0	54
1056	746	2246	0	53
1059	746	2246	0	55
1062	746	2246	0	56
1065	746	2246	0	53
1068	745	2246	0	52
1071	745	2246	0	52
1074	746	2246	0	52
1077	746	2246	0	51
1080	746	2246	0	50
1083	746	2246	0	50
1086	746	2246	0	49
1089	746	2246	0	50
1092	746	2246	0	50
1095	746	2246	0	50
1098	746	2246	0	49
1101	746	2246	0	49
1104	746	2246	0	49
1107	745	2246	0	50
1110	745	2246	0	51
1113	743	2243	0	50
1116	743	2244	0	48
1119	745	2245	0	48
1122	745	2246	0	48
1125	745	2245	0	47
1128	745	2245	0	48
1131	745	2246	0	49
1134	744	2246	0	49
1137	744	2246	0	51
1140	744	2246	0	50
1143	744	2246	0	52
1146	744	2246	0	51
1149	744	2246	0	52
1152	744	2245	0	54
1155	743	2246	0	53
1158	743	2246	0	53
1161	744	2245	0	52
1164	744	2245	0	51
1167	744	2246	0	50
1170	744	2245	0	50
1173	744	2246	0	50
1176	744	2246	0	49
1179	744	2246	0	50
1182	744	2246	0	49
1185	744	2246	0	49
1188	743	2246	0	48
1191	743	2246	0	49
1194	743	2246	0	50
1197	744	2246	0	49
1200	744	2246	0	50
1203	744	2246	0	49
1206	744	2246	0	49
1209	744	2246	0	48
1212	744	2246	0	48
1215	744	2246	0	47
1218	744	2245	0	48
1221	744	2245	0	48
1224	744	2246	0	47
1227	744	2246	0	47
1230	744	2246	0	47
1233	745	2246	0	46
1236	745	2246	0	47
1239	745	2246	0	46
1242	745	2245	0	47
1245	745	2246	0	47
1248	745	2246	0	46
1251	745	2246	0	46
1254	745	2245	0	47
1257	745	2245	0	47
1260	745	2245	0	47
1263	745	2245	0	46
1266	746	2245	0	46
1269	746	2245	0	46
1272	746	2245	0	46
1275	746	2245	0	47
1278	746	2245	0	47
1281	746	2245	0	47
1284	746	2245	0	46
1287	746	2245	0	47
1290	746	2245	0	47
1293	746	2245	0	47
1296	746	2245	0	47
1299	746	2246	0	47
1302	746	2246	0	47
1305	746	2246	0	47
1308	746	2246	0	47
1311	746	2245	0	48
1314	746	2245	0	48
1317	746	2246	0	47
1320	746	2246	0	47
1323	746	2246	0	48
1326	747	2246	0	48
1329	747	2246	0	48
1332	747	2246	0	49
1335	747	2246	0	49
1338	747	2246	0	48
1341	747	2246	0	49
1344	747	2246	0	48
1347	747	2246	0	48
1350	747	2246	0	48
1353	747	2246	0	49
1356	747	2246	0	48
1359	747	2246	0	48
1362	747	2246	0	48
1365	747	2246	0	49
1368	747	2246	0	48
1371	747	2246	0	48
1374	747	2246	0	49
1377	747	2246	0	48
1380	747	2246	0	50
1383	747	2246	0	50
1386	747	2246	0	49
1389	747	2246	0	49
1392	747	2246	0	49
1395	747	2246	0	49
1398	747	2246	0	49
1401	746	2246	0	49
1404	746	2246	0	49
1407	746	2246	0	49
1410	746	2246	0	50
1413	746	2246	0	50
1416	746	2246	0	49
1419	746	2246	0	50
1422	746	2246	0	49
1425	746	2246	0	49
1428	746	2247	0	49
1431	746	2247	0	49
1434	746	2246	0	50
1437	746	2246	0	49
1440	746	2246	0	49
1443	746	2247	0	49
1446	746	2246	0	50
1449	746	2246	0	50
1452	746	2246	0	51
1455	746	2246	0	51
1458	746	2246	0	50
1461	746	2245	0	49
1464	746	2245	0	50
1467	746	2246	0	50
1470	746	2245	0	49
1473	746	2245	0	49
1476	746	2245	0	50
1479	746	2245	0	50
1482	747	2245	0	49
1485	746	2246	0	50
1488	746	2246	0	48
1491	746	2246	0	48
1494	747	2245	0	49
1497	746	2245	0	50
1500	746	2246	0	50
1503	747	2245	0	50
1506	747	2245	0	48
1509	747	2245	0	48
1512	746	2245	0	49
1515	746	2245	0	50
1518	747	2245	0	50
1521	747	2245	0	50
1524	747	2245	0	50
1527	747	2245	0	49
1530	747	2245	0	49
1533	747	2245	0	50
1536	747	2245	0	50
1539	747	2245	0	50
1542	747	2245	0	50
1545	747	2245	0	50
1548	747	2245	0	50
1551	747	2245	0	49
1554	746	2245	0	50
1557	747	2245	0	49
1560	747	2245	0	49
1563	747	2245	0	49
1566	746	2245	0	49
1569	746	2245	0	49
1572	746	2246	0	49
1575	746	2245	0	49
1578	746	2246	0	49
1581	746	2245	0	49
1584	746	2246	0	49
1587	746	2246	0	49
1590	747	2246	0	49
1593	746	2246	0	50
1596	747	2245	0	49
1599	746	2245	0	49
1602	746	2245	0	50
1605	746	2245	0	49
1608	746	2245	0	49
1611	746	2245	0	50
1614	747	2245	0	49
1617	746	2245	0	50
1620	747	2245	0	50
1623	746	2245	0	51
1626	746	2245	0	52
1629	746	2246	0	52
1632	747	2245	0	49
1635	747	2246	0	48
1638	746	2245	0	50
1641	746	2246	0	46
1644	744	2246	0	54
1647	743	2245	0	58
1650	743	2245	0	57
1653	744	2245	0	54
1656	743	2244	0	54
1659	743	2244	0	54
1662	741	2241	0	59
1665	737	2243	0	65
1668	736	2243	0	65
1671	737	2243	0	64
1674	738	2244	0	58
1677	739	2244	0	56
1680	740	2244	0	54
1683	741	2244	0	51
1686	742	2244	0	49
1689	742	2244	0	47
1692	742	2244	0	48
1695	742	2244	0	48
1698	743	2245	0	46
1701	743	2245	0	49
1704	743	2245	0	48
1707	744	2245	0	47
1710	744	2245	0	47
1713	744	2245	0	48
1716	744	2245	0	47
1719	744	2246	0	48
1722	744	2245	0	49
1725	744	2246	0	48
1728	744	2245	0	48
1731	744	2245	0	48
1734	744	2245	0	48
1737	744	2245	0	47
1740	744	2245	0	48
1743	745	2245	0	49
1746	745	2245	0	49
1749	745	2246	0	50
1752	745	2246	0	50
1755	745	2246	0	48
1758	746	2246	0	47
1761	746	2246	0	48
1764	745	2245	0	48
1767	744	2245	0	47
1770	744	2244	0	46
1773	744	2243	0	47
1776	744	2241	0	49
1779	744	2240	0	49
1782	744	2241	0	49
1785	745	2242	0	48
1788	745	2243	0	47
1791	746	2242	0	44
1794	746	2242	0	37
1797	747	2241	0	34
1800	747	2241	0	36
1803	746	2240	0	40
1806	746	2240	0	39
1809	746	2240	0	37
1812	746	2241	0	35
1815	746	2241	0	34
1818	745	2241	0	33
1821	745	2240	0	33
1824	745	2240	0	32
1827	745	2240	0	33
1830	745	2240	0	34
1833	745	2241	0	33
1836	745	2241	0	33
1839	745	2241	0	33
1842	745	2241	0	33
1845	745	2241	0	32
1848	745	2241	0	32
1851	745	2241	0	30
1854	744	2241	0	30
1857	744	2241	0	31
1860	744	2241	0	31
1863	744	2241	0	32
1866	744	2240	0	33
1869	745	2240	0	34
1872	745	2240	0	33
1875	746	2240	0	34
1878	745	2240	0	34
1881	745	2240	0	34
1884	746	2240	0	35
1887	746	2240	0	33
1890	746	2239	0	34
1893	745	2239	0	34
1896	745	2238	0	34
1899	745	2238	0	33
1902	745	2238	0	34
1905	745	2238	0	35
1908	745	2238	0	35
1911	745	2238	0	36
1914	745	2239	0	36
1917	745	2240	0	38
1920	746	2240	0	39
1923	745	2242	0	42
1926	745	2239	0	44
1929	744	2239	0	42
1932	745	2239	0	41
1935	745	2239	0	39
1938	746	2240	0	41
1941	746	2240	0	40
1944	746	2239	0	38
1947	745	2238	0	38
1950	745	2238	0	36
1953	746	2238	0	37
1956	746	2239	0	37
1959	746	2238	0	37
1962	746	2238	0	36
1965	746	2238	0	36
1968	746	2238	0	36
1971	746	2238	0	36
1974	746	2238	0	37
1977	746	2238	0	34
1980	745	2238	0	36
1983	745	2238	0	34
1986	744	2239	0	33
1989	744	2240	0	35
1992	745	2239	0	31
1995	745	2239	0	32
1998	744	2238	0	34
2001	744	2238	0	36
2004	744	2238	0	37
2007	744	2239	0	37
2010	745	2239	0	33
2013	745	2239	0	34
2016	744	2239	0	35
2019	744	2239	0	34
2022	745	2238	0	36
2025	745	2238	0	36
2028	745	2238	0	38
2031	745	2237	0	37
2034	745	2237	0	38
2037	744	2238	0	38
2040	744	2238	0	39
2043	744	2238	0	38
2046	744	2237	0	38
2049	744	2237	0	40
2052	744	2238	0	39
2055	744	2238	0	38
2058	744	2237	0	38
2061	744	2237	0	40
2064	744	2239	0	39
2067	745	2241	0	42
2070	744	2240	0	41
2073	744	2240	0	40
2076	745	2240	0	42
2079	745	2239	0	42
2082	745	2239	0	42
2085	745	2240	0	43
2088	745	2239	0	44
2091	745	2239	0	44
2094	744	2239	0	44
2097	744	2239	0	42
2100	745	2241	0	39
2103	745	2241	0	40
2106	745	2241	0	40
2109	745	2241	0	39
2112	745	2240	0	40
2115	746	2240	0	38
2118	745	2240	0	40
2121	745	2240	0	41
2124	745	2240	0	41
2127	746	2239	0	41
2130	746	2239	0	41
2133	746	2239	0	40
2136	746	2239	0	40
2139	746	2239	0	40
2142	746	2239	0	40
2145	746	2239	0	40
2148	745	2239	0	41
2151	745	2239	0	39
2154	745	2239	0	39
2157	746	2239	0	40
2160	745	2239	0	40
2163	745	2239	0	41
2166	745	2239	0	40
2169	745	2239	0	40
2172	745	2239	0	40
2175	745	2239	0	40
2178	745	2239	0	40
2181	745	2239	0	39
2184	746	2239	0	39
2187	746	2239	0	39
2190	745	2239	0	39
2193	745	2240	0	39
2196	746	2239	0	39
2199	746	2239	0	38
2202	746	2238	0	39
2205	745	2239	0	39
2208	746	2239	0	40
2211	746	2238	0	39
2214	746	2239	0	40
2217	745	2239	0	40
2220	746	2239	0	40
2223	745	2239	0	40
2226	745	2239	0	40
2229	745	2239	0	40
2232	746	2239	0	39
2235	745	2239	0	39
2238	746	2239	0	39
2241	745	2239	0	38
2244	746	2239	0	40
2247	745	2240	0	40
2250	745	2240	0	40
2253	746	2239	0	40
2256	745	2240	0	40
2259	745	2239	0	39
2262	745	2239	0	38
2265	745	2239	0	39
2268	745	2239	0	39
2271	746	2239	0	39
2274	745	2239	0	38
2277	745	2239	0	39
2280	745	2239	0	39
2283	746	2239	0	39
2286	746	2239	0	39
2289	746	2239	0	39
2292	746	2239	0	39
2295	745	2239	0	41
2298	746	2239	0	40
2301	745	2239	0	39
2304	745	2239	0	39
2307	745	2239	0	39
2310	745	2239	0	38
2313	745	2239	0	38
2316	745	2240	0	38
2319	745	2240	0	38
2322	745	2240	0	39
2325	746	2240	0	38
2328	746	2239	0	38
2331	746	2240	0	38
2334	746	2240	0	38
2337	746	2240	0	39
2340	745	2240	0	39
2343	745	2240	0	39
2346	745	2240	0	39
2349	745	2240	0	40
2352	745	2240	0	39
2355	745	2240	0	39
2358	745	2241	0	39
2361	744	2241	0	39
2364	744	2241	0	38
2367	744	2241	0	39
2370	745	2240	0	39
2373	745	2240	0	39
2376	745	2240	0	39
2379	745	2240	0	39
2382	745	2240	0	39
2385	745	2240	0	39
2388	745	2240	0	38
2391	745	2240	0	39
2394	744	2241	0	38
2397	744	2241	0	39
2400	744	2241	0	39
2403	744	2240	0	39
2406	744	2241	0	39
2409	744	2241	0	40
2412	745	2240	0	39
2415	745	2240	0	39
2418	745	2240	0	39
2421	745	2240	0	39
2424	744	2240	0	40
2427	745	2240	0	39
2430	745	2240	0	39
2433	745	2240	0	40
2436	745	2240	0	39
2439	745	2240	0	40
2442	745	2240	0	40
2445	745	2240	0	40
2448	745	2240	0	40
2451	745	2240	0	40
2454	745	2240	0	40
2457	745	2240	0	40
2460	745	2240	0	40
2463	745	2240	0	40
2466	745	2240	0	40
2469	745	2240	0	40
2472	745	2240	0	40
2475	745	2240	0	40
2478	745	2240	0	39
2481	745	2240	0	40
2484	745	2240	0	39
2487	745	2240	0	39
2490	745	2240	0	39
2493	745	2240	0	39
2496	745	2241	0	39
2499	745	2240	0	39
2502	745	2241	0	40
2505	745	2240	0	39
2508	745	2240	0	39
2511	745	2240	0	38
2514	745	2240	0	38
2517	745	2240	0	39
2520	745	2240	0	39
2523	745	2240	0	39
2526	745	2240	0	39
2529	745	2240	0	38
2532	745	2240	0	39
2535	745	2240	0	39
2538	745	2240	0	39
2541	745	2240	0	39
2544	745	2240	0	39
2547	745	2240	0	40
2550	745	2240	0	39
2553	745	2240	0	39
2556	745	2240	0	39
2559	745	2240	0	39
2562	746	2240	0	38
2565	746	2240	0	38
2568	745	2240	0	39
2571	746	2240	0	39
2574	745	2240	0	39
2577	746	2240	0	39
2580	745	2240	0	38
2583	745	2240	0	39
2586	746	2240	0	38
2589	746	2240	0	38
2592	746	2240	0	38
2595	746	2240	0	38
2598	746	2240	0	38
2601	745	2240	0	39
2604	746	2240	0	39
2607	745	2240	0	39
2610	746	2240	0	40
2613	746	2240	0	39
2616	746	2240	0	39
2619	746	2240	0	39
2622	746	2240	0	39
2625	746	2240	0	39
2628	746	2240	0	40
2631	746	2240	0	39
2634	746	2240	0	39
2637	746	2240	0	39
2640	746	2240	0	39
2643	746	2240	0	39
2646	746	2240	0	39
2649	746	2240	0	40
2652	746	2240	0	40
2655	746	2240	0	40
2658	746	2240	0	39
2661	746	2240	0	40
2664	746	2240	0	39
2667	746	2240	0	40
2670	746	2240	0	40
2673	746	2240	0	39
2676	746	2240	0	39
2679	746	2240	0	40
2682	746	2240	0	39
2685	746	2240	0	39
2688	746	2240	0	39
2691	746	2240	0	39
2694	746	2240	0	39
2697	746	2240	0	39
2700	746	2240	0	39
2703	746	2240	0	39
2706	746	2240	0	40
2709	746	2240	0	39
2712	746	2240	0	39
2715	746	2240	0	39
2718	746	2240	0	39
2721	746	2240	0	39
2724	746	2240	0	39
2727	746	2240	0	39
2730	746	2240	0	39
2733	746	2240	0	39
2736	746	2240	0	39
2739	746	2240	0	38
2742	746	2240	0	39
2745	746	2240	0	39
2748	746	2240	0	39
2751	746	2240	0	38
2754	746	2240	0	39
2757	746	2240	0	39
2760	746	2240	0	39
2763	746	2240	0	39
2766	746	2240	0	39
2769	746	2240	0	39
2772	746	2240	0	39
2775	746	2240	0	39
2778	746	2240	0	39
2781	746	2240	0	39
2784	746	2240	0	40
2787	746	2240	0	40
2790	746	2240	0	39
2793	746	2240	0	40
2796	746	2240	0	39
2799	746	2240	0	39
2802	746	2240	0	39
2805	746	2240	0	39
2808	746	2240	0	39
2811	746	2240	0	39
2814	746	2240	0	39
2817	746	2240	0	39
2820	746	2240	0	39
2823	746	2240	0	39
2826	746	2240	0	39
2829	746	2240	0	40
2832	746	2240	0	39
2835	746	2240	0	39
2838	746	2240	0	39
2841	746	2240	0	39
2844	746	2240	0	39
2847	746	2240	0	39
2850	746	2240	0	39
2853	746	2240	0	39
2856	746	2240	0	39
2859	746	2240	0	39
2862	746	2240	0	40
2865	746	2240	0	39
2868	746	2240	0	39
2871	746	2240	0	40
2874	746	2240	0	39
2877	746	2240	0	39
2880	746	2240	0	39
2883	746	2240	0	39
2886	746	2240	0	39
2889	746	2240	0	39
2892	746	2240	0	39
2895	746	2240	0	40
2898	746	2240	0	39
2901	746	2240	0	39
2904	746	2240	0	39
2907	746	2240	0	39
2910	746	2240	0	39
2913	746	2240	0	39
2916	746	2240	0	39
2919	746	2240	0	39
2922	746	2240	0	39
2925	746	2240	0	39
2928	746	2240	0	39
2931	746	2240	0	39
2934	746	2240	0	39
2937	746	2240	0	39
2940	746	2240	0	39
2943	746	2240	0	39
2946	746	2240	0	39
2949	746	2240	0	39
2952	746	2240	0	39
2955	746	2240	0	39
2958	746	2240	0	39
2961	746	2240	0	39
2964	746	2240	0	39
2967	746	2240	0	39
2970	746	2240	0	39
2973	746	2240	0	39
2976	746	2240	0	39
2979	746	2240	0	39
2982	746	2240	0	39
2985	746	2240	0	39
2988	746	2240	0	39
2991	746	2240	0	39
2994	746	2240	0	39
2997	746	2240	0	39
3000	746	2240	0	40
3003	746	2240	0	39
3006	746	2240	0	39
3009	746	2240	0	39
3012	746	2240	0	39
3015	746	2240	0	39
3018	746	2240	0	39
3021	746	2240	0	38
3024	746	2240	0	39
3027	746	2240	0	38
3030	746	2240	0	39
3033	746	2240	0	39
3036	746	2240	0	39
3039	746	2240	0	38
3042	746	2240	0	38
3045	746	2240	0	39
3048	746	2240	0	38
3051	746	2240	0	39
3054	746	2240	0	39
3057	746	2240	0	39
3060	746	2240	0	39
3063	746	2240	0	39
3066	747	2240	0	38
3069	747	2240	0	38
3072	747	2240	0	38
3075	747	2240	0	38
3078	746	2240	0	38
3081	746	2240	0	38
3084	747	2240	0	37
3087	747	2240	0	38
3090	747	2240	0	38
3093	747	2240	0	38
3096	747	2240	0	38
3099	747	2240	0	38
3102	746	2240	0	37
3105	747	2240	0	37
3108	747	2240	0	37
3111	746	2240	0	37
3114	747	2240	0	37
3117	747	2240	0	37
3120	747	2240	0	37
3123	747	2240	0	38
3126	747	2240	0	38
3129	747	2240	0	38
3132	747	2240	0	38
3135	747	2240	0	38
3138	747	2240	0	37
3141	746	2240	0	38
3144	747	2240	0	38
3147	746	2240	0	38
3150	747	2240	0	38
3153	747	2240	0	38
3156	747	2240	0	37
3159	746	2240	0	38
3162	747	2240	0	38
3165	747	2240	0	37
3168	746	2240	0	38
3171	746	2240	0	37
3174	746	2240	0	38
3177	746	2240	0	37
3180	746	2240	0	37
3183	746	2240	0	38
3186	747	2240	0	38
3189	746	2240	0	37
3192	746	2240	0	37
3195	747	2240	0	37
3198	746	2240	0	37
3201	746	2240	0	37
3204	746	2240	0	37
3207	746	2241	0	37
3210	747	2240	0	36
3213	746	2241	0	37
3216	746	2241	0	37
3219	747	2240	0	37
3222	747	2240	0	37
3225	746	2241	0	37
3228	747	2240	0	37
3231	746	2240	0	37
3234	746	2240	0	36
3237	746	2241	0	37
3240	747	2240	0	37
3243	747	2240	0	37
3246	747	2240	0	37
3249	747	2240	0	37
3252	747	2240	0	37
3255	747	2240	0	37
3258	747	2240	0	37
3261	747	2240	0	37
3264	747	2240	0	37
3267	747	2240	0	38
3270	747	2240	0	37
3273	747	2240	0	37
3276	747	2240	0	37
3279	747	2240	0	37
3282	747	2240	0	38
3285	746	2241	0	37
3288	747	2241	0	37
3291	746	2241	0	37
3294	746	2241	0	37
3297	746	2241	0	37
3300	747	2240	0	38
3303	747	2240	0	37
3306	746	2240	0	38
3309	747	2240	0	37
3312	747	2240	0	38
3315	746	2241	0	38
3318	747	2241	0	38
3321	747	2241	0	38
3324	747	2241	0	38
3327	747	2240	0	38
3330	747	2240	0	38
3333	747	2240	0	37
3336	747	2240	0	38
3339	747	2241	0	38
3342	747	2241	0	38
3345	747	2240	0	38
3348	747	2241	0	38
3351	747	2240	0	37
3354	747	2240	0	38
3357	747	2240	0	38
3360	747	2241	0	38
3363	747	2241	0	38
3366	747	2241	0	38
3369	747	2240	0	38
3372	747	2241	0	38
3375	747	2241	0	37
3378	747	2241	0	38
3381	747	2241	0	38
3384	747	2241	0	38
3387	747	2241	0	37
3390	747	2241	0	38
3393	747	2241	0	38
3396	747	2241	0	38
3399	747	2241	0	37
3402	747	2241	0	38
3405	747	2241	0	38
3408	747	2241	0	38
3411	747	2241	0	38
3414	747	2241	0	38
3417	747	2241	0	38
3420	747	2241	0	38
3423	747	2241	0	38
3426	747	2241	0	38
3429	747	2241	0	38
3432	747	2241	0	38
3435	747	2241	0	38
3438	747	2241	0	38
3441	747	2241	0	38
3444	747	2241	0	39
3447	747	2241	0	38
3450	747	2241	0	38
3453	747	2241	0	38
3456	747	2241	0	38
3459	747	2241	0	37
3462	747	2241	0	38
3465	747	2241	0	38
3468	747	2241	0	38
3471	747	2241	0	38
3474	747	2241	0	38
3477	747	2241	0	38
3480	747	2241	0	37
3483	747	2241	0	38
3486	747	2241	0	38
3489	747	2241	0	38
3492	747	2241	0	38
3495	747	2241	0	37
3498	747	2241	0	37
3501	747	2241	0	38
3504	747	2241	0	38
3507	747	2241	0	37
3510	747	2241	0	38
3513	747	2241	0	38
3516	747	2242	0	38
3519	747	2241	0	37
3522	747	2242	0	37
3525	747	2241	0	37
3528	747	2242	0	37
3531	747	2242	0	37
3534	747	2242	0	36
3537	746	2242	0	36
3540	746	2242	0	37
3543	746	2242	0	36
3546	746	2242	0	37
3549	747	2242	0	38
3552	745	2246	0	31
3555	746	2247	0	23
3558	746	2247	0	23
3561	745	2247	0	24
3564	745	2247	0	24
3567	746	2247	0	23
3570	746	2246	0	24
3573	746	2247	0	25
3576	746	2246	0	25
3579	746	2246	0	26
3582	746	2246	0	24
3585	746	2246	0	23
3588	746	2246	0	25
3591	746	2246	0	24
3594	746	2246	0	24
3597	746	2246	0	24
3600	747	2246	0	24
3603	747	2246	0	24
3606	747	2246	0	24
3609	747	2246	0	24
3612	748	2246	0	25
3615	747	2246	0	28
3618	747	2246	0	28
3621	747	2244	0	32
3624	746	2244	0	34
3627	746	2244	0	36
3630	746	2243	0	37
3633	747	2243	0	36
3636	747	2243	0	36
3639	748	2242	0	37
3642	748	2243	0	37
3645	747	2244	0	33
3648	747	2244	0	31
3651	748	2245	0	29
3654	749	2244	0	29
3657	749	2244	0	28
3660	749	2244	0	27
3663	749	2244	0	28
3666	749	2244	0	28
3669	748	2244	0	28
3672	749	2244	0	28
3675	749	2244	0	27
3678	749	2244	0	28
3681	748	2245	0	28
3684	749	2244	0	28
3687	749	2244	0	28
3690	749	2244	0	29
3693	749	2245	0	28
3696	749	2244	0	28
3699	749	2244	0	29
3702	748	2244	0	29
3705	749	2244	0	30
3708	749	2244	0	30
3711	749	2244	0	30
3714	749	2244	0	29
3717	749	2244	0	29
3720	749	2244	0	28
3723	749	2244	0	29
3726	749	2244	0	29
3729	749	2244	0	29
3732	749	2244	0	29
3735	749	2244	0	30
3738	749	2244	0	30
3741	749	2244	0	30
3744	749	2244	0	31
3747	749	2244	0	30
3750	749	2244	0	30
3753	749	2244	0	30
3756	749	2244	0	30
3759	749	2244	0	30
3762	749	2244	0	30
3765	749	2244	0	30
3768	749	2244	0	30
3771	749	2244	0	30
3774	749	2244	0	31
3777	749	2244	0	30
3780	749	2244	0	30
3783	749	2244	0	31
3786	749	2244	0	30
3789	748	2245	0	29
3792	748	2245	0	29
3795	748	2245	0	29
3798	747	2245	0	31
3801	748	2245	0	32
3804	746	2245	0	31
3807	746	2245	0	32
3810	746	2245	0	32
3813	745	2244	0	38
3816	744	2244	0	40
3819	744	2245	0	37
3822	745	2245	0	35
3825	745	2245	0	34
3828	746	2246	0	31
3831	747	2246	0	29
3834	747	2245	0	30
3837	748	2244	0	32
3840	750	2242	0	35
3843	748	2242	0	32
3846	747	2243	0	33
3849	748	2243	0	29
3852	748	2242	0	31
3855	749	2242	0	31
3858	748	2242	0	30
3861	746	2243	0	34
3864	747	2243	0	32
3867	749	2241	0	32
3870	746	2243	0	31
3873	746	2243	0	32
3876	748	2242	0	33
3879	748	2242	0	33
3882	747	2242	0	31
3885	747	2242	0	31
3888	748	2241	0	30
3891	748	2241	0	28
3894	747	2241	0	26
3897	747	2242	0	27
3900	747	2242	0	27
3903	747	2242	0	26
3906	746	2242	0	29
3909	746	2242	0	30
3912	746	2242	0	31
3915	746	2242	0	31
3918	746	2242	0	28
3921	747	2242	0	31
3924	747	2243	0	32
3927	745	2244	0	31
3930	744	2245	0	27
3933	744	2244	0	29
3936	745	2243	0	29
3939	743	2243	0	26
3942	744	2241	0	24
3945	745	2239	0	25
3948	747	2239	0	25
3951	748	2239	0	21
3954	747	2239	0	18
3957	748	2240	0	20
3960	748	2240	0	19
3963	748	2240	0	16
3966	748	2241	0	18
3969	748	2242	0	17
3972	748	2242	0	15
3975	748	2242	0	15
3978	748	2242	0	14
3981	748	2242	0	14
3984	748	2242	0	13
3987	748	2242	0	14
3990	748	2242	0	15
3993	748	2242	0	17
3996	748	2242	0	15
3999	748	2243	0	14
4002	748	2243	0	15
4005	748	2243	0	15
4008	748	2244	0	14
4011	748	2243	0	11
4014	749	2243	0	11
4017	749	2243	0	8
4020	749	2243	0	8
4023	750	2243	0	6
4026	752	2244	0	2
4029	753	2244	0	359
4032	754	2245	0	358
4035	754	2245	0	356
4038	755	2245	0	355
4041	755	2244	0	355
4044	755	2245	0	356
4047	756	2245	0	357
4050	756	2244	0	357
4053	756	2244	0	357
4056	756	2244	0	357
4059	756	2243	0	0
4062	756	2243	0	359
4065	755	2243	0	1
4068	755	2243	0	359
4071	755	2243	0	358
4074	755	2244	0	0
4077	755	2244	0	0
4080	755	2244	0	1
4083	756	2244	0	0
4086	758	2245	0	1
4089	758	2245	0	4
4092	758	2246	0	5
4095	758	2246	0	4
4098	757	2246	0	4
4101	757	2246	0	4
4104	757	2246	0	3
4107	757	2246	0	5
4110	758	2246	0	5
4113	757	2245	0	4
4116	757	2245	0	5
4119	758	2246	0	5
4122	758	2246	0	5
4125	758	2246	0	5
4128	757	2246	0	5
4131	757	2246	0	5
4134	757	2246	0	7
4137	756	2246	0	8
4140	756	2246	0	9
4143	756	2246	0	10
4146	756	2246	0	10
4149	756	2246	0	10
4152	756	2246	0	10
4155	756	2246	0	9
4158	756	2246	0	9
4161	756	2246	0	10
4164	757	2246	0	10
4167	757	2246	0	10
4170	757	2246	0	11
4173	757	2246	0	10
4176	756	2246	0	10
4179	757	2246	0	11
4182	757	2247	0	10
4185	756	2247	0	10
4188	756	2247	0	12
4191	756	2247	0	13
4194	756	2247	0	15
4197	757	2247	0	14
4200	757	2247	0	14
4203	757	2247	0	14
4206	757	2247	0	14
4209	757	2247	0	14
4212	756	2247	0	16
4215	756	2247	0	16
4218	756	2247	0	16
4221	756	2247	0	16
4224	756	2247	0	16
4227	756	2247	0	16
4230	755	2247	0	16
4233	755	2247	0	15
4236	755	2247	0	16
4239	755	2247	0	15
4242	755	2247	0	15
4245	755	2248	0	15
4248	755	2248	0	15
4251	755	2248	0	15
4254	755	2248	0	15
4257	755	2248	0	15
4260	755	2248	0	15
4263	755	2247	0	14
4266	755	2247	0	14
4269	755	2247	0	14
4272	755	2247	0	15
4275	755	2247	0	15
4278	755	2247	0	15
4281	755	2247	0	15
4284	755	2247	0	15
4287	755	2247	0	14
4290	755	2247	0	16
4293	755	2247	0	15
4296	755	2247	0	14
4299	755	2247	0	14
4302	755	2247	0	14
4305	755	2247	0	14
4308	755	2248	0	13
4311	756	2249	0	14
4314	755	2249	0	13
4317	754	2250	0	18
4320	754	2249	0	22
4323	753	2249	0	20
4326	753	2249	0	22
4329	754	2249	0	21
4332	754	2248	0	19
4335	753	2248	0	18
4338	752	2248	0	19
4341	752	2248	0	17
4344	752	2248	0	17
4347	752	2248	0	16
4350	752	2248	0	17
4353	752	2248	0	17
4356	752	2248	0	18
4359	752	2248	0	18
4362	752	2248	0	18
4365	752	2249	0	16
4368	752	2249	0	16
4371	752	2249	0	16
4374	752	2248	0	16
4377	752	2248	0	17
4380	753	2248	0	15
4383	753	2246	0	18
4386	753	2246	0	19
4389	753	2245	0	19
4392	753	2245	0	18
4395	754	2245	0	19
4398	754	2245	0	16
4401	754	2245	0	16
4404	754	2245	0	16
4407	754	2245	0	16
4410	754	2244	0	18
4413	754	2244	0	17
4416	754	2244	0	16
4419	754	2243	0	16
4422	754	2244	0	15
4425	754	2244	0	16
4428	755	2244	0	16
4431	755	2244	0	17
4434	755	2244	0	16
4437	755	2244	0	16
4440	755	2244	0	15
4443	755	2244	0	16
4446	755	2244	0	15
4449	754	2244	0	16
4452	755	2245	0	14
4455	754	2245	0	14
4458	754	2245	0	13
4461	754	2245	0	14
4464	754	2245	0	15
4467	754	2246	0	14
4470	753	2246	0	13
4473	753	2246	0	13
4476	752	2243	0	15
4479	752	2241	0	6
4482	752	2239	0	1
4485	753	2240	0	2
4488	753	2239	0	2
4491	753	2239	0	5
4494	753	2239	0	3
4497	752	2240	0	6
4500	752	2240	0	7
4503	751	2241	0	7
4506	751	2241	0	8
4509	751	2241	0	7
4512	751	2241	0	9
4515	752	2240	0	11
4518	751	2241	0	12
4521	751	2242	0	10
4524	751	2242	0	10
4527	752	2243	0	11
4530	753	2244	0	12
4533	752	2246	0	13
4536	752	2246	0	15
4539	752	2247	0	15
4542	752	2244	0	17
4545	751	2245	0	19
4548	751	2248	0	19
4551	751	2248	0	19
4554	752	2249	0	20
4557	752	2249	0	21
4560	752	2249	0	20
4563	752	2249	0	22
4566	752	2249	0	22
4569	752	2249	0	21
4572	752	2250	0	20
4575	752	2250	0	20
4578	752	2250	0	19
4581	753	2250	0	19
4584	753	2250	0	19
4587	753	2250	0	19
4590	753	2250	0	18
4593	753	2250	0	19
4596	753	2250	0	19
4599	753	2250	0	19
4602	753	2250	0	20
4605	753	2250	0	19
4608	753	2250	0	19
4611	753	2249	0	17
4614	753	2249	0	16
4617	753	2249	0	16
4620	753	2249	0	16
4623	753	2249	0	16
4626	753	2249	0	18
4629	752	2249	0	18
4632	752	2249	0	18
4635	752	2249	0	19
4638	753	2249	0	18
4641	753	2249	0	19
4644	753	2248	0	19
4647	753	2248	0	18
4650	753	2248	0	18
4653	753	2248	0	16
4656	753	2248	0	16
4659	753	2248	0	17
4662	753	2248	0	16
4665	753	2248	0	16
4668	753	2248	0	15
4671	753	2248	0	15
4674	753	2248	0	15
4677	753	2247	0	15
4680	754	2247	0	16
4683	753	2247	0	17
4686	753	2247	0	16
4689	753	2247	0	16
4692	753	2247	0	16
4695	753	2247	0	16
4698	753	2247	0	16
4701	753	2247	0	15
4704	753	2247	0	15
4707	753	2247	0	15
4710	754	2247	0	15
4713	753	2247	0	15
4716	754	2247	0	15
4719	754	2247	0	15
4722	753	2247	0	14
4725	753	2247	0	14
4728	753	2247	0	15
4731	753	2247	0	15
4734	754	2247	0	15
4737	753	2247	0	15
4740	754	2247	0	15
4743	754	2247	0	16
4746	754	2247	0	16
4749	753	2247	0	15
4752	753	2247	0	15
4755	753	2247	0	15
4758	753	2247	0	15
4761	753	2247	0	16
4764	754	2247	0	15
4767	754	2247	0	15
4770	754	2247	0	15
4773	754	2247	0	15
4776	753	2247	0	15
4779	753	2247	0	15
4782	753	2247	0	15
4785	753	2247	0	14
4788	753	2247	0	15
4791	753	2247	0	14
4794	753	2248	0	14
4797	753	2248	0	14
4800	753	2248	0	14
4803	753	2248	0	14
4806	753	2248	0	14
4809	753	2248	0	14
4812	753	2248	0	14
4815	753	2247	0	13
4818	753	2248	0	15
4821	753	2247	0	15
4824	753	2247	0	15
4827	753	2247	0	14
4830	753	2248	0	14
4833	753	2248	0	13
4836	753	2248	0	13
4839	753	2247	0	14
4842	753	2248	0	13
4845	753	2248	0	14
4848	753	2248	0	13
4851	754	2248	0	13
4854	753	2247	0	14
4857	754	2247	0	13
4860	754	2247	0	11
4863	754	2245	0	11
4866	754	2245	0	12
4869	755	2246	0	12
4872	755	2246	0	14
4875	755	2246	0	14
4878	755	2246	0	13
4881	755	2246	0	14
4884	755	2247	0	13
4887	755	2247	0	12
4890	755	2244	0	15
4893	753	2245	0	14
4896	753	2245	0	13
4899	753	2244	0	10
4902	753	2244	0	7
4905	753	2244	0	7
4908	753	2244	0	7
4911	753	2244	0	8
4914	753	2245	0	8
4917	753	2246	0	9
4920	753	2246	0	11
4923	753	2246	0	10
4926	754	2246	0	10
4929	754	2246	0	10
4932	754	2246	0	11
4935	754	2246	0	10
4938	754	2247	0	10
4941	754	2247	0	11
4944	754	2247	0	11
4947	754	2247	0	10
4950	755	2247	0	12
4953	755	2248	0	12
4956	755	2248	0	11
4959	755	2248	0	12
4962	755	2248	0	12
4965	755	2248	0	13
4968	754	2248	0	12
4971	754	2248	0	12
4974	754	2248	0	13
4977	754	2248	0	13
4980	754	2248	0	13
4983	754	2248	0	12
4986	755	2247	0	11
4989	755	2248	0	12
4992	754	2248	0	13
4995	754	2248	0	12
4998	755	2248	0	13
5001	755	2248	0	12
5004	755	2248	0	12
5007	755	2248	0	12
5010	755	2248	0	12
5013	755	2248	0	11
5016	755	2248	0	12
5019	755	2248	0	11
5022	755	2248	0	13
5025	755	2248	0	12
5028	755	2248	0	13
5031	755	2248	0	13
5034	755	2248	0	13
5037	754	2248	0	11
5040	754	2249	0	10
5043	754	2249	0	11
5046	754	2249	0	11
5049	753	2248	0	10
5052	754	2248	0	10
5055	754	2248	0	10
5058	754	2248	0	10
5061	754	2248	0	11
5064	754	2248	0	11
5067	754	2248	0	11
5070	754	2248	0	10
5073	754	2248	0	11
5076	755	2248	0	11
5079	755	2248	0	11
5082	755	2248	0	12
5085	755	2248	0	12
5088	755	2248	0	11
5091	755	2248	0	10
5094	755	2248	0	11
5097	755	2248	0	11
5100	755	2248	0	11
5103	755	2248	0	11
5106	755	2248	0	11
5109	755	2248	0	11
5112	755	2248	0	11
5115	755	2248	0	11
5118	755	2247	0	11
5121	755	2247	0	11
5124	755	2248	0	11
5127	755	2248	0	11
5130	755	2248	0	11
5133	755	2248	0	11
5136	755	2248	0	11
5139	755	2248	0	10
5142	755	2247	0	10
5145	755	2248	0	11
5148	755	2247	0	10
5151	755	2248	0	10
5154	755	2247	0	10
5157	755	2247	0	10
5160	755	2247	0	11
5163	755	2248	0	11
5166	755	2248	0	12
5169	755	2247	0	12
5172	755	2247	0	12
5175	755	2247	0	11
5178	755	2247	0	11
5181	755	2247	0	12
5184	755	2247	0	11
5187	755	2247	0	13
5190	755	2247	0	11
5193	755	2248	0	12
5196	755	2247	0	12
5199	755	2247	0	12
5202	755	2247	0	12
5205	755	2247	0	11
5208	755	2247	0	11
5211	754	2248	0	12
5214	754	2248	0	12
5217	755	2247	0	12
5220	755	2247	0	11
5223	755	2248	0	12
5226	755	2248	0	12
5229	755	2248	0	12
5232	755	2248	0	11
5235	755	2247	0	11
5238	755	2247	0	11
5241	755	2247	0	12
5244	755	2247	0	12
5247	755	2247	0	11
5250	755	2247	0	11
5253	755	2247	0	11
5256	755	2247	0	11
5259	755	2248	0	11
5262	755	2248	0	12
5265	755	2248	0	13
5268	754	2248	0	13
5271	755	2247	0	13
5274	755	2247	0	12
5277	755	2247	0	12
5280	755	2247	0	12
5283	755	2247	0	12
5286	755	2247	0	12
5289	755	2247	0	11
5292	755	2247	0	12
5295	755	2247	0	12
5298	755	2247	0	12
5301	755	2247	0	12
5304	755	2247	0	12
5307	755	2247	0	12
5310	755	2247	0	12
5313	756	2247	0	12
5316	756	2247	0	12
5319	756	2247	0	12
5322	756	2247	0	11
5325	756	2247	0	12
5328	756	2247	0	12
5331	756	2247	0	11
5334	755	2247	0	12
5337	756	2247	0	12
5340	756	2247	0	12
5343	756	2247	0	12
5346	756	2247	0	12
5349	756	2247	0	11
5352	756	2247	0	11
5355	756	2247	0	12
5358	756	2247	0	12
5361	756	2247	0	12
5364	756	2247	0	12
5367	756	2247	0	12
5370	756	2247	0	12
5373	756	2247	0	12
5376	756	2247	0	12
5379	756	2247	0	12
5382	756	2247	0	12
5385	756	2248	0	11
5388	756	2247	0	11
5391	756	2247	0	12
5394	756	2247	0	12
5397	756	2247	0	11
5400	756	2247	0	11
5403	756	2247	0	11
5406	756	2247	0	11
5409	756	2247	0	11
5412	756	2247	0	11
5415	756	2247	0	11
5418	756	2247	0	11
5421	756	2247	0	11
5424	756	2247	0	11
5427	755	2247	0	11
5430	756	2247	0	11
5433	756	2247	0	11
5436	756	2247	0	11
5439	755	2247	0	11
5442	755	2248	0	10
5445	756	2247	0	11
5448	756	2247	0	11
5451	756	2247	0	11
5454	756	2247	0	10
5457	756	2247	0	11
5460	756	2247	0	11
5463	756	2247	0	11
5466	756	2247	0	10
5469	756	2247	0	11
5472	756	2247	0	11
5475	755	2247	0	11
5478	756	2247	0	11
5481	756	2247	0	11
5484	756	2247	0	10
5487	756	2247	0	10
5490	756	2247	0	10
5493	756	2248	0	10
5496	756	2247	0	11
5499	756	2247	0	11
5502	756	2247	0	10
5505	756	2247	0	10
5508	756	2247	0	10
5511	756	2247	0	9
5514	756	2248	0	10
5517	756	2247	0	10
5520	756	2247	0	10
5523	756	2247	0	10
5526	756	2247	0	10
5529	756	2247	0	10
5532	756	2247	0	10
5535	756	2247	0	10
5538	756	2247	0	10
5541	756	2247	0	10
5544	756	2247	0	10
5547	756	2247	0	10
5550	756	2247	0	10
5553	756	2247	0	10
5556	756	2247	0	10
5559	756	2247	0	10
5562	756	2247	0	10
5565	756	2247	0	10
5568	756	2247	0	10
5571	756	2247	0	10
5574	756	2247	0	10
5577	756	2247	0	10
5580	756	2247	0	10
5583	756	2247	0	10
5586	756	2247	0	10
5589	756	2247	0	10
5592	756	2247	0	10
5595	756	2247	0	10
5598	756	2247	0	10
5601	756	2247	0	10
5604	756	2247	0	10
5607	756	2247	0	10
5610	756	2247	0	10
5613	756	2247	0	10
5616	756	2247	0	10
5619	756	2247	0	10
5622	756	2248	0	10
5625	756	2247	0	11
5628	756	2247	0	11
5631	756	2248	0	10
5634	756	2248	0	9
5637	756	2248	0	10
5640	756	2248	0	10
5643	756	2248	0	9
5646	756	2247	0	10
5649	756	2247	0	11
5652	756	2247	0	11
5655	755	2248	0	11
5658	756	2247	0	11
5661	755	2248	0	10
5664	755	2248	0	11
5667	756	2248	0	10
5670	755	2248	0	11
5673	755	2247	0	13
5676	755	2247	0	13
5679	755	2247	0	13
5682	755	2247	0	14
5685	755	2247	0	13
5688	755	2247	0	13
5691	755	2247	0	13
5694	755	2247	0	13
5697	755	2247	0	13
5700	755	2247	0	14
5703	755	2247	0	14
5706	755	2247	0	14
5709	755	2247	0	14
5712	755	2247	0	13
5715	755	2247	0	13
5718	755	2247	0	13
5721	755	2247	0	14
5724	755	2247	0	13
5727	755	2247	0	13
5730	755	2247	0	13
5733	755	2247	0	14
5736	755	2247	0	13
5739	755	2247	0	13
5742	755	2247	0	13
5745	755	2247	0	13
5748	755	2247	0	14
5751	755	2247	0	14
5754	755	2247	0	13
5757	755	2247	0	15
5760	755	2247	0	14
5763	755	2247	0	14
5766	755	2247	0	13
5769	755	2247	0	14
5772	755	2248	0	12
5775	755	2247	0	14
5778	755	2247	0	13
5781	755	2248	0	13
5784	755	2248	0	12
5787	755	2248	0	13
5790	755	2248	0	13
5793	755	2248	0	13
5796	755	2248	0	13
5799	755	2248	0	12
5802	755	2248	0	13
5805	755	2248	0	13
5808	755	2248	0	13
5811	755	2248	0	13
5814	755	2248	0	12
5817	755	2248	0	12
5820	755	2248	0	13
5823	754	2248	0	12
5826	755	2248	0	13
5829	755	2248	0	12
5832	755	2248	0	12
5835	755	2248	0	12
5838	755	2248	0	13
5841	755	2248	0	12
5844	755	2248	0	12
5847	755	2248	0	12
5850	755	2248	0	12
5853	755	2248	0	12
5856	754	2248	0	13
5859	755	2248	0	12
5862	755	2248	0	12
5865	755	2248	0	12
5868	755	2248	0	12
5871	755	2248	0	11
5874	755	2248	0	12
5877	755	2248	0	12
5880	755	2248	0	12
5883	755	2247	0	13
5886	755	2248	0	13
5889	755	2248	0	14
5892	755	2248	0	13
5895	755	2247	0	13
5898	755	2247	0	14
5901	756	2247	0	13
5904	756	2247	0	13
5907	756	2247	0	13
5910	756	2247	0	13
5913	756	2247	0	13
5916	756	2247	0	13
5919	756	2247	0	13
5922	756	2247	0	13
5925	756	2247	0	13
5928	756	2247	0	13
5931	756	2247	0	13
5934	756	2247	0	14
5937	756	2247	0	14
5940	756	2247	0	14
5943	756	2247	0	14
5946	756	2247	0	14
5949	756	2247	0	14
5952	756	2247	0	14
5955	756	2247	0	14
5958	756	2247	0	14
5961	756	2247	0	14
5964	756	2247	0	14
5967	756	2247	0	14
5970	756	2247	0	14
5973	756	2247	0	15
5976	756	2247	0	14
5979	756	2247	0	14
5982	756	2247	0	15
5985	756	2247	0	14
5988	756	2247	0	14
5991	756	2247	0	15
5994	756	2247	0	14
5997	756	2247	0	14
[truncated: 999 more rows]
