# Supplementary material for: Markerless tracking of an entire honey bee colony
Source: Nat Commun. 2021 Mar 19;12:1733. doi: 10.1038/s41467-021-21769-1 (PMC7979864; doi:10.1038/s41467-021-21769-1)
Supplement: Supplementary file 4 — Description of Additional Supplementary Files [file 41467_2021_21769_MOESM4_ESM.zip › raw_source/fig_5_sup_fig_21_22/S1_trajectories/000642.txt]

0	1877	826	0	355
3	1874	827	0	351
6	1872	827	0	352
9	1866	828	0	356
12	1860	824	0	357
15	1859	823	0	357
18	1858	821	0	353
21	1858	820	0	353
24	1858	820	0	352
27	1859	820	0	351
30	1861	821	0	349
33	1860	821	0	345
36	1860	822	0	343
39	1862	824	0	350
42	1863	825	0	352
45	1863	825	0	354
48	1862	824	0	356
51	1863	822	0	352
54	1860	820	0	341
57	1854	818	0	337
60	1852	818	0	340
63	1852	815	0	337
66	1847	813	0	335
69	1847	812	0	333
72	1846	810	0	337
75	1846	807	0	341
78	1846	805	0	339
81	1847	804	0	339
84	1846	803	0	342
87	1842	801	0	347
90	1843	800	0	353
93	1842	799	0	1
96	1840	798	0	6
99	1838	799	0	15
102	1836	801	0	23
105	1836	802	0	21
108	1833	800	0	19
111	1827	801	0	20
114	1824	802	0	22
117	1817	805	0	19
120	1814	805	0	23
123	1812	806	0	29
126	1810	808	0	29
129	1805	810	0	25
132	1802	815	0	24
135	1801	817	0	28
138	1799	819	0	34
141	1798	820	0	34
144	1799	821	0	32
147	1800	824	0	33
150	1797	823	0	40
153	1797	822	0	34
156	1797	821	0	30
159	1799	820	0	23
162	1799	818	0	20
165	1800	816	0	23
168	1800	811	0	25
171	1801	808	0	25
174	1802	807	0	25
177	1802	807	0	28
180	1801	806	0	25
183	1800	806	0	26
186	1800	806	0	26
189	1799	806	0	28
192	1799	806	0	28
195	1799	807	0	27
198	1799	809	0	30
201	1797	813	0	35
204	1794	815	0	37
207	1792	817	0	30
210	1789	820	0	30
213	1786	823	0	28
216	1783	826	0	25
219	1785	830	0	21
222	1785	831	0	18
225	1780	829	0	21
228	1779	829	0	25
231	1777	829	0	26
234	1776	830	0	27
237	1776	830	0	29
240	1775	831	0	33
243	1774	833	0	35
246	1776	834	0	37
249	1775	836	0	39
252	1775	837	0	40
255	1775	838	0	42
258	1775	839	0	43
261	1774	840	0	40
264	1773	840	0	39
267	1772	841	0	32
270	1769	841	0	23
273	1767	841	0	19
276	1770	841	0	24
279	1772	841	0	28
282	1775	840	0	32
285	1776	843	0	39
288	1776	845	0	45
291	1775	846	0	49
294	1773	848	0	47
297	1772	849	0	46
300	1772	849	0	39
303	1773	848	0	36
306	1773	850	0	38
309	1772	851	0	40
312	1771	852	0	38
315	1771	852	0	34
318	1771	851	0	31
321	1771	850	0	29
324	1770	848	0	25
327	1768	849	0	23
330	1767	850	0	24
333	1767	852	0	23
336	1764	853	0	27
339	1762	852	0	28
342	1758	853	0	24
345	1756	853	0	24
348	1756	853	0	23
351	1755	851	0	18
354	1753	850	0	16
357	1752	851	0	15
360	1752	852	0	11
363	1751	852	0	11
366	1750	853	0	10
369	1748	855	0	6
372	1747	855	0	1
375	1745	856	0	4
378	1744	856	0	5
381	1745	857	0	6
384	1744	857	0	4
387	1744	857	0	0
390	1744	857	0	0
393	1743	856	0	0
396	1740	856	0	1
399	1738	854	0	1
402	1736	855	0	8
405	1735	855	0	10
408	1734	854	0	6
411	1729	855	0	4
414	1726	856	0	4
417	1723	858	0	9
420	1723	858	0	10
423	1721	858	0	11
426	1720	860	0	9
429	1717	861	0	8
432	1711	860	0	13
435	1705	863	0	10
438	1704	864	0	8
441	1700	864	0	16
447	1694	864	0	19
450	1692	866	0	15
453	1688	866	0	6
456	1687	865	0	4
459	1688	864	0	4
462	1688	864	0	4
465	1688	866	0	7
468	1690	867	0	12
471	1691	868	0	12
474	1692	868	0	13
477	1693	868	0	14
480	1695	868	0	15
483	1696	867	0	15
498	1695	866	0	12
501	1692	866	0	5
504	1692	867	0	8
507	1688	867	0	4
510	1689	867	0	4
513	1692	868	0	7
516	1693	869	0	10
522	1695	869	0	11
525	1695	869	0	5
528	1694	869	0	2
531	1694	870	0	3
534	1696	870	0	5
537	1696	871	0	9
540	1695	872	0	14
543	1696	872	0	12
546	1697	872	0	12
558	1696	869	0	14
561	1695	868	0	10
564	1693	867	0	8
567	1692	866	0	2
570	1690	864	0	356
573	1687	862	0	353
576	1685	862	0	348
579	1682	862	0	343
582	1680	861	0	346
585	1680	861	0	342
588	1676	856	0	348
591	1674	853	0	348
594	1671	851	0	349
597	1669	850	0	348
600	1666	849	0	349
603	1669	851	0	352
606	1669	853	0	353
609	1669	852	0	353
612	1669	852	0	352
615	1669	850	0	349
618	1666	850	0	350
621	1663	850	0	350
624	1661	850	0	351
627	1660	850	0	351
630	1663	851	0	353
633	1665	851	0	353
636	1667	851	0	351
639	1668	852	0	351
642	1668	852	0	355
645	1668	854	0	359
648	1666	854	0	358
651	1664	853	0	359
654	1662	851	0	3
657	1663	850	0	359
660	1663	850	0	2
663	1664	851	0	356
666	1669	853	0	347
669	1669	851	0	344
672	1666	849	0	343
675	1665	849	0	341
678	1665	850	0	342
681	1665	850	0	345
684	1665	851	0	344
687	1664	851	0	347
690	1663	851	0	345
693	1662	851	0	346
696	1661	850	0	346
699	1661	849	0	344
702	1660	848	0	338
705	1661	846	0	337
708	1661	846	0	341
711	1662	847	0	343
714	1662	845	0	343
717	1660	843	0	344
720	1657	840	0	335
723	1657	840	0	339
726	1658	840	0	343
729	1657	840	0	343
732	1655	839	0	341
735	1655	839	0	339
738	1655	839	0	337
741	1655	838	0	340
744	1654	838	0	340
747	1653	838	0	337
750	1652	837	0	339
753	1651	837	0	340
756	1652	837	0	340
759	1652	838	0	338
762	1652	838	0	338
765	1652	837	0	338
768	1652	837	0	340
771	1652	837	0	339
774	1652	837	0	338
777	1654	839	0	342
780	1655	840	0	341
783	1656	840	0	343
786	1657	840	0	346
789	1657	841	0	346
792	1659	841	0	348
795	1659	842	0	348
798	1660	842	0	347
801	1662	842	0	346
804	1662	843	0	347
807	1662	843	0	348
810	1663	843	0	346
813	1663	844	0	345
816	1663	844	0	345
819	1663	844	0	349
822	1663	844	0	347
825	1663	844	0	347
828	1665	844	0	347
831	1666	843	0	349
834	1666	844	0	347
837	1667	846	0	348
840	1668	850	0	354
843	1669	851	0	354
846	1671	851	0	354
849	1672	852	0	355
852	1673	852	0	354
855	1673	853	0	352
858	1672	852	0	352
861	1672	852	0	352
864	1673	852	0	351
867	1672	851	0	349
870	1674	852	0	351
873	1674	851	0	354
876	1673	851	0	352
879	1673	851	0	352
882	1674	851	0	351
885	1673	851	0	354
888	1671	849	0	351
891	1669	850	0	351
894	1667	850	0	352
897	1665	850	0	351
900	1663	850	0	350
903	1662	849	0	351
906	1662	850	0	351
909	1662	850	0	354
912	1663	851	0	356
915	1662	852	0	359
918	1660	852	0	3
921	1658	852	0	5
924	1656	852	0	2
927	1654	851	0	3
930	1654	850	0	4
933	1654	850	0	5
936	1654	850	0	8
939	1653	850	0	8
942	1649	850	0	9
945	1649	850	0	8
948	1650	851	0	7
951	1649	852	0	4
954	1646	852	0	0
957	1645	852	0	358
960	1645	852	0	358
963	1645	853	0	3
966	1641	853	0	359
969	1641	854	0	359
972	1642	852	0	1
975	1643	852	0	2
978	1641	853	0	3
981	1641	854	0	4
984	1641	855	0	3
987	1641	855	0	1
990	1642	854	0	1
993	1643	853	0	4
996	1643	853	0	6
999	1642	853	0	6
1002	1641	853	0	7
1005	1639	852	0	10
1008	1638	851	0	15
1011	1638	852	0	16
1014	1638	851	0	18
1017	1637	850	0	17
1020	1637	850	0	16
1023	1637	851	0	19
1026	1633	852	0	22
1029	1631	855	0	33
1032	1627	857	0	33
1035	1621	861	0	29
1038	1620	864	0	28
1041	1619	865	0	28
1044	1618	866	0	30
1047	1618	866	0	30
1050	1621	867	0	30
1053	1621	867	0	28
1056	1621	865	0	26
1059	1622	865	0	29
1062	1621	866	0	33
1065	1622	866	0	30
1068	1622	865	0	27
1071	1622	865	0	32
1074	1621	866	0	34
1077	1622	870	0	40
1080	1622	870	0	44
1083	1622	868	0	45
1086	1623	866	0	46
1089	1623	865	0	42
1092	1623	866	0	42
1095	1623	866	0	39
1098	1623	866	0	33
1101	1623	865	0	29
1104	1622	865	0	23
1107	1620	865	0	27
1110	1618	866	0	29
1113	1618	866	0	29
1116	1618	866	0	31
1119	1618	865	0	28
1122	1620	867	0	31
1125	1620	868	0	38
1128	1619	869	0	38
1131	1619	869	0	38
1134	1619	868	0	35
1137	1618	868	0	34
1140	1617	869	0	35
1143	1618	869	0	36
1146	1618	870	0	43
1149	1618	871	0	45
1152	1618	870	0	48
1155	1619	870	0	47
1158	1618	871	0	47
1161	1617	871	0	46
1164	1618	871	0	45
1167	1618	869	0	44
1170	1619	868	0	44
1173	1617	869	0	45
1176	1614	870	0	47
1179	1612	870	0	47
1182	1607	873	0	52
1185	1605	877	0	56
1188	1604	878	0	55
1191	1600	880	0	55
1194	1600	884	0	57
1197	1600	885	0	58
1200	1598	886	0	59
1203	1597	886	0	56
1206	1596	886	0	59
1209	1593	890	0	68
1212	1590	892	0	67
1215	1589	900	0	62
1218	1590	900	0	64
1221	1590	899	0	63
1224	1589	900	0	64
1227	1588	900	0	63
1230	1587	898	0	60
1233	1588	896	0	64
1236	1589	896	0	66
1239	1589	897	0	56
1242	1588	898	0	54
1245	1587	899	0	49
1248	1586	900	0	50
1251	1585	901	0	47
1254	1584	904	0	42
1257	1582	907	0	40
1260	1580	912	0	36
1263	1579	914	0	34
1266	1578	917	0	36
1269	1576	919	0	42
1272	1575	918	0	40
1275	1575	917	0	38
1278	1575	918	0	41
1281	1575	918	0	41
1284	1575	919	0	44
1287	1574	919	0	44
1290	1573	920	0	44
1293	1571	920	0	44
1296	1569	921	0	45
1299	1569	921	0	42
1302	1569	921	0	46
1305	1568	921	0	48
1308	1566	924	0	45
1311	1565	925	0	41
1314	1567	925	0	42
1317	1567	925	0	43
1320	1568	925	0	46
1323	1569	925	0	51
1326	1571	924	0	54
1329	1570	924	0	60
1332	1571	924	0	62
1335	1571	925	0	63
1338	1572	926	0	60
1341	1572	925	0	64
1344	1571	925	0	63
1347	1571	925	0	62
1350	1571	925	0	60
1353	1571	926	0	63
1356	1572	925	0	66
1359	1572	925	0	66
1362	1571	925	0	66
1365	1571	926	0	69
1368	1571	926	0	63
1371	1571	925	0	61
1374	1571	925	0	60
1377	1571	925	0	58
1380	1572	925	0	57
1383	1572	925	0	54
1386	1571	925	0	50
1389	1571	926	0	48
1392	1572	926	0	51
1395	1572	927	0	54
1398	1573	927	0	57
1401	1573	927	0	57
1404	1574	924	0	56
1407	1575	924	0	60
1410	1575	924	0	60
1413	1574	925	0	65
1416	1573	926	0	65
1419	1573	926	0	68
1422	1573	927	0	73
1425	1573	928	0	80
1428	1573	927	0	81
1431	1572	927	0	84
1434	1573	927	0	80
1437	1573	928	0	74
1440	1573	928	0	79
1443	1573	929	0	85
1446	1573	931	0	80
1449	1572	933	0	79
1452	1571	932	0	76
1455	1569	934	0	67
1458	1569	936	0	64
1461	1569	936	0	65
1464	1570	938	0	69
1467	1570	938	0	69
1470	1570	939	0	69
1473	1571	940	0	70
1476	1571	940	0	75
1479	1570	940	0	75
1482	1570	941	0	77
1485	1572	941	0	82
1488	1573	942	0	86
1491	1573	942	0	92
1494	1574	943	0	91
1497	1574	943	0	90
1500	1573	943	0	91
1503	1574	943	0	94
1506	1575	946	0	98
1509	1576	947	0	99
1512	1576	948	0	99
1515	1577	949	0	96
1518	1578	948	0	93
1521	1578	947	0	92
1524	1577	948	0	91
1527	1577	949	0	89
1530	1577	949	0	90
1533	1576	949	0	88
1536	1576	949	0	85
1539	1576	949	0	83
1542	1576	949	0	84
1545	1576	949	0	85
1548	1576	949	0	84
1551	1576	949	0	77
1554	1575	947	0	71
1557	1573	944	0	60
1560	1571	945	0	55
1563	1570	946	0	51
1566	1571	946	0	46
1569	1571	946	0	48
1572	1574	945	0	52
1575	1577	943	0	49
1578	1577	944	0	49
1581	1577	944	0	48
1584	1579	943	0	48
1587	1579	944	0	48
1590	1580	943	0	48
1593	1581	943	0	47
1596	1580	944	0	46
1599	1581	943	0	50
1602	1582	943	0	52
1605	1583	942	0	51
1608	1583	942	0	52
1611	1583	943	0	54
1614	1582	943	0	54
1617	1583	943	0	58
1620	1582	943	0	64
1623	1581	945	0	72
1626	1580	946	0	75
1629	1579	946	0	77
1632	1578	946	0	80
1635	1577	946	0	80
1638	1577	946	0	78
1641	1577	946	0	77
1644	1577	946	0	78
1647	1578	945	0	79
1650	1579	945	0	81
1653	1579	945	0	81
1656	1579	945	0	82
1659	1579	945	0	85
1662	1580	945	0	88
1665	1580	945	0	95
1668	1580	946	0	93
1671	1579	946	0	91
1674	1579	946	0	95
1677	1580	945	0	97
1680	1579	944	0	103
1683	1578	946	0	105
1686	1579	947	0	106
1689	1579	947	0	105
1692	1579	946	0	108
1695	1579	946	0	108
1698	1579	946	0	107
1701	1578	944	0	106
1704	1580	945	0	109
1707	1579	943	0	111
1710	1580	941	0	110
1713	1582	939	0	99
1716	1581	939	0	98
1719	1581	939	0	103
1722	1579	940	0	116
1725	1580	939	0	117
1728	1579	939	0	115
1731	1579	939	0	115
1734	1579	939	0	116
1737	1579	939	0	114
1740	1579	938	0	115
1743	1579	938	0	115
1746	1579	938	0	121
1749	1580	938	0	121
1752	1579	938	0	126
1755	1579	939	0	126
1758	1579	939	0	131
1761	1579	940	0	132
1764	1579	940	0	125
1767	1579	939	0	122
1770	1579	940	0	124
1773	1579	940	0	127
1776	1579	942	0	127
1779	1579	942	0	128
1782	1579	942	0	128
1785	1580	942	0	126
1788	1580	943	0	127
1791	1580	943	0	126
1794	1580	943	0	125
1797	1581	944	0	128
1800	1581	944	0	130
1803	1581	944	0	129
1806	1581	944	0	129
1809	1581	944	0	131
1812	1581	943	0	141
1815	1581	943	0	143
1818	1581	943	0	147
1821	1583	944	0	148
1824	1586	943	0	145
1827	1591	943	0	146
1830	1593	943	0	134
1833	1593	944	0	134
1836	1593	944	0	138
1839	1593	944	0	143
1842	1593	944	0	144
1845	1593	945	0	144
1848	1592	945	0	145
1851	1593	945	0	145
1854	1593	945	0	145
1857	1593	945	0	146
1860	1593	945	0	145
1863	1592	945	0	143
1866	1592	945	0	144
1869	1592	946	0	148
1872	1592	946	0	149
1875	1592	946	0	149
1878	1592	946	0	149
1881	1592	945	0	149
1884	1592	946	0	149
1887	1592	945	0	150
1890	1592	945	0	150
1893	1592	946	0	149
1896	1592	945	0	149
1899	1592	945	0	148
1902	1593	945	0	150
1905	1593	945	0	150
1908	1593	945	0	147
1911	1593	945	0	145
1914	1592	944	0	147
1917	1592	944	0	146
1920	1591	944	0	148
1923	1592	944	0	144
1926	1591	944	0	149
1929	1590	942	0	154
1932	1589	941	0	158
1935	1589	940	0	162
1938	1589	939	0	165
1941	1590	939	0	168
1944	1591	938	0	169
1947	1592	938	0	168
1950	1592	938	0	168
1953	1592	938	0	167
1956	1593	938	0	171
1959	1594	938	0	169
1962	1595	937	0	171
1965	1595	937	0	172
1968	1596	937	0	171
1971	1597	937	0	170
1974	1598	937	0	169
1977	1601	936	0	172
1980	1602	936	0	174
1983	1603	937	0	175
1986	1605	937	0	179
1989	1605	937	0	178
1992	1605	937	0	174
1995	1608	937	0	169
1998	1611	937	0	167
2001	1613	938	0	165
2004	1616	939	0	166
2007	1616	939	0	167
2010	1616	939	0	167
2013	1615	940	0	162
2016	1613	940	0	155
2019	1613	940	0	154
2022	1614	940	0	155
2025	1614	940	0	151
2028	1614	941	0	153
2031	1612	940	0	151
2034	1613	940	0	155
2037	1613	940	0	154
2040	1610	938	0	153
2043	1609	938	0	158
2046	1608	937	0	157
2049	1607	937	0	158
2052	1607	937	0	164
2055	1609	936	0	168
2058	1610	937	0	175
2061	1610	937	0	176
2064	1610	936	0	177
2067	1610	936	0	181
2070	1610	935	0	183
2073	1613	935	0	183
2076	1615	934	0	188
2079	1616	934	0	191
2082	1620	934	0	201
2085	1627	933	0	210
2088	1629	931	0	217
2091	1630	931	0	214
2094	1631	931	0	213
2097	1630	931	0	213
2100	1631	931	0	211
2103	1633	931	0	222
2106	1633	930	0	225
2109	1631	930	0	216
2112	1631	930	0	216
2115	1632	931	0	227
2118	1633	930	0	231
2121	1634	929	0	232
2124	1636	927	0	231
2127	1639	924	0	233
2130	1639	923	0	230
2133	1642	921	0	235
2136	1642	919	0	238
2139	1642	919	0	237
2142	1644	918	0	234
2145	1644	918	0	235
2148	1645	914	0	241
2151	1645	913	0	240
2154	1645	914	0	238
2157	1645	914	0	240
2160	1645	914	0	241
2163	1646	913	0	244
2166	1646	912	0	244
2169	1647	911	0	243
2172	1649	910	0	239
2175	1653	906	0	241
2178	1655	904	0	242
2181	1655	904	0	240
2184	1656	905	0	238
2187	1655	905	0	239
2190	1656	902	0	242
2193	1656	902	0	246
2196	1655	901	0	250
2199	1656	900	0	251
2202	1656	902	0	249
2205	1657	903	0	242
2208	1656	904	0	240
2211	1656	904	0	238
2214	1656	904	0	238
2217	1655	904	0	238
2220	1656	903	0	239
2223	1656	902	0	242
2226	1656	901	0	244
2229	1656	899	0	250
2232	1656	898	0	250
2235	1656	897	0	251
2238	1655	896	0	252
2241	1655	895	0	251
2244	1655	896	0	254
2247	1655	895	0	255
2250	1655	894	0	256
2253	1656	898	0	252
2256	1656	899	0	247
2259	1656	902	0	246
2262	1656	904	0	241
2265	1655	907	0	238
2268	1654	908	0	237
2271	1657	904	0	240
2274	1658	902	0	238
2277	1659	902	0	239
2280	1657	904	0	234
2283	1653	910	0	231
2286	1651	914	0	231
2289	1653	914	0	229
2292	1653	915	0	227
2295	1653	914	0	226
2298	1652	914	0	222
2301	1654	913	0	220
2304	1654	913	0	219
2307	1654	913	0	220
2310	1654	912	0	219
2313	1655	910	0	223
2316	1656	908	0	224
2319	1655	911	0	221
2322	1655	913	0	213
2325	1655	915	0	213
2328	1655	916	0	207
2331	1655	918	0	211
2334	1655	921	0	188
2337	1657	922	0	185
2340	1659	923	0	194
2343	1662	924	0	195
2346	1667	923	0	182
2349	1673	924	0	177
2352	1680	925	0	172
2355	1683	927	0	170
2358	1689	927	0	172
2361	1694	927	0	171
2364	1698	927	0	177
2367	1702	927	0	174
2370	1702	926	0	173
2373	1703	925	0	171
2376	1706	925	0	170
2379	1708	924	0	176
2382	1714	925	0	173
2385	1723	924	0	177
2388	1726	924	0	174
2391	1729	924	0	172
2394	1731	925	0	172
2397	1731	926	0	177
2400	1733	926	0	177
2403	1737	931	0	172
2406	1747	933	0	166
2409	1750	935	0	161
2412	1756	938	0	161
2415	1758	937	0	150
2418	1761	936	0	142
2421	1763	934	0	136
2424	1763	934	0	134
2427	1766	934	0	135
2430	1768	934	0	129
2433	1771	934	0	122
2436	1773	934	0	114
2439	1775	935	0	113
2442	1775	935	0	113
2445	1777	932	0	128
2448	1778	933	0	126
2451	1778	935	0	121
2454	1782	937	0	126
2457	1782	938	0	128
2460	1784	942	0	128
2463	1787	946	0	133
2466	1789	950	0	124
2469	1791	951	0	126
2472	1792	951	0	129
2475	1794	951	0	136
2478	1794	950	0	142
2481	1793	951	0	140
2484	1794	953	0	138
2487	1794	955	0	126
2490	1794	955	0	121
2493	1794	957	0	122
2496	1797	960	0	123
2499	1800	963	0	114
2502	1801	963	0	117
2505	1801	963	0	113
2508	1801	963	0	114
2511	1801	962	0	119
2514	1800	962	0	120
2517	1800	962	0	123
2520	1800	963	0	124
2523	1800	963	0	124
2526	1800	964	0	123
2529	1802	966	0	124
2532	1801	966	0	121
2535	1801	967	0	117
2538	1800	966	0	119
2541	1799	965	0	113
2544	1798	962	0	111
2547	1797	961	0	112
2550	1797	961	0	113
2553	1797	960	0	112
2556	1798	961	0	114
2559	1799	964	0	113
2562	1800	965	0	113
2565	1800	964	0	111
2568	1800	964	0	111
2571	1799	964	0	108
2574	1797	965	0	95
2577	1796	965	0	97
2580	1796	967	0	99
2583	1795	966	0	103
2586	1794	964	0	104
2589	1795	963	0	108
2592	1796	963	0	109
2595	1797	965	0	117
2598	1798	967	0	129
2601	1799	967	0	135
2604	1800	968	0	139
2607	1802	969	0	128
2610	1806	972	0	131
2613	1809	973	0	139
2616	1810	973	0	138
2619	1812	974	0	138
2622	1814	976	0	132
2625	1812	976	0	136
2628	1812	976	0	134
2631	1812	976	0	136
2634	1813	976	0	136
2637	1814	974	0	137
2640	1814	973	0	137
2643	1814	973	0	140
2646	1814	972	0	142
2649	1814	972	0	144
2652	1815	973	0	143
2655	1815	974	0	142
2658	1814	975	0	140
2661	1815	975	0	138
2664	1814	975	0	143
2667	1814	976	0	140
2670	1815	976	0	140
2673	1815	975	0	144
2676	1814	974	0	145
2679	1813	974	0	145
2682	1813	969	0	142
2685	1810	968	0	149
2688	1810	966	0	155
2691	1805	963	0	160
2694	1807	962	0	155
2697	1807	961	0	158
2700	1807	961	0	154
2703	1805	958	0	152
2706	1804	957	0	151
2709	1804	957	0	150
2712	1804	957	0	158
2715	1803	956	0	158
2718	1806	956	0	156
2721	1807	956	0	153
2724	1807	956	0	152
2727	1808	956	0	151
2730	1806	956	0	150
2733	1806	956	0	157
2736	1806	956	0	156
2739	1804	956	0	151
2742	1803	956	0	151
2745	1801	955	0	154
2748	1802	958	0	148
2751	1803	957	0	154
2754	1803	957	0	155
2757	1803	956	0	157
2760	1803	956	0	157
2763	1804	956	0	151
2766	1804	956	0	151
2769	1804	957	0	152
2772	1804	957	0	148
2775	1803	957	0	150
2778	1803	957	0	151
2781	1801	957	0	148
2784	1802	956	0	143
2787	1802	957	0	142
2790	1802	958	0	139
2793	1803	958	0	129
2796	1803	958	0	122
2799	1803	959	0	115
2802	1804	959	0	116
2805	1804	960	0	111
2808	1804	960	0	113
2811	1804	959	0	125
2814	1804	959	0	121
2817	1805	959	0	123
2820	1805	960	0	125
2823	1805	961	0	126
2826	1806	962	0	123
2829	1806	962	0	113
2832	1805	962	0	125
2835	1805	963	0	123
2838	1806	963	0	124
2841	1806	963	0	124
2844	1805	964	0	122
2847	1805	964	0	120
2850	1806	965	0	115
2853	1806	967	0	114
2856	1806	967	0	109
2859	1806	967	0	109
2862	1806	969	0	111
2865	1806	968	0	113
2868	1807	969	0	111
2871	1807	969	0	110
2874	1807	970	0	113
2877	1806	970	0	111
2880	1806	970	0	115
2883	1807	969	0	117
2886	1807	969	0	113
2889	1807	968	0	112
2892	1806	966	0	109
2895	1806	966	0	106
2898	1805	968	0	103
2901	1805	968	0	102
2904	1805	969	0	101
2907	1806	970	0	104
2910	1806	972	0	105
2913	1805	972	0	105
2916	1805	972	0	102
2919	1804	972	0	100
2922	1804	971	0	97
2925	1804	972	0	95
2928	1804	972	0	95
2931	1802	972	0	90
2934	1802	973	0	89
2937	1801	974	0	89
2940	1802	977	0	90
2943	1802	977	0	91
2946	1802	978	0	97
2949	1800	978	0	92
2952	1800	978	0	93
2955	1798	978	0	96
2958	1795	982	0	92
2961	1795	985	0	94
2964	1794	988	0	93
2967	1795	989	0	95
2970	1795	991	0	99
2973	1796	993	0	97
2976	1795	993	0	97
2979	1795	993	0	96
2982	1796	993	0	97
2985	1796	993	0	95
2988	1795	993	0	96
2991	1795	990	0	96
2994	1796	988	0	76
2997	1795	989	0	89
3000	1797	993	0	96
3003	1795	997	0	103
3006	1795	1000	0	103
3009	1795	1002	0	107
3012	1797	1003	0	105
3015	1798	1005	0	107
3018	1797	1006	0	111
3021	1797	1008	0	113
3024	1797	1009	0	117
3027	1798	1007	0	115
3030	1798	1006	0	113
3033	1797	1007	0	116
3036	1799	1008	0	122
3039	1799	1007	0	116
3042	1800	1006	0	122
3045	1808	1010	0	116
3048	1808	1011	0	116
3051	1807	1012	0	120
3054	1806	1014	0	111
3057	1806	1014	0	110
3060	1805	1015	0	108
3063	1806	1016	0	113
3066	1806	1015	0	115
3069	1807	1010	0	116
3072	1807	1007	0	120
3075	1804	1006	0	115
3078	1803	1006	0	116
3081	1804	1003	0	123
3084	1804	1002	0	125
3087	1805	1003	0	128
3090	1806	1003	0	129
3093	1806	1004	0	129
3096	1807	1004	0	126
3099	1808	1008	0	119
3102	1809	1010	0	117
3105	1810	1013	0	117
3108	1813	1016	0	101
3111	1813	1019	0	101
3114	1814	1021	0	105
3117	1816	1021	0	107
3120	1817	1026	0	95
3123	1817	1029	0	91
3126	1818	1033	0	91
3129	1818	1034	0	88
3132	1818	1035	0	88
3135	1819	1036	0	91
3138	1818	1040	0	85
3141	1818	1044	0	83
3144	1818	1047	0	80
3147	1820	1049	0	80
3150	1820	1050	0	78
3153	1820	1051	0	79
3156	1820	1053	0	74
3159	1819	1054	0	72
3162	1818	1054	0	74
3165	1817	1055	0	70
3168	1816	1056	0	74
3171	1817	1056	0	81
3174	1817	1057	0	84
3177	1816	1058	0	91
3180	1816	1059	0	95
3183	1816	1060	0	94
3186	1816	1060	0	91
3189	1816	1061	0	95
3192	1814	1061	0	98
3195	1815	1062	0	100
3198	1815	1065	0	104
3201	1816	1067	0	100
3204	1816	1070	0	96
3207	1816	1072	0	99
3210	1817	1073	0	102
3213	1817	1074	0	104
3216	1817	1075	0	105
3219	1816	1076	0	109
3222	1815	1075	0	110
3225	1816	1074	0	110
3228	1816	1076	0	113
3231	1816	1076	0	111
3234	1817	1077	0	111
3237	1817	1078	0	114
3240	1817	1077	0	114
3243	1817	1077	0	115
3246	1817	1077	0	114
3249	1817	1076	0	112
3252	1817	1076	0	110
3255	1817	1075	0	109
3258	1816	1075	0	109
3261	1817	1076	0	105
3264	1817	1075	0	103
3267	1816	1073	0	103
3270	1816	1071	0	104
3273	1818	1067	0	105
3276	1818	1067	0	98
3279	1817	1067	0	96
3282	1816	1068	0	95
3285	1816	1067	0	98
3288	1815	1067	0	97
3291	1815	1066	0	96
3294	1814	1067	0	93
3297	1813	1068	0	92
3300	1812	1069	0	96
3303	1811	1071	0	95
3306	1811	1071	0	95
3309	1811	1072	0	95
3312	1810	1071	0	97
3315	1813	1068	0	102
3318	1815	1064	0	103
3321	1817	1064	0	104
3324	1818	1066	0	103
3327	1818	1067	0	100
3330	1819	1067	0	97
3333	1819	1068	0	99
3336	1819	1068	0	96
3339	1819	1068	0	97
3342	1821	1067	0	103
3345	1821	1070	0	104
3348	1820	1071	0	107
3351	1820	1072	0	106
3354	1820	1074	0	105
3357	1820	1075	0	109
3360	1820	1076	0	109
3363	1820	1078	0	105
3366	1819	1081	0	102
3369	1818	1083	0	101
3372	1817	1084	0	105
3375	1816	1085	0	107
3378	1816	1082	0	105
3384	1818	1079	0	105
3387	1817	1080	0	108
3390	1817	1081	0	113
3393	1816	1082	0	115
3396	1818	1082	0	90
3399	1819	1083	0	84
3402	1818	1087	0	118
3405	1816	1090	0	115
3408	1816	1092	0	112
3411	1817	1093	0	111
3414	1815	1095	0	108
3417	1814	1095	0	115
3420	1814	1095	0	118
3423	1816	1096	0	119
3426	1818	1097	0	123
3429	1817	1098	0	127
3432	1818	1097	0	132
3435	1819	1102	0	125
3438	1817	1107	0	128
3441	1815	1108	0	128
3444	1813	1112	0	130
3447	1813	1110	0	126
3450	1811	1106	0	124
3453	1810	1105	0	127
3456	1810	1105	0	129
3459	1809	1104	0	126
3462	1810	1105	0	122
3465	1807	1108	0	118
3468	1806	1110	0	122
3471	1807	1110	0	121
3474	1808	1110	0	113
3477	1809	1111	0	113
3480	1810	1111	0	119
3483	1810	1112	0	121
3486	1811	1111	0	123
3489	1809	1109	0	121
3492	1809	1107	0	124
3495	1810	1107	0	126
3498	1811	1107	0	123
3501	1811	1107	0	127
3504	1810	1104	0	134
3507	1809	1102	0	138
3510	1809	1101	0	137
3513	1811	1100	0	141
3516	1812	1099	0	143
3519	1812	1099	0	147
3522	1813	1096	0	153
3525	1814	1094	0	158
3528	1815	1091	0	166
3531	1818	1090	0	168
3534	1821	1090	0	167
3537	1820	1089	0	166
3540	1822	1089	0	166
3543	1823	1088	0	164
3546	1824	1089	0	167
3549	1826	1087	0	170
3552	1829	1084	0	176
3555	1829	1085	0	171
3558	1830	1084	0	175
3561	1832	1081	0	179
3564	1832	1081	0	180
3567	1836	1081	0	180
3570	1836	1080	0	187
3573	1838	1078	0	187
3576	1840	1076	0	179
3579	1844	1076	0	177
3582	1846	1074	0	175
3585	1850	1073	0	173
3588	1855	1072	0	163
3591	1856	1072	0	158
3594	1857	1072	0	157
3597	1857	1071	0	155
3600	1856	1071	0	156
3603	1856	1072	0	157
3606	1856	1072	0	156
3609	1856	1073	0	158
3612	1857	1073	0	159
3615	1859	1072	0	161
3618	1863	1071	0	153
3621	1865	1071	0	153
3624	1869	1070	0	151
3627	1871	1074	0	144
3630	1871	1074	0	148
3633	1872	1073	0	152
3636	1874	1071	0	154
3639	1875	1070	0	161
3642	1877	1068	0	162
3645	1881	1064	0	169
3648	1882	1064	0	166
3651	1885	1061	0	164
3654	1888	1062	0	165
3657	1892	1060	0	167
3660	1898	1060	0	159
3663	1901	1060	0	153
3666	1906	1065	0	148
3669	1908	1069	0	152
3672	1912	1071	0	148
3675	1916	1074	0	141
3678	1917	1074	0	141
3681	1918	1074	0	140
3684	1917	1074	0	144
3687	1917	1074	0	142
3690	1917	1073	0	154
3693	1917	1071	0	156
3696	1918	1069	0	153
3699	1919	1069	0	155
3702	1918	1068	0	158
3705	1918	1068	0	157
3708	1919	1068	0	156
3711	1919	1069	0	155
3714	1919	1069	0	153
3717	1920	1068	0	158
3720	1922	1069	0	157
3723	1922	1069	0	155
3726	1922	1068	0	156
3729	1922	1069	0	156
3732	1922	1069	0	157
3735	1922	1069	0	158
3738	1922	1069	0	158
3741	1922	1069	0	157
3744	1923	1069	0	157
3747	1924	1070	0	156
3750	1925	1070	0	153
3753	1924	1071	0	153
3756	1924	1070	0	155
3759	1924	1070	0	153
3762	1924	1070	0	152
3765	1925	1070	0	152
3768	1925	1070	0	154
3771	1926	1070	0	152
3774	1926	1070	0	152
3777	1926	1071	0	152
3780	1927	1072	0	149
3783	1925	1071	0	150
3786	1924	1071	0	151
3789	1925	1071	0	151
3792	1926	1072	0	150
3795	1926	1072	0	150
3798	1926	1072	0	150
3801	1926	1072	0	147
3804	1927	1073	0	150
3807	1926	1073	0	151
3810	1926	1073	0	151
3813	1927	1073	0	155
3816	1926	1073	0	156
3819	1925	1073	0	151
3822	1925	1073	0	150
3825	1925	1074	0	152
3828	1924	1073	0	153
3831	1924	1073	0	152
3834	1924	1073	0	153
3837	1925	1073	0	154
3840	1925	1074	0	150
3843	1924	1073	0	148
3846	1925	1073	0	148
3849	1924	1073	0	151
3852	1925	1074	0	147
3855	1925	1074	0	150
3858	1925	1075	0	156
3861	1925	1074	0	154
3864	1926	1075	0	153
3867	1926	1075	0	156
3870	1927	1075	0	156
3873	1927	1075	0	154
3876	1926	1074	0	151
3879	1926	1074	0	153
3882	1926	1074	0	151
3885	1927	1074	0	156
3888	1926	1074	0	153
3891	1926	1074	0	150
3894	1927	1074	0	154
3897	1927	1074	0	153
3900	1927	1074	0	150
3903	1926	1074	0	151
3906	1928	1074	0	156
3909	1928	1073	0	156
3912	1928	1074	0	156
3915	1928	1073	0	157
3918	1927	1073	0	158
3921	1927	1072	0	155
3924	1928	1072	0	152
3927	1928	1073	0	153
3930	1927	1073	0	159
3933	1927	1073	0	157
3936	1928	1074	0	160
3939	1927	1074	0	158
3942	1927	1074	0	157
3945	1928	1074	0	158
3948	1928	1073	0	156
3951	1928	1073	0	157
3954	1928	1074	0	159
3957	1929	1073	0	158
3960	1929	1073	0	154
3963	1929	1073	0	157
3966	1929	1073	0	156
3969	1929	1073	0	153
3972	1929	1073	0	153
3975	1929	1073	0	151
3978	1931	1074	0	152
3981	1932	1075	0	148
3984	1932	1075	0	150
3987	1933	1075	0	150
3990	1932	1075	0	154
3993	1931	1074	0	159
3996	1931	1073	0	160
3999	1933	1073	0	157
4002	1933	1072	0	157
4005	1932	1072	0	153
4008	1931	1072	0	151
4011	1931	1071	0	149
4014	1932	1072	0	147
4017	1933	1072	0	150
4020	1931	1068	0	154
4023	1932	1068	0	155
4026	1933	1069	0	151
4029	1935	1070	0	153
4032	1934	1070	0	151
4035	1934	1070	0	148
4038	1934	1069	0	145
4041	1934	1068	0	150
4044	1934	1070	0	143
4047	1934	1070	0	138
4050	1935	1070	0	138
4053	1937	1069	0	141
4056	1938	1070	0	136
4059	1938	1070	0	140
4062	1939	1070	0	140
4065	1939	1071	0	135
4068	1939	1069	0	142
4071	1939	1070	0	132
4074	1940	1069	0	134
4077	1941	1069	0	135
4080	1941	1069	0	130
4083	1941	1069	0	130
4086	1941	1069	0	130
4089	1942	1070	0	131
4092	1942	1070	0	132
4095	1942	1069	0	135
4098	1942	1069	0	138
4101	1942	1066	0	141
4104	1942	1066	0	144
4107	1943	1065	0	147
4110	1941	1061	0	136
4113	1942	1062	0	140
4116	1942	1060	0	147
4119	1943	1059	0	150
4122	1946	1060	0	140
4125	1950	1064	0	118
4128	1954	1066	0	119
4131	1955	1067	0	130
4134	1956	1067	0	132
4137	1952	1059	0	139
4140	1951	1058	0	150
4143	1948	1056	0	154
4146	1953	1059	0	149
4149	1955	1063	0	137
4152	1956	1065	0	135
4155	1956	1063	0	136
4158	1954	1060	0	138
4161	1952	1058	0	146
4164	1952	1058	0	146
4167	1955	1061	0	128
4170	1956	1062	0	110
4173	1958	1062	0	124
4176	1957	1060	0	138
4179	1958	1060	0	139
4182	1958	1061	0	137
4185	1957	1060	0	138
4188	1958	1062	0	135
4191	1958	1062	0	138
4194	1958	1061	0	135
4197	1958	1061	0	131
4200	1958	1064	0	122
4203	1959	1065	0	118
4206	1958	1063	0	124
4209	1958	1062	0	122
4212	1957	1067	0	260
4215	1955	1072	0	243
4218	1954	1073	0	235
4221	1957	1070	0	257
4224	1960	1065	0	120
4227	1960	1064	0	122
4230	1960	1064	0	121
4233	1960	1065	0	121
4236	1961	1064	0	123
4239	1962	1064	0	117
4242	1962	1064	0	114
4245	1962	1064	0	103
4248	1960	1068	0	107
4251	1961	1066	0	113
4254	1959	1066	0	112
4257	1957	1062	0	132
4260	1958	1059	0	131
4263	1958	1059	0	138
4266	1960	1059	0	138
4269	1960	1060	0	137
4272	1960	1060	0	138
4275	1961	1059	0	141
4278	1961	1055	0	147
4281	1960	1054	0	154
4284	1966	1056	0	143
4287	1964	1055	0	150
4290	1961	1054	0	161
4293	1964	1053	0	158
4296	1965	1054	0	149
4299	1964	1054	0	148
4302	1963	1053	0	153
4305	1963	1053	0	157
4308	1964	1053	0	150
4311	1968	1057	0	139
4314	1967	1058	0	136
4317	1968	1057	0	135
4320	1971	1058	0	143
4323	1973	1057	0	140
4326	1973	1057	0	133
4329	1974	1057	0	137
4332	1974	1057	0	136
4335	1975	1057	0	142
4338	1974	1057	0	140
4341	1974	1057	0	134
4344	1974	1058	0	137
4347	1974	1062	0	218
4350	1986	1057	0	135
4353	1985	1059	0	146
4356	1985	1059	0	151
4359	1983	1059	0	147
4362	1983	1057	0	146
4365	1983	1055	0	142
4368	1983	1054	0	149
4371	1984	1053	0	150
4374	1984	1053	0	145
4377	1983	1052	0	142
4380	1984	1054	0	147
4383	1983	1055	0	146
4386	1985	1055	0	145
4389	1987	1056	0	140
4392	1987	1057	0	136
4395	1988	1057	0	133
4398	1988	1057	0	123
4401	1989	1058	0	130
4404	1990	1060	0	129
4407	1991	1059	0	133
4410	1991	1060	0	128
4413	1991	1060	0	129
4416	1991	1061	0	125
4419	1990	1061	0	124
4422	1990	1061	0	127
4425	1991	1061	0	131
4428	1992	1062	0	132
4431	1992	1062	0	132
4434	1992	1063	0	128
4437	1992	1063	0	123
4440	1993	1062	0	119
4443	1993	1063	0	126
4446	1993	1063	0	129
4449	1994	1063	0	131
4452	1994	1063	0	128
4455	1994	1063	0	131
4458	1994	1063	0	128
4461	1993	1063	0	128
4464	1991	1063	0	128
4467	1990	1062	0	131
4470	1990	1063	0	126
4473	1990	1064	0	124
4476	1991	1064	0	124
4479	1990	1063	0	127
4482	1989	1062	0	130
4485	1989	1061	0	130
4488	1989	1061	0	126
4491	1990	1061	0	110
4494	1991	1061	0	108
4497	1992	1060	0	84
4500	1991	1063	0	115
4503	1991	1063	0	120
4506	1991	1063	0	305
4509	1990	1062	0	127
4512	1991	1063	0	129
4515	1991	1063	0	126
4518	1990	1063	0	125
4521	1990	1062	0	127
4524	1991	1063	0	126
4527	1991	1062	0	127
4530	1991	1064	0	128
4533	1990	1065	0	123
4536	1989	1063	0	127
4539	1989	1063	0	130
4542	1988	1063	0	129
4545	1987	1062	0	130
4548	1988	1063	0	129
4551	1988	1064	0	134
4554	1988	1064	0	132
4557	1989	1064	0	133
4560	1988	1066	0	140
4563	1986	1067	0	139
4566	1988	1070	0	143
4569	1990	1070	0	133
4572	1990	1069	0	114
4575	1990	1068	0	121
4578	1987	1066	0	130
4581	1987	1067	0	130
4584	1989	1067	0	145
4587	1990	1067	0	153
4590	1991	1067	0	149
4593	1994	1070	0	142
4596	1997	1074	0	154
4599	2002	1078	0	148
4602	2007	1081	0	138
4605	2008	1080	0	128
4608	2008	1081	0	128
4611	2008	1083	0	125
4614	2008	1080	0	127
4617	2005	1071	0	131
4620	2006	1071	0	137
4623	2003	1068	0	145
4626	2010	1073	0	130
4629	2010	1076	0	125
4632	2010	1075	0	128
4635	2009	1076	0	135
4638	2016	1083	0	129
4641	2018	1083	0	136
4644	2020	1082	0	130
4647	2022	1082	0	126
4650	2021	1082	0	120
4653	2019	1080	0	104
4662	2018	1077	0	99
4665	2017	1078	0	98
4668	2016	1075	0	108
4671	2014	1074	0	114
4674	2012	1070	0	124
4677	2012	1070	0	125
4680	2013	1072	0	126
4683	2013	1073	0	128
4686	2014	1077	0	116
4689	2013	1079	0	114
4698	2014	1078	0	121
4701	2014	1076	0	123
4704	2014	1076	0	120
4707	2014	1073	0	121
4710	2015	1071	0	129
4713	2016	1070	0	139
4716	2018	1070	0	136
4719	2018	1070	0	133
4722	2019	1073	0	116
4725	2021	1077	0	132
4728	2025	1075	0	142
4731	2026	1073	0	152
4734	2027	1074	0	123
4737	2027	1075	0	116
4740	2023	1075	0	121
4743	2023	1076	0	127
4746	2024	1073	0	110
4749	2026	1075	0	111
4752	2027	1063	0	123
4755	2028	1063	0	105
4758	2028	1063	0	108
4761	2029	1064	0	101
4764	2027	1067	0	99
4767	2027	1067	0	97
4770	2027	1067	0	92
4773	2026	1067	0	90
4776	2026	1065	0	93
4779	2026	1067	0	91
4782	2026	1067	0	90
4785	2024	1068	0	84
4788	2023	1069	0	85
4791	2022	1071	0	87
4794	2020	1076	0	84
4797	2018	1076	0	78
4800	2018	1076	0	78
4803	2018	1076	0	77
4806	2017	1076	0	66
4809	2018	1076	0	63
4812	2018	1076	0	59
4815	2018	1078	0	68
4818	2019	1078	0	66
4821	2020	1077	0	52
4824	2021	1076	0	46
4827	2020	1076	0	41
4830	2020	1076	0	40
4833	2020	1077	0	29
4836	2019	1078	0	26
4839	2018	1079	0	23
4842	2019	1079	0	18
4845	2020	1079	0	13
4848	2023	1079	0	14
4851	2023	1079	0	16
4854	2024	1079	0	14
4857	2022	1076	0	13
4860	2022	1076	0	13
4863	2025	1075	0	15
4866	2031	1074	0	1
4869	2035	1073	0	356
4872	2035	1073	0	357
4875	2025	1073	0	8
4878	2022	1073	0	8
4881	2021	1073	0	5
4884	2015	1074	0	5
4887	2022	1073	0	3
4890	2025	1073	0	2
4893	2019	1074	0	4
4896	2016	1074	0	5
4899	2011	1075	0	8
4902	2015	1078	0	3
4905	2016	1084	0	352
4908	2018	1085	0	180
4911	2020	1085	0	1
4914	2018	1086	0	0
4917	2012	1087	0	354
4920	2010	1087	0	355
4923	2009	1087	0	359
4926	2010	1087	0	0
4929	2015	1086	0	6
4932	2010	1087	0	358
4935	2012	1090	0	353
4938	2010	1089	0	352
4941	2015	1087	0	350
4944	2017	1085	0	356
4947	2018	1085	0	353
4950	2019	1085	0	352
4953	2017	1081	0	359
4956	2012	1080	0	351
4959	2007	1077	0	356
4965	2009	1073	0	356
4968	2009	1074	0	0
4971	2007	1077	0	0
4974	2007	1080	0	357
4977	2007	1081	0	358
4980	2006	1080	0	2
4983	2006	1081	0	5
4986	2006	1082	0	7
4989	2005	1082	0	6
4992	2004	1082	0	3
4995	2006	1080	0	2
4998	2006	1081	0	4
5001	2007	1081	0	3
5004	2009	1079	0	0
5007	2008	1079	0	358
5010	2007	1080	0	2
5013	2004	1086	0	354
5016	2001	1091	0	354
5019	2002	1092	0	351
5022	2004	1092	0	350
5025	2002	1093	0	350
5028	2003	1093	0	351
5031	2007	1092	0	1
5034	2004	1092	0	359
5037	2004	1090	0	357
5040	2004	1089	0	358
5043	2001	1088	0	359
5046	1999	1088	0	359
5049	1999	1088	0	358
5052	1999	1089	0	355
5055	2001	1092	0	356
5058	2001	1093	0	357
5061	2000	1095	0	358
5064	2000	1097	0	358
5067	2000	1099	0	2
5070	2000	1100	0	0
5073	2001	1099	0	0
5076	2001	1098	0	357
5079	2000	1098	0	359
5082	2000	1098	0	0
5085	1999	1098	0	0
5088	1998	1098	0	0
5091	1998	1097	0	1
5094	1998	1097	0	2
5097	1998	1095	0	5
5100	1999	1094	0	5
5103	1999	1096	0	3
5106	2002	1096	0	3
5109	2003	1095	0	4
5112	2003	1094	0	6
5115	1997	1093	0	2
5118	1997	1093	0	358
5121	1995	1091	0	3
5124	1995	1091	0	3
5127	1992	1092	0	4
5130	1992	1090	0	5
5133	1994	1089	0	10
5136	1988	1090	0	6
5139	1986	1090	0	186
5142	1983	1091	0	8
5145	1982	1091	0	11
5148	1989	1090	0	9
5151	2010	1095	0	167
5154	2012	1096	0	150
5157	2013	1096	0	134
5160	2013	1096	0	143
5163	2014	1093	0	133
5166	1999	1091	0	2
5169	1997	1091	0	8
5172	1995	1090	0	10
5175	2001	1089	0	12
5178	2006	1087	0	20
5181	2006	1088	0	11
5184	2014	1088	0	10
5214	2014	1084	0	27
5217	2013	1088	0	8
5220	2011	1089	0	358
5223	2007	1090	0	358
5226	2005	1090	0	178
5229	2003	1090	0	173
5232	2013	1094	0	151
5235	2013	1093	0	145
5238	2012	1093	0	145
5241	1998	1090	0	168
5244	1994	1090	0	359
5247	1995	1094	0	8
5250	2002	1097	0	0
5253	2006	1097	0	6
5256	2002	1097	0	8
5259	1998	1097	0	3
5262	1992	1098	0	0
5265	1995	1098	0	3
5268	1992	1099	0	2
5271	1994	1100	0	8
5274	1998	1100	0	11
5277	1999	1100	0	12
5280	1998	1100	0	11
5283	1998	1100	0	10
5286	1992	1100	0	3
5289	1991	1100	0	358
5292	1992	1101	0	353
5295	1996	1101	0	351
5298	1995	1101	0	351
5301	1995	1100	0	354
5304	1994	1099	0	352
5307	1994	1100	0	353
5310	1993	1100	0	352
5313	1996	1100	0	352
5316	1997	1099	0	357
5319	1999	1099	0	357
5322	1997	1098	0	358
5325	1997	1100	0	355
5328	1999	1100	0	359
5331	1998	1100	0	0
5334	1994	1099	0	1
5337	1992	1100	0	355
5340	1997	1099	0	1
5343	2006	1096	0	357
5346	2000	1098	0	3
5349	2000	1096	0	5
5352	1998	1096	0	1
5355	1994	1096	0	182
5358	1996	1096	0	181
5361	1996	1096	0	180
5364	1994	1096	0	358
5367	1995	1097	0	356
5370	1992	1098	0	358
5373	1993	1101	0	355
5376	1996	1104	0	339
5379	1997	1105	0	343
5382	1993	1102	0	344
5385	1993	1102	0	344
5388	1996	1104	0	339
5391	1994	1102	0	344
5394	1995	1102	0	349
5397	2001	1100	0	185
5400	1992	1102	0	351
5403	1995	1103	0	351
5406	1994	1102	0	353
5409	1994	1101	0	354
5412	1993	1102	0	351
5415	1993	1102	0	352
5418	1993	1102	0	351
5421	1995	1101	0	347
5424	1995	1101	0	345
5427	1993	1101	0	343
5430	1994	1100	0	342
5433	1990	1098	0	339
5436	1989	1096	0	337
5439	1988	1095	0	335
5442	1990	1095	0	330
5445	1989	1095	0	326
5448	1986	1095	0	332
5451	1988	1096	0	329
5454	1987	1097	0	331
5457	1984	1097	0	333
5460	1984	1097	0	335
5463	1983	1097	0	338
5466	1983	1097	0	339
5469	1982	1097	0	340
5472	1982	1097	0	340
5475	1982	1096	0	337
5478	1981	1095	0	334
5481	1980	1094	0	331
5484	1977	1094	0	335
5487	1974	1092	0	339
5490	1973	1091	0	343
5493	1973	1091	0	342
5496	1971	1090	0	340
5499	1971	1090	0	341
5502	1969	1094	0	347
5505	1969	1095	0	346
5508	1969	1095	0	346
5511	1970	1095	0	342
5514	1971	1097	0	343
5517	1971	1099	0	345
5520	1973	1100	0	342
5523	1975	1101	0	342
5526	1974	1101	0	338
5529	1969	1098	0	338
5532	1969	1098	0	340
5535	1967	1099	0	343
5538	1967	1098	0	345
5541	1967	1098	0	348
5544	1967	1099	0	349
5547	1966	1101	0	352
5550	1965	1101	0	354
5553	1964	1102	0	352
5556	1964	1103	0	353
5559	1966	1104	0	349
5562	1971	1108	0	341
5565	1972	1108	0	160
5568	1967	1108	0	162
5571	1967	1108	0	161
5574	1963	1106	0	343
5577	1963	1107	0	343
5580	1960	1106	0	349
5583	1958	1107	0	348
5586	1955	1107	0	346
5589	1954	1109	0	342
5592	1952	1110	0	332
5595	1952	1111	0	335
5598	1953	1110	0	334
5601	1952	1109	0	336
5604	1954	1109	0	338
5607	1954	1108	0	338
5610	1954	1109	0	342
5613	1955	1111	0	350
5616	1955	1111	0	357
5619	1954	1111	0	356
5622	1955	1111	0	354
5625	1956	1113	0	3
5628	1957	1113	0	3
5631	1957	1112	0	1
5634	1956	1113	0	3
5637	1953	1113	0	358
5640	1952	1112	0	348
5643	1952	1109	0	338
5646	1954	1107	0	335
5649	1956	1105	0	332
5652	1956	1104	0	328
5655	1957	1104	0	329
5658	1956	1105	0	331
5661	1955	1105	0	335
5664	1953	1106	0	334
5667	1949	1107	0	341
5670	1949	1107	0	340
5673	1949	1109	0	345
5676	1949	1108	0	346
5679	1949	1108	0	342
5682	1949	1106	0	338
5685	1950	1105	0	339
5688	1950	1105	0	341
5691	1950	1102	0	342
5694	1949	1099	0	339
5697	1950	1099	0	343
5700	1950	1099	0	344
5703	1948	1098	0	340
5706	1951	1098	0	340
5709	1952	1098	0	339
5712	1954	1097	0	341
5715	1955	1097	0	342
5718	1957	1098	0	342
5721	1957	1098	0	343
5724	1957	1098	0	339
5727	1957	1097	0	338
5730	1957	1098	0	338
5733	1956	1098	0	339
5736	1955	1098	0	341
5739	1954	1096	0	341
5742	1954	1096	0	338
5745	1954	1094	0	340
5748	1954	1093	0	339
5751	1953	1091	0	340
5754	1952	1089	0	341
5757	1951	1088	0	337
5760	1950	1088	0	337
5763	1949	1088	0	335
5766	1948	1087	0	332
5769	1948	1087	0	334
5772	1948	1087	0	333
5775	1950	1091	0	333
5778	1950	1092	0	335
5781	1950	1094	0	329
5784	1951	1096	0	328
5787	1949	1099	0	328
5790	1950	1098	0	322
5793	1950	1098	0	329
5796	1950	1096	0	329
5799	1950	1095	0	325
5802	1949	1092	0	324
5805	1949	1092	0	319
5808	1949	1092	0	320
5811	1948	1092	0	321
5814	1949	1093	0	319
5817	1948	1093	0	317
5820	1948	1095	0	317
5823	1948	1096	0	316
5826	1948	1096	0	316
5829	1949	1095	0	313
5832	1950	1095	0	313
5835	1949	1094	0	307
5838	1949	1095	0	314
5841	1948	1095	0	317
5844	1946	1093	0	311
5847	1946	1092	0	309
5850	1946	1092	0	307
5853	1946	1092	0	313
5856	1944	1093	0	320
5859	1944	1093	0	323
5862	1940	1092	0	330
5865	1939	1091	0	338
5868	1938	1091	0	341
5871	1937	1093	0	345
5874	1934	1095	0	348
5877	1929	1094	0	349
5880	1929	1095	0	353
5883	1929	1095	0	355
5886	1930	1095	0	356
5889	1932	1095	0	355
5892	1933	1095	0	353
5895	1932	1095	0	351
5898	1932	1095	0	350
5901	1931	1094	0	353
5904	1930	1092	0	351
5907	1930	1090	0	353
5910	1930	1090	0	351
5913	1930	1089	0	350
5916	1930	1091	0	351
5919	1929	1091	0	349
5922	1927	1089	0	345
5925	1927	1088	0	348
5928	1925	1087	0	349
5931	1925	1087	0	350
5934	1924	1087	0	351
5937	1924	1087	0	349
5940	1926	1087	0	350
5943	1927	1089	0	351
5946	1926	1090	0	352
5949	1926	1090	0	347
5952	1927	1090	0	345
5955	1929	1091	0	344
5958	1929	1091	0	346
5961	1928	1091	0	348
5964	1928	1090	0	346
5967	1929	1091	0	344
5970	1929	1094	0	348
5973	1928	1094	0	346
5976	1928	1094	0	346
5979	1929	1094	0	342
5982	1928	1093	0	338
5985	1929	1093	0	337
5988	1929	1093	0	335
5991	1930	1093	0	333
5994	1926	1091	0	328
5997	1922	1089	0	330
6000	1920	1087	0	329
6003	1920	1086	0	326
6006	1919	1086	0	329
6009	1919	1084	0	337
6012	1918	1084	0	342
6015	1916	1085	0	342
6018	1914	1088	0	347
6021	1914	1086	0	342
6024	1914	1088	0	344
6027	1917	1088	0	344
6030	1918	1088	0	343
6033	1919	1088	0	344
6036	1917	1088	0	344
6039	1916	1090	0	342
6042	1917	1091	0	340
6045	1917	1094	0	341
6048	1917	1095	0	345
6051	1916	1095	0	345
6054	1914	1092	0	337
6057	1912	1091	0	338
6060	1912	1091	0	340
6063	1913	1092	0	342
6066	1912	1091	0	341
6069	1913	1091	0	337
[truncated: 967 more rows]
