# Supplementary material for: Markerless tracking of an entire honey bee colony
Source: Nat Commun. 2021 Mar 19;12:1733. doi: 10.1038/s41467-021-21769-1 (PMC7979864; doi:10.1038/s41467-021-21769-1)
Supplement: Supplementary file 4 — Description of Additional Supplementary Files [file 41467_2021_21769_MOESM4_ESM.zip › raw_source/fig_5_sup_fig_21_22/S1_trajectories/000656.txt]

0	579	1142	0	27
3	578	1142	0	25
6	578	1142	0	22
9	578	1142	0	21
12	578	1142	0	21
15	578	1142	0	21
18	579	1142	0	16
21	579	1142	0	13
24	581	1141	0	13
27	582	1141	0	8
30	582	1141	0	8
33	583	1141	0	8
36	582	1141	0	8
39	581	1141	0	6
42	581	1141	0	2
45	579	1139	0	357
48	578	1138	0	357
51	577	1138	0	353
54	578	1137	0	352
57	577	1136	0	350
60	576	1135	0	346
63	576	1135	0	349
66	576	1135	0	349
69	576	1134	0	345
72	575	1134	0	347
75	575	1134	0	345
78	575	1134	0	345
81	573	1134	0	342
84	572	1133	0	339
87	573	1133	0	339
90	573	1133	0	336
93	574	1133	0	335
96	573	1132	0	334
99	574	1132	0	335
102	575	1132	0	335
105	576	1132	0	332
108	576	1132	0	330
111	577	1132	0	329
114	578	1132	0	324
117	579	1131	0	319
120	580	1132	0	315
123	580	1132	0	312
126	582	1131	0	309
129	583	1130	0	303
132	583	1129	0	298
135	585	1130	0	292
138	587	1130	0	276
141	588	1128	0	268
144	589	1127	0	263
147	589	1127	0	268
150	589	1127	0	270
153	589	1127	0	270
156	589	1127	0	270
159	588	1128	0	269
162	588	1126	0	268
165	588	1125	0	271
168	587	1123	0	275
171	589	1122	0	265
174	591	1121	0	265
177	591	1120	0	266
180	591	1121	0	261
183	591	1120	0	258
186	591	1120	0	256
189	591	1119	0	250
192	593	1116	0	245
195	595	1115	0	248
198	596	1114	0	250
201	597	1113	0	249
204	598	1111	0	249
207	601	1109	0	247
210	602	1109	0	246
213	603	1108	0	242
216	605	1106	0	237
219	606	1105	0	239
222	608	1104	0	235
225	609	1103	0	233
228	610	1103	0	232
231	613	1102	0	227
234	617	1103	0	221
237	617	1103	0	223
240	615	1102	0	225
243	615	1101	0	227
246	615	1100	0	232
249	618	1098	0	235
252	618	1096	0	239
255	618	1095	0	238
258	619	1094	0	240
261	619	1095	0	241
264	619	1095	0	248
267	619	1095	0	254
270	620	1094	0	254
273	619	1094	0	252
276	618	1092	0	254
279	618	1091	0	251
282	618	1090	0	249
285	619	1087	0	246
288	619	1085	0	240
291	621	1084	0	237
294	621	1084	0	231
297	622	1084	0	229
300	622	1085	0	230
303	621	1085	0	224
306	621	1084	0	223
309	621	1083	0	223
312	622	1083	0	219
315	623	1083	0	217
318	623	1084	0	221
321	623	1085	0	225
324	624	1086	0	226
327	624	1086	0	228
330	623	1087	0	227
333	624	1088	0	235
336	625	1088	0	235
339	625	1088	0	231
342	624	1088	0	231
345	625	1087	0	233
348	625	1088	0	239
351	626	1089	0	243
354	626	1088	0	244
357	626	1087	0	244
360	626	1086	0	243
363	625	1086	0	246
366	626	1083	0	248
369	627	1080	0	247
372	627	1080	0	250
375	627	1080	0	252
378	626	1079	0	249
381	626	1079	0	252
384	626	1076	0	251
387	627	1072	0	252
390	628	1070	0	250
393	629	1069	0	250
396	631	1068	0	247
399	630	1069	0	250
402	629	1069	0	253
405	628	1069	0	252
408	627	1069	0	259
411	626	1067	0	262
414	626	1066	0	272
417	626	1063	0	274
420	628	1061	0	278
423	628	1059	0	281
426	630	1059	0	286
429	630	1058	0	290
432	630	1059	0	292
435	631	1057	0	290
438	630	1055	0	297
441	630	1053	0	296
444	631	1054	0	294
447	633	1054	0	292
450	632	1054	0	292
453	632	1055	0	287
456	632	1053	0	284
459	632	1052	0	280
462	631	1051	0	281
465	630	1052	0	277
468	630	1052	0	276
471	630	1053	0	284
474	629	1054	0	294
477	629	1056	0	300
480	629	1056	0	304
483	629	1056	0	300
486	629	1055	0	298
489	629	1055	0	297
492	628	1054	0	298
495	628	1053	0	299
498	628	1053	0	299
501	627	1052	0	302
504	626	1050	0	309
507	625	1049	0	311
510	623	1048	0	314
513	622	1048	0	321
516	621	1048	0	327
519	621	1048	0	330
522	621	1048	0	336
525	620	1049	0	336
528	616	1048	0	344
531	614	1048	0	343
534	614	1046	0	341
537	614	1046	0	343
540	614	1046	0	341
543	615	1045	0	337
546	616	1045	0	337
549	615	1044	0	332
552	615	1044	0	330
555	613	1043	0	329
558	614	1043	0	328
561	613	1043	0	324
564	613	1043	0	322
567	613	1041	0	318
570	613	1040	0	317
573	612	1037	0	316
576	612	1036	0	314
579	612	1034	0	311
582	612	1032	0	308
585	613	1031	0	309
588	613	1030	0	306
591	613	1028	0	305
594	612	1026	0	309
597	611	1026	0	311
600	609	1025	0	316
603	609	1024	0	317
606	609	1024	0	320
609	609	1024	0	321
612	610	1024	0	324
615	610	1026	0	325
618	612	1027	0	328
621	613	1028	0	328
624	613	1028	0	328
627	613	1028	0	331
630	614	1028	0	333
633	613	1028	0	335
636	612	1028	0	335
639	612	1029	0	339
642	612	1031	0	342
645	609	1032	0	345
648	609	1032	0	345
651	609	1033	0	347
654	609	1034	0	348
657	609	1034	0	351
660	608	1035	0	351
663	609	1036	0	356
666	609	1036	0	354
669	609	1037	0	354
672	609	1037	0	351
675	609	1037	0	351
678	609	1037	0	347
681	609	1037	0	347
684	609	1037	0	346
687	609	1037	0	348
690	609	1037	0	349
693	609	1037	0	348
696	608	1037	0	346
699	607	1037	0	346
702	607	1037	0	346
705	607	1036	0	347
708	607	1037	0	347
711	607	1036	0	347
714	607	1036	0	346
717	607	1036	0	347
720	606	1036	0	347
723	605	1035	0	347
726	604	1035	0	347
729	603	1035	0	346
732	603	1034	0	347
735	602	1034	0	347
738	602	1034	0	348
741	602	1034	0	346
744	601	1034	0	348
747	600	1034	0	348
750	600	1034	0	348
753	601	1035	0	348
756	602	1035	0	348
759	602	1036	0	348
762	602	1035	0	349
765	602	1035	0	350
768	602	1035	0	351
771	601	1035	0	351
774	601	1035	0	351
777	601	1035	0	351
780	601	1036	0	350
783	601	1036	0	350
786	601	1036	0	349
789	601	1036	0	350
792	601	1036	0	352
795	601	1036	0	350
798	601	1037	0	349
801	602	1037	0	349
804	602	1037	0	347
807	601	1036	0	346
810	601	1036	0	348
813	601	1035	0	348
816	601	1035	0	350
819	600	1035	0	350
822	600	1034	0	348
825	599	1033	0	348
828	600	1032	0	346
831	600	1032	0	345
834	600	1033	0	346
837	600	1033	0	347
840	599	1032	0	349
843	599	1032	0	351
846	599	1031	0	351
849	599	1031	0	351
852	599	1031	0	350
855	600	1030	0	350
858	600	1030	0	352
861	600	1030	0	355
864	600	1029	0	358
867	599	1029	0	359
870	599	1030	0	0
873	599	1030	0	1
876	598	1030	0	1
879	598	1030	0	359
882	599	1030	0	355
885	599	1030	0	354
888	599	1030	0	354
891	599	1030	0	354
894	599	1030	0	352
897	601	1030	0	350
900	601	1030	0	347
903	601	1030	0	345
906	601	1030	0	339
909	601	1030	0	337
912	600	1030	0	339
915	598	1028	0	336
918	597	1027	0	332
921	597	1026	0	331
924	597	1025	0	332
927	597	1025	0	333
930	598	1025	0	342
933	597	1026	0	349
936	598	1026	0	350
939	600	1026	0	352
942	600	1025	0	351
945	600	1026	0	354
948	599	1027	0	354
951	597	1026	0	353
954	596	1024	0	351
957	594	1021	0	356
960	594	1020	0	356
963	593	1018	0	1
966	592	1018	0	3
969	592	1018	0	3
972	592	1017	0	7
975	592	1015	0	16
978	592	1014	0	18
981	595	1015	0	22
984	596	1016	0	25
987	596	1016	0	22
990	596	1017	0	21
993	597	1019	0	24
996	597	1020	0	24
999	599	1020	0	27
1002	598	1020	0	26
1005	597	1020	0	24
1008	596	1021	0	23
1011	594	1022	0	22
1014	592	1026	0	27
1017	592	1026	0	30
1020	592	1027	0	31
1023	592	1027	0	30
1026	592	1028	0	26
1029	592	1028	0	26
1032	592	1028	0	23
1035	591	1028	0	22
1038	590	1028	0	20
1041	589	1028	0	17
1044	587	1028	0	12
1047	587	1028	0	11
1050	586	1028	0	10
1053	586	1026	0	8
1056	585	1026	0	6
1059	584	1027	0	5
1062	583	1027	0	2
1065	584	1027	0	2
1068	583	1027	0	2
1071	583	1026	0	1
1074	582	1026	0	0
1077	581	1026	0	358
1080	581	1026	0	359
1083	581	1026	0	1
1086	581	1025	0	3
1089	581	1026	0	6
1092	580	1027	0	8
1095	581	1028	0	11
1098	580	1028	0	12
1101	580	1028	0	13
1104	580	1028	0	17
1107	581	1029	0	18
1110	581	1029	0	20
1113	581	1029	0	20
1116	580	1028	0	23
1119	581	1029	0	22
1122	580	1029	0	26
1125	580	1030	0	27
1128	580	1029	0	29
1131	579	1029	0	31
1134	580	1029	0	36
1137	581	1028	0	35
1140	581	1028	0	36
1143	581	1029	0	47
1146	581	1029	0	45
1149	581	1031	0	47
1152	582	1032	0	46
1155	582	1032	0	41
1158	583	1032	0	37
1161	584	1032	0	31
1164	583	1033	0	29
1167	582	1034	0	29
1170	582	1034	0	26
1173	582	1034	0	25
1176	583	1033	0	19
1179	582	1031	0	13
1182	580	1030	0	7
1185	579	1029	0	7
1188	579	1029	0	8
1191	578	1029	0	9
1194	577	1029	0	10
1197	578	1029	0	10
1200	579	1029	0	10
1203	579	1028	0	8
1206	579	1029	0	8
1209	580	1029	0	9
1212	580	1029	0	8
1215	580	1029	0	8
1218	580	1029	0	8
1221	580	1029	0	8
1224	580	1029	0	8
1227	581	1029	0	9
1230	581	1029	0	8
1233	580	1028	0	6
1236	580	1028	0	5
1239	579	1028	0	6
1242	577	1029	0	8
1245	576	1030	0	10
1248	575	1030	0	11
1251	575	1032	0	13
1254	574	1032	0	13
1257	573	1034	0	16
1260	573	1034	0	17
1263	571	1035	0	20
1266	571	1035	0	21
1269	571	1035	0	22
1272	571	1034	0	19
1275	570	1034	0	17
1278	568	1035	0	15
1281	566	1036	0	11
1284	564	1037	0	9
1287	564	1037	0	8
1290	564	1038	0	6
1293	564	1038	0	9
1296	564	1038	0	9
1299	564	1038	0	14
1302	564	1038	0	12
1305	563	1040	0	11
1308	563	1040	0	9
1311	563	1041	0	7
1314	562	1041	0	4
1317	560	1041	0	0
1320	560	1042	0	358
1323	560	1042	0	356
1326	559	1041	0	354
1329	560	1040	0	352
1332	560	1039	0	349
1335	560	1038	0	347
1338	559	1038	0	341
1341	559	1037	0	340
1344	559	1037	0	338
1347	558	1037	0	337
1350	558	1037	0	337
1353	558	1037	0	337
1356	558	1038	0	338
1359	558	1037	0	337
1362	558	1037	0	337
1365	559	1037	0	338
1368	559	1037	0	340
1371	559	1037	0	342
1374	559	1037	0	343
1377	559	1037	0	343
1380	559	1037	0	343
1383	558	1037	0	337
1386	557	1038	0	332
1389	557	1038	0	329
1392	555	1038	0	327
1395	555	1038	0	323
1398	555	1038	0	319
1401	555	1038	0	318
1404	555	1039	0	318
1407	555	1040	0	317
1410	554	1039	0	315
1413	554	1040	0	313
1416	554	1041	0	310
1419	553	1041	0	305
1422	552	1040	0	298
1425	551	1040	0	293
1428	551	1040	0	293
1431	550	1042	0	282
1434	550	1041	0	280
1437	551	1042	0	283
1440	550	1041	0	281
1443	549	1040	0	280
1446	548	1038	0	274
1449	548	1037	0	271
1452	547	1033	0	265
1455	547	1031	0	261
1458	547	1029	0	255
1461	547	1027	0	248
1464	548	1026	0	241
1467	549	1025	0	243
1470	549	1025	0	242
1473	549	1024	0	234
1476	549	1023	0	228
1479	548	1023	0	222
1482	548	1023	0	217
1485	548	1023	0	212
1488	547	1023	0	211
1491	548	1022	0	209
1494	552	1023	0	211
1497	555	1023	0	208
1500	556	1022	0	206
1503	556	1021	0	204
1506	556	1020	0	199
1509	557	1021	0	200
1512	557	1021	0	200
1515	557	1022	0	201
1518	558	1023	0	201
1521	559	1023	0	201
1524	561	1022	0	194
1527	564	1023	0	198
1530	566	1023	0	197
1533	566	1023	0	197
1536	565	1022	0	196
1539	565	1021	0	189
1542	565	1021	0	187
1545	566	1021	0	187
1548	567	1021	0	188
1551	568	1020	0	186
1554	568	1020	0	186
1557	568	1021	0	183
1560	567	1023	0	181
1563	566	1025	0	178
1566	566	1026	0	175
1569	566	1027	0	174
1572	566	1028	0	171
1575	566	1028	0	165
1578	566	1028	0	160
1581	566	1028	0	158
1584	570	1027	0	158
1587	576	1027	0	153
1590	580	1027	0	144
1593	582	1026	0	142
1596	584	1025	0	146
1599	585	1025	0	149
1602	589	1025	0	141
1605	590	1025	0	138
1608	590	1024	0	140
1611	589	1023	0	147
1614	590	1021	0	146
1617	590	1020	0	142
1620	590	1018	0	129
1623	589	1017	0	118
1626	589	1017	0	114
1629	588	1016	0	108
1632	588	1015	0	108
1635	587	1015	0	103
1638	588	1017	0	95
1641	588	1017	0	89
1644	588	1018	0	87
1647	588	1018	0	86
1650	588	1018	0	84
1653	587	1019	0	82
1656	587	1019	0	78
1659	588	1020	0	71
1662	590	1020	0	62
1665	591	1021	0	56
1668	591	1021	0	54
1671	590	1022	0	50
1674	589	1023	0	46
1677	589	1023	0	46
1680	589	1023	0	44
1683	589	1025	0	46
1686	588	1026	0	49
1689	587	1026	0	51
1692	585	1028	0	50
1695	585	1029	0	49
1698	586	1030	0	46
1701	586	1030	0	47
1704	586	1031	0	47
1707	586	1031	0	46
1710	586	1031	0	48
1713	585	1031	0	48
1716	584	1031	0	48
1719	584	1030	0	49
1722	584	1030	0	49
1725	584	1030	0	48
1728	583	1030	0	50
1731	583	1029	0	50
1734	582	1029	0	51
1737	581	1029	0	50
1740	581	1029	0	49
1743	580	1030	0	51
1746	580	1031	0	53
1749	580	1032	0	50
1752	580	1033	0	53
1755	582	1032	0	51
1758	584	1033	0	48
1761	584	1034	0	45
1764	584	1035	0	41
1767	584	1035	0	41
1770	584	1035	0	43
1773	582	1034	0	45
1776	582	1034	0	48
1779	582	1033	0	48
1782	581	1033	0	50
1785	580	1033	0	55
1788	579	1034	0	55
1791	579	1035	0	56
1794	578	1035	0	57
1797	578	1035	0	57
1800	579	1035	0	57
1803	579	1035	0	54
1806	580	1034	0	49
1809	580	1033	0	47
1812	580	1032	0	42
1815	580	1033	0	37
1818	580	1033	0	32
1821	580	1033	0	27
1824	578	1034	0	23
1827	576	1033	0	22
1830	576	1033	0	24
1833	575	1033	0	23
1836	575	1033	0	22
1839	575	1034	0	21
1842	574	1034	0	20
1845	574	1034	0	20
1848	574	1035	0	23
1851	575	1036	0	23
1854	577	1037	0	28
1857	576	1037	0	30
1860	575	1039	0	32
1863	574	1039	0	33
1866	573	1040	0	35
1869	572	1041	0	30
1872	570	1042	0	23
1875	569	1043	0	19
1878	568	1044	0	19
1881	565	1046	0	18
1884	562	1048	0	13
1887	561	1049	0	12
1890	558	1050	0	11
1893	556	1050	0	9
1896	556	1050	0	10
1899	556	1049	0	12
1902	556	1050	0	13
1905	556	1050	0	14
1908	555	1050	0	13
1911	554	1049	0	15
1914	552	1048	0	15
1917	552	1048	0	18
1920	551	1049	0	20
1923	549	1049	0	25
1926	549	1048	0	27
1929	548	1048	0	29
1932	548	1050	0	33
1935	546	1051	0	37
1938	547	1052	0	37
1941	546	1052	0	36
1944	546	1053	0	36
1947	545	1053	0	36
1950	545	1053	0	35
1953	546	1054	0	34
1956	546	1053	0	30
1959	546	1053	0	27
1962	546	1052	0	26
1965	546	1052	0	26
1968	545	1053	0	27
1971	546	1052	0	30
1974	548	1053	0	34
1977	549	1052	0	38
1980	549	1052	0	39
1983	549	1052	0	38
1986	549	1051	0	39
1989	550	1051	0	36
1992	550	1050	0	27
1995	551	1049	0	21
1998	551	1049	0	12
2001	550	1049	0	11
2004	550	1048	0	8
2007	549	1048	0	6
2010	549	1048	0	5
2013	547	1047	0	1
2016	548	1046	0	0
2019	547	1046	0	0
2022	546	1046	0	0
2025	546	1045	0	358
2028	547	1045	0	355
2031	546	1044	0	351
2034	546	1043	0	356
2037	547	1042	0	359
2040	547	1042	0	353
2043	546	1041	0	347
2046	546	1040	0	344
2049	546	1039	0	340
2052	546	1037	0	344
2055	547	1037	0	343
2058	546	1036	0	342
2061	546	1035	0	340
2064	545	1035	0	337
2067	544	1035	0	331
2070	544	1035	0	328
2073	544	1035	0	326
2076	543	1035	0	324
2079	543	1035	0	324
2082	543	1034	0	323
2085	543	1034	0	325
2088	543	1034	0	325
2091	543	1033	0	322
2094	543	1034	0	327
2097	542	1033	0	331
2100	543	1034	0	334
2103	543	1035	0	342
2106	544	1036	0	344
2109	544	1036	0	345
2112	544	1036	0	347
2115	546	1036	0	349
2118	549	1034	0	1
2121	551	1033	0	6
2124	551	1035	0	9
2127	551	1037	0	12
2130	550	1039	0	15
2133	550	1039	0	16
2136	550	1039	0	16
2139	549	1039	0	17
2142	549	1039	0	17
2145	548	1039	0	20
2148	547	1039	0	23
2151	546	1040	0	23
2154	545	1040	0	21
2157	544	1039	0	24
2160	542	1039	0	25
2163	542	1040	0	29
2166	541	1041	0	28
2169	541	1041	0	26
2172	540	1042	0	25
2175	540	1042	0	24
2178	540	1043	0	24
2181	541	1044	0	24
2184	542	1045	0	27
2187	544	1044	0	26
2190	539	1047	0	41
2193	537	1048	0	47
2196	536	1048	0	48
2199	535	1048	0	51
2202	537	1048	0	50
2205	536	1048	0	54
2208	536	1047	0	61
2211	537	1047	0	63
2214	538	1046	0	62
2217	539	1044	0	59
2220	540	1044	0	61
2223	542	1045	0	61
2226	541	1045	0	62
2229	542	1046	0	67
2232	541	1047	0	70
2235	541	1048	0	69
2238	541	1047	0	68
2241	540	1047	0	71
2244	540	1047	0	73
2247	540	1048	0	73
2250	541	1047	0	75
2253	541	1046	0	76
2256	541	1047	0	77
2259	541	1047	0	78
2262	541	1047	0	78
2265	541	1047	0	78
2268	540	1045	0	79
2271	540	1045	0	82
2274	540	1046	0	87
2277	540	1047	0	88
2280	540	1051	0	83
2283	540	1050	0	90
2286	540	1050	0	94
2289	540	1049	0	92
2292	541	1049	0	92
2295	541	1049	0	91
2298	541	1050	0	93
2301	540	1050	0	91
2304	540	1051	0	92
2307	541	1053	0	93
2310	542	1054	0	97
2313	543	1056	0	102
2316	544	1058	0	101
2319	544	1060	0	108
2322	545	1062	0	114
2325	546	1064	0	120
2328	547	1065	0	122
2331	546	1065	0	122
2334	547	1067	0	119
2337	547	1067	0	116
2340	547	1068	0	115
2343	545	1068	0	117
2346	545	1068	0	122
2349	544	1070	0	125
2352	544	1071	0	128
2355	542	1072	0	131
2358	542	1072	0	131
2361	539	1073	0	137
2364	539	1073	0	137
2367	539	1073	0	136
2370	539	1073	0	135
2373	541	1074	0	134
2376	543	1075	0	136
2379	546	1076	0	141
2382	548	1076	0	144
2385	548	1076	0	142
2388	548	1075	0	142
2391	548	1074	0	144
2394	549	1074	0	147
2397	549	1074	0	148
2400	549	1074	0	153
2403	549	1073	0	154
2406	550	1073	0	157
2409	551	1072	0	162
2412	553	1072	0	164
2415	553	1072	0	164
2418	554	1072	0	166
2421	554	1071	0	165
2424	555	1071	0	166
2427	555	1070	0	168
2430	554	1069	0	171
2433	554	1068	0	169
2436	553	1067	0	166
2439	553	1066	0	162
2442	555	1065	0	159
2445	556	1065	0	159
2448	555	1065	0	161
2451	555	1065	0	161
2454	555	1065	0	160
2457	555	1065	0	161
2460	554	1065	0	165
2463	555	1065	0	164
2466	554	1064	0	161
2469	554	1064	0	158
2472	554	1064	0	158
2475	554	1063	0	157
2478	554	1063	0	155
2481	554	1063	0	150
2484	553	1063	0	146
2487	553	1063	0	144
2490	553	1063	0	143
2493	554	1064	0	144
2496	554	1068	0	145
2499	554	1068	0	146
2502	554	1068	0	145
2505	554	1068	0	142
2508	554	1070	0	142
2511	553	1072	0	135
2514	554	1073	0	132
2517	555	1075	0	132
2520	555	1076	0	132
2523	557	1078	0	132
2526	559	1078	0	136
2529	560	1079	0	135
2532	562	1079	0	141
2538	563	1085	0	269
2541	564	1080	0	140
2544	564	1081	0	136
2547	563	1085	0	272
2550	563	1085	0	270
2553	563	1085	0	95
2556	563	1083	0	130
2559	563	1083	0	132
2562	563	1084	0	110
2565	565	1080	0	148
2568	564	1079	0	157
2571	562	1079	0	158
2574	560	1079	0	154
2577	560	1079	0	156
2580	560	1079	0	162
2583	560	1079	0	165
2586	561	1081	0	175
2589	561	1082	0	178
2592	562	1083	0	184
2595	562	1083	0	189
2598	562	1084	0	190
2601	562	1084	0	194
2604	561	1085	0	194
2607	560	1085	0	195
2610	560	1085	0	198
2613	562	1086	0	203
2616	563	1086	0	204
2619	564	1086	0	207
2622	565	1086	0	211
2625	566	1085	0	209
2628	568	1085	0	209
2631	568	1085	0	211
2634	569	1085	0	212
2637	570	1086	0	212
2640	572	1086	0	211
2643	574	1085	0	212
2646	575	1086	0	213
2649	575	1086	0	215
2652	575	1086	0	218
2655	575	1088	0	220
2658	575	1089	0	221
2661	574	1090	0	227
2664	574	1090	0	228
2667	573	1091	0	229
2670	573	1091	0	229
2673	573	1091	0	231
2676	574	1091	0	233
2679	575	1091	0	236
2682	576	1090	0	241
2685	576	1090	0	243
2688	577	1091	0	248
2691	579	1091	0	257
2694	579	1091	0	260
2697	580	1090	0	261
2700	580	1089	0	262
2703	582	1087	0	264
2706	582	1086	0	264
2709	582	1085	0	265
2712	582	1085	0	267
2715	582	1085	0	267
2718	581	1085	0	269
2721	582	1085	0	268
2724	581	1085	0	268
2727	579	1086	0	272
2730	578	1086	0	275
2733	577	1087	0	274
2736	577	1086	0	278
2739	578	1086	0	281
2742	579	1085	0	285
2745	579	1084	0	286
2748	581	1085	0	296
2751	581	1084	0	298
2754	581	1083	0	295
2757	581	1083	0	294
2760	581	1083	0	295
2763	581	1083	0	297
2766	580	1082	0	299
2769	580	1082	0	301
2772	581	1082	0	305
2775	581	1083	0	309
2778	580	1083	0	304
2781	578	1083	0	302
2784	578	1083	0	301
2787	576	1082	0	301
2790	574	1080	0	301
2793	574	1079	0	295
2796	573	1078	0	293
2799	572	1077	0	292
2802	571	1076	0	292
2805	570	1075	0	292
2808	570	1075	0	296
2811	569	1073	0	294
2814	567	1071	0	294
2817	566	1068	0	294
2820	565	1067	0	292
2823	565	1068	0	289
2826	564	1069	0	288
2829	563	1069	0	283
2832	563	1068	0	284
2835	563	1068	0	286
2838	563	1067	0	284
2841	562	1067	0	280
2844	562	1066	0	278
2847	562	1064	0	277
2850	562	1064	0	278
2853	562	1063	0	278
2856	561	1064	0	276
2859	561	1064	0	276
2862	561	1063	0	276
2865	560	1063	0	277
2868	559	1063	0	273
2871	558	1063	0	272
2874	557	1063	0	271
2877	556	1064	0	273
2880	555	1063	0	273
2883	554	1062	0	270
2886	552	1063	0	270
2889	552	1064	0	270
2892	551	1063	0	270
2895	550	1060	0	263
2898	548	1060	0	262
2901	548	1058	0	261
2904	547	1059	0	258
2907	546	1059	0	258
2910	545	1060	0	260
2913	544	1059	0	260
2916	543	1058	0	258
2919	543	1058	0	259
2922	541	1060	0	262
2925	541	1058	0	259
2928	540	1055	0	255
2931	540	1055	0	254
2934	540	1055	0	257
2937	539	1054	0	254
2940	539	1052	0	253
2943	537	1051	0	246
2946	536	1049	0	238
2949	535	1047	0	232
2952	535	1045	0	228
2955	534	1044	0	225
2958	535	1043	0	232
2961	535	1043	0	230
2964	534	1043	0	232
2967	534	1043	0	231
2970	533	1043	0	231
2973	533	1044	0	232
2976	532	1044	0	232
2979	533	1044	0	234
2982	533	1044	0	231
2985	534	1043	0	231
2988	534	1044	0	230
2991	534	1044	0	231
2994	533	1044	0	232
2997	533	1042	0	232
3000	533	1042	0	231
3003	533	1042	0	234
3006	532	1041	0	229
3009	532	1041	0	230
3012	533	1041	0	234
3015	535	1041	0	233
3018	537	1039	0	235
3021	539	1037	0	240
3024	539	1034	0	272
3027	540	1038	0	244
3030	541	1036	0	243
3033	543	1033	0	238
3036	545	1031	0	240
3039	546	1032	0	240
3042	546	1031	0	235
3045	547	1031	0	231
3048	548	1029	0	228
3051	548	1027	0	211
3054	551	1026	0	209
3057	551	1028	0	216
3060	552	1028	0	218
3063	554	1028	0	213
3066	558	1027	0	207
3069	560	1026	0	200
3072	561	1026	0	194
3075	560	1027	0	192
3078	559	1027	0	183
3081	558	1027	0	184
3084	557	1028	0	184
3087	557	1028	0	181
3090	557	1030	0	183
3093	558	1030	0	183
3096	560	1033	0	178
3099	563	1036	0	180
3102	566	1037	0	174
3105	567	1037	0	174
3108	567	1037	0	175
3111	566	1037	0	176
3114	565	1038	0	181
3117	565	1038	0	185
3120	564	1038	0	186
3123	563	1038	0	187
3126	563	1037	0	191
3129	564	1036	0	193
3132	565	1034	0	198
3135	566	1034	0	208
3138	567	1033	0	210
3141	569	1032	0	209
3144	569	1032	0	211
3147	569	1032	0	213
3150	568	1032	0	220
3153	567	1030	0	223
3156	567	1029	0	223
3159	567	1028	0	227
3162	567	1027	0	224
3165	569	1027	0	222
3168	569	1027	0	224
3171	568	1029	0	233
3174	568	1032	0	241
3177	568	1035	0	244
3180	565	1035	0	255
3183	564	1036	0	254
3186	562	1036	0	265
3189	561	1036	0	273
3192	559	1037	0	281
3195	558	1036	0	284
3198	556	1035	0	288
3201	555	1032	0	289
3204	557	1031	0	294
3207	557	1031	0	292
3210	557	1029	0	292
3213	559	1028	0	295
3216	560	1027	0	299
3219	561	1025	0	309
3222	561	1022	0	322
3225	561	1022	0	324
3228	563	1022	0	327
3231	567	1023	0	334
3234	568	1024	0	338
3237	568	1024	0	341
3240	567	1023	0	343
3243	568	1023	0	344
3246	568	1024	0	347
3249	568	1025	0	350
3252	568	1025	0	348
3255	567	1025	0	346
3258	567	1025	0	347
3261	566	1024	0	347
3264	567	1024	0	349
3267	567	1024	0	350
3270	567	1024	0	356
3273	567	1023	0	0
3276	568	1023	0	8
3279	568	1023	0	10
3282	568	1022	0	18
3285	568	1022	0	21
3288	569	1021	0	21
3291	569	1021	0	21
3294	569	1021	0	21
3297	570	1021	0	22
3300	571	1021	0	23
3303	571	1021	0	26
3306	571	1020	0	29
3309	570	1020	0	28
3312	569	1019	0	36
3315	569	1019	0	36
3318	567	1018	0	37
3321	567	1018	0	48
3324	566	1018	0	53
3327	566	1018	0	56
3330	565	1018	0	59
3333	566	1017	0	58
3336	566	1017	0	57
3339	566	1017	0	57
3342	566	1016	0	60
3345	566	1017	0	63
3348	565	1018	0	67
3351	565	1019	0	65
3354	566	1019	0	66
3357	566	1019	0	70
3360	566	1019	0	66
3363	567	1019	0	65
3366	567	1021	0	71
3369	566	1021	0	70
3372	567	1023	0	72
3375	566	1023	0	73
3378	566	1023	0	71
3381	566	1024	0	73
3384	567	1023	0	69
3387	567	1023	0	70
3390	568	1023	0	75
3393	568	1024	0	70
3396	570	1026	0	67
3399	571	1028	0	69
3402	571	1028	0	69
3405	571	1027	0	67
3408	571	1027	0	67
3411	571	1027	0	65
3414	571	1028	0	63
3417	571	1028	0	65
3420	571	1028	0	64
3423	571	1028	0	63
3426	571	1028	0	67
3429	572	1030	0	61
3432	572	1031	0	57
3435	572	1033	0	65
3438	571	1033	0	67
3441	571	1033	0	67
3444	570	1032	0	67
3447	569	1032	0	67
3450	569	1033	0	67
3453	569	1033	0	65
3456	569	1033	0	67
3459	569	1032	0	68
3462	569	1033	0	69
3465	569	1033	0	67
3468	568	1034	0	66
3471	568	1035	0	65
3474	569	1037	0	68
3477	568	1039	0	71
3480	568	1041	0	77
3483	568	1044	0	82
3486	567	1047	0	81
3489	567	1050	0	75
3492	567	1050	0	76
3495	567	1050	0	80
3498	566	1051	0	79
3501	565	1056	0	81
3504	567	1060	0	79
3507	569	1061	0	79
3510	570	1062	0	77
3513	570	1063	0	76
3516	571	1062	0	76
3519	573	1063	0	73
3522	573	1064	0	72
3525	573	1064	0	73
3528	574	1064	0	68
3531	574	1065	0	63
3534	574	1066	0	62
3537	575	1066	0	64
3540	573	1067	0	64
3543	572	1069	0	65
3546	571	1070	0	70
3549	570	1070	0	70
3552	569	1072	0	73
3555	569	1072	0	72
3558	570	1073	0	77
3561	570	1073	0	77
3564	569	1075	0	76
3567	569	1075	0	75
3570	569	1076	0	75
3573	569	1076	0	76
3576	568	1076	0	76
3579	568	1077	0	73
3582	568	1078	0	71
3585	567	1078	0	72
3588	567	1079	0	71
3591	567	1079	0	69
3594	567	1079	0	69
3597	564	1081	0	73
3600	564	1081	0	70
3603	565	1082	0	69
3606	566	1086	0	76
3609	566	1087	0	75
3612	566	1088	0	72
3615	565	1090	0	74
3618	565	1090	0	71
3621	566	1090	0	73
3624	566	1090	0	71
3627	565	1092	0	72
3630	565	1091	0	71
3633	565	1091	0	71
3636	565	1092	0	72
3639	565	1093	0	72
3642	565	1094	0	70
3645	565	1094	0	69
3648	565	1094	0	69
3651	565	1095	0	68
3654	564	1096	0	68
3657	563	1095	0	64
3660	563	1096	0	65
3663	563	1096	0	62
3666	563	1096	0	63
3669	563	1096	0	63
3672	563	1096	0	62
3675	563	1096	0	66
3678	563	1096	0	65
3681	562	1097	0	63
3684	562	1098	0	61
3687	561	1098	0	60
3690	560	1099	0	59
3693	560	1099	0	55
3696	560	1100	0	50
3699	560	1102	0	46
3702	559	1102	0	43
3705	559	1102	0	44
3708	558	1102	0	47
3711	558	1102	0	46
3714	558	1103	0	48
3717	557	1103	0	51
3720	556	1104	0	50
3723	555	1105	0	52
3726	555	1105	0	52
3729	554	1107	0	51
3732	554	1107	0	53
3735	554	1108	0	54
3738	554	1109	0	55
3741	553	1110	0	51
3744	553	1111	0	49
3747	552	1111	0	45
3750	552	1112	0	47
3753	552	1113	0	47
3756	550	1114	0	48
3759	551	1114	0	50
3762	552	1114	0	51
3765	552	1114	0	52
3768	552	1115	0	53
3771	550	1116	0	53
3774	551	1116	0	49
3777	551	1116	0	49
3780	550	1117	0	49
3783	550	1117	0	50
3786	550	1118	0	51
3789	549	1118	0	51
3792	549	1118	0	53
3795	549	1118	0	52
3798	549	1118	0	50
3801	549	1118	0	50
3804	549	1118	0	49
3807	548	1118	0	50
3810	548	1118	0	49
3813	548	1119	0	49
3816	548	1119	0	48
3819	548	1118	0	50
3822	547	1118	0	47
3825	546	1119	0	46
3828	545	1119	0	45
3831	545	1119	0	43
3834	545	1119	0	45
3837	544	1119	0	44
3840	544	1120	0	44
3843	543	1119	0	44
3846	542	1120	0	43
3849	541	1120	0	42
3852	541	1119	0	44
3855	541	1119	0	46
3858	541	1119	0	49
3861	542	1119	0	50
3864	541	1120	0	50
3867	542	1120	0	47
3870	541	1121	0	45
3873	541	1122	0	42
3876	541	1122	0	42
3879	541	1122	0	40
3882	541	1122	0	35
3885	540	1124	0	34
3888	540	1124	0	30
3891	538	1124	0	24
3894	537	1124	0	21
3897	536	1124	0	18
3900	536	1124	0	20
3903	536	1124	0	21
3906	536	1123	0	21
3909	536	1123	0	20
3912	535	1123	0	19
3915	535	1123	0	16
3918	534	1123	0	15
3921	534	1123	0	15
3924	533	1123	0	14
3927	534	1123	0	16
3930	535	1123	0	17
3933	535	1123	0	21
3936	535	1123	0	22
3939	534	1124	0	26
3942	535	1124	0	25
3945	535	1124	0	24
3948	533	1125	0	20
3951	533	1125	0	18
3954	532	1125	0	15
3957	531	1125	0	13
3960	530	1126	0	12
3963	531	1126	0	12
3966	530	1126	0	12
3969	530	1125	0	12
3972	530	1125	0	12
3975	531	1125	0	13
3978	532	1125	0	16
3981	531	1124	0	18
3984	532	1123	0	21
3987	534	1121	0	26
3990	538	1121	0	37
3993	538	1122	0	36
3996	539	1122	0	50
3999	541	1123	0	45
4002	542	1122	0	35
4005	543	1123	0	38
4008	543	1122	0	42
4011	543	1122	0	46
4014	544	1121	0	51
4017	544	1121	0	50
4020	544	1120	0	49
4023	545	1119	0	50
4026	545	1119	0	50
4029	545	1118	0	55
4032	546	1119	0	56
4035	547	1119	0	60
4038	547	1120	0	62
4041	548	1120	0	62
4044	548	1120	0	64
4047	548	1120	0	64
4050	548	1121	0	63
4053	548	1122	0	64
4056	548	1123	0	66
4059	548	1123	0	67
4062	548	1123	0	64
4065	548	1124	0	66
4068	548	1123	0	67
4071	548	1123	0	67
4074	547	1124	0	68
4077	546	1125	0	68
4080	546	1125	0	71
4083	546	1126	0	72
4086	544	1126	0	70
4089	544	1126	0	74
4092	543	1127	0	73
4095	543	1126	0	73
4098	543	1126	0	71
4101	543	1126	0	71
4104	542	1126	0	70
4107	542	1126	0	74
4110	542	1127	0	70
4113	542	1127	0	69
4116	542	1127	0	74
4119	542	1126	0	76
4122	541	1127	0	76
4125	541	1127	0	78
4128	541	1126	0	75
4131	541	1127	0	78
4134	541	1127	0	79
4137	540	1127	0	81
4140	541	1128	0	80
4143	541	1128	0	77
4146	542	1129	0	77
4149	542	1129	0	77
4152	542	1131	0	73
4155	542	1133	0	76
4158	543	1134	0	72
4161	543	1134	0	73
4164	543	1134	0	72
4167	545	1133	0	68
4170	546	1135	0	66
4173	546	1135	0	63
4176	546	1134	0	63
4179	546	1134	0	63
4182	547	1135	0	61
4185	547	1135	0	64
4188	547	1137	0	70
4191	547	1140	0	72
4194	546	1141	0	72
4197	546	1143	0	71
4200	546	1145	0	75
4203	545	1149	0	77
4206	545	1150	0	76
4209	545	1150	0	76
4212	544	1152	0	76
4215	544	1154	0	80
4218	543	1156	0	80
4221	542	1157	0	81
4224	543	1158	0	77
4227	544	1160	0	79
4230	543	1161	0	81
4233	543	1162	0	73
4236	544	1163	0	72
4239	543	1163	0	75
4242	543	1162	0	75
4245	542	1162	0	75
4248	542	1163	0	76
4251	542	1163	0	75
4254	542	1163	0	77
4257	542	1165	0	79
4260	542	1165	0	81
4263	542	1166	0	80
4266	541	1167	0	78
4269	541	1168	0	76
4272	542	1171	0	69
4275	542	1173	0	68
4278	542	1172	0	67
4281	542	1173	0	68
4284	542	1174	0	71
4287	541	1177	0	72
4290	540	1179	0	76
4293	539	1180	0	74
4296	539	1182	0	77
4299	539	1185	0	83
4302	541	1187	0	85
4305	543	1187	0	81
4308	545	1190	0	82
4311	546	1190	0	83
4314	548	1191	0	84
4317	548	1193	0	82
4320	548	1192	0	81
4323	549	1191	0	80
4326	549	1190	0	80
4329	548	1188	0	80
4332	549	1188	0	80
4335	550	1186	0	82
4338	550	1186	0	84
4341	550	1185	0	85
4344	552	1186	0	85
4347	552	1186	0	84
4350	551	1187	0	90
4353	551	1187	0	94
4356	551	1188	0	95
4359	552	1187	0	99
4362	552	1187	0	99
4365	552	1186	0	99
4368	553	1187	0	103
4371	554	1188	0	105
4374	553	1189	0	108
4377	552	1188	0	106
4380	551	1190	0	109
4383	551	1190	0	108
4386	550	1190	0	108
4389	549	1190	0	108
4392	548	1190	0	114
4395	546	1189	0	109
4398	547	1190	0	110
4401	546	1189	0	111
4404	547	1189	0	116
4407	548	1190	0	124
4410	548	1189	0	122
4413	548	1190	0	121
4416	548	1191	0	118
4419	548	1193	0	118
4422	548	1194	0	116
4425	548	1192	0	118
4428	550	1191	0	130
4431	550	1190	0	136
4434	552	1190	0	137
4437	553	1191	0	141
4440	554	1189	0	151
4443	556	1189	0	155
4446	558	1188	0	158
4449	559	1188	0	155
4452	559	1189	0	154
4455	559	1189	0	153
4458	559	1188	0	162
4461	558	1187	0	165
4464	558	1187	0	167
4467	559	1187	0	166
4470	560	1188	0	164
4473	561	1187	0	163
4476	562	1187	0	161
4479	563	1187	0	160
4482	564	1188	0	159
4485	565	1188	0	162
4488	570	1187	0	161
4491	573	1188	0	163
4494	574	1188	0	165
4497	572	1189	0	162
4500	572	1189	0	163
4503	572	1189	0	163
4506	570	1189	0	164
4509	569	1189	0	161
4512	569	1190	0	156
4515	569	1191	0	154
4518	567	1192	0	149
4521	565	1193	0	143
4524	563	1194	0	131
4527	564	1194	0	129
4530	564	1194	0	128
4533	565	1195	0	125
4536	567	1196	0	120
4539	566	1195	0	121
4542	564	1195	0	112
4545	564	1196	0	109
4548	563	1195	0	106
4551	563	1194	0	106
4554	563	1193	0	102
4557	562	1190	0	97
4560	562	1188	0	91
4563	561	1187	0	87
4566	560	1185	0	86
4569	560	1184	0	83
4572	560	1183	0	77
4575	560	1183	0	73
4578	560	1183	0	73
4581	561	1183	0	68
4584	562	1183	0	66
4587	561	1183	0	66
4590	562	1183	0	63
4593	563	1183	0	61
4596	564	1182	0	55
4599	563	1183	0	56
4602	562	1184	0	56
4605	562	1183	0	53
4608	561	1183	0	47
4611	560	1184	0	45
4614	559	1184	0	37
4617	558	1185	0	30
4620	559	1183	0	23
4623	560	1184	0	23
4626	560	1184	0	19
4629	559	1185	0	16
4632	559	1185	0	12
4635	560	1185	0	8
4638	560	1184	0	5
4641	560	1184	0	0
4644	562	1186	0	352
4647	563	1187	0	350
4650	564	1187	0	347
4653	564	1187	0	345
4656	562	1186	0	341
4659	562	1186	0	339
4662	562	1185	0	340
4665	561	1185	0	337
4668	561	1185	0	335
4671	560	1184	0	335
4674	561	1184	0	339
4677	562	1185	0	337
4680	563	1184	0	337
4683	563	1184	0	337
4686	562	1184	0	337
4689	562	1183	0	337
4692	563	1183	0	337
4695	565	1184	0	340
4698	565	1183	0	340
4701	565	1184	0	339
4704	566	1184	0	341
4707	565	1183	0	338
4710	564	1182	0	338
4713	564	1182	0	340
4716	564	1182	0	340
4719	564	1182	0	341
4722	563	1182	0	339
4725	563	1181	0	336
4728	563	1181	0	339
4731	563	1180	0	341
4734	564	1181	0	343
4737	564	1181	0	344
4740	564	1180	0	342
4743	564	1181	0	342
4746	564	1180	0	343
4749	563	1180	0	342
4752	563	1180	0	346
4755	563	1179	0	346
4758	563	1178	0	349
4761	563	1178	0	347
4764	563	1178	0	347
4767	564	1178	0	348
4770	563	1177	0	347
4773	564	1178	0	348
4776	563	1178	0	347
4779	563	1178	0	348
4782	563	1178	0	347
4785	563	1179	0	347
4788	563	1179	0	347
4791	564	1179	0	345
4794	563	1180	0	343
4797	563	1180	0	343
4800	561	1181	0	342
4803	559	1181	0	340
4806	560	1182	0	340
4809	561	1185	0	345
4812	560	1186	0	344
4815	560	1187	0	346
4818	558	1186	0	347
4821	559	1187	0	347
4824	558	1186	0	347
4827	557	1186	0	344
4830	556	1186	0	341
4833	556	1186	0	338
4836	556	1185	0	340
4839	556	1185	0	340
4842	555	1184	0	339
4845	556	1184	0	335
4848	557	1183	0	332
4851	560	1184	0	336
4854	561	1184	0	329
4857	560	1184	0	329
4860	561	1185	0	328
4863	562	1186	0	323
4866	563	1186	0	321
4869	563	1186	0	310
4872	563	1187	0	309
4875	561	1187	0	298
4878	559	1187	0	283
4881	558	1186	0	273
4884	559	1184	0	273
4887	559	1183	0	267
4890	559	1182	0	267
4893	559	1183	0	266
4896	559	1183	0	264
4899	559	1182	0	265
4902	558	1182	0	263
4905	559	1183	0	267
4908	558	1182	0	268
4911	558	1182	0	274
4914	558	1181	0	278
4917	556	1179	0	282
4920	556	1179	0	285
4923	556	1178	0	285
4926	556	1178	0	285
4929	555	1178	0	286
4932	555	1178	0	289
4935	554	1178	0	295
4938	554	1178	0	297
4941	554	1178	0	299
4944	554	1178	0	299
4947	554	1179	0	307
4950	554	1179	0	311
4953	554	1179	0	315
4956	553	1180	0	320
4959	553	1180	0	320
4962	553	1180	0	322
4965	553	1180	0	321
4968	553	1180	0	322
4971	552	1179	0	324
4974	551	1179	0	325
4977	550	1178	0	325
4980	550	1178	0	326
4983	549	1178	0	328
4986	549	1178	0	327
4989	548	1177	0	328
4992	547	1177	0	328
4995	547	1178	0	327
4998	547	1177	0	327
5001	546	1177	0	329
5004	547	1177	0	329
5007	547	1176	0	336
5010	548	1177	0	337
5013	549	1176	0	338
5016	549	1176	0	341
5019	547	1176	0	344
5022	545	1176	0	350
5025	545	1176	0	353
5028	544	1176	0	356
5031	544	1176	0	358
5034	544	1176	0	358
5037	544	1176	0	359
5040	544	1176	0	356
5043	542	1176	0	356
5046	542	1176	0	355
5049	541	1177	0	357
5052	541	1177	0	358
5055	541	1176	0	357
5058	541	1176	0	357
5061	541	1176	0	358
5064	540	1176	0	1
5067	540	1176	0	1
5070	540	1176	0	0
5073	540	1176	0	0
5076	537	1177	0	358
5079	537	1176	0	359
5082	536	1176	0	358
5085	536	1176	0	355
5088	535	1176	0	354
5091	535	1175	0	352
5094	534	1175	0	352
5097	534	1174	0	353
5100	532	1173	0	352
5103	531	1172	0	354
5106	531	1173	0	355
5109	530	1173	0	356
5112	527	1171	0	355
5115	526	1171	0	358
5118	523	1170	0	0
5121	522	1169	0	359
5124	522	1169	0	356
5127	522	1169	0	355
5130	522	1169	0	356
5133	521	1169	0	358
5136	520	1169	0	358
5139	520	1169	0	2
5142	521	1169	0	2
5145	521	1169	0	3
5148	522	1169	0	3
5151	522	1169	0	4
5154	521	1169	0	5
5157	521	1169	0	8
5160	521	1169	0	7
5163	521	1169	0	10
5166	520	1169	0	10
5169	519	1170	0	18
5172	518	1170	0	17
5175	517	1169	0	16
5178	516	1169	0	16
5181	515	1169	0	11
5184	514	1169	0	11
5187	512	1168	0	23
5190	510	1167	0	25
5193	507	1168	0	35
5196	505	1167	0	35
5199	504	1167	0	35
5202	503	1166	0	34
5205	503	1165	0	35
5208	504	1164	0	35
5211	505	1163	0	34
5214	502	1164	0	39
5217	499	1166	0	43
5220	497	1168	0	42
5223	497	1168	0	43
5226	497	1168	0	44
5229	498	1168	0	46
5232	499	1167	0	47
5235	498	1167	0	50
5238	498	1167	0	48
5241	497	1168	0	42
5244	498	1167	0	42
5247	498	1169	0	37
5250	499	1169	0	34
5253	500	1169	0	30
5256	501	1170	0	25
5259	499	1171	0	23
5262	499	1171	0	20
5265	501	1172	0	22
5268	500	1175	0	25
5271	500	1175	0	31
5274	499	1175	0	32
5277	499	1175	0	37
5280	499	1175	0	38
5283	499	1175	0	39
5286	498	1176	0	45
5289	496	1177	0	47
5292	500	1173	0	43
5295	498	1174	0	46
5298	496	1175	0	56
5301	496	1175	0	56
5304	496	1175	0	56
5307	496	1176	0	55
5310	496	1175	0	58
5313	497	1174	0	54
5316	496	1174	0	59
5319	493	1178	0	66
5322	493	1178	0	66
5325	492	1179	0	67
5328	492	1179	0	66
5331	493	1179	0	63
5334	493	1179	0	65
5337	493	1178	0	66
5340	492	1178	0	68
5343	491	1179	0	71
5346	491	1178	0	70
5349	492	1178	0	64
5352	490	1180	0	64
5355	491	1180	0	65
5358	492	1180	0	68
5361	492	1181	0	62
5364	493	1181	0	58
5367	493	1182	0	57
5370	493	1182	0	54
5373	494	1183	0	51
5376	494	1183	0	46
5379	495	1183	0	43
5382	495	1183	0	43
5385	495	1182	0	39
5388	495	1181	0	40
5391	494	1179	0	47
5394	492	1177	0	53
5397	492	1177	0	51
5400	492	1175	0	53
5403	491	1176	0	56
5406	490	1176	0	64
5409	491	1174	0	66
5412	492	1171	0	63
5415	493	1170	0	58
5418	491	1168	0	64
5421	494	1167	0	57
5424	493	1166	0	114
5427	493	1165	0	33
5430	492	1165	0	53
5433	493	1166	0	66
5436	491	1166	0	76
5439	490	1165	0	80
5442	490	1164	0	82
5445	490	1163	0	85
5448	490	1164	0	90
5451	490	1163	0	94
5454	490	1162	0	98
5457	490	1163	0	100
5460	491	1165	0	109
5463	491	1166	0	112
5466	490	1164	0	110
5469	491	1165	0	112
5472	491	1164	0	117
5475	491	1164	0	116
5478	492	1165	0	120
5481	492	1165	0	122
5484	491	1165	0	127
5487	490	1165	0	127
5490	491	1166	0	139
5493	490	1166	0	142
5496	490	1166	0	138
5499	491	1166	0	136
5502	490	1167	0	138
5505	490	1168	0	147
5508	491	1168	0	144
5511	489	1168	0	146
5514	489	1168	0	147
5517	489	1169	0	145
5520	490	1170	0	141
5523	489	1170	0	155
5526	489	1170	0	157
5529	489	1170	0	161
5532	490	1170	0	159
5535	490	1170	0	160
5538	490	1170	0	162
5541	490	1171	0	161
5544	491	1170	0	169
5547	494	1171	0	178
5550	494	1170	0	180
5553	497	1170	0	179
5556	497	1171	0	180
5559	499	1172	0	177
5562	499	1172	0	178
5565	500	1173	0	182
5568	500	1173	0	183
5571	500	1173	0	182
5574	500	1174	0	184
5577	500	1173	0	183
5580	500	1173	0	183
5583	501	1173	0	182
5586	500	1173	0	178
5589	502	1174	0	187
5592	501	1175	0	191
5595	502	1175	0	191
5598	502	1175	0	188
5601	503	1175	0	186
5604	503	1175	0	189
5607	502	1175	0	189
5610	502	1175	0	191
5613	501	1175	0	187
5616	501	1175	0	186
5619	501	1175	0	182
5622	502	1175	0	183
5625	501	1176	0	183
5628	501	1176	0	185
5631	501	1176	0	185
5634	501	1176	0	182
5637	503	1175	0	179
5640	505	1175	0	180
5643	506	1175	0	179
5646	507	1177	0	181
5649	508	1177	0	179
5652	508	1177	0	178
5655	508	1178	0	181
5658	510	1180	0	190
5661	509	1181	0	191
5664	508	1181	0	190
5667	509	1180	0	188
5670	513	1179	0	185
5673	516	1179	0	186
5676	520	1180	0	185
5679	523	1179	0	187
5682	528	1181	0	183
5685	531	1179	0	187
5688	534	1177	0	184
5691	535	1177	0	184
5694	536	1177	0	181
5697	535	1176	0	183
5700	534	1176	0	186
5703	534	1176	0	184
5706	534	1176	0	184
5709	533	1176	0	185
5712	534	1176	0	185
5715	534	1176	0	186
5718	534	1176	0	186
5721	534	1176	0	187
5724	535	1177	0	186
5727	535	1177	0	188
5730	535	1177	0	188
5733	535	1178	0	188
5736	536	1179	0	191
5739	536	1179	0	194
5742	536	1180	0	198
5745	536	1180	0	201
5748	536	1180	0	201
5751	535	1180	0	200
5754	534	1180	0	200
5757	534	1179	0	200
5760	534	1178	0	198
5763	534	1178	0	195
5766	534	1178	0	196
5769	534	1178	0	197
5772	535	1177	0	195
5775	536	1177	0	195
5778	536	1176	0	189
5781	534	1175	0	187
5784	533	1174	0	190
5787	534	1172	0	190
5790	534	1171	0	190
5793	534	1171	0	187
5796	534	1170	0	186
5799	534	1170	0	183
5802	534	1170	0	183
5805	535	1170	0	183
5808	535	1170	0	182
5811	536	1173	0	180
5814	536	1175	0	180
5817	535	1175	0	180
5820	533	1176	0	183
5823	532	1176	0	185
5826	533	1177	0	184
5829	533	1178	0	187
5832	533	1178	0	186
5835	533	1178	0	188
5838	534	1178	0	187
5841	534	1178	0	187
5844	534	1178	0	187
5847	534	1178	0	187
5850	535	1177	0	186
5853	535	1177	0	186
5856	536	1177	0	186
5859	536	1178	0	188
5862	535	1180	0	190
5865	534	1182	0	191
5868	533	1183	0	188
5871	534	1182	0	189
5874	535	1181	0	189
5877	535	1181	0	190
5880	535	1181	0	188
5883	535	1181	0	186
5886	536	1180	0	184
5889	537	1178	0	183
5892	539	1177	0	186
5895	540	1177	0	187
5898	540	1177	0	185
5901	540	1177	0	180
5904	540	1178	0	179
5907	541	1178	0	179
5910	542	1178	0	178
5913	542	1178	0	177
5916	542	1178	0	173
5919	542	1178	0	170
5922	542	1178	0	167
5925	543	1179	0	164
5928	542	1179	0	161
5931	544	1181	0	151
5934	545	1184	0	148
5937	546	1185	0	145
5940	548	1189	0	134
5943	550	1190	0	134
5946	551	1191	0	135
5949	551	1191	0	132
5952	551	1191	0	134
5955	551	1191	0	135
5958	549	1188	0	137
5961	550	1189	0	138
5964	550	1189	0	140
5967	549	1190	0	138
5970	548	1191	0	136
5973	549	1192	0	136
5976	549	1194	0	136
5979	547	1193	0	141
5982	547	1192	0	146
5985	546	1193	0	142
5988	546	1193	0	141
5991	547	1193	0	142
5994	546	1193	0	142
5997	546	1193	0	142
6000	546	1193	0	140
[truncated: 998 more rows]
