# Supplementary material for: Markerless tracking of an entire honey bee colony
Source: Nat Commun. 2021 Mar 19;12:1733. doi: 10.1038/s41467-021-21769-1 (PMC7979864; doi:10.1038/s41467-021-21769-1)
Supplement: Supplementary file 4 — Description of Additional Supplementary Files [file 41467_2021_21769_MOESM4_ESM.zip › raw_source/fig_5_sup_fig_21_22/S1_trajectories/000130.txt]

0	834	2450	0	351
3	834	2450	0	349
6	834	2450	0	349
9	834	2450	0	350
12	833	2450	0	349
15	833	2450	0	350
18	833	2450	0	350
21	833	2450	0	350
24	833	2450	0	349
27	833	2451	0	350
30	833	2450	0	350
33	833	2451	0	350
36	833	2451	0	350
39	833	2451	0	352
42	833	2450	0	351
45	833	2450	0	350
48	833	2451	0	351
51	833	2451	0	351
54	833	2450	0	351
57	833	2450	0	350
60	834	2450	0	351
63	833	2450	0	350
66	833	2451	0	351
69	833	2450	0	350
72	833	2451	0	351
75	833	2451	0	351
78	833	2450	0	351
81	833	2450	0	350
84	833	2450	0	350
87	833	2450	0	350
90	833	2450	0	349
93	833	2450	0	350
96	833	2450	0	350
99	833	2450	0	350
102	833	2450	0	350
105	833	2450	0	350
108	833	2450	0	350
111	833	2450	0	350
114	833	2450	0	350
117	833	2450	0	350
120	833	2450	0	350
123	833	2450	0	350
126	833	2450	0	350
129	833	2450	0	350
132	833	2450	0	351
135	833	2450	0	350
138	833	2450	0	349
141	833	2450	0	349
144	833	2450	0	350
147	833	2450	0	350
150	833	2450	0	350
153	833	2450	0	351
156	833	2450	0	350
159	833	2450	0	351
162	833	2450	0	350
165	833	2450	0	349
168	833	2450	0	350
171	833	2450	0	350
174	833	2450	0	351
177	833	2450	0	351
180	833	2450	0	350
183	833	2450	0	351
186	833	2450	0	350
189	833	2450	0	350
192	833	2450	0	351
195	833	2450	0	350
198	833	2450	0	350
201	833	2450	0	350
204	833	2450	0	350
207	833	2450	0	350
210	833	2450	0	350
213	833	2450	0	350
216	833	2450	0	351
219	833	2450	0	350
222	833	2450	0	349
225	833	2450	0	350
228	833	2450	0	350
231	833	2450	0	351
234	833	2450	0	351
237	833	2450	0	351
240	833	2450	0	351
243	833	2450	0	351
246	833	2450	0	350
249	833	2450	0	351
252	833	2450	0	351
255	833	2450	0	351
258	833	2450	0	351
261	833	2450	0	351
264	833	2450	0	352
267	834	2450	0	351
270	834	2450	0	351
273	834	2450	0	351
276	834	2450	0	352
279	834	2450	0	352
282	834	2450	0	353
285	834	2450	0	353
288	834	2450	0	354
291	834	2450	0	353
294	834	2450	0	353
297	834	2450	0	352
300	834	2450	0	353
303	834	2450	0	352
306	834	2450	0	352
309	834	2450	0	352
312	834	2450	0	352
315	834	2450	0	352
318	834	2450	0	351
321	834	2450	0	352
324	833	2450	0	352
327	834	2450	0	352
330	833	2450	0	352
333	833	2450	0	352
336	833	2450	0	353
339	833	2450	0	352
342	833	2450	0	352
345	833	2450	0	352
348	833	2450	0	352
351	833	2450	0	352
354	833	2450	0	352
357	833	2450	0	353
360	833	2450	0	352
363	833	2450	0	353
366	833	2450	0	354
369	833	2450	0	353
372	833	2450	0	353
375	833	2450	0	353
378	833	2450	0	353
381	833	2450	0	353
384	833	2450	0	353
387	833	2450	0	353
390	833	2450	0	354
393	833	2450	0	353
396	833	2450	0	353
399	833	2450	0	353
402	833	2450	0	352
405	833	2450	0	352
408	833	2450	0	353
411	833	2450	0	353
414	833	2450	0	353
417	833	2450	0	353
420	833	2450	0	352
423	833	2450	0	353
426	833	2450	0	352
429	833	2450	0	353
432	833	2450	0	353
435	833	2450	0	353
438	833	2450	0	353
441	833	2450	0	353
444	833	2450	0	353
447	833	2450	0	353
450	833	2450	0	353
453	833	2450	0	353
456	833	2450	0	353
459	833	2450	0	353
462	833	2450	0	353
465	833	2450	0	353
468	833	2450	0	353
471	833	2450	0	353
474	833	2450	0	353
477	833	2450	0	353
480	833	2450	0	354
483	833	2450	0	353
486	833	2450	0	353
489	833	2450	0	353
492	833	2450	0	354
495	833	2450	0	353
498	833	2450	0	354
501	833	2450	0	353
504	833	2450	0	354
507	833	2450	0	352
510	833	2450	0	352
513	833	2450	0	353
516	833	2450	0	352
519	833	2450	0	353
522	833	2450	0	352
525	833	2449	0	353
528	833	2449	0	353
531	833	2450	0	353
534	833	2450	0	353
537	834	2450	0	351
540	834	2450	0	351
543	834	2450	0	352
546	834	2450	0	351
549	833	2450	0	352
552	834	2450	0	352
555	834	2450	0	351
558	833	2450	0	351
561	833	2449	0	353
564	833	2449	0	353
567	833	2449	0	353
570	834	2450	0	352
573	833	2449	0	352
576	833	2449	0	352
579	833	2449	0	353
582	833	2449	0	352
585	833	2449	0	351
588	834	2450	0	351
591	833	2449	0	352
594	833	2449	0	354
597	833	2449	0	352
600	833	2449	0	353
603	833	2449	0	353
606	833	2449	0	352
609	833	2449	0	352
612	833	2449	0	352
615	833	2449	0	353
618	833	2449	0	353
621	833	2449	0	353
624	833	2449	0	352
627	833	2449	0	353
630	833	2449	0	352
633	833	2449	0	352
636	833	2449	0	352
639	834	2449	0	352
642	833	2449	0	354
645	833	2449	0	355
648	833	2449	0	354
651	833	2449	0	352
654	834	2449	0	352
657	834	2449	0	352
660	834	2449	0	352
663	834	2449	0	352
666	834	2449	0	352
669	834	2449	0	353
672	833	2449	0	355
675	833	2449	0	355
678	833	2449	0	355
681	833	2449	0	353
684	833	2449	0	354
687	833	2449	0	353
690	833	2449	0	353
693	833	2449	0	354
696	833	2449	0	354
699	833	2449	0	353
702	833	2449	0	353
705	833	2449	0	354
708	833	2449	0	354
711	833	2449	0	354
714	833	2449	0	353
717	833	2449	0	353
720	833	2449	0	353
723	833	2449	0	354
726	833	2449	0	354
729	833	2449	0	353
732	833	2449	0	353
735	833	2449	0	354
738	833	2449	0	353
741	833	2449	0	353
744	833	2449	0	353
747	834	2449	0	353
750	833	2449	0	353
753	833	2449	0	353
756	833	2449	0	353
759	833	2449	0	354
762	833	2449	0	353
765	833	2449	0	353
768	833	2449	0	353
771	833	2449	0	354
774	833	2449	0	354
777	833	2449	0	353
780	833	2449	0	353
783	833	2449	0	353
786	833	2449	0	353
789	833	2449	0	352
792	833	2449	0	353
795	833	2449	0	353
798	833	2449	0	353
801	833	2449	0	353
804	833	2449	0	353
807	833	2449	0	354
810	833	2449	0	353
813	833	2449	0	353
816	833	2449	0	353
819	833	2449	0	352
822	833	2449	0	353
825	833	2449	0	353
828	833	2449	0	352
831	833	2449	0	352
834	833	2449	0	353
837	833	2449	0	354
840	833	2449	0	353
843	833	2449	0	353
846	833	2449	0	352
849	833	2449	0	353
852	833	2449	0	353
855	833	2449	0	352
858	833	2449	0	353
861	833	2449	0	353
864	833	2449	0	352
867	833	2449	0	352
870	833	2449	0	353
873	833	2449	0	352
876	833	2449	0	351
879	833	2449	0	352
882	834	2449	0	352
885	833	2449	0	353
888	833	2449	0	351
891	834	2449	0	351
894	834	2449	0	350
897	834	2449	0	350
900	834	2449	0	350
903	834	2449	0	351
906	834	2449	0	350
909	834	2449	0	351
912	834	2449	0	350
915	834	2449	0	349
918	834	2449	0	350
921	834	2449	0	350
924	834	2449	0	350
927	834	2449	0	350
930	834	2449	0	350
933	834	2449	0	349
936	834	2450	0	349
939	834	2450	0	349
942	834	2450	0	350
945	834	2450	0	350
948	834	2450	0	349
951	834	2450	0	350
954	834	2449	0	351
957	834	2450	0	349
960	834	2450	0	350
963	834	2449	0	351
966	834	2449	0	350
969	834	2450	0	349
972	834	2450	0	349
975	834	2450	0	349
978	834	2450	0	349
981	834	2450	0	350
984	834	2449	0	350
987	834	2449	0	350
990	834	2449	0	351
993	834	2449	0	350
996	834	2450	0	350
999	834	2449	0	350
1002	834	2449	0	351
1005	834	2449	0	350
1008	834	2450	0	350
1011	834	2450	0	350
1014	834	2450	0	350
1017	834	2450	0	349
1020	834	2449	0	350
1023	834	2450	0	350
1026	834	2449	0	348
1029	834	2449	0	347
1032	833	2448	0	344
1035	834	2449	0	347
1038	833	2449	0	350
1041	834	2449	0	351
1044	834	2450	0	352
1047	834	2449	0	352
1050	834	2449	0	354
1053	834	2449	0	354
1056	834	2450	0	354
1059	835	2450	0	351
1062	835	2450	0	352
1065	835	2450	0	352
1068	835	2450	0	351
1071	835	2450	0	352
1074	835	2450	0	352
1077	835	2450	0	352
1080	835	2450	0	352
1083	834	2450	0	350
1086	834	2450	0	350
1089	834	2450	0	350
1092	834	2450	0	351
1095	834	2450	0	350
1098	834	2450	0	350
1101	834	2450	0	352
1104	834	2450	0	351
1107	833	2450	0	351
1110	834	2450	0	351
1113	834	2450	0	351
1116	834	2450	0	352
1119	834	2450	0	352
1122	834	2450	0	352
1125	834	2450	0	351
1128	834	2450	0	351
1131	834	2450	0	352
1134	834	2450	0	352
1137	833	2450	0	352
1140	833	2450	0	352
1143	833	2450	0	352
1146	834	2450	0	353
1149	834	2450	0	352
1152	833	2450	0	353
1155	833	2450	0	352
1158	834	2450	0	351
1161	834	2450	0	350
1164	833	2450	0	350
1167	834	2450	0	349
1170	834	2450	0	350
1173	833	2450	0	351
1176	834	2450	0	349
1179	834	2450	0	349
1182	834	2449	0	351
1185	834	2450	0	351
1188	834	2450	0	349
1191	834	2450	0	350
1194	834	2450	0	350
1197	835	2450	0	349
1200	835	2450	0	348
1203	835	2450	0	348
1206	835	2450	0	347
1209	834	2450	0	347
1212	834	2450	0	348
1215	834	2450	0	350
1218	834	2450	0	348
1221	834	2450	0	346
1224	834	2450	0	346
1227	834	2449	0	348
1230	834	2450	0	348
1233	834	2450	0	349
1236	834	2450	0	352
1239	834	2450	0	350
1242	834	2450	0	349
1245	834	2450	0	347
1248	834	2449	0	347
1251	834	2449	0	347
1254	834	2449	0	346
1257	834	2449	0	347
1260	834	2449	0	345
1263	834	2449	0	345
1266	834	2449	0	345
1269	834	2449	0	345
1272	834	2449	0	345
1275	834	2449	0	345
1278	834	2449	0	347
1281	834	2450	0	347
1284	834	2449	0	347
1287	834	2449	0	346
1290	834	2449	0	346
1293	834	2449	0	347
1296	834	2449	0	347
1299	834	2449	0	347
1302	834	2449	0	348
1305	834	2450	0	347
1308	835	2450	0	347
1311	835	2450	0	346
1314	835	2451	0	347
1317	835	2450	0	347
1320	835	2450	0	347
1323	835	2450	0	347
1326	835	2450	0	347
1329	836	2451	0	346
1332	835	2450	0	347
1335	834	2450	0	347
1338	834	2451	0	346
1341	834	2450	0	347
1344	835	2451	0	346
1347	834	2450	0	346
1350	835	2450	0	346
1353	835	2450	0	347
1356	834	2450	0	347
1359	834	2450	0	346
1362	834	2450	0	345
1365	834	2450	0	345
1368	834	2450	0	345
1371	834	2450	0	345
1374	835	2450	0	345
1377	835	2450	0	346
1380	835	2450	0	345
1383	835	2450	0	346
1386	835	2450	0	346
1389	835	2450	0	346
1392	834	2450	0	346
1395	834	2450	0	345
1398	835	2450	0	346
1401	835	2450	0	346
1404	835	2450	0	346
1407	835	2450	0	347
1410	835	2450	0	346
1413	834	2450	0	347
1416	835	2450	0	347
1419	835	2450	0	346
1422	835	2450	0	346
1425	835	2450	0	346
1428	835	2450	0	347
1431	835	2450	0	346
1434	835	2450	0	347
1437	835	2450	0	347
1440	835	2450	0	346
1443	835	2450	0	346
1446	835	2450	0	346
1449	835	2450	0	345
1452	835	2450	0	346
1455	835	2450	0	346
1458	835	2450	0	346
1461	835	2450	0	346
1464	835	2450	0	347
1467	835	2450	0	346
1470	835	2450	0	346
1473	835	2450	0	346
1476	835	2450	0	346
1479	835	2450	0	346
1482	835	2450	0	347
1485	835	2450	0	346
1488	835	2450	0	346
1491	835	2450	0	347
1494	835	2450	0	346
1497	835	2450	0	346
1500	835	2450	0	346
1503	834	2450	0	346
1506	835	2450	0	345
1509	835	2450	0	346
1512	835	2450	0	346
1515	835	2450	0	346
1518	835	2450	0	346
1521	835	2450	0	346
1524	835	2450	0	346
1527	835	2450	0	346
1530	835	2450	0	346
1533	835	2450	0	346
1536	834	2450	0	346
1539	834	2450	0	347
1542	835	2450	0	346
1545	835	2450	0	346
1548	835	2450	0	346
1551	835	2450	0	346
1554	835	2450	0	346
1557	834	2450	0	345
1560	834	2450	0	345
1563	835	2450	0	346
1566	835	2450	0	346
1569	834	2450	0	345
1572	834	2450	0	346
1575	834	2450	0	346
1578	835	2450	0	345
1581	835	2450	0	345
1584	835	2450	0	345
1587	834	2450	0	345
1590	835	2450	0	346
1593	834	2450	0	346
1596	834	2450	0	345
1599	835	2450	0	346
1602	835	2450	0	346
1605	835	2450	0	346
1608	835	2450	0	345
1611	835	2450	0	346
1614	835	2450	0	346
1617	835	2450	0	346
1620	835	2450	0	345
1623	835	2450	0	347
1626	835	2450	0	346
1629	835	2450	0	346
1632	835	2450	0	346
1635	835	2450	0	346
1638	835	2450	0	346
1641	835	2450	0	347
1644	835	2450	0	346
1647	835	2450	0	346
1650	835	2450	0	346
1653	835	2450	0	347
1656	835	2450	0	347
1659	834	2450	0	347
1662	835	2450	0	347
1665	834	2450	0	346
1668	835	2450	0	347
1671	835	2450	0	346
1674	835	2450	0	346
1677	835	2450	0	346
1680	835	2450	0	347
1683	835	2450	0	346
1686	834	2450	0	346
1689	834	2450	0	347
1692	834	2450	0	348
1695	834	2450	0	347
1698	835	2450	0	348
1701	835	2450	0	347
1704	835	2450	0	347
1707	835	2450	0	348
1710	835	2450	0	348
1713	834	2450	0	348
1716	834	2450	0	347
1719	835	2450	0	347
1722	835	2450	0	346
1725	835	2450	0	346
1728	834	2450	0	347
1731	835	2450	0	347
1734	834	2450	0	347
1737	834	2450	0	346
1740	835	2450	0	346
1743	835	2450	0	347
1746	835	2450	0	347
1749	835	2450	0	347
1752	835	2450	0	346
1755	834	2450	0	347
1758	834	2450	0	347
1761	834	2450	0	348
1764	835	2450	0	348
1767	835	2450	0	348
1770	835	2450	0	346
1773	835	2450	0	346
1776	835	2450	0	346
1779	835	2450	0	346
1782	835	2450	0	346
1785	835	2450	0	347
1788	835	2450	0	346
1791	835	2450	0	346
1794	835	2450	0	346
1797	834	2450	0	346
1800	835	2450	0	347
1803	835	2450	0	347
1806	835	2450	0	346
1809	835	2450	0	347
1812	835	2450	0	347
1815	835	2450	0	347
1818	835	2450	0	347
1821	835	2450	0	347
1824	835	2450	0	346
1827	835	2450	0	346
1830	834	2450	0	346
1833	834	2450	0	346
1836	834	2450	0	346
1839	834	2450	0	347
1842	834	2450	0	346
1845	834	2450	0	346
1848	834	2450	0	346
1851	835	2450	0	346
1854	834	2450	0	346
1857	834	2450	0	346
1860	834	2450	0	346
1863	835	2450	0	346
1866	835	2450	0	346
1869	834	2450	0	346
1872	834	2450	0	346
1875	834	2450	0	346
1878	834	2450	0	348
1881	834	2450	0	347
1884	834	2450	0	347
1887	834	2450	0	347
1890	834	2450	0	347
1893	834	2450	0	347
1896	834	2450	0	347
1899	834	2450	0	346
1902	834	2450	0	348
1905	834	2450	0	347
1908	834	2450	0	349
1911	834	2450	0	349
1914	834	2450	0	348
1917	834	2450	0	348
1920	834	2450	0	348
1923	834	2451	0	348
1926	835	2450	0	348
1929	834	2450	0	348
1932	834	2450	0	347
1935	835	2451	0	347
1938	835	2450	0	348
1941	834	2450	0	349
1944	834	2450	0	349
1947	834	2450	0	349
1950	834	2450	0	348
1953	834	2450	0	348
1956	834	2450	0	348
1959	835	2451	0	348
1962	835	2451	0	348
1965	835	2451	0	347
1968	834	2450	0	348
1971	834	2450	0	348
1974	834	2450	0	349
1977	834	2450	0	349
1980	835	2450	0	348
1983	835	2450	0	348
1986	834	2450	0	347
1989	834	2451	0	347
1992	834	2450	0	348
1995	834	2450	0	348
1998	834	2450	0	348
2001	834	2450	0	349
2004	834	2450	0	347
2007	834	2450	0	348
2010	834	2450	0	348
2013	834	2450	0	347
2016	834	2450	0	349
2019	834	2450	0	348
2022	834	2450	0	349
2025	834	2450	0	347
2028	834	2450	0	347
2031	834	2450	0	349
2034	834	2450	0	347
2037	834	2450	0	347
2040	834	2450	0	347
2043	834	2450	0	348
2046	834	2450	0	349
2049	834	2450	0	349
2052	834	2450	0	349
2055	834	2450	0	349
2058	834	2450	0	349
2061	834	2450	0	347
2064	834	2450	0	348
2067	834	2450	0	349
2070	834	2450	0	348
2073	834	2450	0	349
2076	834	2450	0	348
2079	834	2450	0	348
2082	834	2450	0	349
2085	834	2450	0	349
2088	834	2450	0	349
2091	834	2450	0	349
2094	834	2450	0	348
2097	834	2450	0	348
2100	834	2450	0	348
2103	834	2450	0	348
2106	834	2450	0	349
2109	834	2450	0	348
2112	834	2450	0	349
2115	834	2450	0	349
2118	834	2450	0	347
2121	834	2450	0	348
2124	834	2450	0	348
2127	834	2450	0	349
2130	834	2450	0	348
2133	834	2450	0	349
2136	834	2450	0	347
2139	834	2450	0	348
2142	834	2450	0	348
2145	834	2450	0	349
2148	834	2450	0	349
2151	834	2450	0	349
2154	834	2450	0	349
2157	834	2450	0	350
2160	834	2450	0	349
2163	834	2450	0	348
2166	834	2450	0	348
2169	834	2450	0	348
2172	834	2450	0	347
2175	834	2450	0	167
2178	834	2450	0	347
2181	834	2450	0	167
2184	834	2450	0	348
2187	834	2450	0	348
2190	834	2450	0	348
2193	834	2450	0	166
2196	834	2450	0	167
2199	834	2450	0	165
2202	834	2450	0	347
2205	834	2450	0	347
2208	834	2450	0	347
2211	834	2451	0	347
2214	834	2451	0	347
2217	834	2451	0	347
2220	835	2451	0	347
2223	834	2450	0	167
2226	834	2451	0	347
2229	834	2451	0	347
2232	834	2450	0	164
2235	834	2450	0	166
2238	834	2450	0	166
2241	833	2450	0	161
2244	833	2450	0	159
2247	833	2450	0	163
2250	832	2449	0	158
2253	833	2450	0	161
2256	832	2449	0	158
2259	833	2450	0	160
2262	834	2450	0	165
2265	834	2450	0	165
2268	833	2450	0	159
2271	833	2450	0	161
2274	833	2450	0	159
2277	832	2449	0	158
2280	833	2450	0	160
2283	832	2450	0	158
2286	832	2449	0	158
2289	834	2451	0	165
2292	833	2450	0	161
2295	833	2450	0	158
2298	833	2450	0	158
2301	833	2450	0	160
2304	832	2449	0	158
2307	832	2449	0	157
2310	834	2450	0	166
2313	832	2449	0	158
2316	834	2450	0	165
2319	833	2450	0	159
2322	832	2449	0	158
2325	833	2450	0	161
2328	832	2449	0	158
2331	832	2450	0	159
2334	833	2450	0	158
2337	832	2449	0	158
2340	832	2449	0	158
2343	832	2449	0	158
2346	832	2449	0	156
2349	833	2450	0	160
2352	834	2451	0	166
2355	833	2450	0	159
2358	832	2449	0	158
2361	832	2449	0	157
2364	833	2450	0	159
2367	834	2450	0	161
2370	834	2450	0	160
2373	832	2450	0	158
2376	832	2449	0	157
2379	833	2450	0	158
2382	833	2450	0	159
2385	833	2450	0	159
2388	833	2450	0	162
2391	833	2450	0	159
2394	833	2450	0	160
2397	835	2451	0	167
2400	834	2451	0	349
2403	834	2451	0	168
2406	834	2451	0	168
2409	833	2450	0	160
2412	834	2451	0	166
2415	834	2451	0	167
2418	833	2450	0	159
2421	833	2450	0	161
2424	834	2451	0	167
2427	833	2450	0	159
2430	832	2449	0	159
2433	831	2449	0	157
2436	833	2450	0	160
2439	832	2450	0	159
2442	832	2450	0	159
2445	833	2450	0	160
2448	833	2450	0	159
2451	832	2450	0	159
2454	834	2450	0	164
2457	833	2449	0	166
2460	831	2449	0	159
2463	832	2449	0	159
2466	834	2450	0	349
2469	833	2450	0	163
2472	831	2449	0	159
2475	831	2449	0	159
2478	832	2450	0	164
2481	834	2450	0	349
2484	834	2451	0	351
2487	833	2451	0	350
2490	834	2450	0	348
2493	834	2451	0	350
2496	834	2451	0	351
2499	834	2451	0	351
2502	834	2451	0	351
2505	834	2451	0	351
2508	834	2451	0	350
2511	834	2451	0	351
2514	834	2451	0	351
2517	834	2451	0	350
2520	834	2451	0	350
2523	833	2451	0	350
2526	833	2450	0	164
2529	833	2450	0	163
2532	834	2451	0	350
2535	834	2451	0	349
2538	833	2450	0	164
2541	834	2451	0	351
2544	834	2451	0	350
2547	834	2451	0	349
2550	834	2451	0	349
2553	834	2450	0	348
2556	830	2447	0	151
2559	834	2450	0	347
2562	834	2450	0	348
2565	834	2450	0	348
2568	835	2450	0	349
2571	835	2451	0	349
2574	835	2450	0	347
2577	835	2451	0	348
2580	835	2451	0	350
2583	835	2451	0	351
2586	835	2451	0	350
2589	835	2451	0	348
2592	835	2451	0	349
2595	835	2451	0	348
2598	834	2451	0	347
2601	834	2451	0	348
2604	834	2450	0	348
2607	834	2450	0	349
2610	833	2450	0	349
2613	834	2450	0	352
2616	833	2450	0	353
2619	833	2449	0	347
2622	833	2449	0	348
2625	833	2450	0	348
2628	834	2451	0	351
2631	834	2451	0	351
2634	834	2450	0	348
2637	834	2450	0	348
2640	834	2450	0	348
2643	834	2451	0	350
2646	834	2451	0	348
2649	834	2451	0	349
2652	834	2451	0	349
2655	834	2450	0	349
2658	834	2450	0	168
2661	832	2449	0	159
2664	831	2449	0	156
2667	832	2449	0	159
2670	834	2450	0	347
2673	833	2450	0	161
2676	831	2448	0	156
2679	831	2449	0	157
2682	831	2448	0	156
2685	832	2449	0	157
2688	831	2448	0	157
2691	831	2448	0	157
2694	830	2448	0	154
2697	831	2448	0	153
2700	830	2447	0	153
2703	830	2447	0	153
2706	830	2448	0	153
2709	830	2448	0	153
2712	830	2447	0	150
2715	830	2448	0	153
2718	830	2447	0	151
2721	829	2447	0	149
2724	830	2447	0	150
2727	829	2447	0	150
2730	829	2447	0	149
2733	829	2447	0	149
2736	829	2446	0	149
2739	829	2446	0	148
2742	829	2446	0	147
2745	829	2447	0	149
2748	829	2447	0	149
2751	829	2446	0	148
2754	829	2446	0	148
2757	829	2446	0	147
2760	829	2446	0	147
2763	829	2446	0	147
2766	829	2446	0	148
2769	829	2446	0	147
2772	829	2446	0	148
2775	829	2446	0	147
2778	830	2447	0	149
2781	830	2448	0	151
2784	830	2447	0	150
2787	830	2448	0	151
2790	830	2448	0	151
2793	831	2449	0	155
2796	832	2449	0	159
2799	831	2448	0	154
2802	832	2449	0	158
2805	832	2449	0	159
2808	832	2449	0	160
2811	833	2450	0	162
2814	833	2450	0	343
2817	833	2449	0	160
2820	835	2450	0	344
2823	834	2450	0	162
2826	841	2451	0	167
2829	840	2451	0	166
2832	841	2451	0	167
2835	833	2450	0	343
2838	834	2450	0	346
2841	841	2451	0	168
2844	841	2451	0	167
2847	841	2451	0	168
2850	842	2451	0	167
2853	842	2451	0	165
2856	844	2452	0	167
2859	844	2452	0	167
2862	842	2451	0	165
2865	841	2450	0	165
2868	841	2451	0	169
2871	841	2451	0	168
2874	841	2451	0	167
2877	840	2451	0	166
2880	842	2451	0	168
2883	843	2451	0	167
2886	842	2451	0	166
2889	840	2450	0	164
2892	842	2451	0	166
2895	843	2452	0	169
2898	834	2450	0	344
2901	834	2450	0	344
2904	843	2451	0	168
2907	832	2449	0	157
2910	842	2451	0	168
2913	842	2451	0	168
2916	842	2451	0	168
2919	841	2451	0	168
2922	843	2452	0	169
2925	844	2452	0	169
2928	843	2452	0	168
2931	841	2451	0	168
2934	833	2450	0	160
2937	834	2450	0	344
2940	833	2450	0	344
2943	834	2450	0	344
2946	844	2452	0	168
2949	845	2452	0	169
2952	844	2452	0	169
2955	842	2451	0	169
2958	841	2451	0	168
2961	834	2450	0	344
2964	833	2450	0	344
2967	834	2450	0	344
2970	834	2450	0	164
2973	833	2450	0	342
2976	844	2452	0	169
2979	844	2452	0	169
2982	834	2450	0	346
2985	833	2450	0	343
2988	833	2450	0	161
2991	832	2449	0	160
2994	834	2450	0	343
2997	833	2450	0	162
3000	832	2450	0	159
3003	834	2450	0	343
3006	833	2450	0	161
3009	833	2450	0	162
3012	833	2450	0	160
3015	832	2449	0	156
3018	833	2450	0	161
3021	832	2449	0	158
3024	832	2449	0	159
3027	832	2449	0	158
3030	832	2449	0	158
3033	832	2449	0	159
3036	833	2450	0	163
3039	832	2449	0	159
3042	832	2450	0	160
3045	831	2449	0	156
3048	831	2449	0	156
3051	832	2449	0	157
3054	832	2449	0	157
3057	832	2449	0	159
3060	832	2449	0	160
3063	833	2450	0	162
3066	832	2449	0	158
3069	832	2450	0	160
3072	832	2449	0	157
3075	831	2449	0	155
3078	830	2448	0	152
3081	831	2448	0	154
3084	832	2449	0	157
3087	832	2449	0	158
3090	831	2449	0	156
3093	831	2448	0	155
3096	830	2448	0	153
3099	831	2448	0	154
3102	830	2448	0	152
3105	831	2448	0	154
3108	830	2448	0	152
3111	830	2447	0	151
3114	830	2448	0	152
3117	830	2448	0	152
3120	830	2448	0	151
3123	830	2448	0	152
3126	830	2448	0	152
3129	831	2448	0	154
3132	830	2448	0	152
3135	830	2448	0	151
3138	830	2448	0	151
3141	830	2447	0	150
3144	830	2448	0	152
3147	830	2447	0	150
3150	829	2447	0	149
3153	829	2447	0	149
3156	829	2446	0	147
3159	829	2446	0	149
3162	832	2449	0	152
3165	834	2451	0	346
3168	834	2451	0	349
3171	835	2451	0	348
3174	834	2451	0	349
3177	835	2451	0	348
3180	835	2451	0	349
3183	835	2451	0	348
3186	833	2449	0	154
3189	832	2449	0	153
3192	831	2448	0	152
3195	831	2448	0	153
3198	831	2448	0	153
3201	831	2448	0	152
3204	832	2449	0	154
3207	832	2449	0	154
3210	832	2449	0	155
3213	832	2449	0	157
3216	831	2448	0	154
3219	831	2448	0	154
3222	832	2449	0	154
3225	831	2448	0	153
3228	833	2450	0	158
3231	835	2451	0	347
3234	835	2451	0	347
3237	834	2451	0	349
3240	833	2449	0	157
3243	834	2451	0	349
3246	833	2450	0	162
3249	835	2451	0	348
3252	833	2450	0	158
3255	832	2449	0	156
3258	832	2449	0	156
3261	832	2449	0	157
3264	834	2451	0	350
3267	832	2449	0	157
3270	833	2449	0	158
3273	833	2450	0	159
3276	835	2451	0	348
3279	832	2449	0	159
3282	834	2450	0	350
3285	831	2449	0	155
3288	832	2449	0	156
3291	832	2449	0	157
3294	832	2449	0	157
3297	832	2449	0	157
3300	834	2450	0	350
3303	834	2450	0	350
3306	832	2449	0	159
3309	832	2449	0	157
3312	842	2452	0	171
3315	838	2450	0	166
3318	838	2450	0	166
3321	837	2450	0	163
3324	839	2451	0	166
3327	837	2450	0	165
3330	833	2450	0	159
3333	834	2450	0	164
3336	841	2451	0	168
3339	840	2451	0	167
3342	842	2452	0	171
3345	840	2451	0	168
3348	840	2451	0	170
3351	841	2451	0	170
3354	841	2451	0	170
3357	834	2451	0	347
3360	840	2451	0	170
3363	834	2451	0	347
3366	834	2450	0	347
3369	841	2452	0	170
3372	841	2452	0	170
3375	842	2452	0	170
3378	842	2452	0	170
3381	841	2451	0	170
3384	834	2451	0	348
3387	841	2451	0	170
3390	834	2451	0	348
3393	834	2450	0	346
3396	834	2450	0	348
3399	840	2451	0	170
3402	834	2450	0	348
3405	834	2450	0	348
3408	834	2451	0	348
3411	834	2451	0	348
3414	834	2451	0	349
3417	834	2451	0	349
3420	834	2451	0	349
3423	834	2451	0	348
3426	834	2451	0	348
3429	834	2451	0	349
3432	834	2451	0	350
3435	834	2451	0	349
3438	834	2451	0	349
3441	834	2451	0	349
3444	835	2451	0	349
3447	834	2451	0	349
3450	834	2451	0	350
3453	834	2451	0	350
3456	834	2451	0	351
3459	834	2451	0	350
3462	834	2451	0	350
3465	834	2451	0	351
3468	834	2451	0	350
3471	834	2451	0	349
3474	834	2451	0	349
3477	834	2451	0	350
3480	834	2451	0	350
3483	834	2451	0	349
3486	834	2451	0	351
3489	834	2451	0	350
3492	834	2451	0	350
3495	834	2451	0	351
3498	833	2451	0	351
3501	834	2451	0	349
3504	834	2451	0	349
3507	834	2451	0	349
3510	834	2451	0	350
3513	834	2451	0	351
3516	834	2451	0	350
3519	834	2451	0	350
3522	834	2451	0	351
3525	834	2451	0	349
3528	834	2451	0	349
3531	834	2451	0	350
3534	834	2451	0	351
3537	834	2451	0	351
3540	834	2451	0	351
3543	834	2451	0	350
3546	834	2451	0	350
3549	834	2451	0	350
3552	834	2451	0	350
3555	834	2451	0	351
3558	834	2451	0	351
3561	833	2451	0	350
3564	844	2452	0	173
3567	844	2452	0	173
3570	834	2451	0	350
3573	834	2451	0	350
3576	833	2451	0	351
3579	833	2450	0	351
3582	833	2451	0	350
3585	833	2451	0	350
3588	833	2451	0	350
3591	833	2451	0	349
3594	833	2451	0	349
3597	833	2451	0	349
3600	833	2450	0	350
3603	833	2451	0	349
3606	833	2451	0	349
3609	833	2451	0	349
3612	833	2451	0	349
3615	833	2451	0	348
3618	833	2451	0	349
3621	839	2451	0	171
3624	839	2451	0	171
3627	833	2451	0	348
3630	833	2451	0	349
3633	833	2451	0	349
3636	833	2451	0	350
3639	833	2451	0	350
3642	832	2450	0	350
3645	831	2450	0	351
3648	832	2450	0	352
3651	832	2450	0	352
3654	832	2450	0	352
3657	832	2450	0	352
3660	833	2450	0	351
3663	832	2450	0	352
3666	832	2450	0	351
3669	831	2450	0	352
3672	831	2450	0	351
3675	831	2450	0	351
3678	831	2450	0	351
3681	832	2450	0	351
3684	832	2451	0	351
3687	831	2450	0	351
3690	831	2450	0	351
3693	832	2451	0	351
3696	831	2450	0	351
3699	831	2450	0	351
3702	832	2450	0	350
3705	832	2451	0	350
3708	832	2450	0	351
3711	832	2450	0	350
3714	832	2451	0	351
3717	832	2451	0	350
3720	832	2451	0	350
3723	832	2450	0	350
3726	831	2450	0	350
3729	832	2451	0	350
3732	832	2451	0	350
3735	832	2451	0	351
3738	832	2450	0	351
3741	833	2451	0	352
3744	832	2451	0	351
3747	832	2451	0	351
3750	832	2451	0	351
3753	832	2451	0	351
3756	832	2451	0	351
3759	832	2451	0	351
3762	831	2451	0	351
3765	831	2451	0	352
3768	831	2451	0	353
3771	831	2451	0	351
3774	831	2451	0	352
3777	831	2451	0	351
3780	831	2451	0	351
3783	831	2451	0	352
3786	831	2451	0	352
3789	831	2451	0	350
3792	831	2450	0	350
3795	831	2451	0	350
3798	830	2451	0	350
3801	830	2451	0	350
3804	831	2451	0	349
3807	832	2451	0	351
3810	831	2451	0	350
3813	830	2450	0	349
3816	830	2451	0	349
3819	830	2451	0	349
3822	830	2451	0	349
3825	830	2450	0	348
3828	830	2451	0	349
3831	830	2451	0	349
3834	830	2451	0	350
3837	831	2451	0	350
3840	830	2451	0	350
3843	830	2451	0	350
3846	830	2451	0	350
3849	831	2451	0	350
3852	830	2451	0	350
3855	829	2451	0	351
3858	830	2451	0	350
3861	830	2451	0	351
3864	830	2451	0	351
3867	830	2451	0	349
3870	830	2451	0	349
3873	830	2451	0	351
3876	830	2451	0	351
3879	830	2451	0	351
3882	830	2451	0	351
3885	830	2451	0	351
3888	830	2451	0	352
3891	830	2451	0	351
3894	830	2451	0	350
3897	830	2451	0	349
3900	830	2451	0	349
3903	830	2451	0	350
3906	830	2451	0	351
3909	830	2451	0	351
3912	830	2451	0	350
3915	830	2451	0	349
3918	830	2451	0	349
3921	830	2451	0	349
3924	829	2451	0	349
3927	829	2451	0	350
3930	829	2451	0	349
3933	829	2451	0	351
3936	829	2451	0	350
3939	829	2451	0	349
3942	829	2451	0	350
3945	829	2451	0	350
3948	829	2451	0	349
3951	829	2451	0	350
3954	829	2451	0	350
3957	829	2451	0	350
3960	829	2451	0	350
3963	829	2451	0	351
3966	830	2451	0	350
3969	830	2451	0	351
3972	829	2451	0	350
3975	829	2451	0	351
3978	829	2451	0	351
3981	830	2451	0	351
3984	829	2451	0	351
3987	829	2451	0	351
3990	829	2451	0	352
3993	830	2451	0	351
3996	830	2451	0	351
3999	830	2451	0	351
4002	830	2451	0	351
4005	829	2451	0	351
4008	830	2451	0	351
4011	830	2451	0	351
4014	830	2451	0	352
4017	830	2451	0	351
4020	830	2451	0	351
4023	829	2451	0	350
4026	830	2451	0	351
4029	830	2451	0	350
4032	830	2450	0	338
4035	829	2450	0	337
4038	831	2451	0	351
4041	830	2450	0	347
4044	829	2450	0	345
4047	830	2450	0	344
4050	830	2450	0	344
4053	830	2450	0	347
4056	831	2451	0	349
4059	830	2451	0	350
4062	830	2451	0	347
4065	831	2451	0	350
4068	831	2451	0	350
4071	831	2451	0	351
4074	832	2451	0	353
4077	832	2451	0	354
4080	832	2451	0	354
4083	832	2451	0	353
4086	831	2451	0	353
4089	832	2451	0	353
4092	832	2452	0	355
4095	832	2451	0	354
4098	831	2451	0	355
4101	831	2451	0	353
4104	831	2452	0	355
4107	831	2451	0	353
4110	831	2451	0	352
4113	830	2451	0	353
4116	830	2451	0	351
4119	831	2451	0	352
4122	831	2451	0	352
4125	831	2451	0	352
4128	831	2451	0	352
4131	831	2451	0	353
4134	831	2451	0	353
4137	831	2451	0	353
4140	831	2451	0	353
4143	830	2451	0	352
4146	830	2451	0	353
4149	831	2451	0	353
4152	830	2451	0	353
4155	830	2451	0	353
4158	830	2451	0	353
4161	830	2451	0	354
4164	830	2451	0	353
4167	830	2451	0	353
4170	830	2451	0	352
4173	830	2451	0	353
4176	830	2451	0	352
4179	830	2451	0	352
4182	830	2451	0	352
4185	830	2451	0	352
4188	830	2451	0	351
4191	830	2451	0	352
4194	830	2451	0	351
4197	830	2451	0	351
4200	830	2451	0	352
4203	830	2451	0	351
4206	830	2451	0	352
4209	830	2451	0	353
4212	830	2451	0	352
4215	830	2451	0	352
4218	830	2451	0	353
4221	830	2451	0	352
4224	830	2451	0	351
4227	830	2451	0	353
4230	830	2451	0	352
4233	830	2451	0	352
4236	830	2451	0	351
4239	830	2451	0	351
4242	830	2451	0	351
4245	830	2451	0	351
4248	830	2451	0	352
4251	830	2451	0	352
4254	831	2451	0	352
4257	831	2451	0	351
4260	830	2451	0	351
4263	831	2451	0	352
4266	831	2451	0	351
4269	831	2451	0	352
4272	831	2451	0	353
4275	831	2451	0	353
4278	831	2451	0	353
4281	831	2451	0	352
4284	831	2452	0	354
4287	832	2452	0	354
4290	832	2452	0	354
4293	832	2452	0	354
4296	832	2452	0	354
4299	831	2452	0	354
4302	832	2451	0	353
4305	832	2451	0	352
4308	832	2452	0	353
4311	832	2452	0	354
4314	832	2452	0	353
4317	832	2452	0	353
4320	832	2452	0	353
4323	832	2452	0	354
4326	832	2452	0	354
4329	832	2452	0	353
4332	832	2452	0	354
4335	832	2452	0	354
4338	832	2452	0	353
4341	832	2452	0	353
4344	832	2452	0	353
4347	832	2452	0	353
4350	832	2451	0	352
4353	832	2452	0	352
4356	832	2452	0	352
4359	833	2452	0	353
4362	833	2452	0	353
4365	833	2452	0	353
4368	832	2451	0	353
4371	832	2451	0	352
4374	832	2452	0	353
4377	832	2452	0	352
4380	832	2452	0	352
4383	833	2452	0	351
4386	833	2452	0	351
4389	834	2452	0	352
4392	833	2452	0	351
4395	833	2452	0	351
4398	832	2451	0	351
4401	833	2452	0	351
4404	833	2452	0	351
4407	833	2452	0	350
4410	833	2452	0	350
4413	833	2452	0	351
4416	833	2452	0	352
4419	833	2452	0	352
4422	833	2452	0	351
4425	834	2452	0	353
4428	834	2452	0	354
4431	834	2452	0	353
4434	834	2452	0	353
4437	834	2452	0	352
4440	835	2452	0	352
4443	835	2452	0	352
4446	835	2452	0	351
4449	835	2452	0	352
4452	835	2452	0	353
4455	835	2452	0	353
4458	834	2452	0	352
4461	834	2452	0	353
4464	834	2453	0	354
4467	834	2453	0	354
4470	833	2452	0	355
4473	834	2452	0	355
4476	834	2453	0	355
4479	835	2453	0	356
4482	836	2453	0	357
4485	836	2452	0	1
4488	836	2452	0	2
4491	833	2452	0	0
4494	832	2452	0	358
4497	833	2452	0	358
4500	833	2452	0	356
4503	834	2452	0	356
4506	835	2452	0	355
4509	835	2452	0	355
4512	834	2452	0	354
4515	834	2452	0	355
4518	834	2452	0	355
4521	833	2452	0	355
4524	833	2452	0	355
4527	833	2452	0	355
4530	834	2452	0	355
4533	833	2452	0	355
4536	834	2452	0	354
4539	834	2452	0	355
4542	834	2452	0	355
4545	834	2452	0	355
4548	833	2452	0	354
4551	835	2452	0	355
4554	835	2452	0	355
4557	834	2452	0	355
4560	834	2453	0	356
4563	834	2453	0	355
4566	834	2453	0	355
4569	834	2453	0	355
4572	834	2452	0	357
4575	834	2452	0	356
4578	834	2452	0	355
4581	834	2453	0	355
4584	833	2452	0	354
4587	833	2452	0	356
4590	834	2452	0	354
4593	834	2452	0	353
4596	834	2452	0	354
4599	834	2452	0	354
4602	834	2452	0	354
4605	834	2453	0	354
4608	834	2453	0	355
4611	833	2453	0	356
4614	834	2453	0	356
4617	834	2453	0	356
4620	835	2453	0	356
4623	835	2453	0	355
4626	835	2453	0	355
4629	835	2453	0	355
4632	835	2453	0	355
4635	834	2453	0	355
4638	834	2453	0	355
4641	834	2453	0	355
4644	834	2452	0	355
4647	833	2452	0	355
4650	834	2453	0	355
4653	834	2453	0	355
4656	834	2452	0	354
4659	834	2452	0	354
4662	834	2452	0	354
4665	834	2452	0	354
4668	834	2452	0	354
4671	834	2452	0	354
4674	834	2452	0	355
4677	834	2453	0	355
4680	834	2453	0	355
4683	834	2452	0	354
4686	834	2452	0	355
4689	834	2453	0	355
4692	834	2453	0	355
4695	834	2453	0	354
4698	835	2453	0	355
4701	835	2453	0	354
4704	835	2453	0	355
4707	835	2452	0	355
4710	834	2453	0	356
4713	834	2453	0	355
4716	835	2453	0	355
4719	835	2453	0	354
4722	835	2453	0	355
4725	834	2452	0	355
4728	834	2452	0	356
4731	834	2452	0	355
4734	835	2452	0	355
4737	834	2452	0	356
4740	834	2452	0	355
4743	835	2452	0	355
4746	834	2452	0	356
4749	834	2452	0	357
4752	835	2452	0	356
4755	835	2452	0	355
4758	835	2453	0	355
4761	835	2452	0	355
4764	835	2453	0	356
4767	835	2452	0	355
4770	835	2452	0	355
4773	835	2453	0	355
4776	834	2453	0	355
4779	834	2452	0	356
4782	834	2453	0	356
4785	834	2452	0	356
4788	834	2453	0	355
4791	834	2453	0	356
4794	834	2453	0	356
4797	834	2453	0	356
4800	834	2452	0	356
4803	834	2452	0	356
4806	834	2452	0	356
4809	834	2452	0	356
4812	834	2452	0	357
4815	834	2452	0	356
4818	834	2452	0	356
4821	834	2452	0	356
4824	834	2452	0	356
4827	834	2452	0	356
4830	834	2453	0	356
4833	834	2453	0	356
4836	834	2453	0	356
4839	834	2453	0	356
4842	834	2453	0	357
4845	834	2453	0	356
4848	835	2453	0	356
4851	835	2453	0	356
4854	835	2453	0	357
4857	836	2453	0	356
4860	835	2453	0	357
4863	834	2453	0	356
4866	835	2453	0	356
4869	834	2453	0	357
4872	834	2453	0	357
4875	834	2453	0	357
4878	834	2453	0	357
4881	834	2453	0	356
4884	834	2452	0	356
4887	834	2453	0	356
4890	834	2453	0	357
4893	834	2453	0	356
4896	834	2453	0	356
4899	834	2453	0	356
4902	833	2453	0	356
4905	834	2453	0	356
4908	834	2452	0	357
4911	833	2452	0	357
4914	833	2452	0	357
4917	834	2452	0	357
4920	834	2452	0	357
4923	833	2453	0	357
4926	833	2453	0	356
4929	833	2453	0	357
4932	833	2453	0	357
4935	834	2453	0	357
4938	834	2453	0	357
4941	834	2452	0	356
4944	833	2452	0	356
4947	834	2453	0	356
4950	834	2453	0	356
4953	834	2453	0	356
4956	834	2453	0	356
4959	834	2453	0	356
4962	834	2453	0	356
4965	834	2452	0	356
4968	834	2452	0	356
4971	834	2453	0	356
4974	834	2453	0	356
4977	834	2453	0	356
4980	834	2453	0	356
4983	834	2452	0	356
4986	834	2452	0	356
4989	834	2452	0	356
4992	834	2453	0	356
4995	834	2452	0	357
4998	834	2452	0	356
5001	834	2453	0	356
5004	834	2452	0	356
5007	834	2452	0	356
5010	834	2452	0	356
5013	834	2453	0	356
5016	834	2452	0	356
5019	834	2452	0	356
5022	834	2453	0	356
5025	834	2452	0	356
5028	833	2452	0	356
5031	834	2453	0	356
5034	834	2452	0	356
5037	834	2453	0	356
5040	834	2452	0	356
5043	834	2453	0	356
5046	834	2452	0	356
5049	834	2452	0	356
5052	834	2453	0	356
5055	834	2453	0	356
5058	834	2453	0	356
5061	834	2453	0	357
5064	834	2453	0	356
5067	834	2452	0	356
5070	834	2452	0	356
5073	834	2453	0	356
5076	834	2453	0	356
5079	834	2453	0	356
5082	834	2453	0	356
5085	834	2453	0	357
5088	834	2453	0	357
5091	834	2453	0	357
5094	834	2453	0	356
5097	833	2453	0	356
5100	833	2453	0	356
5103	833	2453	0	356
5106	833	2453	0	356
5109	834	2453	0	356
5112	833	2453	0	356
5115	834	2453	0	357
5118	833	2453	0	357
5121	833	2453	0	357
5124	834	2453	0	356
5127	833	2453	0	357
5130	834	2453	0	356
5133	834	2453	0	356
5136	834	2452	0	355
5139	834	2453	0	356
5142	834	2453	0	355
5145	834	2453	0	355
5148	834	2453	0	355
5151	834	2453	0	356
5154	834	2453	0	355
5157	834	2453	0	355
5160	834	2453	0	355
5163	833	2453	0	356
5166	833	2453	0	355
5169	833	2453	0	354
5172	833	2453	0	354
5175	833	2453	0	354
5178	833	2453	0	355
5181	833	2453	0	355
5184	833	2453	0	355
5187	833	2453	0	355
5190	833	2453	0	355
5193	833	2453	0	354
5196	833	2453	0	356
5199	833	2453	0	357
5202	833	2453	0	357
5205	833	2453	0	357
5208	833	2453	0	357
5211	833	2453	0	358
5214	833	2453	0	356
5217	833	2453	0	356
5220	834	2453	0	356
5223	834	2453	0	356
5226	834	2453	0	356
5229	834	2453	0	357
5232	834	2453	0	357
5235	834	2453	0	357
5238	834	2453	0	357
5241	834	2453	0	357
5244	834	2453	0	357
5247	834	2453	0	357
5250	834	2453	0	357
5253	834	2453	0	357
5256	834	2453	0	357
5259	835	2453	0	357
5262	834	2453	0	357
5265	834	2453	0	357
5268	834	2453	0	357
5271	834	2453	0	357
5274	835	2453	0	356
5277	835	2453	0	357
5280	834	2453	0	357
5283	835	2453	0	357
5286	835	2453	0	357
5289	835	2453	0	357
5292	835	2453	0	356
5295	835	2453	0	356
5298	834	2453	0	356
5301	834	2454	0	356
5304	834	2454	0	357
5307	834	2454	0	356
5310	834	2454	0	357
5313	834	2454	0	357
5316	834	2454	0	357
5319	834	2454	0	357
5322	834	2454	0	356
5325	834	2454	0	356
5328	834	2454	0	356
5331	834	2454	0	356
5334	834	2453	0	355
5337	834	2454	0	356
5340	834	2454	0	356
5343	833	2454	0	357
5346	834	2454	0	357
5349	834	2454	0	357
5352	834	2454	0	356
5355	835	2453	0	356
5358	834	2454	0	356
5361	834	2453	0	356
5364	834	2453	0	357
5367	834	2453	0	357
5370	834	2453	0	357
5373	834	2454	0	357
5376	834	2454	0	357
5379	834	2454	0	357
5382	835	2454	0	357
5385	835	2454	0	357
5388	835	2453	0	357
5391	834	2453	0	357
5394	834	2454	0	358
5397	834	2453	0	358
5400	834	2453	0	357
5403	835	2453	0	357
5406	835	2453	0	358
5409	834	2453	0	357
5412	834	2453	0	358
5415	834	2453	0	358
5418	834	2453	0	358
5421	834	2453	0	358
5424	834	2454	0	358
5427	834	2454	0	358
5430	834	2454	0	358
5433	834	2454	0	358
5436	834	2454	0	359
5439	834	2454	0	358
5442	834	2454	0	358
5445	834	2454	0	358
5448	833	2454	0	359
5451	833	2454	0	358
5454	833	2454	0	359
5457	833	2454	0	359
5460	833	2454	0	0
5463	833	2454	0	0
5466	833	2454	0	0
5469	833	2454	0	359
5472	833	2454	0	358
5475	833	2454	0	359
5478	833	2454	0	359
5481	833	2454	0	359
5484	833	2454	0	0
5487	833	2454	0	358
5490	833	2453	0	357
5493	833	2453	0	357
5496	832	2454	0	358
5499	832	2454	0	359
5502	832	2453	0	358
5505	832	2454	0	359
5508	832	2454	0	359
5511	832	2454	0	359
5514	832	2454	0	0
5517	832	2453	0	0
5520	832	2453	0	0
5523	833	2453	0	0
5526	832	2453	0	1
5529	832	2453	0	1
5532	832	2454	0	0
5535	832	2453	0	1
5538	831	2454	0	1
5541	832	2453	0	0
5544	832	2453	0	1
5547	832	2454	0	0
5550	832	2454	0	0
5553	832	2454	0	1
5556	832	2454	0	2
5559	832	2454	0	1
5562	833	2454	0	0
5565	832	2454	0	0
5568	832	2454	0	1
5571	832	2454	0	0
5574	832	2454	0	359
5577	832	2454	0	0
5580	832	2453	0	0
5583	832	2453	0	0
5586	833	2453	0	1
5589	832	2453	0	1
5592	832	2453	0	2
5595	832	2453	0	2
5598	832	2453	0	2
5601	832	2454	0	1
5604	832	2454	0	1
5607	832	2454	0	1
5610	832	2454	0	1
5613	832	2454	0	1
5616	832	2454	0	1
5619	832	2454	0	2
5622	832	2454	0	1
5625	832	2454	0	2
5628	833	2454	0	1
5631	833	2453	0	2
5634	833	2454	0	0
5637	833	2454	0	1
5640	833	2454	0	1
5643	833	2453	0	0
5646	832	2454	0	1
5649	832	2454	0	1
5652	832	2454	0	1
5655	832	2454	0	1
5658	831	2454	0	1
5661	831	2454	0	2
5664	831	2454	0	2
5667	831	2453	0	1
5670	831	2453	0	1
5673	831	2453	0	2
5676	832	2453	0	1
5679	831	2453	0	2
5682	830	2453	0	1
5685	829	2453	0	1
5688	830	2453	0	2
5691	829	2453	0	2
5694	829	2453	0	2
5697	829	2453	0	1
5700	831	2453	0	2
5703	832	2453	0	1
5706	832	2453	0	1
5709	831	2454	0	1
5712	831	2453	0	1
5715	831	2453	0	1
5718	831	2453	0	1
5721	832	2453	0	1
5724	831	2453	0	1
5727	831	2453	0	2
5730	831	2453	0	2
5733	831	2453	0	1
5736	831	2453	0	1
5739	831	2453	0	2
5742	831	2453	0	1
5745	831	2453	0	1
5748	831	2454	0	1
5751	831	2453	0	2
5754	831	2453	0	2
5757	831	2453	0	2
5760	831	2453	0	2
5763	831	2453	0	1
5766	831	2453	0	1
5769	831	2453	0	2
5772	831	2453	0	1
5775	832	2453	0	1
5778	831	2454	0	0
5781	831	2454	0	1
5784	831	2453	0	1
5787	831	2453	0	1
5790	831	2454	0	1
5793	832	2454	0	1
5796	832	2454	0	0
5799	832	2454	0	0
5802	832	2454	0	1
5805	832	2454	0	1
5808	832	2454	0	1
5811	832	2453	0	1
5814	832	2454	0	1
5817	832	2454	0	1
5820	831	2453	0	1
5823	832	2453	0	1
5826	831	2453	0	2
5829	831	2453	0	1
5832	832	2453	0	1
5835	832	2453	0	0
5838	831	2454	0	0
5841	832	2453	0	1
5844	832	2453	0	0
5847	832	2453	0	0
5850	832	2453	0	1
5853	832	2453	0	0
5856	831	2453	0	0
5859	832	2453	0	0
5862	831	2453	0	1
5865	832	2453	0	0
5868	832	2453	0	359
5871	832	2453	0	0
5874	832	2453	0	0
5877	832	2453	0	0
5880	832	2453	0	359
5883	832	2453	0	0
5886	833	2453	0	0
5889	832	2453	0	359
5892	832	2453	0	359
5895	832	2453	0	359
5898	832	2453	0	0
5901	833	2453	0	0
5904	832	2453	0	359
5907	832	2453	0	0
5910	831	2453	0	0
5913	831	2453	0	0
5916	831	2453	0	1
5919	831	2453	0	0
5922	831	2453	0	1
5925	832	2453	0	359
5928	831	2453	0	359
5931	832	2453	0	0
5934	832	2453	0	0
5937	832	2453	0	358
5940	832	2453	0	359
5943	832	2453	0	0
5946	832	2453	0	0
5949	833	2453	0	359
5952	833	2453	0	359
5955	833	2453	0	0
5958	833	2453	0	1
5961	833	2453	0	0
5964	832	2453	0	359
5967	832	2453	0	359
5970	831	2453	0	359
5973	831	2453	0	359
5976	831	2453	0	0
5979	832	2453	0	359
5982	832	2453	0	0
5985	831	2453	0	0
5988	833	2453	0	0
5991	832	2453	0	0
5994	832	2453	0	0
5997	832	2453	0	0
[truncated: 995 more rows]
