# Supplementary material for: Markerless tracking of an entire honey bee colony
Source: Nat Commun. 2021 Mar 19;12:1733. doi: 10.1038/s41467-021-21769-1 (PMC7979864; doi:10.1038/s41467-021-21769-1)
Supplement: Supplementary file 4 — Description of Additional Supplementary Files [file 41467_2021_21769_MOESM4_ESM.zip › raw_source/fig_5_sup_fig_21_22/S1_trajectories/000118.txt]

0	566	2144	0	195
3	566	2144	0	195
6	566	2144	0	195
9	566	2144	0	195
12	567	2144	0	195
15	566	2144	0	195
18	567	2144	0	195
21	566	2144	0	194
24	567	2144	0	195
27	567	2144	0	194
30	566	2144	0	195
33	566	2144	0	195
36	566	2144	0	195
39	567	2144	0	194
42	567	2144	0	194
45	567	2144	0	194
48	567	2144	0	194
51	567	2144	0	194
54	566	2144	0	194
57	567	2144	0	195
60	567	2144	0	194
63	567	2144	0	194
66	566	2144	0	194
69	566	2144	0	194
72	567	2144	0	194
75	567	2144	0	194
78	567	2144	0	194
81	566	2144	0	194
84	567	2144	0	194
87	567	2144	0	194
90	567	2144	0	194
93	566	2144	0	193
96	566	2144	0	194
99	566	2144	0	194
102	567	2144	0	193
105	567	2144	0	194
108	567	2144	0	194
111	566	2144	0	194
114	567	2144	0	194
117	567	2144	0	194
120	567	2144	0	194
123	566	2144	0	194
126	567	2144	0	195
129	567	2144	0	194
132	567	2144	0	195
135	567	2144	0	194
138	567	2144	0	195
141	567	2144	0	194
144	567	2144	0	195
147	567	2144	0	194
150	567	2144	0	195
153	567	2144	0	194
156	567	2144	0	194
159	567	2144	0	194
162	567	2144	0	194
165	567	2144	0	194
168	567	2144	0	194
171	567	2144	0	195
174	567	2144	0	195
177	566	2144	0	194
180	566	2144	0	194
183	566	2144	0	194
186	566	2144	0	193
189	566	2144	0	194
192	567	2144	0	194
195	567	2144	0	194
198	567	2144	0	193
201	567	2144	0	193
204	567	2144	0	193
207	567	2144	0	193
210	567	2144	0	194
213	567	2144	0	194
216	567	2144	0	194
219	567	2144	0	195
222	567	2144	0	195
225	567	2144	0	194
228	567	2144	0	194
231	567	2144	0	193
234	567	2144	0	193
237	567	2144	0	193
240	567	2144	0	194
243	567	2144	0	194
246	566	2143	0	195
249	566	2143	0	197
252	561	2142	0	204
255	561	2139	0	203
258	551	2132	0	208
261	556	2136	0	204
264	557	2138	0	212
267	559	2139	0	213
270	560	2140	0	214
273	560	2140	0	217
276	560	2139	0	218
279	559	2139	0	218
282	559	2138	0	217
285	555	2132	0	211
288	555	2133	0	220
291	555	2133	0	223
294	555	2133	0	222
297	554	2131	0	220
300	554	2131	0	221
303	554	2132	0	221
306	554	2132	0	222
309	554	2132	0	221
312	554	2132	0	221
315	553	2133	0	223
318	554	2133	0	221
321	554	2133	0	222
324	553	2133	0	221
327	554	2133	0	221
330	554	2133	0	219
333	554	2133	0	218
336	553	2133	0	218
339	554	2134	0	219
342	553	2134	0	220
345	553	2133	0	218
348	554	2133	0	218
351	554	2133	0	217
354	553	2133	0	217
357	553	2133	0	217
360	554	2133	0	216
363	554	2133	0	216
366	554	2133	0	217
369	554	2133	0	218
372	554	2133	0	216
375	554	2133	0	217
378	553	2132	0	219
381	553	2131	0	215
384	553	2131	0	211
387	554	2131	0	208
390	554	2134	0	205
393	555	2135	0	206
396	553	2134	0	203
399	551	2135	0	197
402	552	2139	0	192
405	553	2142	0	196
408	555	2144	0	192
411	556	2143	0	191
414	557	2143	0	196
417	557	2137	0	200
420	560	2134	0	203
423	562	2133	0	215
426	563	2132	0	213
429	563	2133	0	212
432	562	2134	0	213
435	563	2134	0	213
438	562	2134	0	214
441	562	2134	0	215
444	562	2134	0	218
447	562	2133	0	220
450	562	2133	0	222
453	562	2133	0	227
456	561	2133	0	229
459	561	2133	0	230
462	561	2133	0	231
465	561	2134	0	237
468	560	2135	0	235
471	558	2134	0	235
474	559	2135	0	236
477	560	2136	0	232
480	561	2136	0	228
483	561	2133	0	221
486	562	2132	0	222
489	560	2131	0	224
492	558	2129	0	222
495	558	2129	0	219
498	558	2130	0	222
501	557	2130	0	225
504	556	2127	0	224
507	556	2128	0	232
510	556	2128	0	240
513	555	2128	0	242
516	554	2128	0	244
519	553	2128	0	250
522	554	2127	0	252
525	554	2126	0	253
528	553	2127	0	252
531	553	2127	0	255
534	553	2127	0	256
537	553	2126	0	256
540	553	2126	0	256
543	553	2125	0	254
546	553	2125	0	256
549	552	2126	0	258
552	551	2126	0	261
555	548	2127	0	263
558	546	2128	0	269
561	545	2128	0	268
564	545	2129	0	273
567	545	2130	0	278
570	544	2129	0	282
573	543	2129	0	283
576	541	2130	0	286
579	540	2129	0	286
582	539	2130	0	291
585	539	2130	0	296
588	538	2131	0	303
591	537	2131	0	305
594	536	2130	0	306
597	537	2129	0	309
600	539	2126	0	316
603	541	2123	0	322
606	541	2122	0	321
609	543	2121	0	325
612	543	2122	0	323
615	543	2122	0	324
618	546	2120	0	326
621	545	2121	0	328
624	543	2121	0	332
627	543	2122	0	331
630	543	2122	0	328
633	543	2122	0	328
636	543	2122	0	326
639	543	2121	0	326
642	542	2121	0	325
645	542	2121	0	326
648	542	2122	0	327
651	542	2122	0	329
654	542	2122	0	330
657	542	2122	0	331
660	542	2123	0	333
663	541	2123	0	335
666	541	2123	0	337
669	541	2122	0	339
672	541	2122	0	340
675	541	2122	0	340
678	540	2123	0	341
681	540	2123	0	341
684	539	2123	0	345
687	538	2123	0	348
690	538	2123	0	349
693	538	2124	0	350
696	539	2125	0	351
699	538	2126	0	352
702	537	2127	0	354
705	537	2127	0	354
708	537	2127	0	354
711	537	2127	0	353
714	537	2127	0	354
717	537	2128	0	355
720	538	2128	0	355
723	537	2128	0	354
726	536	2128	0	355
729	535	2127	0	359
732	533	2128	0	0
735	533	2128	0	2
738	533	2129	0	2
741	532	2129	0	2
744	531	2128	0	3
747	531	2127	0	5
750	531	2128	0	6
753	531	2128	0	7
756	532	2128	0	9
759	532	2128	0	12
762	533	2128	0	16
765	534	2127	0	16
768	533	2128	0	16
771	532	2128	0	16
774	533	2128	0	13
777	532	2131	0	11
780	532	2131	0	16
783	531	2130	0	20
786	531	2130	0	23
789	532	2129	0	23
792	533	2129	0	23
795	534	2128	0	25
798	533	2128	0	24
801	533	2128	0	24
804	533	2128	0	24
807	533	2128	0	24
810	534	2128	0	24
813	533	2128	0	24
816	534	2129	0	22
819	534	2129	0	22
822	534	2129	0	22
825	535	2128	0	25
828	535	2128	0	26
831	535	2128	0	26
834	535	2128	0	27
837	534	2128	0	27
840	535	2128	0	27
843	535	2128	0	26
846	535	2128	0	25
849	535	2128	0	25
852	535	2128	0	25
855	535	2128	0	25
858	535	2128	0	25
861	536	2128	0	26
864	536	2128	0	26
867	536	2128	0	26
870	536	2128	0	25
873	536	2128	0	26
876	536	2128	0	25
879	536	2128	0	25
882	536	2128	0	25
885	536	2128	0	25
888	536	2128	0	24
891	536	2128	0	25
894	537	2128	0	25
897	537	2128	0	25
900	537	2128	0	25
903	537	2128	0	25
906	537	2128	0	25
909	537	2128	0	25
912	537	2128	0	24
915	537	2128	0	25
918	537	2128	0	24
921	537	2128	0	25
924	538	2128	0	24
927	537	2128	0	25
930	538	2128	0	24
933	538	2128	0	25
936	538	2128	0	25
939	538	2128	0	26
942	538	2128	0	25
945	538	2128	0	25
948	538	2127	0	26
951	539	2127	0	25
954	539	2127	0	25
957	538	2128	0	26
960	539	2127	0	25
963	538	2127	0	25
966	538	2127	0	25
969	538	2127	0	25
972	538	2127	0	25
975	539	2127	0	24
978	538	2127	0	24
981	538	2127	0	24
984	538	2127	0	24
987	538	2127	0	24
990	539	2127	0	24
993	539	2127	0	24
996	539	2127	0	23
999	539	2127	0	23
1002	539	2127	0	24
1005	539	2127	0	23
1008	539	2127	0	23
1011	539	2127	0	23
1014	539	2127	0	23
1017	539	2127	0	23
1020	539	2127	0	23
1023	539	2127	0	24
1026	539	2127	0	23
1029	539	2127	0	23
1032	539	2127	0	23
1035	539	2127	0	23
1038	539	2127	0	22
1041	539	2127	0	22
1044	539	2127	0	22
1047	539	2127	0	23
1050	539	2127	0	23
1053	540	2127	0	22
1056	539	2127	0	22
1059	539	2127	0	22
1062	539	2127	0	22
1065	539	2127	0	22
1068	539	2127	0	22
1071	539	2127	0	21
1074	539	2127	0	22
1077	539	2127	0	22
1080	539	2127	0	22
1083	539	2127	0	22
1086	539	2127	0	22
1089	539	2127	0	22
1092	539	2127	0	22
1095	539	2128	0	22
1098	539	2127	0	21
1101	539	2127	0	22
1104	539	2127	0	22
1107	539	2127	0	22
1110	539	2127	0	22
1113	539	2127	0	21
1116	539	2127	0	22
1119	539	2127	0	22
1122	539	2128	0	21
1125	539	2127	0	21
1128	539	2128	0	21
1131	539	2128	0	21
1134	540	2127	0	22
1137	539	2128	0	22
1140	539	2128	0	20
1143	539	2128	0	20
1146	539	2128	0	21
1149	540	2128	0	20
1152	539	2128	0	20
1155	539	2128	0	20
1158	539	2128	0	20
1161	539	2128	0	21
1164	540	2128	0	22
1167	539	2128	0	20
1170	539	2128	0	19
1173	540	2128	0	20
1176	539	2128	0	19
1179	539	2128	0	18
1182	540	2128	0	20
1185	540	2128	0	19
1188	540	2128	0	19
1191	540	2128	0	19
1194	540	2128	0	19
1197	540	2128	0	19
1200	539	2128	0	20
1203	540	2128	0	19
1206	540	2128	0	19
1209	540	2128	0	19
1212	539	2128	0	19
1215	539	2128	0	19
1218	539	2128	0	19
1221	539	2128	0	18
1224	539	2128	0	18
1227	539	2128	0	18
1230	539	2128	0	18
1233	540	2129	0	17
1236	539	2129	0	17
1239	539	2129	0	18
1242	539	2129	0	18
1245	538	2129	0	16
1248	538	2130	0	14
1251	537	2130	0	15
1254	537	2130	0	14
1257	537	2130	0	15
1260	536	2130	0	15
1263	536	2130	0	14
1266	536	2130	0	15
1269	536	2130	0	15
1272	536	2130	0	15
1275	536	2130	0	15
1278	536	2130	0	14
1281	537	2130	0	15
1284	536	2130	0	15
1287	536	2130	0	15
1290	536	2130	0	14
1293	536	2130	0	14
1296	536	2131	0	14
1299	536	2131	0	13
1302	536	2131	0	14
1305	536	2131	0	14
1308	536	2131	0	13
1311	536	2131	0	13
1314	536	2131	0	13
1317	536	2131	0	13
1320	536	2131	0	11
1323	535	2131	0	11
1326	535	2131	0	11
1329	536	2131	0	13
1332	536	2131	0	13
1335	536	2131	0	13
1338	536	2131	0	14
1341	536	2131	0	13
1344	536	2131	0	14
1347	536	2131	0	13
1350	536	2131	0	14
1353	536	2131	0	13
1356	537	2131	0	14
1359	537	2131	0	14
1362	536	2131	0	14
1365	536	2131	0	14
1368	536	2131	0	14
1371	536	2131	0	14
1374	537	2131	0	14
1377	536	2131	0	14
1380	537	2131	0	14
1383	537	2131	0	14
1386	537	2131	0	14
1389	537	2131	0	14
1392	537	2131	0	14
1395	537	2131	0	14
1398	537	2131	0	14
1401	537	2131	0	14
1404	537	2131	0	14
1407	537	2131	0	14
1410	537	2131	0	14
1413	537	2131	0	14
1416	537	2131	0	15
1419	537	2131	0	15
1422	537	2131	0	15
1425	537	2131	0	15
1428	537	2131	0	16
1431	537	2131	0	17
1434	537	2130	0	16
1437	537	2130	0	16
1440	537	2130	0	17
1443	537	2130	0	17
1446	537	2130	0	17
1449	537	2131	0	17
1452	537	2131	0	17
1455	537	2130	0	17
1458	537	2130	0	17
1461	537	2130	0	17
1464	537	2131	0	16
1467	537	2130	0	16
1470	537	2130	0	16
1473	537	2131	0	16
1476	537	2130	0	17
1479	537	2130	0	17
1482	537	2130	0	16
1485	537	2130	0	17
1488	537	2130	0	16
1491	537	2130	0	17
1494	537	2130	0	17
1497	537	2130	0	18
1500	537	2130	0	18
1503	537	2130	0	18
1506	537	2130	0	18
1509	538	2130	0	17
1512	538	2130	0	17
1515	538	2130	0	16
1518	539	2129	0	16
1521	539	2129	0	18
1524	539	2129	0	18
1527	539	2129	0	18
1530	539	2128	0	21
1533	539	2128	0	21
1536	539	2128	0	20
1539	538	2128	0	22
1542	539	2128	0	21
1545	538	2129	0	19
1548	537	2129	0	18
1551	537	2129	0	18
1554	537	2129	0	17
1557	538	2129	0	15
1560	537	2129	0	15
1563	538	2129	0	14
1566	538	2129	0	14
1569	538	2128	0	15
1572	538	2128	0	15
1575	539	2128	0	14
1578	539	2128	0	15
1581	539	2128	0	14
1584	539	2128	0	15
1587	539	2128	0	16
1590	539	2128	0	16
1593	539	2128	0	16
1596	539	2128	0	16
1599	539	2128	0	17
1602	539	2128	0	16
1605	539	2128	0	17
1608	540	2128	0	16
1611	540	2128	0	17
1614	540	2128	0	17
1617	540	2128	0	17
1620	540	2128	0	17
1623	541	2127	0	17
1626	541	2127	0	18
1629	541	2127	0	17
1632	540	2128	0	17
1635	540	2128	0	16
1638	540	2128	0	17
1641	540	2128	0	17
1644	540	2127	0	17
1647	540	2128	0	17
1650	540	2128	0	16
1653	540	2128	0	16
1656	540	2127	0	16
1659	540	2127	0	16
1662	540	2127	0	15
1665	540	2127	0	15
1668	540	2127	0	15
1671	541	2127	0	15
1674	541	2127	0	15
1677	541	2128	0	15
1680	540	2128	0	15
1683	541	2128	0	15
1686	541	2128	0	15
1689	540	2128	0	17
1692	540	2128	0	17
1695	540	2128	0	16
1698	540	2128	0	16
1701	540	2128	0	16
1704	540	2128	0	17
1707	540	2128	0	17
1710	540	2128	0	17
1713	540	2128	0	17
1716	540	2128	0	17
1719	540	2128	0	17
1722	540	2128	0	17
1725	540	2128	0	17
1728	540	2128	0	17
1731	540	2128	0	17
1734	540	2128	0	17
1737	539	2128	0	17
1740	539	2128	0	17
1743	540	2128	0	17
1746	540	2128	0	17
1749	539	2128	0	17
1752	539	2128	0	17
1755	539	2128	0	17
1758	540	2128	0	17
1761	539	2128	0	17
1764	539	2128	0	17
1767	540	2128	0	17
1770	540	2128	0	18
1773	540	2128	0	17
1776	540	2128	0	18
1779	539	2128	0	16
1782	539	2128	0	16
1785	539	2128	0	15
1788	539	2128	0	16
1791	539	2129	0	15
1794	539	2129	0	15
1797	539	2129	0	15
1800	539	2129	0	15
1803	539	2128	0	15
1806	539	2129	0	15
1809	539	2129	0	15
1812	539	2128	0	15
1815	539	2128	0	15
1818	539	2129	0	15
1821	539	2128	0	15
1824	539	2129	0	15
1827	539	2128	0	15
1830	539	2129	0	15
1833	539	2129	0	15
1836	539	2128	0	15
1839	539	2129	0	15
1842	538	2129	0	14
1845	538	2129	0	13
1848	537	2129	0	15
1851	537	2129	0	15
1854	537	2129	0	14
1857	537	2130	0	10
1860	536	2130	0	13
1863	536	2131	0	12
1866	535	2131	0	12
1869	535	2131	0	14
1872	535	2131	0	13
1875	535	2131	0	12
1878	535	2131	0	12
1881	535	2131	0	11
1884	536	2131	0	12
1887	536	2131	0	12
1890	536	2131	0	12
1893	536	2131	0	12
1896	536	2131	0	13
1899	536	2131	0	13
1902	536	2131	0	12
1905	536	2131	0	13
1908	536	2131	0	13
1911	536	2131	0	12
1914	536	2131	0	13
1917	536	2131	0	12
1920	536	2131	0	12
1923	536	2131	0	12
1926	536	2131	0	13
1929	536	2131	0	13
1932	536	2131	0	13
1935	536	2131	0	14
1938	537	2131	0	13
1941	536	2131	0	14
1944	536	2131	0	14
1947	536	2131	0	14
1950	536	2131	0	14
1953	536	2131	0	14
1956	536	2131	0	14
1959	536	2131	0	14
1962	536	2131	0	13
1965	536	2131	0	14
1968	536	2131	0	14
1971	536	2131	0	14
1974	536	2131	0	13
1977	536	2131	0	14
1980	537	2131	0	14
1983	536	2131	0	14
1986	537	2131	0	13
1989	537	2131	0	14
1992	537	2131	0	13
1995	537	2131	0	13
1998	536	2131	0	13
2001	537	2131	0	14
2004	536	2131	0	13
2007	537	2131	0	15
2010	537	2131	0	14
2013	537	2131	0	14
2016	537	2131	0	14
2019	537	2131	0	14
2022	537	2131	0	14
2025	537	2131	0	14
2028	537	2131	0	14
2031	537	2131	0	14
2034	537	2130	0	14
2037	537	2131	0	14
2040	537	2131	0	14
2043	537	2131	0	14
2046	537	2131	0	14
2049	537	2131	0	14
2052	537	2131	0	15
2055	537	2131	0	14
2058	537	2131	0	14
2061	537	2131	0	14
2064	537	2131	0	14
2067	537	2130	0	14
2070	537	2131	0	14
2073	537	2131	0	14
2076	537	2131	0	14
2079	537	2131	0	14
2082	537	2131	0	14
2085	537	2131	0	14
2088	537	2131	0	14
2091	537	2131	0	14
2094	537	2131	0	15
2097	537	2131	0	14
2100	537	2131	0	14
2103	537	2130	0	14
2106	537	2130	0	15
2109	538	2130	0	15
2112	537	2130	0	15
2115	538	2130	0	15
2118	538	2130	0	15
2121	538	2130	0	14
2124	539	2130	0	13
2127	538	2130	0	14
2130	537	2128	0	23
2133	538	2127	0	24
2136	539	2127	0	26
2139	540	2126	0	25
2142	540	2127	0	26
2145	539	2128	0	24
2148	540	2128	0	22
2151	540	2128	0	22
2154	541	2128	0	22
2157	540	2128	0	23
2160	540	2128	0	22
2163	540	2128	0	22
2166	540	2128	0	23
2169	540	2128	0	22
2172	540	2128	0	22
2175	540	2128	0	22
2178	540	2128	0	22
2181	540	2128	0	22
2184	539	2128	0	22
2187	539	2128	0	22
2190	539	2128	0	22
2193	540	2128	0	21
2196	540	2128	0	21
2199	539	2128	0	21
2202	540	2128	0	21
2205	540	2128	0	21
2208	540	2128	0	20
2211	540	2128	0	20
2214	540	2128	0	20
2217	540	2128	0	19
2220	540	2128	0	19
2223	539	2128	0	19
2226	539	2128	0	20
2229	540	2128	0	20
2232	540	2129	0	20
2235	540	2128	0	20
2238	540	2129	0	20
2241	540	2129	0	19
2244	540	2129	0	18
2247	540	2129	0	19
2250	540	2128	0	19
2253	540	2128	0	19
2256	540	2129	0	20
2259	540	2129	0	20
2262	540	2128	0	19
2265	540	2128	0	18
2268	540	2128	0	19
2271	540	2129	0	20
2274	540	2129	0	19
2277	540	2129	0	20
2280	540	2129	0	19
2283	540	2129	0	18
2286	540	2128	0	20
2289	540	2128	0	19
2292	540	2128	0	18
2295	540	2128	0	19
2298	540	2128	0	21
2301	540	2128	0	21
2304	540	2129	0	20
2307	540	2128	0	21
2310	540	2129	0	21
2313	540	2129	0	20
2316	540	2129	0	20
2319	540	2129	0	20
2322	540	2129	0	21
2325	540	2129	0	20
2328	540	2129	0	20
2331	540	2129	0	20
2334	540	2129	0	20
2337	540	2129	0	21
2340	540	2129	0	21
2343	540	2129	0	21
2346	540	2129	0	21
2349	540	2129	0	21
2352	540	2129	0	20
2355	540	2129	0	20
2358	540	2129	0	19
2361	540	2129	0	20
2364	540	2129	0	20
2367	540	2129	0	20
2370	540	2129	0	20
2373	540	2129	0	20
2376	540	2129	0	20
2379	540	2129	0	21
2382	540	2129	0	20
2385	540	2129	0	20
2388	540	2129	0	20
2391	540	2129	0	20
2394	540	2129	0	20
2397	540	2129	0	20
2400	540	2129	0	19
2403	540	2129	0	19
2406	540	2129	0	19
2409	540	2129	0	20
2412	539	2129	0	20
2415	540	2129	0	20
2418	539	2129	0	20
2421	540	2129	0	20
2424	539	2129	0	20
2427	539	2129	0	19
2430	539	2129	0	20
2433	539	2129	0	21
2436	540	2129	0	20
2439	539	2129	0	20
2442	539	2129	0	19
2445	540	2129	0	20
2448	540	2129	0	20
2451	540	2129	0	20
2454	540	2129	0	20
2457	540	2129	0	21
2460	540	2129	0	21
2463	540	2129	0	21
2466	540	2129	0	21
2469	540	2129	0	21
2472	540	2129	0	20
2475	540	2129	0	22
2478	540	2129	0	21
2481	540	2129	0	21
2484	540	2128	0	21
2487	540	2128	0	20
2490	540	2128	0	20
2493	540	2128	0	19
2496	540	2128	0	18
2499	540	2128	0	18
2502	540	2128	0	19
2505	541	2128	0	17
2508	541	2128	0	17
2511	541	2128	0	16
2514	541	2128	0	16
2517	541	2128	0	16
2520	541	2128	0	16
2523	541	2128	0	17
2526	540	2128	0	18
2529	540	2128	0	17
2532	540	2128	0	17
2535	540	2129	0	17
2538	540	2128	0	17
2541	540	2128	0	18
2544	540	2129	0	19
2547	540	2128	0	20
2550	540	2128	0	19
2553	540	2128	0	19
2556	540	2128	0	19
2559	540	2128	0	19
2562	540	2129	0	18
2565	541	2128	0	19
2568	540	2128	0	19
2571	540	2128	0	20
2574	540	2128	0	21
2577	540	2128	0	19
2580	540	2128	0	21
2583	540	2128	0	20
2586	540	2128	0	20
2589	540	2128	0	20
2592	540	2128	0	21
2595	540	2128	0	19
2598	539	2128	0	19
2601	539	2128	0	18
2604	539	2128	0	19
2607	539	2128	0	19
2610	539	2128	0	20
2613	540	2128	0	20
2616	540	2128	0	20
2619	539	2128	0	21
2622	539	2128	0	19
2625	540	2128	0	20
2628	541	2128	0	19
2631	540	2128	0	20
2634	540	2128	0	20
2637	540	2128	0	20
2640	541	2128	0	20
2643	540	2128	0	19
2646	539	2128	0	20
2649	539	2128	0	21
2652	539	2128	0	22
2655	539	2128	0	23
2658	540	2128	0	22
2661	539	2128	0	23
2664	539	2128	0	24
2667	539	2128	0	24
2670	539	2128	0	24
2673	539	2128	0	22
2676	539	2128	0	22
2679	539	2127	0	23
2682	539	2128	0	24
2685	538	2129	0	20
2688	537	2129	0	21
2691	538	2128	0	21
2694	538	2128	0	20
2697	538	2128	0	21
2700	538	2128	0	20
2703	538	2128	0	20
2706	539	2127	0	22
2709	539	2127	0	20
2712	540	2127	0	21
2715	539	2127	0	21
2718	539	2127	0	21
2721	540	2127	0	21
2724	540	2127	0	21
2727	540	2127	0	21
2730	540	2127	0	21
2733	540	2127	0	22
2736	539	2127	0	23
2739	539	2127	0	23
2742	539	2127	0	24
2745	539	2127	0	25
2748	539	2127	0	25
2751	539	2127	0	25
2754	539	2127	0	25
2757	539	2127	0	24
2760	539	2127	0	24
2763	539	2127	0	23
2766	540	2127	0	23
2769	539	2127	0	23
2772	540	2127	0	24
2775	540	2127	0	23
2778	540	2127	0	24
2781	539	2127	0	23
2784	540	2127	0	22
2787	540	2127	0	22
2790	540	2127	0	24
2793	539	2127	0	22
2796	539	2127	0	21
2799	539	2127	0	21
2802	540	2126	0	21
2805	540	2126	0	21
2808	540	2127	0	22
2811	540	2127	0	21
2814	540	2127	0	21
2817	540	2127	0	21
2820	540	2126	0	21
2823	540	2127	0	21
2826	539	2127	0	21
2829	539	2127	0	23
2832	539	2127	0	23
2835	539	2127	0	23
2838	539	2127	0	23
2841	540	2127	0	23
2844	540	2127	0	22
2847	540	2127	0	21
2850	540	2127	0	21
2853	540	2127	0	21
2856	540	2127	0	21
2859	540	2126	0	21
2862	540	2127	0	21
2865	540	2126	0	21
2868	540	2126	0	21
2871	541	2126	0	21
2874	540	2126	0	21
2877	540	2126	0	21
2880	541	2126	0	21
2883	541	2126	0	22
2886	541	2126	0	22
2889	541	2127	0	22
2892	541	2127	0	23
2895	541	2126	0	21
2898	541	2126	0	21
2901	541	2126	0	21
2904	541	2126	0	21
2907	541	2126	0	21
2910	541	2126	0	22
2913	541	2126	0	21
2916	541	2126	0	21
2919	541	2126	0	21
2922	541	2126	0	21
2925	541	2126	0	21
2928	541	2126	0	20
2931	541	2126	0	20
2934	541	2126	0	20
2937	540	2126	0	20
2940	541	2126	0	20
2943	541	2126	0	20
2946	541	2126	0	20
2949	540	2126	0	20
2952	541	2126	0	20
2955	541	2126	0	20
2958	541	2126	0	20
2961	541	2126	0	21
2964	541	2126	0	21
2967	541	2126	0	20
2970	541	2126	0	21
2973	541	2126	0	20
2976	541	2126	0	21
2979	541	2126	0	21
2982	541	2126	0	21
2985	541	2126	0	20
2988	541	2126	0	21
2991	541	2126	0	20
2994	541	2126	0	21
2997	541	2126	0	21
3000	541	2126	0	21
3003	541	2126	0	20
3006	541	2126	0	21
3009	541	2126	0	20
3012	541	2126	0	20
3015	541	2126	0	21
3018	541	2126	0	21
3021	540	2127	0	21
3024	540	2127	0	21
3027	540	2127	0	20
3030	540	2127	0	20
3033	540	2127	0	20
3036	540	2127	0	20
3039	540	2127	0	20
3042	540	2127	0	20
3045	540	2127	0	20
3048	540	2127	0	20
3051	540	2127	0	21
3054	540	2127	0	20
3057	540	2127	0	20
3060	539	2127	0	19
3063	539	2127	0	19
3066	540	2128	0	19
3069	540	2127	0	19
3072	540	2128	0	19
3075	540	2127	0	19
3078	540	2127	0	19
3081	540	2127	0	19
3084	540	2127	0	20
3087	540	2127	0	19
3090	540	2127	0	19
3093	540	2127	0	19
3096	540	2127	0	18
3099	540	2127	0	18
3102	540	2127	0	18
3105	541	2127	0	18
3108	541	2127	0	18
3111	541	2127	0	18
3114	541	2127	0	18
3117	541	2127	0	18
3120	541	2127	0	18
3123	542	2127	0	18
3126	542	2126	0	17
3129	541	2127	0	18
3132	541	2127	0	17
3135	541	2127	0	18
3138	541	2127	0	19
3141	540	2127	0	18
3144	540	2127	0	18
3147	540	2127	0	19
3150	540	2127	0	19
3153	540	2127	0	20
3156	540	2127	0	20
3159	540	2127	0	20
3162	540	2127	0	20
3165	539	2128	0	18
3168	539	2128	0	18
3171	539	2128	0	19
3174	539	2128	0	18
3177	539	2127	0	19
3180	540	2127	0	21
3183	540	2127	0	19
3186	540	2127	0	19
3189	540	2127	0	18
3192	541	2127	0	17
3195	541	2127	0	17
3198	541	2127	0	16
3201	541	2127	0	16
3204	541	2127	0	16
3207	540	2127	0	17
3210	541	2127	0	17
3213	540	2127	0	17
3216	540	2127	0	18
3219	540	2127	0	18
3222	540	2127	0	18
3225	541	2127	0	18
3228	541	2127	0	18
3231	541	2127	0	18
3234	542	2127	0	19
3237	542	2126	0	20
3240	542	2126	0	20
3243	542	2126	0	20
3246	542	2126	0	20
3249	542	2126	0	20
3252	542	2126	0	21
3255	541	2127	0	20
3258	541	2127	0	21
3261	541	2126	0	21
3264	541	2127	0	20
3267	541	2126	0	20
3270	541	2126	0	20
3273	541	2126	0	20
3276	542	2126	0	20
3279	541	2126	0	20
3282	542	2126	0	20
3285	542	2126	0	20
3288	542	2126	0	20
3291	542	2126	0	20
3294	542	2126	0	20
3297	541	2126	0	19
3300	541	2126	0	19
3303	541	2126	0	20
3306	541	2127	0	20
3309	541	2126	0	19
3312	541	2126	0	20
3315	541	2126	0	20
3318	541	2126	0	20
3321	541	2126	0	20
3324	541	2127	0	20
3327	541	2127	0	20
3330	541	2127	0	20
3333	541	2127	0	20
3336	541	2127	0	20
3339	541	2127	0	20
3342	541	2127	0	20
3345	542	2126	0	19
3348	542	2126	0	20
3351	541	2126	0	20
3354	541	2126	0	20
3357	541	2126	0	20
3360	542	2126	0	19
3363	542	2126	0	19
3366	541	2126	0	20
3369	542	2126	0	19
3372	542	2126	0	19
3375	542	2126	0	19
3378	542	2126	0	19
3381	542	2126	0	19
3384	541	2126	0	19
3387	542	2126	0	19
3390	542	2126	0	19
3393	542	2126	0	19
3396	542	2126	0	19
3399	542	2126	0	19
3402	542	2126	0	19
3405	542	2126	0	19
3408	542	2126	0	19
3411	542	2126	0	19
3414	542	2126	0	19
3417	542	2126	0	19
3420	542	2126	0	19
3423	542	2126	0	19
3426	541	2126	0	19
3429	542	2126	0	19
3432	542	2126	0	19
3435	542	2126	0	20
3438	542	2126	0	20
3441	542	2126	0	19
3444	542	2126	0	20
3447	542	2126	0	19
3450	541	2126	0	20
3453	542	2126	0	19
3456	542	2126	0	19
3459	542	2126	0	19
3462	542	2126	0	20
3465	542	2126	0	20
3468	542	2126	0	20
3471	542	2126	0	20
3474	542	2126	0	20
3477	542	2126	0	20
3480	542	2126	0	20
3483	542	2126	0	20
3486	542	2126	0	20
3489	542	2126	0	20
3492	542	2126	0	20
3495	542	2126	0	20
3498	542	2126	0	20
3501	542	2126	0	20
3504	542	2126	0	20
3507	542	2126	0	20
3510	542	2126	0	19
3513	542	2126	0	19
3516	542	2126	0	19
3519	542	2126	0	20
3522	542	2126	0	20
3525	542	2126	0	19
3528	542	2126	0	20
3531	542	2126	0	20
3534	542	2126	0	20
3537	541	2126	0	20
3540	542	2126	0	20
3543	542	2126	0	20
3546	542	2126	0	20
3549	542	2126	0	19
3552	542	2126	0	20
3555	541	2126	0	20
3558	542	2126	0	20
3561	541	2126	0	20
3564	541	2127	0	20
3567	541	2127	0	20
3570	542	2126	0	20
3573	542	2126	0	20
3576	541	2127	0	20
3579	542	2126	0	20
3582	541	2127	0	20
3585	541	2127	0	20
3588	541	2126	0	20
3591	541	2127	0	20
3594	541	2127	0	20
3597	541	2126	0	20
3600	542	2126	0	20
3603	542	2126	0	20
3606	541	2127	0	20
3609	541	2126	0	20
3612	541	2126	0	20
3615	542	2126	0	20
3618	541	2127	0	20
3621	541	2127	0	20
3624	541	2126	0	20
3627	541	2127	0	20
3630	541	2127	0	20
3633	541	2127	0	20
3636	541	2127	0	20
3639	542	2126	0	20
3642	541	2127	0	20
3645	541	2127	0	20
3648	541	2126	0	20
3651	541	2127	0	20
3654	541	2126	0	20
3657	542	2126	0	20
3660	541	2127	0	20
3663	541	2126	0	20
3666	541	2126	0	20
3669	541	2127	0	20
3672	541	2127	0	20
3675	541	2127	0	20
3678	541	2126	0	20
3681	541	2127	0	20
3684	541	2127	0	20
3687	541	2126	0	20
3690	541	2126	0	20
3693	542	2126	0	20
3696	541	2126	0	19
3699	542	2126	0	20
3702	541	2126	0	20
3705	541	2126	0	20
3708	541	2127	0	20
3711	541	2126	0	20
3714	541	2126	0	20
3717	541	2126	0	20
3720	541	2126	0	20
3723	542	2126	0	20
3726	542	2126	0	20
3729	541	2126	0	20
3732	541	2126	0	20
3735	541	2126	0	20
3738	541	2126	0	20
3741	542	2126	0	19
3744	541	2126	0	20
3747	541	2126	0	20
3750	541	2126	0	20
3753	541	2126	0	20
3756	541	2126	0	20
3759	542	2126	0	19
3762	541	2126	0	20
3765	541	2126	0	20
3768	541	2127	0	20
3771	541	2126	0	20
3774	541	2126	0	20
3777	542	2126	0	20
3780	541	2126	0	20
3783	541	2126	0	20
3786	541	2126	0	20
3789	541	2126	0	20
3792	541	2127	0	20
3795	541	2126	0	20
3798	541	2126	0	20
3801	541	2126	0	20
3804	541	2126	0	20
3807	541	2126	0	20
3810	541	2126	0	20
3813	542	2126	0	19
3816	541	2126	0	20
3819	541	2127	0	20
3822	541	2126	0	20
3825	541	2126	0	20
3828	541	2126	0	20
3831	542	2126	0	20
3834	541	2126	0	20
3837	541	2127	0	20
3840	541	2126	0	20
3843	541	2126	0	20
3846	541	2126	0	20
3849	541	2126	0	20
3852	541	2127	0	20
3855	541	2127	0	20
3858	541	2127	0	20
3861	541	2126	0	20
3864	541	2127	0	20
3867	541	2127	0	20
3870	541	2126	0	20
3873	541	2126	0	20
3876	541	2127	0	20
3879	541	2127	0	20
3882	541	2126	0	20
3885	541	2127	0	20
3888	541	2127	0	20
3891	541	2127	0	20
3894	541	2127	0	20
3897	541	2127	0	20
3900	541	2127	0	20
3903	542	2126	0	19
3906	541	2127	0	20
3909	541	2127	0	20
3912	541	2127	0	20
3915	541	2127	0	20
3918	541	2127	0	20
3921	541	2127	0	20
3924	541	2127	0	20
3927	541	2127	0	20
3930	541	2127	0	20
3933	541	2127	0	20
3936	541	2127	0	20
3939	541	2127	0	20
3942	541	2127	0	20
3945	541	2126	0	20
3948	541	2126	0	20
3951	541	2127	0	20
3954	541	2127	0	20
3957	541	2127	0	20
3960	541	2127	0	20
3963	541	2127	0	20
3966	541	2126	0	20
3969	541	2126	0	20
3972	541	2127	0	21
3975	541	2127	0	20
3978	541	2127	0	20
3981	541	2127	0	20
3984	541	2127	0	20
3987	541	2127	0	20
3990	541	2127	0	20
3993	541	2127	0	19
3996	541	2127	0	20
3999	541	2127	0	20
4002	541	2127	0	19
4005	541	2127	0	20
4008	541	2127	0	20
4011	541	2127	0	20
4014	541	2127	0	20
4017	541	2127	0	20
4020	541	2127	0	20
4023	541	2127	0	20
4026	541	2127	0	20
4029	541	2127	0	20
4032	541	2127	0	20
4035	541	2127	0	20
4038	541	2127	0	20
4041	541	2127	0	20
4044	541	2127	0	20
4047	541	2127	0	20
4050	541	2127	0	20
4053	541	2127	0	20
4056	541	2127	0	20
4059	541	2127	0	20
4062	541	2127	0	20
4065	541	2127	0	20
4068	541	2127	0	20
4071	541	2127	0	20
4074	541	2127	0	20
4077	541	2127	0	20
4080	541	2127	0	20
4083	541	2127	0	20
4086	541	2127	0	20
4089	541	2127	0	20
4092	542	2127	0	20
4095	541	2127	0	20
4098	541	2127	0	20
4101	541	2127	0	20
4104	541	2127	0	20
4107	541	2127	0	20
4110	541	2127	0	20
4113	541	2127	0	20
4116	541	2127	0	20
4119	541	2127	0	20
4122	541	2127	0	20
4125	541	2127	0	20
4128	541	2127	0	20
4131	541	2127	0	20
4134	541	2127	0	20
4137	541	2127	0	20
4140	541	2127	0	20
4143	541	2127	0	20
4146	541	2127	0	20
4149	541	2127	0	20
4152	542	2126	0	20
4155	541	2127	0	20
4158	541	2127	0	20
4161	542	2126	0	20
4164	541	2127	0	20
4167	541	2127	0	20
4170	542	2126	0	20
4173	541	2127	0	20
4176	542	2127	0	20
4179	542	2127	0	20
4182	542	2127	0	20
4185	541	2127	0	20
4188	542	2127	0	20
4191	542	2127	0	20
4194	542	2127	0	20
4197	542	2127	0	20
4200	542	2127	0	21
4203	541	2127	0	20
4206	542	2127	0	20
4209	542	2127	0	21
4212	541	2127	0	21
4215	542	2127	0	20
4218	542	2127	0	20
4221	541	2127	0	20
4224	541	2127	0	20
4227	542	2127	0	20
4230	542	2126	0	21
4233	542	2127	0	21
4236	542	2127	0	21
4239	542	2127	0	21
4242	542	2127	0	20
4245	542	2127	0	20
4248	541	2127	0	20
4251	541	2127	0	19
4254	541	2127	0	19
4257	541	2127	0	19
4260	541	2127	0	20
4263	541	2127	0	19
4266	541	2127	0	19
4269	541	2127	0	20
4272	541	2127	0	20
4275	541	2127	0	20
4278	541	2127	0	20
4281	541	2127	0	19
4284	541	2127	0	19
4287	541	2127	0	20
4290	541	2127	0	19
4293	541	2127	0	20
4296	541	2127	0	20
4299	541	2127	0	20
4302	541	2127	0	20
4305	541	2127	0	20
4308	541	2127	0	20
4311	541	2127	0	20
4314	541	2127	0	20
4317	541	2127	0	20
4320	541	2127	0	20
4323	541	2127	0	20
4326	541	2127	0	20
4329	541	2127	0	20
4332	541	2127	0	20
4335	541	2127	0	20
4338	541	2127	0	20
4341	541	2127	0	20
4344	541	2127	0	20
4347	541	2127	0	20
4350	541	2127	0	21
4353	541	2127	0	20
4356	541	2127	0	20
4359	541	2127	0	20
4362	541	2127	0	20
4365	542	2127	0	20
4368	541	2127	0	21
4371	541	2127	0	20
4374	541	2127	0	20
4377	542	2127	0	20
4380	542	2127	0	20
4383	542	2127	0	20
4386	542	2127	0	20
4389	541	2127	0	20
4392	542	2127	0	20
4395	541	2127	0	20
4398	541	2127	0	20
4401	542	2127	0	20
4404	541	2127	0	21
4407	542	2127	0	20
4410	541	2127	0	20
4413	541	2127	0	20
4416	541	2127	0	20
4419	541	2127	0	20
4422	541	2127	0	20
4425	541	2127	0	20
4428	541	2127	0	20
4431	541	2127	0	21
4434	541	2127	0	20
4437	541	2127	0	20
4440	541	2127	0	21
4443	541	2127	0	20
4446	542	2127	0	20
4449	542	2127	0	21
4452	542	2127	0	20
4455	541	2127	0	21
4458	542	2127	0	21
4461	542	2127	0	20
4464	542	2127	0	20
4467	542	2127	0	20
4470	541	2127	0	20
4473	542	2127	0	20
4476	541	2127	0	20
4479	541	2127	0	20
4482	542	2127	0	20
4485	542	2127	0	20
4488	542	2127	0	20
4491	541	2127	0	20
4494	542	2127	0	20
4497	542	2127	0	20
4500	542	2127	0	20
4503	542	2127	0	21
4506	542	2127	0	20
4509	542	2127	0	20
4512	542	2127	0	21
4515	542	2127	0	20
4518	542	2127	0	21
4521	542	2127	0	21
4524	542	2127	0	21
4527	542	2127	0	21
4530	542	2127	0	21
4533	542	2127	0	21
4536	542	2127	0	21
4539	542	2127	0	21
4542	542	2127	0	21
4545	542	2127	0	21
4548	542	2127	0	20
4551	542	2127	0	20
4554	542	2127	0	20
4557	542	2127	0	20
4560	542	2127	0	20
4563	542	2127	0	21
4566	542	2127	0	21
4569	542	2127	0	20
4572	542	2127	0	21
4575	542	2127	0	21
4578	541	2127	0	20
4581	541	2127	0	20
4584	542	2127	0	20
4587	541	2127	0	20
4590	541	2127	0	21
4593	542	2127	0	21
4596	542	2127	0	21
4599	542	2127	0	21
4602	542	2127	0	20
4605	542	2127	0	20
4608	541	2127	0	20
4611	541	2127	0	20
4614	542	2127	0	20
4617	542	2127	0	20
4620	542	2127	0	20
4623	541	2127	0	20
4626	542	2127	0	20
4629	542	2127	0	20
4632	542	2127	0	20
4635	542	2127	0	21
4638	541	2127	0	20
4641	542	2127	0	21
4644	542	2127	0	20
4647	542	2127	0	20
4650	542	2127	0	21
4653	542	2127	0	20
4656	542	2127	0	21
4659	542	2127	0	20
4662	542	2127	0	20
4665	542	2127	0	20
4668	542	2127	0	20
4671	542	2127	0	20
4674	542	2127	0	21
4677	542	2127	0	20
4680	542	2127	0	21
4683	542	2127	0	21
4686	542	2127	0	21
4689	542	2127	0	21
4692	542	2127	0	20
4695	542	2127	0	21
4698	542	2127	0	21
4701	542	2127	0	21
4704	542	2127	0	21
4707	542	2127	0	20
4710	542	2127	0	21
4713	542	2127	0	21
4716	542	2127	0	21
4719	542	2127	0	21
4722	542	2127	0	21
4725	542	2127	0	21
4728	542	2127	0	21
4731	542	2127	0	21
4734	542	2127	0	21
4737	542	2127	0	21
4740	542	2127	0	21
4743	542	2127	0	21
4746	542	2126	0	20
4749	542	2127	0	21
4752	542	2127	0	21
4755	542	2127	0	21
4758	542	2127	0	21
4761	542	2127	0	21
4764	542	2127	0	21
4767	542	2127	0	21
4770	542	2127	0	21
4773	542	2127	0	21
4776	542	2127	0	21
4779	542	2127	0	21
4782	542	2127	0	21
4785	542	2127	0	21
4788	542	2127	0	21
4791	542	2127	0	21
4794	542	2127	0	21
4797	542	2127	0	21
4800	542	2127	0	20
4803	542	2127	0	21
4806	542	2127	0	21
4809	542	2127	0	21
4812	542	2127	0	21
4815	542	2127	0	21
4818	542	2127	0	21
4821	542	2126	0	21
4824	542	2127	0	21
4827	542	2127	0	21
4830	542	2127	0	21
4833	542	2127	0	21
4836	542	2127	0	21
4839	542	2127	0	21
4842	542	2127	0	21
4845	542	2126	0	21
4848	542	2126	0	20
4851	542	2126	0	20
4854	542	2127	0	21
4857	542	2126	0	21
4860	542	2126	0	21
4863	542	2126	0	21
4866	542	2127	0	21
4869	542	2126	0	20
4872	542	2126	0	20
4875	542	2126	0	21
4878	542	2127	0	21
4881	542	2127	0	21
4884	542	2126	0	21
4887	542	2127	0	21
4890	542	2126	0	21
4893	542	2126	0	20
4896	542	2127	0	20
4899	542	2126	0	20
4902	542	2126	0	20
4905	542	2127	0	21
4908	542	2127	0	21
4911	542	2127	0	21
4914	542	2126	0	20
4917	542	2126	0	19
4920	542	2126	0	20
4923	542	2126	0	20
4926	542	2126	0	20
4929	542	2126	0	21
4932	542	2126	0	21
4935	542	2126	0	21
4938	543	2126	0	20
4941	542	2126	0	20
4944	542	2126	0	20
4947	542	2126	0	20
4950	542	2126	0	20
4953	542	2126	0	20
4956	542	2126	0	20
4959	542	2126	0	20
4962	542	2126	0	19
4965	542	2126	0	19
4968	543	2126	0	19
4971	542	2126	0	20
4974	543	2126	0	19
4977	543	2126	0	20
4980	543	2126	0	19
4983	543	2126	0	19
4986	542	2126	0	19
4989	542	2126	0	19
4992	542	2126	0	19
4995	543	2126	0	20
4998	542	2126	0	20
5001	543	2126	0	20
5004	542	2126	0	20
5007	542	2126	0	20
5010	542	2126	0	20
5013	542	2126	0	20
5016	542	2126	0	20
5019	542	2126	0	20
5022	542	2126	0	20
5025	542	2126	0	20
5028	542	2126	0	19
5031	542	2126	0	19
5034	542	2126	0	19
5037	542	2126	0	19
5040	542	2126	0	20
5043	542	2126	0	20
5046	542	2126	0	20
5049	542	2126	0	20
5052	542	2126	0	20
5055	542	2126	0	19
5058	542	2126	0	20
5061	543	2126	0	20
5064	543	2126	0	20
5067	543	2126	0	20
5070	543	2126	0	20
5073	543	2126	0	20
5076	543	2126	0	20
5079	543	2126	0	21
5082	543	2126	0	20
5085	543	2126	0	21
5088	543	2126	0	21
5091	543	2126	0	21
5094	543	2126	0	21
5097	543	2126	0	21
5100	543	2126	0	20
5103	543	2126	0	21
5106	543	2126	0	21
5109	543	2126	0	21
5112	542	2126	0	21
5115	542	2126	0	22
5118	542	2127	0	22
5121	542	2127	0	23
5124	542	2127	0	23
5127	542	2127	0	23
5130	542	2127	0	24
5133	542	2127	0	24
5136	542	2127	0	24
5139	542	2127	0	24
5142	542	2127	0	24
5145	542	2126	0	23
5148	542	2126	0	23
5151	542	2126	0	24
5154	542	2126	0	24
5157	542	2126	0	24
5160	543	2126	0	24
5163	543	2126	0	24
5166	543	2126	0	24
5169	543	2126	0	24
5172	543	2126	0	24
5175	543	2126	0	24
5178	543	2126	0	23
5181	543	2126	0	23
5184	542	2126	0	23
5187	542	2127	0	24
5190	542	2126	0	24
5193	542	2127	0	23
5196	542	2127	0	23
5199	542	2127	0	23
5202	542	2127	0	23
5205	542	2127	0	23
5208	542	2127	0	23
5211	542	2127	0	23
5214	542	2127	0	22
5217	542	2127	0	22
5220	542	2127	0	23
5223	542	2127	0	22
5226	542	2127	0	23
5229	542	2127	0	22
5232	542	2127	0	23
5235	543	2127	0	23
5238	543	2127	0	23
5241	543	2127	0	23
5244	543	2127	0	23
5247	543	2126	0	23
5250	543	2126	0	23
5253	543	2126	0	24
5256	543	2126	0	23
5259	543	2126	0	24
5262	543	2126	0	24
5265	543	2126	0	23
5268	542	2127	0	23
5271	542	2127	0	22
5274	542	2127	0	23
5277	542	2127	0	22
5280	542	2127	0	23
5283	542	2127	0	23
5286	542	2127	0	22
5289	542	2127	0	22
5292	542	2127	0	22
5295	542	2127	0	22
5298	542	2127	0	22
5301	542	2127	0	22
5304	542	2127	0	22
5307	542	2127	0	22
5310	542	2127	0	23
5313	542	2127	0	23
5316	542	2127	0	23
5319	542	2127	0	23
5322	542	2127	0	23
5325	542	2127	0	23
5328	542	2127	0	23
5331	542	2127	0	23
5334	542	2127	0	23
5337	542	2127	0	23
5340	542	2127	0	23
5343	542	2127	0	23
5346	542	2127	0	23
5349	542	2127	0	23
5352	542	2127	0	23
5355	542	2127	0	23
5358	542	2127	0	23
5361	542	2127	0	23
5364	542	2127	0	22
5367	543	2127	0	22
5370	542	2127	0	22
5373	542	2127	0	23
5376	541	2127	0	23
5379	542	2127	0	22
5382	542	2127	0	23
5385	543	2127	0	22
5388	543	2127	0	22
5391	543	2127	0	22
5394	543	2127	0	23
5397	543	2127	0	22
5400	543	2127	0	22
5403	543	2126	0	23
5406	543	2127	0	23
5409	543	2127	0	23
5412	543	2127	0	23
5415	543	2127	0	23
5418	543	2127	0	22
5421	543	2127	0	23
5424	543	2126	0	23
5427	543	2126	0	23
5430	543	2127	0	23
5433	543	2127	0	23
5436	542	2127	0	22
5439	542	2127	0	22
5442	542	2127	0	22
5445	542	2127	0	23
5448	542	2127	0	22
5451	542	2127	0	22
5454	543	2127	0	23
5457	543	2127	0	23
5460	543	2127	0	22
5463	543	2127	0	22
5466	542	2127	0	22
5469	543	2127	0	22
5472	543	2127	0	22
5475	543	2127	0	22
5478	543	2127	0	23
5481	543	2127	0	23
5484	543	2127	0	22
5487	543	2127	0	22
5490	543	2127	0	22
5493	543	2127	0	22
5496	543	2127	0	22
5499	543	2127	0	22
5502	543	2127	0	22
5505	543	2127	0	22
5508	543	2127	0	22
5511	543	2127	0	22
5514	543	2127	0	22
5517	543	2127	0	22
5520	543	2127	0	22
5523	543	2127	0	22
5526	543	2127	0	22
5529	543	2127	0	22
5532	542	2127	0	22
5535	542	2127	0	22
5538	543	2127	0	22
5541	543	2127	0	22
5544	542	2127	0	22
5547	542	2127	0	22
5550	542	2127	0	22
5553	543	2127	0	22
5556	543	2127	0	22
5559	543	2127	0	22
5562	543	2127	0	22
5565	543	2127	0	22
5568	543	2127	0	22
5571	543	2127	0	22
5574	543	2127	0	22
5577	543	2127	0	22
5580	543	2127	0	22
5583	543	2127	0	22
5586	543	2127	0	22
5589	542	2127	0	22
5592	543	2127	0	22
5595	542	2127	0	22
5598	543	2127	0	22
5601	542	2127	0	22
5604	543	2127	0	22
5607	543	2127	0	22
5610	543	2127	0	22
5613	542	2127	0	22
5616	542	2127	0	22
5619	543	2127	0	22
5622	542	2127	0	22
5625	543	2127	0	22
5628	542	2127	0	22
5631	543	2127	0	22
5634	543	2127	0	22
5637	543	2127	0	21
5640	543	2127	0	21
5643	543	2127	0	21
5646	543	2127	0	21
5649	543	2127	0	22
5652	543	2127	0	22
5655	543	2127	0	22
5658	543	2127	0	21
5661	543	2127	0	21
5664	543	2127	0	22
5667	543	2127	0	22
5670	543	2127	0	22
5673	543	2127	0	22
5676	543	2127	0	22
5679	543	2127	0	21
5682	543	2127	0	21
5685	542	2127	0	22
5688	543	2127	0	22
5691	543	2127	0	21
5694	543	2127	0	21
5697	543	2127	0	22
5700	542	2127	0	22
5703	543	2127	0	21
5706	543	2127	0	22
5709	542	2127	0	22
5712	542	2127	0	22
5715	543	2127	0	22
5718	543	2127	0	21
5721	543	2127	0	21
5724	543	2127	0	21
5727	543	2127	0	22
5730	543	2127	0	21
5733	543	2127	0	22
5736	543	2127	0	22
5739	542	2127	0	22
5742	542	2127	0	22
5745	543	2127	0	22
5748	543	2127	0	21
5751	543	2127	0	21
5754	543	2127	0	21
5757	543	2127	0	21
5760	543	2127	0	22
5763	543	2127	0	21
5766	543	2127	0	21
5769	543	2127	0	21
5772	543	2127	0	21
5775	543	2127	0	21
5778	543	2127	0	21
5781	543	2127	0	21
5784	543	2127	0	21
5787	543	2127	0	21
5790	543	2127	0	21
5793	543	2127	0	21
5796	543	2127	0	21
5799	543	2127	0	22
5802	543	2127	0	21
5805	543	2127	0	22
5808	543	2127	0	21
5811	543	2127	0	22
5814	543	2127	0	22
5817	543	2127	0	22
5820	543	2127	0	21
5823	543	2127	0	21
5826	543	2127	0	21
5829	542	2127	0	22
5832	543	2127	0	21
5835	543	2127	0	21
5838	543	2127	0	22
5841	543	2127	0	21
5844	543	2127	0	21
5847	543	2127	0	21
5850	543	2127	0	22
5853	543	2127	0	22
5856	543	2127	0	21
5859	543	2127	0	21
5862	543	2127	0	21
5865	543	2127	0	21
5868	543	2127	0	22
5871	543	2127	0	22
5874	543	2127	0	21
5877	543	2127	0	22
5880	542	2127	0	22
5883	542	2127	0	22
5886	543	2127	0	22
5889	543	2127	0	21
5892	543	2127	0	21
5895	543	2127	0	22
5898	543	2127	0	21
5901	543	2127	0	21
5904	543	2127	0	21
5907	543	2127	0	21
5910	543	2127	0	21
5913	542	2127	0	22
5916	543	2127	0	21
5919	543	2127	0	21
5922	543	2127	0	21
5925	542	2127	0	21
5928	543	2127	0	21
5931	543	2127	0	21
5934	543	2127	0	21
5937	543	2127	0	21
5940	543	2127	0	21
5943	543	2127	0	21
5946	543	2127	0	21
5949	543	2127	0	21
5952	543	2127	0	21
5955	543	2127	0	21
5958	543	2127	0	22
5961	543	2127	0	21
5964	543	2127	0	21
5967	543	2127	0	21
5970	543	2127	0	21
5973	543	2127	0	21
5976	543	2127	0	21
5979	543	2127	0	21
5982	543	2127	0	21
5985	543	2127	0	21
5988	543	2127	0	21
5991	542	2127	0	22
5994	542	2127	0	22
5997	543	2127	0	22
[truncated: 999 more rows]
