# Supplementary material for: Markerless tracking of an entire honey bee colony
Source: Nat Commun. 2021 Mar 19;12:1733. doi: 10.1038/s41467-021-21769-1 (PMC7979864; doi:10.1038/s41467-021-21769-1)
Supplement: Supplementary file 4 — Description of Additional Supplementary Files [file 41467_2021_21769_MOESM4_ESM.zip › raw_source/fig_5_sup_fig_21_22/S1_trajectories/000681.txt]

78	2206	869	0	307
81	2208	871	0	308
84	2207	868	0	307
87	2210	868	0	307
90	2208	868	0	314
93	2210	872	0	347
126	2204	870	0	347
129	2205	870	0	357
132	2206	869	0	3
135	2208	869	0	8
138	2208	869	0	2
141	2209	868	0	2
144	2209	868	0	359
147	2210	867	0	4
150	2210	867	0	1
153	2207	865	0	10
156	2208	865	0	9
159	2208	864	0	7
162	2222	862	0	221
165	2212	862	0	8
168	2215	861	0	11
171	2229	858	0	217
174	2231	857	0	216
177	2234	855	0	217
180	2235	854	0	219
183	2235	853	0	219
186	2236	853	0	215
189	2236	852	0	205
192	2235	852	0	206
195	2235	851	0	205
198	2236	851	0	205
201	2236	850	0	202
204	2236	850	0	199
207	2236	850	0	203
210	2236	851	0	188
213	2237	849	0	206
216	2237	849	0	188
219	2237	848	0	200
222	2238	848	0	208
225	2241	847	0	216
228	2242	847	0	218
231	2242	847	0	218
234	2242	849	0	215
237	2241	847	0	207
240	2241	850	0	175
243	2241	850	0	159
246	2243	850	0	166
249	2240	849	0	195
252	2239	850	0	167
255	2237	850	0	187
258	2240	850	0	191
261	2242	850	0	193
264	2245	851	0	201
267	2250	848	0	204
270	2256	843	0	207
273	2258	843	0	204
276	2261	843	0	205
279	2263	842	0	205
282	2265	842	0	206
285	2267	842	0	199
288	2270	841	0	199
291	2275	840	0	163
294	2274	836	0	194
297	2277	835	0	190
300	2282	832	0	197
303	2284	826	0	210
306	2286	824	0	222
309	2288	824	0	225
312	2290	821	0	225
315	2292	819	0	233
318	2292	818	0	234
321	2289	819	0	237
324	2288	819	0	240
327	2290	818	0	233
330	2293	816	0	234
333	2293	817	0	234
336	2292	817	0	235
339	2293	813	0	238
342	2291	811	0	241
345	2289	810	0	240
348	2290	806	0	250
351	2291	805	0	255
354	2290	804	0	260
357	2292	802	0	260
360	2292	802	0	265
363	2292	801	0	269
366	2292	809	0	273
369	2288	808	0	259
372	2288	811	0	258
375	2290	813	0	253
378	2290	812	0	256
381	2290	806	0	263
384	2289	805	0	269
387	2287	804	0	273
390	2286	803	0	277
393	2287	801	0	278
396	2286	800	0	281
399	2286	800	0	282
402	2285	799	0	278
405	2286	798	0	274
408	2285	798	0	275
411	2285	798	0	275
414	2283	797	0	281
417	2285	795	0	287
420	2287	796	0	289
423	2288	796	0	293
426	2290	798	0	295
429	2292	799	0	290
432	2289	792	0	297
435	2287	789	0	306
438	2286	788	0	310
441	2283	786	0	316
444	2281	786	0	313
447	2284	787	0	312
450	2286	788	0	311
453	2285	788	0	307
456	2284	786	0	301
459	2283	786	0	308
462	2282	786	0	311
465	2283	787	0	313
468	2282	787	0	309
471	2282	788	0	306
474	2281	787	0	303
477	2282	788	0	289
480	2282	789	0	298
483	2280	788	0	306
486	2280	788	0	305
489	2280	788	0	302
492	2280	790	0	302
495	2279	789	0	298
498	2277	787	0	305
501	2277	786	0	307
504	2276	785	0	315
507	2274	787	0	331
510	2271	785	0	339
513	2265	783	0	338
516	2264	782	0	340
519	2263	781	0	340
522	2268	780	0	343
525	2265	779	0	351
528	2260	777	0	350
531	2257	775	0	356
534	2256	777	0	359
537	2255	778	0	0
540	2255	778	0	2
543	2253	779	0	7
546	2253	779	0	10
549	2252	779	0	9
552	2250	778	0	5
555	2248	778	0	2
558	2245	779	0	356
561	2242	779	0	352
564	2240	780	0	355
567	2238	782	0	1
570	2235	783	0	5
573	2233	782	0	8
576	2230	782	0	4
579	2227	781	0	8
582	2227	776	0	15
585	2225	778	0	20
588	2225	780	0	17
591	2224	780	0	16
594	2224	781	0	16
597	2223	781	0	23
600	2221	781	0	27
603	2220	783	0	30
606	2220	783	0	29
609	2221	784	0	29
612	2221	785	0	28
615	2222	786	0	28
618	2223	786	0	28
621	2222	785	0	24
624	2219	786	0	20
627	2218	785	0	21
630	2216	785	0	20
633	2212	785	0	16
636	2212	783	0	12
639	2211	783	0	6
642	2208	782	0	6
645	2209	782	0	3
648	2208	781	0	355
651	2203	781	0	358
654	2201	781	0	1
657	2199	782	0	2
660	2199	783	0	358
663	2199	782	0	359
666	2200	782	0	0
669	2202	783	0	359
672	2202	782	0	0
675	2202	782	0	1
678	2201	782	0	0
681	2198	782	0	358
684	2197	780	0	352
687	2197	779	0	351
690	2194	778	0	347
693	2191	776	0	352
696	2188	772	0	350
699	2189	772	0	351
702	2189	772	0	354
705	2191	772	0	351
708	2192	772	0	350
711	2193	771	0	346
714	2192	769	0	345
717	2190	767	0	345
720	2187	762	0	341
723	2187	760	0	340
726	2187	760	0	341
729	2187	761	0	343
732	2188	759	0	341
735	2190	761	0	345
738	2190	760	0	345
741	2190	761	0	346
744	2190	762	0	351
747	2191	761	0	348
750	2192	760	0	345
753	2193	760	0	343
756	2193	760	0	341
759	2193	760	0	340
762	2191	759	0	341
765	2192	759	0	340
768	2191	758	0	340
771	2190	758	0	342
774	2192	760	0	353
777	2192	761	0	355
780	2191	761	0	357
783	2191	762	0	355
786	2191	763	0	358
789	2192	764	0	0
792	2192	765	0	1
795	2191	764	0	358
798	2192	763	0	355
801	2192	760	0	347
804	2193	756	0	334
807	2189	752	0	326
810	2190	751	0	323
813	2190	750	0	321
816	2190	751	0	317
819	2191	751	0	318
822	2192	749	0	322
825	2193	749	0	321
828	2191	749	0	319
831	2189	749	0	321
834	2187	748	0	324
837	2184	746	0	318
840	2181	744	0	324
843	2182	744	0	330
846	2182	743	0	326
849	2183	744	0	325
852	2182	745	0	326
855	2182	745	0	325
858	2181	743	0	323
861	2179	742	0	321
864	2180	744	0	315
867	2181	745	0	309
870	2183	744	0	311
873	2184	746	0	312
876	2186	749	0	315
879	2189	750	0	314
882	2188	749	0	298
885	2187	749	0	306
888	2186	751	0	315
891	2182	748	0	315
894	2180	748	0	310
897	2179	748	0	310
900	2180	747	0	309
903	2182	748	0	303
906	2182	748	0	295
909	2181	747	0	290
912	2181	748	0	290
915	2182	749	0	292
918	2182	745	0	272
921	2181	742	0	260
924	2182	742	0	255
927	2183	741	0	258
930	2180	739	0	252
933	2180	734	0	247
936	2180	729	0	249
939	2182	721	0	244
942	2186	715	0	236
945	2190	710	0	232
948	2194	705	0	231
951	2194	703	0	236
954	2197	699	0	239
957	2199	698	0	243
960	2201	694	0	247
963	2202	692	0	250
966	2207	684	0	243
969	2208	681	0	253
972	2212	679	0	255
975	2212	679	0	256
978	2218	678	0	246
981	2215	676	0	251
984	2216	670	0	253
987	2217	666	0	241
990	2217	664	0	238
993	2219	664	0	241
996	2219	657	0	244
999	2224	654	0	250
1002	2225	641	0	238
1005	2228	632	0	243
1008	2227	625	0	258
1011	2235	617	0	259
1014	2237	609	0	263
1017	2242	605	0	260
1020	2241	602	0	261
1023	2240	599	0	262
1026	2244	589	0	271
1029	2245	586	0	269
1032	2245	583	0	271
1035	2247	579	0	258
1038	2249	574	0	253
1041	2253	564	0	254
1047	2260	546	0	274
1050	2262	544	0	262
1053	2263	538	0	259
1056	2263	532	0	256
1059	2264	524	0	259
1062	2269	514	0	270
1065	2270	508	0	266
1068	2270	503	0	272
1071	2270	501	0	274
1074	2271	500	0	274
1077	2272	500	0	280
1080	2272	497	0	292
1083	2272	496	0	290
1086	2273	495	0	281
1089	2274	493	0	277
1092	2278	493	0	258
1095	2280	493	0	260
1098	2281	494	0	258
1101	2282	493	0	261
1104	2283	493	0	258
1107	2285	492	0	259
1110	2286	493	0	261
1113	2287	494	0	262
1116	2282	495	0	269
1119	2281	495	0	268
1122	2279	495	0	274
1125	2279	496	0	273
1128	2282	495	0	268
1131	2281	495	0	266
1134	2279	493	0	271
1137	2278	492	0	274
1140	2279	493	0	275
1143	2280	493	0	273
1146	2280	494	0	274
1149	2280	494	0	275
1152	2280	492	0	271
1155	2280	493	0	269
1158	2281	493	0	269
1161	2280	492	0	271
1164	2279	492	0	274
1167	2279	492	0	273
1170	2278	492	0	278
1173	2275	491	0	285
1176	2273	490	0	289
1179	2272	489	0	283
1182	2273	488	0	296
1185	2271	484	0	302
1188	2268	476	0	302
1191	2264	468	0	304
1194	2265	468	0	300
1197	2267	468	0	299
1200	2267	469	0	287
1203	2266	466	0	289
1206	2267	463	0	301
1209	2265	458	0	298
1212	2259	452	0	299
1215	2257	453	0	300
1218	2256	452	0	307
1221	2256	453	0	309
1224	2259	453	0	310
1227	2258	454	0	305
1230	2257	454	0	303
1233	2255	452	0	302
1236	2253	449	0	304
1239	2253	447	0	305
1242	2255	446	0	308
1245	2259	452	0	305
1248	2259	452	0	303
1251	2258	451	0	297
1254	2259	452	0	289
1257	2262	455	0	278
1260	2265	456	0	268
1263	2266	460	0	253
1266	2268	462	0	256
1269	2271	460	0	263
1272	2275	457	0	260
1275	2278	455	0	247
1278	2281	453	0	241
1281	2284	450	0	246
1284	2287	444	0	247
1287	2289	436	0	245
1290	2289	434	0	240
1293	2288	434	0	235
1296	2289	434	0	242
1299	2289	436	0	242
1302	2288	436	0	244
1305	2287	438	0	234
1308	2289	436	0	233
1311	2292	436	0	233
1314	2295	436	0	223
1317	2297	436	0	214
1320	2301	435	0	212
1323	2302	436	0	220
1326	2302	438	0	221
1329	2306	437	0	210
1332	2313	435	0	206
1335	2314	434	0	216
1338	2315	430	0	217
1341	2320	426	0	213
1344	2323	423	0	220
1347	2329	421	0	229
1350	2331	419	0	228
1353	2333	413	0	229
1356	2335	411	0	236
1359	2336	411	0	235
1362	2337	411	0	228
1365	2339	410	0	224
1368	2340	410	0	222
1371	2342	410	0	217
1374	2344	409	0	221
1377	2346	408	0	223
1380	2346	408	0	221
1383	2347	408	0	221
1386	2346	407	0	219
1389	2349	406	0	217
1392	2351	400	0	224
1395	2353	398	0	215
1398	2354	397	0	206
1401	2353	397	0	216
1404	2351	395	0	222
1407	2351	396	0	220
1410	2352	395	0	222
1413	2359	392	0	218
1416	2361	391	0	224
1419	2363	391	0	220
1422	2365	391	0	214
1425	2364	390	0	219
1428	2366	387	0	226
1431	2365	388	0	222
1434	2364	387	0	214
1437	2361	389	0	208
1440	2360	389	0	212
1443	2358	389	0	218
1446	2357	389	0	214
1449	2355	389	0	210
1452	2356	390	0	202
1455	2357	391	0	205
1458	2358	391	0	202
1461	2358	391	0	206
1464	2358	392	0	192
1467	2358	393	0	191
1470	2357	392	0	196
1473	2357	390	0	197
1476	2356	389	0	196
1479	2357	390	0	197
1482	2357	390	0	199
1485	2358	389	0	202
1488	2359	391	0	213
1491	2362	391	0	219
1494	2365	389	0	219
1497	2369	385	0	221
1500	2379	380	0	227
1503	2383	379	0	218
1506	2389	375	0	215
1509	2392	374	0	208
1512	2400	376	0	205
1515	2402	374	0	214
1518	2407	372	0	219
1524	2426	356	0	230
1539	2449	344	0	222
1542	2451	341	0	223
1545	2450	340	0	221
1548	2451	340	0	207
1551	2455	339	0	200
1554	2459	339	0	196
1557	2465	342	0	188
1560	2467	342	0	192
1563	2472	340	0	197
1566	2476	339	0	191
1569	2476	339	0	191
1572	2476	339	0	191
1575	2476	340	0	191
1578	2477	341	0	187
1581	2477	341	0	186
1584	2478	340	0	191
1587	2478	337	0	194
1590	2478	335	0	196
1593	2478	334	0	198
1596	2475	334	0	202
1599	2473	334	0	205
1602	2470	335	0	212
1605	2469	326	0	232
1608	2468	321	0	235
1611	2468	320	0	236
1614	2469	315	0	242
1617	2470	318	0	236
1620	2472	317	0	236
1623	2472	315	0	252
1626	2470	313	0	244
1629	2470	310	0	251
1632	2472	309	0	253
1635	2474	306	0	249
1638	2475	303	0	243
1641	2475	302	0	237
1644	2475	302	0	237
1647	2474	304	0	242
1650	2475	303	0	240
1653	2474	303	0	247
1656	2473	308	0	252
1659	2470	306	0	258
1662	2469	308	0	265
1665	2469	307	0	269
1668	2469	306	0	269
1671	2469	307	0	267
1674	2469	304	0	264
1677	2470	303	0	262
1680	2469	307	0	269
1683	2467	308	0	271
1686	2464	307	0	278
1689	2462	305	0	283
1692	2461	305	0	290
1695	2460	303	0	302
1698	2460	301	0	306
1701	2459	300	0	307
1704	2458	300	0	311
1707	2457	299	0	313
1710	2457	300	0	316
1713	2456	301	0	320
1716	2455	299	0	317
1719	2454	299	0	322
1722	2453	299	0	327
1725	2454	300	0	330
1728	2454	300	0	336
1731	2453	300	0	338
1734	2453	300	0	343
1737	2455	300	0	338
1740	2456	299	0	332
1743	2456	301	0	334
1746	2457	302	0	334
1749	2458	303	0	332
1752	2459	305	0	334
1755	2458	305	0	340
1758	2457	305	0	342
1761	2457	304	0	343
1764	2453	301	0	335
1767	2455	300	0	331
1770	2461	303	0	335
1773	2459	300	0	336
1776	2454	299	0	335
1779	2454	299	0	335
1782	2453	300	0	340
1785	2451	304	0	352
1788	2450	301	0	342
1791	2450	299	0	341
1794	2447	301	0	338
1797	2446	304	0	348
1800	2450	306	0	348
1803	2446	306	0	344
1806	2438	301	0	341
1809	2434	300	0	340
1812	2435	301	0	341
1815	2436	301	0	342
1818	2440	303	0	343
1821	2437	301	0	341
1824	2436	301	0	341
1827	2443	304	0	351
1830	2441	302	0	345
1833	2439	301	0	348
1836	2440	297	0	358
1839	2439	297	0	356
1842	2440	298	0	353
1845	2441	297	0	357
1848	2444	293	0	0
1851	2445	290	0	0
1854	2444	290	0	12
1857	2440	289	0	4
1860	2442	288	0	3
1863	2442	286	0	19
1866	2441	288	0	11
1869	2440	288	0	7
1872	2441	288	0	16
1875	2442	288	0	3
1878	2441	287	0	356
1881	2440	289	0	1
1884	2439	289	0	5
1887	2439	289	0	3
1890	2439	289	0	2
1893	2437	290	0	357
1896	2435	290	0	0
1899	2431	291	0	3
1902	2431	291	0	0
1905	2429	289	0	9
1908	2429	290	0	6
1911	2428	290	0	3
1914	2425	287	0	355
1917	2425	287	0	355
1920	2427	289	0	355
1923	2426	290	0	358
1926	2427	291	0	359
1929	2428	291	0	3
1932	2429	292	0	359
1935	2429	291	0	2
1938	2429	291	0	3
1941	2430	291	0	3
1944	2432	290	0	3
1947	2433	290	0	3
1950	2431	290	0	5
1953	2430	289	0	9
1956	2429	289	0	6
1959	2428	289	0	9
1962	2425	289	0	7
1965	2423	290	0	1
1968	2421	288	0	358
1971	2417	288	0	2
1974	2411	288	0	355
1977	2410	287	0	350
1980	2406	285	0	352
1983	2405	284	0	356
1986	2402	284	0	356
1989	2400	284	0	359
1992	2396	286	0	355
1995	2387	287	0	2
1998	2382	288	0	4
2001	2376	288	0	354
2004	2371	286	0	352
2007	2365	285	0	353
2010	2362	285	0	355
2013	2362	286	0	356
2016	2362	287	0	356
2019	2361	288	0	356
2022	2363	287	0	355
2025	2363	288	0	353
2028	2363	288	0	354
2031	2363	289	0	1
2034	2362	290	0	0
2037	2362	290	0	2
2040	2362	290	0	1
2043	2363	290	0	0
2046	2362	290	0	0
2049	2361	289	0	0
2052	2360	291	0	358
2055	2361	293	0	357
2058	2361	292	0	356
2061	2362	293	0	356
2064	2366	293	0	352
2067	2365	291	0	348
2070	2367	292	0	349
2073	2367	292	0	354
2076	2361	291	0	356
2079	2356	289	0	351
2082	2355	288	0	352
2085	2354	288	0	350
2088	2353	287	0	349
2091	2350	285	0	345
2094	2349	284	0	346
2097	2349	284	0	345
2100	2350	284	0	347
2103	2351	286	0	352
2106	2351	287	0	354
2109	2350	287	0	355
2112	2350	286	0	356
2115	2348	286	0	357
2118	2346	285	0	358
2121	2347	285	0	357
2124	2347	285	0	358
2127	2347	285	0	1
2130	2346	285	0	3
2133	2347	287	0	0
2136	2348	289	0	0
2139	2348	288	0	1
2142	2347	287	0	1
2145	2346	288	0	354
2148	2347	288	0	348
2151	2347	286	0	343
2154	2348	284	0	341
2157	2349	284	0	344
2160	2349	283	0	345
2163	2349	283	0	347
2166	2349	284	0	352
2169	2348	283	0	354
2172	2347	282	0	349
2175	2346	282	0	343
2178	2344	281	0	340
2181	2343	283	0	343
2184	2343	284	0	356
2187	2341	283	0	357
2190	2340	283	0	353
2193	2338	282	0	347
2196	2338	281	0	346
2199	2337	281	0	347
2202	2337	281	0	347
2205	2335	282	0	350
2208	2335	282	0	352
2211	2334	282	0	353
2214	2333	282	0	354
2217	2332	281	0	354
2220	2332	281	0	354
2223	2333	281	0	353
2226	2335	282	0	349
2229	2336	281	0	349
2232	2339	283	0	347
2235	2344	283	0	350
2238	2348	284	0	352
2241	2350	285	0	355
2244	2351	286	0	354
2247	2349	286	0	357
2250	2350	287	0	355
2253	2348	287	0	358
2256	2348	287	0	359
2259	2348	287	0	358
2262	2348	287	0	357
2265	2348	287	0	358
2268	2348	287	0	359
2271	2347	287	0	359
2274	2348	287	0	358
2277	2348	287	0	358
2280	2348	287	0	355
2283	2348	287	0	358
2286	2345	285	0	355
2289	2344	284	0	355
2292	2344	285	0	353
2295	2344	285	0	351
2298	2344	285	0	351
2301	2345	285	0	352
2304	2345	285	0	352
2307	2346	286	0	352
2310	2346	286	0	353
2313	2346	286	0	355
2316	2343	286	0	355
2319	2342	287	0	355
2322	2341	286	0	357
2325	2341	286	0	357
2328	2337	285	0	356
2331	2334	284	0	0
2334	2331	282	0	1
2337	2330	282	0	1
2340	2329	281	0	4
2343	2328	280	0	3
2346	2325	278	0	6
2349	2322	279	0	12
2352	2318	281	0	17
2355	2316	281	0	18
2358	2312	281	0	16
2361	2311	280	0	15
2364	2310	280	0	13
2367	2307	280	0	9
2370	2305	279	0	2
2373	2301	279	0	356
2376	2300	279	0	355
2379	2298	279	0	355
2382	2299	280	0	357
2385	2300	279	0	0
2388	2299	281	0	2
2391	2299	281	0	0
2394	2298	281	0	358
2397	2297	281	0	358
2400	2297	281	0	0
2403	2297	281	0	1
2406	2297	281	0	2
2409	2297	281	0	4
2412	2297	282	0	3
2415	2297	282	0	2
2418	2297	282	0	2
2421	2297	282	0	2
2424	2301	283	0	1
2427	2304	283	0	357
2430	2304	283	0	356
2433	2306	283	0	357
2436	2305	283	0	354
2439	2303	283	0	353
2442	2300	281	0	351
2445	2298	278	0	345
2448	2295	275	0	340
2451	2292	275	0	342
2454	2286	272	0	337
2457	2278	269	0	340
2460	2273	268	0	333
2463	2269	264	0	336
2466	2265	258	0	332
2469	2262	254	0	330
2472	2257	251	0	322
2475	2253	250	0	327
2478	2250	250	0	326
2481	2249	250	0	323
2484	2248	250	0	327
2487	2247	248	0	324
2490	2242	244	0	340
2493	2237	239	0	343
2496	2231	234	0	339
2499	2226	231	0	336
2502	2224	230	0	336
2505	2224	229	0	336
2508	2222	228	0	333
2511	2222	227	0	334
2514	2220	226	0	332
2517	2217	226	0	335
2520	2214	223	0	328
2523	2215	218	0	321
2526	2211	215	0	327
2529	2209	213	0	328
2532	2208	211	0	326
2535	2205	207	0	326
2538	2199	197	0	329
2541	2194	192	0	327
2544	2194	189	0	330
2547	2190	185	0	325
2550	2186	178	0	320
2553	2178	169	0	305
2556	2179	152	0	329
2559	2173	152	0	326
2562	2173	152	0	325
2565	2173	148	0	318
2568	2173	150	0	314
2571	2171	154	0	322
2574	2171	154	0	319
2577	2172	154	0	312
2580	2175	157	0	304
2583	2176	156	0	285
2586	2175	153	0	281
2589	2175	153	0	285
2592	2175	155	0	300
2595	2175	157	0	301
2598	2173	155	0	312
2601	2173	153	0	317
2604	2170	156	0	335
2607	2167	156	0	335
2610	2165	151	0	346
2613	2162	152	0	340
2616	2154	148	0	326
2619	2157	151	0	338
2622	2158	152	0	344
2625	2156	152	0	344
2628	2153	151	0	347
2631	2149	151	0	346
2634	2147	149	0	344
2637	2144	148	0	338
2640	2141	146	0	337
2643	2136	142	0	334
2646	2151	148	0	354
2649	2149	147	0	353
2652	2146	151	0	354
2655	2140	150	0	348
2658	2135	149	0	349
2661	2130	149	0	346
2664	2125	142	0	341
2667	2121	137	0	347
2670	2121	142	0	351
2673	2119	142	0	348
2676	2117	141	0	343
2679	2112	143	0	350
2682	2106	143	0	351
2685	2103	144	0	350
2688	2099	144	0	350
2691	2095	142	0	349
2694	2094	142	0	350
2697	2092	141	0	349
2700	2093	140	0	349
2703	2097	148	0	351
2706	2096	150	0	352
2709	2094	150	0	348
2712	2093	149	0	344
2715	2093	150	0	343
2718	2092	149	0	338
2721	2094	152	0	346
2724	2093	153	0	347
2727	2092	153	0	348
2730	2091	151	0	350
2733	2086	151	0	347
2736	2085	151	0	344
2739	2087	151	0	345
2742	2090	153	0	348
2745	2091	154	0	349
2748	2093	155	0	351
2751	2094	155	0	351
2754	2095	155	0	349
2757	2095	155	0	348
2760	2095	155	0	348
2763	2095	154	0	347
2766	2094	153	0	344
2769	2095	152	0	339
2772	2097	154	0	345
2775	2097	154	0	346
2778	2097	153	0	347
2781	2096	153	0	348
2784	2096	152	0	345
2787	2096	152	0	342
2790	2097	153	0	343
2793	2097	152	0	343
2796	2097	152	0	344
2799	2098	153	0	345
2802	2098	152	0	345
2805	2097	152	0	345
2808	2097	152	0	343
2811	2097	152	0	342
2814	2096	151	0	339
2817	2097	152	0	338
2820	2093	151	0	333
2823	2091	154	0	334
2826	2090	155	0	338
2829	2087	153	0	337
2832	2086	151	0	334
2835	2085	149	0	328
2838	2084	148	0	325
2841	2083	150	0	328
2844	2086	154	0	333
2847	2084	153	0	336
2850	2083	155	0	343
2853	2083	155	0	343
2856	2083	155	0	343
2859	2081	154	0	345
2862	2080	153	0	348
2865	2075	152	0	349
2868	2078	150	0	342
2871	2078	151	0	346
2874	2078	153	0	348
2877	2079	154	0	347
2880	2079	153	0	347
2883	2080	153	0	343
2886	2081	153	0	341
2889	2081	153	0	340
2892	2080	153	0	339
2895	2080	153	0	330
2898	2081	153	0	334
2901	2082	154	0	331
2904	2083	155	0	330
2907	2084	155	0	330
2910	2085	154	0	330
2913	2087	155	0	336
2916	2089	156	0	341
2919	2089	156	0	340
2922	2090	156	0	339
2925	2089	155	0	339
2928	2090	155	0	339
2931	2092	155	0	339
2934	2092	156	0	339
2937	2093	156	0	339
2940	2095	157	0	342
2943	2097	157	0	339
2946	2097	157	0	341
2949	2099	158	0	345
2952	2101	158	0	349
2955	2104	159	0	352
2958	2104	160	0	353
2961	2103	160	0	355
2964	2099	160	0	358
2967	2096	160	0	358
2970	2095	159	0	350
2973	2094	158	0	344
2976	2092	157	0	342
2979	2092	156	0	342
2982	2092	158	0	346
2985	2094	159	0	350
2988	2096	160	0	344
2991	2096	160	0	344
2994	2096	160	0	343
2997	2094	159	0	342
3000	2093	158	0	341
3003	2091	152	0	339
3006	2090	153	0	339
3009	2086	154	0	339
3012	2084	150	0	337
3015	2077	149	0	333
3018	2072	148	0	336
3021	2069	147	0	345
3024	2065	147	0	344
3027	2062	144	0	347
3030	2058	142	0	339
3033	2058	140	0	336
3036	2060	142	0	335
3039	2062	145	0	345
3042	2061	145	0	350
3045	2063	143	0	344
3048	2064	145	0	344
3051	2063	145	0	345
3054	2064	147	0	345
3057	2067	148	0	354
3060	2065	149	0	0
3063	2066	149	0	2
3066	2064	149	0	4
3069	2058	148	0	3
3072	2056	149	0	2
3075	2054	149	0	0
3078	2052	148	0	4
3081	2050	147	0	5
3084	2046	148	0	8
3087	2039	147	0	13
3090	2038	148	0	14
3093	2039	148	0	12
3096	2043	145	0	17
3099	2043	142	0	22
3102	2043	141	0	20
3105	2044	142	0	17
3108	2045	144	0	18
3111	2043	145	0	21
3114	2043	146	0	22
3117	2042	147	0	24
3120	2039	149	0	27
3123	2038	150	0	28
3126	2037	151	0	28
3129	2037	152	0	29
3132	2036	152	0	26
3135	2035	153	0	27
3138	2035	153	0	28
3141	2036	152	0	29
3144	2038	151	0	29
3147	2040	150	0	24
3150	2040	148	0	22
3153	2041	147	0	18
3156	2043	147	0	14
3159	2041	148	0	11
3162	2046	147	0	9
3165	2046	148	0	3
3168	2046	148	0	0
3171	2049	148	0	5
3174	2052	147	0	3
3177	2052	147	0	3
3180	2050	147	0	2
3183	2050	147	0	1
3186	2049	147	0	1
3189	2048	146	0	358
3192	2047	145	0	0
3195	2046	144	0	359
3198	2045	144	0	0
3201	2041	141	0	354
3204	2035	141	0	3
3207	2029	138	0	358
3219	2036	145	0	332
3222	2038	147	0	336
3225	2035	145	0	334
3228	2031	144	0	336
3231	2028	143	0	341
3234	2027	144	0	339
3237	2027	143	0	336
3240	2025	142	0	338
3243	2023	139	0	345
3246	2023	137	0	344
3249	2021	135	0	340
3252	2022	136	0	333
3255	2024	134	0	333
3258	2025	136	0	328
3261	2027	136	0	337
3264	2026	134	0	345
3267	2027	133	0	343
3270	2026	133	0	339
3273	2028	132	0	336
3276	2029	130	0	336
3279	2031	127	0	347
3282	2030	129	0	2
3285	2028	131	0	1
3288	2028	131	0	358
3291	2023	133	0	354
3294	2015	133	0	348
3297	2010	134	0	351
3300	2004	134	0	354
3303	2000	133	0	355
3306	2000	130	0	355
3309	2001	128	0	354
3312	2001	131	0	346
3315	2001	131	0	349
3318	2004	133	0	340
3321	2002	132	0	339
3324	2001	131	0	348
3327	2002	130	0	350
3330	2003	130	0	351
3333	2007	132	0	345
3336	2008	133	0	345
3339	2007	134	0	345
3342	2003	135	0	355
3345	2000	133	0	353
3348	1997	129	0	358
3351	1997	128	0	5
3354	1991	126	0	357
3357	1988	126	0	0
3360	1985	126	0	2
3363	1979	125	0	354
3366	1976	122	0	9
3369	1973	124	0	16
3372	1968	124	0	9
3375	1969	124	0	5
3378	1970	124	0	3
3381	1968	123	0	4
3384	1969	122	0	1
3387	1966	122	0	7
3390	1963	122	0	5
3393	1965	122	0	2
3396	1969	122	0	3
3399	1970	122	0	1
3402	1974	122	0	0
3405	1977	126	0	356
3408	1977	127	0	1
3411	1976	127	0	3
3414	1976	126	0	1
3417	1975	127	0	4
3420	1976	128	0	0
3423	1975	127	0	358
3426	1971	126	0	357
3429	1969	126	0	356
3432	1969	125	0	354
3435	1968	124	0	351
3438	1966	124	0	352
3441	1962	124	0	354
3444	1962	123	0	352
3447	1962	124	0	355
3450	1964	124	0	5
3453	1962	124	0	8
3456	1961	124	0	9
3459	1963	124	0	10
3462	1963	123	0	8
3465	1961	124	0	12
3468	1961	124	0	4
3471	1963	124	0	7
3474	1958	123	0	5
3477	1953	122	0	3
3480	1949	122	0	7
3483	1945	122	0	11
3486	1946	122	0	11
3489	1946	122	0	10
3492	1945	122	0	7
3495	1943	122	0	4
3498	1940	121	0	5
3501	1940	122	0	4
3504	1939	123	0	3
3507	1935	123	0	3
3510	1931	124	0	5
3513	1929	124	0	8
3516	1927	124	0	2
3519	1928	125	0	2
3522	1928	126	0	9
3525	1923	126	0	6
3528	1920	127	0	8
3531	1921	128	0	11
3534	1920	128	0	11
3537	1917	128	0	10
3540	1913	127	0	2
3543	1910	127	0	0
3546	1909	127	0	0
3549	1911	128	0	3
3552	1913	128	0	5
3555	1912	127	0	3
3558	1914	127	0	5
3561	1915	128	0	7
3564	1915	128	0	11
3567	1913	129	0	16
3570	1912	130	0	16
3573	1911	130	0	16
3576	1910	130	0	17
3579	1911	130	0	13
3582	1910	129	0	9
3585	1906	127	0	357
3603	1904	128	0	357
3606	1903	128	0	0
3609	1905	128	0	15
3612	1905	128	0	19
3615	1901	126	0	4
3618	1900	127	0	10
3621	1898	128	0	14
3624	1898	128	0	18
3627	1899	128	0	16
3630	1900	128	0	18
3633	1900	126	0	10
3636	1896	124	0	0
3639	1896	124	0	357
3642	1897	124	0	352
3645	1898	124	0	354
3648	1894	124	0	357
3651	1891	124	0	357
3654	1889	124	0	358
3657	1891	124	0	357
3660	1889	121	0	7
3663	1886	121	0	5
3666	1892	123	0	9
3669	1893	125	0	17
3672	1896	122	0	11
3675	1897	122	0	6
3678	1897	122	0	6
3681	1897	122	0	4
3684	1897	121	0	3
3687	1892	120	0	6
3690	1893	121	0	1
3693	1884	122	0	1
3696	1882	121	0	0
3699	1877	121	0	352
3702	1872	120	0	350
3705	1870	120	0	349
3708	1876	122	0	352
3711	1874	124	0	357
3714	1872	123	0	0
3717	1868	123	0	355
3720	1865	123	0	344
3723	1865	122	0	343
3726	1865	125	0	351
3729	1863	126	0	3
3732	1861	126	0	3
3735	1856	126	0	2
3738	1856	127	0	4
3741	1862	129	0	11
3744	1867	130	0	9
3747	1866	130	0	10
3750	1866	130	0	8
3753	1874	130	0	13
3756	1871	131	0	17
3759	1870	132	0	14
3762	1874	132	0	11
3765	1876	132	0	9
3768	1880	133	0	9
3771	1882	133	0	14
3774	1883	133	0	19
3777	1882	133	0	19
3780	1883	134	0	24
3783	1883	134	0	23
3786	1884	134	0	26
3789	1885	133	0	11
3792	1884	132	0	10
3795	1879	132	0	9
3798	1869	134	0	7
3804	1875	139	0	162
3807	1873	138	0	156
3810	1870	135	0	344
3813	1869	134	0	347
3816	1870	134	0	345
3819	1870	134	0	338
3825	1863	129	0	58
3828	1868	132	0	348
3831	1869	131	0	34
3834	1871	132	0	341
3837	1870	130	0	333
3840	1868	127	0	316
3843	1869	125	0	319
3846	1873	127	0	321
3849	1878	128	0	329
3852	1881	129	0	338
3855	1882	129	0	343
3858	1881	129	0	321
3861	1879	129	0	314
3864	1879	127	0	323
3894	1915	126	0	210
3897	1917	126	0	201
3909	1949	123	0	184
3912	1949	123	0	178
3915	1952	123	0	171
3918	1954	123	0	173
3921	1957	122	0	177
3924	1957	122	0	175
3927	1957	121	0	175
3930	1959	121	0	175
3933	1961	121	0	177
3936	1960	122	0	177
3939	1959	122	0	177
3942	1958	122	0	174
3945	1956	121	0	171
3948	1957	121	0	170
3951	1955	121	0	168
3954	1955	122	0	164
3957	1955	122	0	164
3960	1959	121	0	168
3963	1959	121	0	165
3966	1959	121	0	164
3969	1960	122	0	166
3972	1960	122	0	164
3975	1961	121	0	165
3978	1966	119	0	159
3981	1975	120	0	163
3984	1975	120	0	165
3987	1982	121	0	166
3990	1984	120	0	166
3993	1984	120	0	167
3996	1987	121	0	164
3999	1988	120	0	162
4002	1989	121	0	159
4005	1990	122	0	160
4008	1991	123	0	165
4011	1991	122	0	166
4014	1994	122	0	166
4017	1996	122	0	164
4020	1999	122	0	163
4023	1999	122	0	163
4026	1999	122	0	163
4029	2000	122	0	166
4032	2001	121	0	166
4035	2002	122	0	166
4038	2004	122	0	166
4041	2005	122	0	166
4044	2004	121	0	167
4047	2005	123	0	165
4050	2007	123	0	166
4053	2008	123	0	166
4056	2010	123	0	165
4059	2012	123	0	165
4062	2012	123	0	165
4065	2014	124	0	170
4068	2014	124	0	170
4071	2015	123	0	169
4074	2016	123	0	168
4077	2016	122	0	167
4080	2011	123	0	162
4083	2012	122	0	161
4086	2013	122	0	157
4089	2012	122	0	154
4092	2013	122	0	147
4095	2016	125	0	143
4098	2015	127	0	134
4101	2014	128	0	131
4104	2015	130	0	129
4107	2016	134	0	130
4110	2014	133	0	119
4113	2017	139	0	121
4116	2018	140	0	120
4119	2022	144	0	117
4122	2030	148	0	122
4125	2036	153	0	117
4128	2040	160	0	99
4131	2044	166	0	104
4134	2043	173	0	95
4137	2042	181	0	107
4140	2042	181	0	112
4143	2042	180	0	113
4146	2043	182	0	117
4149	2045	184	0	128
4152	2049	183	0	135
4155	2051	185	0	138
4158	2056	186	0	138
4161	2060	186	0	139
4164	2064	190	0	131
4167	2065	192	0	124
4170	2068	193	0	126
4173	2070	195	0	121
4176	2068	196	0	120
4179	2068	197	0	122
4182	2068	197	0	124
4185	2068	196	0	122
4188	2069	195	0	125
4191	2069	194	0	132
4194	2070	194	0	133
4197	2069	198	0	131
4200	2070	201	0	121
4203	2072	204	0	124
4206	2076	207	0	135
4209	2079	213	0	136
4212	2080	214	0	129
4215	2081	219	0	126
4218	2083	222	0	122
4221	2086	223	0	128
4224	2088	226	0	131
4227	2089	228	0	126
4230	2095	233	0	132
4233	2098	237	0	131
4236	2102	243	0	129
4239	2107	245	0	132
4242	2110	249	0	137
4245	2111	249	0	139
4248	2116	252	0	131
4251	2117	256	0	133
4254	2124	254	0	148
4257	2126	252	0	146
4260	2127	252	0	149
4263	2133	254	0	140
4266	2130	260	0	124
4269	2132	264	0	115
4272	2135	264	0	118
4275	2140	265	0	112
4278	2143	265	0	113
4281	2142	267	0	114
4284	2142	270	0	116
4287	2143	272	0	116
4290	2142	272	0	121
4293	2143	273	0	121
4296	2144	275	0	119
4299	2147	279	0	112
4302	2148	280	0	110
4305	2148	281	0	108
4308	2150	286	0	113
4311	2151	288	0	116
4314	2154	290	0	126
4317	2157	293	0	130
4320	2161	293	0	131
4323	2164	295	0	134
4326	2166	300	0	133
4329	2167	300	0	134
4332	2167	300	0	135
4335	2167	300	0	142
4338	2167	300	0	140
4341	2167	301	0	140
4344	2167	301	0	136
4347	2166	298	0	134
4350	2167	296	0	136
4353	2168	296	0	138
4356	2169	297	0	138
4359	2171	300	0	134
4362	2170	301	0	143
4365	2174	301	0	150
4368	2180	302	0	149
4371	2183	301	0	147
4374	2186	303	0	148
4377	2186	306	0	145
4380	2188	309	0	137
4383	2190	309	0	141
4386	2193	311	0	143
4389	2195	310	0	137
4392	2198	312	0	141
4395	2203	320	0	136
4398	2207	320	0	127
4401	2209	320	0	130
4404	2210	323	0	127
4407	2211	324	0	123
4410	2211	325	0	128
4413	2211	325	0	124
4416	2212	328	0	122
4419	2214	329	0	121
4422	2217	332	0	120
4425	2219	334	0	115
4428	2222	336	0	106
4431	2224	340	0	113
4434	2226	343	0	112
4437	2226	347	0	111
4440	2225	349	0	107
4443	2225	349	0	106
4446	2226	349	0	107
4449	2226	349	0	102
4452	2228	352	0	106
4455	2229	354	0	111
4458	2234	358	0	114
4461	2235	359	0	122
4464	2236	362	0	121
4467	2238	363	0	123
4470	2238	364	0	128
4473	2240	364	0	126
4476	2240	364	0	124
4479	2241	366	0	127
4482	2242	368	0	130
4485	2242	369	0	136
4488	2243	370	0	136
4491	2246	370	0	134
4494	2250	370	0	138
4497	2250	368	0	140
4500	2252	365	0	145
4503	2252	366	0	140
4506	2252	368	0	138
4509	2252	371	0	128
4512	2254	372	0	129
4515	2259	375	0	131
4518	2262	379	0	122
4521	2263	379	0	121
4524	2265	380	0	126
4527	2266	380	0	131
4530	2270	383	0	151
4533	2270	385	0	150
4536	2271	386	0	147
4539	2271	385	0	146
4542	2271	386	0	142
4545	2272	387	0	136
4548	2271	388	0	131
4551	2272	387	0	126
4554	2271	389	0	127
4557	2271	389	0	128
4560	2271	389	0	129
4563	2271	390	0	127
4566	2270	390	0	122
4569	2270	390	0	118
4572	2271	390	0	120
4575	2273	392	0	119
4578	2274	393	0	118
4581	2273	394	0	119
4584	2273	393	0	116
4587	2274	393	0	116
4590	2275	392	0	115
4593	2274	393	0	115
4596	2273	392	0	112
4599	2273	390	0	126
4602	2277	390	0	134
4605	2280	388	0	146
4608	2283	389	0	153
4611	2285	392	0	159
4614	2288	392	0	164
4617	2291	392	0	161
4620	2293	393	0	160
4623	2296	394	0	163
4626	2298	395	0	166
4629	2301	396	0	163
4632	2302	394	0	164
4635	2305	394	0	167
4638	2305	395	0	166
4641	2306	396	0	166
4644	2310	394	0	159
4647	2314	395	0	158
4650	2320	398	0	149
4653	2322	398	0	151
4656	2322	397	0	154
4659	2327	397	0	158
4662	2329	398	0	159
4665	2330	402	0	157
4668	2334	403	0	154
4671	2339	406	0	145
4674	2343	408	0	144
4677	2345	410	0	145
4680	2346	406	0	151
4683	2352	405	0	154
4686	2353	407	0	155
4689	2354	408	0	151
4692	2355	409	0	152
4695	2358	414	0	152
4698	2361	416	0	152
4701	2364	422	0	133
4704	2367	425	0	137
4707	2369	426	0	135
4710	2373	428	0	132
4713	2374	427	0	138
4716	2376	424	0	145
4719	2378	423	0	152
4722	2380	424	0	153
4725	2380	424	0	152
4728	2380	423	0	150
4731	2379	422	0	144
4734	2379	421	0	144
4737	2378	421	0	146
4740	2379	421	0	145
4743	2379	421	0	143
4746	2379	422	0	141
4749	2379	424	0	143
4752	2380	424	0	142
4755	2380	425	0	141
4758	2377	426	0	140
4761	2377	426	0	140
4764	2377	426	0	146
4767	2378	426	0	152
4770	2379	426	0	154
4773	2382	427	0	150
4776	2383	427	0	150
4779	2382	426	0	152
4782	2383	424	0	155
4785	2385	424	0	157
4788	2386	422	0	158
4791	2385	422	0	159
4794	2385	423	0	155
4797	2386	422	0	156
4800	2388	422	0	154
4803	2390	424	0	155
4806	2393	424	0	159
4809	2394	424	0	156
4812	2395	425	0	159
4815	2398	426	0	163
4818	2401	426	0	161
4821	2404	430	0	165
4824	2406	431	0	164
4827	2407	430	0	162
4830	2410	430	0	169
4833	2415	433	0	166
4836	2416	433	0	162
4839	2416	435	0	161
4842	2419	436	0	159
4845	2425	437	0	156
4848	2430	435	0	150
4851	2433	435	0	154
4854	2434	436	0	154
4857	2438	441	0	147
4860	2441	445	0	142
4863	2445	445	0	137
4866	2449	447	0	140
4869	2452	449	0	142
4872	2455	450	0	142
4875	2456	449	0	145
4878	2458	454	0	143
4881	2466	463	0	134
4884	2469	466	0	133
4887	2472	469	0	152
4890	2476	471	0	155
4893	2487	469	0	146
4896	2487	472	0	147
4899	2486	472	0	151
4902	2484	473	0	144
4905	2484	474	0	142
4908	2484	475	0	135
4911	2484	476	0	130
4914	2484	479	0	125
4917	2486	482	0	123
4920	2490	484	0	125
4923	2491	486	0	124
4926	2492	487	0	123
4929	2492	489	0	124
4932	2492	490	0	124
4935	2491	491	0	120
4938	2490	492	0	116
4941	2490	493	0	113
4944	2490	493	0	115
4947	2490	493	0	116
4950	2490	493	0	119
4953	2491	492	0	122
4956	2490	493	0	120
4959	2489	493	0	115
4962	2488	493	0	117
4965	2488	493	0	116
4968	2488	493	0	116
4971	2488	493	0	117
4974	2490	494	0	116
4977	2490	495	0	115
4980	2491	496	0	115
4983	2492	497	0	118
4986	2495	499	0	121
4989	2495	497	0	110
4992	2494	498	0	109
4995	2492	495	0	115
4998	2490	491	0	108
5001	2486	488	0	107
5004	2483	486	0	120
5007	2481	484	0	130
5010	2481	485	0	136
5013	2483	486	0	142
5016	2485	484	0	140
5019	2485	485	0	141
5022	2485	484	0	124
5025	2484	487	0	120
5028	2484	490	0	117
5031	2484	493	0	113
5034	2485	494	0	114
5037	2486	496	0	118
5040	2488	498	0	120
5043	2488	499	0	115
5046	2490	500	0	117
5049	2494	504	0	121
5052	2498	506	0	111
5055	2496	502	0	107
5058	2494	503	0	99
5061	2493	505	0	99
5064	2496	507	0	112
5067	2496	508	0	112
5070	2496	507	0	112
5073	2495	508	0	103
5076	2494	510	0	98
5079	2495	512	0	99
5082	2497	514	0	111
5085	2499	514	0	109
5088	2499	519	0	105
5091	2501	523	0	105
5094	2504	528	0	103
5097	2508	531	0	106
5100	2508	532	0	109
5103	2507	533	0	109
5106	2507	535	0	111
5109	2506	536	0	109
5112	2506	535	0	109
5115	2507	537	0	111
5118	2506	537	0	104
5121	2506	537	0	103
5124	2506	537	0	103
5127	2506	538	0	96
5130	2504	535	0	97
5133	2501	535	0	90
5136	2502	535	0	90
5139	2501	536	0	86
5142	2502	537	0	89
5145	2502	534	0	86
5148	2501	536	0	85
5151	2501	533	0	85
5154	2500	533	0	82
5157	2500	533	0	77
5160	2501	530	0	76
5163	2500	529	0	74
5166	2500	528	0	73
5169	2499	530	0	77
5172	2499	530	0	77
5175	2499	529	0	76
5178	2500	529	0	75
5181	2500	530	0	74
5184	2498	533	0	67
5187	2496	536	0	67
5190	2495	540	0	64
5193	2494	542	0	55
5196	2493	542	0	49
5199	2493	542	0	49
5202	2493	543	0	55
5205	2493	544	0	56
5208	2493	545	0	56
5211	2492	547	0	56
5214	2491	550	0	57
5217	2489	550	0	56
5220	2488	552	0	57
5223	2486	554	0	47
5226	2485	557	0	43
5229	2484	559	0	44
5232	2482	560	0	46
5235	2481	561	0	47
5238	2478	562	0	45
5241	2475	563	0	44
5244	2475	569	0	50
5247	2475	574	0	48
5250	2477	575	0	41
5253	2477	576	0	44
5256	2476	574	0	48
5259	2476	575	0	49
5262	2475	573	0	53
5265	2473	573	0	56
5268	2471	574	0	62
5271	2470	575	0	56
5274	2468	575	0	56
5277	2467	576	0	60
5280	2468	576	0	59
5283	2468	576	0	61
5286	2468	576	0	63
5289	2468	576	0	63
5292	2468	577	0	62
5295	2467	577	0	64
5298	2465	578	0	61
5301	2465	579	0	64
5304	2466	577	0	66
5307	2467	576	0	65
5310	2467	577	0	67
5313	2465	578	0	64
5316	2465	579	0	65
5319	2465	581	0	65
5322	2464	582	0	67
5325	2461	585	0	65
5328	2459	588	0	74
5331	2460	589	0	80
5334	2459	589	0	83
5337	2458	590	0	83
5340	2459	596	0	86
5343	2458	602	0	91
5346	2457	607	0	98
5349	2457	611	0	98
5352	2457	612	0	91
5355	2457	613	0	89
5358	2457	612	0	87
5361	2457	612	0	88
5364	2457	611	0	89
5367	2457	612	0	91
5370	2456	612	0	94
5373	2457	613	0	97
5376	2457	615	0	104
5379	2458	615	0	108
5382	2458	615	0	111
5385	2458	615	0	118
5388	2459	615	0	122
5391	2459	616	0	127
5394	2461	619	0	136
5397	2461	620	0	137
5400	2462	622	0	141
5403	2464	623	0	142
5406	2466	624	0	321
5409	2470	627	0	150
5412	2472	629	0	146
5415	2476	630	0	145
5418	2480	633	0	147
5421	2483	634	0	144
5424	2485	633	0	137
5427	2485	634	0	135
5430	2484	634	0	132
5433	2484	634	0	126
5436	2484	635	0	129
5439	2485	638	0	134
5442	2486	640	0	139
5445	2487	641	0	141
5448	2489	641	0	136
5451	2491	645	0	125
5454	2494	649	0	121
5457	2497	652	0	120
5460	2501	656	0	117
5463	2501	659	0	112
5466	2502	660	0	100
5469	2503	666	0	90
5472	2505	665	0	90
5475	2506	664	0	95
5478	2506	665	0	94
5481	2505	667	0	83
5484	2504	667	0	77
5487	2502	671	0	81
5490	2501	672	0	76
5493	2500	672	0	75
5496	2497	675	0	75
5499	2500	676	0	72
5502	2498	676	0	72
5505	2496	677	0	68
5508	2495	679	0	68
5511	2494	679	0	65
5514	2493	678	0	67
5517	2494	678	0	66
5520	2497	677	0	66
5523	2497	676	0	63
5526	2496	677	0	65
5529	2494	679	0	65
5532	2494	679	0	67
5535	2494	678	0	68
5538	2495	677	0	70
5541	2493	677	0	63
5544	2492	678	0	64
5547	2494	679	0	69
5550	2494	679	0	73
5553	2493	680	0	68
5556	2492	681	0	66
5559	2493	679	0	66
5562	2493	678	0	65
5565	2492	679	0	62
5568	2491	679	0	65
5571	2490	677	0	63
5574	2487	678	0	56
5577	2487	678	0	50
5580	2487	676	0	54
5583	2491	673	0	63
5586	2492	676	0	68
5589	2491	677	0	68
5592	2491	678	0	70
5595	2490	679	0	68
5598	2491	680	0	72
5601	2491	680	0	73
5604	2492	679	0	75
5607	2492	675	0	77
5610	2493	672	0	81
5613	2494	672	0	80
5616	2494	673	0	81
5619	2492	674	0	82
5622	2492	675	0	82
5625	2492	675	0	83
5628	2492	674	0	85
5631	2492	672	0	87
5634	2493	672	0	85
5637	2494	672	0	86
5640	2495	671	0	90
5643	2496	669	0	87
5646	2497	667	0	86
5649	2500	666	0	97
5652	2503	666	0	105
5655	2503	666	0	111
5658	2502	665	0	105
5661	2500	667	0	97
5667	2498	669	0	97
5670	2498	671	0	96
5673	2496	674	0	88
5676	2494	675	0	85
5679	2493	677	0	84
5682	2493	677	0	83
5685	2493	676	0	79
5688	2492	676	0	77
5691	2492	676	0	78
5694	2491	675	0	85
5697	2490	675	0	90
5700	2490	673	0	95
5703	2491	673	0	112
5706	2494	671	0	125
5709	2494	671	0	124
5712	2493	673	0	113
5715	2492	674	0	111
5718	2494	674	0	116
5721	2496	674	0	124
5724	2497	675	0	120
5727	2496	676	0	117
5730	2494	674	0	107
5733	2492	673	0	101
5736	2491	673	0	92
5739	2490	674	0	88
5742	2491	675	0	89
5745	2492	676	0	82
5748	2492	676	0	80
5751	2493	674	0	81
5754	2492	675	0	75
5757	2490	677	0	71
5760	2490	676	0	65
5763	2488	676	0	63
5766	2486	676	0	61
5769	2485	673	0	57
5772	2482	671	0	53
5775	2480	670	0	50
5778	2479	671	0	51
5781	2479	670	0	50
5784	2480	671	0	52
5787	2481	673	0	47
5790	2481	675	0	48
5793	2482	675	0	51
5796	2482	677	0	54
5799	2483	676	0	55
5802	2483	677	0	52
5805	2485	676	0	50
5808	2485	676	0	49
5811	2486	677	0	56
5814	2486	677	0	60
5817	2487	677	0	65
5820	2489	678	0	71
5823	2491	678	0	75
5826	2492	678	0	77
5829	2491	677	0	74
5832	2491	678	0	74
5835	2489	681	0	80
5838	2488	683	0	83
5841	2488	685	0	82
5844	2488	687	0	84
5847	2489	688	0	85
5850	2489	688	0	86
5853	2489	686	0	84
5856	2490	685	0	81
5859	2490	687	0	76
5862	2490	690	0	71
5865	2491	692	0	73
5868	2492	693	0	70
5871	2492	695	0	68
5874	2490	696	0	71
5877	2488	698	0	77
5880	2486	701	0	77
5883	2485	706	0	77
5886	2484	709	0	79
5889	2483	711	0	74
5892	2482	719	0	78
5895	2482	723	0	75
5898	2481	727	0	76
5901	2481	730	0	74
5904	2478	737	0	71
5907	2474	749	0	71
5910	2474	756	0	86
5913	2473	763	0	87
5916	2475	773	0	91
5919	2475	776	0	278
5922	2476	786	0	95
5925	2474	791	0	95
5928	2473	794	0	91
5931	2472	800	0	101
5934	2473	805	0	99
5937	2472	805	0	94
5940	2469	808	0	88
5943	2468	810	0	86
5946	2466	813	0	88
5949	2463	814	0	82
5952	2463	816	0	81
5955	2459	822	0	78
5958	2458	829	0	82
5961	2456	834	0	86
5964	2456	839	0	87
5967	2455	841	0	83
5970	2449	846	0	78
5973	2450	852	0	76
5976	2451	859	0	79
5979	2448	864	0	78
5982	2447	869	0	83
5985	2449	872	0	82
5988	2446	875	0	87
5991	2446	878	0	94
5994	2447	880	0	99
5997	2447	885	0	106
6000	2449	888	0	111
6003	2451	889	0	111
6006	2453	891	0	126
6009	2457	894	0	128
6012	2461	896	0	132
6015	2464	897	0	136
6018	2467	901	0	133
6021	2471	907	0	138
6024	2479	910	0	143
6027	2482	912	0	145
6030	2482	914	0	147
6033	2481	917	0	139
6036	2484	921	0	134
6039	2487	920	0	137
6042	2485	919	0	133
6045	2482	921	0	120
6048	2479	925	0	118
6051	2478	927	0	113
6054	2477	930	0	112
6057	2477	931	0	110
6060	2472	932	0	104
6063	2473	934	0	108
6066	2475	937	0	107
6069	2476	937	0	105
6072	2477	939	0	104
6075	2479	943	0	105
6078	2478	946	0	101
6081	2478	948	0	104
6084	2479	947	0	103
6087	2480	949	0	103
6090	2480	951	0	104
6093	2480	951	0	106
6096	2480	950	0	108
6099	2480	949	0	108
6102	2481	945	0	111
6105	2481	943	0	119
6108	2482	942	0	131
6111	2485	942	0	133
6114	2485	943	0	133
6117	2484	945	0	130
6120	2485	947	0	124
6123	2484	951	0	123
6126	2489	950	0	123
6129	2486	951	0	125
6132	2485	950	0	124
6135	2485	950	0	123
6138	2486	951	0	127
6141	2489	951	0	129
6144	2491	950	0	136
6147	2491	950	0	137
6150	2490	948	0	137
6153	2488	950	0	130
6156	2488	950	0	131
6159	2490	954	0	130
6162	2492	957	0	129
6165	2493	962	0	131
6168	2497	965	0	133
6171	2500	967	0	136
6174	2501	970	0	133
6177	2501	971	0	129
6180	2503	975	0	130
6183	2503	977	0	136
6186	2503	978	0	142
6189	2504	980	0	143
6192	2504	983	0	144
[truncated: 927 more rows]
