# Supplementary material for: Markerless tracking of an entire honey bee colony
Source: Nat Commun. 2021 Mar 19;12:1733. doi: 10.1038/s41467-021-21769-1 (PMC7979864; doi:10.1038/s41467-021-21769-1)
Supplement: Supplementary file 4 — Description of Additional Supplementary Files [file 41467_2021_21769_MOESM4_ESM.zip › raw_source/fig_5_sup_fig_21_22/S1_trajectories/000859.txt]

0	1525	645	0	349
3	1523	645	0	349
6	1525	644	0	350
9	1525	644	0	351
12	1525	644	0	351
15	1526	644	0	350
18	1526	644	0	352
21	1526	644	0	350
24	1526	644	0	346
27	1525	645	0	348
30	1525	645	0	347
33	1523	645	0	344
36	1522	645	0	343
39	1522	645	0	343
42	1520	645	0	344
45	1520	646	0	350
48	1517	643	0	345
51	1517	642	0	347
54	1518	644	0	347
57	1519	644	0	348
60	1519	644	0	348
63	1520	646	0	348
66	1519	646	0	347
69	1519	647	0	346
72	1519	648	0	345
75	1519	648	0	341
78	1516	648	0	340
81	1512	648	0	337
84	1511	649	0	333
87	1511	648	0	330
90	1510	647	0	331
93	1510	646	0	334
96	1510	647	0	333
99	1513	648	0	336
102	1516	647	0	338
105	1517	647	0	343
108	1519	646	0	346
111	1519	647	0	345
114	1521	647	0	346
117	1522	647	0	348
120	1522	647	0	346
123	1523	647	0	347
126	1525	646	0	348
129	1525	646	0	347
132	1524	646	0	347
135	1523	646	0	346
138	1524	646	0	350
141	1524	646	0	350
144	1523	646	0	350
147	1522	646	0	350
150	1521	645	0	351
153	1519	644	0	353
156	1518	644	0	351
159	1516	644	0	350
162	1514	643	0	349
165	1513	643	0	350
168	1512	644	0	353
171	1513	646	0	355
174	1514	647	0	354
177	1514	647	0	355
180	1514	648	0	359
183	1515	648	0	1
186	1515	648	0	4
189	1513	652	0	9
192	1512	653	0	8
195	1509	651	0	1
198	1508	652	0	359
201	1512	655	0	3
204	1513	656	0	5
207	1513	657	0	6
210	1512	659	0	5
213	1512	659	0	4
216	1513	659	0	2
219	1513	661	0	358
222	1512	663	0	354
225	1512	663	0	354
228	1512	665	0	350
231	1514	665	0	353
234	1517	663	0	353
237	1519	662	0	352
240	1518	661	0	349
243	1518	662	0	348
246	1518	664	0	349
249	1518	664	0	350
252	1518	665	0	352
255	1517	666	0	350
258	1517	666	0	351
261	1518	666	0	352
264	1518	666	0	354
267	1517	666	0	355
270	1517	666	0	357
273	1515	668	0	0
276	1517	671	0	354
279	1519	672	0	356
282	1519	674	0	357
285	1519	678	0	1
288	1519	679	0	3
291	1519	680	0	2
294	1518	682	0	357
297	1520	680	0	355
300	1521	681	0	358
303	1520	682	0	358
306	1521	682	0	0
309	1521	682	0	0
312	1521	683	0	1
315	1521	683	0	2
318	1522	684	0	4
321	1521	687	0	358
324	1522	687	0	357
327	1522	687	0	358
330	1523	687	0	358
333	1523	687	0	357
336	1523	688	0	357
339	1524	688	0	358
342	1525	687	0	356
345	1526	685	0	349
348	1528	682	0	339
351	1528	679	0	331
354	1528	674	0	318
357	1528	672	0	314
360	1528	670	0	315
363	1526	668	0	311
366	1525	669	0	313
369	1524	668	0	312
372	1524	667	0	311
375	1523	670	0	306
378	1523	671	0	308
381	1524	673	0	308
384	1525	673	0	309
387	1526	673	0	309
390	1525	674	0	306
393	1523	674	0	302
396	1522	671	0	299
399	1521	669	0	298
402	1519	670	0	297
405	1519	671	0	297
408	1521	672	0	295
411	1523	672	0	297
414	1524	672	0	297
417	1526	672	0	302
420	1526	672	0	303
423	1527	673	0	308
426	1529	673	0	305
429	1528	673	0	308
432	1529	674	0	308
435	1529	675	0	308
438	1531	675	0	308
441	1532	675	0	312
444	1535	676	0	317
447	1537	677	0	310
450	1539	677	0	306
453	1540	677	0	307
456	1540	676	0	308
459	1540	677	0	309
462	1541	677	0	308
465	1541	676	0	306
468	1541	677	0	305
471	1542	677	0	309
474	1542	677	0	312
477	1542	677	0	312
480	1543	676	0	311
483	1543	677	0	311
486	1544	679	0	306
489	1546	680	0	306
492	1546	681	0	305
495	1546	681	0	301
498	1547	681	0	299
501	1547	681	0	298
504	1547	682	0	297
507	1547	682	0	297
510	1548	683	0	296
513	1549	684	0	299
516	1550	683	0	305
519	1549	683	0	303
522	1549	684	0	303
525	1550	684	0	301
528	1550	684	0	299
531	1550	684	0	301
534	1551	685	0	301
537	1551	686	0	300
540	1552	687	0	298
543	1552	687	0	296
546	1553	688	0	300
549	1554	690	0	303
552	1554	690	0	301
555	1555	689	0	303
558	1556	690	0	306
561	1557	691	0	301
564	1558	691	0	304
567	1559	692	0	303
570	1558	693	0	294
573	1558	693	0	287
576	1559	694	0	284
579	1559	694	0	278
582	1558	695	0	273
585	1558	696	0	273
588	1559	695	0	273
591	1559	695	0	275
594	1559	696	0	277
597	1559	696	0	279
600	1559	696	0	278
603	1560	697	0	279
606	1561	697	0	280
609	1560	697	0	280
612	1559	695	0	275
615	1559	696	0	273
618	1559	696	0	272
621	1558	696	0	268
624	1558	695	0	269
627	1559	692	0	276
630	1560	691	0	281
633	1560	691	0	284
636	1560	690	0	283
639	1561	691	0	281
642	1560	692	0	280
645	1561	692	0	279
648	1561	693	0	277
651	1561	693	0	277
654	1562	694	0	275
657	1562	695	0	270
660	1561	696	0	268
663	1561	696	0	265
666	1561	697	0	266
669	1562	697	0	267
672	1562	698	0	266
675	1563	699	0	269
678	1563	700	0	265
681	1563	702	0	265
684	1563	703	0	261
687	1563	704	0	260
690	1563	704	0	263
693	1564	705	0	263
696	1565	707	0	263
699	1564	707	0	261
702	1564	708	0	260
705	1564	709	0	262
708	1563	709	0	259
711	1563	709	0	259
714	1561	708	0	258
717	1560	708	0	255
720	1560	707	0	256
723	1560	707	0	256
726	1559	708	0	256
729	1561	709	0	257
732	1562	710	0	262
735	1562	711	0	260
738	1563	710	0	261
741	1563	709	0	261
744	1559	708	0	261
747	1559	707	0	264
750	1560	708	0	266
753	1560	709	0	266
756	1561	710	0	265
759	1562	710	0	269
762	1561	711	0	268
765	1561	712	0	265
768	1561	712	0	265
771	1562	713	0	264
774	1562	714	0	266
777	1565	716	0	272
780	1566	717	0	274
783	1566	719	0	275
786	1566	719	0	273
789	1566	721	0	274
792	1566	722	0	277
795	1569	722	0	286
798	1570	723	0	296
801	1570	724	0	295
804	1571	725	0	296
807	1572	726	0	296
810	1572	727	0	296
813	1574	727	0	299
816	1576	729	0	301
819	1576	730	0	301
822	1577	732	0	300
825	1577	733	0	300
828	1577	734	0	299
831	1576	735	0	294
834	1576	736	0	293
837	1577	737	0	294
840	1577	737	0	295
843	1577	738	0	291
846	1577	739	0	289
849	1576	739	0	290
852	1576	741	0	287
855	1577	743	0	290
858	1577	744	0	286
861	1576	745	0	281
864	1576	747	0	277
867	1576	747	0	277
870	1576	746	0	278
873	1576	746	0	279
876	1576	746	0	279
879	1576	746	0	279
882	1576	746	0	276
885	1575	747	0	273
888	1576	747	0	273
891	1578	745	0	273
894	1578	744	0	269
897	1579	743	0	266
900	1580	741	0	264
903	1582	737	0	264
906	1582	736	0	264
909	1583	737	0	264
912	1582	738	0	262
915	1582	739	0	261
918	1582	740	0	262
921	1582	739	0	262
924	1581	738	0	262
927	1582	737	0	263
930	1583	738	0	265
933	1583	739	0	267
936	1584	741	0	264
939	1584	741	0	267
942	1584	742	0	268
945	1584	743	0	268
948	1584	744	0	267
951	1585	745	0	269
954	1585	746	0	268
957	1584	747	0	267
960	1584	747	0	264
963	1583	746	0	262
966	1582	747	0	261
969	1582	748	0	261
972	1582	747	0	261
975	1583	746	0	260
978	1584	746	0	260
981	1584	746	0	263
984	1585	747	0	262
987	1584	748	0	261
990	1584	748	0	257
993	1583	749	0	258
996	1584	749	0	260
999	1586	748	0	265
1002	1587	747	0	264
1005	1586	748	0	267
1008	1586	749	0	268
1011	1586	750	0	265
1014	1587	751	0	265
1017	1588	752	0	266
1020	1587	753	0	261
1023	1587	752	0	257
1026	1586	753	0	252
1029	1585	756	0	248
1032	1586	756	0	252
1035	1585	757	0	253
1038	1585	758	0	255
1041	1585	759	0	253
1044	1584	760	0	246
1047	1583	761	0	241
1050	1583	762	0	244
1053	1582	762	0	240
1056	1582	763	0	240
1059	1580	765	0	235
1062	1580	765	0	237
1065	1579	767	0	237
1068	1577	768	0	234
1071	1573	768	0	226
1074	1572	769	0	227
1077	1570	770	0	227
1080	1569	770	0	225
1083	1569	770	0	226
1086	1568	770	0	225
1089	1568	770	0	229
1092	1568	770	0	231
1095	1568	770	0	230
1098	1567	771	0	235
1101	1567	771	0	233
1104	1565	771	0	235
1107	1564	771	0	234
1110	1563	772	0	234
1113	1563	772	0	235
1116	1563	772	0	233
1119	1563	773	0	235
1122	1563	773	0	236
1125	1563	774	0	236
1128	1563	774	0	236
1131	1561	773	0	238
1134	1559	774	0	235
1137	1556	775	0	236
1140	1553	774	0	237
1143	1551	773	0	234
1146	1550	773	0	241
1149	1549	773	0	247
1152	1549	773	0	248
1155	1548	773	0	252
1158	1549	773	0	256
1161	1549	773	0	257
1164	1549	773	0	259
1167	1548	774	0	261
1170	1547	775	0	260
1173	1545	776	0	253
1176	1546	776	0	254
1179	1545	776	0	253
1182	1545	776	0	256
1185	1544	776	0	258
1188	1543	777	0	259
1191	1542	777	0	261
1194	1542	777	0	260
1197	1541	777	0	259
1200	1540	778	0	254
1203	1539	779	0	252
1206	1538	778	0	249
1209	1537	778	0	245
1212	1538	778	0	247
1215	1537	779	0	248
1218	1536	780	0	245
1221	1534	781	0	243
1224	1533	782	0	244
1227	1533	783	0	246
1230	1531	784	0	240
1233	1530	783	0	237
1236	1528	782	0	226
1239	1526	783	0	230
1242	1526	784	0	230
1245	1524	785	0	225
1248	1523	785	0	223
1251	1522	786	0	222
1254	1522	786	0	221
1257	1522	786	0	220
1260	1521	787	0	221
1263	1520	786	0	219
1266	1519	786	0	215
1269	1519	786	0	214
1272	1519	786	0	215
1275	1518	787	0	210
1278	1516	787	0	208
1281	1515	788	0	207
1284	1514	788	0	205
1287	1514	787	0	203
1290	1514	787	0	201
1293	1513	786	0	198
1296	1513	785	0	195
1299	1514	785	0	196
1302	1514	785	0	195
1305	1514	785	0	196
1308	1514	787	0	200
1311	1514	787	0	198
1314	1513	787	0	197
1317	1512	787	0	198
1320	1514	788	0	201
1323	1516	789	0	204
1326	1516	789	0	204
1329	1515	790	0	200
1332	1515	790	0	200
1335	1514	790	0	198
1338	1513	790	0	199
1341	1514	790	0	202
1344	1514	790	0	204
1347	1514	791	0	207
1350	1513	789	0	199
1353	1511	786	0	191
1356	1510	786	0	190
1359	1509	785	0	186
1362	1509	785	0	184
1365	1511	787	0	179
1368	1511	787	0	178
1371	1510	788	0	178
1374	1509	788	0	177
1377	1508	787	0	168
1380	1508	787	0	165
1383	1509	787	0	166
1386	1509	787	0	166
1389	1510	788	0	169
1392	1509	787	0	167
1395	1509	787	0	162
1398	1508	787	0	163
1401	1507	787	0	164
1404	1507	788	0	165
1407	1506	788	0	164
1410	1506	789	0	167
1413	1506	789	0	165
1416	1506	788	0	163
1419	1505	788	0	163
1422	1505	788	0	169
1425	1507	786	0	173
1428	1510	786	0	186
1431	1511	785	0	191
1434	1512	785	0	189
1437	1516	785	0	193
1440	1519	789	0	204
1443	1524	790	0	218
1446	1527	791	0	217
1449	1530	793	0	219
1452	1531	794	0	225
1455	1530	795	0	225
1458	1530	795	0	226
1461	1531	795	0	226
1464	1531	795	0	229
1467	1532	796	0	232
1470	1532	796	0	234
1473	1532	796	0	239
1476	1533	797	0	241
1479	1532	797	0	244
1482	1531	799	0	247
1485	1530	800	0	246
1488	1530	800	0	247
1491	1528	801	0	251
1494	1527	804	0	253
1497	1528	805	0	257
1500	1528	806	0	259
1503	1528	807	0	261
1506	1529	807	0	268
1509	1529	808	0	277
1512	1529	810	0	278
1515	1528	812	0	276
1518	1528	814	0	276
1521	1527	815	0	276
1524	1526	814	0	278
1527	1526	812	0	284
1530	1528	811	0	286
1533	1527	807	0	289
1536	1527	807	0	290
1539	1528	808	0	293
1542	1527	809	0	289
1545	1527	809	0	290
1548	1526	809	0	290
1551	1526	810	0	294
1554	1526	813	0	295
1557	1525	815	0	293
1560	1525	816	0	294
1563	1526	816	0	303
1566	1527	816	0	306
1569	1528	816	0	309
1572	1529	818	0	307
1575	1530	819	0	308
1578	1530	818	0	308
1581	1531	818	0	309
1584	1530	818	0	305
1587	1531	816	0	306
1590	1531	815	0	303
1593	1532	814	0	304
1596	1532	813	0	304
1599	1533	812	0	304
1602	1533	813	0	306
1605	1533	813	0	306
1608	1533	815	0	304
1611	1533	816	0	302
1614	1533	815	0	304
1617	1533	815	0	305
1620	1531	814	0	310
1623	1527	813	0	309
1626	1524	813	0	306
1629	1523	812	0	313
1632	1523	811	0	315
1635	1523	812	0	313
1638	1523	813	0	314
1641	1524	814	0	313
1644	1526	815	0	312
1647	1526	813	0	314
1650	1527	814	0	314
1653	1529	815	0	320
1656	1531	817	0	316
1659	1531	818	0	311
1662	1532	818	0	307
1665	1534	818	0	311
1668	1534	820	0	308
1671	1534	820	0	305
1674	1533	822	0	299
1677	1532	824	0	299
1680	1532	825	0	297
1683	1531	825	0	295
1686	1532	825	0	297
1689	1532	826	0	295
1692	1534	827	0	295
1695	1534	827	0	298
1698	1535	829	0	299
1701	1536	830	0	299
1704	1536	830	0	301
1707	1536	830	0	304
1710	1536	829	0	303
1713	1536	828	0	304
1716	1533	828	0	304
1719	1533	828	0	303
1722	1533	828	0	304
1725	1533	829	0	307
1728	1534	829	0	306
1731	1534	829	0	305
1734	1536	829	0	308
1737	1539	826	0	317
1740	1540	827	0	317
1743	1542	828	0	317
1746	1543	828	0	317
1749	1545	829	0	317
1752	1546	830	0	316
1755	1547	831	0	317
1758	1549	831	0	321
1761	1550	832	0	320
1764	1551	833	0	319
1767	1551	834	0	318
1770	1551	834	0	317
1773	1551	835	0	316
1776	1552	836	0	317
1779	1552	837	0	317
1782	1552	837	0	316
1785	1553	839	0	317
1788	1553	839	0	317
1791	1553	840	0	318
1794	1555	840	0	319
1797	1556	841	0	322
1800	1557	841	0	321
1803	1560	842	0	321
1806	1561	843	0	322
1809	1562	846	0	321
1812	1564	847	0	321
1815	1565	848	0	318
1818	1566	850	0	318
1821	1568	851	0	317
1824	1569	852	0	314
1827	1570	852	0	314
1830	1571	855	0	309
1833	1573	857	0	306
1836	1573	858	0	307
1839	1574	859	0	307
1842	1575	860	0	306
1845	1576	859	0	304
1848	1576	860	0	305
1851	1576	861	0	307
1854	1576	860	0	307
1857	1576	861	0	308
1860	1577	862	0	307
1863	1578	863	0	310
1866	1578	863	0	314
1869	1578	863	0	315
1872	1577	862	0	319
1875	1576	862	0	321
1878	1574	862	0	315
1881	1573	861	0	314
1884	1573	861	0	315
1887	1574	862	0	315
1890	1574	863	0	316
1893	1574	864	0	316
1896	1574	864	0	314
1899	1574	863	0	312
1902	1574	862	0	311
1905	1574	862	0	312
1908	1574	863	0	314
1911	1574	864	0	312
1914	1574	865	0	309
1917	1574	866	0	307
1920	1574	866	0	309
1923	1573	865	0	309
1926	1573	865	0	309
1929	1573	864	0	316
1932	1572	862	0	319
1935	1572	862	0	321
1938	1572	863	0	324
1941	1573	864	0	323
1944	1573	864	0	324
1947	1574	864	0	325
1950	1574	864	0	327
1953	1574	864	0	326
1956	1575	866	0	327
1959	1574	867	0	331
1962	1574	868	0	332
1965	1573	868	0	336
1968	1573	868	0	340
1971	1573	868	0	338
1974	1575	868	0	336
1977	1574	868	0	337
1980	1574	869	0	338
1983	1573	869	0	341
1986	1573	869	0	341
1989	1572	869	0	341
1992	1572	869	0	345
1995	1574	868	0	349
1998	1575	868	0	347
2001	1575	869	0	345
2004	1575	870	0	346
2007	1576	871	0	347
2010	1576	871	0	347
2013	1577	871	0	348
2016	1578	871	0	350
2019	1579	871	0	350
2022	1579	871	0	352
2025	1580	871	0	352
2028	1579	871	0	352
2031	1579	871	0	350
2034	1579	871	0	349
2037	1578	870	0	346
2040	1577	870	0	346
2043	1578	870	0	347
2046	1579	870	0	345
2049	1579	871	0	345
2052	1579	870	0	346
2055	1578	870	0	347
2058	1578	870	0	345
2061	1578	869	0	344
2064	1579	869	0	345
2067	1578	869	0	344
2070	1579	869	0	344
2073	1579	869	0	343
2076	1579	869	0	342
2079	1579	869	0	343
2082	1578	869	0	342
2085	1577	869	0	340
2088	1574	869	0	341
2091	1575	869	0	339
2094	1575	868	0	339
2097	1575	868	0	338
2100	1575	869	0	340
2103	1572	870	0	336
2106	1569	871	0	335
2109	1568	870	0	335
2112	1568	869	0	337
2115	1569	868	0	340
2118	1570	868	0	338
2121	1570	869	0	338
2124	1570	871	0	342
2127	1569	872	0	341
2133	1566	873	0	345
2136	1564	873	0	346
2139	1564	873	0	346
2154	1566	874	0	341
2157	1564	874	0	347
2160	1562	874	0	347
2163	1561	873	0	347
2166	1558	874	0	348
2169	1558	874	0	348
2175	1559	871	0	339
2178	1562	871	0	337
2181	1564	870	0	342
2184	1566	870	0	342
2187	1566	870	0	344
2190	1567	870	0	348
2193	1568	870	0	349
2196	1569	870	0	351
2199	1569	869	0	353
2202	1570	869	0	353
2205	1572	870	0	351
2208	1573	869	0	354
2211	1573	869	0	357
2214	1573	868	0	2
2217	1572	869	0	3
2220	1571	869	0	2
2223	1572	869	0	1
2226	1574	870	0	358
2229	1575	871	0	358
2232	1575	871	0	359
2235	1574	870	0	358
2238	1574	871	0	356
2241	1575	871	0	356
2244	1575	872	0	355
2247	1576	871	0	356
2250	1576	872	0	353
2253	1576	872	0	356
2256	1574	872	0	357
2259	1574	872	0	356
2262	1573	872	0	355
2265	1573	872	0	353
2268	1575	871	0	350
2271	1577	871	0	351
2274	1577	871	0	351
2277	1578	871	0	350
2280	1579	870	0	349
2283	1578	869	0	346
2286	1578	869	0	345
2289	1578	868	0	340
2292	1580	868	0	339
2295	1580	867	0	341
2298	1580	867	0	337
2301	1579	866	0	330
2304	1579	865	0	323
2307	1579	864	0	320
2310	1579	864	0	318
2313	1579	864	0	317
2316	1580	864	0	315
2319	1580	863	0	310
2322	1582	864	0	312
2325	1584	863	0	302
2328	1584	861	0	298
2331	1584	860	0	294
2334	1585	860	0	293
2337	1585	860	0	294
2340	1585	860	0	294
2343	1585	859	0	294
2346	1585	859	0	292
2349	1585	859	0	292
2352	1585	860	0	293
2355	1585	860	0	295
2358	1585	859	0	295
2361	1584	858	0	294
2364	1584	857	0	298
2367	1584	857	0	296
2370	1585	857	0	291
2373	1585	858	0	293
2376	1585	858	0	291
2379	1585	858	0	291
2382	1584	858	0	293
2385	1584	857	0	297
2388	1584	857	0	294
2391	1584	858	0	292
2394	1585	859	0	289
2397	1585	859	0	290
2400	1586	859	0	292
2403	1585	859	0	292
2406	1585	859	0	293
2409	1585	859	0	294
2412	1585	859	0	293
2415	1584	859	0	292
2418	1585	859	0	290
2421	1585	860	0	288
2424	1585	860	0	288
2427	1584	859	0	286
2430	1584	860	0	288
2433	1584	862	0	283
2436	1583	863	0	279
2439	1582	864	0	270
2442	1583	863	0	271
2445	1582	862	0	273
2448	1579	861	0	274
2451	1579	862	0	273
2454	1578	863	0	275
2457	1578	865	0	271
2460	1580	865	0	269
2463	1581	866	0	273
2466	1583	866	0	274
2469	1583	867	0	274
2472	1582	869	0	273
2475	1583	869	0	270
2478	1583	870	0	268
2481	1583	871	0	268
2484	1583	873	0	264
2490	1584	873	0	263
2493	1585	872	0	263
2496	1585	872	0	263
2499	1585	874	0	258
2502	1584	875	0	258
2505	1584	875	0	257
2508	1584	873	0	258
2511	1585	873	0	261
2514	1585	874	0	260
2517	1584	875	0	260
2520	1584	876	0	262
2523	1583	877	0	265
2526	1582	877	0	270
2529	1581	876	0	271
2532	1581	876	0	272
2535	1581	878	0	272
2538	1581	879	0	273
2541	1581	879	0	272
2544	1581	879	0	272
2547	1582	878	0	276
2550	1581	876	0	274
2553	1581	877	0	272
2556	1581	878	0	272
2559	1581	879	0	273
2562	1582	879	0	274
2565	1582	879	0	275
2568	1582	878	0	276
2571	1583	878	0	275
2574	1583	878	0	274
2577	1582	879	0	272
2580	1582	881	0	269
2583	1581	882	0	268
2586	1581	881	0	267
2589	1581	881	0	268
2592	1581	881	0	269
2595	1581	882	0	268
2598	1581	883	0	266
2601	1581	883	0	267
2604	1582	884	0	266
2607	1581	885	0	265
2610	1583	883	0	263
2613	1584	882	0	261
2616	1583	879	0	265
2619	1583	880	0	266
2622	1583	880	0	267
2625	1583	879	0	266
2628	1584	879	0	264
2631	1584	880	0	262
2634	1584	881	0	263
2637	1584	880	0	261
2640	1584	880	0	260
2643	1584	880	0	260
2646	1584	881	0	260
2649	1583	882	0	259
2652	1583	882	0	256
2655	1582	882	0	257
2658	1582	882	0	258
2661	1582	882	0	258
2664	1582	883	0	255
2667	1581	885	0	254
2670	1581	886	0	255
2673	1580	887	0	252
2676	1581	888	0	254
2679	1580	889	0	250
2682	1581	890	0	251
2685	1581	890	0	249
2688	1581	890	0	248
2691	1580	891	0	248
2694	1580	891	0	247
2697	1579	891	0	243
2700	1579	891	0	242
2703	1578	891	0	242
2706	1578	891	0	240
2709	1578	892	0	238
2712	1578	892	0	237
2715	1577	893	0	234
2718	1576	893	0	230
2721	1574	893	0	224
2724	1571	891	0	221
2727	1570	890	0	215
2730	1569	891	0	216
2733	1568	891	0	214
2736	1566	890	0	208
2739	1565	889	0	205
2742	1565	889	0	204
2745	1565	889	0	204
2748	1565	888	0	200
2751	1565	888	0	201
2754	1565	888	0	201
2757	1565	889	0	198
2760	1564	889	0	197
2763	1564	889	0	197
2766	1564	889	0	197
2769	1563	889	0	194
2772	1564	890	0	195
2775	1563	890	0	196
2778	1563	891	0	193
2781	1562	890	0	188
2784	1560	889	0	186
2787	1560	889	0	184
2790	1559	888	0	181
2793	1559	888	0	178
2796	1558	887	0	176
2799	1557	887	0	176
2802	1556	886	0	177
2805	1555	887	0	175
2808	1556	889	0	174
2811	1556	889	0	172
2814	1556	889	0	171
2817	1556	889	0	171
2820	1556	889	0	171
2823	1555	889	0	170
2826	1555	888	0	171
2829	1554	888	0	172
2832	1553	888	0	170
2835	1553	887	0	164
2838	1553	885	0	165
2841	1553	885	0	164
2844	1554	884	0	163
2847	1554	884	0	162
2850	1554	884	0	161
2853	1554	884	0	162
2856	1554	884	0	162
2859	1554	884	0	161
2862	1554	884	0	160
2865	1554	884	0	160
2868	1554	884	0	159
2871	1554	883	0	158
2874	1554	883	0	157
2877	1554	883	0	157
2880	1554	883	0	156
2883	1554	883	0	157
2886	1555	883	0	155
2889	1555	883	0	153
2892	1555	883	0	152
2895	1555	883	0	152
2898	1555	883	0	152
2901	1555	883	0	153
2904	1554	883	0	153
2907	1554	883	0	153
2910	1554	883	0	153
2913	1554	883	0	153
2916	1554	883	0	152
2919	1554	883	0	152
2922	1554	883	0	152
2925	1554	883	0	150
2928	1554	883	0	151
2931	1554	883	0	152
2934	1553	882	0	153
2937	1553	882	0	153
2940	1553	882	0	150
2943	1553	882	0	147
2946	1553	882	0	144
2949	1554	882	0	145
2952	1553	881	0	143
2955	1552	881	0	144
2958	1552	880	0	141
2961	1552	880	0	140
2964	1552	879	0	139
2967	1552	879	0	139
2970	1552	879	0	138
2973	1552	879	0	139
2976	1552	879	0	140
2979	1550	880	0	140
2982	1550	879	0	138
2985	1550	879	0	138
2988	1550	880	0	141
2991	1550	880	0	142
2994	1550	880	0	139
2997	1550	880	0	139
3000	1551	880	0	137
3003	1550	880	0	138
3006	1549	881	0	143
3009	1549	881	0	148
3012	1548	881	0	152
3015	1548	881	0	150
3018	1547	880	0	152
3021	1546	880	0	150
3024	1546	880	0	151
3027	1546	880	0	150
3030	1546	879	0	147
3033	1547	880	0	147
3036	1546	879	0	147
3039	1545	879	0	148
3042	1545	879	0	148
3045	1543	878	0	145
3048	1543	878	0	141
3051	1543	878	0	141
3054	1542	878	0	141
3057	1542	878	0	141
3060	1542	878	0	137
3063	1542	878	0	136
3066	1542	878	0	140
3069	1542	878	0	138
3072	1545	878	0	138
3075	1547	877	0	141
3078	1547	876	0	144
3081	1547	876	0	147
3084	1548	877	0	149
3087	1549	878	0	151
3090	1549	879	0	153
3093	1550	880	0	155
3096	1550	879	0	155
3099	1550	880	0	153
3102	1550	880	0	156
3105	1549	880	0	160
3108	1549	882	0	165
3111	1549	882	0	167
3114	1549	883	0	168
3117	1553	885	0	163
3120	1555	885	0	167
3123	1560	884	0	177
3126	1562	885	0	173
3129	1564	883	0	172
3132	1565	882	0	176
3135	1566	881	0	175
3138	1566	880	0	173
3141	1566	878	0	171
3144	1566	877	0	171
3147	1565	877	0	170
3150	1565	876	0	172
3153	1563	876	0	171
3156	1562	876	0	174
3159	1562	876	0	174
3162	1563	876	0	175
3165	1563	876	0	177
3168	1563	876	0	179
3171	1563	876	0	179
3174	1563	877	0	180
3177	1563	877	0	179
3180	1564	877	0	181
3183	1563	878	0	181
3186	1563	878	0	180
3189	1562	877	0	178
3192	1562	877	0	178
3195	1562	876	0	180
3198	1562	877	0	180
3201	1562	877	0	178
3204	1562	877	0	179
3207	1562	877	0	182
3210	1562	877	0	183
3213	1562	878	0	191
3216	1563	877	0	195
3219	1567	874	0	196
3222	1577	872	0	196
3225	1578	873	0	194
3228	1578	874	0	188
3231	1576	875	0	191
3234	1577	875	0	187
3237	1577	875	0	186
3240	1577	875	0	186
3243	1576	876	0	188
3246	1574	878	0	188
3249	1574	878	0	186
3252	1574	879	0	185
3255	1573	879	0	185
3258	1572	880	0	184
3261	1572	880	0	185
3264	1571	878	0	184
3267	1569	876	0	173
3270	1567	875	0	173
3273	1566	876	0	174
3276	1565	876	0	176
3279	1565	877	0	175
3282	1567	879	0	177
3285	1572	880	0	185
3288	1575	879	0	186
3291	1576	878	0	186
3294	1575	878	0	187
3297	1574	878	0	187
3300	1574	877	0	188
3303	1573	877	0	186
3306	1572	877	0	185
3309	1572	877	0	183
3312	1572	877	0	184
3315	1571	877	0	184
3318	1571	877	0	184
3321	1569	876	0	182
3324	1567	875	0	182
3327	1567	875	0	184
3330	1566	875	0	184
3333	1564	875	0	182
3336	1564	875	0	186
3339	1563	876	0	188
3342	1562	876	0	188
3345	1560	876	0	185
3348	1558	875	0	185
3351	1557	875	0	178
3354	1556	874	0	172
3357	1555	874	0	174
3360	1554	873	0	173
3363	1554	870	0	174
3366	1553	870	0	176
3369	1551	870	0	177
3372	1550	870	0	179
3375	1549	870	0	178
3378	1548	869	0	176
3381	1548	869	0	178
3384	1547	869	0	179
3387	1546	869	0	179
3390	1545	869	0	180
3393	1544	870	0	184
3396	1544	870	0	188
3399	1545	869	0	193
3402	1546	868	0	193
3405	1547	867	0	192
3408	1547	866	0	195
3411	1547	867	0	196
3414	1547	866	0	195
3417	1547	866	0	195
3420	1547	867	0	196
3423	1547	867	0	197
3426	1546	867	0	195
3429	1546	867	0	196
3432	1546	867	0	195
3435	1546	867	0	194
3438	1546	867	0	195
3441	1546	867	0	194
3444	1545	867	0	192
3447	1545	867	0	194
3450	1544	867	0	195
3453	1543	867	0	195
3456	1543	868	0	197
3459	1542	869	0	201
3462	1540	870	0	203
3465	1539	871	0	207
3468	1539	871	0	210
3471	1538	871	0	210
3474	1538	872	0	209
3477	1537	873	0	210
3483	1537	874	0	216
3486	1537	874	0	218
3489	1537	874	0	218
3492	1536	874	0	214
3495	1536	874	0	216
3498	1535	874	0	213
3501	1535	875	0	220
3504	1536	875	0	222
3507	1536	875	0	226
3510	1536	875	0	220
3513	1535	876	0	220
3516	1535	876	0	215
3519	1534	875	0	211
3522	1535	875	0	214
3525	1536	875	0	213
3528	1536	875	0	210
3531	1536	877	0	213
3534	1535	876	0	207
3537	1534	877	0	210
3540	1534	876	0	211
3543	1534	878	0	215
3546	1535	878	0	217
3549	1535	878	0	217
3552	1534	879	0	213
3555	1535	879	0	212
3558	1535	879	0	209
3561	1534	878	0	205
3564	1535	878	0	201
3567	1535	878	0	202
3570	1536	878	0	201
3573	1535	879	0	200
3576	1535	880	0	200
3579	1535	881	0	199
3582	1535	882	0	201
3585	1535	883	0	202
3588	1534	885	0	206
3591	1533	886	0	207
3594	1533	887	0	210
3597	1532	888	0	211
3600	1531	890	0	208
3603	1531	891	0	206
3606	1530	891	0	203
3609	1530	894	0	200
3612	1533	896	0	194
3615	1535	896	0	193
3618	1536	898	0	195
3621	1541	903	0	194
3624	1541	903	0	195
3627	1540	904	0	189
3630	1540	905	0	183
3633	1540	906	0	179
3636	1540	907	0	180
3639	1540	907	0	180
3642	1540	908	0	182
3645	1539	909	0	185
3648	1539	909	0	188
3651	1539	910	0	188
3654	1538	910	0	190
3657	1538	910	0	189
3660	1537	910	0	189
3663	1537	910	0	188
3666	1536	911	0	189
3669	1537	911	0	189
3672	1537	911	0	191
3675	1537	911	0	190
3678	1538	909	0	190
3681	1538	908	0	190
3684	1538	908	0	191
3687	1538	909	0	192
3690	1538	910	0	189
3693	1538	910	0	188
3696	1537	910	0	189
3699	1537	910	0	189
3702	1537	910	0	189
3705	1537	911	0	190
3708	1537	911	0	189
3711	1537	911	0	189
3714	1537	911	0	189
3717	1537	911	0	190
3720	1537	911	0	190
3723	1536	910	0	191
3726	1537	910	0	191
3729	1537	910	0	192
3732	1536	910	0	189
3735	1536	910	0	190
3738	1535	910	0	190
3741	1535	910	0	191
3744	1536	911	0	191
3747	1536	911	0	193
3750	1536	910	0	191
3753	1537	911	0	190
3756	1538	910	0	189
3759	1541	908	0	192
3762	1542	907	0	198
3765	1543	907	0	197
3768	1547	908	0	201
3771	1549	909	0	204
3774	1550	909	0	208
3777	1550	910	0	207
3780	1550	911	0	207
3783	1550	912	0	207
3786	1550	911	0	208
3789	1549	912	0	204
3792	1547	911	0	199
3795	1545	912	0	193
3798	1543	911	0	192
3801	1542	912	0	191
3804	1540	911	0	191
3807	1540	911	0	189
3810	1540	912	0	189
3813	1540	912	0	188
3816	1539	913	0	184
3819	1540	913	0	185
3822	1540	913	0	185
3825	1540	914	0	185
3828	1539	913	0	186
3831	1539	913	0	187
3834	1539	913	0	187
3837	1539	913	0	190
3840	1539	913	0	191
3843	1539	913	0	190
3846	1538	914	0	191
3849	1537	913	0	188
3852	1537	913	0	190
3855	1536	914	0	192
3858	1536	914	0	190
3861	1536	913	0	190
3864	1536	913	0	189
3867	1536	913	0	187
3870	1536	913	0	187
3873	1536	913	0	190
3876	1536	914	0	189
3879	1535	913	0	187
3882	1535	913	0	185
3885	1535	913	0	184
3888	1535	913	0	185
3891	1535	913	0	184
3894	1535	912	0	185
3897	1535	912	0	185
3900	1535	912	0	186
3903	1535	911	0	187
3906	1535	911	0	184
3909	1535	911	0	184
3912	1535	911	0	183
3915	1534	910	0	179
3918	1533	909	0	179
3921	1533	909	0	184
3924	1533	909	0	186
3927	1532	909	0	185
3930	1532	908	0	184
3933	1531	909	0	186
3936	1530	909	0	189
3939	1530	909	0	190
3942	1529	909	0	190
3945	1528	910	0	187
3948	1527	910	0	191
3951	1526	911	0	195
3954	1526	911	0	197
3957	1526	911	0	197
3960	1526	911	0	203
3963	1526	910	0	205
3966	1526	907	0	203
3969	1527	905	0	205
3972	1528	904	0	206
3975	1528	901	0	206
3978	1530	900	0	207
3981	1531	898	0	212
3984	1533	897	0	219
3987	1534	897	0	223
3990	1534	896	0	220
3993	1535	896	0	223
3996	1535	896	0	226
3999	1535	896	0	226
4002	1534	896	0	221
4005	1534	895	0	222
4008	1534	895	0	222
4011	1534	895	0	225
4014	1535	896	0	226
4017	1535	896	0	226
4020	1533	896	0	220
4023	1533	895	0	219
4026	1533	895	0	220
4029	1533	895	0	222
4032	1533	895	0	221
4035	1532	894	0	222
4038	1531	894	0	217
4041	1530	894	0	215
4044	1531	893	0	215
4047	1531	893	0	214
4050	1532	893	0	217
4053	1532	893	0	218
4056	1532	893	0	218
4059	1531	893	0	217
4062	1531	894	0	220
4065	1531	893	0	217
4068	1531	893	0	218
4071	1532	893	0	219
4074	1532	892	0	217
4077	1532	892	0	218
4080	1532	892	0	218
4083	1531	892	0	214
4086	1530	892	0	214
4089	1530	891	0	210
4092	1530	891	0	210
4095	1532	891	0	212
4098	1532	891	0	215
4101	1532	891	0	216
4104	1531	891	0	213
4107	1530	891	0	210
4110	1530	891	0	211
4113	1531	891	0	213
4116	1531	891	0	214
4119	1531	891	0	215
4122	1531	891	0	214
4125	1531	891	0	214
4128	1530	892	0	211
4131	1530	892	0	211
4134	1530	892	0	214
4137	1531	891	0	214
4140	1531	892	0	215
4143	1530	892	0	212
4146	1529	892	0	211
4149	1529	892	0	211
4152	1530	892	0	210
4155	1530	892	0	208
4158	1530	892	0	208
4161	1530	892	0	208
4164	1530	892	0	208
4167	1529	892	0	207
4170	1529	892	0	205
4173	1530	892	0	206
4176	1531	892	0	208
4179	1531	893	0	215
4182	1532	893	0	213
4185	1532	893	0	214
4188	1532	893	0	214
4191	1532	893	0	213
4194	1532	893	0	216
4197	1532	893	0	217
4200	1532	893	0	217
4203	1532	893	0	218
4206	1533	893	0	219
4209	1533	893	0	218
4212	1532	894	0	217
4215	1532	894	0	216
4218	1532	894	0	216
4221	1532	894	0	217
4224	1533	894	0	219
4227	1532	894	0	220
4230	1532	894	0	219
4233	1532	894	0	218
4236	1531	894	0	216
4239	1531	894	0	216
4242	1531	894	0	216
4245	1532	894	0	218
4248	1531	894	0	217
4251	1531	894	0	216
4254	1531	894	0	216
4257	1531	894	0	215
4260	1531	894	0	215
4263	1531	894	0	215
4266	1531	894	0	214
4269	1531	895	0	215
4272	1531	894	0	214
4275	1531	894	0	213
4278	1531	894	0	212
4281	1531	894	0	212
4284	1531	894	0	213
4287	1531	895	0	215
4290	1532	895	0	215
4293	1532	895	0	214
4296	1532	895	0	213
4299	1531	895	0	209
4302	1531	895	0	208
4305	1531	895	0	207
4308	1532	895	0	207
4311	1532	895	0	210
4314	1532	895	0	209
4317	1532	895	0	206
4320	1531	895	0	205
4323	1531	895	0	206
4326	1532	895	0	211
4329	1532	895	0	212
4332	1532	895	0	211
4335	1532	896	0	208
4338	1532	896	0	206
4341	1532	895	0	207
4344	1532	895	0	209
4347	1532	895	0	211
4350	1532	895	0	210
4353	1532	896	0	208
4356	1532	896	0	207
4359	1531	896	0	206
4362	1531	896	0	207
4365	1532	896	0	210
4368	1532	896	0	212
4371	1532	896	0	213
4374	1532	896	0	213
4377	1531	896	0	211
4380	1531	896	0	210
4383	1532	896	0	211
4386	1532	896	0	212
4389	1532	895	0	212
4392	1532	895	0	213
4395	1532	895	0	213
4398	1532	896	0	211
4401	1532	896	0	210
4404	1532	896	0	209
4407	1531	896	0	208
4410	1532	895	0	211
4413	1532	895	0	212
4416	1532	895	0	211
4419	1532	895	0	209
4422	1532	895	0	206
4425	1531	895	0	205
4428	1531	895	0	205
4431	1532	895	0	207
4434	1532	895	0	209
4437	1532	895	0	209
4440	1532	895	0	207
4443	1531	895	0	205
4446	1531	895	0	203
4449	1530	895	0	203
4452	1530	895	0	204
4455	1531	895	0	206
4458	1530	895	0	208
4461	1530	895	0	210
4464	1531	895	0	213
4467	1531	895	0	213
4470	1531	895	0	213
4473	1530	895	0	213
4476	1531	895	0	213
4479	1530	894	0	211
4482	1530	894	0	211
4485	1529	893	0	208
4488	1529	891	0	204
4491	1529	891	0	206
4494	1530	891	0	207
4497	1528	891	0	206
4500	1528	891	0	205
4503	1528	891	0	206
4506	1528	890	0	209
4509	1528	890	0	208
4512	1528	890	0	209
4515	1528	890	0	207
4518	1527	890	0	210
4521	1527	890	0	210
4524	1528	890	0	209
4527	1528	890	0	209
4530	1528	890	0	208
4533	1528	890	0	208
4536	1528	890	0	211
4539	1529	890	0	211
4542	1529	890	0	212
4545	1530	888	0	216
4548	1530	886	0	216
4551	1531	884	0	221
4554	1530	883	0	215
4557	1530	884	0	221
4560	1529	884	0	222
4563	1529	883	0	222
4566	1529	883	0	221
4569	1529	882	0	223
4572	1529	882	0	223
4575	1529	882	0	224
4578	1528	883	0	225
4581	1528	883	0	224
4584	1528	882	0	222
4587	1529	882	0	223
4590	1529	882	0	222
4593	1530	882	0	224
4596	1531	882	0	227
4599	1531	882	0	232
4602	1531	884	0	236
4605	1531	884	0	238
4608	1531	883	0	233
4611	1531	882	0	229
4614	1532	882	0	228
4617	1533	881	0	226
4620	1533	881	0	225
4623	1533	881	0	222
4626	1533	880	0	222
4629	1533	879	0	224
4632	1532	879	0	224
4635	1530	879	0	226
4638	1530	879	0	224
4641	1531	878	0	223
4644	1531	878	0	223
4647	1532	878	0	224
4650	1534	877	0	229
4653	1533	877	0	228
4656	1531	877	0	227
4659	1531	878	0	226
4662	1530	877	0	220
4665	1530	877	0	220
4668	1532	877	0	218
4671	1533	876	0	222
4674	1533	876	0	223
4677	1533	875	0	221
4680	1533	875	0	221
4683	1532	875	0	222
4686	1531	876	0	224
4689	1532	876	0	222
4692	1532	876	0	220
4695	1533	876	0	220
4698	1533	876	0	223
4701	1533	877	0	221
4704	1533	877	0	222
4707	1532	877	0	222
4710	1532	877	0	222
4713	1532	877	0	221
4716	1532	877	0	217
4719	1533	877	0	219
4722	1533	877	0	220
4725	1533	878	0	220
4728	1534	879	0	220
4731	1533	880	0	217
4734	1532	880	0	219
4737	1531	878	0	212
4740	1532	878	0	214
4743	1534	876	0	215
4746	1533	875	0	213
4749	1535	874	0	211
4752	1540	874	0	207
4755	1542	871	0	209
4758	1546	872	0	208
4761	1547	873	0	205
4764	1548	873	0	205
4767	1548	874	0	202
4770	1548	874	0	202
4773	1548	874	0	204
4776	1548	874	0	203
4779	1548	874	0	202
4782	1548	874	0	202
4785	1548	874	0	202
4788	1548	874	0	203
4791	1548	875	0	203
4794	1547	875	0	202
4797	1547	875	0	201
4800	1547	875	0	201
4803	1548	875	0	203
4806	1547	875	0	203
4809	1548	875	0	203
4812	1548	874	0	202
4815	1549	874	0	202
4818	1549	874	0	198
4821	1549	874	0	198
4824	1549	874	0	199
4827	1549	874	0	199
4830	1549	874	0	199
4833	1549	874	0	201
4836	1549	873	0	201
4839	1549	873	0	201
4842	1549	874	0	198
4845	1549	874	0	200
4848	1550	874	0	201
4851	1549	874	0	203
4854	1549	874	0	203
4860	1549	873	0	207
4863	1550	873	0	207
4866	1550	873	0	207
4869	1549	873	0	204
4872	1548	873	0	205
4875	1548	872	0	210
4878	1548	872	0	210
4881	1548	871	0	211
4884	1547	871	0	209
4887	1547	871	0	211
4890	1546	871	0	209
4893	1546	870	0	209
4896	1548	868	0	210
4899	1548	868	0	211
4902	1548	868	0	213
4905	1547	869	0	210
4908	1547	869	0	210
4911	1547	869	0	210
4914	1548	869	0	213
4917	1549	869	0	211
4920	1549	869	0	213
4923	1549	869	0	211
4926	1548	869	0	214
4929	1548	870	0	213
4932	1549	869	0	213
4935	1549	869	0	213
4938	1550	869	0	214
4941	1549	870	0	213
4944	1548	870	0	214
4947	1548	870	0	213
4950	1548	870	0	213
4953	1549	870	0	213
4956	1550	870	0	214
4959	1550	871	0	214
4962	1549	871	0	214
4965	1550	870	0	213
4968	1550	870	0	216
4971	1549	871	0	216
4974	1549	871	0	217
4977	1549	871	0	216
4980	1550	871	0	217
4983	1550	872	0	217
4986	1550	873	0	216
4989	1551	874	0	208
4992	1552	875	0	204
4995	1552	876	0	205
4998	1552	876	0	208
5001	1551	876	0	209
5004	1551	877	0	211
5007	1551	877	0	210
5010	1552	877	0	206
5013	1553	877	0	204
5016	1553	877	0	206
5019	1553	876	0	206
5022	1553	876	0	207
5025	1554	877	0	207
5028	1554	877	0	205
5031	1554	877	0	206
5034	1554	877	0	207
5037	1554	877	0	207
5040	1553	877	0	207
5043	1554	877	0	206
5046	1554	877	0	205
5049	1555	878	0	205
5052	1555	878	0	205
5055	1555	878	0	204
5058	1555	878	0	205
5061	1555	878	0	205
5064	1555	878	0	211
5067	1555	878	0	212
5070	1553	879	0	206
5073	1553	879	0	206
5076	1555	880	0	203
5079	1554	882	0	198
5082	1552	885	0	199
5085	1551	885	0	198
5088	1551	885	0	198
5091	1551	885	0	197
5094	1552	885	0	197
5097	1555	884	0	196
5100	1557	884	0	191
5103	1557	885	0	190
5106	1558	885	0	192
5109	1557	885	0	192
5112	1557	885	0	191
5115	1558	885	0	191
5118	1558	885	0	189
5121	1558	885	0	190
5124	1559	885	0	188
5127	1559	886	0	189
5130	1559	885	0	190
5133	1559	886	0	187
5136	1559	886	0	188
5139	1559	886	0	189
5142	1558	887	0	192
5145	1557	886	0	191
5148	1557	884	0	198
5151	1557	882	0	202
5154	1559	881	0	202
5157	1561	880	0	202
5160	1565	879	0	197
5163	1569	880	0	192
5166	1570	879	0	195
5169	1570	878	0	198
5172	1571	878	0	196
5175	1572	877	0	197
5178	1572	877	0	199
5181	1572	877	0	201
5184	1572	875	0	204
5187	1571	874	0	204
5190	1571	875	0	205
5193	1570	875	0	202
5196	1568	876	0	200
5199	1567	876	0	203
5202	1567	876	0	205
5205	1565	877	0	207
5208	1564	877	0	203
5211	1563	878	0	208
5214	1564	878	0	209
5217	1565	877	0	209
5220	1565	877	0	206
5223	1565	878	0	205
5226	1564	878	0	202
5229	1564	878	0	197
5232	1563	879	0	201
5235	1564	879	0	203
5238	1563	879	0	212
5241	1562	878	0	212
5244	1562	878	0	211
5247	1561	877	0	208
5250	1562	877	0	206
5253	1562	878	0	203
5256	1563	878	0	207
5259	1562	878	0	206
5262	1563	878	0	203
5265	1564	879	0	199
5268	1564	879	0	200
5271	1565	879	0	204
5274	1565	879	0	203
5277	1566	880	0	199
5280	1565	880	0	197
5283	1566	882	0	202
5286	1566	882	0	200
5289	1566	881	0	199
5292	1565	882	0	200
5295	1565	883	0	205
5298	1565	884	0	214
5301	1565	884	0	213
5304	1566	885	0	213
5307	1566	885	0	216
5310	1566	884	0	215
5313	1565	884	0	214
5316	1565	884	0	212
5319	1564	883	0	214
5322	1564	882	0	212
5325	1564	883	0	219
5328	1563	881	0	221
5331	1562	882	0	216
5334	1562	885	0	223
5337	1563	884	0	221
5340	1563	883	0	219
5343	1563	882	0	215
5346	1563	880	0	217
5349	1564	880	0	219
5352	1565	878	0	220
5355	1565	877	0	222
5358	1565	877	0	222
5361	1564	877	0	221
5364	1564	877	0	222
5367	1564	877	0	221
5370	1564	877	0	220
5373	1564	877	0	220
5376	1563	877	0	221
5379	1562	878	0	220
5382	1562	878	0	222
5385	1561	878	0	219
5388	1560	878	0	223
5391	1560	879	0	220
5394	1560	879	0	220
5397	1561	878	0	220
5400	1560	878	0	222
5403	1561	877	0	224
5406	1562	876	0	224
5409	1560	877	0	221
5412	1559	878	0	217
5415	1558	879	0	216
5418	1557	878	0	214
5421	1556	879	0	213
5424	1557	883	0	213
5427	1557	885	0	203
5430	1556	886	0	198
5433	1557	887	0	200
5436	1557	887	0	201
5439	1556	888	0	200
5442	1556	888	0	201
5445	1557	888	0	201
5448	1557	888	0	205
5451	1558	887	0	204
5454	1558	887	0	204
5457	1558	887	0	202
5460	1558	887	0	200
5463	1559	887	0	197
5466	1560	886	0	196
5469	1561	886	0	195
5472	1561	886	0	197
5475	1560	887	0	198
5478	1558	887	0	202
5481	1556	887	0	203
5484	1556	888	0	202
5487	1555	888	0	203
5490	1556	887	0	204
5493	1555	887	0	205
5496	1553	885	0	205
5499	1554	883	0	207
5502	1554	883	0	207
5505	1555	882	0	207
5508	1555	882	0	206
5511	1555	882	0	202
5514	1555	882	0	199
5517	1556	883	0	196
5520	1555	883	0	196
5523	1555	883	0	197
5526	1555	883	0	198
5529	1556	883	0	200
5532	1557	883	0	197
5535	1556	882	0	200
5538	1556	882	0	201
5541	1557	882	0	201
5544	1557	882	0	201
5547	1557	881	0	201
5550	1556	881	0	199
5553	1557	881	0	201
5556	1557	882	0	201
5559	1557	881	0	203
5562	1556	882	0	198
5565	1556	881	0	199
5568	1557	881	0	202
5571	1558	881	0	200
5574	1558	881	0	200
5577	1558	880	0	198
5580	1558	879	0	204
5583	1559	878	0	200
5586	1559	877	0	199
5589	1560	876	0	200
5592	1561	876	0	204
5595	1560	877	0	205
5598	1560	877	0	203
5601	1559	877	0	199
5604	1557	877	0	199
5607	1557	878	0	196
5610	1556	879	0	195
5613	1555	880	0	197
5616	1555	880	0	198
5619	1555	880	0	203
5622	1554	881	0	202
5625	1555	881	0	199
5628	1555	881	0	198
5631	1556	880	0	198
5634	1556	880	0	197
5637	1557	881	0	206
5640	1558	880	0	207
5643	1558	880	0	210
5646	1559	880	0	207
5649	1560	879	0	207
5652	1559	878	0	209
5655	1559	878	0	207
5658	1560	878	0	207
5661	1560	878	0	207
5664	1558	877	0	206
5667	1555	877	0	200
5670	1554	877	0	199
5673	1555	877	0	203
5676	1555	877	0	202
5679	1554	877	0	199
5682	1554	877	0	199
5685	1554	876	0	199
5688	1554	876	0	201
5691	1554	876	0	202
5694	1555	877	0	198
5697	1554	877	0	196
5700	1555	878	0	196
5703	1555	878	0	193
5706	1555	878	0	192
5709	1556	878	0	189
5712	1556	878	0	190
5715	1557	879	0	188
5718	1557	879	0	185
5721	1558	880	0	182
5724	1559	881	0	184
5727	1559	881	0	179
5730	1557	881	0	176
5733	1557	881	0	174
5736	1556	883	0	169
5739	1556	883	0	347
5742	1556	883	0	168
5745	1557	883	0	166
5748	1557	884	0	163
5751	1557	884	0	161
5754	1558	884	0	166
5757	1559	885	0	168
5760	1560	887	0	165
5763	1561	889	0	164
5766	1562	891	0	165
5769	1564	890	0	169
5772	1565	890	0	166
5775	1565	890	0	166
5778	1566	891	0	165
5781	1566	891	0	166
5784	1569	891	0	165
5787	1571	890	0	160
5790	1572	889	0	160
5793	1573	889	0	162
5796	1575	888	0	164
5799	1571	888	0	161
5802	1574	889	0	165
5805	1577	891	0	172
5808	1578	890	0	170
5811	1578	894	0	173
5814	1577	894	0	171
5817	1578	894	0	173
5820	1580	894	0	173
5823	1578	893	1	344
5826	1578	892	0	165
5829	1577	893	1	344
5832	1579	893	0	350
5835	1580	892	1	342
5838	1580	892	1	340
5841	1580	893	1	355
5844	1581	892	1	348
5847	1583	892	1	325
5850	1582	892	1	333
5853	1582	892	1	303
5856	1582	892	1	312
5859	1582	892	1	320
5862	1582	891	1	338
5865	1582	891	1	322
5868	1582	892	1	334
5871	1582	892	1	331
5874	1582	892	1	327
5877	1582	892	1	328
5880	1582	892	1	318
5883	1581	893	1	338
5886	1581	893	1	339
5889	1580	893	1	323
5892	1580	893	1	318
5895	1581	892	1	299
5898	1581	892	1	315
5901	1581	892	1	303
5904	1581	893	1	310
5907	1582	892	1	336
5910	1582	892	1	285
5913	1583	891	1	288
5916	1583	891	1	309
5919	1583	891	1	311
5922	1584	892	1	332
5925	1583	892	1	330
5928	1584	892	1	332
5931	1584	892	1	338
5934	1584	892	1	340
5937	1584	892	1	328
5940	1584	892	1	331
5943	1584	892	1	340
5946	1584	891	1	355
5949	1583	891	1	355
5952	1583	892	1	355
5955	1582	891	1	351
5958	1583	891	1	2
5961	1583	891	1	355
5964	1583	891	1	2
5967	1583	891	1	2
5970	1583	891	1	357
5973	1583	891	1	356
5976	1583	891	1	354
5979	1583	891	1	19
5982	1583	891	1	358
5985	1582	891	1	342
5988	1582	892	1	337
5991	1582	891	1	325
5994	1582	891	1	324
5997	1582	892	1	334
6000	1582	891	1	347
6003	1582	891	1	350
6006	1581	891	1	355
6009	1581	891	1	345
6012	1581	891	1	341
6015	1581	891	1	346
6018	1582	891	1	351
6021	1582	891	1	5
6024	1582	891	1	2
[truncated: 846 more rows]
