# Supplementary material for: Markerless tracking of an entire honey bee colony
Source: Nat Commun. 2021 Mar 19;12:1733. doi: 10.1038/s41467-021-21769-1 (PMC7979864; doi:10.1038/s41467-021-21769-1)
Supplement: Supplementary file 4 — Description of Additional Supplementary Files [file 41467_2021_21769_MOESM4_ESM.zip › raw_source/fig_5_sup_fig_21_22/S1_trajectories/000695.txt]

0	251	2061	0	50
3	251	2061	0	49
6	251	2061	0	48
9	251	2061	0	49
12	252	2060	0	50
15	253	2058	0	55
18	253	2057	0	56
21	255	2057	0	59
24	253	2057	0	60
27	253	2057	0	62
30	253	2057	0	63
33	253	2057	0	62
36	253	2058	0	63
39	252	2058	0	61
42	252	2058	0	61
45	252	2059	0	59
48	252	2059	0	58
51	251	2059	0	55
54	251	2059	0	54
57	252	2059	0	52
60	252	2058	0	52
63	252	2058	0	51
66	253	2058	0	49
69	253	2058	0	50
72	253	2058	0	49
75	253	2058	0	49
78	254	2059	0	48
81	254	2058	0	48
84	254	2059	0	48
87	255	2059	0	49
90	255	2059	0	48
93	255	2058	0	48
96	255	2058	0	48
99	255	2058	0	48
102	255	2058	0	49
105	255	2057	0	49
108	256	2057	0	49
111	256	2057	0	49
114	256	2057	0	49
117	256	2057	0	49
120	256	2057	0	49
123	255	2057	0	49
126	255	2057	0	48
129	255	2057	0	49
132	256	2057	0	49
135	255	2057	0	48
138	256	2056	0	49
141	256	2056	0	50
144	256	2056	0	51
147	256	2056	0	51
150	256	2056	0	51
153	256	2056	0	52
156	256	2056	0	53
159	256	2056	0	53
162	256	2056	0	53
165	255	2056	0	52
168	255	2056	0	52
171	255	2056	0	52
174	255	2055	0	54
177	255	2055	0	51
180	254	2056	0	54
183	254	2055	0	53
186	254	2055	0	54
189	253	2055	0	55
192	253	2055	0	55
195	253	2055	0	55
198	252	2055	0	57
201	252	2055	0	55
204	253	2055	0	53
207	253	2056	0	47
210	253	2056	0	46
213	253	2057	0	45
216	252	2056	0	46
219	253	2056	0	45
222	252	2055	0	46
225	252	2055	0	44
228	252	2055	0	43
231	252	2055	0	42
234	252	2055	0	43
237	252	2055	0	43
240	252	2055	0	43
243	252	2055	0	42
246	252	2055	0	37
249	251	2056	0	35
252	249	2054	0	36
255	248	2054	0	36
258	248	2053	0	35
261	248	2053	0	33
264	248	2052	0	31
267	248	2052	0	31
270	248	2052	0	31
273	248	2052	0	27
276	246	2052	0	23
279	246	2052	0	19
282	244	2053	0	23
285	241	2054	0	19
288	239	2058	0	28
291	237	2060	0	27
294	237	2059	0	22
297	237	2058	0	16
300	237	2058	0	13
303	237	2058	0	14
306	237	2058	0	13
309	239	2058	0	19
312	239	2059	0	21
315	239	2059	0	19
318	240	2059	0	18
321	242	2059	0	19
324	243	2058	0	18
327	244	2058	0	17
330	244	2059	0	19
333	245	2060	0	20
336	245	2060	0	20
339	245	2060	0	22
342	245	2060	0	21
345	246	2060	0	20
348	246	2060	0	19
351	246	2060	0	18
354	247	2059	0	19
357	247	2058	0	17
360	247	2057	0	16
363	247	2058	0	10
366	249	2058	0	9
369	249	2057	0	5
372	249	2055	0	1
375	250	2055	0	357
378	251	2055	0	349
381	252	2054	0	349
384	253	2053	0	348
387	253	2052	0	346
390	252	2052	0	346
393	252	2051	0	346
396	251	2050	0	345
399	250	2049	0	349
402	249	2048	0	351
405	249	2047	0	350
408	250	2046	0	347
411	252	2047	0	348
414	251	2047	0	347
417	250	2048	0	348
420	249	2047	0	353
423	248	2047	0	359
426	249	2047	0	2
429	249	2047	0	1
432	250	2047	0	1
435	250	2047	0	1
438	250	2047	0	3
441	250	2047	0	2
444	251	2047	0	3
447	251	2048	0	5
450	252	2047	0	5
453	252	2047	0	5
456	252	2047	0	7
459	253	2046	0	10
462	253	2045	0	10
465	254	2045	0	13
468	253	2045	0	12
471	253	2044	0	11
474	253	2044	0	12
477	252	2044	0	12
480	253	2044	0	12
483	253	2044	0	11
486	253	2043	0	11
489	254	2042	0	16
492	254	2040	0	13
495	253	2040	0	7
498	254	2038	0	5
501	255	2038	0	4
507	256	2036	0	8
510	256	2036	0	8
513	256	2036	0	7
522	256	2035	0	8
525	256	2036	0	7
528	257	2036	0	7
531	258	2036	0	8
534	257	2036	0	9
537	258	2036	0	9
540	258	2035	0	9
543	259	2035	0	7
546	258	2034	0	2
549	258	2034	0	3
552	258	2034	0	4
555	259	2033	0	6
558	258	2032	0	7
561	258	2032	0	7
564	258	2031	0	8
567	258	2030	0	8
570	258	2028	0	7
573	256	2028	0	6
579	256	2027	0	8
594	256	2027	0	6
597	256	2028	0	10
603	256	2028	0	10
606	257	2028	0	10
609	257	2029	0	10
612	258	2029	0	9
615	258	2029	0	10
618	258	2029	0	12
621	259	2029	0	12
624	259	2028	0	13
627	259	2028	0	15
630	259	2028	0	14
633	260	2028	0	14
636	261	2027	0	14
639	261	2027	0	17
642	261	2028	0	14
645	261	2027	0	16
648	261	2025	0	14
651	260	2024	0	15
654	260	2024	0	14
657	259	2023	0	17
660	259	2022	0	16
663	257	2021	0	19
666	257	2020	0	23
669	258	2022	0	26
672	258	2022	0	24
675	258	2020	0	24
678	258	2020	0	26
681	257	2018	0	30
684	254	2019	0	30
687	255	2018	0	29
690	254	2017	0	29
693	255	2017	0	28
696	253	2017	0	31
699	250	2019	0	31
702	249	2019	0	31
705	248	2021	0	36
708	249	2021	0	35
711	248	2021	0	33
714	246	2022	0	41
717	244	2024	0	39
720	244	2024	0	40
723	243	2024	0	39
726	243	2024	0	38
729	242	2023	0	41
732	237	2026	0	30
735	235	2029	0	34
738	233	2028	0	35
741	230	2028	0	27
744	229	2028	0	27
747	230	2029	0	27
750	229	2030	0	27
753	229	2029	0	25
756	226	2028	0	23
759	225	2029	0	22
762	226	2029	0	22
765	225	2030	0	24
768	223	2030	0	25
771	220	2032	0	26
774	218	2034	0	26
777	215	2036	0	30
780	210	2037	0	33
783	209	2038	0	35
786	207	2040	0	35
789	207	2040	0	37
792	207	2039	0	37
795	208	2038	0	37
798	208	2039	0	35
801	209	2038	0	33
804	210	2037	0	32
807	211	2037	0	32
810	212	2037	0	38
813	213	2036	0	38
816	213	2036	0	39
819	213	2035	0	36
822	208	2037	0	36
825	207	2037	0	36
828	207	2037	0	35
831	207	2036	0	35
834	208	2036	0	35
837	209	2036	0	33
840	209	2036	0	34
843	207	2035	0	32
846	207	2035	0	31
849	207	2035	0	33
852	207	2035	0	32
855	207	2035	0	31
858	208	2035	0	29
861	208	2034	0	28
864	209	2034	0	27
867	210	2033	0	27
870	211	2032	0	26
873	211	2032	0	27
876	211	2032	0	25
879	212	2031	0	26
882	212	2032	0	26
885	212	2032	0	29
888	213	2031	0	32
891	214	2031	0	34
894	214	2031	0	34
897	213	2031	0	34
900	214	2031	0	35
903	213	2032	0	35
906	214	2032	0	34
909	214	2032	0	35
912	214	2032	0	33
915	214	2032	0	33
918	215	2032	0	31
921	217	2032	0	29
924	218	2032	0	30
927	219	2032	0	33
930	221	2031	0	38
933	221	2030	0	41
936	220	2030	0	45
939	219	2031	0	45
942	222	2031	0	44
945	223	2030	0	47
948	225	2029	0	50
951	227	2030	0	57
954	228	2030	0	51
957	229	2031	0	54
960	228	2033	0	62
963	224	2036	0	66
966	224	2034	0	66
969	224	2034	0	63
972	223	2034	0	245
975	224	2033	0	64
978	222	2034	0	64
981	221	2036	0	66
984	219	2038	0	68
987	219	2039	0	67
990	218	2039	0	66
993	219	2038	0	245
996	219	2039	0	67
999	219	2038	0	67
1002	222	2036	0	64
1005	223	2035	0	64
1008	221	2036	0	70
1011	223	2035	0	72
1014	224	2034	0	68
1017	225	2033	0	68
1020	225	2034	0	67
1023	225	2035	0	70
1026	224	2037	0	78
1029	224	2037	0	75
1032	223	2037	0	75
1035	223	2038	0	78
1038	223	2033	0	254
1041	223	2033	0	254
1044	223	2032	0	256
1047	223	2033	0	255
1050	223	2034	0	255
1053	222	2035	0	255
1056	221	2036	0	252
1059	220	2039	0	69
1062	223	2035	0	61
1065	218	2042	0	71
1068	218	2042	0	72
1071	219	2041	0	74
1074	220	2040	0	76
1077	219	2040	0	78
1080	218	2041	0	78
1083	218	2041	0	78
1086	218	2041	0	80
1089	218	2040	0	80
1092	217	2041	0	80
1095	217	2041	0	80
1098	217	2042	0	82
1101	218	2041	0	80
1104	219	2039	0	78
1107	219	2039	0	75
1110	218	2041	0	75
1113	218	2040	0	82
1116	217	2040	0	81
1119	215	2041	0	84
1122	215	2042	0	84
1125	215	2043	0	85
1128	217	2045	0	85
1131	218	2045	0	83
1134	218	2047	0	87
1137	219	2047	0	86
1140	219	2047	0	87
1143	219	2048	0	90
1146	219	2048	0	90
1149	220	2048	0	90
1152	220	2048	0	91
1155	220	2048	0	91
1158	221	2048	0	93
1161	221	2048	0	92
1164	222	2047	0	91
1167	222	2047	0	91
1170	222	2047	0	93
1173	222	2047	0	93
1176	222	2047	0	93
1179	222	2047	0	90
1182	218	2052	0	94
1185	217	2060	0	99
1188	218	2062	0	94
1191	218	2063	0	93
1194	218	2064	0	95
1197	217	2064	0	96
1200	216	2067	0	88
1203	216	2068	0	85
1206	216	2066	0	89
1209	215	2065	0	88
1212	215	2064	0	89
1215	216	2063	0	85
1218	217	2063	0	88
1221	217	2064	0	87
1224	217	2064	0	86
1227	217	2064	0	87
1230	217	2063	0	87
1233	218	2062	0	87
1236	218	2062	0	89
1239	218	2061	0	88
1242	218	2061	0	89
1245	219	2062	0	90
1248	219	2062	0	88
1251	218	2062	0	89
1254	217	2063	0	88
1257	216	2064	0	85
1260	215	2063	0	81
1263	214	2063	0	81
1266	215	2063	0	79
1269	215	2063	0	80
1272	215	2063	0	80
1275	216	2063	0	79
1278	215	2063	0	78
1281	215	2063	0	79
1284	215	2063	0	78
1287	215	2063	0	77
1290	215	2063	0	78
1293	215	2063	0	79
1296	215	2063	0	80
1299	216	2063	0	81
1302	216	2064	0	83
1305	216	2063	0	82
1308	215	2062	0	82
1311	215	2062	0	79
1314	215	2062	0	81
1317	215	2062	0	81
1320	216	2062	0	81
1323	215	2062	0	82
1326	216	2062	0	79
1329	216	2062	0	81
1332	216	2062	0	81
1335	216	2061	0	80
1338	215	2062	0	80
1341	216	2062	0	78
1344	216	2062	0	79
1347	216	2062	0	78
1350	216	2062	0	81
1353	215	2062	0	81
1356	215	2062	0	80
1359	216	2062	0	83
1362	216	2062	0	84
1365	216	2062	0	85
1368	215	2062	0	84
1371	215	2062	0	83
1374	216	2062	0	81
1377	215	2062	0	83
1380	215	2062	0	83
1383	216	2063	0	84
1386	216	2062	0	83
1389	216	2062	0	83
1392	216	2062	0	82
1395	216	2062	0	83
1398	216	2062	0	83
1401	216	2062	0	82
1404	216	2062	0	79
1407	217	2062	0	79
1410	217	2062	0	79
1413	216	2062	0	80
1416	216	2062	0	79
1419	216	2062	0	78
1422	216	2062	0	78
1425	216	2062	0	75
1428	216	2062	0	78
1431	216	2062	0	77
1434	215	2063	0	74
1437	215	2063	0	75
1440	215	2063	0	75
1443	214	2063	0	72
1446	214	2064	0	73
1449	213	2065	0	72
1452	213	2065	0	70
1455	214	2065	0	71
1458	214	2066	0	73
1461	216	2067	0	72
1464	217	2069	0	79
1467	219	2070	0	80
1470	219	2071	0	82
1473	219	2071	0	84
1476	219	2070	0	85
1479	219	2071	0	87
1482	220	2071	0	94
1485	221	2070	0	97
1488	221	2071	0	102
1491	223	2072	0	102
1494	224	2074	0	104
1497	224	2075	0	104
1500	224	2076	0	103
1503	225	2078	0	103
1506	224	2080	0	103
1509	225	2083	0	102
1512	224	2084	0	105
1515	222	2084	0	109
1518	223	2083	0	109
1521	224	2083	0	102
1524	224	2083	0	100
1527	222	2083	0	107
1530	219	2088	0	110
1533	219	2090	0	106
1536	221	2091	0	120
1539	222	2089	0	122
1542	225	2088	0	128
1545	226	2088	0	131
1548	227	2088	0	133
1551	230	2088	0	139
1554	231	2088	0	144
1557	232	2091	0	147
1560	235	2093	0	147
1563	236	2096	0	159
1566	236	2096	0	164
1569	236	2096	0	161
1572	236	2097	0	170
1575	235	2098	0	176
1578	235	2098	0	175
1581	236	2099	0	171
1584	238	2099	0	175
1587	239	2098	0	174
1590	241	2097	0	166
1593	241	2098	0	169
1596	242	2098	0	169
1599	242	2100	0	168
1602	243	2101	0	166
1605	243	2101	0	169
1608	243	2102	0	173
1611	246	2105	0	182
1614	249	2105	0	183
1617	253	2107	0	184
1620	256	2106	0	186
1623	256	2106	0	184
1626	256	2105	0	186
1629	257	2106	0	188
1632	257	2106	0	190
1635	256	2106	0	187
1638	256	2106	0	186
1641	256	2106	0	185
1644	256	2107	0	188
1647	256	2106	0	188
1650	256	2106	0	186
1653	255	2106	0	191
1656	255	2106	0	191
1659	256	2106	0	184
1662	258	2106	0	190
1665	255	2107	0	193
1668	254	2107	0	199
1671	253	2107	0	195
1674	253	2108	0	200
1677	252	2110	0	201
1680	253	2109	0	216
1683	253	2109	0	222
1713	247	2101	0	251
1716	247	2099	0	253
1719	247	2098	0	254
1722	247	2097	0	264
1725	246	2096	0	268
1728	246	2095	0	268
1731	246	2093	0	270
1734	246	2092	0	277
1737	245	2089	0	276
1740	245	2087	0	279
1743	245	2085	0	283
1746	243	2084	0	294
1749	242	2084	0	292
1752	242	2083	0	293
1755	241	2083	0	295
1758	241	2079	0	298
1761	242	2077	0	310
1764	242	2076	0	319
1767	239	2074	0	330
1770	238	2074	0	336
1773	237	2074	0	340
1776	237	2074	0	337
1779	237	2074	0	336
1782	236	2074	0	338
1785	234	2074	0	337
1788	234	2074	0	336
1791	235	2075	0	339
1794	235	2074	0	337
1797	235	2074	0	336
1800	235	2075	0	338
1803	234	2075	0	339
1806	235	2074	0	340
1809	236	2074	0	340
1812	236	2073	0	344
1815	235	2072	0	343
1818	234	2072	0	342
1821	234	2071	0	342
1824	234	2070	0	341
1827	233	2070	0	343
1830	233	2070	0	342
1833	235	2071	0	339
1836	235	2070	0	342
1839	235	2070	0	338
1842	236	2070	0	338
1845	236	2070	0	335
1848	237	2069	0	334
1851	237	2069	0	329
1854	237	2068	0	331
1857	239	2068	0	326
1860	239	2067	0	324
1863	237	2066	0	323
1866	236	2064	0	316
1869	235	2064	0	317
1872	235	2063	0	321
1875	234	2061	0	316
1878	232	2059	0	311
1881	231	2057	0	309
1884	229	2056	0	318
1887	226	2053	0	316
1890	221	2053	0	312
1893	218	2053	0	309
1896	217	2053	0	310
1899	217	2053	0	311
1902	217	2052	0	312
1905	217	2051	0	319
1908	215	2050	0	319
1911	213	2049	0	317
1914	211	2050	0	321
1917	210	2051	0	326
1920	207	2049	0	322
1923	206	2047	0	320
1926	205	2046	0	320
1929	203	2046	0	322
1932	202	2048	0	323
1935	201	2049	0	326
1938	199	2050	0	329
1941	197	2050	0	332
1944	195	2050	0	333
1947	194	2047	0	329
1950	194	2046	0	329
1953	194	2046	0	329
1956	192	2046	0	327
1959	193	2045	0	324
1962	193	2044	0	321
1965	194	2045	0	322
1968	195	2045	0	321
1971	193	2044	0	323
1974	192	2043	0	325
1977	192	2043	0	324
1980	192	2043	0	324
1983	192	2043	0	323
1986	194	2044	0	323
1989	195	2045	0	322
1992	193	2045	0	326
1995	193	2045	0	324
1998	193	2043	0	323
2001	191	2042	0	323
2004	187	2041	0	323
2007	186	2039	0	319
2010	185	2037	0	316
2013	184	2034	0	315
2016	183	2033	0	315
2019	182	2032	0	315
2022	181	2031	0	314
2025	180	2030	0	313
2028	178	2031	0	310
2031	178	2031	0	309
2034	178	2031	0	305
2037	179	2033	0	303
2040	179	2034	0	302
2043	179	2034	0	303
2046	179	2034	0	301
2049	180	2034	0	302
2052	180	2035	0	303
2055	181	2035	0	301
2058	181	2036	0	300
2061	182	2036	0	299
2064	183	2035	0	295
2067	183	2036	0	297
2070	183	2038	0	299
2073	183	2039	0	299
2076	183	2040	0	299
2079	184	2042	0	301
2082	185	2043	0	297
2085	185	2044	0	296
2088	185	2045	0	296
2091	187	2048	0	295
2094	187	2050	0	294
2097	189	2051	0	296
2100	190	2052	0	287
2103	191	2052	0	283
2106	192	2052	0	286
2109	197	2049	0	293
2112	198	2048	0	294
2115	201	2050	0	291
2118	205	2051	0	277
2121	206	2050	0	271
2124	206	2051	0	268
2127	207	2050	0	265
2130	208	2050	0	256
2133	208	2049	0	254
2136	210	2049	0	256
2139	212	2048	0	249
2142	213	2047	0	230
2145	215	2044	0	234
2148	215	2044	0	233
2151	216	2044	0	230
2154	215	2045	0	223
2157	217	2045	0	221
2160	218	2046	0	219
2163	219	2045	0	218
2166	221	2043	0	221
2169	222	2041	0	226
2172	223	2040	0	225
2175	222	2040	0	218
2178	223	2041	0	220
2181	224	2042	0	218
2184	224	2042	0	215
2187	223	2042	0	209
2190	224	2041	0	209
2193	226	2040	0	208
2196	227	2039	0	205
2199	228	2037	0	207
2202	228	2038	0	208
2205	231	2039	0	205
2208	232	2036	0	211
2211	233	2037	0	197
2214	234	2038	0	193
2217	235	2036	0	192
2220	236	2036	0	189
2223	238	2036	0	193
2226	238	2034	0	193
2229	241	2034	0	179
2232	243	2033	0	180
2235	242	2033	0	180
2238	243	2033	0	178
2241	243	2033	0	173
2244	244	2033	0	175
2247	245	2033	0	175
2250	245	2032	0	172
2253	245	2033	0	177
2256	245	2032	0	178
2259	245	2032	0	178
2262	246	2033	0	178
2265	245	2033	0	176
2268	245	2033	0	174
2271	244	2033	0	171
2274	244	2034	0	168
2277	244	2035	0	168
2280	245	2035	0	167
2283	245	2035	0	166
2286	245	2035	0	166
2289	243	2035	0	166
2292	241	2035	0	162
2295	238	2036	0	157
2298	237	2036	0	154
2301	236	2036	0	152
2304	237	2036	0	136
2307	236	2036	0	138
2310	237	2037	0	139
2313	239	2039	0	138
2316	240	2039	0	134
2319	241	2040	0	135
2322	242	2042	0	133
2325	241	2042	0	130
2328	241	2043	0	129
2331	241	2043	0	125
2334	242	2044	0	123
2337	242	2045	0	123
2340	242	2045	0	121
2343	242	2045	0	120
2346	242	2045	0	120
2349	242	2045	0	120
2352	242	2045	0	120
2355	241	2045	0	121
2358	241	2045	0	121
2361	241	2045	0	121
2364	241	2045	0	120
2367	241	2045	0	121
2370	241	2045	0	121
2373	241	2045	0	122
2376	241	2045	0	121
2379	242	2045	0	121
2382	242	2045	0	123
2385	242	2045	0	122
2388	242	2045	0	122
2391	242	2045	0	122
2394	243	2046	0	123
2397	242	2046	0	124
2400	242	2046	0	125
2403	242	2045	0	125
2406	242	2045	0	126
2409	242	2044	0	128
2412	240	2043	0	133
2415	240	2041	0	134
2418	239	2040	0	135
2421	237	2039	0	133
2424	237	2039	0	130
2427	238	2040	0	132
2430	238	2042	0	127
2433	239	2043	0	121
2436	239	2044	0	121
2439	240	2044	0	122
2442	241	2045	0	122
2445	241	2045	0	124
2448	244	2047	0	122
2451	247	2048	0	130
2454	248	2049	0	134
2457	249	2050	0	134
2460	250	2050	0	132
2463	250	2051	0	131
2466	250	2051	0	132
2469	250	2052	0	131
2472	251	2053	0	125
2475	251	2054	0	124
2478	252	2054	0	123
2481	252	2053	0	121
2484	252	2054	0	122
2487	252	2055	0	119
2490	252	2056	0	117
2493	252	2055	0	118
2496	252	2054	0	116
2499	252	2054	0	114
2502	252	2054	0	110
2505	251	2054	0	108
2508	251	2054	0	107
2511	251	2054	0	108
2514	251	2053	0	108
2517	251	2053	0	107
2520	251	2053	0	109
2523	251	2053	0	108
2526	251	2053	0	107
2529	251	2053	0	104
2532	251	2053	0	104
2535	251	2053	0	105
2538	251	2052	0	104
2541	251	2052	0	104
2544	251	2051	0	103
2547	251	2051	0	104
2550	250	2050	0	103
2553	251	2050	0	104
2556	251	2050	0	105
2559	251	2050	0	103
2562	251	2050	0	103
2565	251	2050	0	102
2568	251	2050	0	103
2571	251	2050	0	103
2574	251	2050	0	102
2577	251	2050	0	104
2580	251	2050	0	105
2583	251	2050	0	104
2586	251	2050	0	104
2589	251	2050	0	104
2592	251	2050	0	105
2595	251	2050	0	104
2598	251	2050	0	104
2601	251	2050	0	103
2604	251	2050	0	104
2607	250	2049	0	106
2610	249	2047	0	104
2613	249	2047	0	104
2616	249	2046	0	102
2619	249	2046	0	104
2622	249	2046	0	104
2625	249	2046	0	103
2628	249	2046	0	102
2631	249	2046	0	102
2634	249	2046	0	103
2637	248	2045	0	105
2640	248	2045	0	105
2643	249	2045	0	104
2646	249	2045	0	103
2649	250	2045	0	107
2652	252	2046	0	113
2655	254	2047	0	117
2658	254	2048	0	120
2661	256	2050	0	121
2664	257	2050	0	121
2667	255	2049	0	116
2670	254	2049	0	109
2673	255	2049	0	106
2676	254	2048	0	107
2679	254	2048	0	107
2682	254	2047	0	106
2685	254	2047	0	106
2688	252	2046	0	105
2691	251	2046	0	100
2694	251	2046	0	100
2697	253	2047	0	115
2700	253	2047	0	112
2703	252	2047	0	109
2706	252	2047	0	112
2709	252	2046	0	116
2712	252	2046	0	119
2715	253	2045	0	117
2718	253	2045	0	119
2721	253	2045	0	120
2724	253	2046	0	116
2727	254	2046	0	119
2730	253	2046	0	119
2733	253	2046	0	124
2736	253	2045	0	124
2739	253	2044	0	129
2742	252	2044	0	133
2745	252	2042	0	127
2748	253	2040	0	130
2751	252	2039	0	126
2754	253	2040	0	120
2757	253	2040	0	118
2760	253	2040	0	119
2763	253	2040	0	119
2766	253	2040	0	117
2769	253	2041	0	115
2772	253	2042	0	113
2775	253	2045	0	103
2778	254	2046	0	105
2781	257	2047	0	101
2784	260	2049	0	104
2787	261	2052	0	104
2790	262	2054	0	104
2793	261	2054	0	103
2796	262	2054	0	105
2799	262	2054	0	106
2802	262	2054	0	104
2805	262	2054	0	104
2808	262	2054	0	105
2811	263	2054	0	104
2814	263	2054	0	102
2817	264	2054	0	104
2820	264	2055	0	102
2823	265	2055	0	101
2826	266	2056	0	102
2829	267	2057	0	102
2832	267	2057	0	98
2835	268	2058	0	100
2838	268	2058	0	101
2841	270	2059	0	98
2844	270	2060	0	95
2847	269	2059	0	93
2850	268	2059	0	92
2853	268	2060	0	90
2856	268	2061	0	89
2859	269	2060	0	87
2862	269	2060	0	87
2865	269	2060	0	86
2868	268	2059	0	82
2871	266	2061	0	73
2874	266	2061	0	70
2877	266	2063	0	69
2880	265	2064	0	68
2883	267	2067	0	65
2886	266	2068	0	59
2889	264	2070	0	61
2892	264	2069	0	61
2895	264	2070	0	61
2898	263	2070	0	61
2901	262	2069	0	57
2904	262	2069	0	58
2907	262	2070	0	58
2910	262	2070	0	59
2913	263	2071	0	59
2916	263	2070	0	59
2919	262	2071	0	57
2922	262	2071	0	57
2925	261	2070	0	56
2928	260	2071	0	59
2931	261	2071	0	59
2934	261	2071	0	58
2937	261	2072	0	57
2940	262	2072	0	61
2943	261	2072	0	59
2946	262	2074	0	57
2949	262	2074	0	59
2952	262	2074	0	58
2955	262	2074	0	62
2958	263	2075	0	64
2961	263	2074	0	62
2964	263	2074	0	60
2967	263	2075	0	62
2970	263	2076	0	61
2973	263	2076	0	59
2976	264	2076	0	57
2979	263	2078	0	54
2982	262	2079	0	55
2985	263	2077	0	52
2988	263	2076	0	50
2991	264	2075	0	47
2994	263	2075	0	46
2997	262	2075	0	48
3000	260	2073	0	44
3003	260	2072	0	45
3006	260	2071	0	42
3009	260	2071	0	41
3012	260	2071	0	43
3015	260	2071	0	41
3018	260	2070	0	41
3021	260	2070	0	41
3024	260	2071	0	42
3027	260	2070	0	40
3030	260	2070	0	41
3033	260	2070	0	41
3036	260	2071	0	40
3039	260	2070	0	40
3042	260	2070	0	41
3045	260	2071	0	41
3048	261	2070	0	40
3051	261	2070	0	39
3054	261	2070	0	38
3057	262	2070	0	38
3060	262	2070	0	39
3063	263	2071	0	39
3066	263	2071	0	39
3069	265	2071	0	42
3072	267	2072	0	50
3075	268	2073	0	56
3078	269	2075	0	59
3081	269	2075	0	60
3084	269	2074	0	60
3087	269	2074	0	59
3090	268	2074	0	59
3093	268	2074	0	58
3096	269	2074	0	59
3099	269	2074	0	59
3102	269	2074	0	58
3105	269	2074	0	56
3108	269	2074	0	54
3111	268	2074	0	53
3114	268	2074	0	53
3117	268	2074	0	53
3120	269	2075	0	52
3123	268	2075	0	52
3126	267	2075	0	50
3129	267	2074	0	47
3132	265	2075	0	46
3135	266	2075	0	45
3138	266	2075	0	44
3141	266	2075	0	44
3144	267	2074	0	42
3147	267	2074	0	43
3150	268	2075	0	43
3153	267	2075	0	43
3156	268	2074	0	42
3159	267	2075	0	43
3162	268	2075	0	42
3165	268	2076	0	43
3168	269	2076	0	42
3171	268	2077	0	45
3174	267	2076	0	44
3177	268	2078	0	46
3180	269	2078	0	49
3183	269	2078	0	53
3186	269	2078	0	53
3189	270	2078	0	53
3192	270	2078	0	52
3195	271	2078	0	53
3198	271	2077	0	51
3201	271	2078	0	51
3204	271	2077	0	51
3207	270	2077	0	51
3210	270	2077	0	47
3213	270	2076	0	45
3216	269	2075	0	43
3219	269	2075	0	41
3222	270	2075	0	41
3225	270	2075	0	41
3228	270	2075	0	41
3231	270	2075	0	41
3234	269	2075	0	42
3237	268	2075	0	41
3240	267	2075	0	37
3243	266	2075	0	34
3246	265	2074	0	31
3249	263	2074	0	33
3252	262	2074	0	34
3255	262	2074	0	30
3258	262	2074	0	29
3261	261	2073	0	29
3264	260	2072	0	26
3267	260	2072	0	25
3270	260	2072	0	25
3273	260	2073	0	23
3276	260	2073	0	21
3279	259	2073	0	21
3282	260	2073	0	20
3285	260	2073	0	20
3288	260	2073	0	22
3291	261	2073	0	21
3294	260	2073	0	22
3297	260	2073	0	21
3300	259	2073	0	19
3303	259	2073	0	18
3306	259	2073	0	17
3309	259	2074	0	17
3312	259	2074	0	17
3315	259	2073	0	17
3318	260	2074	0	16
3321	260	2073	0	20
3324	259	2074	0	20
3327	259	2074	0	21
3330	260	2073	0	20
3333	259	2073	0	18
3336	258	2071	0	17
3339	258	2070	0	17
3342	256	2070	0	19
3345	256	2070	0	20
3348	256	2070	0	21
3351	254	2071	0	18
3354	254	2070	0	18
3357	253	2069	0	15
3360	253	2068	0	12
3363	252	2067	0	10
3366	251	2066	0	10
3369	251	2065	0	8
3372	250	2065	0	7
3375	251	2065	0	7
3378	250	2065	0	6
3381	249	2066	0	3
3384	247	2065	0	2
3387	245	2065	0	358
3390	244	2062	0	2
3393	242	2061	0	3
3396	240	2063	0	10
3399	236	2064	0	9
3402	237	2064	0	8
3405	238	2065	0	6
3408	237	2064	0	2
3411	236	2064	0	0
3414	236	2063	0	1
3417	236	2063	0	359
3420	236	2061	0	0
3423	237	2060	0	1
3426	236	2061	0	359
3429	237	2061	0	1
3432	237	2062	0	2
3435	237	2062	0	2
3438	237	2063	0	1
3441	237	2063	0	1
3444	238	2063	0	1
3447	238	2063	0	1
3450	238	2063	0	1
3453	238	2063	0	0
3456	239	2063	0	359
3459	240	2063	0	358
3462	240	2063	0	358
3465	240	2062	0	358
3468	239	2062	0	358
3471	239	2061	0	356
3474	239	2061	0	355
3477	239	2061	0	356
3480	239	2062	0	357
3483	238	2062	0	357
3486	237	2062	0	0
3489	237	2062	0	0
3492	237	2062	0	1
3495	238	2062	0	359
3498	238	2060	0	354
3501	238	2060	0	353
3504	239	2060	0	352
3507	238	2060	0	356
3510	239	2061	0	358
3513	239	2061	0	0
3516	239	2061	0	0
3519	239	2062	0	2
3522	239	2064	0	1
3525	240	2065	0	0
3528	240	2065	0	1
3531	239	2064	0	1
3534	239	2065	0	1
3537	239	2066	0	0
3540	239	2066	0	0
3543	239	2065	0	0
3546	239	2064	0	1
3549	239	2065	0	1
3552	239	2065	0	0
3555	238	2064	0	358
3558	239	2064	0	358
3561	239	2064	0	358
3564	239	2065	0	1
3567	239	2065	0	1
3570	240	2065	0	359
3573	240	2065	0	1
3576	240	2065	0	1
3579	239	2065	0	5
3582	238	2065	0	4
3585	239	2065	0	4
3588	241	2065	0	0
3591	241	2064	0	359
3594	242	2064	0	358
3597	242	2064	0	356
3600	242	2064	0	357
3603	242	2064	0	357
3606	242	2064	0	357
3609	242	2064	0	358
3612	242	2064	0	357
3615	243	2064	0	357
3618	242	2064	0	358
3621	242	2063	0	358
3624	242	2063	0	355
3627	242	2062	0	354
3630	241	2062	0	354
3633	241	2061	0	354
3636	242	2061	0	356
3639	242	2061	0	357
3642	242	2061	0	357
3645	242	2062	0	355
3648	242	2061	0	356
3651	242	2061	0	355
3654	242	2061	0	354
3657	242	2060	0	354
3660	241	2061	0	356
3663	241	2061	0	355
3666	242	2061	0	353
3669	242	2060	0	353
3672	241	2059	0	351
3675	241	2059	0	351
3678	241	2060	0	353
3681	242	2060	0	353
3684	242	2060	0	352
3687	242	2060	0	353
3690	243	2061	0	354
3693	243	2061	0	355
3696	243	2061	0	354
3699	243	2060	0	355
3702	244	2060	0	354
3705	244	2061	0	355
3708	243	2061	0	355
3711	243	2061	0	353
3714	243	2061	0	354
3717	242	2061	0	355
3720	241	2062	0	355
3723	241	2062	0	356
3726	241	2062	0	356
3729	241	2061	0	356
3732	241	2061	0	355
3735	241	2061	0	355
3738	242	2061	0	355
3741	242	2060	0	353
3744	242	2060	0	353
3747	242	2060	0	354
3750	242	2060	0	354
3753	243	2060	0	355
3756	242	2060	0	355
3759	242	2061	0	357
3762	242	2062	0	358
3765	241	2062	0	359
3768	241	2063	0	359
3771	239	2063	0	0
3774	240	2063	0	359
3777	239	2063	0	1
3780	240	2064	0	359
3783	240	2064	0	359
3786	240	2064	0	2
3789	240	2063	0	2
3792	239	2063	0	2
3795	240	2063	0	3
3798	240	2063	0	2
3801	241	2064	0	2
3804	240	2065	0	0
3807	239	2064	0	1
3810	240	2063	0	1
3813	240	2062	0	359
3816	238	2062	0	359
3819	237	2062	0	359
3822	237	2062	0	358
3825	238	2061	0	357
3828	239	2061	0	358
3831	239	2062	0	359
3834	239	2062	0	358
3837	239	2062	0	359
3840	239	2062	0	357
3843	239	2061	0	357
3846	240	2061	0	356
3849	240	2061	0	355
3852	240	2061	0	355
3855	240	2061	0	354
3858	240	2060	0	355
3861	240	2060	0	355
3864	240	2060	0	356
3867	240	2060	0	355
3870	241	2060	0	355
3873	241	2060	0	355
3876	241	2060	0	355
3879	241	2061	0	358
3882	239	2060	0	359
3885	239	2061	0	359
3888	239	2061	0	0
3891	240	2061	0	1
3894	239	2061	0	1
3897	239	2061	0	1
3900	239	2062	0	1
3903	239	2062	0	2
3906	240	2062	0	2
3909	240	2062	0	4
3912	240	2062	0	4
3915	240	2063	0	5
3918	240	2063	0	4
3921	240	2063	0	5
3924	240	2063	0	5
3927	241	2063	0	6
3930	241	2063	0	5
3933	241	2063	0	6
3936	241	2063	0	6
3939	241	2063	0	6
3942	241	2063	0	5
3945	241	2063	0	6
3948	241	2063	0	5
3951	241	2063	0	6
3954	241	2063	0	4
3957	241	2063	0	4
3960	241	2063	0	4
3963	241	2063	0	4
3966	241	2063	0	4
3969	241	2063	0	4
3972	241	2063	0	4
3975	241	2063	0	3
3978	241	2063	0	3
3981	241	2063	0	3
3984	241	2063	0	4
3987	241	2063	0	3
3990	241	2063	0	4
3993	241	2063	0	3
3996	241	2063	0	4
3999	241	2063	0	2
4002	241	2063	0	3
4005	241	2063	0	3
4008	241	2063	0	3
4011	241	2063	0	3
4014	241	2063	0	3
4017	241	2063	0	3
4020	241	2063	0	3
4023	240	2063	0	5
4026	240	2063	0	6
4029	240	2063	0	6
4032	240	2063	0	6
4035	240	2063	0	6
4038	240	2063	0	7
4041	240	2063	0	8
4044	240	2063	0	7
4047	240	2063	0	7
4050	239	2063	0	8
4053	240	2063	0	7
4056	240	2063	0	6
4059	240	2063	0	5
4062	241	2064	0	5
4065	239	2063	0	4
4068	238	2064	0	2
4071	239	2064	0	0
4074	239	2063	0	0
4077	238	2063	0	0
4080	239	2063	0	1
4083	238	2063	0	1
4086	238	2063	0	3
4089	237	2063	0	4
4092	238	2063	0	7
4095	237	2062	0	9
4098	236	2062	0	9
4101	238	2062	0	9
4104	238	2063	0	8
4107	239	2063	0	9
4110	239	2063	0	7
4113	240	2063	0	7
4116	240	2063	0	5
4119	239	2064	0	3
4122	240	2064	0	2
4125	239	2064	0	6
4128	238	2065	0	7
4131	236	2065	0	9
4134	236	2066	0	8
4137	236	2067	0	9
4140	237	2068	0	11
4143	236	2070	0	12
4146	236	2070	0	15
4149	236	2071	0	15
4152	237	2071	0	17
4155	237	2071	0	17
4158	237	2070	0	19
4161	238	2069	0	20
4164	238	2070	0	23
4167	238	2070	0	25
4170	239	2071	0	28
4173	239	2071	0	28
4176	239	2071	0	30
4179	239	2071	0	30
4182	239	2072	0	29
4185	237	2073	0	30
4188	238	2073	0	30
4191	237	2074	0	30
4194	237	2074	0	29
4197	237	2074	0	33
4200	237	2075	0	33
4203	236	2074	0	32
4206	237	2074	0	30
4209	237	2074	0	30
4212	237	2074	0	30
4215	237	2074	0	28
4218	237	2074	0	27
4221	237	2074	0	27
4224	238	2074	0	28
4227	238	2074	0	28
4230	238	2074	0	26
4233	238	2074	0	26
4236	238	2074	0	27
4239	238	2074	0	28
4242	238	2074	0	28
4245	238	2074	0	27
4248	237	2074	0	28
4251	238	2074	0	27
4254	238	2074	0	27
4257	238	2074	0	26
4260	238	2074	0	26
4263	238	2074	0	27
4266	238	2074	0	26
4269	238	2074	0	25
4272	238	2074	0	25
4275	238	2074	0	26
4278	238	2074	0	26
4281	238	2074	0	25
4284	238	2074	0	25
4287	238	2074	0	25
4290	238	2074	0	25
4293	238	2074	0	25
4296	238	2074	0	25
4299	238	2074	0	25
4302	238	2074	0	26
4305	238	2073	0	25
4308	237	2074	0	25
4311	237	2074	0	25
4314	237	2074	0	24
4317	237	2073	0	24
4320	237	2073	0	24
4323	237	2073	0	23
4326	238	2074	0	23
4329	237	2074	0	23
4332	237	2073	0	24
4335	237	2073	0	23
4338	237	2074	0	23
4341	237	2073	0	23
4344	237	2073	0	24
4347	237	2073	0	24
4350	237	2073	0	23
4353	237	2073	0	24
4356	237	2073	0	24
4359	237	2073	0	24
4362	237	2073	0	24
4365	237	2073	0	24
4368	237	2073	0	23
4371	237	2073	0	24
4374	237	2073	0	25
4377	237	2073	0	25
4380	237	2073	0	25
4383	237	2073	0	23
4386	237	2073	0	22
4389	237	2073	0	24
4392	237	2073	0	23
4395	237	2073	0	24
4398	237	2073	0	23
4401	237	2073	0	22
4404	237	2073	0	22
4407	237	2073	0	22
4410	237	2073	0	22
4413	237	2073	0	21
4416	237	2073	0	21
4419	238	2073	0	21
4422	237	2073	0	21
4425	237	2073	0	22
4428	237	2073	0	21
4431	237	2073	0	21
4434	238	2073	0	20
4437	238	2073	0	22
4440	238	2073	0	22
4443	238	2073	0	24
4446	237	2072	0	24
4449	236	2072	0	22
4452	236	2072	0	24
4455	236	2072	0	26
4458	235	2073	0	26
4461	235	2073	0	26
4464	235	2073	0	25
4467	235	2072	0	24
4470	235	2072	0	23
4473	236	2072	0	23
4476	236	2073	0	24
4479	236	2073	0	21
4482	236	2073	0	20
4485	237	2073	0	20
4488	237	2073	0	19
4491	237	2073	0	20
4494	237	2073	0	21
4497	237	2072	0	21
4500	237	2072	0	20
4503	237	2072	0	19
4506	238	2071	0	23
4509	237	2071	0	22
4512	237	2071	0	21
4515	237	2071	0	22
4518	237	2070	0	21
4521	236	2070	0	18
4524	236	2070	0	16
4527	236	2070	0	18
4530	236	2070	0	16
4533	234	2069	0	15
4536	234	2069	0	15
4539	231	2069	0	15
4542	230	2069	0	14
4545	229	2069	0	18
4548	229	2069	0	18
4551	229	2070	0	20
4554	228	2071	0	22
4557	229	2071	0	22
4560	231	2071	0	25
4563	234	2069	0	24
4566	235	2069	0	24
4569	233	2069	0	24
4572	233	2068	0	25
4575	232	2068	0	23
4578	231	2067	0	22
4581	231	2066	0	19
4584	229	2065	0	18
4587	230	2065	0	18
4590	230	2066	0	19
4593	230	2066	0	21
4596	230	2067	0	24
4599	230	2067	0	28
4602	230	2068	0	28
4605	229	2069	0	34
4608	228	2070	0	33
4611	228	2070	0	34
4614	227	2070	0	39
4617	227	2071	0	44
4620	227	2072	0	49
4623	227	2074	0	49
4626	227	2074	0	52
4629	227	2073	0	52
4632	226	2072	0	51
4635	224	2075	0	56
4638	224	2076	0	57
4641	225	2077	0	59
4644	225	2077	0	58
4647	225	2079	0	59
4650	225	2080	0	60
4653	224	2080	0	63
4656	224	2078	0	65
4659	224	2080	0	70
4662	227	2081	0	70
4665	228	2081	0	72
4668	228	2081	0	72
4671	228	2081	0	73
4674	228	2081	0	73
4677	228	2081	0	72
4680	229	2081	0	73
4683	229	2081	0	74
4686	229	2080	0	70
4689	230	2080	0	69
4692	230	2080	0	68
4695	230	2080	0	68
4698	230	2080	0	69
4701	230	2080	0	68
4704	230	2080	0	70
4707	230	2080	0	68
4710	230	2080	0	67
4713	230	2080	0	66
4716	230	2080	0	66
4719	230	2080	0	66
4722	227	2080	0	66
4725	226	2080	0	68
4728	225	2080	0	70
4731	226	2080	0	69
4734	227	2081	0	70
4737	226	2081	0	73
4740	226	2081	0	71
4743	226	2080	0	67
4746	226	2079	0	63
4749	226	2079	0	63
4752	226	2080	0	64
4755	226	2080	0	66
4758	226	2080	0	65
4761	224	2080	0	61
4764	224	2079	0	58
4767	224	2079	0	57
4770	225	2078	0	55
4773	226	2077	0	53
4776	225	2077	0	55
4779	225	2077	0	59
4782	225	2078	0	61
4785	226	2080	0	63
4788	226	2081	0	67
4791	226	2081	0	66
4794	227	2081	0	69
4797	227	2082	0	70
4800	228	2082	0	72
4803	229	2081	0	74
4806	229	2081	0	74
4809	229	2079	0	74
4812	228	2079	0	72
4815	228	2078	0	71
4818	228	2077	0	71
4821	229	2076	0	71
4824	229	2076	0	71
4827	229	2076	0	70
4830	229	2076	0	69
4833	229	2075	0	69
4836	229	2073	0	70
4839	230	2073	0	71
4842	230	2073	0	71
4845	229	2075	0	71
4848	230	2077	0	70
4851	231	2080	0	69
4854	232	2082	0	76
4857	231	2084	0	75
4860	231	2085	0	78
4863	232	2086	0	82
4866	232	2087	0	82
4869	230	2088	0	80
4872	229	2088	0	84
4875	229	2090	0	87
4878	228	2092	0	88
4881	228	2092	0	91
4884	227	2092	0	92
4887	226	2092	0	93
4890	227	2092	0	94
4893	227	2093	0	94
4896	227	2093	0	94
4899	227	2093	0	92
4902	227	2094	0	92
4905	227	2095	0	92
4908	226	2096	0	91
4911	226	2097	0	90
4914	226	2100	0	88
4917	228	2103	0	82
4920	229	2107	0	79
4923	230	2110	0	82
4926	230	2112	0	81
4929	230	2113	0	79
4932	230	2112	0	79
4935	230	2113	0	79
4938	231	2113	0	77
4941	231	2112	0	76
4944	231	2111	0	79
4947	231	2110	0	77
4950	230	2111	0	76
4953	230	2113	0	73
4956	229	2113	0	75
4959	229	2113	0	74
4962	230	2113	0	76
4965	230	2114	0	77
4968	230	2114	0	77
4971	230	2114	0	76
4974	230	2114	0	77
4977	230	2115	0	80
4980	229	2116	0	77
4983	230	2118	0	76
4986	230	2119	0	72
4989	229	2120	0	70
4992	229	2122	0	67
4995	228	2123	0	65
4998	229	2123	0	61
5001	230	2122	0	61
5004	230	2122	0	62
5007	230	2121	0	61
5010	229	2122	0	62
5013	228	2122	0	65
5016	228	2123	0	65
5019	230	2123	0	69
5022	230	2124	0	68
5025	230	2124	0	66
5028	230	2124	0	67
5031	230	2125	0	66
5034	230	2125	0	65
5037	230	2126	0	66
5040	229	2128	0	64
5043	227	2130	0	61
5046	226	2131	0	59
5049	224	2133	0	62
5052	222	2136	0	59
5055	222	2137	0	54
5058	221	2140	0	53
5061	222	2142	0	57
5064	223	2144	0	53
5067	224	2147	0	58
5070	223	2149	0	60
5073	223	2151	0	58
5076	223	2153	0	58
5079	223	2155	0	60
5082	223	2156	0	67
5085	222	2155	0	70
5088	222	2155	0	69
5091	221	2155	0	68
5094	221	2158	0	66
5097	221	2159	0	66
5100	220	2160	0	66
5103	219	2161	0	62
5106	218	2164	0	61
5109	219	2165	0	64
5112	222	2167	0	54
5115	221	2172	0	59
5118	222	2172	0	60
5121	221	2172	0	58
5124	223	2172	0	59
5127	222	2172	0	56
5130	223	2173	0	57
5133	224	2174	0	63
5136	221	2174	0	61
5139	220	2175	0	59
5142	221	2175	0	58
5145	222	2175	0	63
5148	222	2174	0	62
5151	221	2176	0	62
5154	221	2178	0	66
5157	220	2180	0	63
5160	220	2181	0	67
5163	219	2183	0	69
5166	220	2185	0	70
5169	220	2187	0	73
5172	221	2188	0	75
5175	221	2189	0	74
5178	221	2189	0	76
5181	222	2189	0	75
5184	222	2188	0	77
5187	222	2189	0	73
5190	221	2191	0	71
5193	219	2191	0	65
5196	218	2194	0	61
5199	217	2198	0	56
5202	216	2201	0	58
5205	216	2202	0	59
5208	216	2204	0	55
5211	216	2205	0	55
5214	218	2206	0	53
5217	222	2208	0	53
5220	226	2207	0	60
5223	227	2210	0	62
5226	228	2211	0	63
5229	230	2212	0	65
5232	233	2210	0	62
5235	232	2213	0	60
5238	232	2213	0	62
5241	232	2213	0	62
5244	232	2211	0	61
5247	230	2213	0	59
5250	228	2214	0	51
5253	226	2216	0	53
5256	224	2218	0	48
5259	223	2217	0	43
5262	223	2216	0	42
5265	224	2217	0	45
5268	224	2217	0	46
5271	225	2215	0	50
5274	225	2213	0	56
5277	226	2214	0	57
5280	226	2214	0	53
5283	226	2214	0	49
5286	225	2211	0	44
5289	226	2210	0	31
5292	223	2212	0	27
5295	223	2212	0	24
5298	220	2212	0	25
5301	216	2212	0	23
5304	216	2211	0	26
5307	216	2211	0	29
5310	216	2211	0	32
5313	216	2215	0	32
5316	215	2214	0	32
5319	213	2215	0	29
5322	211	2215	0	27
5325	211	2214	0	28
5328	210	2214	0	28
5331	210	2214	0	29
5334	210	2215	0	25
5337	210	2215	0	27
5340	211	2216	0	28
5343	211	2216	0	29
5346	211	2215	0	28
5349	211	2215	0	27
5352	210	2215	0	27
5355	208	2215	0	25
5358	207	2215	0	25
5361	205	2216	0	30
5364	205	2217	0	27
5367	202	2217	0	27
5370	202	2217	0	29
5373	201	2218	0	29
5376	200	2219	0	28
5379	200	2220	0	34
5382	196	2225	0	29
5385	193	2226	0	31
5388	191	2227	0	36
5391	189	2230	0	38
5394	188	2232	0	44
5397	187	2233	0	44
5400	185	2234	0	47
5403	185	2235	0	47
5406	184	2238	0	49
5409	183	2239	0	52
5412	182	2240	0	52
5415	184	2246	0	51
5418	182	2250	0	59
5421	180	2251	0	61
5424	177	2253	0	59
5427	175	2253	0	65
5430	175	2252	0	69
5433	173	2252	0	72
5436	172	2253	0	73
5439	172	2255	0	73
5442	171	2255	0	72
5445	171	2256	0	72
5448	171	2256	0	75
5451	172	2254	0	81
5454	172	2254	0	79
5457	171	2253	0	78
5460	173	2252	0	79
5463	173	2251	0	83
5466	173	2251	0	83
5469	173	2249	0	83
5472	174	2248	0	89
5475	175	2248	0	91
5478	176	2249	0	94
5481	176	2249	0	96
5484	176	2251	0	98
5487	175	2252	0	98
5490	175	2252	0	96
5493	174	2253	0	96
5496	173	2255	0	94
5499	173	2255	0	96
5502	175	2251	0	96
5505	175	2250	0	103
5508	175	2250	0	102
5511	174	2254	0	94
5514	172	2257	0	91
5517	171	2261	0	83
5520	170	2265	0	87
5523	170	2267	0	84
5526	169	2272	0	89
5529	169	2275	0	95
5532	169	2280	0	98
5535	166	2283	0	95
5538	169	2286	0	95
5541	173	2292	0	99
5544	172	2291	0	101
5547	170	2294	0	98
5550	170	2296	0	96
5553	168	2301	0	93
5556	171	2308	0	83
5559	168	2311	0	91
5562	167	2313	0	95
5568	168	2320	0	97
5571	169	2325	0	95
5574	172	2334	0	89
5577	172	2340	0	87
5580	172	2345	0	91
5583	173	2351	0	90
5586	173	2352	0	101
5589	174	2356	0	107
5592	173	2361	0	106
5595	174	2362	0	104
5598	174	2365	0	105
5601	175	2369	0	101
5604	176	2371	0	100
5607	175	2376	0	101
5610	176	2382	0	103
5613	178	2394	0	100
5616	180	2398	0	98
5622	186	2411	0	107
5625	184	2415	0	82
5628	185	2419	0	88
5631	183	2423	0	92
5634	183	2423	0	90
5637	184	2428	0	90
5640	182	2428	0	103
5643	181	2428	0	103
5646	182	2429	0	104
5649	182	2428	0	106
5652	182	2427	0	104
5655	181	2430	0	99
5658	182	2432	0	104
5661	182	2434	0	105
5664	180	2433	0	95
5667	178	2434	0	91
5670	177	2433	0	93
5673	180	2435	0	99
5676	183	2432	0	108
5679	183	2430	0	109
5682	182	2429	0	108
5685	181	2429	0	107
5688	181	2429	0	111
5691	182	2430	0	111
5694	180	2434	0	108
5697	182	2437	0	107
5700	181	2435	0	109
5703	180	2434	0	109
5706	180	2431	0	106
5709	179	2427	0	108
5712	178	2425	0	115
5715	182	2430	0	120
5718	179	2426	0	101
5721	179	2427	0	101
5724	179	2431	0	99
5727	179	2433	0	93
5730	178	2433	0	95
5733	180	2431	0	104
5736	183	2431	0	104
5739	181	2427	0	106
5742	181	2426	0	104
5745	179	2428	0	102
5748	181	2427	0	109
5751	183	2431	0	114
5754	184	2434	0	109
5757	184	2433	0	103
5760	185	2426	0	248
5763	180	2427	0	87
5766	181	2429	0	84
5769	182	2432	0	86
5772	184	2434	0	94
5775	186	2435	0	111
5778	187	2432	0	94
5781	188	2432	0	98
5784	186	2436	0	107
5787	187	2435	0	112
5790	189	2435	0	113
5793	193	2428	0	249
5796	192	2430	0	245
5799	194	2431	0	72
5802	194	2428	0	245
5805	193	2434	0	113
5808	192	2430	0	119
5811	191	2426	0	119
5814	193	2431	0	113
5817	195	2426	0	238
5820	191	2433	0	123
5823	190	2432	0	120
5826	196	2432	0	262
5829	195	2437	0	123
5832	195	2438	0	124
5835	196	2439	0	129
5838	195	2438	0	127
5841	194	2435	0	136
5844	192	2433	0	134
5847	193	2433	0	144
5850	193	2432	0	140
5853	193	2432	0	138
5856	193	2433	0	139
5859	195	2435	0	139
5862	194	2434	0	139
5865	195	2435	0	134
5868	194	2434	0	132
5871	194	2433	0	128
5874	193	2432	0	118
5877	194	2433	0	112
5880	191	2429	0	113
5883	189	2425	0	103
5886	186	2418	0	90
5889	185	2416	0	108
5892	183	2415	0	99
5895	183	2410	0	122
5898	182	2410	0	124
5901	181	2410	0	130
5904	180	2409	0	134
5907	180	2409	0	137
5910	180	2410	0	138
5913	180	2409	0	138
5916	180	2409	0	144
5919	180	2409	0	153
5922	181	2409	0	155
5925	182	2409	0	157
5928	178	2408	0	157
5931	181	2408	0	159
5934	184	2410	0	153
5937	183	2410	0	148
5940	183	2411	0	144
5943	184	2411	0	143
5946	183	2410	0	144
5949	181	2410	0	141
5952	182	2411	0	142
5955	183	2412	0	141
5958	182	2412	0	136
5961	182	2412	0	129
5964	182	2411	0	126
5967	181	2411	0	130
5970	181	2411	0	131
5973	180	2411	0	140
5976	183	2412	0	146
5979	185	2413	0	147
5982	183	2411	0	139
5985	183	2411	0	127
5988	183	2411	0	121
5991	184	2411	0	124
5994	184	2409	0	137
5997	184	2410	0	139
6000	185	2411	0	136
6003	185	2412	0	140
6006	186	2413	0	140
6009	186	2413	0	137
6012	186	2410	0	128
6015	185	2408	0	117
6018	184	2409	0	111
6021	185	2409	0	111
6024	184	2411	0	109
6027	183	2414	0	101
6030	183	2418	0	90
6033	182	2422	0	80
6036	183	2424	0	83
6039	183	2424	0	79
6042	185	2422	0	83
6045	185	2423	0	70
6048	185	2433	0	92
6051	186	2436	0	98
6054	184	2424	0	99
6057	186	2431	0	95
[truncated: 966 more rows]
