# Supplementary material for: Markerless tracking of an entire honey bee colony
Source: Nat Commun. 2021 Mar 19;12:1733. doi: 10.1038/s41467-021-21769-1 (PMC7979864; doi:10.1038/s41467-021-21769-1)
Supplement: Supplementary file 4 — Description of Additional Supplementary Files [file 41467_2021_21769_MOESM4_ESM.zip › raw_source/fig_5_sup_fig_21_22/S1_trajectories/000865.txt]

0	1452	1017	0	30
3	1452	1017	0	31
6	1451	1018	0	29
9	1454	1020	0	29
12	1457	1020	0	24
15	1457	1020	0	25
18	1456	1020	0	26
21	1457	1020	0	27
24	1457	1020	0	27
27	1456	1019	0	33
30	1456	1018	0	32
33	1455	1017	0	32
36	1455	1016	0	29
39	1455	1015	0	27
42	1454	1015	0	27
45	1455	1016	0	27
48	1454	1017	0	31
51	1453	1016	0	31
54	1452	1017	0	31
57	1453	1018	0	31
60	1452	1021	0	39
63	1449	1026	0	45
66	1449	1025	0	46
69	1449	1025	0	51
72	1448	1023	0	49
75	1446	1022	0	51
78	1445	1023	0	56
81	1445	1023	0	56
84	1444	1024	0	56
87	1443	1025	0	51
90	1441	1025	0	47
93	1439	1026	0	49
96	1439	1027	0	49
99	1438	1027	0	49
102	1438	1026	0	48
105	1437	1027	0	47
108	1438	1028	0	47
111	1440	1028	0	44
114	1441	1028	0	38
117	1442	1029	0	36
120	1442	1029	0	37
123	1442	1029	0	36
126	1442	1029	0	36
129	1441	1029	0	38
132	1440	1028	0	41
135	1441	1028	0	41
138	1442	1027	0	39
141	1442	1027	0	39
144	1443	1027	0	43
147	1443	1027	0	43
150	1443	1028	0	41
153	1443	1028	0	38
156	1443	1028	0	37
159	1443	1029	0	36
162	1443	1028	0	35
165	1442	1027	0	31
168	1442	1028	0	26
171	1442	1028	0	23
174	1443	1029	0	26
177	1444	1033	0	30
180	1444	1034	0	30
183	1443	1033	0	31
186	1443	1033	0	30
189	1443	1031	0	33
192	1442	1032	0	35
195	1439	1031	0	36
198	1438	1032	0	37
201	1438	1032	0	37
204	1437	1031	0	39
207	1436	1030	0	35
210	1437	1029	0	35
213	1438	1030	0	30
216	1440	1030	0	28
219	1441	1030	0	25
222	1440	1029	0	21
225	1439	1030	0	19
228	1439	1028	0	14
231	1438	1027	0	13
234	1436	1026	0	23
237	1436	1027	0	25
240	1435	1027	0	26
243	1432	1026	0	30
246	1431	1027	0	36
249	1432	1027	0	36
252	1431	1028	0	37
255	1431	1028	0	39
258	1431	1029	0	40
261	1431	1029	0	39
264	1431	1030	0	40
267	1433	1028	0	36
270	1433	1028	0	37
273	1433	1028	0	33
276	1435	1028	0	31
279	1435	1027	0	35
282	1437	1027	0	35
285	1437	1026	0	36
288	1436	1026	0	33
291	1435	1026	0	33
294	1434	1027	0	35
297	1434	1028	0	37
300	1433	1029	0	39
303	1434	1030	0	41
306	1435	1030	0	40
309	1435	1031	0	36
312	1436	1031	0	35
315	1439	1030	0	29
318	1442	1029	0	23
321	1441	1027	0	26
324	1441	1027	0	27
327	1442	1027	0	24
330	1441	1027	0	27
333	1439	1027	0	26
336	1437	1025	0	25
339	1436	1024	0	30
342	1437	1024	0	28
345	1437	1025	0	32
348	1436	1025	0	31
351	1435	1023	0	26
354	1432	1023	0	30
357	1431	1026	0	29
360	1430	1027	0	29
363	1430	1028	0	28
366	1432	1029	0	32
369	1430	1029	0	34
372	1429	1029	0	34
375	1428	1032	0	36
378	1429	1031	0	33
381	1431	1032	0	34
384	1427	1034	0	39
387	1425	1035	0	43
390	1425	1035	0	44
393	1424	1036	0	43
396	1424	1035	0	44
399	1425	1035	0	41
402	1430	1033	0	37
405	1434	1030	0	29
408	1434	1028	0	37
411	1437	1028	0	25
414	1436	1028	0	19
417	1436	1028	0	18
420	1436	1027	0	18
423	1436	1027	0	17
426	1437	1025	0	15
429	1437	1024	0	12
432	1438	1023	0	6
435	1438	1021	0	357
438	1437	1019	0	349
441	1437	1017	0	339
444	1434	1015	0	331
447	1433	1015	0	329
450	1433	1013	0	328
453	1434	1011	0	325
456	1433	1010	0	320
459	1433	1010	0	318
462	1432	1009	0	311
465	1433	1009	0	310
468	1433	1006	0	305
471	1431	1006	0	303
474	1430	1004	0	307
477	1428	1002	0	304
480	1426	999	0	295
483	1426	999	0	295
486	1425	999	0	292
489	1424	997	0	295
492	1424	999	0	300
495	1426	1001	0	303
498	1425	1001	0	302
501	1424	1001	0	301
504	1421	1001	0	297
507	1420	1000	0	294
510	1419	998	0	296
513	1418	998	0	295
516	1419	998	0	295
519	1419	999	0	295
522	1419	999	0	293
525	1419	999	0	293
528	1419	998	0	293
531	1419	999	0	292
534	1419	999	0	292
537	1419	998	0	291
540	1420	998	0	297
543	1424	998	0	300
546	1425	997	0	298
549	1426	998	0	296
552	1425	998	0	297
555	1423	998	0	294
558	1424	998	0	295
561	1425	998	0	297
564	1424	999	0	300
567	1424	999	0	299
570	1424	998	0	299
573	1425	998	0	296
576	1424	996	0	290
579	1423	996	0	284
582	1422	997	0	284
585	1421	998	0	281
588	1421	998	0	277
591	1419	998	0	275
594	1417	998	0	274
597	1418	1000	0	278
600	1420	1000	0	274
603	1419	1001	0	274
606	1419	1001	0	272
609	1420	1002	0	271
612	1419	1003	0	270
615	1419	1003	0	266
618	1420	1004	0	267
621	1420	1004	0	266
624	1420	1005	0	265
627	1420	1007	0	268
630	1420	1008	0	269
633	1420	1008	0	264
636	1419	1008	0	260
639	1418	1009	0	264
642	1416	1009	0	263
645	1416	1008	0	262
648	1416	1008	0	261
651	1415	1009	0	262
654	1415	1010	0	262
657	1415	1009	0	260
660	1415	1009	0	258
663	1415	1009	0	256
666	1415	1009	0	256
669	1415	1009	0	257
672	1415	1009	0	256
675	1415	1009	0	258
678	1415	1010	0	259
681	1414	1011	0	261
684	1414	1011	0	263
687	1415	1012	0	266
690	1415	1011	0	263
693	1414	1011	0	261
696	1414	1011	0	261
699	1414	1011	0	261
702	1413	1011	0	262
705	1413	1012	0	264
708	1414	1012	0	262
711	1415	1014	0	260
714	1415	1014	0	258
717	1415	1013	0	261
720	1415	1012	0	261
723	1415	1012	0	260
726	1415	1013	0	255
729	1414	1014	0	254
732	1414	1015	0	250
735	1413	1015	0	244
738	1413	1013	0	231
741	1414	1013	0	234
744	1415	1014	0	228
747	1416	1015	0	229
750	1416	1014	0	233
753	1416	1014	0	234
756	1416	1014	0	234
759	1416	1014	0	233
762	1415	1014	0	232
765	1416	1015	0	233
768	1415	1015	0	234
771	1414	1016	0	233
774	1414	1016	0	232
777	1414	1015	0	231
780	1413	1017	0	235
783	1413	1016	0	236
786	1414	1017	0	235
789	1415	1016	0	235
792	1415	1016	0	236
795	1415	1016	0	238
798	1415	1017	0	238
801	1416	1017	0	236
804	1416	1018	0	239
807	1415	1019	0	243
810	1416	1018	0	242
813	1416	1019	0	243
816	1417	1018	0	245
819	1417	1018	0	245
822	1418	1018	0	244
825	1418	1018	0	246
828	1418	1019	0	246
831	1419	1019	0	248
834	1419	1018	0	248
837	1420	1018	0	250
840	1420	1018	0	249
843	1420	1017	0	250
846	1421	1017	0	248
849	1421	1018	0	248
852	1422	1017	0	249
855	1421	1015	0	252
858	1423	1015	0	258
861	1423	1015	0	255
864	1424	1017	0	259
867	1423	1015	0	259
870	1423	1015	0	258
873	1423	1015	0	257
876	1423	1015	0	259
879	1423	1017	0	263
882	1420	1015	0	261
885	1421	1017	0	266
888	1421	1017	0	263
891	1420	1017	0	257
894	1419	1016	0	258
897	1420	1015	0	256
900	1419	1016	0	250
903	1420	1016	0	255
906	1419	1017	0	252
909	1419	1017	0	252
912	1419	1017	0	251
915	1418	1018	0	250
918	1417	1018	0	251
921	1414	1024	0	245
924	1417	1016	0	249
927	1415	1016	0	245
930	1414	1017	0	244
933	1414	1016	0	246
936	1414	1017	0	247
939	1414	1017	0	249
942	1414	1016	0	247
945	1414	1016	0	247
948	1414	1015	0	244
951	1415	1015	0	243
954	1415	1016	0	244
957	1415	1016	0	241
960	1414	1016	0	239
963	1414	1015	0	242
966	1414	1016	0	242
969	1414	1016	0	242
972	1414	1016	0	239
975	1414	1016	0	237
978	1413	1016	0	235
981	1412	1016	0	234
984	1412	1016	0	238
987	1413	1016	0	237
990	1414	1016	0	239
993	1414	1016	0	238
996	1413	1017	0	238
999	1414	1016	0	238
1002	1414	1015	0	238
1005	1413	1015	0	238
1008	1414	1014	0	245
1011	1414	1011	0	250
1014	1414	1009	0	249
1017	1414	1010	0	246
1020	1414	1008	0	245
1023	1414	1008	0	242
1026	1413	1009	0	242
1029	1413	1009	0	239
1032	1413	1008	0	237
1035	1413	1009	0	236
1038	1412	1009	0	231
1041	1410	1010	0	232
1044	1409	1011	0	230
1047	1409	1013	0	228
1050	1411	1014	0	227
1053	1413	1014	0	223
1056	1413	1014	0	219
1059	1414	1014	0	218
1062	1414	1014	0	218
1065	1414	1014	0	217
1068	1414	1016	0	218
1071	1413	1017	0	222
1074	1413	1017	0	227
1077	1413	1017	0	225
1080	1413	1017	0	224
1083	1413	1017	0	223
1086	1412	1018	0	224
1089	1413	1017	0	222
1092	1413	1017	0	221
1095	1413	1016	0	218
1098	1413	1017	0	217
1101	1413	1017	0	216
1104	1413	1018	0	218
1107	1414	1018	0	220
1110	1413	1019	0	222
1113	1413	1020	0	224
1116	1414	1020	0	225
1119	1415	1020	0	227
1122	1415	1020	0	227
1125	1415	1020	0	228
1128	1415	1021	0	227
1131	1415	1021	0	228
1134	1414	1021	0	226
1137	1414	1021	0	226
1140	1414	1021	0	229
1143	1413	1022	0	228
1146	1413	1022	0	226
1149	1414	1021	0	220
1152	1415	1021	0	219
1155	1416	1022	0	222
1158	1416	1021	0	220
1161	1417	1020	0	221
1164	1417	1019	0	218
1167	1418	1019	0	214
1170	1420	1019	0	211
1173	1420	1018	0	211
1176	1421	1018	0	211
1179	1420	1018	0	210
1182	1419	1019	0	213
1185	1418	1019	0	220
1188	1417	1019	0	220
1191	1418	1019	0	219
1194	1418	1019	0	220
1197	1418	1020	0	220
1200	1419	1020	0	217
1203	1420	1021	0	216
1206	1420	1020	0	213
1209	1421	1019	0	212
1212	1423	1018	0	207
1215	1424	1017	0	208
1218	1428	1015	0	207
1221	1431	1013	0	200
1224	1433	1014	0	199
1227	1435	1012	0	205
1230	1443	1009	0	199
1233	1446	1007	0	197
1236	1445	1008	0	204
1239	1447	1006	0	205
1242	1448	1006	0	204
1245	1452	1003	0	200
1248	1456	1003	0	199
1251	1456	1004	0	196
1254	1457	1003	0	194
1257	1458	1002	0	191
1260	1460	1001	0	190
1263	1461	1001	0	189
1266	1461	1002	0	188
1269	1459	1001	0	192
1272	1458	1000	0	193
1275	1458	1000	0	193
1278	1458	1000	0	190
1281	1457	999	0	188
1284	1456	999	0	190
1287	1456	998	0	191
1290	1457	997	0	190
1293	1457	997	0	189
1296	1457	998	0	189
1299	1457	999	0	190
1302	1456	999	0	189
1305	1455	999	0	193
1308	1455	999	0	196
1311	1454	999	0	196
1314	1454	999	0	186
1317	1453	999	0	187
1320	1450	1001	0	190
1323	1449	1001	0	192
1326	1449	1000	0	186
1329	1452	1000	0	180
1332	1450	1000	0	182
1335	1449	999	0	188
1338	1449	998	0	190
1341	1449	999	0	189
1344	1448	998	0	188
1347	1447	996	0	2
1350	1448	998	0	182
1353	1448	999	0	187
1356	1449	997	0	195
1359	1448	996	0	196
1362	1446	995	0	188
1365	1446	995	0	184
1368	1446	996	0	354
1371	1450	1000	0	173
1374	1455	1000	0	175
1377	1454	1001	0	352
1380	1453	1001	0	355
1383	1453	1001	0	353
1386	1454	1001	0	351
1389	1456	1002	0	349
1392	1456	1002	0	350
1395	1456	1002	0	353
1398	1455	1002	0	351
1401	1455	1002	0	351
1404	1455	1000	0	172
1407	1455	1000	0	175
1410	1456	1001	0	177
1413	1456	1000	0	180
1416	1456	1000	0	177
1419	1456	1000	0	179
1422	1456	1000	0	180
1425	1455	1000	0	176
1428	1455	1000	0	175
1431	1456	999	0	177
1434	1457	999	0	177
1437	1460	999	0	180
1440	1463	998	0	181
1443	1463	996	0	179
1446	1462	995	0	180
1449	1461	996	0	181
1452	1461	995	0	181
1455	1462	995	0	359
1458	1462	995	0	359
1461	1463	995	0	2
1464	1462	996	0	185
1467	1460	997	0	191
1470	1459	996	0	186
1473	1459	996	0	185
1476	1456	997	0	183
1479	1455	996	0	183
1482	1452	997	0	184
1485	1452	996	0	182
1488	1448	997	0	354
1491	1448	996	0	347
1494	1446	995	0	351
1497	1444	993	0	341
1500	1441	993	0	162
1503	1438	991	0	152
1506	1437	991	0	150
1509	1436	989	0	147
1512	1433	990	0	142
1515	1431	990	0	131
1518	1432	991	0	129
1521	1432	989	0	130
1524	1430	988	0	129
1527	1431	993	0	132
1530	1431	992	0	133
1533	1432	993	0	133
1536	1433	995	0	139
1539	1434	993	0	144
1542	1439	993	0	143
1545	1442	994	0	151
1548	1447	996	0	151
1551	1450	1000	0	156
1554	1455	1001	0	340
1557	1455	1001	0	341
1560	1453	999	0	158
1563	1447	999	0	154
1566	1445	998	0	151
1569	1443	998	0	159
1572	1443	995	0	336
1575	1439	994	0	335
1578	1438	993	0	333
1581	1438	993	0	146
1584	1437	990	0	138
1587	1436	991	0	142
1590	1437	993	0	148
1593	1440	996	0	151
1596	1445	996	0	335
1599	1447	996	0	337
1602	1449	995	0	336
1605	1448	995	0	339
1608	1447	994	0	334
1611	1446	994	0	331
1614	1446	993	0	147
1617	1451	995	0	149
1620	1454	996	0	147
1623	1454	997	0	155
1626	1453	996	0	160
1629	1452	995	0	341
1632	1453	994	0	343
1635	1449	993	0	163
1638	1447	993	0	153
1641	1446	991	0	156
1644	1447	993	0	160
1647	1449	994	0	158
1650	1450	994	0	157
1653	1450	994	0	159
1656	1451	994	0	160
1659	1452	994	0	341
1662	1453	994	0	338
1665	1453	994	0	338
1668	1454	996	0	344
1671	1455	995	0	342
1674	1458	995	0	348
1677	1464	998	0	344
1680	1465	999	0	168
1683	1462	997	0	156
1686	1461	999	0	151
1689	1462	998	0	158
1692	1460	999	0	162
1695	1454	997	0	159
1698	1451	997	0	161
1701	1451	996	0	164
1704	1450	996	0	166
1707	1451	995	0	168
1710	1450	995	0	166
1713	1449	996	0	339
1716	1451	995	0	154
1719	1450	995	0	155
1722	1450	995	0	156
1725	1446	993	0	154
1728	1445	993	0	340
1731	1444	993	0	157
1734	1440	992	0	159
1737	1439	990	0	152
1740	1439	989	0	148
1743	1439	989	0	145
1746	1438	989	0	142
1749	1439	988	0	137
1752	1439	988	0	137
1755	1439	987	0	137
1758	1438	988	0	136
1761	1438	987	0	138
1764	1438	987	0	137
1767	1437	986	0	138
1770	1437	986	0	139
1773	1437	986	0	137
1776	1437	986	0	138
1779	1436	985	0	139
1782	1436	985	0	140
1785	1435	985	0	140
1788	1434	984	0	139
1791	1434	984	0	137
1794	1435	984	0	138
1797	1435	984	0	138
1800	1435	984	0	140
1803	1436	985	0	139
1806	1437	985	0	141
1809	1438	986	0	140
1812	1438	986	0	140
1815	1437	986	0	141
1818	1438	986	0	142
1821	1438	986	0	146
1824	1439	986	0	146
1827	1439	986	0	145
1830	1439	986	0	144
1833	1439	986	0	143
1836	1439	986	0	143
1839	1439	986	0	144
1842	1439	987	0	144
1845	1439	986	0	143
1848	1439	986	0	144
1851	1439	985	0	144
1854	1438	985	0	146
1857	1438	984	0	147
1860	1438	984	0	149
1863	1438	983	0	151
1866	1438	983	0	149
1869	1437	983	0	147
1872	1438	984	0	148
1875	1438	984	0	148
1878	1438	984	0	148
1881	1438	984	0	148
1884	1438	983	0	150
1887	1437	983	0	149
1890	1437	983	0	149
1893	1438	983	0	148
1896	1438	983	0	148
1899	1439	983	0	141
1902	1440	983	0	140
1905	1441	983	0	140
1908	1441	983	0	140
1911	1442	983	0	142
1914	1441	983	0	143
1917	1441	983	0	141
1920	1442	983	0	143
1923	1442	983	0	142
1926	1443	983	0	143
1929	1443	983	0	144
1932	1443	983	0	143
1935	1443	982	0	144
1938	1443	982	0	143
1941	1443	981	0	143
1944	1443	981	0	141
1947	1442	981	0	138
1950	1442	981	0	138
1953	1442	981	0	141
1956	1442	981	0	146
1959	1442	982	0	146
1962	1442	982	0	146
1965	1443	982	0	144
1968	1442	982	0	149
1971	1443	982	0	149
1974	1442	982	0	150
1977	1442	982	0	150
1980	1443	982	0	149
1983	1443	982	0	147
1986	1444	982	0	149
1989	1444	982	0	150
1992	1444	983	0	148
1995	1444	983	0	145
1998	1445	983	0	145
2001	1445	983	0	146
2004	1446	983	0	147
2007	1446	983	0	150
2010	1445	982	0	150
2013	1445	982	0	151
2016	1445	982	0	151
2019	1445	982	0	149
2022	1445	982	0	147
2025	1445	982	0	144
2028	1445	981	0	145
2031	1444	981	0	146
2034	1444	980	0	144
2037	1443	980	0	144
2040	1444	980	0	143
2043	1443	980	0	144
2046	1443	980	0	145
2049	1444	980	0	144
2052	1444	980	0	143
2055	1444	979	0	143
2058	1444	980	0	144
2061	1443	980	0	146
2064	1443	980	0	148
2067	1443	980	0	146
2070	1443	980	0	146
2073	1443	980	0	147
2076	1444	980	0	147
2079	1444	981	0	147
2082	1445	981	0	146
2085	1444	981	0	147
2088	1445	982	0	146
2091	1445	982	0	151
2094	1446	983	0	148
2097	1446	983	0	151
2100	1448	983	0	151
2103	1449	984	0	149
2106	1450	985	0	148
2109	1449	986	0	152
2112	1449	987	0	151
2115	1448	987	0	150
2118	1447	987	0	150
2121	1447	987	0	151
2124	1447	988	0	152
2127	1447	988	0	152
2130	1446	988	0	151
2133	1446	988	0	150
2136	1446	988	0	150
2139	1446	987	0	151
2142	1446	988	0	150
2145	1445	987	0	149
2148	1446	987	0	150
2151	1445	987	0	150
2154	1445	987	0	148
2157	1445	987	0	147
2160	1445	987	0	150
2163	1445	987	0	150
2166	1445	987	0	148
2169	1445	987	0	148
2172	1445	987	0	147
2175	1445	987	0	147
2178	1445	987	0	148
2181	1444	986	0	148
2184	1445	986	0	148
2187	1445	986	0	148
2190	1445	987	0	147
2193	1446	987	0	148
2196	1446	987	0	149
2199	1446	986	0	150
2202	1446	987	0	150
2205	1446	987	0	150
2208	1446	986	0	150
2211	1446	986	0	151
2214	1446	986	0	150
2217	1446	986	0	152
2220	1446	986	0	150
2223	1445	986	0	149
2226	1445	986	0	148
2229	1445	986	0	148
2232	1445	986	0	147
2235	1445	986	0	147
2238	1445	986	0	147
2241	1445	986	0	147
2244	1445	986	0	147
2247	1445	986	0	148
2250	1445	986	0	149
2253	1445	986	0	150
2256	1445	987	0	153
2259	1445	987	0	156
2262	1444	987	0	156
2265	1443	987	0	160
2268	1444	987	0	158
2271	1440	987	0	160
2274	1440	986	0	338
2277	1438	985	0	154
2280	1438	984	0	154
2283	1438	983	0	155
2286	1437	983	0	155
2289	1437	983	0	155
2292	1437	985	0	151
2295	1437	988	0	153
2298	1440	990	0	158
2301	1440	990	0	160
2304	1440	992	0	341
2307	1438	992	0	341
2310	1437	993	0	345
2313	1439	989	0	336
2316	1438	990	0	165
2319	1436	993	0	355
2322	1440	992	0	175
2325	1439	989	0	345
2328	1438	987	0	340
2331	1439	986	0	337
2334	1438	986	0	339
2337	1436	985	0	343
2340	1432	986	0	348
2343	1433	986	0	349
2346	1434	986	0	345
2349	1432	985	0	338
2352	1430	983	0	156
2355	1430	984	0	333
2358	1430	985	0	337
2361	1429	985	0	340
2364	1431	986	0	344
2367	1430	985	0	342
2370	1430	985	0	340
2373	1432	985	0	340
2376	1432	985	0	340
2379	1431	985	0	340
2382	1431	985	0	339
2385	1431	986	0	339
2388	1430	986	0	345
2391	1428	986	0	350
2394	1427	986	0	354
2397	1427	985	0	347
2400	1427	984	0	345
2403	1427	985	0	344
2406	1426	985	0	340
2409	1426	985	0	342
2412	1426	985	0	346
2415	1428	986	0	351
2418	1429	985	0	351
2421	1429	985	0	344
2424	1429	983	0	339
2427	1428	983	0	336
2430	1428	983	0	335
2433	1428	984	0	339
2436	1428	984	0	341
2439	1428	984	0	341
2442	1428	985	0	346
2445	1429	984	0	343
2448	1430	985	0	346
2451	1431	985	0	347
2454	1430	985	0	345
2457	1432	986	0	346
2460	1432	986	0	345
2463	1432	986	0	166
2466	1438	990	0	343
2469	1439	991	0	164
2472	1440	992	0	169
2475	1439	991	0	341
2478	1437	989	0	335
2481	1437	987	0	339
2484	1434	987	0	345
2487	1434	986	0	351
2490	1431	985	0	344
2493	1430	986	0	350
2496	1430	986	0	350
2499	1431	987	0	353
2502	1429	987	0	353
2505	1429	987	0	353
2508	1430	987	0	352
2511	1430	987	0	352
2514	1430	987	0	353
2517	1429	987	0	353
2520	1429	987	0	349
2523	1429	987	0	351
2526	1428	989	0	168
2529	1430	990	0	165
2532	1431	990	0	165
2535	1435	989	0	171
2538	1440	991	0	177
2541	1443	992	0	182
2544	1443	992	0	189
2547	1446	991	0	197
2550	1445	991	0	195
2553	1446	988	0	193
2556	1447	987	0	12
2559	1447	987	0	197
2562	1448	985	0	201
2565	1448	983	0	201
2568	1448	981	0	202
2571	1449	980	0	199
2574	1447	980	0	205
2577	1448	978	0	213
2580	1448	978	0	214
2583	1448	977	0	216
2586	1449	977	0	219
2589	1448	978	0	219
2592	1449	976	0	216
2595	1450	976	0	213
2598	1451	976	0	209
2601	1453	974	0	207
2604	1452	974	0	208
2607	1450	974	0	211
2610	1447	974	0	211
2613	1446	971	0	214
2616	1447	968	0	206
2619	1445	967	0	201
2622	1442	967	0	202
2625	1442	967	0	197
2628	1443	968	0	198
2631	1444	968	0	197
2634	1449	966	0	203
2637	1455	966	0	202
2640	1460	966	0	200
2643	1460	966	0	201
2646	1460	965	0	203
2649	1460	964	0	203
2652	1457	961	0	209
2655	1458	960	0	214
2658	1460	961	0	216
2661	1460	961	0	220
2664	1457	964	0	224
2667	1455	965	0	222
2670	1454	964	0	220
2673	1454	966	0	216
2676	1455	966	0	217
2679	1453	967	0	216
2682	1451	967	0	207
2685	1451	967	0	213
2688	1449	971	0	208
2691	1447	972	0	210
2694	1446	973	0	205
2697	1445	975	0	209
2700	1445	974	0	211
2703	1448	972	0	213
2706	1448	971	0	211
2709	1449	971	0	209
2712	1449	971	0	209
2715	1449	971	0	212
2718	1449	972	0	211
2721	1449	973	0	217
2724	1448	974	0	223
2727	1446	973	0	220
2730	1442	973	0	214
2733	1439	975	0	209
2736	1438	976	0	209
2739	1436	977	0	210
2742	1436	978	0	214
2745	1435	979	0	216
2748	1435	980	0	216
2751	1435	981	0	212
2754	1434	981	0	214
2757	1436	981	0	215
2760	1439	980	0	222
2763	1439	980	0	223
2766	1438	981	0	229
2769	1437	982	0	228
2772	1435	984	0	232
2775	1435	984	0	229
2778	1435	983	0	228
2781	1435	983	0	227
2784	1434	982	0	231
2787	1433	981	0	233
2790	1433	981	0	231
2793	1438	981	0	232
2796	1439	980	0	225
2799	1439	980	0	224
2802	1437	979	0	224
2805	1437	980	0	218
2808	1437	979	0	220
2811	1438	980	0	224
2814	1437	980	0	225
2817	1436	980	0	224
2820	1438	983	0	233
2823	1438	985	0	236
2826	1437	984	0	235
2829	1438	985	0	239
2832	1437	985	0	236
2835	1437	986	0	235
2838	1438	985	0	233
2841	1439	985	0	230
2844	1439	985	0	231
2847	1438	985	0	231
2850	1439	984	0	231
2853	1439	984	0	232
2856	1440	982	0	229
2859	1443	980	0	231
2862	1443	980	0	227
2865	1444	979	0	226
2868	1444	978	0	226
2871	1444	977	0	225
2874	1444	977	0	224
2877	1444	978	0	224
2880	1445	978	0	225
2883	1444	979	0	226
2886	1445	980	0	230
2889	1447	980	0	236
2892	1448	983	0	238
2895	1449	982	0	238
2898	1449	980	0	235
2901	1446	983	0	236
2904	1444	984	0	240
2907	1443	986	0	248
2910	1441	988	0	249
2913	1440	987	0	247
2916	1439	987	0	241
2919	1440	984	0	241
2922	1438	985	0	239
2925	1438	985	0	240
2928	1438	988	0	243
2931	1439	988	0	246
2934	1440	987	0	242
2937	1441	986	0	245
2940	1443	987	0	248
2943	1443	986	0	250
2946	1443	986	0	248
2949	1444	987	0	249
2952	1444	987	0	247
2955	1444	987	0	247
2958	1446	988	0	246
2961	1446	988	0	249
2964	1444	989	0	246
2967	1442	992	0	247
2970	1442	993	0	252
2973	1440	994	0	252
2976	1439	992	0	253
2979	1439	992	0	253
2982	1439	992	0	253
2985	1440	992	0	254
2988	1440	992	0	256
2991	1440	991	0	254
2994	1440	991	0	256
2997	1439	991	0	259
3000	1439	993	0	260
3003	1439	994	0	259
3006	1438	995	0	257
3009	1438	996	0	256
3012	1438	996	0	260
3015	1438	997	0	259
3018	1438	998	0	258
3021	1438	999	0	259
3024	1438	999	0	260
3027	1438	999	0	260
3030	1438	999	0	260
3033	1438	999	0	263
3036	1438	997	0	267
3039	1438	998	0	273
3042	1437	997	0	277
3045	1440	996	0	285
3048	1441	996	0	286
3051	1439	997	0	285
3054	1438	997	0	285
3057	1437	997	0	286
3060	1437	997	0	287
3063	1438	998	0	287
3066	1438	998	0	289
3069	1439	998	0	291
3072	1440	998	0	294
3075	1441	998	0	303
3078	1442	997	0	308
3081	1446	996	0	311
3084	1447	992	0	311
3087	1447	991	0	313
3090	1446	991	0	315
3093	1446	990	0	317
3096	1446	989	0	318
3099	1446	988	0	319
3102	1446	988	0	318
3105	1446	987	0	320
3108	1447	986	0	322
3111	1447	985	0	324
3114	1447	986	0	322
3117	1447	987	0	319
3120	1447	987	0	319
3123	1447	987	0	321
3126	1447	988	0	321
3129	1447	988	0	320
3132	1447	987	0	323
3135	1447	988	0	324
3138	1448	988	0	327
3141	1448	987	0	328
3144	1448	987	0	325
3147	1448	988	0	322
3150	1447	989	0	322
3153	1447	989	0	323
3156	1447	989	0	322
3159	1447	988	0	323
3162	1447	988	0	323
3165	1448	988	0	323
3168	1448	988	0	323
3171	1448	987	0	323
3174	1448	987	0	325
3177	1448	987	0	325
3180	1449	988	0	327
3183	1449	989	0	327
3186	1449	988	0	329
3189	1449	988	0	329
3192	1449	988	0	328
3195	1449	988	0	328
3198	1449	988	0	328
3201	1449	988	0	328
3204	1449	988	0	328
3207	1449	988	0	328
3210	1449	988	0	329
3213	1450	988	0	327
3216	1450	988	0	327
3219	1451	988	0	324
3222	1452	988	0	322
3225	1452	988	0	321
3228	1452	988	0	322
3231	1451	988	0	322
3234	1451	988	0	321
3237	1451	989	0	322
3240	1451	989	0	322
3243	1451	988	0	319
3246	1451	988	0	319
3249	1451	988	0	319
3252	1452	988	0	319
3255	1451	988	0	320
3258	1451	988	0	320
3261	1451	988	0	322
3264	1451	988	0	321
3267	1452	988	0	321
3270	1452	988	0	322
3273	1452	988	0	321
3276	1453	988	0	324
3279	1453	988	0	324
3282	1452	987	0	325
3285	1452	988	0	322
3288	1452	988	0	321
3291	1451	988	0	321
3294	1451	990	0	325
3297	1452	990	0	324
3300	1451	991	0	327
3303	1450	991	0	325
3306	1449	991	0	324
3309	1450	991	0	325
3312	1449	991	0	324
3315	1449	991	0	323
3318	1449	991	0	324
3321	1449	990	0	323
3324	1448	992	0	322
3327	1447	992	0	320
3330	1445	991	0	314
3333	1441	990	0	312
3336	1438	991	0	312
3339	1436	991	0	315
3342	1435	990	0	320
3345	1434	988	0	322
3348	1434	988	0	321
3351	1434	988	0	321
3354	1434	988	0	322
3357	1435	988	0	322
3360	1435	989	0	323
3363	1436	989	0	327
3366	1437	989	0	328
3369	1438	988	0	323
3372	1439	988	0	320
3375	1438	988	0	319
3378	1436	988	0	319
3381	1437	989	0	322
3384	1438	989	0	323
3387	1438	989	0	323
3390	1437	990	0	324
3393	1439	990	0	327
3396	1440	990	0	330
3399	1442	990	0	330
3402	1443	990	0	332
3405	1443	990	0	332
3408	1444	990	0	332
3411	1444	990	0	333
3414	1445	989	0	331
3417	1445	989	0	329
3420	1445	989	0	329
3423	1446	989	0	328
3426	1446	989	0	327
3429	1446	989	0	328
3432	1447	989	0	326
3435	1447	989	0	325
3438	1448	989	0	325
3441	1448	991	0	323
3444	1447	990	0	324
3447	1447	989	0	325
3450	1447	989	0	327
3453	1447	990	0	329
3456	1447	990	0	332
3459	1448	990	0	334
3462	1448	990	0	333
3465	1447	989	0	333
3468	1448	988	0	336
3471	1448	988	0	335
3474	1447	987	0	333
3477	1448	988	0	335
3480	1448	988	0	335
3483	1448	988	0	336
3486	1448	988	0	336
3489	1448	988	0	335
3492	1448	988	0	334
3495	1449	987	0	334
3498	1449	987	0	334
3501	1449	987	0	334
3504	1449	987	0	335
3507	1449	987	0	335
3510	1450	987	0	334
3513	1450	987	0	333
3516	1449	987	0	334
3519	1449	987	0	334
3522	1450	988	0	334
3525	1450	987	0	333
3528	1450	987	0	335
3531	1450	988	0	334
3534	1450	988	0	333
3537	1450	988	0	332
3540	1451	988	0	332
3543	1451	988	0	331
3546	1451	988	0	332
3549	1451	988	0	333
3552	1451	988	0	334
3555	1451	988	0	334
3558	1451	988	0	334
3561	1451	988	0	334
3564	1451	989	0	334
3567	1450	989	0	333
3570	1450	989	0	333
3573	1451	989	0	334
3576	1451	989	0	334
3579	1451	989	0	334
3582	1451	989	0	334
3585	1451	989	0	335
3588	1451	989	0	335
3591	1451	989	0	334
3594	1451	988	0	334
3597	1451	988	0	335
3600	1451	988	0	335
3603	1450	988	0	335
3606	1449	987	0	338
3609	1451	986	0	342
3612	1449	986	0	344
3615	1447	987	0	341
3618	1445	987	0	343
3621	1446	987	0	344
3624	1447	988	0	347
3627	1447	988	0	348
3630	1447	988	0	347
3633	1449	987	0	344
3636	1448	986	0	344
3639	1449	986	0	344
3642	1449	985	0	345
3645	1449	985	0	344
3648	1449	985	0	344
3651	1449	985	0	344
3654	1449	985	0	344
3657	1449	985	0	344
3660	1449	986	0	344
3663	1450	985	0	341
3666	1450	984	0	340
3669	1450	984	0	342
3672	1448	986	0	336
3675	1449	985	0	340
3678	1449	984	0	344
3681	1449	985	0	344
3684	1449	985	0	342
3687	1448	984	0	344
3690	1447	984	0	344
3693	1447	984	0	344
3696	1448	984	0	343
3699	1449	985	0	343
3702	1449	984	0	343
3705	1449	984	0	343
3708	1449	985	0	344
3711	1449	985	0	344
3714	1449	985	0	344
3717	1449	985	0	342
3720	1448	986	0	342
3723	1447	985	0	339
3726	1446	986	0	341
3729	1445	987	0	340
3732	1446	986	0	341
3735	1445	987	0	340
3738	1445	987	0	338
3741	1447	987	0	336
3744	1446	988	0	337
3747	1447	987	0	336
3750	1447	988	0	335
3753	1447	987	0	334
3756	1447	988	0	337
3759	1447	988	0	337
3762	1447	988	0	338
3765	1447	988	0	339
3768	1449	987	0	339
3771	1449	986	0	339
3774	1450	986	0	337
3777	1450	986	0	339
3780	1451	986	0	338
3783	1451	986	0	339
3786	1452	986	0	340
3789	1451	986	0	340
3792	1452	986	0	341
3795	1451	986	0	337
3798	1451	986	0	338
3801	1451	986	0	337
3804	1450	986	0	336
3807	1451	986	0	334
3810	1451	986	0	333
3813	1451	986	0	333
3816	1450	986	0	331
3819	1451	985	0	334
3822	1452	985	0	333
3825	1453	986	0	334
3828	1453	984	0	336
3831	1453	984	0	334
3834	1453	983	0	334
3837	1452	983	0	330
3840	1451	985	0	327
3843	1452	986	0	325
3846	1452	986	0	326
3849	1451	985	0	325
3852	1451	985	0	323
3855	1451	986	0	322
3858	1452	985	0	323
3861	1452	985	0	324
3864	1452	985	0	324
3867	1452	985	0	323
3870	1452	985	0	325
3873	1452	985	0	324
3876	1453	984	0	327
3879	1453	982	0	328
3882	1453	982	0	328
3885	1452	983	0	329
3888	1452	983	0	329
3891	1452	984	0	327
3894	1452	987	0	326
3897	1453	989	0	327
3900	1452	989	0	330
3903	1453	984	0	335
3906	1452	984	0	336
3909	1452	983	0	340
3912	1452	983	0	342
3915	1453	982	0	344
3918	1455	982	0	348
3921	1454	985	0	356
3924	1454	985	0	356
3927	1455	985	0	357
3930	1458	984	0	358
3933	1458	984	0	354
3936	1457	984	0	354
3939	1458	984	0	359
3942	1457	982	0	355
3945	1456	981	0	355
3948	1456	982	0	0
3951	1456	981	0	3
3954	1454	982	0	5
3957	1454	982	0	5
3960	1453	982	0	9
3963	1454	984	0	16
3966	1453	985	0	21
3969	1452	986	0	22
3972	1453	986	0	22
3975	1454	987	0	25
3978	1453	990	0	29
3981	1452	991	0	33
3984	1450	991	0	37
3987	1451	991	0	37
3990	1451	990	0	36
3993	1451	991	0	35
3996	1453	990	0	35
3999	1453	990	0	39
4002	1454	990	0	42
4005	1454	990	0	44
4008	1454	991	0	44
4011	1454	991	0	46
4014	1453	991	0	42
4017	1453	991	0	44
4020	1453	990	0	45
4023	1451	990	0	45
4026	1451	990	0	43
4029	1451	989	0	43
4032	1452	989	0	38
4035	1451	989	0	39
4038	1452	989	0	41
4041	1452	989	0	42
4044	1453	988	0	42
4047	1453	989	0	43
4050	1454	989	0	46
4053	1454	989	0	47
4056	1455	989	0	44
4059	1455	990	0	47
4062	1455	991	0	47
4065	1455	991	0	47
4068	1456	990	0	46
4071	1456	990	0	44
4074	1456	991	0	44
4077	1456	991	0	45
4080	1457	991	0	41
4083	1458	990	0	41
4086	1459	990	0	41
4089	1458	989	0	39
4092	1458	990	0	41
4095	1458	990	0	42
4098	1459	990	0	43
4101	1459	990	0	43
4104	1459	990	0	42
4107	1458	990	0	41
4110	1458	990	0	42
4113	1459	990	0	42
4116	1458	990	0	42
4119	1458	990	0	43
4122	1459	990	0	42
4125	1458	990	0	42
4128	1459	990	0	41
4131	1459	990	0	40
4134	1460	989	0	38
4137	1460	989	0	39
4140	1460	989	0	40
4143	1460	989	0	41
4146	1459	989	0	42
4149	1459	989	0	41
4152	1460	988	0	39
4155	1460	989	0	40
4158	1459	989	0	41
4161	1459	989	0	41
4164	1459	989	0	43
4167	1459	989	0	44
4170	1460	989	0	42
4173	1461	989	0	41
4176	1461	988	0	40
4179	1461	988	0	40
4182	1461	988	0	40
4185	1461	988	0	39
4188	1461	987	0	38
4191	1462	988	0	39
4194	1461	988	0	41
4197	1460	989	0	42
4200	1461	988	0	43
4203	1461	989	0	41
4206	1461	989	0	41
4209	1461	989	0	40
4212	1460	989	0	40
4215	1459	989	0	39
4218	1460	989	0	38
4221	1461	989	0	37
4224	1461	989	0	38
4227	1462	989	0	37
4230	1462	989	0	37
4233	1462	989	0	39
4236	1462	989	0	39
4239	1463	989	0	39
4242	1463	989	0	40
4245	1463	989	0	39
4248	1463	989	0	39
4251	1465	988	0	36
4254	1463	988	0	42
4257	1461	987	0	42
4260	1461	987	0	40
4263	1462	986	0	36
4266	1462	986	0	31
4269	1463	987	0	28
4272	1462	986	0	27
4275	1460	986	0	31
4278	1459	986	0	30
4281	1460	986	0	31
4284	1460	987	0	31
4287	1460	987	0	29
4290	1460	987	0	31
4293	1460	987	0	32
4296	1460	987	0	29
4299	1461	986	0	28
4302	1461	987	0	28
4305	1461	987	0	28
4308	1461	987	0	28
4311	1461	986	0	28
4314	1462	986	0	30
4317	1462	986	0	30
4320	1461	986	0	28
4323	1461	986	0	28
4326	1460	987	0	27
4329	1460	987	0	27
4332	1460	986	0	25
4335	1459	986	0	29
4338	1459	986	0	29
4341	1459	987	0	25
4344	1458	987	0	27
4347	1458	988	0	29
4350	1459	989	0	33
4353	1459	989	0	36
4356	1458	990	0	39
4359	1457	990	0	43
4362	1456	992	0	44
4365	1455	993	0	45
4368	1455	993	0	48
4371	1454	994	0	49
4374	1453	995	0	48
4377	1452	996	0	44
4380	1450	997	0	43
4383	1449	996	0	42
4386	1447	997	0	43
4389	1447	999	0	42
4392	1448	1000	0	40
4395	1449	999	0	38
4398	1448	1000	0	36
4401	1446	1000	0	33
4404	1445	1000	0	34
4407	1445	999	0	34
4410	1444	999	0	35
4413	1443	999	0	31
4416	1444	998	0	25
4419	1445	998	0	22
4422	1445	998	0	21
4425	1445	998	0	22
4428	1445	998	0	21
4431	1444	999	0	22
4434	1445	998	0	21
4437	1445	998	0	20
4440	1448	997	0	23
4443	1448	997	0	22
4446	1449	997	0	20
4449	1449	997	0	20
4452	1449	997	0	20
4455	1450	997	0	19
4458	1450	997	0	20
4461	1450	995	0	22
4464	1451	994	0	24
4467	1451	994	0	24
4470	1451	994	0	26
4473	1451	993	0	29
4476	1451	993	0	28
4479	1451	993	0	26
4482	1451	993	0	29
4485	1451	992	0	28
4488	1451	992	0	26
4491	1450	992	0	24
4494	1450	992	0	22
4497	1450	992	0	22
4500	1449	992	0	22
4503	1449	990	0	23
4506	1447	990	0	25
4509	1447	991	0	25
4512	1447	991	0	24
4515	1447	990	0	24
4518	1448	989	0	24
4521	1447	989	0	25
4524	1447	990	0	24
4527	1447	990	0	24
4530	1447	990	0	24
4533	1448	990	0	24
4536	1448	990	0	26
4539	1448	990	0	27
4542	1448	989	0	26
4545	1449	989	0	26
4548	1449	990	0	25
4551	1449	990	0	25
4554	1449	991	0	22
4557	1448	991	0	19
4560	1448	991	0	19
4563	1448	991	0	17
4566	1448	991	0	18
4569	1448	991	0	17
4572	1448	991	0	18
4575	1448	991	0	18
4578	1448	991	0	18
4581	1446	990	0	21
4584	1446	990	0	19
4587	1446	990	0	17
4590	1446	990	0	17
4593	1446	990	0	17
4596	1446	991	0	17
4599	1446	991	0	16
4602	1446	991	0	15
4605	1447	991	0	16
4608	1447	991	0	16
4611	1447	991	0	17
4614	1447	990	0	18
4617	1448	990	0	21
4620	1448	991	0	19
4623	1448	992	0	21
4626	1448	992	0	21
4629	1448	991	0	22
4632	1447	989	0	21
4635	1448	988	0	21
4638	1449	989	0	24
4641	1449	987	0	28
4644	1445	987	0	33
4647	1443	986	0	33
4650	1440	986	0	37
4653	1439	986	0	38
4656	1438	985	0	37
4659	1437	985	0	38
4662	1437	985	0	37
4665	1437	985	0	38
4668	1436	985	0	42
4671	1435	984	0	43
4674	1434	984	0	41
4677	1435	986	0	37
4680	1440	989	0	34
4683	1441	990	0	26
4686	1441	990	0	30
4689	1443	990	0	26
4692	1443	990	0	26
4695	1444	990	0	27
4698	1444	990	0	28
4701	1445	990	0	28
4704	1444	990	0	30
4707	1445	990	0	29
4710	1444	990	0	27
4713	1443	991	0	26
4716	1444	991	0	22
4719	1444	991	0	23
4722	1445	991	0	23
4725	1448	993	0	29
4728	1447	992	0	29
4731	1445	990	0	26
4734	1445	990	0	25
4737	1445	991	0	25
4740	1445	991	0	24
4743	1445	991	0	23
4746	1445	990	0	21
4749	1446	991	0	21
4752	1447	992	0	24
4755	1446	992	0	27
4758	1445	993	0	30
4761	1445	993	0	32
4764	1444	993	0	32
4767	1445	993	0	30
4770	1445	993	0	32
4773	1446	994	0	32
4776	1446	993	0	29
4779	1446	993	0	30
4782	1446	994	0	29
4785	1446	994	0	29
4788	1447	994	0	30
4791	1447	993	0	28
4794	1447	992	0	26
4797	1448	993	0	27
4800	1447	993	0	29
4803	1447	994	0	30
4806	1447	992	0	31
4809	1447	993	0	26
4812	1447	991	0	21
4815	1445	990	0	16
4818	1444	988	0	17
4821	1443	986	0	17
4824	1442	986	0	16
4827	1441	986	0	12
4830	1440	987	0	15
4833	1438	988	0	19
4836	1437	991	0	16
4839	1436	989	0	17
4842	1436	990	0	17
4845	1439	991	0	17
4848	1436	990	0	18
4851	1438	993	0	16
4854	1436	992	0	16
4857	1435	992	0	15
4860	1434	991	0	12
4863	1437	992	0	14
4866	1438	993	0	15
4869	1438	994	0	16
4872	1438	995	0	16
4875	1438	996	0	16
4878	1438	995	0	20
4881	1439	994	0	21
4884	1440	992	0	19
4887	1439	992	0	18
4890	1440	992	0	16
4893	1440	992	0	16
4896	1440	992	0	16
4899	1441	992	0	15
4902	1441	992	0	15
4905	1441	992	0	16
4908	1441	993	0	14
4911	1441	993	0	13
4914	1441	993	0	15
4917	1440	993	0	13
4920	1440	995	0	13
4923	1438	995	0	11
4926	1438	994	0	9
4929	1437	993	0	6
4932	1436	993	0	3
4935	1434	992	0	3
4938	1432	993	0	359
4941	1432	993	0	358
4944	1431	993	0	357
4947	1430	993	0	356
4950	1428	993	0	355
4953	1424	993	0	353
4956	1420	992	0	346
4959	1417	992	0	346
4962	1415	991	0	350
4965	1411	992	0	347
4968	1410	991	0	347
4971	1410	990	0	351
4974	1410	990	0	356
4977	1406	991	0	359
4980	1403	993	0	3
4983	1400	994	0	5
4986	1396	997	0	4
4989	1389	994	0	8
4992	1387	993	0	5
4995	1392	988	0	9
4998	1390	990	0	8
5001	1384	993	0	9
5004	1382	993	0	8
5007	1380	996	0	11
5010	1380	996	0	13
5013	1381	996	0	14
5016	1381	997	0	14
5019	1380	996	0	12
5022	1377	994	0	8
5025	1376	994	0	8
5028	1377	994	0	3
5031	1378	995	0	2
5034	1379	994	0	3
5037	1377	994	0	3
5040	1376	994	0	1
5043	1376	995	0	0
5046	1376	994	0	0
5049	1376	995	0	0
5052	1375	994	0	0
5055	1374	994	0	359
5058	1374	993	0	358
5061	1372	990	0	354
5064	1372	990	0	351
5067	1371	991	0	350
5070	1368	992	0	351
5073	1364	989	0	349
5076	1359	989	0	343
5079	1356	990	0	343
5082	1352	988	0	341
5085	1348	986	0	337
5088	1343	987	0	332
5091	1339	986	0	326
5094	1336	986	0	328
5097	1334	987	0	332
5100	1328	987	0	335
5103	1326	983	0	335
5106	1323	983	0	333
5109	1322	982	0	334
5112	1320	981	0	334
5115	1320	982	0	334
5118	1319	982	0	330
5121	1321	979	0	331
5124	1321	980	0	326
5127	1318	980	0	327
5130	1317	980	0	330
5133	1316	981	0	331
5136	1316	981	0	328
5139	1315	982	0	327
5142	1313	979	0	328
5145	1312	979	0	330
5148	1312	979	0	330
5151	1312	980	0	326
5154	1312	980	0	326
5157	1311	979	0	329
5160	1306	976	0	335
5163	1306	974	0	335
5166	1307	974	0	338
5169	1307	975	0	332
5172	1307	975	0	329
5175	1306	977	0	323
5178	1308	979	0	321
5181	1309	979	0	330
5184	1308	979	0	329
5187	1304	979	0	331
5190	1302	979	0	333
5193	1300	982	0	334
5196	1298	982	0	332
5199	1301	980	0	318
5202	1300	979	0	310
5205	1300	978	0	311
5208	1300	977	0	311
5211	1300	976	0	309
5214	1299	975	0	309
5217	1297	974	0	309
5220	1296	972	0	309
5223	1296	972	0	312
5226	1295	971	0	315
5229	1293	968	0	314
5232	1293	965	0	318
5235	1291	962	0	319
5238	1290	957	0	325
5241	1287	954	0	325
5244	1287	952	0	328
5247	1286	950	0	330
5250	1286	949	0	326
5253	1287	948	0	324
5256	1283	948	0	325
5259	1281	948	0	322
5262	1281	950	0	325
5265	1279	948	0	327
5268	1276	946	0	325
5271	1276	946	0	318
5274	1275	946	0	314
5277	1274	945	0	311
5280	1275	946	0	310
5283	1275	946	0	314
5286	1276	945	0	311
5289	1275	945	0	308
5292	1272	943	0	309
5295	1272	941	0	311
5298	1268	937	0	307
5301	1269	937	0	304
5304	1268	936	0	300
5307	1266	935	0	298
5310	1265	937	0	303
5313	1267	940	0	303
5316	1267	941	0	303
5319	1266	940	0	307
5322	1263	938	0	311
5325	1260	937	0	311
5328	1259	936	0	313
5331	1259	937	0	316
5334	1257	935	0	321
5337	1258	935	0	321
5340	1257	934	0	317
5343	1255	930	0	320
5346	1253	929	0	318
5349	1254	929	0	312
5352	1254	929	0	312
5355	1255	929	0	304
5358	1257	929	0	303
5361	1260	929	0	301
5364	1261	925	0	287
5367	1261	924	0	282
5370	1261	924	0	279
5373	1261	922	0	285
5376	1263	920	0	280
5379	1264	915	0	270
5382	1263	913	0	265
5385	1262	913	0	271
5388	1262	908	0	266
5391	1263	907	0	265
5394	1264	909	0	268
5397	1264	912	0	263
5409	1263	898	0	288
5412	1260	892	0	287
5415	1262	887	0	274
5418	1258	888	0	238
5421	1260	885	0	262
5424	1255	879	0	248
5427	1254	885	0	284
5430	1252	880	0	308
5451	1268	772	0	106
5460	1270	768	0	115
5466	1270	759	0	110
5469	1270	755	0	103
5520	1260	807	0	77
5523	1265	806	0	223
5556	1255	787	0	281
5559	1254	786	0	280
5562	1254	785	0	279
5565	1253	785	0	275
5568	1253	783	0	267
5571	1253	784	0	265
5574	1252	783	0	265
5577	1251	782	0	262
5580	1252	781	0	270
5583	1253	780	0	276
5586	1255	781	0	285
5589	1255	781	0	282
5592	1254	780	0	281
5595	1253	780	0	283
5598	1252	779	0	292
5601	1252	780	0	292
5604	1252	780	0	296
5607	1253	780	0	297
5610	1253	780	0	296
5613	1253	779	0	297
5616	1253	779	0	298
5619	1253	779	0	301
5622	1252	779	0	300
5625	1252	780	0	298
5628	1253	778	0	298
5631	1254	778	0	298
5634	1254	777	0	299
5637	1254	778	0	299
5640	1256	777	0	301
5643	1256	777	0	300
5646	1256	777	0	297
5649	1257	776	0	301
5652	1257	777	0	299
5655	1257	777	0	299
5658	1258	776	0	301
5661	1258	776	0	299
5664	1257	776	0	297
5667	1255	776	0	293
5670	1255	778	0	293
5673	1254	777	0	289
5676	1254	778	0	283
5679	1255	778	0	279
5682	1254	776	0	269
5685	1254	774	0	262
5688	1252	773	0	257
5691	1253	771	0	259
5694	1251	769	0	250
5697	1251	768	0	249
5700	1252	769	0	249
5703	1253	770	0	252
5706	1256	771	0	251
5709	1255	770	0	250
5712	1256	771	0	253
5715	1257	773	0	258
5718	1257	773	0	260
5721	1256	772	0	259
5724	1254	771	0	252
5727	1252	770	0	250
5730	1253	772	0	251
5733	1253	774	0	259
5736	1253	773	0	256
5739	1252	772	0	253
5742	1251	772	0	253
5745	1251	771	0	255
5748	1249	770	0	250
5751	1251	773	0	253
5754	1252	771	0	252
5757	1253	770	0	253
5760	1252	770	0	256
5763	1251	768	0	257
5766	1249	768	0	249
5769	1250	771	0	252
5772	1252	770	0	253
5775	1253	769	0	256
5778	1252	768	0	257
5781	1252	769	0	257
5784	1254	770	0	262
5787	1254	773	0	272
5790	1262	776	0	283
5793	1261	778	0	293
5796	1257	779	0	291
5799	1256	779	0	283
5802	1256	779	0	276
5805	1257	778	0	273
5808	1256	777	0	265
5811	1254	778	0	262
5814	1254	780	0	259
5817	1257	780	0	279
5820	1255	781	0	265
5823	1254	782	0	264
5826	1254	781	0	264
5829	1255	779	0	270
5832	1256	779	0	269
5835	1256	779	0	280
5838	1257	779	0	280
5841	1258	779	0	280
5844	1258	779	0	281
5847	1259	779	0	282
5850	1259	779	0	282
5853	1259	779	0	281
5856	1259	779	0	284
5859	1259	779	0	287
5862	1259	780	0	296
5865	1257	780	0	274
5868	1258	781	0	276
5871	1258	782	0	276
5874	1255	783	0	274
5877	1255	781	0	277
5880	1256	781	0	284
5883	1256	782	0	288
5886	1255	781	0	276
5889	1254	778	0	272
5892	1254	777	0	271
5895	1254	777	0	269
5898	1254	776	0	272
5901	1254	775	0	274
5904	1254	775	0	275
5907	1254	775	0	272
5910	1257	775	0	266
5913	1257	774	0	269
5916	1260	773	0	273
5919	1260	773	0	269
5922	1260	773	0	271
5925	1258	773	0	274
5928	1256	772	0	268
5931	1256	771	0	265
5934	1257	771	0	271
5937	1259	773	0	275
5940	1258	772	0	273
5943	1258	773	0	273
5946	1258	773	0	271
5949	1259	775	0	280
5952	1258	777	0	286
5955	1256	779	0	294
5958	1254	781	0	298
5961	1250	781	0	303
5964	1248	780	0	307
5967	1246	779	0	309
5970	1245	778	0	311
5973	1245	779	0	313
5976	1244	778	0	315
5979	1244	778	0	317
5982	1244	778	0	316
5985	1243	779	0	316
5988	1244	780	0	316
5991	1244	779	0	320
5994	1243	779	0	318
5997	1243	778	0	317
6000	1243	778	0	315
6003	1243	778	0	312
6006	1244	778	0	312
6009	1243	778	0	314
6012	1242	777	0	316
6015	1243	778	0	318
6018	1242	778	0	315
6021	1242	778	0	316
6024	1243	777	0	316
6027	1242	776	0	316
6030	1243	776	0	315
6033	1243	776	0	315
6036	1243	777	0	314
6039	1243	778	0	317
6042	1243	779	0	319
6045	1243	779	0	322
6048	1243	779	0	321
6051	1242	778	0	322
6054	1242	778	0	323
6057	1242	780	0	324
6060	1242	781	0	322
6063	1241	781	0	322
6066	1241	782	0	322
6069	1241	783	0	323
6072	1242	784	0	326
6075	1243	784	0	319
6078	1244	784	0	322
6081	1244	786	0	326
6084	1245	787	0	327
6087	1244	787	0	330
6090	1244	788	0	327
6093	1243	789	0	347
6096	1239	788	0	349
6099	1240	786	0	322
6102	1241	787	0	331
6105	1241	785	0	337
6108	1242	784	0	310
6111	1242	784	0	307
[truncated: 839 more rows]
