# Supplementary material for: Markerless tracking of an entire honey bee colony
Source: Nat Commun. 2021 Mar 19;12:1733. doi: 10.1038/s41467-021-21769-1 (PMC7979864; doi:10.1038/s41467-021-21769-1)
Supplement: Supplementary file 4 — Description of Additional Supplementary Files [file 41467_2021_21769_MOESM4_ESM.zip › raw_source/fig_5_sup_fig_21_22/S1_trajectories/000871.txt]

0	221	762	0	31
3	221	762	0	30
6	221	762	0	31
9	221	762	0	31
12	221	762	0	31
15	221	762	0	31
18	221	762	0	31
21	221	762	0	31
24	221	762	0	31
27	221	762	0	31
30	221	762	0	31
33	221	762	0	31
36	221	762	0	30
39	221	762	0	31
42	221	762	0	31
45	222	762	0	31
48	222	762	0	30
51	222	762	0	30
54	222	762	0	31
57	223	762	0	30
60	222	762	0	31
63	223	762	0	31
66	223	762	0	31
69	223	762	0	31
72	223	762	0	32
75	223	762	0	31
78	223	762	0	31
81	223	762	0	32
84	223	762	0	31
87	223	762	0	31
90	223	762	0	30
93	223	762	0	30
96	223	762	0	30
99	223	762	0	30
102	223	762	0	30
105	223	762	0	29
108	224	762	0	30
111	223	762	0	29
114	224	762	0	30
117	223	762	0	30
120	223	762	0	29
123	224	762	0	30
126	224	762	0	29
129	224	762	0	29
132	223	762	0	29
135	223	762	0	30
138	223	762	0	30
141	223	762	0	30
144	223	762	0	31
147	224	762	0	30
150	223	762	0	30
153	224	762	0	30
156	224	762	0	30
159	224	762	0	29
162	224	762	0	30
165	224	762	0	30
168	225	762	0	29
171	224	762	0	30
174	224	762	0	30
177	224	762	0	30
180	224	762	0	30
183	225	762	0	30
186	224	762	0	30
189	225	763	0	29
192	225	763	0	29
195	225	762	0	29
198	225	763	0	30
201	225	762	0	29
204	225	762	0	29
207	225	762	0	30
210	225	762	0	29
213	225	762	0	29
216	225	762	0	29
219	225	762	0	28
222	225	762	0	29
225	225	762	0	29
228	225	762	0	29
231	225	763	0	29
234	225	762	0	29
237	225	762	0	29
240	225	762	0	29
243	225	763	0	29
246	225	762	0	30
249	226	762	0	31
252	226	762	0	31
255	226	762	0	31
258	226	762	0	32
261	226	762	0	32
264	226	762	0	33
267	226	762	0	33
270	226	762	0	33
273	226	762	0	33
276	226	762	0	33
279	227	762	0	32
282	227	762	0	32
285	227	762	0	33
288	227	762	0	33
291	227	762	0	32
294	227	762	0	31
297	227	762	0	32
300	227	762	0	32
303	227	762	0	31
306	227	762	0	32
309	227	762	0	32
312	227	762	0	31
315	227	762	0	32
318	227	762	0	33
321	228	762	0	33
324	228	762	0	33
327	228	762	0	33
330	228	762	0	33
333	228	762	0	32
336	228	762	0	33
339	228	762	0	32
342	228	762	0	34
345	228	762	0	33
348	228	762	0	33
351	228	762	0	33
354	228	762	0	33
357	228	762	0	34
360	228	762	0	33
363	228	762	0	34
366	228	762	0	34
369	228	762	0	34
372	228	762	0	34
375	228	762	0	33
378	228	762	0	34
381	228	762	0	34
384	228	762	0	33
387	228	762	0	33
390	229	762	0	33
393	229	762	0	32
396	229	762	0	32
399	229	762	0	33
402	229	762	0	32
405	229	762	0	32
408	229	762	0	32
411	229	762	0	32
414	229	762	0	32
417	230	762	0	32
420	230	762	0	33
423	230	762	0	32
426	230	762	0	33
429	230	762	0	33
432	230	762	0	33
435	230	762	0	34
438	230	762	0	33
441	230	762	0	33
444	230	762	0	34
447	230	762	0	34
450	230	762	0	34
453	230	762	0	33
456	230	762	0	33
459	230	762	0	33
462	230	762	0	34
465	230	762	0	33
468	230	762	0	34
471	230	762	0	33
474	231	762	0	34
477	231	762	0	34
480	231	762	0	33
483	231	762	0	33
486	231	762	0	33
489	231	762	0	33
492	231	762	0	33
495	231	762	0	32
498	231	762	0	33
501	231	762	0	32
504	231	762	0	32
507	231	762	0	31
510	231	762	0	31
513	231	762	0	32
516	231	762	0	32
519	232	762	0	31
522	232	762	0	31
525	232	762	0	31
528	232	762	0	30
531	232	762	0	31
534	232	761	0	31
537	232	762	0	32
540	232	762	0	32
543	232	762	0	33
546	232	762	0	33
549	232	762	0	34
552	232	762	0	33
555	232	762	0	33
558	232	762	0	33
561	232	762	0	33
564	232	762	0	33
567	232	762	0	33
570	232	762	0	33
573	232	762	0	33
576	232	762	0	33
579	232	762	0	33
582	233	762	0	33
585	233	762	0	33
588	233	762	0	33
591	233	762	0	33
594	233	762	0	33
597	233	762	0	34
600	233	763	0	34
603	233	763	0	34
606	233	763	0	35
609	233	763	0	35
612	233	763	0	36
615	233	763	0	36
618	233	763	0	37
621	233	763	0	37
624	234	763	0	37
627	234	763	0	37
630	234	763	0	36
633	234	763	0	36
636	234	763	0	36
639	234	763	0	37
642	234	763	0	36
645	234	763	0	36
648	234	763	0	36
651	234	763	0	36
654	234	763	0	35
657	234	763	0	36
660	234	763	0	35
663	234	763	0	35
666	234	763	0	35
669	234	763	0	35
672	234	763	0	35
675	234	763	0	35
678	235	763	0	35
681	235	763	0	35
684	235	763	0	35
687	234	763	0	36
690	235	763	0	35
693	235	763	0	34
696	235	763	0	35
699	235	763	0	35
702	235	763	0	33
705	235	763	0	33
708	235	763	0	34
711	235	763	0	34
714	235	763	0	33
717	235	763	0	33
720	235	764	0	34
723	235	764	0	34
726	236	764	0	35
729	236	764	0	33
732	236	764	0	34
735	236	764	0	35
738	236	764	0	34
741	236	764	0	35
744	237	764	0	35
747	237	764	0	34
750	237	764	0	33
753	237	764	0	33
756	237	764	0	34
759	237	764	0	34
762	237	764	0	34
765	237	764	0	34
768	237	764	0	34
771	238	764	0	34
774	237	764	0	34
777	238	764	0	34
780	238	764	0	34
783	238	764	0	34
786	238	764	0	34
789	238	764	0	34
792	238	764	0	34
795	238	764	0	34
798	238	764	0	35
801	238	764	0	34
804	238	764	0	34
807	238	764	0	36
810	238	764	0	36
813	238	764	0	35
816	238	764	0	37
819	238	765	0	36
822	238	764	0	36
825	238	765	0	38
828	238	764	0	36
831	238	765	0	38
834	238	764	0	36
837	239	765	0	37
840	239	765	0	38
843	239	765	0	38
846	239	765	0	38
849	239	765	0	37
852	239	765	0	39
855	239	765	0	38
858	239	765	0	39
861	239	765	0	38
864	239	765	0	39
867	239	765	0	38
870	239	765	0	37
873	239	765	0	37
876	239	765	0	37
879	239	765	0	37
882	239	765	0	36
885	239	765	0	36
888	239	765	0	35
891	239	765	0	36
894	239	765	0	36
897	239	765	0	36
900	239	765	0	36
903	239	765	0	36
906	239	765	0	37
909	240	765	0	36
912	240	765	0	36
915	240	765	0	37
918	240	765	0	36
921	240	765	0	37
924	240	765	0	36
927	240	765	0	36
930	240	765	0	35
933	240	765	0	36
936	240	765	0	36
939	240	765	0	36
942	240	765	0	37
945	240	765	0	36
948	240	765	0	36
951	240	765	0	36
954	240	765	0	36
957	240	765	0	37
960	240	765	0	36
963	241	765	0	37
966	241	765	0	38
969	241	765	0	37
972	241	765	0	40
975	241	765	0	38
978	241	765	0	38
981	241	765	0	38
984	241	765	0	39
987	241	765	0	39
990	241	765	0	39
993	241	765	0	39
996	241	765	0	38
999	241	765	0	39
1002	241	765	0	38
1005	241	765	0	39
1008	241	765	0	39
1011	241	765	0	38
1014	241	765	0	39
1017	241	765	0	39
1020	241	765	0	39
1023	241	765	0	39
1026	241	765	0	39
1029	241	765	0	40
1032	241	765	0	39
1035	241	765	0	40
1038	241	765	0	39
1041	242	765	0	39
1044	242	765	0	39
1047	242	765	0	39
1050	242	765	0	39
1053	242	765	0	39
1056	242	765	0	39
1059	242	765	0	38
1062	242	765	0	38
1065	242	765	0	41
1068	242	765	0	39
1071	242	765	0	38
1074	242	765	0	38
1077	242	765	0	39
1080	242	765	0	38
1083	242	765	0	39
1086	242	765	0	38
1089	242	765	0	39
1092	242	765	0	39
1095	242	765	0	39
1098	242	765	0	40
1101	242	765	0	40
1104	242	765	0	41
1107	242	765	0	41
1110	242	765	0	41
1113	242	765	0	41
1116	242	765	0	40
1119	242	765	0	40
1122	242	765	0	39
1125	242	765	0	39
1128	242	765	0	39
1131	242	765	0	40
1134	242	765	0	38
1137	242	765	0	38
1140	242	765	0	38
1143	242	765	0	37
1146	242	765	0	40
1149	242	765	0	39
1152	242	765	0	38
1155	242	765	0	37
1158	242	765	0	37
1161	242	765	0	37
1164	242	765	0	37
1167	242	765	0	37
1170	242	765	0	36
1173	242	765	0	35
1176	242	765	0	35
1179	242	765	0	35
1182	242	765	0	36
1185	243	765	0	36
1188	243	765	0	36
1191	243	765	0	36
1194	243	765	0	37
1197	243	765	0	37
1200	243	765	0	36
1203	243	765	0	36
1206	243	765	0	36
1209	243	765	0	37
1212	243	765	0	36
1215	243	765	0	36
1218	243	765	0	35
1221	243	765	0	35
1224	243	765	0	37
1227	243	765	0	34
1230	243	765	0	34
1233	243	765	0	33
1236	243	765	0	32
1239	244	765	0	32
1242	244	765	0	33
1245	244	765	0	33
1248	244	765	0	32
1251	244	765	0	32
1254	244	765	0	32
1257	244	765	0	32
1260	244	765	0	33
1263	244	765	0	33
1266	244	765	0	33
1269	244	765	0	32
1272	244	765	0	31
1275	244	765	0	32
1278	244	765	0	32
1281	244	765	0	33
1284	245	765	0	33
1287	245	765	0	32
1290	245	766	0	34
1293	245	766	0	35
1296	245	766	0	36
1299	245	766	0	35
1302	245	766	0	36
1305	245	766	0	36
1308	245	766	0	37
1311	245	766	0	37
1314	246	766	0	38
1317	246	766	0	37
1320	246	766	0	38
1323	246	766	0	38
1326	246	766	0	38
1329	246	766	0	39
1332	246	766	0	38
1335	246	766	0	40
1338	246	766	0	39
1341	246	766	0	40
1344	246	766	0	41
1347	246	766	0	41
1350	246	766	0	41
1353	247	766	0	41
1356	246	766	0	41
1359	246	766	0	40
1362	247	766	0	41
1365	246	766	0	40
1368	247	766	0	41
1371	247	766	0	41
1374	246	766	0	40
1377	247	765	0	37
1380	247	765	0	41
1383	247	766	0	41
1386	247	766	0	42
1389	247	766	0	42
1392	247	766	0	44
1395	247	766	0	41
1398	247	766	0	41
1401	247	766	0	40
1404	248	766	0	40
1407	248	766	0	40
1410	248	766	0	40
1413	248	766	0	40
1416	248	766	0	39
1419	248	766	0	40
1422	248	766	0	39
1425	248	766	0	40
1428	248	765	0	39
1431	248	766	0	40
1434	248	766	0	40
1437	247	766	0	40
1440	248	766	0	40
1443	248	766	0	41
1446	248	766	0	40
1449	247	766	0	40
1452	248	766	0	40
1455	247	765	0	40
1458	248	766	0	40
1461	248	765	0	40
1464	248	766	0	39
1467	248	766	0	40
1470	248	766	0	39
1473	248	766	0	40
1476	248	766	0	39
1479	248	766	0	40
1482	248	766	0	39
1485	248	766	0	39
1488	248	766	0	40
1491	248	766	0	40
1494	248	766	0	39
1497	248	766	0	40
1500	248	766	0	40
1503	248	766	0	40
1506	248	766	0	40
1509	248	766	0	40
1512	248	766	0	40
1515	248	766	0	39
1518	248	765	0	39
1521	248	766	0	40
1524	248	765	0	39
1527	248	765	0	41
1530	248	765	0	40
1533	248	765	0	39
1536	249	765	0	39
1539	248	765	0	39
1542	248	765	0	40
1545	248	765	0	40
1548	249	765	0	40
1551	248	765	0	40
1554	249	765	0	40
1557	249	765	0	40
1560	249	766	0	40
1563	249	765	0	40
1566	249	765	0	40
1569	249	765	0	40
1572	249	765	0	40
1575	249	765	0	40
1578	249	765	0	42
1581	249	765	0	42
1584	249	765	0	42
1587	249	765	0	42
1590	249	765	0	42
1593	249	765	0	42
1596	249	765	0	43
1599	249	765	0	42
1602	249	765	0	42
1605	249	765	0	42
1608	249	765	0	42
1611	249	765	0	43
1614	249	766	0	43
1617	250	765	0	43
1620	250	765	0	42
1623	250	766	0	43
1626	250	766	0	43
1629	250	766	0	44
1632	250	766	0	45
1635	250	766	0	45
1638	250	766	0	44
1641	250	766	0	45
1644	250	766	0	44
1647	250	766	0	44
1650	250	766	0	45
1653	250	766	0	45
1656	250	766	0	45
1659	250	766	0	44
1662	250	766	0	44
1665	250	766	0	44
1668	250	766	0	43
1671	250	766	0	43
1674	250	766	0	44
1677	250	766	0	44
1680	250	766	0	43
1683	250	766	0	44
1686	250	766	0	44
1689	250	766	0	43
1692	250	766	0	44
1695	250	766	0	43
1698	251	766	0	42
1701	251	766	0	42
1704	251	766	0	43
1707	251	766	0	42
1710	251	766	0	42
1713	251	766	0	42
1716	251	766	0	43
1719	251	766	0	42
1722	251	766	0	43
1725	251	766	0	42
1728	251	766	0	42
1731	251	766	0	43
1734	251	766	0	42
1737	251	766	0	42
1740	251	766	0	42
1743	251	767	0	43
1746	251	766	0	43
1749	251	767	0	43
1752	250	763	0	38
1755	242	761	0	29
1758	241	760	0	24
1761	239	761	0	28
1764	240	764	0	32
1767	240	763	0	28
1770	241	764	0	26
1773	242	762	0	28
1776	244	762	0	26
1779	245	763	0	25
1782	246	763	0	28
1785	246	762	0	25
1788	246	762	0	28
1791	245	761	0	28
1794	244	763	0	28
1797	241	759	0	12
1800	241	760	0	24
1803	241	762	0	17
1806	245	761	0	13
1809	246	760	0	14
1812	247	762	0	9
1815	248	762	0	7
1818	249	762	0	8
1821	249	762	0	8
1824	250	761	0	8
1827	250	761	0	7
1830	251	761	0	7
1833	251	761	0	6
1836	252	761	0	6
1839	252	761	0	3
1842	253	761	0	4
1845	253	761	0	4
1848	253	761	0	3
1851	254	761	0	3
1854	254	761	0	4
1857	255	760	0	4
1860	255	761	0	4
1863	255	760	0	5
1866	255	760	0	5
1869	255	760	0	6
1872	255	760	0	5
1875	255	760	0	6
1878	255	761	0	6
1881	255	761	0	6
1884	255	761	0	6
1887	257	761	0	6
1890	257	761	0	6
1893	255	761	0	6
1896	255	761	0	5
1899	255	761	0	6
1902	255	761	0	6
1905	255	761	0	6
1908	254	761	0	6
1911	255	760	0	6
1914	255	760	0	6
1917	255	760	0	6
1920	255	760	0	6
1923	255	760	0	6
1926	256	760	0	6
1929	256	760	0	7
1932	256	760	0	7
1935	256	760	0	7
1938	256	760	0	7
1941	256	760	0	7
1944	256	760	0	7
1947	256	760	0	7
1950	256	760	0	7
1953	258	760	0	8
1956	258	760	0	8
1959	258	760	0	8
1962	258	760	0	8
1965	258	760	0	9
1968	258	760	0	9
1971	258	760	0	9
1974	258	760	0	9
1977	258	760	0	8
1980	258	760	0	8
1983	258	760	0	8
1986	258	760	0	8
1989	258	760	0	8
1992	258	760	0	8
1995	258	760	0	9
1998	258	760	0	8
2001	258	760	0	8
2004	258	760	0	8
2007	258	760	0	8
2010	258	760	0	8
2013	258	760	0	8
2016	258	760	0	8
2019	258	760	0	8
2022	258	760	0	8
2025	258	760	0	8
2028	258	760	0	8
2031	259	760	0	7
2034	258	760	0	7
2037	259	760	0	8
2040	259	760	0	8
2043	259	760	0	7
2046	259	760	0	8
2049	259	760	0	7
2052	259	760	0	7
2055	259	760	0	7
2058	259	760	0	6
2061	259	760	0	6
2064	259	760	0	6
2067	259	760	0	6
2070	259	760	0	6
2073	259	760	0	6
2076	259	760	0	6
2079	259	760	0	7
2082	259	760	0	7
2085	259	760	0	6
2088	259	760	0	6
2091	259	760	0	6
2094	259	760	0	6
2097	259	760	0	6
2100	259	760	0	6
2103	259	760	0	6
2106	259	760	0	6
2109	259	760	0	6
2112	260	760	0	6
2115	260	760	0	6
2118	260	760	0	6
2121	260	760	0	6
2124	260	760	0	6
2127	260	760	0	6
2130	260	760	0	6
2133	260	760	0	6
2136	260	760	0	6
2139	261	760	0	6
2142	261	760	0	7
2145	261	760	0	6
2148	261	760	0	6
2151	261	760	0	6
2154	261	760	0	6
2157	261	760	0	7
2160	261	760	0	7
2163	261	760	0	7
2166	261	760	0	7
2169	261	760	0	7
2172	261	760	0	6
2175	261	760	0	7
2178	261	760	0	7
2181	261	760	0	7
2184	261	760	0	7
2187	261	760	0	7
2190	261	760	0	7
2193	261	760	0	7
2196	261	760	0	7
2199	261	760	0	7
2202	261	760	0	7
2205	261	760	0	7
2208	261	760	0	7
2211	261	760	0	7
2214	261	760	0	7
2217	261	760	0	7
2220	261	760	0	7
2223	261	760	0	7
2226	261	760	0	7
2229	261	760	0	6
2232	261	760	0	7
2235	261	760	0	7
2238	261	760	0	7
2241	261	760	0	7
2244	261	760	0	7
2247	261	760	0	7
2250	261	760	0	7
2253	261	760	0	7
2256	261	760	0	7
2259	261	760	0	7
2262	261	760	0	7
2265	261	760	0	6
2268	261	760	0	7
2271	261	760	0	7
2274	261	760	0	7
2277	261	760	0	7
2280	261	760	0	7
2283	261	760	0	7
2286	261	760	0	7
2289	261	760	0	7
2292	261	760	0	7
2295	261	760	0	7
2298	261	760	0	7
2301	261	760	0	7
2304	261	760	0	7
2307	261	760	0	7
2310	261	760	0	7
2313	261	760	0	7
2316	261	760	0	7
2319	261	760	0	7
2322	261	760	0	7
2325	261	760	0	7
2328	261	760	0	7
2331	261	760	0	7
2334	261	760	0	7
2337	261	760	0	7
2340	261	760	0	7
2343	261	760	0	7
2346	261	760	0	7
2349	261	760	0	6
2352	261	760	0	7
2355	261	760	0	7
2358	261	760	0	7
2361	261	760	0	7
2364	261	760	0	7
2367	261	760	0	7
2370	261	760	0	7
2373	261	760	0	7
2376	261	760	0	7
2379	261	760	0	7
2382	261	760	0	7
2385	261	760	0	6
2388	261	760	0	7
2391	261	760	0	6
2394	261	760	0	6
2397	261	760	0	7
2400	261	760	0	6
2403	261	760	0	7
2406	261	760	0	7
2409	261	760	0	7
2412	261	760	0	7
2415	261	760	0	7
2418	261	760	0	7
2421	261	759	0	7
2424	261	759	0	7
2427	261	759	0	7
2430	261	759	0	7
2433	261	759	0	7
2436	261	759	0	7
2439	261	759	0	7
2442	261	759	0	6
2445	261	760	0	7
2448	261	759	0	7
2451	261	759	0	7
2454	261	759	0	6
2457	261	759	0	6
2460	261	759	0	6
2463	262	759	0	6
2466	262	759	0	6
2469	262	759	0	7
2472	262	759	0	6
2475	262	759	0	6
2478	262	759	0	6
2481	262	759	0	6
2484	262	759	0	7
2487	262	759	0	6
2490	262	759	0	6
2493	262	759	0	6
2496	262	759	0	7
2499	262	759	0	7
2502	262	759	0	6
2505	262	759	0	6
2508	262	759	0	6
2511	262	759	0	7
2514	262	759	0	6
2517	262	759	0	7
2520	262	759	0	7
2523	262	759	0	7
2526	262	759	0	7
2529	262	759	0	7
2532	262	759	0	6
2535	262	759	0	7
2538	262	759	0	6
2541	262	759	0	7
2544	262	759	0	7
2547	262	759	0	6
2550	262	759	0	7
2553	262	759	0	6
2556	262	759	0	7
2559	262	759	0	6
2562	262	759	0	7
2565	262	759	0	7
2568	262	759	0	7
2571	262	759	0	7
2574	262	759	0	6
2577	262	759	0	7
2580	262	759	0	7
2583	262	759	0	7
2586	262	759	0	7
2589	263	759	0	7
2592	263	759	0	7
2595	263	759	0	6
2598	263	759	0	6
2601	263	759	0	7
2604	262	759	0	7
2607	263	759	0	6
2610	262	759	0	7
2613	263	759	0	7
2616	262	759	0	6
2619	262	759	0	6
2622	263	759	0	6
2625	262	759	0	7
2628	263	759	0	7
2631	263	759	0	7
2634	262	759	0	6
2637	262	759	0	7
2640	262	759	0	6
2643	263	759	0	6
2646	263	759	0	7
2649	263	759	0	7
2652	263	759	0	7
2655	263	759	0	7
2658	263	759	0	7
2661	263	759	0	6
2664	263	759	0	6
2667	263	759	0	6
2670	263	759	0	6
2673	263	759	0	6
2676	263	759	0	7
2679	263	759	0	6
2682	263	759	0	7
2685	263	759	0	6
2688	263	759	0	7
2691	263	759	0	6
2694	263	759	0	6
2697	263	759	0	6
2700	263	759	0	6
2703	263	759	0	6
2706	263	759	0	6
2709	263	759	0	6
2712	263	759	0	6
2715	263	759	0	6
2718	263	759	0	6
2721	263	759	0	6
2724	263	759	0	6
2727	263	759	0	6
2730	263	759	0	6
2733	263	759	0	6
2736	263	759	0	6
2739	263	759	0	6
2742	263	759	0	6
2745	263	759	0	6
2748	263	759	0	6
2751	263	759	0	6
2754	263	759	0	6
2757	263	759	0	6
2760	263	759	0	7
2763	263	759	0	7
2766	263	759	0	7
2769	264	759	0	7
2772	264	759	0	7
2775	264	759	0	7
2778	264	759	0	6
2781	264	759	0	7
2784	264	759	0	8
2787	263	759	0	7
2790	264	759	0	7
2793	264	759	0	7
2796	264	759	0	7
2799	264	759	0	7
2802	264	759	0	7
2805	264	759	0	7
2808	264	759	0	8
2811	264	759	0	7
2814	264	759	0	7
2817	264	759	0	7
2820	264	759	0	7
2823	264	759	0	7
2826	264	759	0	7
2829	264	759	0	7
2832	264	759	0	7
2835	264	759	0	6
2838	264	759	0	7
2841	264	759	0	7
2844	264	759	0	7
2847	264	759	0	7
2850	264	759	0	7
2853	264	759	0	7
2856	264	759	0	8
2859	264	759	0	7
2862	264	759	0	8
2865	264	759	0	7
2868	264	759	0	7
2871	264	759	0	7
2874	264	759	0	8
2877	264	759	0	7
2880	264	759	0	8
2883	264	759	0	8
2886	264	759	0	7
2889	264	759	0	8
2892	264	759	0	8
2895	264	759	0	7
2898	265	759	0	6
2901	265	759	0	7
2904	265	759	0	7
2907	264	759	0	7
2910	264	759	0	7
2913	264	759	0	7
2916	264	759	0	7
2919	264	759	0	8
2922	264	759	0	8
2925	264	759	0	7
2928	264	759	0	7
2931	264	759	0	8
2934	265	759	0	7
2937	264	759	0	7
2940	265	759	0	7
2943	265	759	0	7
2946	265	759	0	7
2949	265	759	0	7
2952	265	759	0	7
2955	265	759	0	7
2958	265	759	0	7
2961	265	759	0	7
2964	265	759	0	7
2967	264	759	0	7
2970	265	759	0	8
2973	265	759	0	7
2976	265	759	0	8
2979	265	759	0	7
2982	264	759	0	8
2985	265	759	0	7
2988	265	759	0	7
2991	265	759	0	7
2994	265	759	0	8
2997	265	759	0	7
3000	265	759	0	7
3003	265	759	0	7
3006	265	759	0	7
3009	265	759	0	8
3012	265	759	0	8
3015	265	759	0	7
3018	265	759	0	7
3021	265	759	0	8
3024	265	759	0	8
3027	265	759	0	8
3030	265	759	0	8
3033	265	759	0	8
3036	265	759	0	8
3039	265	759	0	8
3042	265	759	0	8
3045	265	759	0	8
3048	265	759	0	7
3051	265	759	0	8
3054	265	759	0	8
3057	265	759	0	8
3060	265	759	0	8
3063	265	759	0	8
3066	265	759	0	8
3069	265	759	0	8
3072	265	759	0	8
3075	265	759	0	8
3078	265	759	0	8
3081	265	759	0	8
3084	265	759	0	8
3087	265	759	0	8
3090	265	759	0	8
3093	265	759	0	8
3096	265	759	0	8
3099	265	759	0	8
3102	265	759	0	8
3105	265	759	0	8
3108	265	759	0	8
3111	265	759	0	8
3114	265	759	0	8
3117	265	759	0	8
3120	265	759	0	8
3123	265	759	0	8
3126	265	759	0	8
3129	265	759	0	8
3132	265	759	0	8
3135	265	759	0	8
3138	265	759	0	8
3141	265	759	0	8
3144	265	759	0	8
3147	265	759	0	7
3150	265	759	0	8
3153	265	759	0	7
3156	265	759	0	7
3159	265	759	0	7
3162	265	759	0	7
3165	265	759	0	7
3168	265	759	0	7
3171	265	759	0	7
3174	265	759	0	7
3177	265	759	0	7
3180	265	759	0	7
3183	265	759	0	7
3186	265	759	0	7
3189	265	759	0	7
3192	265	759	0	7
3195	265	759	0	7
3198	265	759	0	7
3201	265	759	0	7
3204	265	759	0	7
3207	265	759	0	7
3210	265	759	0	7
3213	265	759	0	7
3216	265	759	0	7
3219	265	759	0	7
3222	265	759	0	7
3225	265	759	0	7
3228	265	759	0	7
3231	265	759	0	7
3234	266	759	0	6
3237	266	759	0	7
3240	265	759	0	6
3243	265	759	0	6
3246	265	759	0	7
3249	265	759	0	7
3252	265	759	0	7
3255	266	759	0	6
3258	265	759	0	7
3261	265	759	0	7
3264	265	759	0	7
3267	265	759	0	7
3270	265	759	0	7
3273	266	759	0	6
3276	266	759	0	6
3279	266	759	0	6
3282	266	759	0	6
3285	266	759	0	6
3288	266	759	0	6
3291	266	759	0	6
3294	266	759	0	6
3297	266	759	0	7
3300	266	759	0	6
3303	266	759	0	6
3306	266	759	0	6
3309	266	759	0	6
3312	266	759	0	7
3315	266	759	0	7
3318	266	759	0	6
3321	266	759	0	6
3324	266	759	0	6
3327	266	759	0	6
3330	266	759	0	7
3333	266	759	0	7
3336	266	759	0	7
3339	266	759	0	7
3342	266	759	0	7
3345	266	759	0	7
3348	266	759	0	6
3351	266	759	0	6
3354	266	759	0	6
3357	266	759	0	7
3360	266	759	0	7
3363	266	759	0	7
3366	266	759	0	6
3369	266	759	0	7
3372	266	759	0	7
3375	266	759	0	7
3378	266	759	0	7
3381	266	759	0	7
3384	266	759	0	6
3387	266	759	0	7
3390	266	759	0	7
3393	266	759	0	7
3396	266	759	0	6
3399	266	759	0	6
3402	266	759	0	7
3405	266	759	0	7
3408	266	759	0	6
3411	266	759	0	7
3414	266	759	0	6
3417	266	759	0	7
3420	266	759	0	7
3423	266	759	0	7
3426	266	759	0	6
3429	266	759	0	6
3432	266	759	0	6
3435	266	759	0	7
3438	266	759	0	6
3441	266	759	0	7
3444	266	759	0	7
3447	266	759	0	7
3450	266	759	0	7
3453	266	759	0	7
3456	266	759	0	6
3459	266	759	0	6
3462	266	759	0	7
3465	266	759	0	7
3468	266	759	0	7
3471	266	759	0	7
3474	266	759	0	6
3477	266	759	0	6
3480	266	759	0	7
3483	266	759	0	6
3486	266	759	0	6
3489	266	759	0	6
3492	266	759	0	7
3495	266	759	0	7
3498	266	759	0	6
3501	266	759	0	6
3504	266	759	0	7
3507	266	759	0	6
3510	266	759	0	6
3513	266	759	0	6
3516	266	759	0	6
3519	266	759	0	7
3522	266	759	0	6
3525	266	759	0	6
3528	266	759	0	7
3531	266	759	0	6
3534	266	759	0	7
3537	266	759	0	7
3540	266	759	0	8
3543	266	759	0	7
3546	266	759	0	7
3549	266	759	0	6
3552	266	759	0	7
3555	266	759	0	7
3558	266	759	0	7
3561	266	759	0	7
3564	266	759	0	7
3567	266	759	0	7
3570	266	759	0	8
3573	266	759	0	7
3576	266	759	0	7
3579	266	759	0	7
3582	266	759	0	7
3585	266	759	0	7
3588	266	759	0	7
3591	266	759	0	7
3594	266	759	0	7
3597	266	759	0	7
3600	266	759	0	7
3603	266	759	0	7
3606	266	759	0	7
3609	266	759	0	7
3612	266	759	0	7
3615	266	759	0	7
3618	266	759	0	7
3621	266	759	0	7
3624	266	759	0	7
3627	266	759	0	7
3630	266	759	0	8
3633	266	759	0	7
3636	266	759	0	8
3639	266	759	0	8
3642	266	759	0	7
3645	266	759	0	8
3648	266	759	0	7
3651	266	759	0	7
3654	266	759	0	8
3657	266	759	0	8
3660	266	759	0	7
3663	266	759	0	7
3666	266	759	0	8
3669	266	759	0	8
3672	266	759	0	8
3675	266	759	0	8
3678	266	759	0	7
3681	266	759	0	8
3684	266	759	0	8
3687	266	759	0	8
3690	266	759	0	8
3693	266	759	0	8
3696	266	759	0	8
3699	266	759	0	8
3702	266	759	0	8
3705	266	759	0	8
3708	266	759	0	8
3711	266	759	0	8
3714	266	759	0	8
3717	266	759	0	9
3720	266	759	0	8
3723	266	759	0	8
3726	266	759	0	8
3729	266	759	0	8
3732	266	759	0	8
3735	266	759	0	8
3738	266	759	0	9
3741	266	760	0	9
3744	266	759	0	9
3747	266	759	0	8
3750	266	759	0	9
3753	266	759	0	9
3756	266	759	0	9
3759	266	759	0	9
3762	266	759	0	9
3765	266	760	0	9
3768	266	760	0	9
3771	266	760	0	9
3774	266	760	0	9
3777	266	760	0	9
3780	266	760	0	9
3783	266	760	0	9
3786	266	760	0	9
3789	266	760	0	9
3792	266	760	0	9
3795	266	760	0	10
3798	266	760	0	9
3801	266	760	0	9
3804	266	759	0	9
3807	266	759	0	9
3810	266	760	0	9
3813	266	760	0	9
3816	266	760	0	9
3819	266	760	0	9
3822	266	759	0	9
3825	266	760	0	9
3828	266	760	0	9
3831	266	760	0	9
3834	266	760	0	9
3837	266	760	0	9
3840	266	760	0	9
3843	266	760	0	9
3846	266	760	0	9
3849	266	760	0	10
3852	266	760	0	9
3855	266	760	0	9
3858	266	760	0	9
3861	266	760	0	9
3864	266	760	0	10
3867	266	760	0	9
3870	266	760	0	10
3873	266	760	0	9
3876	266	760	0	10
3879	266	760	0	9
3882	266	760	0	9
3885	266	760	0	10
3888	266	760	0	9
3891	266	760	0	9
3894	267	760	0	9
3897	266	760	0	9
3900	267	760	0	9
3903	267	760	0	9
3906	266	760	0	10
3909	267	760	0	9
3912	266	760	0	9
3915	266	760	0	9
3918	266	760	0	9
3921	267	760	0	9
3924	267	760	0	9
3927	266	760	0	9
3930	266	760	0	9
3933	266	760	0	9
3936	266	760	0	9
3939	267	760	0	9
3942	267	760	0	9
3945	267	760	0	9
3948	267	760	0	9
3951	267	760	0	9
3954	267	760	0	9
3957	266	760	0	9
3960	267	760	0	9
3963	267	760	0	9
3966	266	760	0	9
3969	266	760	0	9
3972	266	760	0	9
3975	267	760	0	9
3978	267	760	0	9
3981	266	760	0	9
3984	267	760	0	9
3987	267	760	0	9
3990	267	760	0	9
3993	267	760	0	9
3996	266	760	0	9
3999	266	760	0	9
4002	266	760	0	9
4005	267	760	0	9
4008	266	760	0	9
4011	267	760	0	9
4014	267	760	0	9
4017	267	760	0	9
4020	267	760	0	9
4023	267	760	0	8
4026	267	760	0	9
4029	267	760	0	9
4032	267	760	0	9
4035	266	760	0	9
4038	266	760	0	9
4041	266	760	0	9
4044	266	760	0	9
4047	266	760	0	9
4050	266	760	0	9
4053	266	760	0	10
4056	266	760	0	9
4059	266	760	0	9
4062	266	760	0	9
4065	266	760	0	9
4068	267	760	0	9
4071	266	760	0	9
4074	266	760	0	10
4077	266	760	0	10
4080	267	760	0	9
4083	266	760	0	9
4086	266	760	0	9
4089	266	760	0	8
4092	266	760	0	8
4095	266	760	0	9
4098	267	760	0	9
4101	266	760	0	9
4104	267	760	0	9
4107	267	760	0	9
4110	267	760	0	9
4113	267	760	0	9
4116	266	760	0	9
4119	266	760	0	9
4122	266	760	0	9
4125	266	760	0	9
4128	267	760	0	9
4131	267	760	0	9
4134	267	760	0	9
4137	266	760	0	9
4140	266	760	0	9
4143	267	760	0	9
4146	267	760	0	9
4149	267	760	0	9
4152	267	760	0	9
4155	267	760	0	9
4158	267	760	0	9
4161	267	760	0	9
4164	267	760	0	9
4167	267	760	0	9
4170	267	760	0	9
4173	267	760	0	9
4176	267	760	0	9
4179	267	760	0	9
4182	267	760	0	9
4185	267	760	0	9
4188	267	760	0	9
4191	267	760	0	9
4194	267	760	0	9
4197	267	760	0	9
4200	267	760	0	9
4203	267	760	0	9
4206	267	760	0	10
4209	267	760	0	9
4212	267	760	0	9
4215	267	760	0	9
4218	267	760	0	9
4221	267	760	0	9
4224	267	760	0	9
4227	267	760	0	9
4230	266	760	0	10
4233	267	760	0	9
4236	267	760	0	9
4239	267	760	0	9
4242	267	760	0	9
4245	267	760	0	9
4248	267	760	0	9
4251	267	760	0	9
4254	267	760	0	9
4257	267	760	0	9
4260	267	760	0	9
4263	267	760	0	10
4266	267	760	0	10
4269	267	760	0	10
4272	267	760	0	10
4275	267	760	0	10
4278	266	760	0	10
4281	267	760	0	9
4284	267	760	0	9
4287	266	760	0	9
4290	266	760	0	9
4293	266	760	0	9
4296	266	760	0	10
4299	266	760	0	10
4302	266	760	0	10
4305	266	760	0	10
4308	266	760	0	10
4311	266	760	0	10
4314	266	760	0	10
4317	266	760	0	10
4320	266	760	0	10
4323	266	760	0	10
4326	266	760	0	9
4329	266	760	0	9
4332	266	760	0	9
4335	266	760	0	9
4338	266	760	0	10
4341	266	760	0	9
4344	266	760	0	7
4347	266	760	0	8
4350	266	760	0	9
4353	266	760	0	9
4356	266	760	0	10
4359	266	760	0	9
4362	266	760	0	10
4365	266	760	0	9
4368	266	760	0	10
4371	265	760	0	10
4374	265	760	0	10
4377	265	760	0	10
4380	266	759	0	11
4383	265	759	0	11
4386	265	760	0	12
4389	265	760	0	11
4392	265	760	0	11
4395	265	760	0	10
4398	265	760	0	10
4401	265	760	0	10
4404	265	760	0	10
4407	265	760	0	10
4410	265	760	0	11
4413	265	760	0	10
4416	265	760	0	10
4419	265	760	0	10
4422	265	760	0	10
4425	265	760	0	11
4428	265	760	0	11
4431	265	760	0	10
4434	265	760	0	11
4437	265	760	0	10
4440	265	760	0	10
4443	265	760	0	9
4446	265	760	0	9
4449	265	760	0	10
4452	266	760	0	9
4455	266	760	0	9
4458	266	760	0	10
4461	266	760	0	9
4464	266	760	0	10
4467	266	759	0	11
4470	266	759	0	11
4473	266	760	0	11
4476	266	760	0	11
4479	266	759	0	11
4482	266	760	0	11
4485	266	760	0	9
4488	266	760	0	9
4491	266	760	0	11
4494	266	760	0	11
4497	267	760	0	9
4500	267	759	0	11
4503	266	760	0	11
4506	266	759	0	10
4509	266	761	0	11
4512	264	761	0	14
4515	265	760	0	11
4518	265	759	0	9
4521	265	759	0	8
4524	264	758	0	7
4527	264	758	0	6
4530	264	758	0	5
4533	264	757	0	4
4536	264	757	0	6
4539	265	757	0	6
4542	264	758	0	7
4545	264	758	0	8
4548	263	759	0	9
4551	263	759	0	6
4554	263	759	0	8
4557	263	760	0	8
4560	262	760	0	8
4563	262	760	0	7
4566	263	760	0	8
4569	263	760	0	9
4572	263	760	0	8
4575	263	760	0	9
4578	264	760	0	10
4581	264	760	0	10
4584	264	760	0	9
4587	264	760	0	9
4590	264	760	0	10
4593	264	760	0	11
4596	265	760	0	11
4599	265	761	0	11
4602	265	761	0	11
4605	265	761	0	11
4608	264	761	0	12
4611	263	760	0	11
4614	264	760	0	10
4617	264	760	0	10
4620	263	760	0	8
4623	263	759	0	7
4626	263	758	0	3
4629	263	759	0	4
4632	263	758	0	2
4635	264	758	0	2
4638	265	758	0	359
4641	265	758	0	359
4644	265	759	0	359
4647	266	761	0	7
4650	265	762	0	10
4653	265	762	0	12
4656	266	762	0	13
4659	265	761	0	11
4662	265	762	0	11
4665	265	762	0	12
4668	265	761	0	14
4671	265	762	0	12
4674	265	762	0	11
4677	265	762	0	9
4680	266	761	0	10
4683	265	760	0	11
4686	265	760	0	12
4689	266	760	0	11
4692	267	759	0	2
4695	267	758	0	2
4698	266	757	0	7
4701	266	757	0	18
4704	271	756	0	3
4707	272	757	0	2
4710	273	756	0	2
4713	271	756	0	6
4716	271	756	0	6
4719	269	756	0	6
4722	268	756	0	6
4725	269	756	0	5
4728	270	755	0	5
4731	272	755	0	8
4734	272	755	0	2
4737	270	756	0	7
4740	274	755	0	11
4743	271	757	0	12
4746	269	757	0	6
4749	274	755	0	11
4752	274	753	0	5
4755	274	753	0	359
4758	273	755	0	358
4761	274	755	0	7
4764	275	754	0	5
4767	277	754	0	5
4770	276	755	0	10
4773	276	754	0	8
4776	276	754	0	5
4779	275	754	0	1
4782	273	754	0	6
4785	271	753	0	9
4788	270	753	0	6
4791	270	753	0	3
4794	270	752	0	1
4797	272	752	0	0
4800	272	754	0	7
4803	272	753	0	7
4806	274	753	0	6
4809	275	753	0	2
4812	275	753	0	2
4815	276	754	0	5
4818	277	754	0	6
4821	276	754	0	6
4824	274	754	0	8
4827	276	754	0	7
4830	278	753	0	5
4833	279	753	0	7
4836	279	754	0	6
4839	278	755	0	9
4842	278	755	0	9
4845	278	755	0	9
4848	278	755	0	10
4851	278	755	0	10
4854	278	756	0	11
4857	278	757	0	14
4860	277	757	0	17
4863	280	759	0	23
4866	281	759	0	24
4869	282	760	0	20
4872	280	762	0	15
4875	277	762	0	13
4878	276	762	0	13
4881	274	762	0	13
4884	272	763	0	14
4887	272	764	0	10
4890	272	764	0	13
4893	272	764	0	14
4896	272	764	0	15
4899	273	764	0	14
4902	272	764	0	13
4905	272	764	0	14
4908	273	764	0	13
4911	274	764	0	13
4914	274	764	0	14
4917	276	764	0	15
4920	277	763	0	16
4923	278	763	0	17
4926	278	762	0	15
4929	279	761	0	13
4932	279	761	0	12
4935	279	761	0	11
4938	280	762	0	11
4941	275	763	0	13
4944	274	763	0	11
4947	272	763	0	11
4950	271	763	0	10
4953	270	761	0	15
4956	269	762	0	19
4959	267	762	0	20
4962	275	766	0	18
4965	272	766	0	7
4968	272	766	0	2
4971	271	766	0	2
4974	272	765	0	2
4977	272	762	0	350
4980	271	759	0	358
4983	271	759	0	0
4986	272	759	0	3
4989	269	765	0	8
4992	268	766	0	8
4995	267	767	0	8
4998	267	767	0	9
5001	268	766	0	9
5004	267	767	0	8
5007	267	769	0	6
5010	266	769	0	10
5013	266	767	0	5
5016	265	767	0	23
5019	263	766	0	19
5022	263	765	0	17
5025	265	764	0	21
5028	270	758	0	37
5031	268	759	0	30
5034	265	759	0	25
5037	263	759	0	27
5040	264	760	0	18
5043	262	762	0	16
5046	260	760	0	16
5049	259	759	0	19
5052	258	760	0	16
5055	258	762	0	11
5058	257	763	0	10
5061	256	760	0	1
5064	253	760	0	4
5067	251	762	0	11
5070	250	762	0	14
5073	250	765	0	22
5076	247	765	0	18
5079	246	763	0	17
5082	247	762	0	17
5085	246	761	0	16
5088	243	762	0	17
5091	242	763	0	18
5094	239	763	0	17
5097	237	762	0	12
5100	237	760	0	7
5103	237	759	0	3
5106	240	758	0	6
5109	240	758	0	5
5112	239	759	0	5
5115	240	759	0	5
5118	237	760	0	1
5121	235	759	0	358
5124	235	759	0	358
5127	234	762	0	12
5130	234	762	0	15
5133	231	760	0	11
5136	229	759	0	5
5139	225	758	0	358
5142	221	758	0	1
5145	216	765	0	16
5148	213	767	0	27
5151	210	765	0	15
5154	205	764	0	9
5157	204	762	0	4
5160	203	760	0	8
5163	204	759	0	8
5166	203	759	0	12
5169	203	762	0	14
5172	205	762	0	10
5175	206	760	0	13
5178	213	759	0	5
5181	214	761	0	2
5184	211	761	0	6
5187	213	761	0	359
5190	216	762	0	358
5193	214	762	0	356
5196	214	762	0	357
5199	212	762	0	355
5202	211	763	0	357
5205	198	765	0	29
5208	204	767	0	14
5211	204	770	0	11
5214	206	770	0	11
5217	206	770	0	7
5220	207	770	0	8
5223	207	769	0	9
5226	207	769	0	10
5229	206	770	0	8
5232	207	770	0	8
5235	207	770	0	10
5238	206	770	0	9
5241	207	769	0	6
5244	206	768	0	8
5247	205	768	0	11
5250	205	768	0	10
5253	205	769	0	10
5256	203	769	0	5
5259	203	769	0	8
5262	203	769	0	7
5265	204	770	0	2
5268	205	770	0	1
5271	205	771	0	359
5274	205	771	0	0
5277	206	771	0	1
5280	208	771	0	1
5283	209	770	0	359
5286	209	770	0	358
5289	209	771	0	0
5292	209	771	0	358
5295	209	771	0	359
5298	209	771	0	359
5301	209	771	0	359
5304	209	771	0	0
5307	209	771	0	0
5310	209	771	0	0
5313	209	771	0	0
5316	209	770	0	359
5319	210	771	0	359
5322	209	771	0	359
5325	209	771	0	359
5328	210	771	0	358
5331	210	771	0	358
5334	210	771	0	357
5337	210	771	0	358
5340	210	771	0	358
5343	210	771	0	357
5346	210	771	0	358
5349	210	771	0	358
5352	210	771	0	357
5355	210	771	0	358
5358	210	771	0	359
5361	210	771	0	359
5364	210	770	0	359
5367	210	771	0	0
5370	210	770	0	359
5373	211	770	0	359
5376	211	770	0	0
5379	211	770	0	0
5382	210	770	0	1
5385	210	770	0	0
5388	210	770	0	0
5391	210	770	0	0
5394	211	770	0	0
5397	210	770	0	359
5400	210	770	0	359
5403	211	770	0	0
5406	211	770	0	359
5409	211	770	0	359
5412	211	770	0	359
5415	211	770	0	0
5418	211	770	0	0
5421	211	770	0	0
5424	211	770	0	0
5427	211	770	0	0
5430	211	770	0	0
5433	211	770	0	0
5436	211	770	0	359
5439	211	770	0	359
5442	211	770	0	0
5445	211	770	0	359
5448	211	770	0	359
5451	212	770	0	359
5454	212	770	0	0
5457	212	770	0	0
5460	212	770	0	0
5463	212	770	0	0
5466	212	770	0	0
5469	212	770	0	0
5472	212	770	0	0
5475	212	770	0	0
5478	212	770	0	359
5481	212	770	0	359
5484	212	770	0	359
5487	212	770	0	359
5490	212	770	0	359
5493	212	770	0	359
5496	212	771	0	359
5499	212	770	0	0
5502	212	770	0	0
5505	212	770	0	359
5508	212	770	0	359
5511	212	770	0	359
5514	212	770	0	359
5517	212	770	0	359
5520	212	770	0	359
5523	212	770	0	359
5526	212	770	0	0
5529	212	770	0	0
5532	212	770	0	359
5535	212	770	0	359
5538	212	770	0	0
5541	212	770	0	0
5544	212	770	0	0
5547	212	770	0	0
5550	212	770	0	0
5553	212	771	0	0
5556	212	770	0	0
5559	212	770	0	0
5562	212	770	0	0
5565	212	770	0	0
5568	212	770	0	0
5571	212	770	0	0
5574	212	771	0	0
5577	212	770	0	0
5580	212	770	0	0
5583	212	770	0	0
5586	212	771	0	0
5589	212	771	0	0
5592	212	770	0	0
5595	212	771	0	0
5598	212	771	0	0
5601	212	770	0	359
5604	212	770	0	0
5607	212	770	0	0
5610	212	770	0	0
5613	212	771	0	0
5616	212	771	0	1
5619	212	771	0	1
5622	212	771	0	1
5625	212	771	0	1
5628	212	771	0	1
5631	212	771	0	1
5634	212	771	0	1
5637	212	771	0	1
5640	212	770	0	1
5643	212	770	0	1
5646	212	770	0	1
5649	212	771	0	1
5652	212	771	0	1
5655	212	771	0	1
5658	212	770	0	1
5661	212	770	0	1
5664	212	770	0	1
5667	212	771	0	1
5670	212	771	0	2
5673	212	771	0	1
5676	212	770	0	1
5679	212	770	0	1
5682	212	771	0	1
5685	212	771	0	1
5688	212	771	0	0
5691	212	771	0	1
5694	212	771	0	1
5697	212	771	0	1
5700	212	771	0	2
5703	212	771	0	2
5706	212	771	0	1
5709	212	771	0	2
5712	212	771	0	2
5715	212	771	0	1
5718	212	771	0	2
5721	212	771	0	2
5724	212	771	0	2
5727	212	771	0	2
5730	212	771	0	1
5733	212	771	0	2
5736	212	771	0	2
5739	212	771	0	2
5742	212	771	0	2
5745	212	771	0	2
5748	212	771	0	3
5751	212	771	0	3
5754	212	771	0	2
5757	212	771	0	3
5760	212	771	0	3
5763	212	771	0	3
5766	212	771	0	3
5769	212	771	0	3
5772	212	771	0	3
5775	212	771	0	4
5778	212	771	0	3
5781	212	771	0	3
5784	212	771	0	3
5787	212	771	0	4
5790	212	771	0	3
5793	212	771	0	4
5796	213	771	0	3
5799	213	771	0	3
5802	213	771	0	3
5805	213	771	0	3
5808	213	771	0	3
5811	213	771	0	3
5814	213	771	0	3
5817	213	771	0	3
5820	213	771	0	3
5823	213	771	0	4
5826	213	771	0	3
5829	212	771	0	3
5832	213	771	0	3
5835	213	771	0	5
5838	212	771	0	5
5841	212	771	0	5
5844	212	771	0	5
5847	213	771	0	4
5850	213	771	0	3
5853	213	771	0	4
5856	213	772	0	1
5859	212	771	0	2
5862	212	772	0	2
5865	212	772	0	2
5868	212	772	0	1
5871	213	772	0	2
5874	212	772	0	1
5877	212	772	0	0
5880	212	772	0	0
5883	212	772	0	359
5886	211	773	0	0
5889	212	769	0	355
5892	209	765	0	4
5895	209	767	0	350
5898	207	767	0	350
5901	206	767	0	350
5904	206	768	0	349
5907	207	768	0	349
5910	207	769	0	348
5913	207	770	0	348
5916	206	772	0	350
5919	206	773	0	350
5922	205	774	0	352
5925	204	774	0	354
5928	204	774	0	354
5931	204	774	0	352
5934	204	774	0	351
5937	204	774	0	353
5940	205	774	0	353
5943	206	773	0	353
5946	205	775	0	354
5949	205	775	0	352
5952	205	776	0	351
5955	205	777	0	349
5958	205	777	0	350
5961	205	777	0	349
5964	207	777	0	348
5967	207	777	0	348
5970	207	777	0	349
5973	208	777	0	350
5976	208	777	0	349
5979	207	777	0	351
5982	206	778	0	352
5985	206	778	0	352
5988	206	777	0	353
5991	206	778	0	353
5994	206	778	0	352
5997	207	778	0	349
[truncated: 996 more rows]
