# Supplementary material for: Markerless tracking of an entire honey bee colony
Source: Nat Commun. 2021 Mar 19;12:1733. doi: 10.1038/s41467-021-21769-1 (PMC7979864; doi:10.1038/s41467-021-21769-1)
Supplement: Supplementary file 4 — Description of Additional Supplementary Files [file 41467_2021_21769_MOESM4_ESM.zip › raw_source/fig_5_sup_fig_21_22/S1_trajectories/000440.txt]

0	1520	2001	0	181
3	1521	2001	0	182
6	1522	2002	0	187
9	1525	2003	0	185
12	1528	2004	0	181
15	1530	2005	0	178
18	1532	2005	0	176
21	1533	2005	0	176
24	1534	2006	0	180
27	1535	2005	0	188
30	1536	2003	0	194
33	1538	2001	0	189
36	1537	2002	0	191
39	1537	2004	0	187
42	1537	2005	0	179
45	1538	2007	0	178
48	1537	2008	0	178
51	1535	2008	0	176
54	1534	2008	0	173
57	1534	2008	0	174
60	1535	2008	0	180
63	1537	2007	0	179
66	1540	2004	0	182
69	1540	2004	0	180
72	1539	2003	0	183
75	1539	2002	0	182
78	1539	2001	0	173
81	1539	2004	0	165
84	1540	2005	0	162
87	1542	2005	0	159
90	1545	2004	0	151
93	1546	2004	0	152
96	1547	2004	0	146
99	1549	2005	0	139
102	1549	2005	0	136
105	1550	2005	0	134
108	1551	2005	0	132
111	1552	2006	0	129
114	1552	2007	0	129
117	1552	2008	0	130
120	1551	2010	0	132
123	1551	2014	0	129
126	1551	2014	0	133
129	1551	2015	0	138
132	1554	2015	0	131
135	1553	2015	0	130
138	1553	2015	0	132
141	1553	2014	0	133
144	1554	2014	0	133
147	1555	2013	0	132
150	1555	2012	0	130
153	1554	2013	0	129
156	1551	2012	0	133
159	1553	2010	0	128
162	1552	2010	0	132
165	1550	2010	0	136
168	1549	2011	0	132
171	1548	2011	0	133
174	1548	2012	0	132
177	1548	2013	0	136
180	1547	2014	0	138
183	1547	2015	0	136
186	1546	2017	0	136
189	1546	2018	0	137
192	1546	2019	0	139
195	1545	2019	0	142
198	1545	2020	0	146
201	1546	2021	0	144
204	1545	2024	0	149
207	1545	2027	0	159
210	1545	2028	0	158
213	1545	2028	0	157
216	1545	2029	0	157
219	1545	2030	0	159
222	1545	2031	0	164
225	1545	2032	0	167
228	1545	2033	0	170
231	1546	2033	0	175
234	1546	2033	0	175
237	1546	2034	0	175
240	1547	2034	0	176
243	1547	2036	0	178
246	1547	2038	0	180
249	1546	2039	0	183
252	1547	2040	0	186
255	1547	2041	0	192
258	1547	2041	0	192
261	1547	2042	0	191
264	1548	2042	0	192
267	1548	2042	0	191
270	1547	2042	0	189
273	1546	2041	0	191
276	1546	2041	0	189
279	1546	2041	0	184
282	1547	2041	0	185
285	1547	2041	0	186
288	1545	2040	0	190
291	1545	2039	0	184
294	1544	2039	0	184
297	1544	2038	0	186
300	1546	2037	0	190
303	1546	2037	0	188
306	1546	2037	0	184
309	1546	2039	0	183
312	1546	2039	0	186
315	1546	2040	0	188
318	1547	2040	0	185
321	1547	2039	0	184
324	1547	2038	0	185
327	1547	2038	0	181
330	1547	2039	0	179
333	1547	2039	0	180
336	1547	2039	0	177
339	1547	2039	0	179
342	1547	2039	0	178
345	1547	2040	0	179
348	1547	2040	0	179
351	1547	2039	0	179
354	1547	2040	0	180
357	1547	2040	0	180
360	1547	2039	0	179
363	1548	2039	0	178
366	1548	2039	0	176
369	1548	2038	0	175
372	1548	2038	0	175
375	1549	2037	0	175
378	1549	2037	0	177
381	1548	2037	0	179
384	1548	2036	0	179
387	1548	2035	0	178
390	1547	2034	0	177
393	1547	2034	0	175
396	1546	2035	0	175
399	1546	2035	0	172
402	1545	2035	0	172
405	1545	2035	0	172
408	1546	2036	0	171
411	1546	2035	0	172
414	1546	2035	0	174
417	1546	2034	0	174
420	1545	2034	0	175
423	1544	2034	0	173
426	1543	2034	0	172
429	1543	2034	0	169
432	1543	2034	0	169
435	1543	2034	0	168
438	1543	2034	0	168
441	1543	2035	0	167
444	1543	2035	0	165
447	1544	2036	0	165
450	1544	2037	0	167
453	1543	2037	0	167
456	1543	2037	0	170
459	1543	2037	0	171
462	1543	2037	0	173
465	1544	2037	0	173
468	1544	2037	0	171
471	1545	2038	0	169
474	1544	2038	0	170
477	1544	2038	0	171
480	1545	2038	0	173
483	1545	2038	0	174
486	1544	2037	0	176
489	1544	2038	0	178
492	1544	2037	0	178
495	1544	2037	0	179
498	1544	2037	0	185
501	1543	2037	0	184
504	1544	2037	0	185
507	1543	2037	0	184
510	1544	2038	0	183
513	1545	2038	0	177
516	1546	2039	0	177
519	1546	2038	0	180
522	1546	2038	0	183
525	1547	2037	0	191
528	1547	2037	0	191
531	1547	2037	0	191
534	1547	2037	0	191
537	1547	2037	0	189
540	1547	2038	0	184
543	1547	2038	0	180
546	1549	2038	0	180
549	1549	2037	0	180
552	1547	2037	0	184
555	1547	2037	0	185
558	1548	2037	0	185
561	1548	2038	0	182
564	1547	2038	0	184
567	1546	2039	0	183
570	1546	2040	0	186
573	1545	2039	0	187
576	1545	2039	0	190
579	1545	2039	0	192
582	1545	2039	0	193
585	1545	2038	0	192
588	1544	2039	0	190
591	1544	2038	0	192
594	1544	2038	0	192
597	1545	2038	0	190
600	1544	2038	0	191
603	1544	2038	0	189
606	1544	2038	0	190
609	1544	2039	0	188
612	1544	2039	0	189
615	1543	2039	0	189
618	1543	2038	0	188
621	1544	2039	0	187
624	1544	2039	0	187
627	1544	2040	0	185
630	1544	2040	0	187
633	1544	2040	0	188
636	1545	2039	0	190
639	1545	2039	0	190
642	1544	2040	0	190
645	1545	2040	0	189
648	1545	2040	0	188
651	1545	2040	0	189
654	1546	2041	0	186
657	1546	2041	0	185
660	1546	2042	0	186
663	1547	2041	0	187
666	1546	2041	0	182
669	1547	2040	0	183
672	1547	2040	0	181
675	1548	2040	0	184
678	1549	2040	0	186
681	1550	2040	0	184
684	1550	2039	0	183
687	1551	2039	0	181
690	1550	2039	0	181
693	1552	2040	0	181
696	1553	2040	0	175
699	1553	2040	0	175
702	1554	2040	0	178
705	1555	2039	0	178
708	1556	2039	0	175
711	1557	2039	0	175
714	1558	2039	0	177
717	1558	2039	0	175
720	1558	2039	0	175
723	1559	2039	0	174
726	1558	2039	0	174
729	1559	2039	0	175
732	1559	2040	0	175
735	1559	2040	0	176
738	1560	2040	0	176
741	1560	2040	0	177
744	1560	2040	0	176
747	1560	2040	0	176
750	1560	2040	0	176
753	1560	2040	0	174
756	1561	2041	0	175
759	1562	2041	0	173
762	1562	2041	0	171
765	1562	2041	0	172
768	1561	2041	0	173
771	1561	2041	0	173
774	1562	2042	0	172
777	1562	2043	0	174
780	1562	2043	0	174
783	1562	2044	0	173
786	1564	2045	0	170
789	1564	2045	0	174
792	1563	2046	0	174
795	1563	2046	0	174
798	1563	2046	0	173
801	1564	2046	0	174
804	1564	2045	0	174
807	1563	2045	0	174
810	1563	2045	0	174
813	1563	2045	0	179
816	1564	2044	0	179
819	1564	2044	0	182
822	1564	2044	0	182
825	1564	2044	0	183
828	1564	2043	0	179
831	1564	2043	0	177
834	1565	2042	0	175
837	1564	2042	0	176
840	1564	2041	0	177
843	1564	2041	0	178
846	1564	2040	0	184
849	1564	2039	0	189
852	1564	2038	0	192
855	1564	2038	0	193
858	1564	2037	0	194
861	1565	2037	0	194
864	1565	2037	0	194
867	1566	2036	0	197
870	1565	2035	0	191
873	1562	2036	0	190
876	1563	2035	0	191
879	1565	2035	0	186
882	1567	2034	0	183
885	1568	2033	0	176
888	1569	2033	0	169
891	1569	2035	0	155
894	1570	2037	0	157
897	1571	2040	0	164
900	1573	2042	0	165
903	1574	2042	0	164
906	1573	2041	0	162
909	1574	2041	0	160
912	1574	2041	0	161
915	1574	2040	0	162
918	1574	2040	0	161
921	1574	2040	0	161
924	1574	2041	0	162
927	1575	2041	0	164
930	1575	2042	0	163
933	1576	2043	0	164
936	1576	2044	0	167
939	1576	2045	0	167
942	1576	2045	0	169
945	1575	2046	0	172
948	1576	2046	0	174
951	1574	2046	0	175
954	1574	2046	0	173
957	1575	2045	0	174
960	1575	2045	0	175
963	1575	2045	0	173
966	1575	2046	0	173
969	1575	2046	0	173
972	1575	2046	0	174
975	1575	2047	0	175
978	1575	2047	0	177
981	1574	2047	0	177
984	1575	2047	0	178
987	1575	2047	0	175
990	1575	2048	0	177
993	1575	2048	0	177
996	1575	2048	0	176
999	1575	2048	0	177
1002	1575	2048	0	176
1005	1575	2048	0	174
1008	1575	2048	0	176
1011	1575	2048	0	177
1014	1575	2048	0	178
1017	1575	2048	0	178
1020	1575	2048	0	178
1023	1574	2048	0	177
1026	1573	2048	0	177
1029	1573	2048	0	177
1032	1573	2048	0	173
1035	1574	2048	0	174
1038	1576	2047	0	176
1041	1576	2046	0	175
1044	1576	2046	0	175
1047	1577	2046	0	175
1050	1576	2045	0	174
1053	1577	2045	0	174
1056	1578	2046	0	182
1059	1580	2045	0	192
1062	1581	2044	0	197
1065	1580	2040	0	205
1068	1582	2039	0	210
1071	1582	2036	0	212
1074	1582	2035	0	218
1077	1582	2037	0	221
1080	1581	2036	0	222
1083	1581	2035	0	226
1086	1581	2037	0	228
1089	1582	2040	0	230
1092	1584	2041	0	237
1095	1584	2042	0	242
1098	1586	2042	0	240
1101	1589	2041	0	249
1104	1588	2041	0	248
1107	1588	2041	0	250
1110	1589	2041	0	249
1113	1591	2042	0	257
1116	1591	2042	0	252
1119	1590	2043	0	251
1122	1590	2043	0	251
1125	1590	2043	0	255
1128	1589	2042	0	250
1131	1588	2041	0	250
1134	1588	2040	0	249
1137	1588	2040	0	248
1140	1588	2039	0	249
1143	1588	2039	0	250
1146	1588	2039	0	247
1149	1588	2039	0	249
1152	1588	2039	0	250
1155	1588	2040	0	244
1158	1588	2039	0	245
1161	1588	2038	0	251
1164	1589	2034	0	262
1167	1591	2032	0	269
1170	1591	2033	0	279
1173	1591	2032	0	288
1176	1590	2032	0	291
1179	1590	2033	0	294
1182	1589	2032	0	292
1185	1589	2032	0	288
1188	1589	2032	0	287
1191	1589	2033	0	287
1194	1590	2035	0	289
1197	1590	2034	0	290
1200	1591	2034	0	294
1203	1591	2033	0	294
1206	1593	2033	0	303
1209	1596	2035	0	312
1212	1596	2034	0	316
1215	1597	2033	0	324
1218	1598	2032	0	327
1221	1598	2032	0	328
1224	1598	2033	0	333
1227	1597	2033	0	334
1230	1597	2033	0	333
1233	1597	2033	0	337
1236	1597	2032	0	338
1239	1597	2033	0	334
1242	1599	2032	0	332
1245	1599	2031	0	330
1248	1599	2030	0	331
1251	1598	2031	0	327
1254	1599	2031	0	335
1257	1600	2031	0	337
1260	1600	2032	0	343
1263	1601	2032	0	350
1266	1599	2034	0	355
1269	1599	2034	0	357
1272	1601	2034	0	358
1275	1601	2035	0	2
1278	1601	2035	0	6
1281	1602	2035	0	10
1284	1602	2034	0	11
1287	1602	2035	0	14
1290	1602	2035	0	12
1293	1601	2035	0	13
1296	1601	2033	0	7
1299	1600	2030	0	7
1302	1599	2031	0	8
1305	1597	2032	0	9
1308	1595	2031	0	11
1311	1595	2031	0	8
1314	1594	2030	0	9
1317	1593	2030	0	9
1320	1593	2029	0	9
1323	1593	2029	0	12
1326	1592	2029	0	16
1329	1592	2029	0	18
1332	1592	2029	0	16
1335	1592	2029	0	15
1338	1592	2028	0	18
1341	1591	2028	0	18
1344	1591	2028	0	13
1347	1589	2027	0	16
1350	1589	2027	0	17
1353	1589	2025	0	20
1356	1589	2024	0	19
1359	1588	2024	0	18
1362	1588	2024	0	16
1365	1588	2023	0	11
1368	1588	2023	0	11
1371	1588	2023	0	10
1374	1588	2022	0	11
1377	1587	2022	0	10
1380	1587	2022	0	10
1383	1586	2022	0	11
1386	1585	2021	0	11
1389	1585	2021	0	12
1392	1585	2021	0	12
1395	1585	2021	0	11
1398	1585	2021	0	12
1401	1585	2021	0	14
1404	1585	2021	0	14
1407	1585	2021	0	12
1410	1585	2021	0	13
1413	1586	2021	0	12
1416	1586	2021	0	14
1419	1585	2021	0	14
1422	1585	2021	0	14
1425	1585	2021	0	15
1428	1585	2021	0	15
1431	1585	2021	0	14
1434	1585	2021	0	15
1437	1585	2021	0	16
1440	1585	2021	0	15
1443	1585	2020	0	16
1446	1585	2020	0	16
1449	1585	2021	0	16
1452	1585	2020	0	17
1455	1585	2020	0	17
1458	1585	2020	0	16
1461	1585	2020	0	18
1464	1585	2021	0	19
1467	1586	2020	0	17
1470	1585	2020	0	19
1473	1585	2021	0	19
1476	1585	2021	0	20
1479	1584	2021	0	20
1482	1584	2021	0	19
1485	1584	2021	0	22
1488	1584	2021	0	22
1491	1582	2021	0	22
1494	1581	2021	0	19
1497	1581	2021	0	19
1500	1581	2020	0	17
1503	1581	2020	0	16
1506	1581	2020	0	17
1509	1581	2020	0	19
1512	1581	2020	0	19
1515	1580	2020	0	18
1518	1580	2020	0	18
1521	1580	2020	0	19
1524	1579	2020	0	18
1527	1579	2019	0	19
1530	1579	2019	0	19
1533	1578	2019	0	19
1536	1578	2019	0	18
1539	1578	2019	0	19
1542	1578	2019	0	20
1545	1577	2019	0	20
1548	1577	2020	0	21
1551	1577	2020	0	19
1554	1577	2020	0	20
1557	1578	2019	0	23
1560	1578	2019	0	22
1563	1579	2018	0	23
1566	1580	2017	0	24
1569	1580	2017	0	27
1572	1579	2016	0	33
1575	1579	2015	0	39
1578	1579	2014	0	40
1581	1579	2015	0	42
1584	1578	2015	0	43
1587	1579	2015	0	44
1590	1579	2016	0	47
1593	1579	2015	0	55
1596	1580	2014	0	63
1599	1581	2013	0	67
1602	1581	2012	0	66
1605	1579	2010	0	71
1608	1578	2010	0	72
1611	1576	2010	0	73
1614	1576	2010	0	73
1617	1576	2009	0	72
1620	1575	2009	0	71
1623	1575	2009	0	74
1626	1575	2008	0	77
1629	1575	2007	0	78
1632	1576	2007	0	75
1635	1576	2006	0	73
1638	1576	2008	0	70
1641	1576	2008	0	71
1644	1576	2011	0	71
1647	1576	2012	0	70
1650	1576	2012	0	75
1653	1577	2019	0	66
1656	1577	2021	0	62
1659	1574	2020	0	58
1662	1572	2022	0	54
1665	1569	2023	0	52
1668	1568	2024	0	49
1671	1567	2025	0	48
1674	1564	2024	0	46
1677	1563	2025	0	47
1680	1562	2025	0	47
1683	1561	2025	0	47
1686	1560	2024	0	45
1689	1557	2025	0	48
1692	1558	2027	0	49
1695	1557	2026	0	47
1698	1555	2026	0	47
1701	1556	2026	0	49
1704	1556	2026	0	52
1707	1555	2027	0	54
1710	1555	2026	0	54
1713	1553	2025	0	55
1716	1553	2025	0	55
1719	1553	2026	0	56
1722	1554	2026	0	54
1725	1554	2026	0	52
1728	1554	2027	0	52
1731	1554	2026	0	52
1734	1554	2028	0	52
1737	1553	2028	0	52
1740	1553	2027	0	52
1743	1553	2028	0	52
1746	1553	2028	0	51
1749	1554	2029	0	49
1752	1555	2029	0	52
1755	1555	2030	0	49
1758	1554	2028	0	50
1761	1553	2029	0	53
1764	1552	2030	0	51
1767	1552	2030	0	52
1770	1553	2030	0	51
1773	1552	2030	0	49
1776	1552	2030	0	49
1779	1552	2030	0	46
1782	1552	2030	0	48
1785	1551	2030	0	49
1788	1551	2030	0	49
1791	1551	2030	0	50
1794	1550	2029	0	51
1797	1550	2029	0	49
1800	1551	2029	0	52
1803	1551	2029	0	51
1806	1551	2028	0	52
1809	1551	2028	0	54
1812	1553	2027	0	55
1815	1553	2026	0	57
1818	1555	2025	0	52
1821	1554	2025	0	53
1824	1555	2022	0	54
1827	1554	2022	0	54
1830	1554	2023	0	55
1833	1555	2025	0	53
1836	1554	2024	0	51
1839	1556	2023	0	48
1842	1556	2024	0	43
1845	1555	2024	0	30
1848	1554	2025	0	22
1851	1552	2025	0	19
1854	1547	2026	0	15
1857	1546	2027	0	14
1860	1543	2030	0	12
1863	1540	2030	0	9
1866	1539	2031	0	8
1869	1538	2032	0	7
1872	1538	2032	0	4
1875	1541	2033	0	2
1878	1542	2034	0	0
1881	1542	2034	0	359
1884	1542	2034	0	358
1887	1542	2034	0	356
1890	1543	2034	0	357
1893	1543	2035	0	359
1896	1543	2036	0	1
1899	1542	2037	0	2
1902	1541	2037	0	2
1905	1542	2039	0	1
1908	1542	2041	0	356
1911	1542	2042	0	351
1914	1542	2042	0	348
1917	1543	2042	0	169
1920	1543	2043	0	352
1923	1544	2044	0	355
1926	1543	2044	0	353
1929	1543	2044	0	345
1932	1542	2045	0	341
1935	1542	2043	0	341
1938	1541	2044	0	340
1941	1543	2046	0	339
1944	1542	2042	0	336
1947	1540	2040	0	338
1950	1539	2039	0	335
1953	1539	2040	0	337
1956	1539	2042	0	342
1959	1539	2043	0	341
1962	1538	2042	0	342
1965	1538	2043	0	341
1968	1538	2044	0	337
1971	1537	2044	0	336
1974	1537	2044	0	336
1977	1537	2045	0	335
1980	1539	2045	0	331
1983	1540	2044	0	329
1986	1539	2044	0	330
1989	1539	2045	0	328
1992	1539	2045	0	331
1995	1539	2045	0	334
1998	1538	2045	0	333
2001	1538	2045	0	336
2004	1539	2046	0	337
2007	1539	2046	0	339
2010	1540	2047	0	341
2013	1540	2045	0	347
2016	1539	2046	0	347
2019	1539	2047	0	345
2022	1539	2047	0	347
2025	1539	2047	0	343
2028	1538	2046	0	347
2031	1539	2044	0	353
2034	1539	2042	0	350
2037	1538	2042	0	348
2040	1537	2042	0	348
2043	1537	2042	0	348
2046	1535	2042	0	344
2049	1536	2041	0	346
2052	1536	2041	0	346
2055	1538	2042	0	349
2058	1539	2041	0	345
2061	1541	2040	0	336
2064	1540	2037	0	330
2067	1539	2035	0	327
2070	1538	2034	0	317
2073	1535	2032	0	323
2076	1534	2032	0	311
2079	1533	2032	0	307
2082	1533	2032	0	308
2085	1532	2031	0	309
2088	1531	2032	0	312
2091	1531	2031	0	309
2094	1529	2029	0	303
2097	1526	2028	0	302
2100	1524	2026	0	298
2103	1525	2029	0	298
2106	1524	2030	0	294
2109	1524	2031	0	293
2112	1524	2032	0	294
2115	1523	2032	0	298
2118	1523	2032	0	302
2121	1524	2031	0	299
2124	1524	2031	0	302
2127	1524	2030	0	301
2130	1524	2029	0	296
2133	1523	2028	0	296
2136	1524	2028	0	300
2139	1524	2028	0	297
2142	1522	2029	0	294
2145	1522	2028	0	288
2148	1520	2029	0	290
2151	1520	2027	0	290
2154	1519	2028	0	287
2157	1518	2028	0	286
2160	1519	2029	0	288
2163	1517	2030	0	283
2166	1517	2028	0	280
2169	1517	2028	0	269
2172	1517	2027	0	267
2175	1518	2025	0	266
2178	1517	2023	0	263
2181	1517	2021	0	265
2184	1514	2019	0	264
2187	1513	2018	0	269
2190	1512	2017	0	268
2193	1511	2017	0	264
2196	1510	2015	0	269
2199	1510	2014	0	269
2202	1510	2014	0	267
2205	1511	2014	0	269
2208	1511	2014	0	273
2211	1512	2014	0	271
2214	1513	2013	0	275
2217	1513	2012	0	273
2220	1513	2011	0	274
2223	1513	2010	0	270
2226	1513	2008	0	275
2229	1513	2008	0	270
2232	1512	2008	0	267
2235	1511	2010	0	259
2238	1511	2011	0	261
2241	1512	2011	0	263
2244	1512	2012	0	269
2247	1514	2015	0	268
2250	1513	2015	0	269
2253	1512	2014	0	273
2256	1512	2015	0	270
2259	1512	2016	0	271
2262	1512	2015	0	270
2265	1512	2015	0	270
2268	1512	2014	0	268
2271	1512	2014	0	269
2274	1512	2011	0	271
2277	1512	2010	0	273
2280	1513	2009	0	270
2283	1513	2010	0	271
2286	1512	2010	0	272
2289	1512	2010	0	272
2292	1512	2011	0	272
2295	1511	2010	0	278
2298	1512	2011	0	275
2301	1512	2010	0	272
2304	1512	2011	0	270
2307	1512	2010	0	270
2310	1512	2010	0	272
2313	1512	2009	0	272
2316	1512	2007	0	275
2319	1512	2006	0	271
2322	1511	2006	0	272
2325	1512	2005	0	275
2328	1512	2002	0	273
2331	1512	2003	0	272
2334	1511	2002	0	268
2337	1513	2001	0	271
2340	1514	1999	0	268
2343	1515	1998	0	271
2346	1515	1997	0	271
2349	1516	1998	0	272
2352	1517	2000	0	271
2355	1519	2001	0	276
2358	1520	2003	0	272
2361	1520	2005	0	270
2364	1521	2006	0	271
2367	1520	2006	0	267
2370	1518	2006	0	267
2373	1518	2005	0	270
2376	1519	2004	0	271
2379	1516	2007	0	269
2382	1515	2008	0	270
2385	1514	2009	0	273
2388	1515	2011	0	275
2391	1516	2011	0	277
2394	1516	2012	0	277
2397	1514	2012	0	279
2400	1513	2010	0	279
2403	1512	2010	0	281
2406	1512	2010	0	282
2409	1512	2010	0	283
2412	1511	2010	0	283
2415	1512	2011	0	287
2418	1511	2012	0	288
2421	1511	2012	0	286
2424	1511	2013	0	286
2427	1510	2012	0	290
2430	1510	2012	0	290
2433	1511	2011	0	291
2436	1511	2011	0	290
2439	1511	2009	0	287
2442	1512	2008	0	285
2445	1513	2008	0	286
2448	1513	2009	0	283
2451	1514	2010	0	288
2454	1515	2011	0	291
2457	1515	2011	0	293
2460	1515	2011	0	290
2463	1515	2010	0	288
2466	1514	2009	0	286
2469	1519	2005	0	285
2472	1518	2004	0	283
2475	1517	2004	0	281
2478	1517	2004	0	280
2481	1517	2003	0	281
2484	1516	2001	0	279
2487	1517	2001	0	279
2490	1515	2002	0	277
2493	1514	2001	0	272
2496	1514	2001	0	267
2499	1513	2000	0	264
2502	1513	1999	0	257
2505	1514	1996	0	250
2508	1515	1995	0	245
2511	1515	1996	0	245
2514	1515	1995	0	245
2517	1516	1994	0	248
2520	1517	1993	0	244
2523	1517	1994	0	245
2526	1517	1992	0	244
2529	1519	1992	0	233
2532	1518	1993	0	229
2535	1517	1994	0	226
2538	1518	1996	0	216
2541	1516	1999	0	208
2544	1516	1999	0	204
2547	1515	2000	0	200
2550	1515	1999	0	196
2553	1516	1999	0	196
2556	1516	2000	0	194
2559	1516	1999	0	195
2562	1517	1999	0	198
2565	1517	1999	0	199
2568	1518	1999	0	201
2571	1518	1999	0	197
2574	1516	1999	0	196
2577	1517	1998	0	191
2580	1518	1996	0	185
2583	1519	1994	0	179
2586	1519	1995	0	178
2589	1518	1996	0	177
2592	1518	1996	0	176
2595	1518	1996	0	173
2598	1520	1997	0	174
2601	1522	1998	0	177
2604	1524	1998	0	180
2607	1524	1999	0	178
2610	1524	2000	0	177
2613	1527	2000	0	180
2616	1529	2000	0	179
2619	1530	2000	0	180
2622	1530	2000	0	178
2625	1531	2000	0	176
2628	1531	2000	0	177
2631	1529	2001	0	177
2634	1527	2004	0	180
2637	1526	2004	0	183
2640	1525	2005	0	183
2643	1522	2006	0	197
2646	1516	2004	0	208
2649	1516	2003	0	209
2652	1516	2001	0	209
2655	1517	2000	0	207
2658	1517	2001	0	206
2661	1516	2009	0	208
2664	1516	2009	0	213
2667	1515	2010	0	218
2670	1517	2008	0	218
2673	1518	2008	0	215
2676	1518	2007	0	211
2679	1519	2006	0	212
2682	1519	2006	0	212
2685	1517	2006	0	205
2688	1516	2005	0	206
2691	1515	2004	0	203
2694	1515	2002	0	193
2697	1515	2001	0	194
2700	1516	2001	0	191
2703	1517	2001	0	187
2706	1519	2000	0	181
2709	1519	2000	0	178
2712	1518	2000	0	177
2715	1518	2000	0	173
2718	1519	2000	0	169
2721	1520	2000	0	167
2724	1521	2000	0	167
2727	1523	1999	0	167
2730	1524	2000	0	173
2733	1525	2000	0	175
2736	1526	1999	0	179
2739	1527	1999	0	177
2742	1528	1999	0	173
2745	1528	1999	0	175
2748	1527	2000	0	178
2751	1526	2001	0	180
2754	1527	2001	0	184
2757	1528	2003	0	188
2760	1527	2005	0	190
2763	1528	2006	0	195
2766	1528	2005	0	191
2769	1530	2004	0	190
2772	1530	2003	0	183
2775	1530	2006	0	177
2778	1528	2008	0	172
2781	1525	2008	0	166
2784	1527	2008	0	168
2787	1529	2009	0	176
2790	1530	2009	0	178
2793	1532	2008	0	173
2796	1532	2009	0	176
2799	1532	2009	0	182
2802	1534	2008	0	186
2805	1534	2008	0	186
2808	1535	2008	0	186
2811	1538	2008	0	182
2814	1538	2008	0	177
2817	1539	2007	0	177
2820	1539	2008	0	178
2823	1540	2009	0	177
2826	1541	2009	0	177
2829	1542	2009	0	182
2832	1543	2008	0	183
2835	1543	2008	0	182
2838	1543	2008	0	184
2841	1545	2008	0	188
2844	1545	2008	0	189
2847	1545	2008	0	188
2850	1545	2007	0	188
2853	1545	2007	0	186
2856	1545	2007	0	186
2859	1545	2007	0	181
2862	1544	2006	0	176
2865	1542	2005	0	179
2868	1543	2005	0	186
2871	1542	2005	0	181
2874	1543	2005	0	182
2877	1544	2005	0	183
2880	1543	2005	0	183
2883	1544	2005	0	178
2886	1544	2005	0	174
2889	1545	2006	0	174
2892	1545	2006	0	173
2895	1545	2007	0	177
2898	1545	2008	0	175
2901	1547	2008	0	177
2904	1547	2009	0	177
2907	1547	2009	0	173
2910	1547	2009	0	172
2913	1548	2011	0	170
2916	1548	2011	0	171
2919	1548	2011	0	173
2922	1547	2011	0	174
2925	1547	2011	0	176
2928	1547	2011	0	176
2931	1547	2011	0	177
2934	1547	2011	0	179
2937	1547	2010	0	178
2940	1546	2010	0	176
2943	1546	2010	0	177
2946	1545	2010	0	180
2949	1545	2011	0	183
2952	1544	2009	0	188
2955	1544	2009	0	190
2958	1543	2009	0	190
2961	1543	2009	0	191
2964	1543	2009	0	190
2967	1542	2010	0	191
2970	1542	2009	0	192
2973	1542	2009	0	191
2976	1542	2009	0	192
2979	1542	2010	0	190
2982	1543	2011	0	189
2985	1544	2012	0	187
2988	1544	2012	0	186
2991	1544	2012	0	187
2994	1544	2012	0	184
2997	1543	2012	0	187
3000	1543	2012	0	187
3003	1543	2013	0	187
3006	1542	2013	0	191
3009	1543	2014	0	191
3012	1543	2014	0	191
3015	1543	2014	0	192
3018	1543	2014	0	190
3021	1544	2014	0	189
3024	1544	2015	0	186
3027	1544	2015	0	188
3030	1544	2016	0	187
3033	1543	2016	0	186
3036	1544	2016	0	187
3039	1543	2016	0	185
3042	1544	2017	0	184
3045	1544	2018	0	189
3048	1544	2018	0	189
3051	1544	2018	0	187
3054	1544	2018	0	186
3057	1544	2018	0	188
3060	1544	2018	0	191
3063	1544	2018	0	193
3066	1544	2018	0	192
3069	1545	2018	0	195
3072	1545	2018	0	195
3075	1544	2018	0	196
3078	1544	2018	0	194
3081	1545	2018	0	193
3084	1545	2018	0	193
3087	1545	2019	0	193
3090	1545	2019	0	195
3093	1544	2018	0	198
3096	1545	2018	0	198
3099	1545	2019	0	196
3102	1545	2019	0	192
3105	1548	2019	0	193
3108	1548	2020	0	193
3111	1550	2021	0	191
3114	1552	2024	0	194
3117	1554	2025	0	193
3120	1553	2025	0	193
3123	1552	2026	0	198
3126	1553	2024	0	203
3129	1553	2024	0	205
3132	1555	2023	0	207
3135	1557	2023	0	219
3138	1558	2023	0	233
3141	1558	2022	0	241
3144	1559	2022	0	249
3147	1560	2025	0	250
3150	1561	2025	0	247
3153	1559	2024	0	246
3156	1561	2024	0	245
3159	1560	2025	0	246
3162	1561	2023	0	250
3165	1561	2024	0	250
3168	1561	2024	0	249
3171	1561	2024	0	248
3174	1561	2024	0	247
3177	1561	2024	0	250
3180	1561	2024	0	250
3183	1560	2024	0	249
3186	1561	2025	0	249
3189	1563	2024	0	250
3192	1564	2023	0	251
3195	1564	2023	0	252
3198	1565	2023	0	252
3201	1564	2025	0	253
3204	1564	2025	0	256
3207	1565	2026	0	257
3210	1565	2026	0	258
3213	1566	2026	0	254
3216	1566	2026	0	255
3219	1567	2027	0	254
3222	1567	2027	0	252
3225	1567	2027	0	254
3228	1568	2027	0	252
3231	1568	2026	0	251
3234	1569	2026	0	250
3237	1569	2026	0	250
3240	1569	2026	0	250
3243	1569	2026	0	250
3246	1570	2025	0	252
3249	1570	2025	0	251
3252	1571	2025	0	249
3255	1571	2024	0	246
3258	1571	2023	0	244
3261	1571	2023	0	245
3264	1571	2023	0	245
3267	1571	2023	0	244
3270	1570	2022	0	243
3273	1570	2021	0	242
3276	1571	2019	0	242
3279	1573	2017	0	239
3282	1573	2018	0	234
3285	1573	2017	0	231
3288	1574	2016	0	228
3291	1575	2015	0	233
3294	1577	2014	0	235
3297	1578	2014	0	235
3300	1579	2015	0	233
3303	1580	2017	0	233
3306	1580	2019	0	230
3309	1582	2020	0	234
3312	1581	2021	0	234
3315	1579	2022	0	227
3318	1579	2021	0	232
3321	1581	2022	0	232
3324	1581	2023	0	233
3327	1581	2024	0	232
3330	1581	2024	0	230
3333	1580	2025	0	228
3336	1580	2024	0	229
3339	1579	2024	0	232
3342	1579	2023	0	233
3345	1579	2023	0	230
3348	1578	2022	0	232
3351	1579	2021	0	232
3354	1578	2021	0	233
3357	1578	2020	0	234
3360	1578	2019	0	234
3363	1578	2020	0	233
3366	1577	2020	0	238
3369	1577	2020	0	237
3372	1577	2019	0	234
3375	1577	2020	0	230
3378	1577	2020	0	229
3381	1577	2020	0	227
3384	1578	2020	0	231
3387	1580	2019	0	238
3390	1579	2017	0	238
3393	1579	2020	0	232
3396	1578	2019	0	229
3399	1578	2020	0	230
3402	1578	2019	0	232
3405	1579	2016	0	234
3408	1580	2015	0	235
3411	1579	2013	0	235
3414	1579	2013	0	235
3417	1579	2013	0	236
3420	1579	2013	0	234
3423	1580	2014	0	235
3426	1579	2016	0	236
3429	1579	2018	0	235
3432	1578	2020	0	231
3435	1578	2021	0	222
3438	1576	2022	0	220
3441	1577	2023	0	221
3444	1577	2024	0	224
3447	1576	2025	0	221
3450	1575	2025	0	219
3453	1575	2025	0	213
3456	1574	2026	0	215
3459	1574	2027	0	211
3462	1576	2027	0	215
3465	1576	2027	0	214
3468	1577	2027	0	219
3471	1578	2026	0	219
3474	1578	2026	0	221
3477	1579	2024	0	222
3480	1581	2022	0	220
3483	1581	2023	0	218
3486	1579	2023	0	219
3489	1579	2023	0	218
3492	1579	2022	0	217
3495	1580	2022	0	216
3498	1580	2021	0	216
3501	1579	2021	0	213
3504	1580	2020	0	215
3507	1580	2020	0	216
3510	1579	2021	0	215
3513	1578	2021	0	214
3516	1578	2021	0	221
3519	1578	2021	0	225
3522	1579	2019	0	231
3525	1578	2016	0	233
3528	1577	2015	0	229
3531	1577	2016	0	228
3534	1577	2015	0	234
3537	1577	2014	0	236
3540	1577	2014	0	236
3543	1576	2016	0	237
3546	1576	2017	0	241
3549	1575	2018	0	239
3552	1576	2018	0	239
3555	1575	2018	0	233
3558	1576	2017	0	227
3561	1577	2015	0	232
3564	1578	2013	0	235
3567	1579	2011	0	235
3570	1580	2011	0	236
3573	1580	2012	0	236
3576	1578	2015	0	233
3579	1577	2017	0	234
3582	1577	2017	0	233
3585	1576	2016	0	240
3588	1575	2015	0	248
3591	1575	2014	0	251
3594	1573	2014	0	255
3597	1573	2014	0	254
3600	1572	2014	0	253
3603	1572	2014	0	256
3606	1572	2015	0	258
3609	1571	2015	0	259
3612	1569	2015	0	261
3615	1569	2016	0	261
3618	1568	2017	0	262
3621	1567	2015	0	265
3624	1568	2012	0	266
3627	1567	2008	0	266
3630	1567	2005	0	266
3633	1567	2005	0	264
3636	1566	2005	0	263
3639	1566	2005	0	262
3642	1565	2006	0	262
3645	1566	2008	0	266
3648	1566	2010	0	275
3651	1568	2011	0	285
3654	1569	2013	0	295
3657	1570	2014	0	306
3660	1570	2015	0	310
3663	1570	2015	0	312
3666	1568	2013	0	321
3669	1565	2010	0	317
3672	1563	2009	0	316
3675	1562	2009	0	317
3678	1561	2007	0	314
3681	1561	2007	0	314
3684	1559	2006	0	316
3687	1558	2005	0	318
3690	1558	2005	0	318
3693	1558	2004	0	317
3696	1557	2004	0	318
3699	1557	2004	0	318
3702	1557	2004	0	318
3705	1557	2003	0	318
3708	1557	2003	0	318
3711	1558	2004	0	318
3714	1561	2004	0	322
3717	1562	2003	0	323
3720	1562	2003	0	323
3723	1562	2004	0	325
3726	1562	2002	0	320
3729	1562	2002	0	326
3732	1561	2003	0	328
3735	1560	2003	0	333
3738	1560	2004	0	345
3741	1560	2003	0	347
3744	1557	2003	0	357
3747	1554	2000	0	359
3750	1552	1999	0	3
3753	1551	1999	0	3
3756	1548	1999	0	7
3759	1547	1999	0	7
3762	1546	1999	0	6
3765	1546	1999	0	6
3768	1545	1999	0	7
3771	1545	1999	0	8
3774	1544	1999	0	7
3777	1544	2000	0	7
3780	1543	2000	0	8
3783	1543	2000	0	10
3786	1542	2001	0	10
3789	1541	2000	0	9
3792	1540	2000	0	7
3795	1539	2001	0	10
3798	1538	2001	0	9
3801	1538	2000	0	11
3804	1537	2000	0	11
3807	1536	2000	0	11
3810	1537	2000	0	10
3813	1537	2000	0	10
3816	1536	2000	0	12
3819	1535	1999	0	13
3822	1534	1999	0	14
3825	1535	1999	0	14
3828	1535	1999	0	13
3831	1537	2000	0	11
3834	1537	2001	0	13
3837	1543	2002	0	11
3840	1546	2003	0	11
3843	1548	2003	0	11
3846	1547	2003	0	14
3849	1548	2003	0	16
3852	1549	2002	0	22
3855	1549	2001	0	25
3858	1550	2001	0	24
3861	1550	2001	0	26
3864	1550	2001	0	33
3867	1551	2000	0	40
3870	1552	1999	0	41
3873	1553	1999	0	41
3876	1551	1997	0	42
3879	1551	1997	0	45
3882	1551	1996	0	46
3885	1551	1996	0	52
3888	1550	1996	0	53
3891	1550	1996	0	56
3894	1552	1996	0	56
3897	1552	1996	0	57
3900	1551	1995	0	57
3903	1551	1996	0	59
3906	1551	1995	0	59
3909	1552	1995	0	59
3912	1552	1994	0	57
3915	1553	1992	0	62
3918	1550	1991	0	64
3921	1547	1992	0	65
3924	1549	1991	0	74
3927	1548	1994	0	71
3930	1548	1994	0	73
3933	1546	1994	0	76
3936	1546	1994	0	75
3939	1545	1993	0	72
3942	1545	1993	0	70
3945	1544	1994	0	75
3948	1541	1995	0	84
3951	1540	1997	0	90
3954	1540	1996	0	95
3957	1539	1996	0	96
3960	1538	1997	0	97
3963	1537	1997	0	104
3966	1536	1997	0	110
3969	1536	1998	0	108
3972	1536	1998	0	109
3975	1535	2000	0	105
3978	1535	2002	0	101
3981	1534	2005	0	96
3984	1532	2004	0	96
3987	1531	2005	0	90
3990	1530	2004	0	89
3993	1530	2005	0	89
3996	1530	2005	0	90
3999	1528	2006	0	89
4002	1527	2006	0	88
4005	1526	2006	0	90
4008	1522	2004	0	95
4011	1521	2004	0	103
4014	1521	2003	0	103
4017	1522	2002	0	103
4020	1521	2003	0	105
4023	1521	2003	0	106
4026	1522	2002	0	107
4029	1522	2000	0	107
4032	1523	2000	0	113
4035	1524	1999	0	117
4038	1525	1999	0	117
4041	1526	1998	0	114
4044	1526	1998	0	114
4047	1526	1999	0	118
4050	1526	1999	0	117
4053	1527	1998	0	118
4056	1527	1998	0	116
4059	1527	1998	0	115
4062	1527	1998	0	115
4065	1527	1998	0	114
4068	1526	2000	0	115
4071	1527	2005	0	109
4074	1526	2005	0	107
4077	1526	2005	0	112
4080	1526	2004	0	120
4083	1528	2002	0	123
4086	1527	2001	0	124
4089	1527	1999	0	126
4092	1527	2000	0	126
4095	1526	1999	0	127
4098	1527	1999	0	128
4101	1529	2001	0	120
4104	1526	2006	0	118
4107	1527	2009	0	116
4110	1528	2011	0	123
4113	1528	2014	0	131
4116	1528	2016	0	133
4119	1530	2018	0	134
4122	1530	2016	0	135
4125	1531	2018	0	129
4128	1530	2022	0	123
4131	1531	2024	0	127
4134	1532	2026	0	126
4137	1532	2029	0	120
4140	1530	2028	0	117
4143	1529	2028	0	117
4146	1528	2028	0	117
4149	1528	2028	0	120
4152	1527	2028	0	123
4155	1529	2030	0	122
4158	1530	2031	0	121
4161	1530	2031	0	123
4164	1530	2031	0	123
4167	1529	2031	0	122
4170	1531	2035	0	112
4173	1535	2040	0	112
4176	1542	2042	0	123
4179	1547	2043	0	124
4182	1549	2045	0	127
4185	1549	2045	0	127
4188	1549	2046	0	128
4191	1550	2046	0	123
4194	1550	2045	0	124
4197	1550	2045	0	127
4200	1549	2046	0	131
4203	1548	2048	0	134
4206	1549	2049	0	131
4209	1548	2049	0	130
4212	1548	2048	0	130
4215	1549	2048	0	133
4218	1550	2050	0	135
4221	1550	2050	0	137
4224	1550	2050	0	137
4227	1549	2051	0	136
4230	1546	2050	0	136
4233	1548	2051	0	136
4236	1549	2051	0	133
4239	1550	2053	0	134
4242	1550	2053	0	135
4245	1551	2055	0	134
4248	1555	2059	0	133
4251	1557	2061	0	125
4254	1558	2063	0	123
4257	1560	2065	0	124
4260	1562	2066	0	124
4263	1564	2066	0	125
4266	1564	2066	0	128
4269	1564	2065	0	129
4272	1565	2064	0	129
4275	1566	2064	0	140
4278	1569	2064	0	140
4281	1570	2065	0	143
4284	1570	2064	0	143
4287	1570	2064	0	145
4290	1570	2064	0	146
4293	1571	2064	0	147
4296	1571	2065	0	149
4299	1572	2067	0	148
4302	1572	2067	0	149
4305	1572	2068	0	146
4308	1573	2070	0	154
4311	1576	2071	0	144
4314	1583	2074	0	148
4317	1588	2079	0	144
4320	1593	2082	0	136
4323	1594	2081	0	135
4326	1594	2081	0	135
4329	1593	2081	0	136
4332	1593	2082	0	138
4335	1592	2082	0	140
4338	1592	2082	0	141
4341	1591	2081	0	141
4344	1592	2080	0	145
4347	1592	2080	0	149
4350	1593	2081	0	150
4353	1593	2080	0	147
4356	1594	2081	0	148
4359	1596	2083	0	149
4362	1598	2084	0	152
4365	1598	2084	0	152
4368	1598	2084	0	155
4371	1600	2083	0	151
4374	1600	2084	0	153
4377	1601	2084	0	154
4380	1601	2083	0	153
4383	1601	2084	0	155
4386	1602	2083	0	148
4389	1602	2082	0	148
4392	1602	2081	0	144
4395	1601	2080	0	147
4398	1601	2080	0	147
4401	1602	2081	0	146
4404	1601	2083	0	148
4407	1601	2083	0	150
4410	1600	2083	0	152
4413	1600	2084	0	151
4416	1599	2083	0	150
4419	1599	2083	0	149
4422	1599	2082	0	149
4425	1599	2082	0	149
4428	1599	2082	0	149
4431	1598	2082	0	147
4434	1599	2083	0	148
4437	1598	2083	0	150
4440	1598	2082	0	148
4443	1598	2083	0	149
4446	1597	2083	0	153
4449	1598	2083	0	154
4452	1599	2082	0	157
4455	1600	2081	0	166
4458	1606	2080	0	174
4461	1611	2080	0	174
4464	1610	2079	0	176
4467	1611	2077	0	183
4470	1612	2075	0	182
4473	1612	2075	0	183
4476	1611	2075	0	181
4479	1610	2075	0	182
4482	1610	2074	0	179
4485	1609	2074	0	184
4488	1609	2073	0	184
4491	1609	2074	0	185
4494	1611	2074	0	183
4497	1611	2076	0	180
4500	1611	2078	0	187
4503	1608	2079	0	187
4506	1606	2079	0	196
4509	1606	2078	0	205
4512	1606	2077	0	204
4515	1608	2078	0	200
4518	1610	2078	0	199
4521	1612	2077	0	203
4524	1616	2077	0	205
4527	1619	2077	0	208
4530	1620	2076	0	210
4533	1620	2076	0	211
4536	1621	2076	0	211
4539	1621	2076	0	215
4542	1621	2076	0	211
4545	1621	2075	0	214
4548	1622	2075	0	214
4551	1624	2076	0	211
4554	1626	2074	0	212
4557	1628	2075	0	206
4560	1627	2076	0	198
4563	1626	2076	0	201
4566	1626	2077	0	205
4569	1627	2077	0	210
4572	1627	2074	0	219
4575	1627	2074	0	224
4578	1626	2073	0	224
4581	1625	2075	0	224
4584	1624	2075	0	227
4587	1623	2076	0	232
4590	1619	2079	0	237
4593	1617	2079	0	238
4596	1615	2080	0	242
4599	1615	2080	0	243
4602	1613	2081	0	255
4605	1613	2082	0	257
4608	1613	2082	0	260
4611	1613	2082	0	260
4614	1612	2082	0	261
4617	1611	2083	0	260
4620	1612	2083	0	261
4623	1613	2085	0	267
4626	1611	2087	0	278
4629	1611	2087	0	283
4632	1611	2087	0	290
4635	1611	2087	0	297
4638	1611	2088	0	298
4641	1612	2089	0	299
4644	1612	2089	0	301
4647	1612	2090	0	304
4650	1613	2091	0	303
4653	1614	2091	0	304
4656	1615	2091	0	307
4659	1616	2091	0	307
4662	1615	2091	0	307
4665	1615	2091	0	309
4668	1615	2091	0	313
4671	1616	2092	0	314
4674	1615	2092	0	314
4677	1615	2092	0	311
4680	1615	2092	0	311
4683	1615	2092	0	314
4686	1615	2092	0	313
4689	1615	2092	0	312
4692	1615	2092	0	315
4695	1615	2090	0	325
4698	1617	2089	0	328
4701	1617	2088	0	329
4704	1618	2087	0	334
4707	1617	2087	0	335
4710	1617	2085	0	339
4713	1620	2085	0	344
4716	1620	2084	0	348
4719	1619	2084	0	350
4722	1619	2084	0	350
4725	1621	2084	0	352
4728	1621	2084	0	349
4731	1620	2082	0	348
4734	1620	2083	0	346
4737	1621	2082	0	351
4740	1620	2081	0	354
4743	1619	2080	0	353
4746	1619	2079	0	354
4749	1619	2078	0	356
4752	1618	2078	0	358
4755	1619	2077	0	2
4758	1620	2077	0	5
4761	1619	2078	0	1
4764	1617	2078	0	357
4767	1617	2077	0	359
4770	1616	2079	0	4
4773	1613	2081	0	14
4776	1611	2081	0	20
4779	1610	2081	0	20
4782	1610	2082	0	22
4785	1611	2082	0	25
4788	1609	2081	0	25
4791	1607	2080	0	26
4794	1604	2079	0	28
4797	1603	2079	0	26
4800	1602	2078	0	24
4803	1601	2078	0	21
4806	1598	2079	0	14
4809	1596	2079	0	17
4812	1594	2079	0	20
4815	1591	2079	0	24
4818	1590	2079	0	29
4821	1590	2078	0	35
4824	1589	2079	0	32
4827	1587	2080	0	38
4830	1588	2080	0	36
4833	1588	2081	0	35
4836	1588	2080	0	34
4839	1587	2079	0	32
4842	1585	2078	0	39
4845	1584	2075	0	44
4848	1582	2073	0	52
4851	1581	2073	0	58
4854	1581	2072	0	62
4857	1579	2073	0	68
4860	1578	2072	0	67
4863	1577	2071	0	72
4866	1575	2071	0	77
4869	1574	2071	0	84
4872	1574	2070	0	90
4875	1574	2070	0	89
4878	1573	2070	0	90
4881	1570	2072	0	88
4884	1569	2071	0	90
4887	1567	2070	0	92
4890	1566	2070	0	96
4893	1564	2070	0	99
4896	1565	2068	0	101
4899	1565	2068	0	102
4902	1565	2067	0	101
4905	1564	2067	0	99
4908	1564	2068	0	96
4911	1563	2070	0	94
4914	1561	2070	0	103
4917	1559	2069	0	105
4920	1559	2069	0	110
4923	1559	2069	0	110
4926	1559	2071	0	106
4929	1559	2073	0	107
4932	1556	2074	0	115
4935	1553	2075	0	122
4938	1551	2076	0	127
4941	1550	2076	0	131
4944	1552	2072	0	131
4947	1555	2072	0	124
4950	1556	2074	0	127
4953	1557	2074	0	131
4956	1562	2074	0	137
4959	1563	2075	0	140
4962	1563	2074	0	145
4965	1564	2074	0	147
4968	1569	2074	0	151
4971	1573	2075	0	153
4974	1575	2074	0	156
4977	1575	2075	0	153
4980	1575	2074	0	153
4983	1575	2074	0	153
4986	1575	2074	0	152
4989	1573	2076	0	153
4992	1573	2077	0	151
4995	1571	2074	0	152
4998	1571	2071	0	154
5001	1573	2070	0	156
5004	1575	2070	0	161
5007	1577	2069	0	161
5010	1579	2068	0	162
5013	1580	2069	0	166
5016	1582	2069	0	172
5019	1581	2069	0	173
5022	1581	2069	0	173
5025	1582	2070	0	175
5028	1582	2070	0	175
5031	1580	2069	0	178
5034	1579	2069	0	178
5037	1579	2069	0	177
5040	1580	2069	0	177
5043	1580	2069	0	177
5046	1581	2069	0	174
5049	1584	2070	0	176
5052	1585	2069	0	177
5055	1585	2069	0	176
5058	1585	2068	0	178
5061	1585	2068	0	182
5064	1587	2067	0	185
5067	1586	2067	0	185
5070	1587	2065	0	187
5073	1587	2064	0	187
5076	1586	2064	0	184
5079	1585	2064	0	183
5082	1585	2065	0	184
5085	1586	2065	0	182
5088	1589	2066	0	184
5091	1591	2066	0	186
5094	1593	2067	0	184
5097	1594	2066	0	185
5100	1594	2067	0	183
5103	1596	2068	0	184
5106	1598	2068	0	186
5109	1598	2068	0	188
5112	1598	2068	0	187
5115	1597	2067	0	183
5118	1594	2066	0	181
5121	1594	2068	0	184
5124	1594	2067	0	181
5127	1594	2066	0	184
5130	1594	2065	0	180
5133	1594	2064	0	180
5136	1594	2065	0	180
5139	1592	2065	0	179
5142	1592	2065	0	180
5145	1591	2064	0	180
5148	1593	2064	0	181
5151	1595	2064	0	181
5154	1594	2065	0	181
5157	1594	2065	0	183
5160	1593	2064	0	180
5163	1591	2065	0	180
5166	1588	2064	0	181
5169	1589	2064	0	182
5172	1588	2063	0	182
5175	1587	2063	0	182
5178	1584	2064	0	185
5181	1583	2064	0	185
5184	1583	2064	0	185
5187	1582	2066	0	183
5190	1582	2066	0	180
5193	1581	2065	0	180
5196	1581	2065	0	180
5199	1581	2065	0	182
5202	1580	2065	0	179
5205	1579	2066	0	179
5208	1579	2065	0	179
5211	1579	2065	0	179
5214	1580	2066	0	178
5217	1580	2066	0	178
5220	1579	2066	0	178
5223	1579	2066	0	178
5226	1579	2067	0	178
5229	1578	2068	0	178
5232	1579	2069	0	178
5235	1579	2069	0	180
5238	1579	2070	0	182
5241	1579	2069	0	185
5244	1579	2070	0	185
5247	1579	2071	0	187
5250	1580	2071	0	190
5253	1579	2072	0	190
5256	1579	2072	0	189
5259	1579	2071	0	191
5262	1580	2071	0	198
5265	1579	2069	0	199
5268	1578	2069	0	198
5271	1579	2070	0	200
5274	1580	2071	0	207
5277	1581	2074	0	209
5280	1582	2075	0	211
5283	1582	2075	0	210
5286	1583	2075	0	208
5289	1583	2075	0	213
5292	1583	2076	0	212
5295	1583	2076	0	213
5298	1583	2076	0	212
5301	1583	2076	0	215
5304	1583	2075	0	208
5307	1583	2075	0	207
5310	1584	2074	0	209
5313	1583	2077	0	217
5316	1583	2079	0	213
5319	1584	2080	0	216
5322	1583	2081	0	210
5325	1582	2082	0	213
5328	1582	2083	0	219
5331	1582	2084	0	220
5334	1581	2084	0	223
5337	1582	2084	0	221
5340	1581	2085	0	219
5343	1580	2085	0	214
5346	1581	2086	0	224
5349	1581	2085	0	225
5352	1582	2085	0	221
5355	1582	2086	0	220
5358	1582	2086	0	221
5361	1582	2085	0	226
5364	1582	2083	0	227
5367	1582	2082	0	229
5370	1582	2080	0	231
5373	1581	2081	0	236
5376	1582	2080	0	236
5379	1582	2079	0	230
5382	1582	2079	0	231
5385	1582	2079	0	234
5388	1582	2078	0	233
5391	1582	2078	0	231
5394	1580	2080	0	230
5397	1580	2081	0	233
5400	1580	2082	0	234
5403	1580	2083	0	236
5406	1581	2084	0	238
5409	1581	2084	0	234
5412	1582	2085	0	234
5415	1582	2085	0	237
5418	1582	2085	0	234
5421	1582	2085	0	239
5424	1582	2086	0	237
5427	1582	2085	0	238
5430	1583	2085	0	240
5433	1583	2086	0	239
5436	1583	2086	0	236
5439	1583	2085	0	236
5442	1583	2085	0	236
5445	1583	2085	0	237
5448	1584	2086	0	237
5451	1584	2085	0	237
5454	1584	2085	0	236
5457	1584	2085	0	235
5460	1583	2085	0	236
5463	1583	2086	0	238
5466	1583	2086	0	234
5469	1584	2086	0	233
5472	1584	2086	0	233
5475	1584	2087	0	229
5478	1584	2088	0	232
5481	1584	2088	0	232
5484	1584	2087	0	231
5487	1584	2088	0	234
5490	1584	2087	0	235
5493	1584	2087	0	234
5496	1584	2088	0	232
5499	1584	2088	0	233
5502	1584	2088	0	233
5505	1584	2087	0	231
5508	1585	2087	0	229
5511	1585	2087	0	231
5514	1584	2088	0	233
5517	1584	2088	0	232
5520	1584	2089	0	239
5523	1584	2089	0	238
5526	1584	2089	0	236
5529	1584	2090	0	238
5532	1584	2090	0	233
5535	1584	2091	0	234
5538	1583	2091	0	231
5541	1583	2090	0	232
5544	1582	2090	0	230
5547	1582	2091	0	229
5550	1582	2092	0	230
5553	1582	2092	0	228
5556	1582	2091	0	229
5559	1583	2091	0	230
5562	1584	2090	0	233
5565	1584	2091	0	236
5568	1584	2090	0	237
5571	1584	2089	0	237
5574	1584	2089	0	241
5577	1583	2090	0	239
5580	1583	2090	0	237
5583	1584	2092	0	235
5586	1583	2095	0	238
5589	1585	2092	0	239
5592	1586	2090	0	239
5595	1584	2090	0	236
5598	1583	2091	0	243
5601	1585	2092	0	244
5604	1586	2092	0	248
5607	1587	2093	0	245
5610	1587	2094	0	242
5613	1588	2094	0	245
5616	1588	2095	0	244
5619	1587	2095	0	241
5622	1587	2095	0	242
5625	1586	2094	0	240
5628	1586	2093	0	240
5631	1587	2092	0	240
5634	1588	2092	0	242
5637	1587	2092	0	242
5640	1587	2091	0	241
5643	1587	2092	0	239
5646	1587	2093	0	242
5649	1587	2093	0	241
5652	1587	2093	0	241
5655	1588	2091	0	242
5658	1589	2090	0	240
5661	1588	2090	0	240
5664	1587	2090	0	240
5667	1587	2089	0	242
5670	1589	2086	0	237
5673	1590	2089	0	237
5676	1591	2089	0	237
5679	1588	2090	0	238
5682	1587	2089	0	235
5685	1585	2090	0	236
5688	1585	2089	0	235
5691	1584	2089	0	234
5694	1585	2089	0	236
5697	1585	2087	0	236
5700	1585	2087	0	235
5703	1586	2087	0	236
5706	1586	2087	0	239
5709	1587	2086	0	243
5712	1588	2086	0	243
5715	1589	2084	0	243
5718	1589	2083	0	245
5721	1589	2081	0	254
5724	1589	2082	0	247
5727	1589	2082	0	239
5730	1589	2082	0	237
5733	1587	2084	0	230
5736	1586	2085	0	230
5739	1587	2083	0	232
5742	1587	2082	0	230
5745	1587	2082	0	230
5748	1588	2081	0	226
5751	1588	2081	0	232
5754	1587	2082	0	233
5757	1587	2081	0	229
5760	1587	2081	0	230
5763	1585	2080	0	232
5766	1585	2080	0	229
5769	1585	2079	0	228
5772	1585	2078	0	231
5775	1585	2077	0	233
5778	1586	2076	0	232
5781	1587	2076	0	236
5784	1587	2075	0	234
5787	1587	2075	0	233
5790	1587	2075	0	233
5793	1587	2074	0	236
5796	1587	2074	0	236
5799	1587	2074	0	231
5802	1586	2074	0	231
5805	1586	2074	0	232
5808	1585	2074	0	232
5811	1585	2074	0	230
5814	1585	2074	0	231
5817	1586	2074	0	231
5820	1586	2074	0	235
5823	1585	2075	0	232
5826	1585	2075	0	229
5829	1585	2075	0	231
5832	1585	2074	0	230
5835	1585	2074	0	230
5838	1585	2074	0	231
5841	1585	2074	0	232
5844	1585	2074	0	232
5847	1585	2074	0	235
5850	1585	2075	0	236
5853	1586	2075	0	238
5856	1585	2075	0	243
5859	1586	2075	0	246
5862	1586	2075	0	247
5865	1586	2075	0	245
5868	1587	2075	0	244
5871	1588	2076	0	236
5874	1587	2077	0	232
5877	1587	2079	0	233
5880	1586	2078	0	230
5883	1586	2079	0	229
5886	1585	2079	0	229
5889	1585	2079	0	230
5892	1586	2078	0	228
5895	1586	2078	0	229
5898	1586	2078	0	227
5901	1585	2078	0	227
5904	1585	2079	0	228
5907	1586	2080	0	230
5910	1586	2080	0	229
5913	1586	2081	0	229
5916	1589	2079	0	218
5919	1590	2079	0	217
5922	1591	2079	0	219
5925	1592	2078	0	217
5928	1595	2076	0	215
5931	1595	2075	0	212
5934	1598	2075	0	209
5937	1598	2075	0	207
5940	1598	2074	0	208
5943	1599	2074	0	209
5946	1598	2073	0	209
5949	1598	2073	0	211
5952	1596	2074	0	208
5955	1596	2074	0	212
5958	1595	2075	0	213
5961	1595	2075	0	212
5964	1594	2075	0	210
5967	1593	2076	0	205
5970	1593	2079	0	205
5973	1592	2080	0	206
5976	1592	2080	0	207
5979	1593	2080	0	208
5982	1593	2080	0	209
5985	1593	2080	0	208
5988	1593	2081	0	212
5991	1593	2080	0	211
5994	1593	2080	0	214
5997	1593	2080	0	210
[truncated: 999 more rows]
