# Supplementary material for: Markerless tracking of an entire honey bee colony
Source: Nat Commun. 2021 Mar 19;12:1733. doi: 10.1038/s41467-021-21769-1 (PMC7979864; doi:10.1038/s41467-021-21769-1)
Supplement: Supplementary file 4 — Description of Additional Supplementary Files [file 41467_2021_21769_MOESM4_ESM.zip › raw_source/fig_5_sup_fig_21_22/S1_trajectories/001038.txt]

0	1722	1337	0	312
3	1722	1339	0	321
6	1722	1340	0	324
9	1724	1342	0	326
12	1727	1348	0	342
15	1726	1348	0	335
18	1725	1347	0	343
21	1722	1344	0	344
24	1719	1342	0	344
27	1716	1342	0	342
30	1715	1341	0	340
33	1713	1341	0	338
36	1712	1340	0	339
39	1712	1339	0	332
42	1711	1339	0	325
45	1713	1336	0	322
48	1713	1333	0	315
51	1713	1332	0	314
54	1716	1331	0	325
57	1717	1331	0	328
60	1718	1332	0	328
63	1719	1332	0	332
66	1719	1333	0	340
69	1721	1332	0	349
72	1721	1332	0	351
75	1721	1331	0	354
78	1721	1331	0	2
81	1719	1331	0	5
84	1717	1331	0	6
87	1715	1330	0	3
90	1713	1330	0	1
93	1711	1329	0	0
96	1708	1328	0	352
99	1705	1327	0	348
102	1704	1326	0	351
105	1701	1326	0	353
108	1699	1325	0	355
111	1697	1325	0	357
114	1696	1325	0	0
117	1695	1325	0	2
120	1694	1324	0	0
123	1693	1323	0	359
126	1692	1322	0	359
129	1690	1322	0	359
132	1689	1324	0	2
135	1687	1325	0	6
138	1684	1326	0	7
141	1682	1326	0	4
144	1681	1326	0	3
147	1680	1327	0	5
150	1679	1327	0	8
153	1679	1327	0	12
156	1680	1327	0	13
159	1680	1327	0	16
162	1680	1327	0	18
165	1680	1326	0	17
168	1681	1326	0	20
171	1681	1326	0	21
174	1682	1325	0	26
177	1682	1325	0	29
180	1681	1325	0	35
183	1681	1325	0	41
186	1681	1325	0	44
189	1682	1325	0	43
192	1682	1326	0	49
195	1683	1326	0	50
198	1683	1326	0	49
201	1682	1328	0	47
204	1683	1329	0	46
207	1684	1330	0	42
210	1684	1330	0	36
213	1684	1331	0	32
216	1684	1330	0	21
219	1683	1330	0	17
222	1682	1330	0	14
225	1681	1330	0	12
228	1681	1331	0	12
231	1680	1332	0	17
234	1678	1332	0	25
237	1677	1333	0	23
240	1677	1332	0	23
243	1676	1333	0	23
246	1676	1334	0	24
249	1675	1334	0	19
252	1675	1334	0	22
255	1673	1335	0	18
258	1670	1335	0	15
261	1668	1337	0	14
264	1668	1337	0	14
267	1669	1337	0	12
270	1669	1337	0	12
273	1668	1337	0	12
276	1668	1337	0	12
279	1668	1337	0	14
282	1668	1337	0	15
285	1667	1337	0	18
288	1666	1337	0	18
291	1666	1337	0	19
294	1666	1337	0	12
297	1669	1338	0	6
300	1671	1338	0	4
303	1674	1338	0	1
306	1677	1338	0	358
309	1681	1336	0	1
312	1685	1335	0	355
315	1690	1333	0	354
318	1692	1332	0	349
321	1695	1332	0	341
324	1695	1332	0	332
327	1695	1332	0	330
330	1694	1333	0	326
333	1694	1333	0	321
336	1694	1333	0	321
339	1694	1332	0	321
342	1694	1331	0	324
345	1693	1327	0	326
348	1690	1322	0	327
351	1688	1320	0	332
354	1689	1320	0	330
357	1688	1319	0	329
360	1687	1317	0	326
363	1686	1316	0	323
366	1685	1316	0	322
369	1684	1315	0	322
372	1681	1314	0	326
375	1679	1312	0	326
378	1678	1311	0	325
381	1677	1310	0	323
384	1677	1309	0	322
387	1676	1309	0	320
390	1676	1309	0	322
393	1674	1308	0	324
396	1674	1308	0	324
399	1675	1308	0	325
402	1677	1308	0	327
405	1682	1309	0	330
408	1684	1310	0	323
411	1684	1311	0	320
414	1686	1312	0	313
417	1686	1311	0	313
420	1685	1310	0	304
423	1685	1309	0	304
426	1684	1307	0	301
429	1683	1305	0	296
432	1683	1304	0	293
435	1684	1303	0	291
438	1684	1302	0	290
441	1684	1302	0	289
444	1683	1301	0	288
447	1684	1301	0	286
450	1683	1301	0	283
453	1682	1302	0	280
456	1681	1302	0	280
459	1679	1300	0	278
462	1678	1300	0	273
465	1677	1300	0	272
468	1678	1301	0	271
471	1679	1300	0	276
474	1679	1302	0	285
477	1678	1303	0	291
480	1675	1304	0	295
483	1674	1306	0	299
486	1673	1309	0	299
489	1671	1312	0	303
492	1671	1313	0	309
495	1670	1313	0	312
498	1669	1313	0	317
501	1669	1313	0	321
504	1668	1313	0	327
507	1667	1314	0	324
510	1666	1313	0	327
513	1664	1313	0	330
516	1659	1314	0	340
519	1657	1314	0	342
522	1656	1314	0	336
525	1656	1314	0	339
528	1656	1313	0	345
531	1656	1313	0	348
534	1656	1313	0	340
537	1656	1313	0	339
540	1655	1313	0	341
543	1654	1312	0	340
546	1651	1311	0	336
549	1650	1310	0	339
552	1648	1310	0	345
555	1647	1310	0	350
558	1647	1310	0	352
561	1647	1311	0	353
564	1646	1311	0	354
567	1644	1310	0	357
570	1644	1310	0	359
573	1644	1309	0	2
576	1644	1309	0	3
579	1644	1309	0	1
582	1643	1308	0	0
585	1642	1308	0	357
588	1640	1307	0	358
591	1638	1307	0	1
594	1636	1307	0	359
597	1634	1308	0	5
600	1632	1309	0	10
603	1632	1309	0	11
606	1631	1309	0	17
609	1630	1308	0	19
612	1628	1309	0	19
615	1627	1309	0	14
618	1627	1310	0	15
621	1628	1309	0	17
624	1628	1310	0	15
627	1630	1309	0	14
630	1632	1306	0	18
633	1633	1306	0	16
636	1634	1305	0	16
639	1635	1305	0	18
642	1636	1305	0	20
645	1636	1304	0	25
648	1639	1304	0	25
651	1641	1305	0	22
654	1642	1305	0	14
657	1643	1305	0	14
660	1644	1304	0	11
663	1648	1303	0	15
666	1648	1303	0	12
669	1652	1301	0	20
672	1656	1300	0	20
675	1660	1299	0	22
678	1663	1296	0	27
681	1665	1296	0	29
684	1668	1297	0	29
687	1671	1297	0	40
690	1673	1298	0	54
693	1676	1299	0	55
696	1675	1300	0	57
699	1676	1300	0	57
702	1676	1301	0	53
705	1676	1302	0	52
708	1675	1303	0	53
711	1674	1304	0	60
714	1674	1306	0	62
717	1673	1306	0	63
720	1673	1307	0	65
723	1673	1308	0	61
726	1673	1310	0	61
729	1673	1311	0	59
732	1672	1313	0	62
735	1671	1313	0	67
738	1670	1314	0	70
741	1669	1318	0	75
744	1669	1318	0	80
747	1669	1319	0	81
750	1670	1322	0	79
753	1670	1323	0	79
756	1670	1323	0	78
759	1671	1322	0	75
762	1671	1322	0	74
765	1672	1321	0	81
768	1672	1322	0	78
771	1672	1319	0	86
774	1673	1319	0	95
777	1673	1318	0	96
780	1672	1314	0	103
783	1672	1312	0	105
786	1672	1309	0	107
789	1673	1306	0	114
792	1674	1304	0	119
795	1673	1302	0	127
798	1673	1301	0	132
801	1675	1302	0	133
804	1675	1301	0	135
807	1675	1300	0	138
810	1674	1300	0	137
813	1673	1299	0	139
816	1673	1299	0	136
819	1671	1297	0	133
822	1668	1295	0	136
825	1668	1294	0	144
828	1667	1292	0	151
831	1663	1290	0	148
834	1664	1291	0	155
837	1662	1291	0	154
840	1660	1292	0	157
843	1662	1292	0	161
846	1662	1293	0	161
849	1661	1292	0	160
852	1661	1292	0	159
855	1664	1292	0	164
858	1665	1292	0	164
861	1665	1291	0	162
864	1665	1291	0	162
867	1665	1290	0	163
870	1665	1291	0	167
873	1666	1290	0	166
876	1665	1290	0	167
879	1662	1290	0	171
882	1659	1290	0	175
885	1660	1289	0	182
888	1658	1289	0	184
891	1659	1290	0	190
894	1660	1291	0	196
897	1661	1290	0	204
900	1662	1290	0	213
903	1661	1291	0	226
906	1662	1291	0	231
909	1666	1290	0	230
912	1666	1290	0	229
915	1665	1291	0	233
918	1664	1292	0	232
921	1661	1294	0	234
924	1660	1295	0	233
927	1658	1296	0	236
930	1659	1297	0	245
933	1659	1298	0	245
936	1658	1300	0	239
939	1655	1303	0	233
942	1655	1305	0	241
945	1654	1306	0	234
948	1655	1307	0	233
951	1654	1306	0	224
954	1653	1306	0	221
957	1654	1306	0	206
960	1654	1305	0	193
963	1657	1304	0	179
966	1659	1307	0	177
969	1660	1307	0	175
972	1660	1307	0	173
975	1660	1308	0	170
978	1661	1310	0	158
981	1663	1311	0	155
984	1664	1311	0	154
987	1664	1311	0	149
990	1664	1311	0	149
993	1664	1312	0	139
996	1664	1313	0	133
999	1664	1315	0	127
1002	1666	1317	0	128
1005	1668	1320	0	124
1008	1670	1324	0	121
1011	1675	1330	0	120
1014	1679	1335	0	126
1017	1682	1340	0	125
1020	1681	1344	0	120
1023	1682	1346	0	121
1026	1683	1346	0	122
1029	1682	1345	0	118
1032	1682	1345	0	118
1035	1682	1346	0	119
1038	1681	1345	0	124
1041	1682	1345	0	125
1044	1682	1346	0	123
1047	1682	1347	0	125
1050	1683	1347	0	125
1053	1683	1348	0	125
1056	1683	1348	0	126
1059	1682	1347	0	128
1062	1683	1348	0	127
1065	1683	1348	0	126
1068	1683	1349	0	127
1071	1683	1349	0	127
1074	1683	1349	0	126
1077	1683	1350	0	121
1080	1683	1351	0	119
1083	1683	1352	0	118
1086	1682	1354	0	108
1089	1680	1355	0	103
1092	1681	1356	0	98
1095	1680	1356	0	95
1098	1680	1356	0	98
1101	1680	1357	0	101
1104	1681	1358	0	106
1107	1683	1360	0	110
1110	1683	1362	0	103
1113	1684	1366	0	96
1116	1684	1368	0	94
1119	1686	1366	0	94
1122	1685	1365	0	90
1125	1684	1365	0	90
1128	1685	1365	0	88
1131	1685	1366	0	87
1134	1685	1366	0	90
1137	1685	1366	0	89
1140	1686	1366	0	85
1143	1687	1363	0	85
1146	1688	1362	0	79
1149	1688	1362	0	78
1152	1689	1360	0	74
1155	1689	1359	0	72
1158	1690	1356	0	70
1161	1689	1352	0	69
1164	1689	1352	0	61
1167	1689	1351	0	54
1170	1688	1351	0	54
1173	1685	1353	0	46
1176	1683	1354	0	45
1179	1682	1354	0	44
1182	1682	1353	0	43
1185	1681	1353	0	44
1188	1681	1351	0	44
1191	1682	1350	0	41
1194	1684	1349	0	37
1197	1686	1348	0	34
1200	1687	1348	0	30
1203	1687	1348	0	28
1206	1688	1346	0	21
1209	1689	1346	0	17
1212	1689	1347	0	17
1215	1689	1348	0	17
1218	1689	1349	0	16
1221	1689	1353	0	13
1224	1686	1357	0	10
1227	1687	1358	0	2
1230	1687	1357	0	358
1233	1688	1358	0	358
1236	1691	1358	0	1
1239	1694	1357	0	5
1242	1700	1357	0	3
1245	1703	1358	0	0
1248	1706	1358	0	2
1251	1709	1358	0	355
1254	1709	1357	0	347
1257	1711	1354	0	347
1260	1710	1353	0	340
1263	1711	1353	0	331
1266	1709	1350	0	327
1269	1709	1350	0	328
1272	1712	1350	0	333
1275	1712	1351	0	344
1278	1712	1351	0	347
1281	1711	1350	0	347
1284	1710	1350	0	349
1287	1708	1351	0	355
1290	1706	1352	0	357
1293	1703	1356	0	7
1296	1702	1357	0	8
1299	1701	1357	0	7
1302	1699	1358	0	9
1305	1699	1359	0	10
1308	1697	1360	0	12
1311	1696	1361	0	13
1314	1700	1361	0	17
1317	1703	1360	0	15
1320	1705	1361	0	8
1323	1705	1361	0	11
1326	1705	1361	0	12
1329	1704	1362	0	18
1332	1704	1361	0	17
1335	1703	1362	0	23
1338	1701	1363	0	27
1341	1698	1363	0	28
1344	1695	1367	0	29
1347	1692	1369	0	29
1350	1690	1371	0	28
1353	1687	1372	0	25
1356	1686	1371	0	23
1359	1686	1372	0	24
1362	1685	1374	0	23
1365	1685	1376	0	26
1368	1684	1376	0	29
1371	1683	1377	0	29
1374	1683	1377	0	26
1377	1682	1377	0	23
1380	1682	1376	0	24
1383	1682	1377	0	23
1386	1681	1377	0	23
1389	1681	1378	0	22
1392	1681	1377	0	23
1395	1680	1377	0	29
1398	1679	1377	0	31
1401	1679	1379	0	37
1404	1679	1380	0	42
1407	1678	1381	0	44
1410	1677	1381	0	47
1413	1677	1381	0	46
1416	1676	1381	0	38
1419	1673	1382	0	36
1422	1670	1385	0	35
1425	1670	1385	0	31
1428	1669	1386	0	25
1431	1668	1385	0	17
1434	1666	1385	0	12
1437	1665	1385	0	13
1440	1663	1384	0	8
1443	1661	1385	0	6
1446	1659	1386	0	5
1449	1658	1387	0	12
1452	1654	1389	0	15
1455	1652	1391	0	13
1458	1651	1391	0	11
1461	1650	1391	0	6
1464	1648	1392	0	8
1467	1647	1392	0	14
1470	1647	1392	0	18
1473	1647	1393	0	18
1476	1646	1393	0	18
1479	1645	1394	0	13
1482	1646	1395	0	5
1485	1645	1395	0	4
1488	1644	1397	0	1
1491	1639	1397	0	8
1494	1638	1397	0	11
1497	1638	1396	0	12
1500	1637	1397	0	16
1503	1637	1397	0	16
1506	1637	1397	0	13
1509	1637	1397	0	15
1512	1638	1397	0	21
1515	1638	1398	0	22
1518	1638	1397	0	27
1521	1640	1396	0	29
1524	1644	1395	0	22
1527	1646	1395	0	19
1530	1647	1395	0	20
1533	1651	1395	0	23
1536	1654	1394	0	21
1539	1659	1394	0	18
1542	1659	1395	0	11
1545	1658	1396	0	3
1548	1661	1396	0	353
1551	1662	1395	0	343
1554	1663	1394	0	340
1557	1665	1393	0	335
1560	1667	1394	0	331
1563	1666	1393	0	327
1566	1666	1393	0	328
1569	1666	1392	0	329
1572	1664	1391	0	328
1575	1662	1390	0	328
1578	1661	1388	0	327
1581	1662	1388	0	326
1584	1665	1389	0	328
1587	1669	1389	0	330
1590	1672	1391	0	328
1593	1675	1394	0	323
1596	1679	1395	0	321
1599	1682	1396	0	316
1602	1685	1396	0	311
1605	1688	1399	0	301
1608	1686	1399	0	289
1611	1684	1397	0	283
1614	1685	1395	0	280
1617	1685	1395	0	279
1620	1685	1394	0	277
1623	1685	1391	0	278
1626	1684	1389	0	271
1629	1683	1389	0	271
1632	1683	1385	0	273
1635	1682	1383	0	275
1638	1682	1382	0	270
1641	1681	1379	0	269
1644	1680	1376	0	267
1647	1681	1374	0	268
1650	1681	1373	0	271
1653	1681	1372	0	272
1656	1681	1372	0	274
1659	1681	1373	0	277
1662	1681	1374	0	275
1665	1680	1374	0	274
1668	1679	1375	0	271
1671	1678	1375	0	269
1674	1678	1375	0	268
1677	1678	1374	0	267
1680	1679	1374	0	268
1683	1679	1373	0	268
1686	1679	1373	0	267
1689	1679	1374	0	268
1692	1679	1378	0	275
1695	1680	1380	0	271
1698	1679	1381	0	265
1701	1679	1381	0	264
1704	1678	1383	0	261
1707	1678	1380	0	260
1710	1678	1377	0	258
1713	1678	1376	0	260
1716	1677	1377	0	259
1719	1678	1376	0	259
1722	1681	1372	0	256
1725	1681	1371	0	254
1728	1681	1370	0	254
1731	1682	1370	0	254
1734	1682	1369	0	251
1737	1682	1369	0	253
1740	1682	1369	0	256
1743	1682	1370	0	261
1746	1681	1371	0	265
1749	1682	1372	0	269
1752	1681	1373	0	269
1755	1680	1374	0	272
1758	1678	1372	0	275
1761	1677	1372	0	276
1764	1677	1372	0	277
1767	1677	1373	0	278
1770	1677	1374	0	281
1773	1677	1376	0	280
1776	1677	1378	0	283
1779	1678	1378	0	295
1782	1679	1381	0	300
1785	1680	1382	0	308
1788	1679	1382	0	312
1791	1679	1382	0	322
1794	1680	1382	0	325
1797	1681	1382	0	326
1800	1681	1382	0	336
1803	1682	1382	0	348
1806	1684	1384	0	349
1809	1690	1388	0	355
1812	1691	1389	0	4
1815	1691	1389	0	7
1818	1691	1389	0	9
1821	1691	1389	0	10
1824	1691	1388	0	11
1827	1689	1389	0	12
1830	1686	1389	0	6
1833	1684	1389	0	6
1836	1682	1390	0	8
1839	1679	1391	0	10
1842	1676	1393	0	12
1845	1671	1393	0	8
1848	1669	1393	0	7
1851	1667	1393	0	7
1854	1666	1393	0	8
1857	1664	1394	0	12
1860	1663	1397	0	13
1863	1660	1398	0	14
1866	1659	1398	0	12
1869	1657	1398	0	14
1872	1657	1398	0	16
1875	1657	1398	0	20
1878	1659	1399	0	24
1881	1662	1399	0	25
1884	1664	1399	0	29
1887	1664	1399	0	28
1890	1664	1399	0	32
1893	1663	1399	0	35
1896	1662	1400	0	41
1899	1662	1400	0	41
1902	1662	1400	0	40
1905	1662	1401	0	42
1908	1662	1401	0	43
1911	1662	1402	0	41
1914	1661	1403	0	45
1917	1661	1403	0	44
1920	1662	1404	0	43
1923	1662	1404	0	41
1926	1662	1404	0	41
1929	1663	1403	0	41
1932	1664	1403	0	42
1935	1665	1403	0	43
1938	1666	1402	0	44
1941	1666	1400	0	46
1944	1666	1398	0	49
1947	1667	1398	0	42
1950	1667	1397	0	46
1953	1670	1393	0	42
1956	1673	1391	0	39
1959	1676	1389	0	31
1962	1677	1389	0	27
1965	1681	1387	0	23
1968	1685	1386	0	24
1971	1691	1385	0	25
1974	1692	1386	0	24
1977	1695	1385	0	21
1980	1699	1383	0	16
1983	1704	1382	0	14
1986	1706	1382	0	10
1989	1709	1380	0	9
1992	1710	1378	0	4
1995	1714	1374	0	355
1998	1719	1373	0	344
2001	1723	1371	0	338
2004	1721	1371	0	340
2007	1719	1370	0	339
2010	1716	1369	0	337
2013	1716	1367	0	338
2016	1716	1366	0	340
2019	1715	1366	0	338
2022	1716	1366	0	340
2025	1717	1367	0	342
2028	1718	1370	0	338
2031	1720	1371	0	334
2034	1719	1371	0	334
2037	1719	1372	0	336
2040	1718	1371	0	338
2043	1717	1371	0	342
2046	1717	1371	0	343
2049	1718	1371	0	343
2052	1718	1370	0	344
2055	1720	1370	0	344
2058	1719	1370	0	345
2061	1719	1370	0	346
2064	1718	1370	0	351
2067	1717	1370	0	353
2070	1717	1370	0	352
2073	1719	1370	0	352
2076	1719	1370	0	352
2079	1720	1370	0	350
2082	1720	1371	0	350
2085	1721	1370	0	350
2088	1720	1370	0	351
2091	1718	1370	0	352
2094	1717	1370	0	354
2097	1717	1369	0	356
2100	1717	1370	0	355
2103	1717	1369	0	356
2106	1716	1370	0	358
2109	1716	1369	0	0
2112	1714	1370	0	5
2115	1715	1369	0	7
2118	1713	1370	0	5
2121	1709	1369	0	6
2124	1704	1368	0	4
2127	1697	1371	0	7
2130	1696	1372	0	8
2133	1694	1373	0	16
2136	1692	1373	0	16
2139	1691	1374	0	23
2142	1690	1374	0	22
2145	1690	1374	0	21
2148	1690	1374	0	18
2151	1688	1376	0	12
2154	1687	1376	0	9
2157	1685	1377	0	8
2160	1683	1377	0	5
2163	1682	1378	0	5
2166	1681	1378	0	7
2169	1681	1378	0	6
2172	1681	1378	0	8
2175	1681	1378	0	8
2178	1680	1378	0	12
2181	1680	1378	0	12
2184	1681	1378	0	13
2187	1681	1377	0	14
2190	1681	1377	0	16
2193	1681	1377	0	16
2196	1681	1377	0	13
2199	1681	1378	0	5
2202	1681	1378	0	1
2205	1681	1379	0	2
2208	1682	1379	0	359
2211	1684	1381	0	2
2214	1686	1381	0	5
2217	1689	1380	0	8
2220	1691	1379	0	14
2223	1691	1378	0	18
2226	1692	1378	0	21
2229	1693	1378	0	26
2232	1692	1378	0	34
2235	1692	1378	0	38
2238	1691	1378	0	42
2241	1691	1379	0	40
2244	1692	1379	0	34
2247	1691	1379	0	37
2250	1690	1380	0	32
2253	1689	1380	0	27
2256	1687	1381	0	24
2259	1685	1382	0	24
2262	1684	1383	0	23
2265	1684	1384	0	21
2268	1684	1384	0	21
2271	1684	1385	0	18
2274	1683	1385	0	19
2277	1685	1385	0	22
2280	1686	1384	0	23
2283	1686	1384	0	25
2286	1686	1385	0	22
2289	1686	1385	0	21
2292	1686	1385	0	25
2295	1686	1384	0	27
2298	1686	1384	0	30
2301	1685	1384	0	31
2304	1685	1385	0	29
2307	1685	1385	0	28
2310	1684	1385	0	27
2313	1684	1386	0	30
2316	1683	1386	0	27
2319	1682	1387	0	27
2322	1680	1388	0	24
2325	1676	1389	0	20
2328	1673	1389	0	19
2331	1672	1390	0	20
2334	1672	1391	0	17
2337	1671	1391	0	19
2340	1670	1390	0	20
2343	1667	1390	0	22
2346	1664	1390	0	20
2349	1662	1390	0	21
2352	1661	1392	0	19
2355	1660	1393	0	24
2358	1654	1396	0	35
2361	1652	1396	0	38
2364	1653	1396	0	31
2367	1653	1397	0	23
2370	1655	1394	0	23
2373	1661	1393	0	21
2376	1664	1391	0	22
2379	1667	1390	0	15
2382	1667	1390	0	12
2385	1668	1390	0	11
2388	1668	1390	0	10
2391	1668	1391	0	10
2394	1667	1391	0	9
2397	1667	1391	0	6
2400	1669	1392	0	5
2403	1669	1392	0	4
2406	1670	1392	0	1
2409	1671	1392	0	4
2412	1671	1392	0	4
2415	1672	1392	0	3
2418	1673	1392	0	1
2421	1674	1392	0	358
2424	1676	1392	0	354
2427	1677	1393	0	356
2430	1678	1393	0	357
2433	1681	1393	0	357
2436	1684	1394	0	345
2439	1684	1394	0	339
2442	1685	1394	0	336
2445	1687	1395	0	336
2448	1689	1396	0	332
2451	1690	1397	0	324
2454	1691	1398	0	318
2457	1690	1399	0	314
2460	1689	1398	0	313
2463	1689	1397	0	313
2466	1689	1396	0	314
2469	1689	1394	0	314
2472	1688	1390	0	323
2475	1688	1388	0	323
2478	1689	1387	0	323
2481	1688	1386	0	323
2484	1685	1384	0	326
2487	1683	1383	0	326
2490	1681	1383	0	329
2493	1681	1382	0	329
2496	1682	1383	0	329
2499	1687	1383	0	330
2502	1693	1381	0	331
2505	1693	1380	0	328
2508	1695	1381	0	325
2511	1695	1382	0	323
2514	1696	1382	0	330
2517	1697	1383	0	327
2520	1699	1383	0	329
2523	1700	1384	0	332
2526	1700	1383	0	341
2529	1701	1382	0	341
2532	1702	1382	0	340
2535	1703	1382	0	342
2538	1703	1382	0	344
2541	1704	1383	0	349
2544	1706	1384	0	349
2547	1706	1384	0	347
2550	1706	1385	0	348
2553	1707	1386	0	351
2556	1707	1386	0	354
2559	1706	1385	0	358
2562	1705	1385	0	1
2565	1704	1384	0	8
2568	1703	1384	0	5
2571	1703	1384	0	6
2574	1703	1383	0	6
2577	1702	1383	0	4
2580	1702	1383	0	2
2583	1701	1383	0	3
2586	1700	1383	0	3
2589	1700	1382	0	4
2592	1698	1382	0	5
2595	1695	1382	0	9
2598	1694	1382	0	10
2601	1694	1381	0	11
2604	1694	1382	0	13
2607	1692	1382	0	16
2610	1691	1382	0	14
2613	1689	1383	0	17
2616	1689	1384	0	17
2619	1687	1385	0	18
2622	1686	1385	0	20
2625	1685	1386	0	19
2628	1684	1387	0	17
2631	1683	1387	0	17
2634	1682	1386	0	17
2637	1682	1386	0	20
2640	1681	1386	0	21
2643	1679	1387	0	20
2646	1677	1387	0	21
2649	1676	1387	0	26
2652	1675	1387	0	25
2655	1674	1388	0	22
2658	1673	1389	0	20
2661	1673	1389	0	20
2664	1673	1388	0	18
2667	1673	1388	0	15
2670	1672	1389	0	14
2673	1671	1389	0	13
2676	1671	1388	0	13
2679	1672	1389	0	13
2682	1675	1389	0	17
2685	1676	1390	0	22
2688	1677	1390	0	21
2691	1677	1390	0	23
2694	1678	1390	0	21
2697	1678	1390	0	23
2700	1677	1391	0	19
2703	1677	1391	0	16
2706	1678	1391	0	22
2709	1680	1391	0	22
2712	1680	1392	0	20
2715	1680	1391	0	22
2718	1679	1391	0	19
2721	1678	1390	0	22
2724	1677	1392	0	15
2727	1676	1392	0	9
2730	1674	1392	0	4
2733	1673	1391	0	4
2736	1671	1390	0	0
2739	1670	1390	0	355
2742	1669	1390	0	353
2745	1668	1390	0	350
2748	1667	1390	0	346
2751	1667	1390	0	340
2754	1666	1390	0	331
2757	1666	1389	0	328
2760	1666	1389	0	324
2763	1666	1389	0	324
2766	1667	1389	0	328
2769	1666	1389	0	328
2772	1667	1388	0	340
2775	1670	1388	0	342
2778	1673	1390	0	345
2781	1674	1392	0	340
2784	1676	1391	0	344
2787	1678	1392	0	341
2790	1680	1394	0	343
2793	1681	1394	0	343
2796	1681	1394	0	344
2799	1684	1394	0	349
2802	1685	1393	0	352
2805	1690	1394	0	356
2808	1692	1394	0	358
2811	1693	1394	0	5
2814	1693	1393	0	4
2817	1692	1393	0	9
2820	1693	1393	0	7
2823	1694	1393	0	9
2826	1694	1392	0	12
2829	1697	1391	0	13
2832	1698	1389	0	15
2835	1697	1387	0	18
2838	1700	1384	0	31
2841	1701	1382	0	38
2844	1704	1383	0	36
2847	1709	1384	0	35
2850	1711	1386	0	51
2853	1708	1388	0	60
2856	1706	1392	0	61
2859	1705	1396	0	67
2862	1705	1398	0	68
2865	1706	1400	0	69
2868	1706	1401	0	69
2871	1707	1402	0	70
2874	1707	1402	0	70
2877	1707	1402	0	70
2880	1707	1403	0	72
2883	1707	1403	0	69
2886	1707	1403	0	67
2889	1707	1403	0	69
2892	1707	1403	0	68
2895	1707	1404	0	66
2898	1706	1405	0	65
2901	1705	1405	0	68
2904	1704	1405	0	72
2907	1702	1408	0	70
2910	1699	1415	0	71
2913	1699	1419	0	70
2916	1704	1428	0	73
2919	1703	1432	0	74
2922	1702	1433	0	76
2925	1702	1433	0	78
2928	1702	1431	0	78
2931	1700	1430	0	78
2934	1699	1430	0	77
2937	1699	1430	0	79
2940	1699	1429	0	80
2943	1698	1430	0	83
2946	1698	1429	0	81
2949	1699	1430	0	77
2952	1699	1429	0	83
2955	1698	1429	0	80
2958	1698	1430	0	77
2961	1698	1431	0	77
2964	1698	1432	0	78
2967	1700	1432	0	76
2970	1701	1433	0	78
2973	1702	1436	0	76
2976	1703	1437	0	71
2979	1703	1440	0	67
2982	1704	1441	0	63
2985	1706	1445	0	62
2988	1706	1444	0	57
2991	1706	1444	0	54
2994	1706	1444	0	50
2997	1706	1445	0	47
3000	1707	1445	0	44
3003	1707	1445	0	43
3006	1707	1445	0	40
3009	1706	1446	0	36
3012	1708	1444	0	34
3015	1707	1445	0	36
3018	1709	1445	0	30
3021	1709	1446	0	25
3024	1708	1445	0	22
3027	1710	1444	0	24
3030	1709	1444	0	32
3033	1708	1445	0	30
3036	1707	1445	0	33
3039	1709	1445	0	25
3042	1708	1445	0	24
3045	1711	1445	0	22
3048	1712	1445	0	21
3051	1712	1446	0	21
3054	1715	1447	0	18
3057	1717	1447	0	22
3060	1718	1449	0	11
3063	1718	1449	0	12
3066	1716	1450	0	9
3069	1717	1450	0	9
3072	1716	1450	0	9
3075	1714	1450	0	9
3078	1716	1450	0	10
3081	1718	1447	0	9
3084	1717	1447	0	10
3087	1716	1447	0	15
3090	1714	1448	0	5
3093	1708	1447	0	359
3096	1706	1445	0	354
3099	1704	1446	0	357
3102	1703	1449	0	357
3105	1700	1451	0	352
3108	1699	1452	0	343
3111	1694	1448	0	341
3114	1692	1447	0	341
3117	1695	1444	0	341
3120	1695	1443	0	343
3123	1692	1442	0	346
3126	1689	1443	0	350
3129	1688	1443	0	350
3132	1687	1442	0	352
3135	1686	1443	0	353
3138	1682	1442	0	350
3141	1687	1442	0	354
3144	1687	1441	0	355
3147	1683	1440	0	354
3150	1684	1440	0	352
3153	1684	1440	0	352
3156	1689	1439	0	0
3159	1689	1438	0	357
3162	1693	1441	0	352
3165	1692	1441	0	350
3168	1692	1442	0	351
3171	1694	1444	0	347
3174	1694	1444	0	347
3177	1693	1444	0	342
3180	1692	1443	0	339
3183	1689	1441	0	335
3186	1686	1441	0	335
3189	1685	1442	0	335
3192	1685	1441	0	340
3195	1683	1439	0	339
3198	1681	1436	0	333
3201	1678	1436	0	331
3204	1677	1436	0	333
3207	1675	1436	0	328
3210	1675	1436	0	330
3213	1675	1436	0	334
3216	1675	1435	0	334
3219	1675	1435	0	336
3222	1675	1435	0	341
3225	1673	1435	0	347
3228	1673	1434	0	350
3231	1673	1434	0	350
3234	1672	1435	0	351
3237	1672	1434	0	348
3240	1674	1433	0	351
3243	1674	1432	0	354
3246	1675	1430	0	3
3249	1676	1430	0	5
3252	1680	1430	0	9
3255	1682	1431	0	8
3258	1683	1431	0	7
3261	1685	1430	0	15
3264	1687	1428	0	16
3267	1689	1428	0	21
3270	1691	1428	0	25
3273	1691	1427	0	27
3276	1692	1427	0	28
3279	1691	1428	0	26
3282	1691	1428	0	28
3285	1690	1428	0	31
3288	1689	1428	0	30
3291	1688	1429	0	31
3294	1689	1429	0	33
3297	1689	1429	0	30
3300	1689	1429	0	26
3303	1689	1429	0	34
3306	1689	1430	0	36
3309	1688	1430	0	29
3312	1692	1430	0	25
3315	1691	1431	0	26
3318	1692	1430	0	30
3321	1693	1429	0	36
3324	1693	1427	0	36
3327	1694	1424	0	37
3330	1694	1423	0	39
3333	1694	1423	0	41
3336	1693	1424	0	38
3339	1692	1425	0	40
3342	1694	1426	0	39
3345	1695	1425	0	39
3348	1696	1425	0	40
3351	1695	1426	0	41
3354	1695	1422	0	50
3357	1695	1421	0	54
3360	1693	1419	0	66
3363	1701	1412	0	78
3366	1703	1415	0	83
3369	1703	1416	0	82
3372	1702	1421	0	78
3375	1696	1419	0	78
3378	1693	1422	0	75
3381	1694	1424	0	85
3384	1694	1424	0	84
3387	1695	1427	0	87
3390	1695	1428	0	86
3393	1695	1429	0	84
3396	1695	1429	0	84
3399	1696	1429	0	83
3402	1695	1431	0	84
3405	1694	1431	0	85
3408	1695	1433	0	87
3411	1696	1434	0	86
3414	1694	1437	0	82
3417	1695	1437	0	82
3420	1695	1443	0	80
3423	1694	1442	0	78
3426	1695	1446	0	61
3429	1695	1446	0	57
3432	1695	1446	0	59
3435	1695	1449	0	57
3438	1695	1448	0	56
3441	1695	1448	0	55
3444	1695	1448	0	52
3447	1694	1449	0	51
3450	1694	1448	0	52
3453	1693	1449	0	52
3456	1693	1449	0	52
3459	1693	1449	0	49
3462	1692	1450	0	50
3465	1693	1451	0	48
3468	1692	1451	0	50
3471	1692	1451	0	51
3474	1692	1452	0	52
3477	1693	1452	0	49
3480	1693	1452	0	49
3483	1693	1451	1	47
3486	1693	1451	1	54
3489	1693	1452	1	48
3492	1693	1452	1	42
3495	1692	1452	1	46
3498	1692	1453	1	59
3501	1692	1453	1	58
3504	1693	1453	1	54
3507	1693	1453	1	46
3510	1693	1453	1	45
3513	1693	1453	1	47
3516	1693	1453	1	51
3519	1693	1453	1	47
3522	1693	1453	1	54
3525	1693	1453	1	50
3528	1693	1453	1	50
3531	1693	1453	1	55
3534	1694	1453	1	54
3537	1694	1453	1	52
3540	1695	1453	0	47
3543	1695	1454	1	49
3546	1694	1454	1	52
3549	1694	1453	1	55
3552	1694	1453	1	57
3555	1694	1453	0	57
3558	1694	1453	1	60
3561	1694	1453	0	60
3564	1694	1454	1	61
3567	1694	1454	1	60
3570	1694	1454	0	59
3573	1694	1454	0	58
3576	1694	1454	1	58
3579	1694	1453	1	59
3582	1694	1453	1	60
3585	1694	1454	1	57
3588	1694	1453	1	61
3591	1694	1454	1	62
3594	1694	1454	1	67
3597	1694	1454	1	66
3600	1694	1453	1	62
3603	1694	1453	1	57
3606	1694	1453	1	65
3609	1694	1453	1	59
3612	1694	1454	1	59
3615	1694	1453	1	59
3618	1694	1453	1	63
3621	1694	1454	1	62
3624	1695	1453	1	56
3627	1695	1453	1	66
3630	1695	1453	1	60
3633	1695	1453	1	55
3636	1695	1453	1	54
3639	1695	1453	1	48
3642	1695	1453	1	49
3645	1695	1453	1	48
3648	1696	1452	1	47
3651	1696	1452	1	45
3654	1695	1453	1	50
3657	1695	1453	1	50
3660	1694	1453	1	53
3663	1694	1453	1	51
3666	1694	1453	1	59
3669	1694	1453	1	60
3672	1694	1453	1	64
3675	1694	1453	1	67
3678	1695	1452	1	58
3681	1695	1452	1	59
3684	1695	1452	1	56
3687	1695	1453	1	60
3690	1695	1453	1	63
3693	1695	1453	1	70
3696	1695	1453	1	68
3699	1695	1453	1	65
3702	1695	1454	1	60
3705	1695	1454	1	60
3708	1695	1454	1	65
3711	1695	1454	1	64
3714	1695	1454	1	60
3717	1695	1454	1	63
3720	1695	1454	1	64
3723	1695	1454	1	59
3726	1695	1454	1	57
3729	1695	1454	1	59
3732	1695	1453	1	57
3735	1695	1453	1	48
3738	1695	1454	1	63
3741	1695	1454	1	73
3744	1694	1454	1	69
3747	1694	1454	1	62
3750	1694	1454	1	61
3753	1694	1454	1	59
3756	1694	1454	1	61
3759	1694	1454	1	70
3762	1694	1454	1	68
3765	1694	1454	1	76
3768	1695	1454	1	72
3771	1695	1454	1	79
3774	1695	1454	1	79
3777	1695	1454	1	82
3780	1695	1454	1	72
3783	1695	1454	1	74
3786	1694	1454	1	73
3789	1695	1454	1	72
3792	1695	1454	1	82
3795	1695	1453	1	85
3798	1696	1453	1	87
3801	1696	1454	1	85
3804	1696	1454	1	283
3807	1698	1454	1	334
3810	1698	1454	1	324
3813	1697	1453	1	315
3816	1697	1453	1	289
3819	1697	1453	1	283
3822	1697	1453	1	285
3825	1697	1453	1	278
3828	1697	1453	1	310
3831	1697	1453	1	309
3834	1697	1453	1	298
3837	1696	1452	1	284
3840	1696	1453	1	286
3843	1697	1453	1	280
3846	1697	1453	1	282
3849	1696	1452	1	284
3852	1696	1452	1	279
3855	1696	1452	1	295
3858	1696	1453	1	274
3861	1696	1453	1	285
3864	1696	1453	1	281
3867	1695	1453	1	306
3870	1695	1453	1	85
3873	1694	1453	1	10
3876	1693	1453	1	10
3879	1693	1454	1	30
3882	1693	1454	1	45
3885	1693	1454	1	36
3888	1693	1454	1	21
3891	1693	1454	1	55
3894	1693	1454	1	57
3897	1693	1455	1	67
3900	1693	1454	1	64
3903	1693	1455	1	66
3906	1693	1454	1	54
3909	1693	1454	1	57
3912	1693	1454	1	56
3915	1693	1454	1	51
3918	1693	1454	1	52
3921	1693	1454	1	53
3924	1693	1454	1	48
3927	1693	1454	1	47
3930	1693	1454	1	52
3933	1693	1454	1	59
3936	1693	1454	1	56
3939	1693	1454	1	62
3942	1693	1454	1	61
3945	1693	1454	1	61
3948	1693	1454	1	63
3951	1693	1455	1	68
3954	1694	1454	1	68
3957	1693	1455	1	68
3960	1694	1454	1	68
3963	1694	1454	1	68
3966	1694	1455	1	68
3969	1694	1454	1	72
3972	1694	1454	1	72
3975	1693	1454	0	60
3978	1693	1454	1	66
3981	1693	1454	1	68
3984	1693	1454	1	59
3987	1693	1454	1	68
3990	1693	1454	1	63
3993	1693	1454	1	68
3996	1694	1454	1	57
3999	1694	1454	1	63
4002	1694	1454	1	58
4005	1694	1454	1	61
4008	1694	1454	1	62
4011	1694	1454	1	67
4014	1694	1454	1	58
4017	1694	1454	1	53
4020	1694	1454	1	46
4023	1694	1453	1	45
4026	1694	1454	1	48
4029	1694	1453	1	48
4032	1695	1452	1	53
4035	1696	1451	1	82
4038	1695	1453	1	67
4041	1694	1454	1	70
4044	1694	1454	1	68
4047	1694	1454	1	66
4050	1694	1455	1	50
4053	1695	1454	1	45
4056	1694	1454	1	43
4059	1694	1455	1	53
4062	1694	1455	1	54
4065	1694	1455	1	65
4068	1694	1455	1	56
4071	1694	1455	1	71
4074	1693	1455	1	53
4077	1693	1455	1	63
4080	1693	1455	1	46
4083	1693	1455	1	57
4086	1693	1454	1	45
4089	1693	1455	1	50
4092	1693	1454	1	39
4095	1693	1454	1	41
4098	1693	1454	1	59
4101	1694	1454	1	59
4104	1694	1454	1	65
4107	1694	1454	1	55
4110	1694	1454	1	38
4113	1694	1454	1	45
4116	1693	1454	1	48
4119	1694	1453	1	47
4122	1693	1453	1	47
4125	1694	1454	1	46
4128	1693	1455	1	30
4131	1693	1455	1	37
4134	1693	1454	1	28
4137	1694	1454	1	34
4140	1694	1454	1	23
4143	1694	1455	1	29
4146	1693	1455	1	28
4149	1694	1455	1	24
4152	1694	1455	1	17
4155	1694	1455	1	14
4158	1694	1455	1	20
4161	1695	1455	1	20
4164	1696	1455	1	20
4167	1696	1455	1	21
4170	1696	1455	1	357
4173	1696	1458	1	77
4179	1696	1459	1	11
4182	1695	1458	1	339
4185	1695	1457	1	303
4188	1694	1457	1	320
4191	1695	1457	1	311
4194	1695	1457	1	299
4197	1694	1456	1	311
4200	1695	1457	1	112
4203	1694	1457	1	112
4206	1694	1457	1	276
4209	1695	1456	1	51
4212	1695	1456	1	26
4215	1696	1455	1	29
4218	1695	1455	1	28
4221	1694	1455	1	20
4224	1695	1455	1	8
4227	1695	1455	1	29
4230	1695	1455	1	39
4233	1694	1455	1	37
4236	1693	1455	1	30
4239	1694	1455	1	44
4242	1695	1454	1	61
4245	1695	1455	1	31
4248	1696	1455	1	50
4251	1696	1455	1	359
4254	1696	1455	1	10
4257	1696	1454	1	15
4260	1695	1454	1	349
4263	1695	1454	1	357
4266	1694	1454	1	9
4269	1694	1454	1	1
4272	1694	1454	1	359
4275	1694	1454	1	352
4278	1694	1454	1	4
4281	1694	1454	1	4
4284	1695	1454	1	0
4287	1695	1454	1	1
4290	1695	1454	1	0
4293	1695	1454	1	0
4296	1695	1454	1	4
4299	1695	1454	1	5
4302	1694	1455	1	4
4305	1695	1455	1	3
4308	1696	1456	1	359
4311	1696	1458	1	349
4314	1696	1458	1	338
4317	1696	1458	1	347
4320	1695	1458	1	340
4323	1695	1458	1	352
4326	1695	1459	1	0
4329	1694	1459	1	9
4332	1694	1460	1	356
4335	1693	1460	1	352
4338	1693	1460	1	353
4341	1693	1459	1	1
4347	1692	1458	1	6
4350	1692	1458	1	323
4353	1692	1458	1	332
4359	1690	1460	1	359
4380	1688	1454	1	19
4383	1688	1454	1	16
4386	1688	1454	1	3
4389	1689	1454	1	287
4392	1689	1454	1	280
4395	1689	1454	1	283
4398	1690	1454	1	306
4401	1691	1454	1	317
4404	1692	1453	1	320
4419	1697	1456	1	292
4422	1697	1456	1	303
4425	1698	1456	1	303
4428	1698	1456	1	308
4431	1698	1456	1	312
4434	1697	1456	1	312
4437	1697	1456	1	313
4440	1698	1457	1	304
4443	1699	1456	1	305
4446	1699	1456	1	303
4449	1697	1454	1	305
4452	1696	1454	1	304
4455	1696	1454	1	293
4458	1696	1454	1	297
4461	1694	1454	1	317
4464	1694	1455	1	302
4467	1694	1455	1	318
4470	1695	1454	1	348
4473	1694	1454	1	75
4476	1693	1455	1	78
4479	1693	1455	1	75
4482	1693	1456	1	59
4485	1692	1456	1	345
4503	1691	1455	1	296
4506	1692	1455	1	290
4509	1692	1456	1	299
4512	1693	1456	1	308
4515	1693	1456	1	301
4518	1694	1456	1	297
4521	1694	1455	1	296
4524	1695	1457	1	294
4527	1695	1457	1	316
4530	1695	1457	1	10
4533	1694	1456	1	347
4536	1692	1456	1	20
4539	1693	1457	1	12
4542	1693	1458	1	46
4545	1693	1457	1	49
4548	1693	1457	1	41
4551	1694	1457	1	24
4554	1694	1457	1	24
4557	1694	1457	1	32
4560	1694	1457	1	34
4563	1693	1456	1	33
4566	1694	1456	1	33
4569	1695	1456	1	34
4572	1696	1456	1	41
4575	1697	1457	1	42
4578	1696	1456	1	5
4581	1695	1456	1	57
4584	1696	1456	1	66
4587	1697	1456	1	66
4590	1695	1456	1	281
4593	1695	1456	1	280
4596	1695	1456	1	54
4599	1696	1456	1	33
4602	1696	1457	1	20
4605	1696	1457	1	14
4608	1695	1457	1	22
4611	1695	1456	1	36
4614	1695	1456	1	56
4617	1695	1455	1	278
4620	1695	1455	1	292
4623	1694	1455	1	307
4626	1694	1455	1	309
4629	1694	1455	1	314
4632	1694	1455	1	310
4635	1694	1455	1	317
4638	1694	1455	1	317
4641	1694	1455	1	322
4644	1694	1455	1	313
4647	1694	1456	1	310
4650	1694	1456	1	316
4653	1694	1457	1	336
4656	1694	1456	1	317
4659	1694	1456	1	309
4662	1695	1455	1	316
4665	1695	1456	1	314
4668	1695	1456	1	8
4671	1695	1456	1	84
4674	1695	1455	1	335
4677	1695	1455	1	316
4680	1695	1455	1	6
4683	1695	1455	1	344
4686	1694	1455	1	65
4689	1693	1455	1	315
4692	1694	1455	1	312
4695	1694	1455	1	315
4698	1694	1455	1	292
4701	1694	1454	1	321
4704	1694	1454	1	329
4707	1694	1455	1	289
4710	1694	1455	1	321
4713	1694	1455	1	296
4716	1694	1455	1	309
4719	1694	1455	1	331
4722	1694	1455	1	302
4725	1694	1455	1	301
4728	1694	1455	1	294
4731	1694	1455	1	314
4734	1694	1455	1	281
4737	1694	1455	1	329
4740	1693	1455	1	270
4743	1694	1455	1	327
4746	1694	1455	1	317
4749	1694	1455	1	315
4752	1694	1455	1	299
4755	1694	1455	1	302
4758	1694	1455	1	87
4761	1694	1455	1	275
4764	1694	1455	1	301
4767	1694	1455	1	298
4770	1693	1455	1	314
4773	1694	1455	1	329
4776	1693	1455	1	317
4779	1693	1455	1	319
4782	1693	1455	1	296
4785	1693	1455	1	344
4788	1693	1455	1	356
4791	1693	1455	1	323
4794	1693	1455	1	291
4797	1693	1455	1	330
4800	1694	1455	1	318
4803	1694	1455	1	332
4806	1694	1455	1	62
4809	1694	1454	1	66
4812	1694	1455	1	44
4815	1693	1454	1	308
4818	1693	1454	1	317
4821	1693	1454	1	356
4824	1693	1454	1	334
4827	1693	1454	1	342
4830	1693	1455	1	349
4833	1693	1455	1	5
4836	1693	1455	1	14
4839	1693	1455	1	25
4842	1694	1455	1	62
4845	1694	1455	1	356
4848	1694	1455	1	345
4851	1694	1455	1	8
4854	1694	1455	1	346
4857	1694	1455	1	341
4860	1694	1455	1	357
4863	1694	1455	1	21
4866	1694	1455	1	22
4869	1694	1455	1	357
4872	1694	1455	1	5
4875	1694	1455	1	5
4878	1694	1455	1	24
4881	1694	1455	1	25
4884	1694	1455	1	29
4887	1694	1455	1	23
4890	1694	1455	1	31
4893	1694	1455	1	12
4896	1694	1455	1	1
4899	1694	1455	1	9
4902	1694	1455	1	14
4905	1694	1455	1	44
4908	1694	1455	1	40
4911	1694	1455	1	35
4914	1694	1455	1	6
4917	1694	1454	1	11
4920	1694	1455	1	352
4923	1694	1454	1	55
4926	1694	1455	1	40
4929	1694	1455	1	29
4932	1694	1455	1	23
4935	1694	1455	1	8
4938	1694	1455	1	24
4941	1694	1455	1	14
4944	1694	1454	1	15
4947	1694	1454	1	15
4950	1694	1455	1	39
4953	1694	1455	1	28
4956	1694	1455	1	67
4959	1694	1455	1	42
4962	1694	1455	1	33
4965	1694	1455	1	33
4968	1694	1455	1	276
4971	1694	1455	1	323
4974	1694	1455	1	346
4977	1693	1455	1	24
4980	1693	1455	1	14
4983	1693	1455	1	2
4986	1693	1455	1	338
4989	1693	1455	1	346
4992	1693	1455	1	16
4995	1694	1455	1	6
4998	1694	1455	1	22
5001	1694	1455	1	17
5004	1694	1455	1	38
5007	1694	1455	1	4
5010	1694	1455	1	62
5013	1694	1455	1	54
5016	1694	1455	1	46
5019	1694	1455	1	60
5022	1694	1455	1	59
5025	1694	1455	1	2
5028	1694	1455	1	11
5031	1694	1455	1	5
5034	1694	1455	1	5
5037	1694	1455	1	344
5040	1694	1455	1	342
5043	1694	1455	1	85
5046	1694	1455	1	22
5049	1694	1455	1	28
5052	1694	1455	1	42
5055	1694	1455	1	23
5058	1694	1455	1	19
5061	1694	1455	1	34
5064	1694	1455	1	39
5067	1694	1455	1	31
5070	1694	1455	1	28
5073	1694	1455	1	14
5076	1694	1455	1	32
5079	1694	1455	1	40
5082	1694	1455	1	338
5085	1694	1454	1	11
5088	1694	1454	1	60
5091	1694	1454	1	30
5094	1694	1454	1	324
5097	1694	1454	1	312
5100	1694	1454	1	319
5103	1694	1454	1	335
5106	1694	1454	1	352
5109	1694	1454	1	335
5112	1694	1454	1	313
5115	1694	1454	1	287
5118	1694	1454	1	89
5121	1694	1454	1	89
5124	1694	1454	1	87
5127	1694	1454	1	60
5130	1694	1454	1	17
5133	1694	1454	1	350
5136	1694	1454	1	33
5139	1694	1454	1	47
5142	1694	1455	1	51
5145	1694	1455	1	41
5148	1694	1455	1	38
5151	1694	1455	1	46
5154	1694	1455	1	44
5157	1694	1454	1	43
5160	1694	1454	1	79
5163	1694	1454	1	90
5166	1694	1454	1	41
5169	1694	1454	1	63
5172	1694	1454	1	60
5175	1694	1454	1	49
5178	1694	1455	1	339
5181	1694	1455	1	293
5184	1694	1454	1	61
5187	1694	1454	1	85
5190	1694	1454	1	62
5193	1694	1454	1	87
5196	1694	1454	1	89
5199	1694	1455	1	77
5202	1694	1454	1	65
5205	1694	1454	1	275
5208	1694	1454	1	79
5211	1694	1454	1	89
5214	1694	1454	1	273
5217	1694	1454	1	86
5220	1694	1454	1	273
5223	1694	1454	1	76
5226	1694	1455	1	65
5229	1693	1455	1	53
5232	1694	1455	1	45
5235	1694	1455	1	56
5238	1694	1454	1	49
5241	1694	1454	1	52
5244	1694	1454	1	43
5247	1694	1454	1	42
5250	1694	1454	1	56
5253	1694	1455	1	63
5256	1694	1454	1	53
5259	1694	1454	1	73
5262	1694	1454	1	48
5265	1694	1455	1	50
5268	1694	1454	1	33
5271	1694	1454	1	25
5274	1694	1454	1	18
5277	1694	1454	1	18
5280	1694	1454	1	39
5283	1694	1454	1	41
5286	1694	1454	1	24
5289	1694	1454	1	33
5292	1694	1454	1	34
5295	1694	1454	1	45
5298	1694	1454	1	45
5301	1694	1454	1	57
5304	1694	1454	1	26
5307	1694	1454	1	44
5310	1694	1455	1	33
5313	1694	1455	1	66
5316	1694	1455	1	57
5319	1695	1454	1	31
5322	1695	1454	1	31
5325	1695	1454	1	34
5328	1695	1454	1	51
5331	1694	1454	1	29
5334	1694	1454	1	24
5337	1694	1455	1	37
5340	1694	1454	1	33
5343	1694	1454	1	28
5346	1694	1454	1	32
5349	1694	1454	1	28
5352	1694	1454	1	20
5355	1694	1455	1	47
5358	1694	1455	1	333
5361	1694	1456	1	333
5364	1694	1455	1	357
5367	1694	1456	1	333
5370	1694	1456	1	325
5373	1694	1457	1	329
5376	1694	1457	1	346
5379	1694	1457	1	357
5382	1694	1458	1	347
5385	1694	1457	1	343
5388	1694	1457	1	358
5391	1695	1458	1	348
5394	1694	1459	1	355
5397	1695	1458	1	354
5400	1695	1459	1	351
5403	1695	1459	1	347
5406	1695	1458	1	0
5409	1694	1458	1	2
5412	1694	1458	1	4
5415	1695	1458	1	354
5418	1696	1459	1	33
5424	1697	1459	1	348
5427	1696	1459	1	351
5430	1695	1459	1	14
5433	1695	1460	1	47
5436	1696	1460	1	45
5439	1696	1461	1	89
5442	1696	1461	1	358
5445	1697	1460	1	346
5448	1697	1460	1	34
5451	1696	1459	1	358
5454	1696	1459	1	356
5457	1696	1459	1	322
5460	1696	1459	1	312
5463	1696	1459	1	42
5466	1696	1459	1	26
5469	1695	1459	1	8
5472	1695	1460	1	347
5475	1694	1460	1	343
5478	1693	1459	1	336
5481	1694	1457	1	316
5484	1694	1456	1	306
5487	1694	1456	1	305
5490	1694	1455	1	296
5493	1695	1455	1	279
5496	1695	1455	1	352
5499	1695	1455	1	82
5502	1695	1455	1	75
5505	1695	1455	1	293
5508	1695	1455	1	343
5511	1695	1455	1	344
5514	1695	1455	1	302
5517	1695	1456	1	283
5520	1695	1456	1	304
5523	1695	1456	1	317
5526	1695	1457	1	308
5529	1695	1457	1	81
5532	1695	1457	1	331
5535	1695	1457	1	323
5538	1695	1457	1	325
5541	1695	1457	1	322
5544	1695	1457	1	327
5547	1694	1458	1	318
5550	1694	1458	1	315
5553	1695	1459	1	300
5556	1694	1458	1	315
5559	1695	1459	1	316
5562	1695	1459	1	298
5565	1695	1459	1	281
5568	1695	1459	1	298
5571	1695	1459	1	3
5574	1695	1459	1	4
5577	1694	1458	1	5
5580	1694	1459	1	356
5583	1694	1459	1	348
5586	1694	1459	1	346
5589	1694	1459	1	341
5592	1694	1459	1	347
5595	1694	1459	1	348
5598	1694	1459	1	350
5601	1694	1459	1	353
5604	1694	1459	1	349
5607	1695	1459	1	346
5610	1695	1459	1	344
5613	1695	1459	1	0
5616	1696	1459	1	1
5619	1696	1459	1	344
5622	1695	1459	1	356
5625	1696	1458	1	346
5628	1695	1458	1	342
5631	1694	1458	1	344
5634	1694	1458	1	347
5637	1694	1458	1	352
5640	1694	1458	1	359
5643	1695	1458	1	0
5646	1695	1459	1	1
5664	1698	1461	1	4
5667	1699	1460	1	17
5670	1699	1461	1	16
5673	1699	1461	1	23
5685	1700	1462	1	14
5688	1700	1462	1	43
5691	1700	1461	1	44
5694	1700	1461	1	42
5697	1700	1460	1	36
5700	1700	1459	1	40
5703	1700	1459	1	39
5706	1700	1459	1	45
5709	1700	1459	1	57
5712	1700	1459	1	72
5715	1701	1459	1	75
5718	1702	1460	1	90
5721	1703	1460	1	6
5736	1702	1459	1	277
5742	1701	1458	1	302
5745	1698	1456	1	314
5748	1696	1456	1	323
5751	1696	1456	1	331
5754	1695	1455	1	338
5757	1695	1455	1	338
5760	1695	1455	1	340
5763	1694	1455	1	327
5766	1694	1455	1	351
5769	1694	1455	1	74
5772	1694	1455	1	335
5775	1693	1455	1	308
5778	1693	1455	1	288
5781	1693	1455	1	299
5784	1693	1455	1	294
5787	1693	1455	1	289
5790	1693	1455	1	289
5793	1693	1455	1	305
5796	1693	1455	1	284
5799	1693	1455	1	277
5802	1693	1455	1	280
5805	1693	1455	1	311
5808	1693	1455	1	84
5811	1694	1455	1	83
5814	1694	1455	1	75
5817	1694	1455	1	79
5820	1694	1455	1	78
5823	1693	1455	1	81
5826	1694	1455	1	297
5829	1694	1455	1	296
5832	1693	1456	1	293
5835	1693	1455	1	294
5838	1694	1455	1	303
5841	1694	1456	1	304
5844	1694	1455	1	323
5847	1694	1456	1	319
5850	1694	1455	1	336
5853	1694	1455	1	338
5856	1695	1456	1	325
5859	1695	1456	1	332
5862	1695	1456	1	0
5865	1695	1455	1	18
5868	1695	1455	1	17
5871	1695	1455	1	24
5874	1695	1455	1	17
5877	1695	1455	1	12
5880	1695	1455	1	5
5883	1695	1455	1	13
5886	1695	1455	1	350
5889	1695	1455	1	359
5892	1695	1455	1	332
5895	1695	1455	1	352
5898	1695	1455	1	352
5901	1695	1455	1	6
5904	1695	1455	1	354
5907	1695	1455	1	13
5910	1694	1455	1	10
5913	1694	1455	1	10
5916	1695	1454	1	359
5919	1694	1454	1	26
5922	1694	1454	1	33
5925	1694	1454	1	42
5928	1694	1454	1	22
5931	1694	1454	1	28
5934	1694	1454	1	29
5937	1694	1454	1	40
5940	1694	1454	1	25
5943	1694	1454	1	36
5946	1694	1454	1	27
5949	1694	1454	1	36
5952	1694	1454	1	37
5955	1694	1454	1	46
5958	1694	1455	1	50
5961	1694	1455	1	45
5964	1694	1454	1	38
5967	1694	1454	1	26
5970	1694	1454	1	34
5973	1693	1454	1	32
5976	1694	1454	1	30
5979	1694	1454	1	33
5982	1694	1454	1	40
5985	1694	1453	1	33
5988	1694	1454	1	29
5991	1694	1454	1	28
5994	1694	1454	1	36
5997	1694	1454	1	7
6000	1694	1454	1	350
6003	1694	1454	1	351
6006	1694	1454	1	59
6009	1694	1453	1	353
6012	1694	1453	1	358
6015	1695	1454	1	0
6018	1694	1454	1	2
6021	1694	1453	1	6
6024	1695	1453	1	17
6027	1695	1453	1	14
6030	1695	1453	1	12
6033	1695	1453	1	357
6036	1694	1453	1	358
6039	1694	1453	1	350
6042	1694	1453	1	354
6045	1694	1453	1	341
6048	1694	1453	1	337
6051	1694	1453	1	357
6054	1694	1453	1	351
6057	1694	1453	1	39
6060	1694	1453	1	3
6063	1695	1453	1	8
6066	1695	1454	1	348
6069	1694	1453	1	348
6072	1694	1453	1	354
6075	1694	1453	1	354
6078	1695	1453	1	358
6081	1694	1453	1	356
6084	1695	1453	1	358
6087	1694	1453	1	355
6090	1695	1453	1	349
6093	1695	1453	1	356
[truncated: 318 more rows]
