# Supplementary material for: Markerless tracking of an entire honey bee colony
Source: Nat Commun. 2021 Mar 19;12:1733. doi: 10.1038/s41467-021-21769-1 (PMC7979864; doi:10.1038/s41467-021-21769-1)
Supplement: Supplementary file 4 — Description of Additional Supplementary Files [file 41467_2021_21769_MOESM4_ESM.zip › raw_source/fig_5_sup_fig_21_22/S1_trajectories/000326.txt]

0	2410	1602	0	47
3	2411	1600	0	40
6	2411	1599	0	38
9	2409	1600	0	42
12	2412	1598	0	48
15	2412	1600	0	58
18	2412	1600	0	57
21	2414	1598	0	58
24	2414	1598	0	58
27	2412	1599	0	55
30	2410	1599	0	56
33	2408	1601	0	54
36	2408	1601	0	48
39	2407	1601	0	41
42	2408	1601	0	46
45	2411	1600	0	35
48	2415	1600	0	33
51	2417	1598	0	27
54	2419	1597	0	24
57	2421	1594	0	18
60	2423	1595	0	21
63	2424	1595	0	25
66	2424	1594	0	26
69	2424	1594	0	20
72	2422	1592	0	11
75	2420	1591	0	7
78	2420	1591	0	2
81	2422	1591	0	3
84	2422	1592	0	4
87	2423	1590	0	2
90	2422	1589	0	0
93	2421	1588	0	0
96	2421	1584	0	356
99	2421	1583	0	350
102	2420	1582	0	348
105	2419	1582	0	348
108	2418	1579	0	347
111	2418	1578	0	341
114	2418	1576	0	338
117	2418	1575	0	335
120	2418	1573	0	336
123	2417	1568	0	332
126	2416	1565	0	329
129	2415	1563	0	326
132	2415	1562	0	323
135	2415	1563	0	320
138	2416	1561	0	314
141	2417	1557	0	317
144	2418	1556	0	315
147	2418	1555	0	316
150	2418	1553	0	316
153	2416	1553	0	321
156	2416	1552	0	320
159	2417	1552	0	320
162	2417	1552	0	322
165	2415	1551	0	324
168	2413	1552	0	325
171	2414	1551	0	325
174	2414	1550	0	325
177	2414	1550	0	324
180	2415	1548	0	320
183	2414	1546	0	317
186	2413	1545	0	316
189	2413	1544	0	317
192	2412	1543	0	318
195	2412	1541	0	318
198	2411	1540	0	316
201	2410	1540	0	318
204	2411	1541	0	313
207	2412	1541	0	315
210	2412	1541	0	317
213	2412	1541	0	318
216	2411	1541	0	320
219	2410	1541	0	316
222	2409	1541	0	311
225	2409	1542	0	309
228	2409	1543	0	308
231	2410	1543	0	310
234	2409	1543	0	310
237	2409	1544	0	308
240	2409	1544	0	309
243	2408	1545	0	307
246	2407	1546	0	302
249	2406	1546	0	300
252	2407	1546	0	303
255	2407	1547	0	299
258	2407	1547	0	298
261	2407	1547	0	296
264	2407	1548	0	296
267	2406	1547	0	299
270	2407	1549	0	294
273	2408	1550	0	295
276	2408	1552	0	299
279	2408	1553	0	301
282	2408	1552	0	303
285	2409	1553	0	297
288	2411	1553	0	298
291	2413	1553	0	303
294	2417	1555	0	302
297	2416	1551	0	299
300	2409	1546	0	322
303	2407	1544	0	326
306	2406	1543	0	325
309	2405	1542	0	331
312	2405	1542	0	331
315	2404	1543	0	331
318	2404	1543	0	332
321	2403	1543	0	336
324	2403	1543	0	337
327	2402	1543	0	337
330	2402	1543	0	337
333	2402	1543	0	336
336	2403	1543	0	337
339	2402	1543	0	337
342	2402	1543	0	337
345	2403	1543	0	334
348	2403	1543	0	334
351	2403	1543	0	335
354	2403	1543	0	335
357	2403	1543	0	334
360	2403	1544	0	330
363	2404	1544	0	324
366	2405	1543	0	328
369	2405	1543	0	326
372	2405	1544	0	322
375	2406	1543	0	320
378	2406	1544	0	318
381	2406	1545	0	314
384	2407	1545	0	316
387	2407	1545	0	314
390	2407	1544	0	316
393	2406	1544	0	317
396	2406	1544	0	318
399	2405	1543	0	316
402	2404	1542	0	316
405	2403	1542	0	320
408	2403	1542	0	319
411	2403	1542	0	319
414	2403	1542	0	318
417	2403	1542	0	320
420	2403	1542	0	323
423	2403	1542	0	327
426	2403	1542	0	327
429	2403	1543	0	325
432	2403	1543	0	325
435	2404	1544	0	325
438	2405	1544	0	324
441	2405	1544	0	323
444	2406	1545	0	322
447	2406	1544	0	320
450	2406	1545	0	318
453	2406	1545	0	317
456	2406	1544	0	318
459	2406	1545	0	319
462	2406	1545	0	322
465	2407	1545	0	320
468	2407	1545	0	320
471	2407	1545	0	320
474	2407	1545	0	320
477	2407	1545	0	320
480	2408	1545	0	321
483	2409	1546	0	318
486	2409	1547	0	316
489	2409	1548	0	314
492	2409	1549	0	315
495	2409	1551	0	310
498	2411	1552	0	308
501	2413	1552	0	308
504	2415	1552	0	306
507	2415	1554	0	307
510	2419	1557	0	307
513	2420	1558	0	303
516	2418	1556	0	300
519	2419	1556	0	306
522	2417	1552	0	307
525	2417	1551	0	305
528	2418	1549	0	302
531	2416	1543	0	312
534	2413	1540	0	308
537	2412	1537	0	304
540	2411	1534	0	296
543	2409	1533	0	295
546	2407	1534	0	290
549	2406	1535	0	291
552	2404	1535	0	294
555	2404	1537	0	294
558	2407	1538	0	289
561	2409	1538	0	290
564	2410	1537	0	297
567	2410	1538	0	307
570	2409	1540	0	314
573	2408	1542	0	316
576	2407	1541	0	321
579	2406	1540	0	317
582	2405	1540	0	319
585	2405	1539	0	314
588	2404	1539	0	312
591	2404	1540	0	315
594	2404	1540	0	317
597	2403	1540	0	320
600	2403	1541	0	320
603	2401	1545	0	317
606	2400	1546	0	317
609	2397	1547	0	310
612	2391	1549	0	301
615	2390	1549	0	294
618	2389	1550	0	294
621	2389	1551	0	294
624	2394	1551	0	287
627	2397	1552	0	286
630	2399	1554	0	293
633	2400	1553	0	301
636	2401	1552	0	303
639	2401	1552	0	307
642	2399	1551	0	308
645	2398	1550	0	309
648	2398	1550	0	309
651	2398	1550	0	307
654	2399	1551	0	307
657	2400	1551	0	309
660	2400	1549	0	306
663	2401	1550	0	306
666	2401	1549	0	304
669	2401	1549	0	306
672	2400	1548	0	306
675	2401	1548	0	304
678	2400	1548	0	303
681	2400	1547	0	305
684	2400	1547	0	306
687	2400	1547	0	305
690	2401	1547	0	306
693	2401	1547	0	307
696	2401	1547	0	310
699	2401	1547	0	311
702	2401	1547	0	312
705	2401	1547	0	312
708	2401	1547	0	311
711	2401	1547	0	312
714	2402	1549	0	311
717	2404	1549	0	307
720	2404	1549	0	305
723	2405	1549	0	303
726	2406	1548	0	304
729	2405	1547	0	304
732	2405	1546	0	302
735	2405	1546	0	304
738	2405	1546	0	305
741	2405	1546	0	307
744	2406	1546	0	306
747	2407	1546	0	308
750	2407	1545	0	312
753	2408	1544	0	315
756	2409	1543	0	317
759	2408	1544	0	318
762	2408	1545	0	315
765	2408	1546	0	314
768	2408	1546	0	311
771	2408	1546	0	310
774	2408	1547	0	309
777	2408	1547	0	309
780	2408	1547	0	309
783	2408	1547	0	308
786	2408	1547	0	308
789	2408	1547	0	309
792	2408	1548	0	310
795	2408	1548	0	309
798	2408	1549	0	308
801	2408	1548	0	308
804	2408	1548	0	310
807	2408	1548	0	311
810	2408	1548	0	312
813	2408	1548	0	311
816	2408	1548	0	310
819	2408	1548	0	310
822	2408	1548	0	310
825	2408	1548	0	311
828	2408	1548	0	311
831	2408	1548	0	312
834	2408	1548	0	311
837	2408	1548	0	311
840	2408	1548	0	311
843	2408	1548	0	311
846	2408	1548	0	311
849	2408	1548	0	310
852	2408	1548	0	311
855	2409	1548	0	309
858	2409	1548	0	311
861	2409	1548	0	311
864	2408	1548	0	311
867	2408	1548	0	311
870	2408	1548	0	310
873	2408	1548	0	309
876	2408	1549	0	309
879	2409	1549	0	308
882	2409	1549	0	308
885	2409	1548	0	306
888	2409	1548	0	307
891	2409	1548	0	308
894	2408	1548	0	309
897	2409	1549	0	310
900	2409	1548	0	312
903	2409	1549	0	315
906	2409	1549	0	313
909	2409	1550	0	311
912	2409	1550	0	311
915	2409	1550	0	310
918	2409	1550	0	311
921	2409	1550	0	311
924	2409	1550	0	310
927	2409	1550	0	309
930	2408	1551	0	311
933	2408	1551	0	311
936	2408	1551	0	310
939	2408	1551	0	309
942	2408	1551	0	310
945	2408	1551	0	309
948	2408	1551	0	309
951	2408	1551	0	308
954	2408	1552	0	308
957	2408	1552	0	309
960	2408	1552	0	308
963	2408	1552	0	307
966	2408	1551	0	308
969	2408	1552	0	308
972	2408	1552	0	308
975	2408	1552	0	308
978	2408	1552	0	308
981	2408	1552	0	308
984	2408	1552	0	307
987	2408	1552	0	307
990	2408	1552	0	307
993	2408	1552	0	308
996	2408	1552	0	307
999	2408	1552	0	308
1002	2408	1552	0	307
1005	2408	1552	0	307
1008	2408	1552	0	307
1011	2408	1552	0	308
1014	2408	1551	0	309
1017	2408	1551	0	309
1020	2408	1551	0	309
1023	2408	1551	0	310
1026	2408	1552	0	309
1029	2408	1551	0	309
1032	2408	1551	0	310
1035	2408	1551	0	309
1038	2408	1551	0	309
1041	2408	1552	0	309
1044	2408	1551	0	310
1047	2408	1551	0	310
1050	2408	1551	0	311
1053	2408	1552	0	311
1056	2409	1552	0	310
1059	2409	1551	0	311
1062	2409	1551	0	312
1065	2409	1552	0	317
1068	2409	1552	0	314
1071	2410	1553	0	315
1074	2410	1554	0	314
1077	2409	1556	0	313
1080	2410	1556	0	314
1083	2409	1555	0	315
1086	2409	1555	0	315
1089	2409	1555	0	314
1092	2409	1555	0	313
1095	2409	1556	0	313
1098	2409	1555	0	313
1101	2409	1555	0	314
1104	2409	1556	0	313
1107	2409	1556	0	314
1110	2409	1556	0	314
1113	2409	1556	0	313
1116	2409	1556	0	314
1119	2409	1556	0	314
1122	2409	1556	0	315
1125	2409	1556	0	314
1128	2410	1556	0	314
1131	2410	1556	0	315
1134	2410	1556	0	314
1137	2410	1556	0	314
1140	2410	1556	0	313
1143	2410	1556	0	313
1146	2409	1555	0	316
1149	2410	1556	0	314
1152	2410	1556	0	313
1155	2409	1556	0	314
1158	2409	1556	0	314
1161	2409	1557	0	312
1164	2408	1557	0	310
1167	2408	1557	0	309
1170	2408	1557	0	310
1173	2408	1557	0	309
1176	2408	1557	0	309
1179	2408	1557	0	310
1182	2408	1557	0	310
1185	2408	1557	0	310
1188	2408	1557	0	308
1191	2408	1558	0	308
1194	2408	1558	0	308
1197	2408	1558	0	308
1200	2408	1558	0	308
1203	2409	1558	0	308
1206	2409	1557	0	314
1209	2409	1558	0	313
1212	2409	1558	0	314
1215	2408	1558	0	314
1218	2408	1558	0	313
1221	2408	1558	0	313
1224	2408	1558	0	312
1227	2408	1558	0	312
1230	2409	1558	0	313
1233	2409	1558	0	313
1236	2409	1558	0	312
1239	2409	1559	0	313
1242	2409	1559	0	311
1245	2409	1559	0	310
1248	2409	1559	0	310
1251	2409	1559	0	310
1254	2409	1559	0	309
1257	2409	1559	0	310
1260	2409	1559	0	310
1263	2409	1559	0	310
1266	2409	1559	0	310
1269	2409	1559	0	309
1272	2409	1559	0	310
1275	2409	1559	0	309
1278	2410	1559	0	309
1281	2409	1560	0	309
1284	2409	1560	0	311
1287	2409	1561	0	312
1290	2408	1561	0	311
1293	2408	1561	0	308
1296	2408	1562	0	307
1299	2408	1562	0	305
1302	2407	1562	0	301
1305	2406	1562	0	298
1308	2406	1561	0	295
1311	2405	1559	0	291
1314	2408	1559	0	285
1317	2410	1560	0	291
1320	2410	1559	0	297
1323	2409	1559	0	300
1326	2408	1560	0	302
1329	2409	1562	0	307
1332	2408	1562	0	309
1335	2406	1561	0	316
1338	2405	1558	0	311
1341	2405	1557	0	314
1344	2404	1554	0	317
1347	2404	1553	0	325
1350	2403	1552	0	323
1353	2402	1551	0	318
1356	2403	1550	0	314
1359	2402	1549	0	315
1362	2402	1549	0	318
1365	2402	1548	0	315
1368	2403	1548	0	320
1371	2402	1548	0	328
1374	2400	1547	0	333
1377	2398	1547	0	337
1380	2398	1547	0	339
1383	2396	1548	0	338
1386	2393	1549	0	334
1389	2393	1549	0	337
1392	2395	1548	0	337
1395	2396	1548	0	342
1398	2396	1548	0	342
1401	2397	1548	0	343
1404	2399	1548	0	348
1407	2399	1548	0	347
1410	2400	1548	0	348
1413	2400	1548	0	347
1416	2400	1548	0	349
1419	2400	1547	0	349
1422	2400	1547	0	346
1425	2400	1546	0	345
1428	2398	1546	0	340
1431	2397	1544	0	334
1434	2396	1544	0	334
1437	2396	1543	0	334
1440	2397	1543	0	334
1443	2398	1544	0	337
1446	2398	1544	0	336
1449	2398	1544	0	337
1452	2397	1545	0	336
1455	2397	1546	0	339
1458	2397	1546	0	337
1461	2396	1545	0	336
1464	2397	1545	0	336
1467	2397	1545	0	337
1470	2398	1545	0	336
1473	2398	1545	0	336
1476	2398	1545	0	336
1479	2398	1545	0	335
1482	2399	1546	0	337
1485	2399	1545	0	337
1488	2399	1546	0	336
1491	2399	1546	0	336
1494	2399	1546	0	336
1497	2399	1546	0	336
1500	2399	1546	0	337
1503	2399	1546	0	337
1506	2398	1546	0	337
1509	2398	1546	0	338
1512	2398	1546	0	338
1515	2399	1546	0	339
1518	2399	1546	0	339
1521	2399	1546	0	340
1524	2399	1546	0	340
1527	2399	1546	0	340
1530	2399	1546	0	341
1533	2399	1546	0	340
1536	2399	1546	0	340
1539	2399	1546	0	340
1542	2399	1546	0	340
1545	2399	1546	0	340
1548	2399	1546	0	339
1551	2399	1546	0	340
1554	2399	1546	0	341
1557	2399	1546	0	341
1560	2399	1546	0	340
1563	2399	1546	0	338
1566	2398	1546	0	333
1569	2398	1546	0	335
1572	2398	1546	0	335
1575	2398	1546	0	335
1578	2398	1546	0	334
1581	2398	1547	0	333
1584	2396	1547	0	328
1587	2395	1547	0	324
1590	2391	1546	0	319
1593	2390	1546	0	318
1596	2391	1546	0	317
1599	2391	1546	0	319
1602	2391	1545	0	319
1605	2392	1545	0	320
1608	2393	1546	0	319
1611	2391	1545	0	321
1614	2387	1543	0	319
1617	2385	1543	0	317
1620	2383	1544	0	313
1623	2379	1542	0	307
1626	2378	1540	0	305
1629	2380	1541	0	308
1632	2382	1541	0	304
1635	2385	1540	0	304
1638	2389	1539	0	307
1641	2389	1540	0	307
1644	2390	1541	0	307
1647	2388	1541	0	314
1650	2387	1542	0	314
1653	2386	1541	0	314
1656	2385	1541	0	314
1659	2386	1541	0	316
1662	2386	1541	0	317
1665	2387	1541	0	315
1668	2387	1541	0	313
1671	2389	1542	0	312
1674	2389	1543	0	313
1677	2389	1543	0	320
1680	2389	1543	0	329
1683	2389	1545	0	332
1686	2388	1545	0	332
1689	2388	1545	0	333
1692	2387	1546	0	339
1695	2387	1546	0	345
1698	2387	1547	0	349
1701	2385	1548	0	351
1704	2383	1549	0	356
1707	2383	1550	0	4
1710	2386	1550	0	2
1713	2387	1550	0	4
1716	2387	1551	0	5
1719	2386	1552	0	12
1722	2384	1553	0	17
1725	2382	1553	0	17
1728	2381	1553	0	19
1731	2379	1553	0	22
1734	2377	1554	0	31
1737	2377	1553	0	35
1740	2377	1555	0	33
1743	2376	1554	0	35
1746	2375	1555	0	38
1749	2375	1555	0	35
1752	2374	1555	0	35
1755	2373	1555	0	32
1758	2373	1554	0	34
1761	2373	1554	0	34
1764	2374	1554	0	33
1767	2375	1554	0	29
1770	2375	1553	0	27
1773	2374	1554	0	21
1776	2374	1553	0	16
1779	2373	1553	0	16
1782	2373	1553	0	17
1785	2372	1553	0	18
1788	2371	1553	0	21
1791	2371	1554	0	22
1794	2370	1554	0	25
1797	2371	1554	0	19
1800	2372	1553	0	18
1803	2372	1553	0	17
1806	2372	1553	0	17
1809	2372	1553	0	15
1812	2372	1552	0	17
1815	2373	1552	0	17
1818	2374	1553	0	17
1821	2375	1552	0	21
1824	2376	1552	0	20
1827	2376	1552	0	20
1830	2376	1551	0	17
1833	2377	1551	0	17
1836	2378	1552	0	15
1839	2379	1552	0	17
1842	2381	1551	0	23
1845	2384	1552	0	33
1848	2384	1552	0	49
1851	2384	1552	0	51
1854	2386	1551	0	54
1857	2387	1554	0	55
1860	2385	1558	0	59
1863	2386	1561	0	62
1866	2386	1561	0	59
1869	2383	1563	0	57
1872	2382	1563	0	56
1875	2384	1563	0	51
1878	2381	1562	0	52
1881	2380	1562	0	51
1884	2381	1562	0	52
1887	2382	1561	0	54
1890	2384	1559	0	54
1893	2384	1557	0	52
1896	2382	1557	0	49
1899	2382	1556	0	46
1902	2383	1556	0	45
1905	2383	1555	0	44
1908	2382	1555	0	41
1911	2382	1555	0	36
1914	2380	1555	0	37
1917	2378	1557	0	37
1920	2377	1557	0	38
1923	2377	1557	0	37
1926	2377	1558	0	38
1929	2380	1557	0	40
1932	2378	1557	0	40
1935	2376	1556	0	36
1938	2376	1555	0	34
1941	2375	1555	0	29
1944	2375	1555	0	26
1947	2373	1556	0	29
1950	2370	1557	0	29
1953	2371	1558	0	26
1956	2374	1557	0	23
1959	2376	1556	0	17
1962	2377	1554	0	12
1965	2375	1554	0	11
1968	2375	1553	0	8
1971	2375	1551	0	3
1974	2376	1550	0	3
1977	2375	1550	0	2
1980	2372	1550	0	4
1983	2371	1551	0	7
1986	2371	1551	0	10
1989	2368	1552	0	16
1992	2366	1552	0	20
1995	2369	1555	0	28
1998	2371	1555	0	28
2001	2374	1552	0	28
2004	2376	1552	0	25
2007	2375	1551	0	24
2010	2374	1551	0	20
2013	2375	1551	0	19
2016	2376	1552	0	19
2019	2375	1551	0	18
2022	2372	1552	0	17
2025	2370	1551	0	16
2028	2369	1552	0	20
2031	2369	1552	0	21
2034	2369	1552	0	21
2037	2370	1552	0	18
2040	2372	1551	0	12
2043	2372	1550	0	9
2046	2374	1549	0	8
2049	2376	1547	0	358
2052	2376	1546	0	352
2055	2373	1543	0	352
2058	2370	1543	0	352
2061	2364	1542	0	354
2064	2365	1544	0	354
2067	2363	1544	0	356
2070	2363	1543	0	355
2073	2365	1544	0	358
2076	2365	1542	0	356
2079	2366	1542	0	351
2082	2364	1541	0	354
2085	2363	1540	0	354
2088	2363	1540	0	357
2091	2363	1540	0	356
2094	2364	1540	0	356
2097	2367	1539	0	356
2100	2369	1538	0	352
2103	2370	1537	0	351
2106	2370	1537	0	351
2109	2370	1536	0	349
2112	2371	1535	0	348
2115	2371	1535	0	348
2118	2371	1535	0	349
2121	2371	1535	0	348
2124	2371	1534	0	349
2127	2371	1534	0	350
2130	2372	1534	0	351
2133	2372	1534	0	351
2136	2372	1534	0	353
2139	2372	1534	0	353
2142	2372	1534	0	354
2145	2372	1534	0	355
2148	2372	1534	0	354
2151	2372	1534	0	354
2154	2373	1534	0	353
2157	2373	1534	0	354
2160	2373	1534	0	354
2163	2373	1534	0	354
2166	2373	1534	0	354
2169	2374	1534	0	354
2172	2374	1534	0	355
2175	2374	1534	0	356
2178	2374	1534	0	356
2181	2374	1534	0	356
2184	2374	1534	0	355
2187	2374	1533	0	356
2190	2375	1534	0	357
2193	2376	1536	0	353
2196	2376	1537	0	352
2199	2374	1538	0	352
2202	2371	1538	0	355
2205	2370	1538	0	356
2208	2369	1538	0	355
2211	2369	1538	0	355
2214	2369	1537	0	356
2217	2369	1539	0	359
2220	2366	1539	0	358
2223	2364	1538	0	358
2226	2366	1539	0	0
2229	2368	1539	0	1
2232	2369	1539	0	3
2235	2369	1540	0	3
2238	2368	1540	0	2
2241	2367	1539	0	2
2244	2367	1539	0	1
2247	2369	1539	0	358
2250	2370	1539	0	358
2253	2371	1538	0	354
2256	2372	1538	0	350
2259	2373	1538	0	350
2262	2372	1538	0	350
2265	2370	1541	0	353
2268	2370	1540	0	353
2271	2369	1540	0	352
2274	2369	1541	0	355
2277	2363	1542	0	0
2280	2361	1541	0	357
2283	2361	1540	0	356
2286	2361	1541	0	355
2289	2361	1540	0	353
2292	2363	1539	0	354
2295	2366	1539	0	354
2298	2369	1539	0	351
2301	2372	1539	0	350
2304	2372	1538	0	347
2307	2374	1538	0	344
2310	2375	1538	0	343
2313	2374	1538	0	343
2316	2374	1537	0	342
2319	2375	1538	0	344
2322	2375	1537	0	346
2325	2376	1537	0	346
2328	2376	1537	0	346
2331	2376	1537	0	346
2334	2377	1536	0	348
2337	2377	1535	0	351
2340	2377	1535	0	351
2343	2378	1535	0	353
2346	2378	1537	0	350
2349	2378	1538	0	347
2352	2379	1538	0	346
2355	2379	1538	0	344
2358	2378	1538	0	349
2361	2378	1538	0	351
2364	2379	1539	0	355
2367	2379	1539	0	356
2370	2378	1539	0	356
2373	2376	1539	0	356
2376	2375	1539	0	355
2379	2375	1539	0	353
2382	2376	1537	0	354
2385	2376	1537	0	355
2388	2377	1537	0	352
2391	2377	1537	0	350
2394	2376	1536	0	347
2397	2376	1536	0	346
2400	2376	1537	0	346
2403	2377	1537	0	346
2406	2378	1537	0	345
2409	2378	1538	0	345
2412	2379	1538	0	346
2415	2381	1539	0	345
2418	2379	1539	0	342
2421	2381	1539	0	335
2424	2381	1539	0	330
2427	2382	1540	0	330
2430	2383	1540	0	326
2433	2384	1541	0	318
2436	2383	1542	0	315
2439	2384	1542	0	312
2442	2383	1542	0	318
2445	2382	1542	0	320
2448	2383	1541	0	318
2451	2382	1541	0	319
2454	2381	1542	0	315
2457	2380	1543	0	306
2460	2379	1543	0	304
2463	2379	1543	0	305
2466	2380	1543	0	305
2469	2380	1543	0	306
2472	2379	1543	0	306
2475	2379	1543	0	306
2478	2378	1543	0	308
2481	2378	1543	0	306
2484	2379	1544	0	307
2487	2381	1546	0	303
2490	2378	1544	0	305
2493	2377	1543	0	306
2496	2377	1543	0	306
2499	2378	1543	0	306
2502	2380	1543	0	303
2505	2380	1543	0	301
2508	2381	1545	0	299
2511	2381	1545	0	299
2514	2382	1545	0	298
2517	2382	1545	0	296
2520	2383	1545	0	297
2523	2382	1545	0	296
2526	2382	1544	0	295
2529	2382	1544	0	297
2532	2382	1543	0	295
2535	2382	1543	0	295
2538	2382	1543	0	295
2541	2381	1542	0	295
2544	2381	1541	0	294
2547	2381	1542	0	293
2550	2381	1542	0	293
2553	2382	1542	0	294
2556	2382	1542	0	294
2559	2382	1541	0	293
2562	2382	1541	0	295
2565	2382	1541	0	295
2568	2382	1541	0	294
2571	2382	1542	0	296
2574	2382	1542	0	296
2577	2379	1541	0	291
2580	2380	1541	0	295
2583	2381	1542	0	300
2586	2379	1544	0	302
2589	2378	1544	0	308
2592	2379	1545	0	308
2595	2381	1544	0	308
2598	2381	1544	0	303
2601	2381	1543	0	305
2604	2381	1543	0	305
2607	2381	1543	0	303
2610	2381	1542	0	303
2613	2380	1542	0	302
2616	2381	1542	0	302
2619	2381	1542	0	302
2622	2381	1542	0	301
2625	2382	1542	0	301
2628	2382	1542	0	300
2631	2382	1542	0	300
2634	2382	1542	0	301
2637	2382	1542	0	301
2640	2381	1542	0	301
2643	2381	1542	0	301
2646	2381	1541	0	301
2649	2381	1541	0	302
2652	2381	1541	0	302
2655	2381	1541	0	301
2658	2381	1541	0	301
2661	2381	1541	0	301
2664	2381	1541	0	301
2667	2381	1541	0	302
2670	2381	1541	0	302
2673	2381	1541	0	302
2676	2381	1541	0	303
2679	2381	1542	0	304
2682	2381	1542	0	305
2685	2381	1542	0	304
2688	2381	1542	0	305
2691	2381	1542	0	304
2694	2381	1542	0	304
2697	2381	1542	0	305
2700	2381	1542	0	305
2703	2381	1542	0	305
2706	2381	1542	0	305
2709	2381	1542	0	305
2712	2381	1542	0	305
2715	2381	1541	0	305
2718	2381	1541	0	305
2721	2381	1542	0	305
2724	2381	1543	0	305
2727	2381	1544	0	306
2730	2382	1544	0	306
2733	2381	1544	0	309
2736	2381	1544	0	310
2739	2381	1544	0	309
2742	2381	1544	0	309
2745	2381	1544	0	312
2748	2381	1544	0	310
2751	2381	1544	0	310
2754	2381	1544	0	310
2757	2381	1544	0	309
2760	2381	1543	0	307
2763	2381	1544	0	306
2766	2381	1544	0	304
2769	2381	1544	0	304
2772	2380	1545	0	306
2775	2379	1545	0	306
2778	2378	1545	0	306
2781	2378	1544	0	304
2784	2379	1544	0	303
2787	2379	1544	0	304
2790	2379	1543	0	302
2793	2379	1543	0	304
2796	2380	1543	0	303
2799	2381	1543	0	304
2802	2381	1543	0	304
2805	2381	1543	0	303
2808	2381	1543	0	304
2811	2380	1543	0	306
2814	2380	1543	0	308
2817	2380	1543	0	308
2820	2380	1543	0	308
2823	2381	1543	0	308
2826	2380	1543	0	308
2829	2380	1543	0	309
2832	2380	1543	0	309
2835	2380	1543	0	309
2838	2380	1543	0	308
2841	2380	1543	0	309
2844	2380	1543	0	309
2847	2380	1543	0	308
2850	2380	1543	0	308
2853	2380	1543	0	308
2856	2380	1543	0	308
2859	2380	1543	0	307
2862	2380	1543	0	307
2865	2380	1543	0	308
2868	2379	1544	0	310
2871	2378	1543	0	308
2874	2379	1544	0	307
2877	2380	1544	0	304
2880	2381	1544	0	302
2883	2382	1544	0	302
2886	2383	1544	0	308
2889	2385	1544	0	304
2892	2385	1543	0	303
2895	2384	1542	0	302
2898	2383	1542	0	302
2901	2383	1543	0	309
2904	2384	1543	0	310
2907	2384	1542	0	316
2910	2383	1541	0	318
2913	2382	1540	0	316
2916	2383	1540	0	315
2919	2382	1539	0	317
2922	2382	1539	0	316
2925	2382	1539	0	316
2928	2384	1541	0	314
2931	2383	1541	0	316
2934	2384	1541	0	316
2937	2384	1541	0	319
2940	2384	1540	0	319
2943	2384	1541	0	321
2946	2384	1541	0	323
2949	2384	1541	0	324
2952	2384	1540	0	324
2955	2385	1538	0	322
2958	2381	1537	0	318
2961	2380	1538	0	316
2964	2380	1538	0	317
2967	2381	1537	0	321
2970	2382	1537	0	321
2973	2381	1538	0	317
2976	2382	1538	0	316
2979	2382	1539	0	313
2982	2384	1539	0	311
2985	2383	1537	0	313
2988	2381	1536	0	308
2991	2380	1535	0	307
2994	2379	1535	0	310
2997	2377	1534	0	311
3000	2378	1536	0	314
3003	2377	1536	0	316
3006	2376	1536	0	318
3009	2377	1536	0	320
3012	2377	1536	0	329
3015	2377	1537	0	330
3018	2377	1536	0	328
3021	2376	1537	0	325
3024	2376	1537	0	326
3027	2376	1537	0	328
3030	2376	1537	0	327
3033	2376	1537	0	330
3036	2375	1538	0	336
3039	2371	1538	0	345
3042	2367	1538	0	346
3045	2365	1538	0	350
3048	2363	1539	0	352
3051	2363	1540	0	355
3054	2362	1541	0	1
3057	2361	1541	0	2
3060	2360	1541	0	1
3063	2359	1541	0	2
3066	2358	1541	0	3
3069	2358	1541	0	4
3072	2359	1540	0	2
3075	2359	1540	0	4
3078	2359	1540	0	3
3081	2360	1538	0	4
3084	2357	1540	0	8
3087	2356	1542	0	9
3090	2356	1542	0	9
3093	2356	1541	0	8
3096	2355	1541	0	7
3099	2355	1540	0	6
3102	2356	1540	0	5
3105	2356	1540	0	5
3108	2356	1540	0	5
3111	2356	1540	0	7
3114	2356	1540	0	7
3117	2356	1540	0	7
3120	2356	1540	0	7
3123	2356	1540	0	6
3126	2356	1540	0	5
3129	2356	1540	0	5
3132	2356	1539	0	5
3135	2356	1539	0	2
3138	2357	1539	0	5
3141	2357	1539	0	4
3144	2357	1539	0	5
3147	2357	1539	0	5
3150	2357	1539	0	4
3153	2357	1539	0	5
3156	2357	1539	0	4
3159	2357	1539	0	5
3162	2357	1540	0	4
3165	2357	1539	0	5
3168	2357	1539	0	5
3171	2357	1539	0	5
3174	2357	1540	0	6
3177	2357	1539	0	7
3180	2357	1539	0	7
3183	2357	1538	0	8
3186	2358	1538	0	8
3189	2358	1538	0	9
3192	2358	1538	0	8
3195	2358	1538	0	9
3198	2358	1538	0	9
3201	2358	1538	0	9
3204	2358	1538	0	10
3207	2358	1538	0	10
3210	2358	1538	0	9
3213	2358	1538	0	8
3216	2358	1538	0	9
3219	2358	1538	0	9
3222	2358	1538	0	9
3225	2358	1538	0	9
3228	2358	1538	0	8
3231	2358	1538	0	9
3234	2358	1538	0	9
3237	2358	1538	0	9
3240	2358	1538	0	9
3243	2359	1538	0	9
3246	2359	1538	0	9
3249	2359	1538	0	9
3252	2359	1538	0	9
3255	2359	1538	0	9
3258	2359	1538	0	9
3261	2359	1538	0	9
3264	2359	1538	0	9
3267	2359	1538	0	9
3270	2359	1538	0	9
3273	2359	1538	0	9
3276	2359	1538	0	10
3279	2359	1538	0	10
3282	2359	1538	0	10
3285	2359	1538	0	9
3288	2359	1537	0	9
3291	2359	1538	0	9
3294	2359	1537	0	9
3297	2359	1538	0	8
3300	2359	1538	0	8
3303	2359	1537	0	8
3306	2359	1537	0	8
3309	2359	1537	0	9
3312	2359	1537	0	8
3315	2359	1537	0	8
3318	2359	1537	0	8
3321	2359	1537	0	9
3324	2359	1537	0	8
3327	2359	1537	0	9
3330	2359	1538	0	8
3333	2359	1538	0	10
3336	2359	1537	0	9
3339	2359	1537	0	9
3342	2359	1538	0	9
3345	2359	1537	0	8
3348	2359	1537	0	9
3351	2359	1537	0	8
3354	2359	1537	0	10
3357	2359	1537	0	8
3360	2359	1537	0	8
3363	2359	1537	0	8
3366	2359	1537	0	8
3369	2359	1537	0	8
3372	2359	1537	0	8
3375	2359	1537	0	8
3378	2359	1537	0	8
3381	2359	1537	0	8
3384	2359	1537	0	7
3387	2359	1537	0	7
3390	2359	1537	0	8
3393	2359	1537	0	8
3396	2359	1537	0	7
3399	2359	1537	0	7
3402	2359	1537	0	7
3405	2359	1537	0	8
3408	2359	1537	0	8
3411	2359	1537	0	8
3414	2359	1537	0	7
3417	2359	1537	0	7
3420	2359	1537	0	7
3423	2359	1537	0	7
3426	2359	1537	0	7
3429	2359	1537	0	7
3432	2359	1537	0	7
3435	2359	1537	0	7
3438	2359	1537	0	7
3441	2359	1537	0	7
3444	2359	1537	0	7
3447	2359	1537	0	7
3450	2359	1537	0	7
3453	2359	1537	0	7
3456	2359	1537	0	7
3459	2359	1537	0	7
3462	2359	1537	0	7
3465	2359	1537	0	7
3468	2359	1537	0	7
3471	2359	1537	0	7
3474	2359	1537	0	7
3477	2359	1537	0	7
3480	2359	1537	0	7
3483	2359	1537	0	7
3486	2359	1537	0	7
3489	2359	1537	0	7
3492	2359	1537	0	7
3495	2359	1537	0	7
3498	2359	1537	0	7
3501	2359	1537	0	8
3504	2359	1537	0	7
3507	2359	1537	0	7
3510	2359	1537	0	7
3513	2359	1537	0	6
3516	2359	1537	0	7
3519	2359	1537	0	8
3522	2360	1537	0	9
3525	2360	1537	0	10
3528	2360	1537	0	11
3531	2360	1537	0	10
3534	2360	1537	0	11
3537	2360	1537	0	10
3540	2360	1538	0	10
3543	2360	1537	0	8
3546	2360	1537	0	9
3549	2360	1537	0	8
3552	2360	1537	0	8
3555	2360	1537	0	8
3558	2360	1537	0	7
3561	2361	1537	0	8
3564	2361	1537	0	8
3567	2360	1537	0	8
3570	2360	1537	0	7
3573	2361	1537	0	7
3576	2361	1537	0	7
3579	2360	1537	0	7
3582	2361	1537	0	8
3585	2361	1537	0	8
3588	2360	1537	0	8
3591	2360	1537	0	8
3594	2360	1537	0	8
3597	2361	1537	0	9
3600	2360	1537	0	8
3603	2360	1537	0	7
3606	2361	1537	0	8
3609	2360	1537	0	8
3612	2360	1537	0	7
3615	2361	1537	0	6
3618	2361	1537	0	7
3621	2360	1537	0	7
3624	2360	1537	0	7
3627	2360	1537	0	8
3630	2360	1537	0	8
3633	2360	1537	0	7
3636	2360	1537	0	7
3639	2361	1537	0	6
3642	2360	1537	0	7
3645	2360	1537	0	7
3648	2360	1537	0	8
3651	2360	1537	0	8
3654	2360	1537	0	8
3657	2360	1537	0	7
3660	2360	1537	0	7
3663	2360	1537	0	8
3666	2360	1537	0	9
3669	2360	1537	0	5
3672	2360	1538	0	1
3675	2360	1539	0	3
3678	2360	1540	0	3
3681	2361	1539	0	4
3684	2360	1539	0	2
3687	2361	1539	0	4
3690	2360	1539	0	3
3693	2360	1540	0	2
3696	2360	1540	0	3
3699	2360	1541	0	3
3702	2360	1540	0	4
3705	2360	1540	0	5
3708	2361	1539	0	5
3711	2360	1539	0	4
3714	2360	1539	0	5
3717	2361	1539	0	6
3720	2361	1539	0	7
3723	2360	1540	0	6
3726	2360	1540	0	6
3729	2360	1540	0	7
3732	2360	1540	0	6
3735	2360	1540	0	5
3738	2360	1540	0	5
3741	2360	1540	0	3
3744	2360	1540	0	3
3747	2360	1540	0	1
3750	2359	1542	0	1
3753	2359	1542	0	359
3756	2359	1542	0	359
3759	2358	1543	0	357
3762	2358	1544	0	356
3765	2358	1545	0	356
3768	2358	1546	0	359
3771	2355	1548	0	357
3774	2355	1550	0	356
3777	2356	1551	0	357
3780	2356	1552	0	355
3783	2355	1554	0	355
3786	2354	1554	0	354
3789	2354	1554	0	355
3792	2354	1555	0	358
3795	2354	1555	0	356
3798	2354	1555	0	358
3801	2355	1555	0	0
3804	2354	1555	0	359
3807	2355	1555	0	0
3810	2355	1556	0	359
3813	2354	1558	0	356
3816	2354	1559	0	354
3819	2352	1560	0	350
3822	2350	1562	0	350
3825	2349	1562	0	352
3828	2351	1561	0	352
3831	2351	1561	0	353
3834	2349	1560	0	352
3837	2350	1559	0	353
3840	2350	1560	0	352
3843	2350	1560	0	352
3846	2350	1561	0	352
3849	2349	1562	0	353
3852	2349	1563	0	351
3855	2349	1564	0	353
3858	2347	1565	0	353
3861	2347	1568	0	358
3864	2346	1572	0	356
3867	2346	1575	0	356
3870	2345	1577	0	352
3873	2345	1578	0	350
3876	2346	1578	0	350
3879	2346	1578	0	351
3882	2346	1577	0	353
3885	2346	1578	0	355
3888	2345	1579	0	353
3891	2346	1580	0	355
3894	2346	1581	0	358
3897	2346	1581	0	359
3900	2345	1582	0	2
3903	2345	1582	0	3
3906	2345	1584	0	10
3909	2345	1584	0	12
3912	2346	1585	0	15
3915	2346	1585	0	17
3918	2347	1585	0	20
3921	2348	1587	0	20
3924	2349	1588	0	21
3927	2348	1588	0	20
3930	2347	1589	0	22
3933	2347	1589	0	19
3936	2347	1590	0	18
3939	2346	1591	0	20
3942	2344	1592	0	25
3945	2339	1593	0	26
3948	2338	1593	0	25
3951	2338	1592	0	23
3954	2343	1592	0	25
3957	2345	1591	0	25
3960	2347	1592	0	23
3963	2351	1592	0	17
3966	2357	1589	0	12
3969	2358	1589	0	8
3972	2358	1590	0	7
3975	2358	1591	0	9
3978	2357	1592	0	12
3981	2356	1593	0	11
3984	2355	1593	0	10
3987	2354	1594	0	12
3990	2353	1594	0	10
3993	2350	1594	0	6
3996	2351	1594	0	5
3999	2350	1595	0	9
4002	2348	1595	0	15
4005	2349	1596	0	14
4008	2349	1596	0	20
4011	2348	1596	0	19
4014	2348	1596	0	18
4017	2348	1596	0	16
4020	2347	1595	0	13
4023	2347	1595	0	14
4026	2347	1596	0	16
4029	2348	1595	0	15
4032	2348	1595	0	15
4035	2348	1595	0	16
4038	2349	1595	0	14
4041	2349	1595	0	13
4044	2351	1596	0	9
4047	2353	1595	0	4
4050	2351	1595	0	2
4053	2351	1594	0	2
4056	2351	1594	0	3
4059	2348	1595	0	9
4062	2348	1595	0	8
4065	2347	1596	0	11
4068	2347	1595	0	10
4071	2348	1593	0	6
4074	2348	1592	0	2
4077	2348	1592	0	356
4080	2348	1592	0	354
4083	2349	1592	0	350
4086	2349	1592	0	349
4089	2348	1592	0	350
4092	2348	1593	0	348
4095	2348	1593	0	347
4098	2347	1593	0	349
4101	2346	1592	0	348
4104	2345	1592	0	349
4107	2344	1592	0	352
4110	2345	1592	0	355
4113	2346	1592	0	353
4116	2346	1593	0	347
4119	2347	1593	0	346
4122	2347	1594	0	348
4125	2348	1594	0	348
4128	2347	1594	0	351
4131	2347	1594	0	350
4134	2347	1595	0	348
4137	2348	1595	0	347
4140	2348	1595	0	346
4143	2348	1594	0	347
4146	2347	1595	0	349
4149	2347	1595	0	350
4152	2346	1595	0	345
4155	2346	1596	0	341
4158	2347	1595	0	346
4161	2349	1596	0	350
4164	2350	1596	0	352
4167	2352	1596	0	351
4170	2352	1596	0	354
4173	2354	1596	0	357
4176	2354	1596	0	359
4179	2355	1597	0	357
4182	2356	1598	0	357
4185	2358	1599	0	356
4188	2358	1600	0	354
4191	2358	1602	0	351
4194	2359	1603	0	352
4197	2358	1604	0	349
4200	2358	1603	0	349
4203	2358	1604	0	350
4206	2358	1605	0	350
4209	2358	1606	0	348
4212	2358	1606	0	349
4215	2357	1606	0	347
4218	2357	1606	0	348
4221	2357	1606	0	347
4224	2358	1606	0	346
4227	2357	1606	0	346
4230	2357	1606	0	348
4233	2357	1606	0	349
4236	2357	1607	0	352
4239	2356	1607	0	351
4242	2357	1607	0	350
4245	2357	1607	0	352
4248	2357	1604	0	352
4251	2358	1604	0	350
4254	2358	1605	0	350
4257	2357	1605	0	350
4260	2356	1605	0	350
4263	2357	1605	0	350
4266	2357	1606	0	351
4269	2358	1606	0	350
4272	2358	1606	0	353
4275	2358	1606	0	350
4278	2358	1606	0	352
4281	2356	1604	0	353
4284	2354	1604	0	353
4287	2351	1606	0	351
4290	2351	1607	0	357
4293	2350	1607	0	358
4296	2350	1607	0	358
4299	2350	1607	0	358
4302	2351	1607	0	359
4305	2352	1608	0	0
4308	2352	1607	0	4
4311	2353	1609	0	7
4314	2353	1612	0	13
4317	2351	1612	0	12
4320	2351	1612	0	11
4323	2351	1612	0	13
4326	2351	1612	0	16
4329	2351	1614	0	17
4332	2352	1614	0	19
4335	2352	1614	0	17
4338	2352	1613	0	17
4341	2351	1612	0	13
4344	2349	1611	0	12
4347	2349	1611	0	14
4350	2348	1611	0	15
4353	2346	1613	0	11
4356	2342	1614	0	7
4359	2339	1614	0	5
4362	2333	1614	0	359
4365	2329	1615	0	359
4368	2327	1614	0	357
4371	2327	1614	0	358
4374	2326	1615	0	1
4377	2327	1614	0	359
4380	2327	1614	0	1
4383	2328	1617	0	0
4386	2328	1618	0	5
4389	2327	1619	0	7
4392	2326	1618	0	9
4395	2326	1618	0	15
4398	2327	1618	0	15
4401	2327	1618	0	16
4404	2327	1620	0	22
4407	2327	1624	0	20
4410	2326	1628	0	28
4413	2326	1631	0	32
4416	2325	1631	0	32
4419	2325	1631	0	35
4422	2325	1634	0	31
4425	2321	1633	0	31
4428	2320	1636	0	32
4431	2321	1637	0	34
4434	2322	1637	0	36
4437	2321	1637	0	39
4440	2322	1637	0	43
4443	2321	1637	0	47
4446	2322	1637	0	46
4449	2321	1637	0	51
4452	2320	1637	0	62
4455	2319	1638	0	67
4458	2320	1638	0	73
4461	2321	1639	0	69
4464	2321	1641	0	64
4467	2321	1641	0	65
4470	2320	1642	0	69
4473	2322	1645	0	72
4476	2320	1650	0	82
4479	2322	1652	0	82
4482	2322	1653	0	90
4485	2321	1652	0	87
4488	2322	1653	0	86
4491	2322	1654	0	88
4494	2323	1655	0	90
4497	2321	1655	0	84
4500	2322	1657	0	90
4503	2322	1657	0	87
4506	2321	1656	0	90
4509	2321	1656	0	87
4512	2320	1654	0	93
4515	2320	1652	0	91
4518	2321	1652	0	91
4521	2322	1654	0	94
4524	2321	1653	0	93
4527	2318	1656	0	94
4530	2318	1657	0	94
4533	2318	1659	0	96
4536	2319	1663	0	103
4539	2317	1669	0	112
4542	2317	1672	0	108
4545	2315	1673	0	109
4548	2314	1674	0	109
4551	2314	1675	0	119
4554	2314	1676	0	128
4557	2314	1676	0	126
4560	2314	1676	0	130
4563	2315	1675	0	130
4566	2315	1675	0	130
4569	2315	1674	0	133
4572	2315	1674	0	134
4575	2314	1673	0	136
4578	2314	1673	0	135
4581	2315	1672	0	135
4584	2313	1673	0	135
4587	2311	1673	0	138
4590	2310	1674	0	139
4593	2309	1673	0	141
4596	2310	1674	0	138
4599	2309	1673	0	146
4602	2309	1673	0	151
4605	2308	1670	0	154
4608	2309	1670	0	155
4611	2311	1668	0	159
4614	2311	1667	0	161
4617	2311	1666	0	162
4620	2313	1666	0	174
4623	2312	1666	0	183
4626	2313	1664	0	192
4629	2313	1663	0	196
4632	2316	1664	0	197
4635	2316	1663	0	205
4638	2316	1661	0	212
4641	2317	1660	0	210
4644	2317	1660	0	213
4647	2318	1658	0	213
4650	2320	1655	0	216
4653	2321	1650	0	217
4656	2322	1650	0	226
4659	2324	1649	0	227
4662	2327	1648	0	224
4665	2328	1647	0	224
4668	2329	1646	0	228
4671	2329	1645	0	231
4674	2331	1643	0	233
4677	2333	1641	0	243
4680	2333	1638	0	246
4683	2335	1636	0	244
4686	2335	1635	0	240
4689	2338	1633	0	238
4692	2341	1629	0	238
4695	2343	1627	0	240
4698	2344	1625	0	241
4701	2346	1623	0	243
4704	2349	1618	0	237
4707	2353	1616	0	242
4710	2356	1616	0	236
4713	2356	1614	0	241
4716	2356	1608	0	252
4719	2355	1606	0	250
4722	2355	1607	0	248
4725	2356	1607	0	249
4728	2356	1606	0	248
4731	2356	1607	0	249
4734	2356	1609	0	248
4737	2358	1609	0	246
4740	2359	1607	0	244
4743	2359	1605	0	241
4746	2360	1605	0	242
4749	2360	1605	0	238
4752	2361	1605	0	237
4755	2361	1604	0	236
4758	2362	1603	0	234
4761	2363	1600	0	235
4764	2363	1600	0	237
4767	2362	1600	0	238
4770	2363	1599	0	240
4773	2365	1597	0	245
4776	2365	1595	0	246
4779	2360	1588	0	305
4782	2365	1591	0	252
4785	2364	1590	0	254
4788	2364	1584	0	258
4791	2363	1585	0	256
4794	2364	1584	0	261
4797	2364	1584	0	263
4800	2363	1584	0	263
4803	2363	1585	0	262
4806	2364	1584	0	263
4809	2364	1584	0	262
4812	2365	1582	0	267
4815	2362	1580	0	310
4818	2361	1580	0	307
4821	2364	1582	0	257
4824	2363	1581	0	258
4827	2359	1576	0	302
4830	2360	1575	0	291
4833	2363	1573	0	264
4836	2363	1572	0	263
4839	2363	1572	0	265
4842	2363	1571	0	265
4845	2363	1570	0	263
4848	2363	1570	0	263
4851	2363	1569	0	265
4854	2363	1569	0	267
4857	2364	1569	0	268
4860	2363	1569	0	268
4863	2363	1569	0	267
4866	2363	1569	0	266
4869	2363	1569	0	267
4872	2363	1569	0	267
4875	2363	1569	0	269
4878	2363	1569	0	271
4881	2363	1569	0	275
4884	2363	1569	0	275
4887	2362	1569	0	276
4890	2362	1568	0	276
4893	2362	1568	0	278
4896	2361	1567	0	278
4899	2361	1567	0	276
4902	2361	1567	0	274
4905	2360	1567	0	271
4908	2359	1567	0	268
4911	2359	1567	0	267
4914	2359	1567	0	268
4917	2359	1568	0	267
4920	2359	1569	0	266
4923	2359	1569	0	265
4926	2360	1570	0	266
4929	2360	1570	0	267
4932	2360	1570	0	268
4935	2360	1570	0	266
4938	2360	1571	0	267
4941	2360	1571	0	266
4944	2360	1571	0	266
4947	2360	1571	0	268
4950	2360	1571	0	268
4953	2360	1571	0	268
4956	2360	1571	0	268
4959	2360	1571	0	268
4962	2360	1571	0	268
4965	2361	1572	0	269
4968	2361	1572	0	270
4971	2361	1572	0	270
4974	2361	1572	0	270
4977	2361	1572	0	270
4980	2361	1573	0	271
4983	2360	1573	0	273
4986	2361	1573	0	273
4989	2361	1573	0	275
4992	2361	1573	0	276
4995	2361	1573	0	275
4998	2361	1573	0	275
5001	2361	1573	0	276
5004	2362	1574	0	276
5007	2362	1574	0	276
5010	2362	1574	0	276
5013	2362	1574	0	276
5016	2362	1574	0	276
5019	2362	1574	0	276
5022	2362	1574	0	276
5025	2362	1574	0	276
5028	2362	1574	0	276
5031	2362	1574	0	276
5034	2362	1574	0	277
5037	2362	1574	0	277
5040	2362	1574	0	277
5043	2362	1574	0	277
5046	2362	1574	0	277
5049	2362	1574	0	276
5052	2362	1574	0	277
5055	2362	1574	0	276
5058	2362	1574	0	277
5061	2362	1575	0	277
5064	2362	1575	0	276
5067	2362	1576	0	276
5070	2362	1576	0	276
5073	2363	1576	0	275
5076	2363	1576	0	276
5079	2363	1575	0	277
5082	2362	1576	0	276
5085	2362	1576	0	277
5088	2362	1576	0	278
5091	2362	1576	0	278
5094	2362	1577	0	278
5097	2362	1577	0	278
5100	2362	1577	0	278
5103	2362	1577	0	278
5106	2362	1577	0	278
5109	2362	1577	0	278
5112	2362	1577	0	279
5115	2362	1577	0	279
5118	2362	1577	0	278
5121	2362	1577	0	277
5124	2363	1577	0	279
5127	2363	1576	0	280
5130	2364	1576	0	279
5133	2364	1576	0	280
5136	2364	1575	0	281
5139	2364	1575	0	281
5142	2364	1575	0	281
5145	2364	1575	0	280
5148	2364	1575	0	282
5151	2364	1575	0	282
5154	2364	1575	0	282
5157	2364	1575	0	283
5160	2364	1575	0	283
5163	2365	1575	0	283
5166	2365	1575	0	284
5169	2365	1575	0	284
5172	2364	1575	0	285
5175	2365	1575	0	284
5178	2365	1575	0	284
5181	2365	1575	0	284
5184	2365	1575	0	284
5187	2365	1575	0	283
5190	2365	1575	0	285
5193	2365	1575	0	284
5196	2365	1575	0	284
5199	2365	1575	0	283
5202	2365	1575	0	284
5205	2365	1575	0	284
5208	2365	1575	0	283
5211	2365	1575	0	284
5214	2365	1575	0	283
5217	2364	1575	0	284
5220	2364	1575	0	285
5223	2364	1575	0	285
5226	2365	1575	0	284
5229	2365	1575	0	285
5232	2365	1575	0	287
5235	2364	1575	0	285
5238	2364	1576	0	285
5241	2364	1576	0	284
5244	2364	1576	0	284
5247	2364	1576	0	286
5250	2364	1576	0	286
5253	2364	1576	0	284
5256	2364	1576	0	285
5259	2364	1576	0	285
5262	2364	1576	0	285
5265	2364	1576	0	285
5268	2364	1576	0	284
5271	2364	1577	0	284
5274	2364	1577	0	284
5277	2364	1577	0	284
5280	2364	1577	0	284
5283	2364	1577	0	284
5286	2364	1577	0	284
5289	2364	1577	0	284
5292	2364	1577	0	284
5295	2364	1577	0	284
5298	2364	1577	0	283
5301	2365	1577	0	283
5304	2365	1577	0	283
5307	2365	1577	0	284
5310	2364	1577	0	284
5313	2364	1577	0	283
5316	2364	1577	0	284
5319	2364	1577	0	284
5322	2364	1577	0	285
5325	2364	1577	0	284
5328	2364	1577	0	284
5331	2364	1577	0	284
5334	2364	1577	0	285
5337	2364	1577	0	284
5340	2364	1577	0	285
5343	2364	1577	0	284
5346	2364	1577	0	284
5349	2364	1577	0	284
5352	2364	1577	0	284
5355	2364	1578	0	283
5358	2364	1578	0	282
5361	2364	1578	0	282
5364	2364	1578	0	282
5367	2364	1578	0	282
5370	2365	1578	0	284
5373	2365	1578	0	284
5376	2364	1578	0	283
5379	2365	1578	0	284
5382	2365	1577	0	284
5385	2365	1577	0	286
5388	2365	1577	0	286
5391	2364	1577	0	287
5394	2364	1577	0	287
5397	2364	1577	0	285
5400	2364	1577	0	287
5403	2365	1577	0	288
5406	2365	1577	0	288
5409	2365	1577	0	287
5412	2365	1578	0	286
5415	2365	1578	0	287
5418	2365	1577	0	287
5421	2365	1577	0	287
5424	2365	1578	0	286
5427	2365	1578	0	287
5430	2365	1578	0	287
5433	2365	1577	0	287
5436	2365	1578	0	286
5439	2365	1577	0	286
5442	2364	1578	0	286
5445	2364	1578	0	286
5448	2365	1578	0	286
5451	2365	1578	0	285
5454	2365	1578	0	285
5457	2365	1578	0	285
5460	2365	1578	0	285
5463	2365	1578	0	285
5466	2365	1578	0	285
5469	2365	1579	0	286
5472	2365	1578	0	285
5475	2365	1578	0	285
5478	2365	1578	0	285
5481	2365	1578	0	286
5484	2365	1579	0	285
5487	2365	1580	0	279
5490	2366	1582	0	273
5493	2368	1582	0	272
5496	2367	1582	0	272
5499	2367	1582	0	275
5502	2367	1582	0	274
5505	2367	1581	0	276
5508	2367	1581	0	277
5511	2367	1581	0	277
5514	2367	1580	0	278
5517	2366	1580	0	279
5520	2366	1580	0	280
5523	2366	1580	0	279
5526	2366	1580	0	280
5529	2366	1579	0	278
5532	2366	1579	0	280
5535	2366	1580	0	279
5538	2366	1580	0	280
5541	2367	1580	0	279
5544	2367	1580	0	281
5547	2367	1580	0	280
5550	2367	1580	0	281
5553	2367	1579	0	281
5556	2367	1579	0	281
5559	2367	1579	0	281
5562	2367	1579	0	282
5565	2367	1579	0	283
5568	2366	1578	0	284
5571	2366	1579	0	284
5574	2366	1579	0	284
5577	2366	1579	0	283
5580	2366	1579	0	284
5583	2366	1579	0	284
5586	2366	1579	0	284
5589	2366	1579	0	284
5592	2366	1579	0	284
5595	2366	1579	0	283
5598	2367	1579	0	283
5601	2366	1579	0	284
5604	2367	1579	0	284
5607	2367	1579	0	283
5610	2367	1579	0	284
5613	2367	1579	0	284
5616	2367	1579	0	284
5619	2367	1579	0	284
5622	2367	1579	0	284
5625	2367	1579	0	285
5628	2367	1579	0	284
5631	2367	1579	0	284
5634	2367	1579	0	285
5637	2367	1579	0	285
5640	2367	1579	0	285
5643	2367	1579	0	286
5646	2367	1579	0	284
5649	2367	1580	0	285
5652	2367	1581	0	285
5655	2366	1581	0	283
5658	2366	1580	0	283
5661	2366	1580	0	284
5664	2364	1580	0	280
5667	2364	1580	0	280
5670	2364	1580	0	283
5673	2364	1581	0	285
5676	2364	1580	0	284
5679	2363	1581	0	284
5682	2363	1580	0	284
5685	2362	1580	0	284
5688	2363	1578	0	286
5691	2365	1577	0	292
5694	2366	1577	0	292
5697	2366	1577	0	293
5700	2366	1577	0	293
5703	2366	1577	0	294
5706	2366	1577	0	294
5709	2366	1577	0	296
5712	2366	1578	0	296
5715	2366	1578	0	296
5718	2366	1578	0	296
5721	2366	1579	0	295
5724	2367	1580	0	295
5727	2368	1582	0	295
5730	2368	1582	0	291
5733	2369	1582	0	284
5736	2369	1582	0	280
5739	2370	1582	0	279
5742	2369	1581	0	277
5745	2369	1581	0	275
5748	2368	1581	0	272
5751	2368	1581	0	271
5754	2369	1581	0	270
5757	2369	1582	0	269
5760	2369	1582	0	269
5763	2368	1582	0	265
5766	2369	1582	0	266
5769	2369	1582	0	270
5772	2369	1581	0	277
5775	2367	1582	0	274
5778	2366	1583	0	274
5781	2366	1583	0	274
5784	2366	1582	0	273
5787	2366	1582	0	275
5790	2366	1582	0	276
5793	2366	1582	0	276
5796	2367	1582	0	277
5799	2367	1581	0	279
5802	2367	1581	0	278
5805	2366	1581	0	277
5808	2366	1580	0	273
5811	2366	1579	0	270
5814	2367	1579	0	270
5817	2366	1578	0	271
5820	2366	1578	0	272
5823	2365	1578	0	273
5826	2364	1578	0	273
5829	2364	1578	0	273
5832	2364	1578	0	273
5835	2365	1577	0	273
5838	2365	1576	0	277
5841	2365	1575	0	278
5844	2365	1575	0	277
5847	2366	1575	0	277
5850	2365	1575	0	278
5853	2366	1575	0	279
5856	2366	1575	0	279
5859	2366	1575	0	279
5862	2366	1575	0	279
5865	2365	1575	0	279
5868	2365	1575	0	280
5871	2365	1575	0	279
5874	2365	1575	0	279
5877	2365	1575	0	279
5880	2365	1575	0	280
5883	2365	1576	0	279
5886	2365	1576	0	280
5889	2365	1576	0	280
5892	2364	1576	0	277
5895	2364	1576	0	278
5898	2364	1576	0	278
5901	2364	1576	0	279
5904	2364	1576	0	280
5907	2364	1576	0	279
5910	2364	1576	0	279
5913	2364	1576	0	279
5916	2364	1576	0	280
5919	2364	1577	0	279
5922	2364	1576	0	278
5925	2364	1576	0	279
5928	2364	1576	0	280
5931	2363	1577	0	277
5934	2362	1576	0	275
5937	2360	1575	0	271
5940	2361	1574	0	268
5943	2360	1573	0	265
5946	2360	1573	0	263
5949	2361	1574	0	266
5952	2361	1574	0	267
5955	2361	1574	0	267
5958	2360	1573	0	261
5961	2361	1572	0	257
5964	2360	1572	0	256
5967	2360	1572	0	253
5970	2359	1571	0	251
5973	2359	1571	0	252
5976	2358	1571	0	255
5979	2358	1572	0	255
5982	2359	1572	0	256
5985	2358	1572	0	258
5988	2358	1571	0	257
5991	2358	1571	0	259
5994	2358	1571	0	255
5997	2357	1571	0	254
[truncated: 999 more rows]
