# Supplementary material for: Markerless tracking of an entire honey bee colony
Source: Nat Commun. 2021 Mar 19;12:1733. doi: 10.1038/s41467-021-21769-1 (PMC7979864; doi:10.1038/s41467-021-21769-1)
Supplement: Supplementary file 4 — Description of Additional Supplementary Files [file 41467_2021_21769_MOESM4_ESM.zip › raw_source/fig_5_sup_fig_21_22/S1_trajectories/000332.txt]

1371	2125	905	0	257
1374	2124	912	0	120
1377	2127	919	0	291
1380	2128	915	0	288
1383	2124	915	0	260
1386	2125	916	0	256
1389	2127	908	0	263
1392	2127	907	0	270
1395	2127	907	0	282
1398	2125	904	0	300
1401	2125	904	0	305
1404	2125	904	0	318
1407	2126	905	0	325
1410	2129	903	0	328
1413	2126	904	0	336
1416	2126	903	0	343
1419	2127	901	0	345
1422	2128	903	0	354
1425	2127	903	0	356
1428	2129	901	0	354
1431	2130	898	0	354
1434	2129	897	0	357
1437	2130	897	0	359
1440	2131	896	0	0
1443	2130	897	0	3
1446	2128	897	0	5
1449	2129	897	0	7
1452	2131	897	0	12
1455	2131	896	0	11
1458	2130	897	0	6
1461	2130	897	0	6
1464	2133	895	0	8
1467	2135	894	0	11
1470	2134	893	0	13
1473	2135	893	0	14
1485	2128	891	0	28
1488	2126	892	0	21
1491	2126	892	0	16
1494	2123	892	0	14
1497	2119	894	0	10
1500	2118	894	0	2
1503	2118	894	0	5
1506	2116	895	0	8
1509	2114	895	0	12
1512	2112	896	0	10
1515	2111	894	0	9
1518	2108	895	0	12
1521	2106	896	0	15
1524	2106	896	0	14
1527	2103	895	0	11
1530	2104	896	0	11
1533	2104	896	0	15
1536	2102	896	0	14
1539	2101	897	0	11
1542	2100	896	0	15
1545	2099	897	0	8
1548	2098	896	0	16
1551	2096	897	0	16
1554	2092	898	0	16
1557	2092	897	0	17
1560	2089	897	0	19
1563	2088	897	0	21
1566	2088	897	0	26
1569	2087	897	0	32
1572	2089	896	0	34
1575	2090	896	0	33
1578	2090	896	0	32
1581	2088	896	0	35
1584	2088	896	0	35
1587	2089	895	0	33
1590	2089	895	0	32
1593	2089	894	0	32
1596	2089	894	0	31
1599	2090	894	0	31
1602	2090	893	0	29
1605	2090	893	0	29
1608	2090	893	0	30
1611	2090	893	0	31
1614	2090	893	0	31
1617	2092	893	0	29
1620	2092	893	0	30
1623	2092	893	0	31
1626	2092	893	0	34
1629	2092	893	0	32
1632	2093	893	0	31
1635	2094	892	0	28
1638	2094	891	0	28
1641	2094	891	0	29
1644	2093	893	0	28
1647	2092	893	0	28
1650	2091	894	0	30
1653	2090	895	0	30
1656	2090	895	0	29
1659	2089	895	0	30
1662	2088	897	0	28
1665	2087	897	0	28
1668	2087	897	0	30
1671	2086	897	0	33
1674	2083	898	0	34
1677	2081	900	0	34
1680	2078	902	0	36
1683	2079	903	0	40
1686	2077	903	0	42
1689	2078	902	0	41
1692	2080	900	0	39
1695	2079	899	0	39
1698	2075	899	0	38
1701	2072	900	0	43
1704	2072	901	0	41
1707	2070	902	0	43
1710	2070	902	0	45
1713	2070	901	0	48
1716	2071	901	0	42
1719	2071	901	0	41
1722	2072	901	0	39
1725	2072	901	0	38
1728	2070	901	0	37
1731	2071	901	0	41
1734	2069	901	0	49
1737	2069	901	0	50
1740	2069	900	0	51
1743	2070	901	0	54
1746	2070	901	0	53
1749	2070	900	0	55
1752	2069	901	0	59
1755	2069	900	0	61
1758	2068	900	0	60
1761	2067	900	0	60
1764	2068	900	0	55
1767	2068	900	0	58
1770	2068	900	0	60
1773	2068	899	0	57
1776	2066	900	0	56
1779	2071	899	0	50
1782	2068	899	0	53
1785	2065	900	0	66
1788	2070	904	0	51
1791	2076	902	0	40
1794	2070	901	0	42
1797	2067	903	0	46
1800	2067	903	0	51
1803	2069	904	0	48
1806	2063	905	0	52
1809	2063	904	0	50
1812	2062	906	0	50
1815	2060	906	0	48
1818	2060	906	0	50
1821	2059	908	0	48
1824	2059	908	0	49
1827	2059	908	0	42
1830	2061	907	0	45
1833	2061	909	0	46
1836	2061	909	0	45
1839	2060	910	0	47
1842	2058	910	0	49
1845	2058	911	0	49
1848	2058	911	0	52
1851	2057	911	0	48
1854	2057	911	0	49
1857	2058	909	0	52
1860	2058	907	0	48
1863	2060	906	0	53
1866	2059	907	0	52
1869	2059	909	0	54
1872	2058	910	0	53
1875	2057	910	0	49
1878	2057	910	0	53
1881	2057	910	0	55
1884	2057	910	0	54
1887	2056	909	0	53
1890	2055	909	0	47
1893	2055	909	0	46
1896	2055	909	0	46
1899	2054	910	0	44
1902	2053	911	0	41
1905	2050	911	0	36
1908	2050	909	0	39
1911	2049	911	0	44
1914	2047	911	0	47
1917	2047	911	0	45
1920	2047	912	0	34
1923	2047	911	0	35
1926	2047	910	0	39
1929	2049	910	0	44
1932	2049	912	0	46
1935	2049	913	0	43
1938	2047	913	0	47
1941	2049	914	0	54
1944	2051	915	0	62
1947	2050	915	0	65
1950	2051	915	0	61
1953	2052	915	0	60
1956	2053	919	0	49
1959	2054	918	0	43
1962	2052	915	0	33
1965	2049	917	0	20
1968	2046	916	0	13
1971	2046	915	0	11
1974	2045	915	0	0
1977	2044	917	0	356
1980	2043	918	0	351
1983	2040	916	0	350
1986	2041	915	0	350
1989	2045	919	0	7
1992	2047	917	0	10
1995	2050	913	0	20
1998	2050	911	0	23
2001	2049	914	0	42
2004	2052	914	0	53
2007	2053	916	0	50
2010	2053	915	0	48
2013	2052	914	0	50
2016	2050	913	0	57
2019	2048	911	0	48
2022	2045	911	0	45
2025	2048	908	0	37
2028	2048	911	0	30
2031	2049	913	0	31
2034	2048	910	0	20
2037	2053	910	0	24
2040	2055	910	0	25
2043	2056	911	0	34
2046	2055	912	0	38
2049	2057	912	0	39
2052	2056	913	0	41
2055	2056	912	0	47
2058	2054	912	0	43
2061	2052	913	0	38
2064	2051	912	0	41
2067	2053	910	0	39
2070	2054	910	0	40
2073	2054	911	0	41
2076	2054	912	0	40
2079	2052	911	0	39
2082	2051	910	0	38
2085	2051	911	0	47
2088	2052	910	0	56
2091	2052	910	0	60
2094	2052	910	0	57
2097	2051	910	0	57
2100	2051	910	0	56
2103	2051	909	0	53
2106	2050	909	0	49
2109	2052	907	0	54
2112	2051	907	0	54
2115	2050	906	0	52
2118	2049	904	0	47
2121	2050	903	0	43
2124	2053	903	0	53
2127	2052	904	0	52
2130	2052	905	0	57
2133	2052	905	0	59
2136	2054	906	0	62
2139	2052	905	0	62
2142	2046	906	0	73
2145	2048	906	0	67
2148	2050	907	0	68
2151	2049	905	0	76
2154	2050	904	0	79
2157	2049	902	0	83
2160	2051	900	0	89
2163	2054	898	0	92
2166	2055	896	0	99
2169	2057	894	0	98
2172	2058	892	0	89
2175	2056	893	0	97
2178	2057	890	0	110
2181	2058	888	0	107
2184	2056	890	0	94
2187	2056	890	0	99
2190	2057	889	0	98
2193	2057	890	0	94
2196	2056	892	0	92
2199	2054	896	0	87
2202	2053	897	0	87
2205	2052	897	0	82
2208	2052	896	0	81
2211	2053	896	0	78
2214	2054	895	0	77
2217	2055	895	0	84
2220	2056	894	0	88
2223	2056	894	0	87
2226	2055	897	0	82
2229	2055	896	0	76
2232	2054	897	0	78
2235	2054	896	0	79
2238	2055	896	0	86
2241	2057	896	0	94
2244	2057	896	0	98
2247	2057	896	0	99
2250	2058	899	0	102
2253	2060	899	0	96
2256	2062	900	0	98
2259	2064	901	0	100
2262	2065	905	0	101
2265	2066	907	0	104
2268	2065	909	0	103
2271	2067	909	0	106
2274	2068	910	0	103
2277	2068	911	0	104
2280	2068	912	0	103
2283	2069	912	0	100
2286	2069	913	0	105
2289	2069	912	0	105
2292	2070	913	0	105
2295	2072	914	0	101
2298	2073	915	0	99
2301	2073	915	0	95
2304	2072	916	0	92
2307	2072	916	0	92
2310	2071	917	0	91
2313	2071	918	0	87
2316	2071	918	0	89
2319	2071	918	0	87
2322	2072	918	0	91
2325	2072	918	0	89
2328	2072	917	0	86
2331	2073	917	0	83
2334	2073	917	0	83
2337	2074	916	0	90
2340	2074	916	0	86
2343	2076	917	0	84
2346	2078	917	0	85
2349	2079	918	0	86
2352	2079	919	0	77
2355	2079	919	0	72
2358	2079	920	0	71
2361	2080	920	0	64
2364	2080	920	0	63
2367	2080	920	0	62
2370	2080	920	0	60
2373	2081	919	0	61
2376	2080	919	0	60
2379	2080	919	0	62
2382	2081	920	0	61
2385	2080	920	0	61
2388	2080	920	0	57
2391	2080	920	0	55
2394	2081	920	0	56
2397	2081	920	0	53
2400	2082	920	0	49
2403	2083	921	0	46
2406	2083	921	0	45
2409	2083	921	0	46
2412	2083	921	0	47
2415	2082	920	0	46
2418	2082	921	0	46
2421	2082	921	0	45
2424	2082	921	0	46
2427	2082	921	0	46
2430	2081	922	0	46
2433	2082	922	0	47
2436	2083	922	0	51
2439	2084	922	0	52
2442	2083	922	0	50
2445	2084	922	0	54
2448	2083	922	0	53
2451	2083	921	0	54
2454	2083	921	0	53
2457	2083	921	0	53
2460	2083	922	0	55
2463	2084	921	0	55
2466	2084	922	0	56
2469	2084	922	0	58
2472	2084	922	0	57
2475	2084	922	0	56
2478	2084	922	0	56
2481	2084	922	0	55
2484	2084	922	0	54
2487	2084	922	0	53
2490	2084	922	0	53
2493	2084	922	0	52
2496	2084	921	0	52
2499	2084	922	0	53
2502	2083	922	0	52
2505	2083	922	0	51
2508	2083	922	0	53
2511	2083	922	0	52
2514	2083	922	0	50
2517	2083	922	0	45
2520	2083	922	0	46
2523	2084	923	0	52
2526	2084	922	0	56
2529	2084	923	0	56
2532	2084	923	0	56
2535	2085	923	0	52
2538	2085	923	0	53
2541	2085	923	0	50
2544	2085	923	0	48
2547	2084	924	0	51
2550	2084	924	0	37
2553	2084	924	0	35
2556	2085	924	0	34
2559	2085	924	0	31
2562	2085	924	0	31
2565	2086	924	0	29
2568	2086	924	0	26
2571	2086	924	0	25
2574	2086	924	0	23
2577	2086	924	0	23
2580	2086	925	0	23
2583	2085	924	0	22
2586	2085	924	0	22
2589	2086	924	0	23
2592	2086	924	0	23
2595	2087	924	0	21
2598	2087	924	0	19
2601	2087	924	0	20
2604	2087	924	0	21
2607	2087	925	0	18
2610	2088	925	0	18
2613	2088	925	0	21
2616	2088	925	0	21
2619	2087	925	0	22
2622	2087	925	0	23
2625	2087	925	0	21
2628	2087	925	0	21
2631	2087	924	0	25
2634	2087	924	0	26
2637	2089	922	0	17
2640	2092	920	0	17
2643	2091	918	0	20
2646	2091	918	0	30
2649	2091	917	0	35
2652	2090	917	0	32
2655	2089	917	0	32
2658	2087	918	0	37
2661	2089	916	0	33
2664	2090	916	0	35
2667	2092	914	0	44
2670	2093	914	0	42
2673	2092	915	0	34
2676	2090	915	0	39
2679	2089	914	0	40
2682	2088	914	0	44
2685	2087	916	0	44
2688	2089	918	0	40
2691	2088	918	0	40
2694	2088	918	0	40
2697	2088	919	0	40
2700	2088	919	0	37
2703	2087	920	0	37
2706	2088	919	0	39
2709	2087	919	0	42
2712	2087	920	0	43
2715	2086	920	0	43
2718	2086	920	0	43
2721	2086	920	0	38
2724	2087	921	0	46
2727	2087	921	0	40
2730	2087	922	0	37
2733	2086	922	0	36
2736	2087	921	0	33
2739	2086	922	0	35
2742	2086	922	0	42
2745	2086	922	0	35
2748	2087	921	0	32
2751	2088	921	0	34
2754	2087	922	0	40
2757	2087	923	0	38
2760	2086	922	0	33
2763	2088	921	0	33
2766	2089	921	0	32
2769	2090	921	0	32
2772	2090	921	0	30
2775	2089	922	0	35
2778	2090	921	0	30
2781	2089	922	0	33
2784	2087	922	0	35
2787	2086	922	0	30
2790	2087	922	0	28
2793	2087	923	0	31
2796	2087	922	0	32
2799	2088	922	0	33
2802	2088	921	0	37
2805	2087	921	0	38
2808	2087	921	0	36
2811	2087	921	0	34
2814	2087	921	0	36
2817	2087	921	0	38
2820	2087	922	0	38
2823	2086	922	0	39
2826	2087	922	0	38
2829	2086	922	0	33
2832	2086	923	0	33
2835	2085	922	0	32
2838	2086	922	0	32
2841	2085	922	0	30
2844	2086	923	0	36
2847	2086	923	0	41
2850	2086	923	0	40
2853	2086	923	0	40
2856	2086	923	0	36
2859	2086	923	0	31
2862	2085	923	0	27
2865	2086	923	0	27
2868	2085	923	0	27
2871	2086	923	0	28
2874	2086	923	0	28
2877	2086	923	0	27
2880	2086	923	0	30
2883	2086	923	0	29
2886	2086	923	0	31
2889	2086	923	0	31
2892	2086	923	0	32
2895	2086	924	0	29
2898	2085	924	0	34
2901	2085	924	0	31
2904	2085	924	0	39
2907	2085	924	0	31
2910	2085	924	0	30
2913	2086	924	0	31
2916	2086	924	0	32
2919	2086	923	0	30
2922	2086	923	0	31
2925	2086	923	0	34
2928	2086	923	0	33
2931	2086	924	0	31
2934	2085	923	0	30
2937	2086	923	0	32
2940	2086	924	0	39
2943	2086	924	0	40
2946	2086	924	0	37
2949	2085	924	0	29
2952	2087	924	0	31
2955	2087	924	0	36
2958	2087	923	0	35
2961	2087	924	0	35
2964	2088	923	0	36
2967	2088	923	0	36
2970	2087	923	0	37
2973	2087	923	0	33
2976	2086	922	0	27
2979	2087	923	0	31
2982	2087	923	0	38
2985	2087	924	0	43
2988	2087	924	0	42
2991	2087	923	0	42
2994	2087	924	0	42
2997	2086	924	0	45
3000	2087	924	0	45
3003	2087	924	0	44
3006	2087	924	0	42
3009	2087	924	0	39
3012	2087	924	0	40
3015	2087	925	0	40
3018	2087	924	0	40
3021	2087	924	0	40
3024	2087	924	0	39
3027	2087	924	0	38
3030	2087	924	0	39
3033	2088	924	0	38
3036	2087	924	0	39
3039	2087	923	0	35
3042	2087	923	0	36
3045	2086	923	0	29
3048	2087	923	0	31
3051	2087	923	0	33
3054	2086	924	0	34
3057	2087	924	0	33
3060	2087	924	0	35
3063	2086	924	0	37
3066	2086	924	0	38
3069	2086	924	0	37
3072	2086	924	0	36
3075	2086	924	0	37
3078	2087	923	0	35
3081	2087	924	0	38
3084	2087	924	0	35
3087	2087	924	0	35
3090	2087	924	0	33
3093	2087	923	0	35
3096	2087	924	0	34
3099	2087	923	0	35
3102	2087	924	0	41
3105	2086	924	0	37
3108	2086	925	0	36
3111	2086	924	0	37
3114	2087	924	0	33
3117	2088	923	0	32
3120	2087	924	0	35
3123	2087	924	0	34
3126	2086	924	0	31
3129	2086	924	0	29
3132	2087	923	0	32
3135	2088	923	0	37
3138	2088	924	0	42
3141	2088	924	0	37
3144	2088	923	0	36
3147	2087	924	0	38
3150	2087	924	0	38
3153	2087	924	0	38
3156	2087	924	0	34
3159	2087	924	0	36
3162	2087	924	0	35
3165	2087	924	0	34
3168	2088	924	0	33
3171	2088	924	0	29
3174	2088	924	0	37
3177	2088	923	0	29
3180	2089	923	0	31
3183	2089	923	0	35
3186	2088	924	0	35
3189	2087	924	0	33
3192	2086	924	0	28
3195	2087	923	0	26
3198	2088	923	0	32
3201	2087	923	0	32
3204	2087	923	0	31
3207	2087	924	0	34
3210	2086	925	0	35
3213	2086	925	0	37
3216	2087	924	0	36
3219	2087	924	0	35
3222	2087	923	0	37
3225	2087	923	0	32
3228	2087	923	0	34
3231	2086	923	0	27
3234	2087	922	0	28
3237	2088	922	0	29
3240	2088	922	0	31
3243	2088	923	0	30
3246	2089	923	0	28
3249	2088	923	0	34
3252	2088	923	0	29
3255	2088	923	0	26
3258	2088	923	0	26
3261	2087	923	0	22
3264	2087	923	0	17
3267	2088	922	0	20
3270	2087	922	0	24
3273	2088	922	0	24
3276	2088	922	0	21
3279	2087	922	0	19
3282	2086	922	0	20
3285	2086	923	0	23
3288	2087	924	0	28
3291	2085	923	0	19
3294	2086	923	0	22
3297	2087	923	0	28
3300	2088	924	0	31
3303	2088	923	0	35
3306	2088	924	0	36
3309	2087	924	0	35
3312	2088	924	0	34
3315	2088	924	0	33
3318	2088	924	0	34
3321	2088	924	0	37
3324	2087	924	0	37
3327	2088	924	0	38
3330	2088	924	0	38
3333	2089	923	0	37
3336	2089	924	0	38
3339	2089	924	0	39
3342	2089	924	0	41
3345	2089	925	0	42
3348	2089	925	0	41
3351	2089	925	0	44
3354	2088	926	0	43
3357	2088	925	0	35
3360	2087	924	0	18
3363	2088	923	0	19
3366	2088	924	0	25
3369	2088	924	0	30
3372	2088	924	0	31
3375	2088	924	0	35
3378	2089	924	0	36
3381	2089	924	0	33
3384	2088	924	0	30
3387	2088	924	0	30
3390	2088	924	0	29
3393	2088	924	0	27
3396	2088	924	0	26
3399	2088	924	0	30
3402	2088	924	0	27
3405	2088	924	0	27
3408	2088	924	0	32
3411	2089	924	0	30
3414	2089	924	0	30
3417	2089	924	0	32
3420	2089	924	0	30
3423	2088	924	0	28
3426	2088	925	0	31
3429	2088	924	0	28
3432	2087	923	0	21
3435	2088	924	0	29
3438	2088	924	0	30
3441	2088	925	0	34
3444	2088	925	0	40
3447	2088	925	0	34
3450	2088	924	0	32
3453	2088	925	0	33
3456	2088	925	0	35
3459	2089	924	0	33
3462	2090	924	0	33
3465	2089	924	0	32
3468	2089	924	0	31
3471	2089	925	0	32
3474	2088	925	0	29
3477	2088	925	0	31
3480	2088	925	0	30
3483	2088	924	0	28
3486	2087	924	0	32
3489	2088	924	0	29
3492	2089	924	0	30
3495	2088	923	0	29
3498	2089	923	0	28
3501	2089	924	0	30
3504	2088	924	0	32
3507	2088	924	0	32
3510	2088	923	0	32
3513	2088	924	0	31
3516	2088	924	0	34
3519	2088	924	0	33
3522	2088	924	0	33
3525	2088	924	0	33
3528	2089	924	0	34
3531	2088	924	0	33
3534	2088	923	0	31
3537	2088	924	0	32
3540	2089	923	0	29
3543	2089	923	0	32
3546	2089	923	0	29
3549	2089	923	0	31
3552	2089	923	0	32
3555	2090	923	0	33
3558	2090	923	0	32
3561	2090	923	0	32
3564	2090	923	0	33
3567	2090	923	0	32
3570	2089	923	0	33
3573	2089	923	0	36
3576	2089	924	0	37
3579	2089	923	0	35
3582	2090	923	0	36
3585	2090	922	0	37
3588	2090	922	0	41
3591	2089	922	0	41
3594	2090	921	0	40
3597	2089	922	0	45
3600	2089	922	0	40
3603	2089	922	0	36
3606	2089	923	0	33
3609	2089	923	0	37
3612	2089	922	0	38
3615	2088	922	0	38
3618	2088	922	0	38
3621	2088	922	0	38
3624	2088	922	0	33
3627	2089	923	0	40
3630	2089	923	0	39
3633	2089	923	0	38
3636	2089	923	0	33
3639	2088	923	0	33
3642	2088	923	0	34
3645	2089	924	0	38
3648	2089	924	0	35
3651	2089	923	0	30
3654	2089	923	0	32
3657	2089	923	0	33
3660	2089	924	0	34
3663	2089	923	0	36
3666	2089	924	0	37
3669	2089	924	0	38
3672	2089	924	0	33
3675	2089	923	0	30
3678	2089	923	0	31
3681	2090	923	0	33
3684	2090	923	0	35
3687	2090	924	0	220
3690	2092	923	0	220
3693	2092	924	0	37
3696	2091	923	0	34
3699	2091	923	0	31
3702	2092	922	0	30
3705	2091	922	0	26
3708	2090	923	0	25
3711	2090	923	0	25
3714	2094	921	0	208
3717	2093	921	0	208
3720	2096	920	0	211
3723	2094	921	0	209
3726	2096	920	0	210
3729	2097	920	0	209
3732	2093	921	0	209
3735	2090	923	0	28
3738	2089	924	0	28
3741	2090	923	0	27
3744	2089	923	0	29
3747	2088	924	0	30
3750	2092	922	0	209
3753	2089	924	0	210
3756	2085	926	0	31
3759	2086	925	0	32
3762	2086	925	0	32
3765	2092	923	0	208
3768	2092	922	0	208
3771	2089	925	0	210
3774	2092	923	0	207
3777	2093	923	0	206
3780	2090	924	0	207
3783	2086	926	0	30
3786	2090	925	0	208
3789	2087	926	0	32
3792	2088	925	0	209
3795	2091	924	0	208
3798	2091	924	0	207
3801	2093	923	0	207
3804	2094	923	0	207
3807	2093	923	0	206
3810	2093	923	0	207
3813	2093	923	0	207
3816	2093	923	0	207
3819	2092	924	0	208
3822	2089	925	0	30
3825	2089	925	0	30
3828	2089	925	0	30
3831	2089	925	0	31
3834	2088	925	0	29
3837	2089	924	0	210
3840	2089	925	0	29
3843	2089	925	0	29
3846	2089	925	0	28
3849	2088	925	0	25
3852	2087	926	0	26
3855	2088	926	0	25
3858	2088	925	0	23
3861	2089	925	0	22
3864	2090	924	0	23
3867	2090	924	0	22
3870	2089	925	0	25
3873	2090	925	0	24
3876	2090	924	0	204
3879	2089	925	0	26
3882	2089	925	0	24
3885	2090	924	0	25
3888	2090	924	0	27
3891	2090	924	0	26
3894	2090	924	0	26
3897	2091	923	0	27
3900	2091	923	0	25
3903	2090	923	0	207
3906	2090	924	0	27
3909	2090	924	0	27
3912	2090	924	0	25
3915	2091	924	0	24
3918	2090	924	0	24
3921	2090	924	0	24
3924	2090	924	0	22
3927	2091	923	0	23
3930	2091	923	0	24
3933	2090	924	0	25
3936	2091	924	0	25
3939	2090	924	0	25
3942	2091	923	0	24
3945	2090	923	0	25
3948	2090	924	0	25
3951	2090	924	0	24
3954	2090	924	0	24
3957	2090	924	0	24
3960	2089	924	0	23
3963	2091	924	0	26
3966	2091	923	0	27
3969	2091	923	0	25
3972	2090	924	0	23
3975	2089	925	0	22
3978	2089	925	0	24
3981	2088	925	0	24
3984	2089	925	0	26
3987	2089	925	0	26
3990	2089	925	0	31
3993	2088	925	0	32
3996	2088	925	0	30
3999	2087	925	0	28
4002	2087	926	0	26
4005	2088	926	0	24
4008	2088	926	0	24
4011	2089	926	0	29
4014	2090	926	0	28
4017	2090	925	0	26
4020	2090	925	0	23
4023	2090	924	0	21
4026	2089	925	0	22
4029	2088	926	0	21
4032	2088	927	0	24
4035	2089	926	0	26
4038	2089	926	0	27
4041	2090	925	0	28
4044	2090	925	0	28
4047	2091	924	0	26
4050	2091	925	0	24
4053	2091	924	0	24
4056	2091	924	0	24
4059	2091	924	0	25
4062	2091	924	0	26
4065	2091	925	0	26
4068	2090	925	0	27
4071	2090	925	0	26
4074	2090	925	0	27
4077	2090	925	0	30
4080	2090	927	0	34
4083	2089	928	0	39
4086	2096	922	0	215
4089	2094	923	0	214
4092	2092	925	0	32
4095	2092	925	0	30
4098	2091	924	0	28
4101	2091	925	0	29
4104	2091	925	0	27
4107	2090	926	0	31
4110	2090	925	0	27
4113	2090	925	0	26
4116	2089	925	0	209
4119	2094	923	0	209
4122	2090	924	0	31
4125	2090	924	0	31
4128	2089	924	0	27
4131	2089	924	0	25
4134	2090	925	0	28
4137	2091	924	0	30
4140	2089	925	0	32
4143	2090	926	0	34
4146	2089	926	0	33
4149	2088	926	0	31
4152	2090	925	0	28
4155	2090	925	0	30
4158	2090	926	0	33
4161	2089	926	0	28
4164	2090	926	0	27
4167	2090	926	0	27
4170	2091	926	0	27
4173	2092	925	0	28
4176	2093	924	0	28
4179	2092	926	0	32
4182	2090	926	0	33
4185	2090	926	0	34
4188	2090	926	0	34
4191	2090	926	0	33
4194	2091	926	0	31
4197	2092	925	0	37
4200	2092	925	0	36
4203	2092	925	0	31
4206	2092	925	0	35
4209	2092	926	0	39
4212	2091	926	0	38
4215	2092	925	0	37
4218	2093	925	0	35
4221	2092	926	0	33
4224	2091	926	0	33
4227	2091	926	0	33
4230	2091	925	0	31
4233	2092	924	0	33
4236	2092	924	0	31
4239	2091	925	0	35
4242	2091	925	0	35
4245	2091	925	0	36
4248	2091	924	0	32
4251	2091	925	0	30
4254	2091	924	0	33
4257	2091	924	0	33
4260	2091	924	0	30
4263	2091	924	0	33
4266	2091	924	0	30
4269	2091	924	0	26
4272	2091	924	0	29
4275	2091	925	0	27
4278	2092	923	0	25
4281	2092	924	0	24
4284	2092	924	0	24
4287	2092	924	0	24
4290	2091	924	0	24
4293	2091	924	0	23
4296	2090	924	0	21
4299	2090	924	0	24
4302	2090	925	0	27
4305	2090	925	0	26
4308	2091	925	0	30
4311	2091	924	0	28
4314	2092	924	0	30
4317	2092	924	0	27
4320	2092	924	0	26
4323	2092	924	0	24
4326	2091	924	0	25
4329	2092	924	0	23
4332	2092	924	0	22
4335	2090	924	0	25
4338	2090	924	0	26
4341	2090	924	0	31
4344	2090	924	0	27
4347	2091	924	0	26
4350	2091	924	0	25
4353	2090	924	0	24
4356	2092	924	0	28
4359	2091	924	0	26
4362	2091	924	0	26
4365	2091	924	0	24
4368	2091	924	0	25
4371	2091	924	0	25
4374	2091	924	0	27
4377	2089	925	0	26
4380	2090	925	0	27
4383	2090	924	0	24
4386	2091	925	0	27
4389	2090	925	0	24
4392	2090	925	0	25
4395	2090	925	0	24
4398	2091	925	0	27
4401	2090	926	0	28
4404	2090	925	0	30
4407	2090	925	0	29
4410	2091	924	0	33
4413	2090	924	0	32
4416	2090	924	0	31
4419	2090	923	0	31
4422	2091	923	0	26
4425	2092	923	0	25
4428	2091	923	0	23
4431	2091	924	0	28
4434	2091	924	0	28
4437	2092	924	0	30
4440	2091	924	0	29
4443	2090	925	0	35
4446	2090	925	0	32
4449	2090	925	0	33
4452	2090	925	0	33
4455	2090	925	0	32
4458	2090	925	0	32
4461	2090	925	0	31
4464	2090	926	0	33
4467	2090	926	0	33
4470	2091	925	0	31
4473	2091	925	0	32
4476	2091	925	0	33
4479	2091	925	0	34
4482	2090	925	0	31
4485	2090	925	0	32
4488	2090	925	0	30
4491	2090	925	0	29
4494	2090	925	0	28
4497	2090	925	0	28
4500	2090	925	0	25
4503	2090	926	0	27
4506	2090	925	0	24
4509	2089	925	0	30
4512	2090	925	0	26
4515	2090	925	0	24
4518	2090	925	0	29
4521	2090	925	0	29
4524	2088	924	0	24
4527	2089	925	0	34
4530	2090	925	0	31
4533	2089	924	0	30
4536	2089	925	0	27
4539	2089	925	0	26
4542	2089	925	0	28
4545	2090	925	0	25
4548	2091	924	0	20
4551	2090	924	0	24
4554	2092	923	0	23
4557	2092	925	0	31
4560	2092	925	0	29
4563	2092	925	0	29
4566	2092	925	0	34
4569	2091	925	0	30
4572	2091	924	0	33
4575	2092	923	0	16
4578	2092	924	0	26
4581	2092	924	0	29
4584	2091	924	0	24
4587	2091	924	0	28
4590	2091	924	0	26
4593	2090	924	0	33
4596	2090	924	0	31
4599	2091	924	0	23
4602	2091	923	0	21
4605	2089	923	0	22
4608	2089	923	0	25
4611	2090	923	0	22
4614	2091	923	0	22
4617	2091	924	0	26
4620	2090	924	0	28
4623	2091	924	0	29
4626	2091	924	0	26
4629	2092	924	0	28
4632	2093	923	0	24
4635	2093	923	0	25
4638	2092	923	0	24
4641	2091	924	0	24
4644	2091	924	0	20
4647	2092	924	0	17
4650	2091	924	0	17
4653	2091	924	0	17
4656	2091	924	0	20
4659	2091	924	0	18
4662	2090	924	0	21
4665	2091	923	0	20
4668	2091	923	0	21
4671	2091	923	0	19
4674	2092	923	0	15
4677	2092	923	0	16
4680	2091	923	0	14
4683	2092	923	0	14
4686	2091	923	0	17
4689	2092	923	0	19
4692	2092	923	0	19
4695	2091	922	0	17
4698	2091	923	0	18
4701	2091	923	0	19
4704	2091	923	0	17
4707	2091	924	0	19
4710	2090	924	0	19
4713	2090	924	0	19
4716	2089	925	0	20
4719	2090	924	0	24
4722	2090	924	0	30
4725	2090	926	0	37
4728	2089	926	0	35
4731	2089	925	0	34
4734	2089	926	0	35
4737	2089	926	0	39
4740	2090	926	0	41
4743	2090	926	0	40
4746	2090	926	0	43
4749	2091	926	0	45
4752	2090	926	0	41
4755	2089	926	0	42
4758	2089	926	0	45
4761	2090	927	0	41
4764	2090	926	0	38
4767	2090	926	0	38
4770	2091	926	0	41
4773	2091	924	0	46
4776	2090	924	0	40
4779	2090	923	0	34
4782	2089	925	0	31
4785	2089	924	0	30
4788	2090	924	0	35
4791	2090	925	0	35
4794	2089	925	0	34
4797	2089	925	0	33
4800	2089	926	0	34
4803	2089	925	0	33
4806	2089	925	0	33
4809	2089	925	0	31
4812	2090	924	0	31
4815	2090	924	0	29
4818	2090	924	0	26
4821	2090	923	0	24
4824	2091	923	0	28
4827	2090	924	0	38
4830	2090	925	0	38
4833	2090	925	0	34
4836	2090	925	0	31
4839	2091	924	0	29
4842	2091	924	0	30
4845	2091	925	0	30
4848	2090	925	0	25
4851	2090	925	0	29
4854	2090	924	0	32
4857	2090	924	0	31
4860	2090	925	0	31
4863	2089	925	0	31
4866	2089	926	0	29
4869	2089	925	0	29
4872	2090	925	0	35
4875	2089	925	0	37
4878	2089	926	0	38
4881	2089	925	0	34
4884	2089	926	0	38
4887	2090	925	0	36
4890	2088	927	0	40
4893	2087	927	0	40
4896	2087	927	0	37
4899	2088	927	0	37
4902	2087	927	0	37
4905	2089	926	0	38
4908	2089	927	0	36
4911	2088	927	0	34
4914	2090	925	0	33
4917	2089	926	0	35
4920	2089	926	0	37
4923	2089	926	0	35
4926	2089	926	0	32
4929	2088	927	0	32
4932	2088	927	0	30
4935	2088	927	0	30
4938	2088	927	0	31
4941	2088	928	0	31
4944	2088	927	0	29
4947	2089	927	0	29
4950	2088	927	0	28
4953	2088	927	0	28
4956	2088	927	0	29
4959	2088	927	0	28
4962	2088	927	0	28
4965	2089	927	0	28
4968	2089	926	0	30
4971	2089	926	0	28
4974	2089	927	0	27
4977	2089	927	0	26
4980	2088	927	0	26
4983	2088	927	0	25
4986	2089	927	0	26
4989	2089	927	0	24
4992	2088	927	0	27
4995	2088	927	0	26
4998	2087	927	0	27
5001	2088	927	0	26
5004	2088	928	0	31
5007	2088	928	0	33
5010	2089	927	0	28
5013	2089	927	0	28
5016	2090	926	0	28
5019	2089	927	0	32
5022	2089	927	0	38
5025	2089	927	0	34
5028	2089	927	0	30
5031	2089	927	0	32
5034	2089	927	0	31
5037	2089	927	0	27
5040	2089	927	0	30
5043	2089	927	0	30
5046	2089	927	0	27
5049	2087	924	0	4
5052	2089	927	0	25
5055	2090	926	0	25
5058	2089	928	0	34
5061	2090	927	0	32
5064	2089	927	0	34
5067	2089	927	0	32
5070	2091	926	0	32
5073	2092	925	0	209
5076	2095	924	0	206
5079	2094	925	0	207
5082	2092	926	0	27
5085	2090	927	0	29
5088	2090	926	0	29
5091	2091	926	0	28
5094	2091	925	0	27
5097	2092	925	0	27
5100	2092	925	0	30
5103	2090	926	0	28
5106	2094	925	0	204
5109	2092	926	0	25
5112	2093	926	0	22
5115	2092	926	0	20
5118	2093	926	0	25
5121	2093	925	0	27
5124	2091	926	0	26
5127	2091	927	0	24
5130	2092	926	0	23
5133	2091	926	0	22
5136	2092	926	0	21
5139	2092	926	0	24
5142	2092	926	0	24
5145	2093	926	0	25
5148	2093	925	0	25
5151	2093	925	0	23
5154	2092	925	0	22
5157	2092	925	0	23
5160	2092	926	0	24
5163	2090	926	0	28
5166	2092	926	0	22
5169	2092	926	0	26
5172	2091	926	0	28
5175	2091	926	0	28
5178	2092	925	0	25
5181	2092	925	0	25
5184	2092	925	0	27
5187	2092	926	0	25
5190	2092	925	0	24
5193	2092	925	0	23
5196	2092	925	0	24
5199	2092	925	0	25
5202	2093	925	0	24
5205	2093	925	0	24
5208	2092	926	0	26
5211	2093	926	0	29
5214	2093	925	0	26
5217	2092	926	0	26
5220	2093	925	0	22
5223	2093	925	0	25
5226	2091	927	0	29
5229	2092	926	0	30
5232	2092	926	0	29
5235	2090	926	0	27
5238	2091	926	0	27
5241	2092	925	0	26
5244	2092	925	0	26
5247	2091	925	0	26
5250	2091	926	0	28
5253	2092	925	0	26
5256	2091	925	0	22
5259	2092	926	0	32
5262	2092	925	0	31
5265	2092	925	0	28
5268	2091	925	0	25
5271	2091	925	0	24
5274	2092	925	0	25
5277	2092	924	0	25
5280	2092	924	0	24
5283	2092	924	0	22
5286	2091	925	0	24
5289	2091	925	0	24
5292	2092	924	0	26
5295	2092	924	0	24
5298	2091	924	0	24
5301	2090	925	0	26
5304	2090	926	0	28
5307	2090	926	0	29
5310	2091	925	0	28
5313	2092	925	0	28
5316	2093	925	0	26
5319	2093	924	0	27
5322	2092	925	0	27
5325	2092	925	0	25
5328	2092	925	0	26
5331	2091	925	0	25
5334	2091	925	0	26
5337	2091	925	0	26
5340	2091	925	0	25
5343	2089	926	0	26
5346	2090	926	0	27
5349	2090	926	0	27
5352	2090	926	0	25
5355	2090	926	0	25
5358	2090	926	0	25
5361	2090	925	0	24
5364	2091	925	0	23
5367	2090	926	0	24
5370	2091	925	0	23
5373	2091	925	0	22
5376	2091	925	0	24
5379	2090	926	0	25
5382	2090	926	0	24
5385	2090	926	0	24
5388	2090	926	0	24
5391	2091	926	0	24
5394	2090	926	0	24
5397	2090	926	0	24
5400	2091	926	0	21
5403	2090	926	0	23
5406	2092	925	0	22
5409	2092	925	0	23
5412	2091	926	0	23
5415	2091	926	0	24
5418	2092	926	0	26
5421	2092	926	0	27
5424	2091	926	0	27
5427	2091	926	0	26
5430	2092	926	0	26
5433	2091	927	0	25
5436	2090	927	0	26
5439	2090	926	0	27
5442	2092	925	0	26
5445	2091	926	0	27
5448	2091	926	0	25
5451	2092	926	0	26
5454	2091	926	0	25
5457	2092	925	0	23
5460	2092	925	0	23
5463	2092	925	0	21
5466	2093	924	0	20
5469	2093	924	0	19
5472	2093	924	0	20
5475	2094	924	0	19
5478	2094	924	0	18
5481	2093	924	0	19
5484	2094	923	0	21
5487	2093	924	0	22
5490	2092	924	0	20
5493	2093	924	0	19
5496	2093	924	0	19
5499	2093	925	0	21
5502	2092	925	0	19
5505	2092	924	0	18
5508	2092	924	0	16
5511	2093	923	0	18
5514	2092	924	0	17
5517	2092	924	0	18
5520	2093	924	0	17
5523	2092	924	0	18
5526	2092	924	0	16
5529	2092	924	0	16
5532	2091	924	0	18
5535	2092	924	0	18
5538	2093	924	0	18
5541	2092	924	0	18
5544	2092	925	0	18
5547	2092	925	0	19
5550	2091	925	0	20
5553	2091	925	0	20
5556	2092	925	0	21
5559	2091	925	0	21
5562	2091	925	0	20
5565	2091	925	0	21
5568	2091	925	0	21
5571	2091	926	0	24
5574	2091	925	0	21
5577	2091	926	0	22
5580	2090	926	0	24
5583	2091	926	0	24
5586	2091	926	0	24
5589	2091	926	0	24
5592	2090	927	0	27
5595	2089	927	0	29
5598	2089	928	0	30
5601	2089	927	0	28
5604	2089	927	0	28
5607	2089	927	0	28
5610	2089	927	0	29
5613	2090	927	0	28
5616	2090	927	0	29
5619	2090	927	0	30
5622	2090	927	0	30
5625	2090	927	0	30
5628	2089	927	0	30
5631	2089	927	0	30
5634	2089	927	0	30
5637	2089	927	0	31
5640	2089	927	0	31
5643	2090	927	0	31
5646	2090	926	0	31
5649	2090	926	0	32
5652	2090	926	0	33
5655	2089	927	0	32
5658	2090	927	0	32
5661	2089	927	0	31
5664	2089	927	0	31
5667	2089	927	0	31
5670	2089	927	0	30
5673	2090	927	0	30
5676	2089	927	0	29
5679	2090	927	0	31
5682	2089	928	0	31
5685	2089	927	0	29
5688	2090	927	0	30
5691	2089	928	0	30
5694	2090	928	0	32
5697	2090	928	0	32
5700	2089	928	0	31
5703	2089	928	0	32
5706	2089	928	0	32
5709	2089	928	0	32
5712	2089	928	0	32
5715	2090	928	0	33
5718	2090	928	0	33
5721	2090	928	0	30
5724	2090	927	0	30
5727	2090	926	0	28
5730	2090	927	0	30
5733	2090	927	0	29
5736	2089	927	0	29
5739	2090	927	0	28
5742	2089	927	0	29
5745	2089	927	0	28
5748	2089	928	0	29
5751	2088	928	0	31
5754	2089	928	0	30
5757	2089	928	0	30
5760	2088	929	0	29
5763	2089	928	0	29
5766	2089	928	0	28
5769	2088	928	0	29
5772	2089	928	0	30
5775	2089	928	0	31
5778	2088	928	0	30
5781	2088	928	0	29
5784	2089	928	0	30
5787	2089	928	0	30
5790	2088	928	0	29
5793	2088	928	0	29
5796	2088	928	0	28
5799	2088	928	0	28
5802	2088	928	0	27
5805	2088	928	0	28
5808	2089	928	0	28
5811	2089	928	0	28
5814	2089	928	0	28
5817	2089	928	0	28
5820	2088	928	0	28
5823	2089	927	0	28
5826	2089	928	0	28
5829	2089	928	0	27
5832	2089	927	0	27
5835	2089	928	0	26
5838	2089	927	0	27
5841	2089	927	0	27
5844	2089	927	0	25
5847	2088	928	0	26
5850	2088	927	0	25
5853	2089	927	0	24
5856	2089	927	0	23
5859	2090	926	0	24
5862	2090	926	0	23
5865	2090	926	0	24
5868	2090	926	0	23
5871	2091	925	0	22
5874	2091	925	0	22
5877	2091	926	0	21
5880	2091	926	0	22
5883	2091	926	0	23
5886	2091	926	0	22
5889	2091	926	0	22
5892	2091	926	0	21
5895	2090	927	0	22
5898	2089	927	0	23
5901	2090	927	0	25
5904	2089	928	0	26
5907	2089	928	0	26
5910	2090	928	0	28
5913	2090	928	0	28
5916	2090	928	0	27
5919	2089	928	0	25
5922	2088	928	0	27
5925	2088	928	0	28
5928	2088	928	0	29
5931	2088	928	0	30
5934	2088	928	0	29
5937	2088	928	0	28
5940	2089	927	0	28
5943	2090	926	0	25
5946	2089	926	0	27
5949	2090	926	0	27
5952	2089	927	0	27
5955	2089	926	0	24
5958	2090	927	0	26
5961	2089	927	0	28
5964	2089	927	0	26
5967	2090	926	0	26
5970	2090	926	0	25
5973	2089	927	0	25
5976	2089	927	0	24
5979	2088	927	0	24
5982	2088	927	0	25
5985	2089	927	0	24
5988	2089	927	0	24
5991	2090	927	0	26
5994	2090	927	0	25
5997	2090	927	0	24
6000	2090	927	0	23
6003	2090	927	0	23
6006	2090	927	0	24
6009	2091	927	0	23
6012	2091	927	0	22
6015	2091	926	0	24
6018	2092	926	0	23
6021	2092	926	0	23
6024	2091	926	0	23
6027	2091	926	0	23
6030	2092	926	0	23
6033	2091	926	0	24
6036	2091	926	0	24
6039	2091	927	0	23
6042	2091	927	0	24
6045	2089	927	0	25
6048	2090	927	0	24
6051	2090	927	0	24
6054	2089	928	0	25
6057	2088	928	0	28
6060	2088	928	0	28
6063	2088	928	0	28
6066	2088	928	0	27
6069	2090	928	0	34
6072	2090	928	0	33
6075	2089	927	0	33
6078	2089	927	0	32
6081	2089	928	0	32
6084	2089	928	0	32
6087	2088	929	0	32
6090	2088	929	0	33
6093	2088	929	0	33
6096	2088	929	0	33
6099	2088	929	0	33
6102	2088	928	0	35
6105	2088	929	0	34
6108	2088	928	0	34
6111	2090	928	0	34
6114	2090	927	0	35
6117	2091	927	0	35
6120	2091	927	0	36
6123	2090	927	0	34
6126	2090	927	0	34
6129	2090	927	0	34
6132	2091	927	0	28
6135	2090	927	0	31
6138	2090	927	0	30
6141	2090	927	0	34
6144	2090	927	0	33
6147	2091	926	0	32
6150	2092	926	0	32
6153	2092	927	0	34
6156	2091	926	0	31
6159	2092	926	0	28
6162	2092	925	0	26
6165	2092	925	0	25
6168	2092	925	0	25
6171	2092	925	0	25
6174	2092	925	0	20
6177	2092	925	0	23
6180	2092	925	0	24
6183	2092	925	0	25
6186	2092	925	0	25
6189	2092	925	0	25
6192	2092	925	0	18
6195	2091	925	0	24
6198	2092	925	0	24
6201	2092	925	0	21
6204	2092	925	0	23
6207	2092	925	0	24
6210	2092	925	0	27
6213	2091	926	0	34
6216	2091	926	0	34
6219	2090	926	0	33
6222	2090	926	0	33
6225	2091	926	0	36
6228	2090	926	0	32
6231	2090	926	0	31
6234	2090	924	0	10
6237	2091	925	0	26
6240	2091	925	0	28
6243	2091	925	0	29
6246	2091	925	0	20
6249	2091	925	0	22
6252	2091	925	0	25
6255	2091	925	0	17
6258	2091	925	0	28
6261	2092	925	0	21
6264	2092	925	0	19
6267	2091	924	0	21
6270	2091	924	0	24
6273	2091	925	0	25
6276	2091	924	0	21
6279	2091	925	0	18
6282	2091	925	0	20
6285	2091	925	0	25
6288	2091	924	0	19
6291	2092	925	0	20
6294	2092	925	0	26
6297	2091	924	0	28
6300	2091	924	0	33
6303	2091	924	0	31
6306	2091	925	0	30
6309	2091	926	0	33
6312	2091	924	0	27
6315	2090	925	0	31
6318	2090	925	0	34
6321	2090	925	0	29
6324	2090	924	0	21
6327	2090	923	0	11
6330	2090	925	0	23
6333	2090	924	0	20
6336	2091	924	0	21
6339	2091	924	0	18
6342	2091	924	0	13
6345	2091	924	0	18
6348	2090	925	0	23
6351	2091	924	0	12
6354	2091	925	0	23
6357	2090	925	0	28
6360	2091	925	0	26
6363	2091	924	0	20
6366	2091	924	0	23
6369	2091	924	0	21
6372	2092	923	0	20
6375	2092	924	0	25
6378	2093	923	0	23
6381	2092	924	0	26
6384	2092	924	0	26
6387	2093	924	0	26
6390	2092	924	0	28
6393	2092	925	0	27
6396	2092	922	0	0
6399	2092	924	0	27
6402	2092	925	0	26
6405	2092	924	0	27
6408	2092	924	0	26
6411	2092	925	0	25
6414	2092	925	0	27
6417	2091	925	0	27
6420	2092	925	0	27
6423	2091	924	0	30
6426	2091	924	0	30
6429	2090	925	0	31
6432	2090	925	0	34
6435	2090	925	0	37
6438	2089	925	0	33
6441	2089	926	0	33
6444	2089	925	0	33
6447	2089	926	0	32
6450	2089	926	0	34
6453	2089	926	0	31
6456	2090	926	0	31
6459	2090	926	0	35
6462	2089	926	0	31
6465	2089	925	0	34
6468	2090	924	0	30
6471	2089	925	0	31
6474	2089	925	0	29
6477	2089	925	0	31
6480	2089	926	0	31
6483	2089	925	0	29
6486	2089	926	0	29
6489	2089	926	0	28
6492	2090	925	0	28
6495	2089	925	0	29
6498	2089	925	0	29
6501	2089	925	0	28
6504	2089	925	0	27
6507	2090	925	0	27
6510	2090	925	0	29
6513	2089	925	0	26
6516	2089	925	0	27
6519	2089	925	0	28
6522	2089	925	0	29
6525	2089	925	0	28
6528	2090	925	0	28
6531	2090	925	0	29
6534	2090	924	0	30
6537	2090	924	0	23
6540	2090	925	0	30
6543	2090	925	0	29
6546	2090	925	0	31
6549	2090	925	0	29
6552	2091	924	0	32
6555	2090	924	0	22
6558	2090	923	0	35
6561	2090	924	0	28
6564	2090	924	0	20
6567	2090	924	0	24
6570	2090	924	0	19
6573	2090	924	0	14
6576	2090	923	0	9
6579	2090	925	0	27
6582	2089	926	0	25
6585	2089	926	0	29
6588	2089	926	0	28
6591	2089	926	0	27
6594	2089	926	0	26
6597	2089	926	0	28
6600	2089	926	0	26
6603	2089	926	0	26
6606	2089	926	0	26
6609	2089	926	0	27
6612	2089	926	0	27
6615	2089	926	0	27
6618	2089	926	0	27
6621	2090	926	0	27
6624	2090	926	0	27
6627	2090	926	0	26
6630	2090	926	0	27
6633	2090	926	0	27
6636	2090	925	0	27
6639	2090	925	0	26
6642	2090	925	0	24
6645	2091	925	0	24
6648	2090	925	0	23
6651	2090	925	0	23
6654	2090	925	0	24
6657	2090	925	0	26
6660	2090	925	0	26
6663	2090	925	0	28
6666	2090	925	0	26
6669	2091	925	0	24
6672	2090	925	0	24
6675	2090	925	0	25
6678	2090	925	0	29
6681	2090	925	0	28
6684	2090	925	0	27
6687	2090	925	0	27
6690	2090	925	0	25
6693	2090	925	0	24
6696	2089	925	0	25
6699	2089	925	0	26
6702	2090	925	0	29
6705	2090	924	0	30
6708	2091	924	0	31
6711	2090	924	0	28
6714	2090	925	0	28
6717	2090	925	0	31
6720	2090	925	0	32
6723	2090	925	0	32
6726	2090	925	0	27
6729	2090	924	0	25
6732	2090	924	0	23
6735	2090	925	0	28
6738	2090	925	0	23
6741	2089	924	0	23
6744	2090	925	0	25
6747	2089	925	0	24
6750	2089	925	0	24
6753	2089	925	0	23
6756	2090	925	0	26
6759	2090	925	0	25
6762	2090	925	0	26
6765	2090	925	0	28
6768	2090	925	0	29
6771	2089	925	0	28
6774	2089	926	0	27
6777	2088	926	0	27
6780	2089	926	0	28
6783	2089	926	0	27
6786	2089	927	0	27
6789	2089	926	0	24
6792	2089	926	0	23
6795	2090	926	0	21
6798	2090	926	0	18
6801	2090	926	0	19
6804	2091	926	0	22
6807	2092	926	0	21
6810	2091	926	0	21
6813	2090	927	0	22
6816	2090	926	0	32
6819	2090	925	0	34
6822	2091	925	0	32
6825	2091	926	0	32
6828	2091	926	0	31
6831	2090	926	0	29
6834	2091	925	0	31
6837	2091	925	0	30
6840	2092	924	0	30
6843	2092	925	0	26
6846	2092	925	0	27
6849	2092	925	0	30
6852	2091	926	0	27
6855	2090	926	0	22
6858	2090	926	0	20
6861	2089	926	0	23
6864	2088	926	0	21
6867	2088	926	0	25
6870	2088	927	0	24
6873	2088	927	0	24
6876	2088	927	0	23
6879	2088	927	0	23
6882	2089	927	0	25
6885	2090	926	0	27
6888	2088	927	0	24
6891	2088	927	0	22
6894	2089	927	0	26
6897	2089	927	0	26
6900	2088	928	0	25
6903	2088	929	0	27
6906	2088	928	0	26
6909	2088	928	0	25
6912	2089	928	0	25
6915	2088	928	0	24
6918	2088	927	0	22
6921	2088	927	0	24
6924	2087	927	0	24
6927	2087	927	0	25
6930	2087	927	0	26
6933	2088	926	0	24
6936	2088	926	0	26
6939	2088	925	0	28
6942	2090	925	0	28
6945	2090	924	0	28
6948	2091	924	0	31
6951	2091	923	0	33
6954	2091	923	0	30
6957	2091	924	0	32
6960	2090	924	0	33
6963	2090	924	0	30
6966	2091	924	0	32
6969	2090	924	0	31
6972	2089	924	0	31
6975	2089	924	0	31
6978	2089	925	0	31
6981	2089	925	0	32
6984	2087	926	0	28
6987	2089	926	0	29
6990	2087	925	0	32
6993	2087	925	0	34
6996	2086	926	0	32
6999	2086	926	0	31
7002	2088	926	0	32
7005	2089	925	0	33
7008	2089	926	0	28
7011	2088	926	0	28
7014	2089	925	0	27
7017	2090	925	0	29
7020	2090	924	0	32
7023	2091	925	0	32
7026	2092	924	0	31
7029	2093	923	0	29
7032	2092	924	0	32
7035	2093	924	0	34
7038	2093	924	0	32
7041	2092	925	0	31
7044	2093	924	0	33
7047	2092	923	0	30
7050	2091	922	0	221
7053	2091	923	0	43
7056	2092	923	0	28
7059	2093	923	0	32
7062	2092	924	0	216
7065	2093	924	0	31
7068	2093	924	0	29
7071	2091	925	0	32
7074	2090	926	0	34
7077	2090	926	0	33
7080	2091	926	0	32
7083	2092	925	0	32
7086	2093	925	0	34
7089	2092	927	0	36
7092	2092	927	0	33
7095	2092	926	0	32
7098	2090	927	0	32
7101	2091	927	0	32
7104	2092	928	0	31
7107	2092	927	0	30
7110	2091	928	0	33
7113	2090	929	0	30
7116	2090	928	0	27
7119	2090	929	0	26
7122	2089	928	0	26
7125	2089	928	0	26
7128	2090	926	0	37
7131	2091	926	0	35
7134	2090	926	0	32
7137	2091	926	0	34
7140	2091	926	0	34
7143	2091	926	0	33
7146	2091	926	0	35
7149	2089	927	0	34
7152	2089	927	0	33
7155	2090	927	0	30
7158	2090	927	0	31
7161	2090	927	0	31
7164	2091	927	0	36
7167	2091	926	0	34
7170	2089	926	0	29
7173	2091	927	0	26
7176	2092	927	0	28
7179	2091	927	0	29
7182	2092	927	0	33
7185	2091	928	0	32
7188	2091	928	0	31
7191	2091	928	0	35
7194	2091	928	0	36
7197	2091	929	0	42
7200	2091	929	0	61
7203	2093	925	0	20
7206	2093	922	0	13
7209	2094	925	0	233
7212	2093	926	0	237
7215	2093	928	0	62
7218	2094	928	0	65
7221	2095	928	0	45
7224	2095	927	0	43
7227	2095	928	0	52
7230	2095	926	0	54
7233	2093	923	0	11
7236	2093	922	0	8
7239	2092	922	0	8
7260	2095	925	0	56
7266	2094	926	0	68
7269	2095	925	0	47
7272	2095	926	0	60
7275	2095	926	0	60
7278	2094	925	0	67
7281	2094	925	0	57
7284	2095	925	0	58
7287	2095	925	0	55
7290	2095	925	0	53
7293	2095	924	0	44
7296	2096	923	0	32
7299	2095	924	0	40
7302	2092	923	0	0
7305	2091	922	0	17
7308	2091	922	0	16
7311	2092	923	0	12
7314	2092	923	0	26
7317	2092	924	0	43
7320	2092	924	0	57
7323	2091	924	0	55
7326	2092	924	0	27
7329	2093	925	0	57
7332	2092	926	0	84
7335	2093	926	0	45
7338	2093	926	0	41
7341	2094	925	0	38
7344	2093	926	0	48
7347	2094	926	0	42
7350	2094	925	0	39
7353	2094	926	0	38
7356	2093	926	0	39
7359	2093	926	0	40
7362	2093	926	0	40
7365	2092	926	0	37
7368	2092	927	0	37
7371	2092	927	0	38
7374	2092	927	0	41
7377	2092	927	0	42
7380	2092	927	0	44
7383	2092	927	0	43
7386	2092	927	0	43
7389	2092	927	0	42
7392	2092	927	0	41
7395	2092	926	0	44
7398	2092	926	0	40
[truncated: 532 more rows]
