# Supplementary material for: Markerless tracking of an entire honey bee colony
Source: Nat Commun. 2021 Mar 19;12:1733. doi: 10.1038/s41467-021-21769-1 (PMC7979864; doi:10.1038/s41467-021-21769-1)
Supplement: Supplementary file 4 — Description of Additional Supplementary Files [file 41467_2021_21769_MOESM4_ESM.zip › raw_source/fig_5_sup_fig_21_22/S1_trajectories/000454.txt]

0	309	2405	0	8
3	308	2405	0	8
6	308	2405	0	8
9	308	2405	0	8
12	308	2405	0	8
15	309	2405	0	8
18	309	2405	0	9
21	309	2405	0	9
24	309	2405	0	9
27	309	2405	0	10
30	309	2405	0	10
33	309	2405	0	9
36	309	2405	0	10
39	309	2405	0	10
42	309	2405	0	10
45	309	2405	0	10
48	309	2405	0	10
51	309	2405	0	10
54	309	2405	0	10
57	309	2405	0	10
60	309	2405	0	10
63	309	2405	0	9
66	309	2405	0	10
69	309	2405	0	10
72	309	2405	0	9
75	309	2405	0	10
78	309	2405	0	9
81	309	2405	0	10
84	309	2405	0	10
87	309	2405	0	10
90	309	2405	0	10
93	309	2405	0	10
96	309	2405	0	10
99	309	2405	0	10
102	309	2405	0	10
105	309	2405	0	11
108	309	2405	0	9
111	309	2405	0	10
114	309	2405	0	10
117	309	2405	0	10
120	309	2405	0	9
123	309	2405	0	10
126	310	2405	0	10
129	310	2405	0	10
132	310	2405	0	10
135	310	2405	0	10
138	310	2405	0	9
141	310	2405	0	10
144	310	2405	0	10
147	310	2405	0	10
150	310	2405	0	10
153	310	2405	0	10
156	310	2405	0	10
159	310	2405	0	10
162	310	2405	0	9
165	310	2405	0	10
168	310	2405	0	10
171	310	2405	0	10
174	310	2405	0	10
177	310	2405	0	10
180	310	2405	0	9
183	310	2405	0	10
186	310	2405	0	10
189	310	2405	0	10
192	310	2405	0	10
195	310	2405	0	10
198	310	2405	0	11
201	310	2405	0	11
204	310	2405	0	11
207	310	2405	0	11
210	310	2405	0	11
213	310	2405	0	11
216	310	2405	0	11
219	310	2405	0	11
222	310	2405	0	11
225	310	2405	0	11
228	311	2405	0	11
231	311	2405	0	11
234	311	2405	0	11
237	311	2405	0	10
240	311	2405	0	10
243	311	2405	0	10
246	311	2404	0	11
249	311	2404	0	10
252	311	2404	0	11
255	311	2405	0	11
258	311	2405	0	10
261	311	2405	0	11
264	311	2405	0	11
267	311	2404	0	11
270	311	2404	0	11
273	311	2404	0	11
276	311	2404	0	11
279	311	2404	0	11
282	311	2404	0	10
285	311	2404	0	10
288	311	2404	0	10
291	311	2404	0	10
294	311	2404	0	10
297	311	2404	0	10
300	311	2404	0	11
303	311	2404	0	10
306	311	2404	0	10
309	311	2404	0	11
312	311	2404	0	12
315	311	2404	0	10
318	311	2404	0	11
321	311	2404	0	10
324	311	2404	0	10
327	311	2404	0	10
330	311	2404	0	11
333	311	2404	0	11
336	311	2404	0	11
339	311	2404	0	10
342	311	2404	0	12
345	311	2404	0	12
348	311	2404	0	10
351	311	2404	0	11
354	311	2404	0	11
357	311	2404	0	10
360	311	2404	0	10
363	311	2404	0	9
366	311	2404	0	10
369	311	2404	0	10
372	311	2404	0	11
375	311	2404	0	11
378	311	2404	0	10
381	311	2404	0	10
384	311	2404	0	9
387	311	2404	0	10
390	311	2404	0	10
393	311	2404	0	9
396	312	2404	0	9
399	312	2404	0	9
402	311	2404	0	9
405	312	2404	0	10
408	311	2404	0	10
411	311	2404	0	11
414	311	2404	0	10
417	312	2404	0	10
420	312	2404	0	10
423	312	2404	0	10
426	312	2404	0	10
429	312	2404	0	10
432	312	2404	0	10
435	312	2404	0	11
438	311	2404	0	11
441	311	2404	0	11
444	312	2404	0	10
447	312	2404	0	10
450	312	2404	0	10
453	312	2404	0	10
456	312	2404	0	11
459	312	2404	0	10
462	312	2404	0	10
465	312	2404	0	9
468	312	2404	0	10
471	312	2404	0	10
474	312	2404	0	10
477	312	2404	0	9
480	312	2404	0	10
483	313	2403	0	10
486	312	2403	0	11
489	312	2403	0	10
492	312	2403	0	10
495	312	2404	0	11
498	312	2403	0	10
501	313	2403	0	10
504	313	2403	0	10
507	313	2403	0	11
510	313	2402	0	10
513	313	2402	0	10
516	312	2402	0	11
519	312	2402	0	11
522	312	2402	0	10
525	312	2402	0	10
528	312	2402	0	10
531	312	2402	0	12
534	313	2401	0	11
537	312	2401	0	11
540	313	2402	0	10
543	313	2401	0	10
546	313	2401	0	8
549	313	2401	0	10
552	313	2400	0	9
555	313	2400	0	9
558	313	2400	0	10
561	313	2400	0	11
564	313	2400	0	13
567	312	2400	0	14
570	313	2400	0	14
573	314	2399	0	16
576	314	2399	0	14
579	314	2400	0	12
582	314	2400	0	13
585	314	2400	0	12
588	315	2399	0	14
591	315	2399	0	14
594	314	2399	0	12
597	314	2399	0	12
600	314	2399	0	12
603	314	2399	0	12
606	314	2398	0	13
609	314	2399	0	13
612	314	2399	0	14
615	314	2399	0	12
618	314	2400	0	13
621	314	2399	0	14
624	314	2399	0	13
627	315	2398	0	13
630	315	2398	0	13
633	314	2398	0	13
636	314	2398	0	14
639	314	2399	0	14
642	314	2399	0	12
645	315	2399	0	12
648	314	2399	0	14
651	314	2399	0	13
654	315	2398	0	13
657	314	2398	0	13
660	316	2398	0	13
663	317	2397	0	12
666	316	2398	0	13
669	315	2398	0	14
672	315	2398	0	14
675	315	2398	0	14
678	315	2398	0	14
681	315	2398	0	15
684	315	2398	0	14
687	315	2398	0	14
690	315	2398	0	14
693	315	2398	0	14
696	315	2398	0	15
699	315	2398	0	14
702	315	2398	0	13
705	315	2399	0	15
708	315	2399	0	15
711	315	2399	0	16
714	315	2399	0	14
717	315	2399	0	14
720	316	2399	0	14
723	315	2399	0	14
726	315	2399	0	13
729	315	2399	0	13
732	316	2399	0	14
735	316	2400	0	14
738	316	2400	0	14
741	317	2400	0	12
744	318	2399	0	12
747	319	2399	0	12
750	317	2400	0	12
753	317	2400	0	12
756	318	2400	0	13
759	318	2399	0	12
762	317	2399	0	12
765	317	2399	0	12
768	317	2399	0	11
771	317	2400	0	13
774	317	2400	0	14
777	317	2400	0	15
780	318	2400	0	13
783	318	2400	0	14
786	318	2400	0	13
789	318	2400	0	15
792	318	2400	0	14
795	318	2401	0	13
798	318	2401	0	14
801	319	2401	0	14
804	318	2401	0	14
807	318	2401	0	11
810	319	2402	0	9
813	321	2405	0	11
816	325	2407	0	10
819	326	2407	0	11
822	326	2406	0	5
825	324	2404	0	5
828	326	2405	0	3
831	325	2405	0	2
834	325	2405	0	5
837	327	2405	0	3
840	327	2406	0	5
843	327	2407	0	9
846	326	2406	0	7
849	326	2406	0	10
852	326	2406	0	5
855	326	2406	0	7
858	325	2406	0	7
861	324	2406	0	8
864	323	2405	0	3
867	323	2405	0	2
870	324	2406	0	3
873	325	2409	0	6
876	326	2409	0	1
879	326	2409	0	2
882	325	2409	0	359
885	326	2408	0	1
888	324	2406	0	1
891	322	2405	0	0
894	321	2404	0	358
897	320	2404	0	356
900	320	2404	0	355
903	320	2405	0	355
906	320	2405	0	356
909	320	2405	0	357
912	320	2405	0	357
915	320	2405	0	357
918	320	2405	0	357
921	321	2405	0	358
924	321	2405	0	357
927	321	2405	0	357
930	324	2403	0	351
933	326	2402	0	353
936	327	2400	0	343
939	328	2394	0	343
942	328	2392	0	338
945	330	2392	0	340
948	332	2392	0	343
951	331	2392	0	342
954	330	2393	0	342
957	329	2393	0	345
960	329	2394	0	346
963	328	2395	0	344
966	329	2401	0	343
969	328	2402	0	342
972	327	2402	0	332
975	325	2399	0	343
978	323	2399	0	349
981	321	2398	0	351
984	318	2398	0	350
987	318	2397	0	349
990	318	2397	0	347
993	318	2397	0	352
996	318	2397	0	352
999	317	2397	0	358
1002	317	2397	0	357
1005	316	2396	0	353
1008	316	2395	0	351
1011	316	2394	0	352
1014	316	2393	0	349
1017	317	2393	0	348
1020	317	2393	0	346
1023	316	2393	0	345
1026	316	2393	0	348
1029	316	2393	0	349
1032	315	2393	0	351
1035	315	2393	0	347
1038	316	2394	0	349
1041	316	2395	0	351
1044	316	2395	0	351
1047	316	2395	0	353
1050	316	2395	0	353
1053	315	2394	0	353
1056	316	2393	0	354
1059	317	2393	0	353
1062	318	2392	0	356
1065	318	2391	0	354
1068	318	2391	0	354
1071	318	2391	0	355
1074	318	2391	0	356
1077	319	2391	0	355
1080	319	2391	0	357
1083	319	2390	0	357
1086	319	2390	0	357
1092	320	2390	0	355
1095	319	2389	0	355
1098	319	2389	0	354
1116	321	2385	0	341
1119	321	2385	0	342
1122	323	2385	0	342
1125	324	2386	0	359
1128	324	2387	0	0
1131	323	2388	0	2
1134	324	2390	0	5
1137	324	2391	0	10
1140	324	2393	0	17
1143	324	2394	0	15
1146	324	2394	0	12
1149	326	2396	0	11
1152	328	2399	0	9
1155	350	2401	0	177
1158	350	2401	0	178
1161	328	2401	0	13
1164	327	2402	0	15
1167	327	2402	0	16
1170	327	2401	0	15
1173	328	2400	0	13
1176	329	2400	0	12
1179	328	2400	0	12
1182	326	2400	0	13
1185	324	2401	0	13
1188	324	2400	0	10
1191	323	2399	0	10
1194	323	2398	0	8
1197	325	2398	0	6
1200	324	2398	0	6
1203	321	2399	0	7
1206	320	2401	0	8
1209	322	2401	0	7
1212	320	2401	0	7
1215	315	2402	0	13
1218	313	2403	0	18
1221	312	2404	0	16
1224	312	2405	0	18
1227	313	2408	0	13
1230	313	2407	0	11
1233	312	2406	0	8
1236	310	2407	0	5
1239	308	2405	0	359
1242	308	2404	0	356
1245	307	2404	0	356
1248	307	2404	0	356
1251	307	2405	0	359
1254	308	2405	0	0
1257	308	2405	0	359
1260	307	2404	0	359
1263	308	2405	0	2
1266	308	2406	0	5
1269	308	2406	0	7
1272	310	2407	0	13
1275	309	2406	0	11
1278	304	2403	0	16
1281	303	2403	0	19
1284	302	2405	0	18
1287	300	2408	0	18
1290	300	2408	0	23
1293	299	2408	0	30
1296	298	2408	0	34
1299	299	2409	0	35
1302	300	2409	0	36
1305	300	2409	0	34
1308	301	2409	0	31
1311	300	2408	0	28
1314	301	2407	0	24
1317	301	2406	0	22
1320	301	2406	0	18
1323	301	2405	0	17
1326	301	2405	0	14
1329	302	2404	0	13
1332	302	2404	0	12
1335	301	2404	0	13
1338	301	2404	0	14
1341	301	2404	0	14
1344	300	2403	0	13
1347	301	2404	0	12
1350	301	2403	0	12
1353	301	2403	0	12
1356	301	2403	0	11
1359	301	2403	0	12
1362	301	2403	0	12
1365	301	2403	0	11
1368	301	2403	0	11
1371	301	2403	0	11
1374	301	2403	0	12
1377	301	2403	0	11
1380	302	2403	0	12
1383	302	2403	0	12
1386	302	2403	0	11
1389	302	2403	0	10
1392	302	2403	0	11
1395	303	2403	0	11
1398	303	2403	0	11
1401	303	2403	0	11
1404	303	2403	0	11
1407	303	2403	0	11
1410	303	2403	0	9
1413	303	2403	0	9
1416	304	2403	0	9
1419	304	2404	0	9
1422	304	2403	0	9
1425	304	2404	0	9
1428	304	2403	0	9
1431	304	2403	0	9
1434	304	2403	0	9
1437	304	2403	0	10
1440	304	2403	0	10
1443	304	2404	0	10
1446	304	2403	0	10
1449	304	2403	0	10
1452	304	2403	0	10
1455	304	2403	0	10
1458	304	2403	0	10
1461	305	2403	0	11
1464	304	2403	0	10
1467	304	2403	0	10
1470	305	2403	0	10
1473	305	2403	0	10
1476	305	2403	0	10
1479	305	2403	0	11
1482	305	2403	0	11
1485	305	2403	0	11
1488	305	2403	0	10
1491	305	2403	0	11
1494	305	2403	0	12
1497	305	2403	0	11
1500	305	2404	0	11
1503	305	2404	0	11
1506	305	2403	0	12
1509	305	2403	0	11
1512	305	2403	0	12
1515	305	2403	0	11
1518	305	2404	0	11
1521	305	2403	0	11
1524	305	2404	0	11
1527	305	2403	0	11
1530	305	2404	0	12
1533	305	2403	0	12
1536	306	2403	0	12
1539	306	2403	0	12
1542	305	2404	0	12
1545	305	2404	0	12
1548	306	2404	0	12
1551	306	2404	0	11
1554	306	2404	0	11
1557	306	2404	0	11
1560	306	2404	0	13
1563	306	2403	0	13
1566	306	2404	0	12
1569	306	2404	0	13
1572	306	2404	0	13
1575	306	2404	0	13
1578	306	2404	0	13
1581	306	2404	0	13
1584	306	2404	0	13
1587	306	2404	0	12
1590	306	2404	0	11
1593	306	2404	0	12
1596	306	2404	0	12
1599	306	2404	0	13
1602	306	2404	0	13
1605	306	2404	0	14
1608	306	2404	0	13
1611	306	2404	0	13
1614	306	2404	0	12
1617	306	2404	0	14
1620	306	2404	0	14
1623	306	2404	0	13
1626	306	2404	0	14
1629	306	2404	0	14
1632	306	2403	0	14
1635	306	2403	0	14
1638	306	2403	0	14
1641	306	2403	0	15
1644	306	2403	0	15
1647	306	2403	0	15
1650	306	2403	0	15
1653	306	2403	0	15
1656	306	2403	0	16
1659	306	2403	0	15
1662	306	2403	0	15
1665	306	2402	0	15
1668	305	2403	0	17
1671	305	2403	0	19
1674	304	2403	0	24
1677	302	2402	0	27
1680	303	2400	0	30
1683	303	2400	0	28
1686	304	2400	0	24
1689	304	2399	0	22
1692	306	2395	0	20
1695	306	2394	0	18
1698	306	2395	0	18
1701	307	2394	0	17
1704	307	2394	0	16
1707	307	2394	0	17
1710	306	2395	0	17
1713	306	2395	0	14
1716	305	2395	0	12
1719	305	2395	0	14
1722	305	2396	0	13
1725	305	2397	0	10
1728	305	2396	0	11
1731	306	2397	0	12
1734	306	2397	0	12
1737	307	2397	0	14
1740	307	2396	0	14
1743	308	2396	0	15
1746	308	2396	0	17
1749	308	2396	0	18
1752	308	2396	0	18
1755	309	2396	0	19
1758	308	2396	0	19
1761	308	2396	0	20
1764	308	2395	0	20
1767	308	2395	0	19
1770	308	2395	0	18
1773	309	2395	0	19
1776	309	2395	0	19
1779	309	2395	0	18
1782	309	2395	0	19
1785	309	2395	0	20
1788	309	2396	0	19
1791	309	2396	0	18
1794	309	2396	0	18
1797	309	2396	0	18
1800	309	2396	0	18
1803	309	2397	0	17
1806	309	2397	0	16
1809	309	2397	0	16
1812	309	2397	0	17
1815	309	2397	0	17
1818	310	2397	0	15
1821	310	2397	0	15
1824	310	2397	0	16
1827	310	2397	0	17
1830	310	2397	0	16
1833	310	2397	0	17
1836	310	2397	0	17
1839	311	2397	0	16
1842	311	2397	0	15
1845	311	2397	0	16
1848	311	2397	0	17
1851	311	2398	0	19
1854	311	2398	0	19
1857	311	2397	0	19
1860	312	2397	0	20
1863	312	2397	0	19
1866	312	2397	0	19
1869	312	2397	0	18
1872	312	2397	0	18
1875	312	2397	0	19
1878	312	2397	0	20
1881	313	2397	0	19
1884	313	2397	0	19
1887	313	2397	0	19
1890	313	2397	0	19
1893	313	2397	0	20
1896	313	2397	0	20
1899	313	2397	0	20
1902	313	2397	0	20
1905	314	2397	0	20
1908	314	2397	0	20
1911	314	2397	0	20
1914	314	2397	0	20
1917	314	2397	0	19
1920	315	2397	0	20
1923	315	2397	0	20
1926	315	2397	0	20
1929	315	2397	0	20
1932	315	2397	0	20
1935	315	2397	0	20
1938	315	2397	0	20
1941	315	2397	0	19
1944	315	2397	0	19
1947	315	2397	0	19
1950	315	2397	0	20
1953	315	2397	0	19
1956	315	2397	0	20
1959	315	2397	0	19
1962	315	2397	0	19
1965	315	2397	0	19
1968	315	2397	0	18
1971	316	2397	0	19
1974	316	2397	0	19
1977	316	2397	0	19
1980	316	2397	0	20
1983	316	2397	0	19
1986	316	2397	0	19
1989	316	2397	0	19
1992	316	2397	0	19
1995	316	2397	0	18
1998	316	2397	0	18
2001	317	2397	0	19
2004	317	2397	0	18
2007	317	2397	0	18
2010	317	2397	0	18
2013	317	2397	0	17
2016	317	2397	0	17
2019	317	2397	0	17
2022	317	2397	0	17
2025	317	2397	0	18
2028	317	2397	0	18
2031	317	2397	0	18
2034	317	2397	0	18
2037	317	2397	0	18
2040	317	2397	0	18
2043	318	2397	0	17
2046	318	2397	0	18
2049	318	2397	0	17
2052	318	2397	0	17
2055	318	2397	0	17
2058	318	2397	0	17
2061	318	2397	0	18
2064	318	2397	0	18
2067	318	2397	0	18
2070	318	2398	0	19
2073	318	2398	0	17
2076	318	2397	0	16
2079	318	2397	0	17
2082	319	2397	0	17
2085	319	2397	0	17
2088	319	2397	0	18
2091	319	2397	0	18
2094	319	2397	0	19
2097	319	2397	0	18
2100	319	2397	0	19
2103	319	2397	0	18
2106	319	2397	0	19
2109	319	2397	0	19
2112	319	2397	0	19
2115	320	2397	0	19
2118	320	2397	0	18
2121	320	2397	0	19
2124	320	2397	0	19
2127	320	2397	0	19
2130	320	2397	0	19
2133	320	2397	0	19
2136	320	2398	0	20
2139	321	2397	0	20
2142	321	2397	0	19
2145	321	2397	0	20
2148	321	2397	0	19
2151	321	2397	0	18
2154	321	2397	0	19
2157	321	2397	0	19
2160	321	2397	0	19
2163	322	2397	0	19
2166	322	2398	0	20
2169	322	2398	0	21
2172	322	2398	0	21
2175	322	2398	0	20
2178	322	2398	0	19
2181	322	2398	0	19
2184	322	2398	0	19
2187	322	2398	0	19
2190	322	2398	0	19
2193	322	2398	0	18
2196	322	2398	0	18
2199	322	2398	0	19
2202	322	2398	0	19
2205	322	2398	0	19
2208	322	2398	0	19
2211	323	2398	0	19
2214	323	2399	0	20
2217	323	2399	0	20
2220	323	2399	0	20
2223	323	2399	0	20
2226	323	2399	0	20
2229	323	2399	0	20
2232	323	2399	0	19
2235	323	2399	0	19
2238	323	2399	0	18
2241	323	2399	0	18
2244	323	2399	0	19
2247	323	2399	0	18
2250	323	2399	0	18
2253	323	2399	0	18
2256	323	2399	0	18
2259	323	2399	0	18
2262	323	2399	0	18
2265	323	2399	0	18
2268	323	2399	0	18
2271	323	2399	0	18
2274	323	2399	0	18
2277	323	2399	0	18
2280	323	2399	0	18
2283	323	2399	0	18
2286	323	2399	0	18
2289	323	2399	0	17
2292	323	2399	0	17
2295	324	2399	0	17
2298	324	2399	0	17
2301	324	2399	0	17
2304	324	2399	0	17
2307	324	2399	0	17
2310	324	2399	0	17
2313	324	2399	0	17
2316	324	2399	0	17
2319	324	2399	0	17
2322	324	2399	0	18
2325	324	2399	0	18
2328	324	2399	0	19
2331	324	2400	0	16
2334	324	2400	0	17
2337	324	2401	0	15
2340	324	2401	0	15
2343	325	2401	0	15
2346	325	2401	0	15
2349	325	2401	0	14
2352	325	2401	0	14
2355	325	2401	0	14
2358	325	2401	0	15
2361	325	2401	0	16
2364	326	2401	0	13
2367	326	2400	0	12
2370	326	2400	0	12
2373	326	2400	0	13
2376	326	2400	0	13
2379	326	2401	0	15
2382	326	2401	0	15
2385	326	2401	0	17
2388	327	2401	0	18
2391	327	2402	0	17
2394	328	2403	0	19
2397	329	2403	0	19
2400	330	2402	0	18
2403	329	2403	0	23
2406	332	2403	0	28
2409	332	2402	0	35
2412	333	2405	0	34
2415	335	2406	0	34
2418	334	2408	0	32
2421	332	2410	0	28
2424	329	2410	0	29
2427	328	2410	0	28
2430	329	2408	0	27
2433	331	2405	0	23
2436	331	2405	0	24
2439	331	2404	0	28
2442	330	2404	0	28
2445	330	2402	0	24
2448	330	2402	0	24
2451	330	2402	0	26
2454	329	2402	0	26
2457	328	2402	0	23
2460	328	2401	0	21
2463	328	2401	0	21
2466	328	2402	0	22
2469	328	2401	0	22
2472	328	2401	0	22
2475	328	2401	0	24
2478	328	2401	0	24
2481	327	2401	0	23
2484	327	2401	0	23
2487	327	2401	0	23
2490	327	2401	0	21
2493	327	2401	0	20
2496	327	2401	0	20
2499	328	2401	0	19
2502	328	2401	0	19
2505	327	2401	0	18
2508	327	2401	0	17
2511	328	2400	0	16
2514	328	2400	0	15
2517	328	2400	0	15
2520	328	2400	0	13
2523	329	2400	0	16
2526	328	2401	0	15
2529	329	2401	0	17
2532	329	2400	0	17
2535	329	2401	0	17
2538	329	2401	0	17
2541	330	2401	0	16
2544	331	2401	0	16
2547	331	2401	0	17
2550	332	2401	0	14
2553	332	2401	0	14
2556	332	2401	0	16
2559	333	2402	0	14
2562	333	2402	0	12
2565	333	2403	0	14
2568	333	2403	0	13
2571	333	2404	0	14
2574	332	2404	0	15
2577	332	2405	0	18
2580	332	2404	0	14
2583	333	2404	0	13
2586	333	2404	0	12
2589	333	2404	0	11
2592	333	2404	0	10
2595	331	2404	0	8
2598	330	2404	0	6
2601	327	2404	0	2
2604	323	2403	0	354
2607	322	2403	0	351
2610	321	2402	0	351
2613	319	2401	0	352
2616	317	2401	0	350
2619	313	2402	0	353
2622	311	2403	0	352
2625	309	2403	0	356
2628	308	2404	0	355
2631	305	2404	0	353
2634	302	2404	0	359
2637	297	2403	0	355
2640	293	2402	0	357
2643	288	2402	0	358
2646	286	2404	0	3
2649	282	2403	0	4
2652	280	2403	0	4
2655	275	2405	0	11
2658	271	2406	0	13
2661	267	2408	0	26
2664	265	2410	0	29
2667	264	2409	0	24
2670	264	2409	0	23
2673	263	2410	0	22
2676	263	2410	0	18
2679	263	2411	0	18
2682	261	2411	0	15
2685	259	2413	0	12
2688	257	2416	0	9
2691	258	2414	0	5
2694	257	2413	0	1
2697	253	2415	0	8
2700	251	2416	0	4
2703	250	2416	0	1
2706	248	2415	0	1
2709	248	2414	0	2
2712	247	2414	0	2
2715	247	2414	0	4
2718	247	2414	0	4
2721	247	2414	0	4
2724	247	2415	0	6
2727	245	2415	0	6
2730	242	2414	0	3
2733	240	2414	0	4
2736	238	2415	0	6
2739	236	2416	0	9
2742	235	2416	0	12
2745	234	2417	0	13
2748	235	2418	0	19
2751	236	2419	0	26
2754	237	2419	0	27
2757	238	2419	0	29
2760	239	2419	0	26
2763	240	2418	0	17
2766	241	2417	0	16
2769	241	2415	0	12
2772	241	2414	0	5
2775	241	2413	0	1
2778	240	2412	0	0
2781	239	2412	0	359
2784	238	2411	0	358
2787	238	2411	0	356
2790	238	2410	0	355
2793	237	2410	0	354
2796	237	2410	0	355
2799	237	2409	0	356
2802	237	2408	0	358
2805	239	2410	0	2
2808	239	2412	0	7
2811	240	2412	0	14
2814	239	2413	0	18
2817	239	2414	0	23
2820	240	2415	0	28
2823	240	2416	0	32
2826	240	2418	0	38
2829	242	2419	0	40
2832	241	2420	0	45
2835	241	2420	0	56
2838	241	2421	0	56
2841	242	2423	0	57
2844	242	2422	0	53
2847	243	2423	0	54
2850	242	2425	0	62
2853	243	2430	0	53
2856	241	2430	0	46
2859	240	2431	0	49
2862	240	2433	0	45
2865	240	2433	0	44
2868	240	2432	0	43
2871	242	2426	0	42
2874	242	2421	0	28
2877	242	2417	0	8
2880	243	2413	0	3
2883	243	2412	0	359
2886	241	2411	0	0
2889	240	2410	0	358
2892	240	2410	0	356
2895	239	2410	0	357
2898	239	2410	0	357
2901	238	2411	0	354
2904	238	2410	0	353
2907	236	2411	0	351
2910	234	2412	0	349
2913	230	2412	0	352
2916	225	2412	0	352
2919	220	2412	0	359
2922	218	2412	0	355
2925	217	2412	0	357
2928	218	2413	0	358
2931	218	2413	0	357
2934	218	2412	0	357
2937	217	2412	0	1
2940	218	2413	0	4
2943	218	2414	0	7
2946	216	2414	0	11
2949	215	2414	0	15
2952	215	2414	0	17
2955	215	2415	0	18
2958	215	2416	0	23
2967	216	2417	0	35
2970	216	2417	0	36
2973	216	2418	0	37
2976	216	2418	0	34
2979	216	2419	0	34
2982	215	2418	0	31
2985	214	2419	0	33
2988	210	2421	0	39
2991	209	2423	0	45
2994	206	2424	0	54
2997	203	2426	0	57
3000	201	2426	0	61
3003	199	2428	0	63
3006	199	2429	0	64
3009	199	2429	0	63
3012	199	2428	0	64
3015	199	2427	0	61
3018	200	2426	0	55
3021	199	2425	0	45
3024	201	2423	0	42
3027	201	2421	0	26
3030	201	2419	0	18
3033	199	2418	0	15
3036	197	2417	0	13
3039	197	2419	0	21
3042	201	2413	0	349
3045	200	2413	0	3
3048	202	2413	0	2
3051	199	2414	0	5
3054	198	2415	0	7
3057	195	2416	0	10
3060	196	2417	0	17
3063	191	2420	0	45
3066	187	2416	0	8
3069	189	2419	0	17
3072	192	2422	0	29
3075	193	2422	0	34
3078	194	2422	0	42
3081	193	2424	0	50
3084	191	2425	0	53
3087	192	2424	0	57
3090	193	2424	0	56
3093	194	2422	0	56
3096	194	2422	0	57
3099	194	2422	0	63
3102	193	2423	0	62
3105	193	2420	0	60
3108	193	2420	0	58
3111	194	2419	0	66
3114	194	2418	0	66
3117	193	2420	0	64
3120	194	2419	0	69
3123	195	2416	0	70
3126	196	2417	0	72
3129	197	2420	0	72
3132	197	2418	0	73
3135	195	2419	0	65
3138	195	2421	0	59
3141	196	2420	0	59
3144	195	2422	0	53
3147	193	2423	0	49
3150	191	2423	0	44
3153	190	2422	0	53
3156	190	2422	0	46
3159	190	2420	0	45
3162	191	2422	0	354
3165	194	2422	0	39
3168	192	2420	0	52
3171	191	2423	0	76
3174	190	2416	0	271
3177	189	2411	1	53
3180	186	2412	1	34
3183	185	2410	1	77
3186	184	2411	0	89
3189	182	2417	0	85
3192	181	2418	0	88
3195	182	2416	0	85
3198	184	2416	0	87
3201	185	2418	0	82
3204	185	2420	0	81
3207	186	2421	0	82
3210	186	2425	0	79
3213	187	2432	0	81
3216	187	2432	0	81
3219	188	2433	0	81
3222	188	2432	0	80
3225	188	2432	0	78
3228	188	2428	0	77
3234	188	2417	0	90
3237	187	2427	0	71
3240	186	2429	0	68
3243	184	2426	0	72
3246	185	2426	0	75
3249	185	2425	0	83
3252	185	2422	0	90
3255	184	2418	0	87
3258	186	2417	0	93
3261	185	2415	0	95
3264	185	2415	0	95
3267	184	2416	0	98
3270	184	2416	0	99
3273	183	2414	0	100
3276	183	2413	0	97
3279	183	2415	0	93
3282	183	2417	0	92
3285	184	2417	0	93
3288	186	2417	0	94
3291	185	2416	0	94
3294	185	2419	0	94
3297	186	2419	0	94
3300	186	2418	0	95
3303	187	2416	0	92
3306	187	2416	0	91
3309	187	2416	0	92
3312	188	2417	0	92
3315	189	2417	0	86
3318	189	2417	0	84
3321	189	2418	0	85
3324	190	2418	0	86
3327	189	2420	0	85
3330	190	2420	0	84
3333	189	2419	0	82
3336	189	2418	0	82
3339	189	2418	0	85
3342	188	2418	0	86
3345	188	2418	0	86
3348	187	2417	0	83
3351	186	2417	0	82
3354	185	2417	0	79
3357	185	2417	0	83
3360	185	2416	0	86
3363	185	2415	0	90
3366	186	2416	0	88
3369	186	2416	0	86
3372	185	2416	0	86
3375	186	2415	0	85
3378	186	2415	0	87
3381	187	2414	0	87
3384	186	2412	0	87
3387	186	2409	0	81
3390	185	2407	0	82
3393	186	2406	0	88
3396	186	2404	0	92
3399	184	2402	0	94
3402	183	2400	0	97
3405	183	2399	0	99
3408	183	2398	0	106
3411	183	2399	0	111
3414	184	2398	0	128
3417	184	2397	0	133
3420	182	2396	0	130
3423	181	2395	0	129
3426	182	2395	0	130
3429	181	2395	0	131
3432	182	2395	0	133
3435	181	2396	0	125
3438	181	2396	0	124
3441	181	2398	0	123
3444	183	2402	0	119
3447	182	2402	0	113
3450	182	2404	0	110
3453	182	2406	0	101
3456	182	2407	0	102
3459	182	2407	0	106
3462	183	2407	0	109
3465	182	2406	0	113
3468	183	2406	0	113
3471	184	2404	0	120
3474	185	2405	0	126
3477	185	2405	0	124
3480	185	2405	0	126
3483	184	2405	0	126
3486	184	2405	0	125
3489	184	2405	0	126
3492	185	2406	0	122
3495	186	2406	0	126
3498	185	2405	0	125
3501	185	2405	0	125
3504	185	2403	0	129
3507	185	2404	0	129
3510	184	2403	0	131
3513	183	2403	0	128
3516	181	2404	0	127
3519	181	2404	0	130
3522	180	2402	0	131
3525	180	2401	0	132
3528	179	2399	0	133
3531	181	2399	0	136
3534	181	2397	0	138
3537	180	2395	0	137
3540	178	2392	0	134
3543	178	2390	0	147
3546	179	2389	0	150
3549	179	2388	0	132
3552	179	2388	0	131
3555	179	2386	1	333
3558	179	2387	0	169
3561	179	2386	0	180
3564	179	2386	0	187
3567	180	2385	0	184
3570	181	2384	0	189
3573	178	2383	0	24
3576	177	2382	1	40
3579	176	2384	1	11
3582	175	2384	0	193
3585	181	2377	0	228
3588	183	2376	0	244
3591	183	2373	0	251
3594	183	2369	0	259
3597	183	2368	0	259
3600	182	2362	0	267
3603	181	2361	0	268
3606	180	2362	0	268
3609	178	2359	0	270
3612	179	2358	0	274
3615	179	2357	0	273
3618	177	2354	0	278
3621	176	2353	0	283
3624	174	2351	0	271
3627	175	2347	0	271
3630	177	2340	0	276
3633	177	2336	0	277
3636	178	2335	0	275
3639	177	2333	0	274
3642	176	2331	0	274
3645	176	2329	0	272
3648	174	2327	0	267
3651	174	2326	0	265
3654	173	2326	0	264
3657	171	2325	0	260
3660	171	2325	0	260
3663	164	2321	0	326
3666	171	2322	0	262
3669	171	2317	0	266
3672	173	2311	0	256
3675	173	2309	0	256
3678	174	2309	0	255
3681	174	2309	0	254
3684	173	2309	0	255
3687	172	2309	0	257
3690	172	2308	0	258
3693	171	2306	0	264
3696	172	2306	0	265
3699	172	2305	0	268
3702	172	2305	0	268
3705	172	2304	0	266
3708	172	2305	0	265
3711	172	2305	0	268
3714	172	2305	0	269
3717	172	2306	0	269
3720	171	2306	0	268
3723	171	2305	0	270
3726	171	2305	0	270
3729	171	2305	0	269
3732	171	2305	0	267
3735	170	2305	0	268
3738	170	2305	0	266
3741	169	2306	0	266
3744	169	2305	0	265
3747	170	2304	0	262
3750	170	2304	0	262
3753	170	2304	0	262
3756	170	2304	0	260
3759	172	2303	0	255
3762	173	2302	0	240
3765	173	2302	0	238
3768	172	2302	0	253
3771	172	2301	0	258
3774	172	2300	0	258
3777	172	2300	0	257
3780	171	2300	0	257
3783	171	2300	0	260
3786	171	2301	0	263
3789	170	2301	0	265
3792	170	2301	0	265
3795	171	2302	0	266
3798	171	2302	0	264
3801	171	2302	0	265
3804	171	2301	0	266
3807	171	2299	0	272
3810	171	2298	0	277
3813	170	2298	0	279
3816	170	2298	0	289
3819	169	2299	0	299
3822	168	2300	0	309
3825	167	2300	0	321
3828	167	2300	0	319
3831	168	2301	0	321
3834	168	2304	0	306
3837	168	2305	0	301
3840	170	2308	0	291
3843	172	2309	0	284
3846	172	2309	0	284
3849	173	2309	0	285
3852	173	2309	0	284
3855	173	2308	0	285
3858	173	2308	0	286
3861	173	2308	0	285
3864	174	2307	0	285
3867	174	2304	0	281
3870	174	2302	0	274
3873	175	2302	0	274
3876	174	2301	0	272
3879	174	2301	0	270
3882	174	2301	0	271
3885	174	2301	0	269
3888	174	2301	0	269
3891	174	2300	0	271
3894	175	2300	0	272
3897	175	2299	0	273
3900	175	2298	0	273
3903	175	2297	0	275
3906	175	2297	0	275
3909	175	2297	0	275
3912	176	2298	0	274
3915	177	2301	0	271
3918	177	2303	0	271
3921	177	2305	0	270
3924	177	2307	0	270
3927	173	2307	0	261
3930	173	2308	0	262
3933	174	2306	0	267
3936	174	2304	0	261
3939	173	2303	0	259
3942	173	2303	0	267
3945	173	2306	0	264
3948	172	2305	0	263
3951	170	2304	0	262
3954	170	2304	0	260
3957	170	2304	0	260
3960	170	2303	0	261
3963	170	2302	0	262
3966	170	2302	0	260
3969	169	2302	0	259
3972	169	2302	0	262
3975	168	2303	0	258
3978	168	2303	0	259
3981	168	2304	0	260
3984	169	2303	0	261
3987	169	2303	0	262
3990	170	2302	0	262
3993	170	2302	0	263
3996	170	2303	0	260
3999	170	2303	0	264
4002	170	2303	0	267
4005	170	2305	0	265
4008	170	2305	0	265
4011	169	2305	0	267
4014	169	2306	0	265
4017	168	2307	0	265
4020	168	2307	0	265
4023	167	2305	0	267
4026	167	2305	0	268
4029	167	2305	0	266
4032	167	2305	0	264
4035	166	2305	0	263
4038	167	2305	0	264
4041	167	2305	0	264
4044	169	2303	0	263
4047	169	2302	0	264
4050	169	2300	0	268
4053	170	2301	0	265
4056	170	2301	0	265
4059	169	2302	0	265
4062	168	2304	0	260
4065	168	2304	0	260
4068	168	2304	0	257
4071	168	2304	0	253
4074	168	2304	0	256
4077	167	2301	0	260
4080	167	2298	0	268
4083	167	2296	0	266
4086	169	2294	0	263
4089	169	2293	0	260
4092	168	2292	0	256
4095	167	2292	0	254
4098	167	2292	0	258
4101	167	2291	0	255
4104	167	2290	0	255
4107	169	2286	0	245
4110	170	2286	0	240
4113	170	2284	0	238
4116	172	2282	0	243
4119	173	2281	0	240
4122	173	2280	0	240
4125	174	2279	0	238
4128	174	2279	0	239
4131	175	2279	0	240
4134	176	2279	0	240
4137	177	2278	0	244
4140	177	2277	0	244
4143	178	2275	0	245
4146	179	2274	0	239
4149	180	2273	0	234
4152	180	2273	0	233
4155	181	2272	0	233
4158	181	2272	0	236
4161	181	2272	0	238
4164	181	2271	0	237
4167	181	2271	0	237
4170	181	2271	0	237
4173	181	2271	0	235
4176	181	2271	0	234
4179	181	2271	0	236
4182	180	2271	0	236
4185	181	2271	0	237
4188	181	2271	0	238
4191	181	2271	0	236
4194	181	2271	0	235
4197	181	2271	0	233
4200	180	2270	0	234
4203	180	2269	0	231
4206	180	2269	0	231
4209	180	2267	0	232
4212	179	2267	0	232
4215	179	2267	0	224
4218	179	2267	0	221
4221	179	2267	0	224
4224	179	2267	0	226
4227	179	2267	0	223
4230	179	2267	0	223
4233	179	2267	0	222
4236	179	2268	0	220
4239	179	2267	0	219
4242	179	2267	0	218
4245	178	2268	0	218
4248	178	2268	0	218
4251	179	2268	0	215
4254	179	2267	0	215
4257	179	2267	0	214
4260	178	2267	0	214
4263	177	2268	0	213
4266	177	2267	0	214
4269	177	2267	0	213
4272	177	2267	0	212
4275	178	2267	0	212
4278	178	2268	0	211
4281	178	2268	0	210
4284	178	2268	0	208
4287	178	2268	0	210
4290	178	2268	0	211
4293	178	2268	0	212
4296	179	2267	0	212
4299	179	2267	0	213
4302	179	2266	0	213
4305	179	2266	0	214
4308	179	2266	0	214
4311	179	2266	0	214
4314	179	2266	0	214
4317	179	2266	0	215
4320	179	2267	0	215
4323	179	2267	0	214
4326	179	2267	0	214
4329	179	2267	0	214
4332	179	2267	0	214
4335	179	2267	0	215
4338	179	2267	0	213
4341	179	2267	0	212
4344	179	2267	0	213
4347	179	2267	0	212
4350	179	2267	0	212
4353	178	2267	0	214
4356	178	2267	0	214
4359	179	2267	0	213
4362	179	2267	0	210
4365	178	2268	0	210
4368	177	2269	0	210
4371	177	2269	0	210
4374	178	2269	0	211
4377	179	2269	0	211
4380	179	2269	0	211
4383	178	2270	0	212
4386	178	2270	0	213
4389	177	2269	0	214
4392	177	2269	0	211
4395	177	2269	0	210
4398	177	2269	0	211
4401	177	2269	0	212
4404	177	2270	0	215
4407	177	2271	0	214
4410	178	2271	0	217
4413	178	2270	0	214
4416	177	2270	0	213
4419	177	2270	0	212
4422	177	2269	0	212
4425	177	2269	0	211
4428	177	2269	0	210
4431	177	2269	0	208
4434	177	2269	0	209
4437	177	2269	0	208
4440	176	2269	0	209
4443	176	2269	0	210
4446	175	2269	0	212
4449	175	2270	0	211
4452	174	2270	0	212
4455	174	2270	0	212
4458	174	2270	0	213
4461	174	2271	0	213
4464	174	2271	0	215
4467	174	2272	0	217
4470	173	2274	0	221
4473	174	2273	0	228
4476	173	2275	0	225
4479	172	2274	0	231
4482	173	2273	0	241
4485	174	2271	0	251
4488	174	2268	0	242
4491	175	2266	0	246
4494	177	2264	0	251
4497	179	2261	0	253
4500	178	2262	0	255
4503	178	2262	0	254
4506	179	2261	0	255
4509	180	2261	0	257
4512	180	2261	0	256
4515	180	2260	0	257
4518	181	2259	0	253
4521	180	2259	0	253
4524	179	2259	0	254
4527	179	2258	0	255
4530	180	2258	0	255
4533	180	2258	0	252
4536	180	2258	0	252
4539	179	2257	0	255
4542	179	2257	0	254
4545	179	2256	0	255
4548	178	2256	0	255
4551	179	2255	0	255
4554	178	2254	0	256
4557	178	2254	0	256
4560	178	2254	0	257
4563	177	2253	0	258
4566	178	2252	0	257
4569	178	2252	0	256
4572	178	2252	0	256
4575	179	2251	0	258
4578	179	2249	0	259
4581	178	2249	0	263
4584	176	2249	0	263
4587	174	2249	0	267
4590	173	2250	0	267
4593	174	2249	0	267
4596	174	2250	0	264
4599	174	2251	0	262
4602	175	2252	0	259
4605	174	2252	0	256
4608	176	2252	0	257
4611	176	2253	0	262
4614	178	2255	0	260
4617	178	2255	0	261
4620	179	2255	0	262
4623	179	2254	0	266
4626	179	2255	0	268
4629	179	2255	0	268
4632	180	2256	0	270
4635	180	2256	0	270
4638	180	2255	0	271
4641	180	2256	0	272
4644	180	2255	0	270
4647	180	2255	0	270
4650	179	2254	0	265
4653	179	2253	0	263
4656	178	2253	0	261
4659	179	2253	0	260
4662	178	2252	0	257
4665	177	2253	0	260
4668	175	2254	0	262
4671	174	2254	0	262
4674	175	2252	0	266
4677	175	2251	0	270
4680	175	2250	0	271
4683	177	2250	0	264
4686	177	2250	0	262
4689	177	2252	0	260
4692	177	2251	0	259
4695	177	2251	0	258
4698	177	2250	0	254
4701	178	2249	0	255
4704	178	2249	0	253
4707	177	2249	0	251
4710	177	2248	0	252
4713	177	2249	0	251
4716	178	2249	0	252
4719	179	2250	0	252
4722	179	2250	0	253
4725	179	2251	0	253
4728	178	2251	0	251
4731	178	2249	0	248
4734	178	2248	0	247
4737	178	2248	0	246
4740	178	2248	0	246
4743	178	2248	0	245
4746	179	2248	0	246
4749	179	2248	0	246
4752	178	2248	0	245
4755	178	2248	0	243
4758	178	2248	0	243
4761	178	2249	0	244
4764	178	2249	0	244
4767	178	2249	0	244
4770	179	2249	0	242
4773	179	2249	0	244
4776	179	2249	0	244
4779	179	2249	0	244
4782	179	2250	0	243
4785	179	2250	0	239
4788	179	2250	0	240
4791	179	2250	0	241
4794	179	2251	0	240
4797	179	2251	0	240
4800	179	2251	0	239
4803	179	2251	0	241
4806	179	2250	0	242
4809	178	2250	0	238
4812	177	2251	0	244
4815	176	2252	0	247
4818	175	2251	0	250
4821	176	2250	0	254
4824	176	2249	0	258
4827	176	2250	0	259
4830	177	2251	0	259
4833	177	2251	0	260
4836	177	2251	0	262
4839	176	2249	0	267
4842	176	2248	0	265
4845	176	2248	0	263
4848	176	2247	0	264
4851	176	2247	0	267
4854	176	2246	0	268
4857	176	2245	0	269
4860	176	2246	0	267
4863	175	2248	0	265
4866	175	2249	0	265
4869	175	2251	0	268
4872	176	2252	0	270
4875	175	2253	0	266
4878	174	2253	0	259
4881	175	2250	0	261
4884	175	2248	0	263
4887	175	2247	0	265
4890	175	2246	0	266
4893	175	2245	0	269
4896	174	2243	0	272
4899	174	2240	0	263
4902	172	2240	0	254
4905	174	2239	0	248
4908	174	2238	0	250
4911	175	2238	0	248
4914	175	2238	0	248
4917	175	2238	0	247
4920	175	2238	0	247
4923	175	2237	0	245
4926	176	2236	0	246
4929	176	2236	0	246
4932	176	2235	0	245
4935	177	2233	0	242
4938	176	2231	0	239
4941	175	2230	0	240
4944	175	2229	0	240
4947	174	2229	0	241
4950	173	2228	0	238
4953	174	2228	0	236
4956	174	2228	0	236
4959	174	2225	0	238
4962	176	2223	0	242
4965	176	2223	0	236
4968	176	2223	0	233
4971	176	2222	0	237
4974	176	2221	0	239
4977	176	2215	0	239
4980	179	2216	0	236
4983	178	2218	0	237
4986	178	2219	0	241
4989	177	2220	0	243
4992	177	2218	0	247
4995	176	2217	0	245
4998	176	2217	0	245
5001	176	2217	0	241
5004	176	2217	0	241
5007	176	2217	0	243
5010	176	2217	0	243
5013	176	2217	0	243
5016	176	2218	0	242
5019	176	2218	0	243
5022	176	2218	0	242
5025	176	2218	0	242
5028	176	2218	0	242
5031	176	2218	0	243
5034	176	2218	0	242
5037	176	2218	0	240
5040	177	2218	0	239
5043	177	2217	0	239
5046	177	2217	0	238
5049	177	2217	0	237
5052	177	2217	0	238
5055	177	2217	0	238
5058	177	2217	0	239
5061	177	2217	0	239
5064	177	2217	0	242
5067	176	2217	0	240
5070	177	2217	0	239
5073	177	2217	0	241
5076	177	2217	0	240
5079	177	2217	0	239
5082	177	2217	0	241
5085	178	2217	0	239
5088	179	2217	0	241
5091	179	2217	0	242
5094	180	2217	0	240
5097	180	2217	0	242
5100	180	2217	0	242
5103	180	2216	0	244
5106	180	2217	0	241
5109	180	2217	0	239
5112	181	2216	0	239
5115	181	2216	0	236
5118	181	2216	0	235
5121	181	2217	0	236
5124	182	2216	0	235
5127	181	2216	0	236
5130	181	2216	0	236
5133	181	2216	0	237
5136	181	2216	0	237
5139	179	2217	0	240
5142	180	2218	0	242
5145	179	2218	0	241
5148	179	2219	0	238
5151	179	2219	0	238
5154	178	2219	0	239
5157	177	2219	0	241
5160	177	2219	0	236
5163	176	2220	0	238
5166	176	2220	0	238
5169	175	2220	0	237
5172	174	2220	0	241
5175	174	2220	0	242
5178	174	2218	0	238
5181	174	2217	0	239
5184	174	2217	0	236
5187	174	2216	0	236
5190	173	2217	0	234
5193	174	2217	0	235
5196	173	2218	0	234
5199	172	2218	0	239
5202	171	2219	0	239
5205	171	2218	0	243
5208	170	2220	0	243
5211	170	2221	0	247
5214	170	2221	0	247
5217	170	2222	0	248
5220	170	2222	0	254
5223	170	2222	0	256
5226	170	2221	0	257
5229	171	2220	0	262
5232	173	2219	0	259
5235	175	2218	0	251
5238	174	2219	0	246
5241	173	2219	0	251
5244	172	2219	0	258
5247	170	2218	0	258
5250	170	2218	0	257
5253	168	2217	0	309
5256	171	2219	0	259
5259	170	2217	0	253
5262	170	2215	0	246
5265	169	2215	0	243
5268	168	2213	0	251
5271	168	2211	0	255
5274	169	2209	0	256
5277	168	2208	0	256
5280	167	2208	0	262
5283	166	2205	0	266
5286	165	2203	0	263
5289	164	2201	0	268
5292	164	2201	0	266
5295	163	2201	0	266
5298	163	2202	0	268
5301	164	2200	0	269
5304	163	2200	0	269
5307	163	2201	0	269
5310	163	2200	0	267
5313	163	2200	0	266
5316	163	2200	0	266
5319	164	2200	0	269
5322	164	2200	0	269
5325	164	2199	0	268
5328	163	2195	0	264
5331	164	2195	0	263
5334	164	2195	0	263
5337	165	2195	0	261
5340	166	2197	0	263
5343	166	2196	0	263
5346	164	2194	0	263
5349	164	2192	0	260
5352	164	2191	0	260
5355	164	2191	0	253
5358	164	2190	0	256
5361	164	2190	0	257
5364	163	2188	0	260
5367	164	2187	0	261
5370	163	2185	0	257
5373	164	2184	0	258
5376	164	2183	0	261
5379	164	2182	0	260
5382	164	2181	0	264
5385	165	2181	0	264
5388	165	2180	0	264
5391	165	2180	0	262
5394	166	2180	0	266
5397	166	2180	0	268
5400	166	2179	0	267
5403	166	2179	0	268
5406	166	2179	0	267
5409	165	2179	0	265
5412	166	2178	0	265
5415	166	2178	0	266
5418	166	2178	0	266
5421	167	2178	0	272
5424	169	2180	0	274
5427	169	2181	0	273
5430	168	2182	0	264
5433	167	2183	0	263
5436	167	2182	0	264
5439	166	2180	0	267
5442	166	2178	0	275
5445	167	2177	0	279
5448	167	2175	0	280
5451	167	2175	0	282
5454	168	2174	0	285
5457	167	2173	0	284
5460	166	2172	0	291
5463	165	2172	0	295
5466	164	2171	0	301
5469	163	2169	0	301
5472	163	2170	0	299
5475	161	2169	0	284
5478	161	2168	0	279
5481	163	2165	0	267
5484	163	2160	0	291
5487	164	2161	0	260
5490	163	2160	0	258
5493	163	2158	0	262
5496	163	2156	0	268
5499	163	2157	0	265
5502	163	2158	0	263
5505	164	2157	0	265
5508	164	2156	0	270
5511	164	2156	0	270
5514	163	2155	0	271
5517	163	2154	0	267
5520	163	2153	0	265
5523	164	2150	0	266
5526	168	2146	0	275
5529	168	2145	0	276
5532	167	2145	0	274
5535	166	2145	0	272
5538	166	2145	0	272
5541	166	2146	0	271
5544	166	2146	0	270
5547	166	2145	0	268
5550	165	2145	0	268
5553	165	2145	0	265
5556	166	2145	0	268
5559	165	2146	0	267
5562	165	2145	0	267
5565	166	2145	0	267
5568	166	2145	0	267
5571	165	2145	0	268
5574	165	2145	0	268
5577	164	2146	0	263
5580	163	2145	0	260
5583	163	2145	0	259
5586	162	2143	0	261
5589	162	2143	0	260
5592	163	2142	0	261
5595	163	2142	0	261
5598	162	2143	0	258
5601	163	2142	0	255
5604	163	2143	0	253
5607	162	2143	0	256
5610	163	2143	0	262
5613	162	2142	0	259
5616	161	2139	0	260
5619	161	2134	0	265
5622	162	2130	0	265
5625	161	2128	0	267
5628	162	2126	0	266
5631	162	2122	0	264
5634	163	2122	0	264
5637	164	2121	0	265
5640	165	2122	0	263
5643	165	2122	0	262
5646	164	2122	0	265
5649	164	2120	0	262
5652	164	2120	0	263
5655	163	2118	0	263
5658	163	2118	0	261
5661	162	2117	0	262
5664	163	2117	0	263
5667	162	2117	0	263
5670	162	2117	0	264
5673	161	2116	0	267
5676	160	2115	0	264
5679	160	2115	0	260
5682	160	2113	0	257
5685	160	2114	0	262
5688	160	2114	0	259
5691	160	2114	0	261
5694	160	2113	0	260
5697	160	2113	0	259
5700	160	2115	0	254
5703	159	2118	0	249
5706	160	2119	0	248
5709	159	2120	0	250
5712	160	2119	0	251
5715	160	2120	0	251
5718	160	2120	0	249
5721	160	2120	0	249
5724	160	2120	0	250
5727	160	2121	0	251
5730	162	2120	0	256
5733	165	2119	0	259
5736	165	2119	0	260
5739	165	2118	0	262
5742	165	2117	0	265
5745	166	2117	0	265
5748	167	2116	0	264
5751	167	2117	0	265
5754	167	2117	0	266
5757	167	2118	0	265
5760	167	2121	0	266
5763	167	2123	0	265
5766	166	2124	0	260
5769	166	2122	0	259
5772	165	2124	0	265
5775	166	2123	0	270
5778	165	2124	0	269
5781	166	2125	0	269
5784	168	2124	0	274
5787	168	2125	0	274
5790	168	2125	0	275
5793	169	2124	0	275
5796	170	2127	0	270
5799	170	2128	0	266
5802	170	2128	0	263
5805	171	2128	0	261
5808	171	2128	0	261
5811	171	2128	0	263
5814	171	2129	0	260
5817	172	2128	0	256
5820	172	2129	0	253
5823	172	2130	0	248
5826	173	2130	0	248
5829	173	2130	0	245
5832	173	2129	0	244
5835	172	2129	0	245
5838	172	2130	0	244
5841	172	2129	0	244
5844	173	2130	0	242
5847	172	2130	0	243
5850	172	2131	0	243
5853	172	2132	0	245
5856	173	2133	0	244
5859	173	2132	0	244
5862	172	2131	0	245
5865	173	2131	0	242
5868	172	2132	0	241
5871	173	2133	0	240
5874	172	2133	0	240
5877	173	2133	0	242
5880	172	2134	0	241
5883	172	2134	0	243
5886	173	2133	0	244
5889	173	2133	0	244
5892	173	2133	0	244
5895	172	2133	0	247
5898	172	2134	0	243
5901	172	2134	0	244
5904	172	2132	0	241
5907	173	2132	0	244
5910	173	2131	0	244
5913	172	2129	0	248
5916	173	2130	0	247
5919	173	2130	0	243
5922	174	2132	0	246
5925	174	2133	0	249
5928	175	2131	0	251
5931	175	2130	0	254
5934	174	2129	0	269
5937	173	2127	0	270
5940	172	2125	0	273
5943	173	2123	0	276
5946	172	2121	0	280
5949	172	2121	0	282
5952	171	2122	0	281
5955	171	2123	0	279
5958	172	2125	0	276
5961	171	2125	0	277
5964	171	2125	0	278
5967	170	2124	0	279
5970	170	2124	0	280
5973	170	2124	0	280
5976	170	2123	0	277
5979	170	2123	0	273
5982	170	2123	0	273
5985	170	2123	0	273
5988	169	2124	0	272
5991	169	2124	0	271
5994	169	2124	0	274
5997	169	2124	0	272
6000	169	2125	0	268
6003	168	2126	0	266
6006	167	2126	0	266
6009	167	2125	0	269
6012	167	2125	0	269
6015	167	2124	0	270
6018	167	2124	0	269
6021	167	2122	0	271
6024	168	2121	0	273
[truncated: 990 more rows]
