# Supplementary material for: Markerless tracking of an entire honey bee colony
Source: Nat Commun. 2021 Mar 19;12:1733. doi: 10.1038/s41467-021-21769-1 (PMC7979864; doi:10.1038/s41467-021-21769-1)
Supplement: Supplementary file 4 — Description of Additional Supplementary Files [file 41467_2021_21769_MOESM4_ESM.zip › raw_source/fig_5_sup_fig_21_22/S1_trajectories/001004.txt]

0	554	1262	0	12
3	553	1262	0	13
6	553	1262	0	12
9	552	1262	0	11
12	552	1263	0	12
15	551	1264	0	13
18	550	1265	0	15
21	549	1268	0	14
24	548	1265	0	15
27	554	1248	0	63
30	550	1262	0	30
33	548	1263	0	26
36	550	1263	0	27
39	552	1264	0	13
42	554	1264	0	11
45	554	1264	0	11
48	552	1264	0	16
51	550	1265	0	18
54	549	1266	0	19
57	549	1267	0	10
60	546	1269	0	18
63	546	1269	0	21
66	544	1272	0	17
69	539	1274	0	17
72	536	1271	0	17
75	536	1272	0	20
78	535	1270	0	16
81	528	1274	0	30
84	523	1275	0	36
87	522	1274	0	37
90	520	1275	0	36
93	520	1276	0	37
96	519	1277	0	35
99	519	1277	0	33
102	519	1278	0	25
105	518	1278	0	24
108	519	1278	0	16
111	518	1279	0	18
114	516	1279	0	17
117	515	1280	0	17
120	515	1280	0	18
123	513	1280	0	16
126	511	1280	0	13
129	508	1280	0	9
132	503	1280	0	8
135	500	1280	0	9
138	497	1280	0	10
141	495	1280	0	8
144	491	1281	0	7
147	490	1281	0	7
150	488	1282	0	9
153	486	1282	0	14
156	480	1282	0	5
159	470	1280	0	0
162	470	1280	0	0
165	468	1282	0	2
168	467	1284	0	10
171	468	1283	0	8
174	469	1282	0	10
177	469	1282	0	11
180	469	1281	0	8
183	468	1279	0	12
186	466	1280	0	14
189	463	1281	0	13
192	460	1282	0	13
195	458	1283	0	6
198	457	1281	0	3
201	455	1281	0	2
204	454	1282	0	1
207	454	1282	0	3
210	453	1281	0	2
213	453	1280	0	1
216	455	1279	0	4
219	456	1281	0	6
222	456	1281	0	6
225	457	1280	0	3
228	457	1280	0	3
231	456	1279	0	3
234	457	1280	0	5
237	457	1280	0	4
240	458	1280	0	5
243	458	1281	0	7
246	458	1281	0	7
249	458	1281	0	8
252	458	1281	0	8
255	459	1281	0	7
258	460	1281	0	5
261	461	1281	0	3
264	460	1283	0	359
267	463	1284	0	1
270	463	1285	0	2
276	462	1282	0	348
279	457	1278	0	337
282	456	1278	0	338
285	453	1274	0	327
288	450	1273	0	325
291	449	1265	0	317
294	447	1264	0	315
297	444	1261	0	315
300	443	1260	0	311
303	442	1259	0	308
306	441	1258	0	311
309	439	1254	0	319
312	438	1253	0	318
315	436	1252	0	317
318	435	1251	0	313
321	435	1252	0	314
324	435	1251	0	317
327	434	1250	0	317
330	433	1249	0	320
333	430	1249	0	325
336	428	1249	0	334
339	428	1249	0	331
342	430	1251	0	331
345	433	1251	0	325
348	432	1250	0	327
351	429	1250	0	331
354	424	1249	0	337
357	421	1249	0	339
360	421	1250	0	337
363	422	1250	0	337
366	423	1249	0	336
369	424	1249	0	335
372	424	1249	0	333
375	425	1251	0	335
378	424	1251	0	335
381	426	1251	0	338
384	421	1248	0	328
387	421	1247	0	328
390	421	1247	0	327
393	423	1247	0	328
396	423	1249	0	331
399	423	1250	0	335
402	422	1251	0	341
405	421	1252	0	345
408	421	1252	0	343
411	422	1252	0	343
414	421	1255	0	349
417	423	1256	0	343
420	422	1257	0	343
423	421	1256	0	345
426	423	1257	0	347
429	423	1257	0	348
432	423	1256	0	351
435	422	1257	0	350
438	423	1258	0	352
441	423	1258	0	352
444	424	1258	0	352
447	423	1258	0	354
450	421	1260	0	354
453	419	1262	0	356
456	419	1262	0	353
459	418	1264	0	353
462	418	1265	0	354
465	417	1264	0	352
468	417	1264	0	353
471	417	1263	0	352
474	417	1263	0	353
477	417	1264	0	354
480	418	1264	0	354
483	416	1262	0	355
486	417	1262	0	354
489	417	1262	0	354
492	416	1263	0	354
495	416	1263	0	355
498	416	1263	0	355
501	417	1264	0	355
504	419	1264	0	356
507	419	1264	0	356
510	419	1264	0	356
513	409	1262	0	348
516	408	1262	0	347
519	408	1262	0	346
522	409	1262	0	350
525	412	1262	0	354
528	414	1264	0	352
531	414	1265	0	349
534	419	1267	0	352
537	419	1267	0	349
540	417	1266	0	344
543	418	1267	0	341
546	420	1269	0	340
549	421	1271	0	339
552	420	1270	0	341
555	419	1270	0	346
558	419	1270	0	352
561	418	1270	0	355
564	417	1269	0	357
567	417	1269	0	358
570	416	1268	0	2
573	416	1271	0	7
576	417	1272	0	11
579	418	1272	0	14
582	418	1273	0	14
585	418	1273	0	11
588	418	1273	0	12
591	418	1273	0	14
594	417	1274	0	12
597	416	1274	0	8
600	416	1274	0	5
603	417	1274	0	5
606	417	1274	0	6
609	417	1274	0	6
612	417	1274	0	8
615	417	1274	0	10
618	418	1274	0	11
621	418	1275	0	11
624	418	1275	0	11
627	418	1275	0	10
630	419	1277	0	14
633	418	1278	0	11
636	417	1278	0	8
639	417	1278	0	8
642	417	1278	0	8
645	418	1278	0	7
648	418	1277	0	6
651	418	1277	0	6
654	418	1277	0	6
657	418	1277	0	6
660	419	1277	0	8
663	419	1277	0	9
666	419	1277	0	9
669	419	1277	0	11
672	419	1277	0	12
675	416	1278	0	15
678	416	1278	0	13
681	415	1278	0	14
684	415	1277	0	16
687	417	1278	0	14
690	419	1277	0	16
693	419	1278	0	17
696	419	1277	0	14
699	422	1277	0	10
702	422	1276	0	11
705	423	1276	0	12
708	423	1276	0	12
711	423	1274	0	11
714	424	1272	0	11
717	431	1271	0	11
720	426	1272	0	9
723	426	1272	0	9
726	428	1273	0	8
729	430	1273	0	7
732	432	1274	0	2
735	432	1274	0	4
738	432	1274	0	6
741	430	1276	0	10
744	427	1278	0	13
747	426	1278	0	13
750	425	1279	0	11
753	425	1279	0	14
756	423	1279	0	17
759	421	1279	0	22
762	414	1283	0	31
765	409	1284	0	33
768	408	1285	0	31
771	407	1286	0	27
774	406	1288	0	27
777	405	1288	0	26
780	403	1290	0	25
783	403	1291	0	27
786	401	1295	0	33
789	400	1299	0	26
792	403	1302	0	27
795	404	1302	0	28
798	402	1304	0	34
801	401	1305	0	32
804	401	1306	0	34
807	398	1308	0	34
810	397	1310	0	30
813	395	1310	0	29
816	396	1309	0	32
819	389	1311	0	25
822	386	1314	0	20
825	384	1315	0	26
828	380	1318	0	25
831	378	1318	0	26
834	377	1318	0	25
837	377	1318	0	23
840	377	1319	0	19
843	377	1319	0	22
846	377	1320	0	20
849	377	1320	0	19
852	377	1320	0	21
855	378	1320	0	22
858	378	1320	0	24
861	378	1320	0	24
864	378	1320	0	23
867	378	1321	0	25
870	378	1321	0	26
873	379	1321	0	23
876	379	1321	0	22
879	379	1321	0	20
882	380	1322	0	23
885	380	1323	0	23
888	381	1323	0	24
891	381	1323	0	25
894	382	1323	0	24
897	383	1323	0	23
900	383	1322	0	27
903	384	1322	0	28
906	384	1322	0	27
909	385	1322	0	26
912	385	1322	0	24
915	385	1322	0	24
918	385	1322	0	23
921	385	1322	0	22
924	385	1322	0	21
927	385	1322	0	22
930	385	1322	0	21
933	385	1322	0	21
936	385	1322	0	20
939	385	1322	0	21
942	385	1322	0	20
945	385	1322	0	20
948	385	1322	0	21
951	386	1322	0	21
954	386	1322	0	21
957	386	1322	0	21
960	386	1322	0	20
963	386	1322	0	20
966	386	1322	0	19
969	386	1322	0	18
972	386	1322	0	18
975	386	1322	0	18
978	386	1322	0	17
981	386	1322	0	17
984	386	1322	0	18
987	386	1322	0	18
990	386	1322	0	18
993	386	1322	0	18
996	386	1322	0	18
999	386	1322	0	17
1002	387	1322	0	17
1005	387	1322	0	16
1008	387	1322	0	18
1011	387	1322	0	20
1014	388	1322	0	19
1017	388	1322	0	17
1020	388	1322	0	18
1023	388	1322	0	15
1026	388	1322	0	12
1029	388	1322	0	11
1032	388	1322	0	12
1035	388	1322	0	12
1038	388	1322	0	13
1041	388	1322	0	13
1044	388	1322	0	14
1047	388	1322	0	14
1050	388	1322	0	13
1053	389	1322	0	13
1056	389	1322	0	14
1059	389	1322	0	14
1062	389	1322	0	15
1065	389	1322	0	16
1068	389	1322	0	15
1071	389	1322	0	15
1074	389	1322	0	15
1077	390	1322	0	16
1080	390	1322	0	17
1083	390	1322	0	16
1086	390	1322	0	17
1089	390	1322	0	16
1092	390	1322	0	17
1095	390	1322	0	16
1098	390	1322	0	16
1101	390	1322	0	16
1104	390	1322	0	16
1107	390	1322	0	17
1110	390	1322	0	18
1113	390	1322	0	18
1116	390	1323	0	17
1119	390	1323	0	17
1122	390	1323	0	17
1125	390	1323	0	17
1128	390	1322	0	16
1131	390	1322	0	15
1134	390	1322	0	16
1137	390	1323	0	17
1140	390	1323	0	17
1143	390	1323	0	18
1146	390	1323	0	18
1149	391	1322	0	18
1152	391	1322	0	18
1155	391	1322	0	17
1158	391	1322	0	18
1161	391	1322	0	18
1164	391	1322	0	18
1167	391	1322	0	19
1170	391	1322	0	19
1173	391	1322	0	18
1176	392	1322	0	17
1179	392	1322	0	17
1182	392	1322	0	17
1185	392	1322	0	18
1188	392	1322	0	15
1191	392	1322	0	16
1194	392	1322	0	16
1197	392	1322	0	15
1200	392	1322	0	16
1203	392	1322	0	16
1206	392	1322	0	16
1209	392	1322	0	17
1212	392	1322	0	17
1215	392	1322	0	16
1218	392	1322	0	17
1221	392	1322	0	17
1224	392	1322	0	17
1227	392	1322	0	16
1230	392	1322	0	17
1233	392	1322	0	16
1236	392	1322	0	17
1239	392	1322	0	16
1242	392	1322	0	16
1245	392	1322	0	15
1248	392	1322	0	15
1251	392	1322	0	16
1254	392	1322	0	16
1257	392	1322	0	15
1260	392	1322	0	15
1263	392	1322	0	16
1266	392	1322	0	16
1269	393	1322	0	16
1272	393	1322	0	16
1275	393	1322	0	17
1278	393	1322	0	16
1281	393	1322	0	16
1284	393	1322	0	16
1287	393	1322	0	16
1290	393	1322	0	17
1293	393	1322	0	16
1296	393	1322	0	17
1299	393	1322	0	18
1302	393	1322	0	18
1305	393	1322	0	16
1308	393	1322	0	16
1311	393	1322	0	16
1314	393	1322	0	16
1317	393	1322	0	16
1320	393	1322	0	16
1323	393	1322	0	16
1326	393	1322	0	15
1329	393	1322	0	15
1332	393	1322	0	15
1335	393	1322	0	15
1338	394	1322	0	16
1341	394	1322	0	17
1344	394	1322	0	17
1347	394	1322	0	16
1350	393	1322	0	15
1353	393	1322	0	18
1356	393	1322	0	16
1359	393	1322	0	16
1362	394	1322	0	18
1365	393	1322	0	16
1368	393	1322	0	17
1371	393	1322	0	17
1374	393	1322	0	17
1377	393	1322	0	17
1380	394	1322	0	16
1383	393	1322	0	18
1386	393	1322	0	17
1389	394	1322	0	18
1392	393	1322	0	18
1395	394	1322	0	18
1398	394	1322	0	18
1401	393	1322	0	18
1404	394	1322	0	18
1407	394	1323	0	18
1410	393	1322	0	18
1413	394	1322	0	17
1416	394	1323	0	18
1419	394	1323	0	17
1422	394	1323	0	16
1425	394	1323	0	16
1428	394	1323	0	17
1431	394	1323	0	17
1434	394	1323	0	18
1437	394	1323	0	18
1440	394	1323	0	18
1443	394	1323	0	18
1446	394	1323	0	18
1449	394	1323	0	18
1452	395	1323	0	15
1455	395	1323	0	14
1458	395	1323	0	14
1461	396	1323	0	15
1464	396	1323	0	14
1467	396	1323	0	15
1470	396	1323	0	15
1473	396	1323	0	14
1476	396	1323	0	14
1479	396	1323	0	14
1482	396	1323	0	15
1485	396	1323	0	15
1488	396	1323	0	15
1491	396	1323	0	15
1494	396	1323	0	15
1497	396	1323	0	15
1500	396	1323	0	15
1503	396	1323	0	14
1506	396	1323	0	14
1509	397	1323	0	14
1512	396	1323	0	14
1515	396	1323	0	14
1518	396	1323	0	14
1521	396	1323	0	15
1524	397	1323	0	14
1527	397	1323	0	14
1530	397	1323	0	14
1533	397	1323	0	14
1536	397	1323	0	13
1539	397	1323	0	14
1542	397	1323	0	14
1545	397	1323	0	13
1548	397	1323	0	14
1551	397	1323	0	14
1554	397	1323	0	14
1557	397	1323	0	14
1560	397	1323	0	14
1563	397	1323	0	14
1566	397	1323	0	14
1569	397	1323	0	14
1572	397	1323	0	15
1575	397	1323	0	14
1578	397	1323	0	15
1581	397	1323	0	14
1584	397	1323	0	14
1587	397	1323	0	14
1590	397	1323	0	14
1593	397	1323	0	14
1596	397	1323	0	14
1599	397	1323	0	14
1602	397	1323	0	14
1605	398	1323	0	14
1608	398	1323	0	14
1611	398	1323	0	15
1614	398	1323	0	15
1617	398	1323	0	15
1620	398	1323	0	15
1623	398	1323	0	15
1626	398	1323	0	15
1629	398	1323	0	14
1632	398	1323	0	15
1635	399	1323	0	15
1638	398	1323	0	15
1641	398	1323	0	15
1644	399	1323	0	15
1647	398	1323	0	14
1650	399	1323	0	14
1653	399	1323	0	14
1656	399	1323	0	14
1659	399	1323	0	15
1662	399	1323	0	14
1665	399	1323	0	15
1668	399	1323	0	15
1671	399	1323	0	15
1674	399	1323	0	14
1677	399	1323	0	14
1680	399	1323	0	15
1683	399	1324	0	14
1686	399	1323	0	14
1689	399	1323	0	15
1692	399	1324	0	13
1695	399	1323	0	14
1698	399	1324	0	13
1701	399	1324	0	13
1704	399	1324	0	13
1707	399	1324	0	13
1710	399	1324	0	13
1713	399	1324	0	13
1716	400	1324	0	13
1719	400	1324	0	13
1722	400	1324	0	14
1725	399	1324	0	13
1728	400	1324	0	13
1731	400	1324	0	14
1734	400	1324	0	13
1737	400	1324	0	13
1740	400	1324	0	13
1743	400	1324	0	13
1746	400	1324	0	12
1749	400	1324	0	12
1752	400	1324	0	11
1755	400	1324	0	11
1758	400	1324	0	11
1761	400	1324	0	11
1764	400	1324	0	11
1767	400	1324	0	10
1770	400	1324	0	11
1773	400	1324	0	11
1776	400	1324	0	12
1779	401	1324	0	12
1782	401	1324	0	12
1785	401	1324	0	12
1788	401	1324	0	12
1791	401	1324	0	12
1794	401	1324	0	13
1797	401	1324	0	13
1800	401	1324	0	12
1803	401	1324	0	13
1806	401	1324	0	13
1809	402	1324	0	14
1812	402	1324	0	14
1815	402	1324	0	15
1818	402	1324	0	13
1821	402	1324	0	14
1824	402	1325	0	13
1827	403	1325	0	15
1830	403	1325	0	16
1833	403	1325	0	16
1836	403	1325	0	15
1839	403	1325	0	15
1842	403	1325	0	15
1845	403	1325	0	14
1848	402	1325	0	14
1851	402	1325	0	14
1854	403	1325	0	15
1857	402	1325	0	13
1860	402	1326	0	13
1863	403	1326	0	12
1866	402	1326	0	13
1869	402	1327	0	13
1872	402	1326	0	13
1875	403	1326	0	13
1878	402	1327	0	12
1881	402	1327	0	12
1884	402	1327	0	12
1887	402	1327	0	11
1890	402	1327	0	12
1893	402	1327	0	13
1896	402	1327	0	14
1899	403	1327	0	13
1902	403	1327	0	14
1905	405	1328	0	15
1908	407	1328	0	18
1911	407	1330	0	18
1914	405	1330	0	18
1917	406	1329	0	15
1920	407	1329	0	15
1923	407	1329	0	14
1926	407	1330	0	13
1929	407	1330	0	14
1932	408	1330	0	12
1935	409	1330	0	12
1938	410	1330	0	10
1941	410	1330	0	9
1944	411	1331	0	8
1947	411	1332	0	8
1950	411	1331	0	2
1953	412	1331	0	5
1956	412	1333	0	2
1959	411	1334	0	359
1962	411	1335	0	1
1965	411	1336	0	4
1968	407	1334	0	1
1971	405	1335	0	3
1974	405	1335	0	3
1977	406	1335	0	3
1980	407	1335	0	2
1983	409	1335	0	3
1986	410	1335	0	3
1989	410	1336	0	4
1992	406	1335	0	15
1995	392	1337	0	9
1998	391	1338	0	10
2001	391	1338	0	10
2004	395	1337	0	11
2007	399	1337	0	10
2010	401	1336	0	5
2013	406	1335	0	0
2016	408	1335	0	0
2019	411	1335	0	357
2022	412	1335	0	357
2025	413	1335	0	355
2028	414	1335	0	353
2031	414	1334	0	350
2034	412	1333	0	351
2037	411	1332	0	351
2040	411	1332	0	351
2043	410	1332	0	352
2046	409	1333	0	351
2049	409	1334	0	353
2052	409	1335	0	1
2055	409	1336	0	4
2058	408	1337	0	7
2061	407	1337	0	8
2064	407	1338	0	8
2067	406	1338	0	8
2070	404	1337	0	8
2073	404	1337	0	9
2076	403	1336	0	11
2079	403	1336	0	11
2082	403	1334	0	14
2085	403	1334	0	14
2088	403	1334	0	15
2091	403	1334	0	13
2094	403	1334	0	13
2097	403	1334	0	12
2100	403	1334	0	13
2103	402	1334	0	14
2106	402	1333	0	14
2109	400	1334	0	9
2112	401	1334	0	9
2115	402	1334	0	5
2118	400	1335	0	5
2121	399	1335	0	5
2124	398	1335	0	3
2127	397	1335	0	4
2130	398	1335	0	6
2133	398	1336	0	6
2136	399	1336	0	7
2139	399	1336	0	8
2142	400	1336	0	8
2145	400	1336	0	8
2148	400	1336	0	9
2151	400	1336	0	9
2154	401	1336	0	7
2157	400	1336	0	8
2160	400	1336	0	6
2163	401	1336	0	11
2166	401	1337	0	11
2169	401	1337	0	10
2172	401	1337	0	9
2175	402	1337	0	8
2178	401	1336	0	10
2181	400	1335	0	12
2184	401	1336	0	15
2187	401	1336	0	15
2190	401	1336	0	16
2193	401	1336	0	15
2196	402	1337	0	15
2199	402	1336	0	11
2202	402	1336	0	12
2205	402	1336	0	17
2208	400	1336	0	16
2211	402	1336	0	15
2214	401	1336	0	17
2217	401	1336	0	17
2220	401	1336	0	15
2223	401	1336	0	17
2226	401	1336	0	16
2229	401	1337	0	16
2232	400	1337	0	13
2235	401	1337	0	15
2238	401	1337	0	13
2241	401	1337	0	13
2244	400	1337	0	13
2247	400	1337	0	13
2250	400	1337	0	14
2253	400	1337	0	14
2256	400	1337	0	15
2259	400	1337	0	13
2262	400	1337	0	14
2265	400	1337	0	16
2268	400	1337	0	15
2271	401	1337	0	16
2274	401	1337	0	17
2277	401	1337	0	13
2280	401	1336	0	14
2283	401	1336	0	14
2286	401	1336	0	16
2289	401	1336	0	14
2292	400	1337	0	13
2295	400	1337	0	17
2298	400	1337	0	15
2301	400	1336	0	19
2304	398	1336	0	20
2307	397	1337	0	20
2310	397	1336	0	22
2313	397	1336	0	23
2316	397	1336	0	24
2319	398	1336	0	24
2322	400	1336	0	21
2325	401	1335	0	20
2328	402	1334	0	19
2331	402	1334	0	13
2334	401	1334	0	12
2337	400	1334	0	15
2340	400	1334	0	13
2343	399	1334	0	15
2346	399	1334	0	15
2349	399	1334	0	15
2352	400	1334	0	15
2355	400	1334	0	16
2358	401	1334	0	17
2361	401	1334	0	18
2364	401	1334	0	18
2367	402	1334	0	18
2370	402	1334	0	19
2373	402	1334	0	18
2376	403	1334	0	18
2379	403	1334	0	18
2382	404	1333	0	15
2385	406	1332	0	18
2388	406	1332	0	18
2391	406	1331	0	17
2394	408	1330	0	16
2397	407	1330	0	17
2400	407	1330	0	19
2403	407	1330	0	20
2406	407	1330	0	18
2409	406	1331	0	21
2412	405	1331	0	21
2415	405	1332	0	19
2418	406	1333	0	16
2421	406	1333	0	18
2424	405	1333	0	18
2427	405	1333	0	18
2430	405	1333	0	16
2433	406	1333	0	16
2436	406	1333	0	16
2439	406	1333	0	16
2442	406	1333	0	17
2445	406	1333	0	17
2448	405	1333	0	17
2451	403	1333	0	19
2454	402	1333	0	21
2457	402	1333	0	21
2460	402	1333	0	21
2463	402	1333	0	21
2466	402	1333	0	20
2469	402	1333	0	21
2472	402	1333	0	21
2475	402	1333	0	18
2478	402	1333	0	19
2481	402	1334	0	16
2484	402	1333	0	16
2487	402	1333	0	17
2490	401	1333	0	18
2493	402	1333	0	16
2496	402	1333	0	17
2499	402	1334	0	19
2502	402	1334	0	19
2505	402	1334	0	20
2508	402	1334	0	20
2511	402	1334	0	21
2514	402	1334	0	21
2517	403	1334	0	22
2520	402	1334	0	21
2523	402	1334	0	21
2526	402	1334	0	22
2529	401	1334	0	21
2532	401	1334	0	21
2535	400	1333	0	22
2538	399	1333	0	23
2541	399	1334	0	25
2544	398	1334	0	25
2547	398	1333	0	26
2550	398	1333	0	27
2553	398	1332	0	26
2556	398	1332	0	30
2559	396	1331	0	42
2562	395	1331	0	46
2565	395	1331	0	41
2568	395	1332	0	41
2571	395	1332	0	46
2574	394	1331	0	41
2577	391	1330	0	58
2580	389	1329	0	71
2583	389	1328	0	69
2586	390	1327	0	69
2589	390	1326	0	69
2592	390	1326	0	66
2595	392	1324	0	58
2598	393	1323	0	58
2601	394	1321	0	64
2604	394	1322	0	72
2607	394	1320	0	69
2610	394	1321	0	69
2613	394	1321	0	65
2616	393	1321	0	62
2619	394	1321	0	60
2622	394	1320	0	56
2625	394	1320	0	55
2628	394	1319	0	58
2631	394	1319	0	58
2634	394	1319	0	58
2637	395	1318	0	51
2640	394	1319	0	47
2643	393	1320	0	39
2646	393	1319	0	30
2649	393	1319	0	32
2652	394	1318	0	33
2655	393	1318	0	31
2658	392	1319	0	30
2661	392	1319	0	31
2664	390	1321	0	32
2667	390	1321	0	30
2670	389	1322	0	26
2673	388	1322	0	26
2676	388	1322	0	27
2679	387	1322	0	26
2682	386	1322	0	25
2685	385	1322	0	25
2688	385	1322	0	26
2691	385	1322	0	26
2694	385	1321	0	25
2697	385	1321	0	26
2700	385	1320	0	26
2703	386	1320	0	26
2706	385	1320	0	28
2709	385	1319	0	28
2712	385	1319	0	30
2715	385	1319	0	31
2718	385	1319	0	32
2721	385	1318	0	33
2724	385	1319	0	34
2727	385	1319	0	35
2730	385	1319	0	34
2733	385	1319	0	35
2736	385	1319	0	37
2739	385	1319	0	38
2742	385	1318	0	40
2745	385	1318	0	39
2748	385	1318	0	39
2751	386	1318	0	41
2754	386	1318	0	41
2757	387	1318	0	40
2760	388	1318	0	42
2763	392	1318	0	38
2766	392	1318	0	38
2769	392	1320	0	37
2772	393	1320	0	34
2775	392	1321	0	32
2778	392	1321	0	33
2781	393	1322	0	30
2784	394	1322	0	31
2787	395	1322	0	29
2790	395	1322	0	27
2793	394	1322	0	26
2796	394	1322	0	26
2799	398	1322	0	22
2802	399	1321	0	26
2805	401	1319	0	27
2808	403	1319	0	27
2811	405	1319	0	27
2814	405	1319	0	27
2817	405	1318	0	26
2820	407	1318	0	24
2823	408	1317	0	24
2826	411	1317	0	27
2829	413	1315	0	351
2832	417	1316	0	27
2835	418	1316	0	29
2838	417	1316	0	27
2841	416	1316	0	25
2844	416	1314	0	25
2847	414	1314	0	22
2850	413	1314	0	21
2853	414	1314	0	22
2856	414	1314	0	25
2859	416	1314	0	28
2862	416	1314	0	27
2865	415	1314	0	30
2868	413	1314	0	32
2871	413	1314	0	35
2874	414	1313	0	33
2877	413	1312	0	33
2880	413	1313	0	32
2883	414	1313	0	33
2886	415	1312	0	31
2889	417	1312	0	29
2892	420	1310	0	28
2895	420	1311	0	25
2898	421	1311	0	27
2901	421	1310	0	32
2904	421	1311	0	27
2907	421	1311	0	35
2910	417	1313	0	28
2913	417	1316	0	41
2916	416	1317	0	43
2919	416	1316	0	43
2922	415	1316	0	41
2925	414	1316	0	38
2928	414	1316	0	33
2931	417	1315	0	36
2934	417	1314	0	41
2937	415	1314	0	41
2940	413	1315	0	39
2943	413	1316	0	41
2946	411	1316	0	46
2949	409	1317	0	41
2952	407	1318	0	39
2955	404	1320	0	38
2958	403	1322	0	41
2961	401	1323	0	47
2964	400	1324	0	50
2967	398	1325	0	46
2970	397	1325	0	45
2973	395	1327	0	44
2976	394	1328	0	48
2979	395	1327	0	53
2982	394	1329	0	57
2985	391	1330	0	64
2988	389	1331	0	65
2991	389	1332	0	47
2994	389	1336	0	44
2997	387	1340	0	44
3000	388	1341	0	40
3003	384	1342	0	55
3006	382	1345	0	70
3009	379	1346	0	76
3012	379	1345	0	75
3015	377	1346	0	71
3018	376	1346	0	68
3021	374	1348	0	66
3024	373	1349	0	67
3027	373	1350	0	68
3030	373	1351	0	67
3033	372	1352	0	64
3036	371	1354	0	55
3039	370	1354	0	55
3042	370	1354	0	56
3045	370	1354	0	57
3048	370	1354	0	60
3051	370	1354	0	62
3054	370	1354	0	61
3057	370	1354	0	63
3060	370	1354	0	63
3063	370	1354	0	65
3066	370	1354	0	65
3069	370	1354	0	65
3072	370	1354	0	65
3075	370	1354	0	65
3078	370	1354	0	65
3081	371	1354	0	66
3084	371	1354	0	65
3087	371	1354	0	63
3090	371	1354	0	61
3093	371	1354	0	62
3096	371	1354	0	59
3099	371	1354	0	59
3102	371	1354	0	57
3105	372	1353	0	55
3108	373	1353	0	51
3111	373	1353	0	48
3114	373	1352	0	43
3117	374	1351	0	51
3120	375	1349	0	52
3123	376	1350	0	49
3126	378	1350	0	44
3129	379	1350	0	39
3132	385	1346	0	33
3135	388	1338	0	29
3138	391	1335	0	20
3141	393	1333	0	16
3144	394	1333	0	12
3147	394	1332	0	9
3150	394	1333	0	5
3153	394	1333	0	9
3156	396	1332	0	12
3159	401	1328	0	9
3162	401	1324	0	22
3165	404	1322	0	21
3168	406	1322	0	28
3171	408	1323	0	29
3174	407	1325	0	38
3177	405	1325	0	43
3180	407	1326	0	45
3183	407	1326	0	49
3186	405	1328	0	53
3189	403	1331	0	52
3192	401	1332	0	50
3195	401	1339	0	105
3198	395	1337	0	61
3201	393	1338	0	60
3204	390	1340	0	66
3207	389	1342	0	67
3210	388	1345	0	70
3213	388	1346	0	72
3216	389	1346	0	73
3219	390	1346	0	74
3222	390	1346	0	76
3225	390	1348	0	76
3228	391	1348	0	80
3231	391	1350	0	78
3234	391	1353	0	76
3237	391	1353	0	79
3240	390	1356	0	82
3243	390	1357	0	80
3246	389	1358	0	78
3249	388	1358	0	77
3252	388	1359	0	76
3255	387	1360	0	79
3258	389	1362	0	84
3261	389	1363	0	85
3264	389	1362	0	87
3267	388	1362	0	88
3270	388	1364	0	86
3273	388	1365	0	95
3276	389	1367	0	95
3279	389	1371	0	96
3282	389	1375	0	97
3285	389	1379	0	95
3288	390	1382	0	102
3291	394	1386	0	105
3294	395	1389	0	108
3297	395	1395	0	114
3300	396	1397	0	118
3303	396	1400	0	110
3306	396	1405	0	94
3309	399	1405	0	115
3312	397	1406	0	116
3315	400	1407	0	128
3318	401	1408	0	124
3321	401	1410	0	128
3324	402	1416	0	111
3327	404	1420	0	108
3330	409	1421	0	122
3333	410	1424	0	124
3336	411	1427	0	116
3339	411	1429	0	127
3342	411	1430	0	127
3345	412	1430	0	126
3348	413	1431	0	117
3351	414	1432	0	117
3354	413	1433	0	121
3357	414	1432	0	122
3360	414	1431	0	129
3363	413	1430	0	130
3366	413	1429	0	133
3369	411	1426	0	131
3372	412	1425	0	136
3375	410	1424	0	136
3378	410	1424	0	134
3381	411	1422	0	141
3384	412	1422	0	137
3387	411	1423	0	136
3390	411	1422	0	138
3393	410	1422	0	143
3396	409	1424	0	140
3399	409	1428	0	132
3402	412	1430	0	121
3405	412	1434	0	100
3408	413	1435	0	105
3411	413	1435	0	92
3414	414	1432	0	99
3417	413	1434	0	74
3420	413	1434	0	74
3423	413	1434	0	76
3426	414	1433	0	88
3429	413	1435	0	76
3432	412	1434	0	72
3435	413	1433	0	75
3438	413	1433	0	78
3441	413	1432	0	81
3444	414	1431	0	93
3447	414	1428	0	117
3450	413	1427	0	127
3453	412	1425	0	130
3456	412	1424	0	120
3459	412	1426	0	123
3462	411	1427	0	117
3465	411	1425	0	127
3468	411	1425	0	134
3471	413	1426	0	139
3474	414	1425	0	143
3477	414	1425	0	149
3480	415	1425	0	154
3483	416	1422	0	157
3486	416	1421	0	159
3489	415	1421	0	162
3492	416	1416	0	166
3495	414	1414	0	169
3498	414	1413	0	169
3501	414	1412	0	171
3504	416	1414	0	171
3507	417	1414	0	170
3510	418	1414	0	168
3513	419	1414	0	166
3516	421	1414	0	167
3519	422	1414	0	167
3522	423	1414	0	169
3525	427	1417	0	174
3528	428	1417	0	179
3531	429	1417	0	180
3534	431	1417	0	185
3537	431	1417	0	186
3540	431	1417	0	186
3543	432	1417	0	188
3546	431	1417	0	187
3549	432	1417	0	187
3552	431	1417	0	186
3555	431	1417	0	186
3558	431	1416	0	184
3561	431	1415	0	182
3564	430	1416	0	179
3567	431	1417	0	177
3570	430	1418	0	178
3573	430	1419	0	179
3576	430	1422	0	172
3579	435	1423	0	172
3582	438	1424	0	176
3585	440	1423	0	173
3588	443	1425	0	163
3591	445	1429	0	160
3594	448	1431	0	158
3597	456	1432	0	155
3600	460	1435	0	152
3603	461	1435	0	147
3606	460	1435	0	148
3609	462	1436	0	144
3612	464	1438	0	144
3615	467	1438	0	145
3618	470	1439	0	142
3621	473	1440	0	139
3624	475	1441	0	137
3627	477	1444	0	128
3630	477	1445	0	126
3633	478	1448	0	121
3636	478	1451	0	126
3639	479	1456	0	117
3642	480	1458	0	114
3645	480	1459	0	114
3648	483	1461	0	116
3651	486	1462	0	119
3654	488	1463	0	118
3657	489	1466	0	113
3660	491	1470	0	116
3663	491	1471	0	114
3666	492	1476	0	109
3669	493	1480	0	111
3672	494	1482	0	109
3675	494	1483	0	102
3678	494	1482	0	100
3681	494	1482	0	99
3684	494	1482	0	97
3687	495	1482	0	91
3690	494	1482	0	95
3693	494	1483	0	95
3696	494	1483	0	93
3699	493	1484	0	90
3702	493	1485	0	89
3705	492	1485	0	89
3708	491	1484	0	84
3711	491	1482	0	85
3714	490	1482	0	87
3717	493	1479	0	90
3720	496	1477	0	92
3723	496	1480	0	95
3726	495	1480	0	97
3729	494	1481	0	93
3732	494	1482	0	94
3735	495	1484	0	94
3738	495	1483	0	95
3741	495	1483	0	94
3744	494	1483	0	94
3747	494	1482	0	97
3750	494	1482	0	97
3753	492	1480	0	98
3756	493	1480	0	97
3759	494	1481	0	93
3762	495	1480	0	99
3765	495	1481	0	102
3768	493	1480	0	95
3771	493	1481	0	99
3774	493	1481	0	100
3777	494	1481	0	99
3780	494	1481	0	99
3783	494	1483	0	98
3786	494	1483	0	102
3789	494	1483	0	103
3792	494	1482	0	98
3795	494	1482	0	103
3798	494	1482	0	97
3801	494	1482	0	99
3804	494	1481	0	97
3807	493	1481	0	92
3810	492	1483	0	84
3813	491	1485	0	84
3816	490	1486	0	86
3819	490	1487	0	89
3822	489	1485	0	93
3825	488	1486	0	93
3828	489	1486	0	90
3831	489	1485	0	90
3834	488	1485	0	92
3837	489	1485	0	91
3840	490	1487	0	93
3843	491	1486	0	87
3846	491	1485	0	89
3849	490	1485	0	94
3852	490	1487	0	93
3855	490	1487	0	93
3858	491	1485	0	93
3861	491	1485	0	90
3864	491	1484	0	93
3867	492	1483	0	96
3870	493	1483	0	100
3873	493	1484	0	95
3876	493	1483	0	90
3879	493	1482	0	96
3882	494	1480	0	96
3885	493	1480	0	94
3888	494	1480	0	94
3891	494	1478	0	99
3894	493	1479	0	93
3897	493	1479	0	92
3900	494	1479	0	93
3903	494	1480	0	94
3906	494	1480	0	93
3909	494	1481	0	89
3912	494	1481	0	88
3915	494	1484	0	89
3918	494	1487	0	89
3921	494	1487	0	89
3924	494	1487	0	90
3927	494	1486	0	90
3930	494	1486	0	92
3933	494	1485	0	93
3936	494	1486	0	93
3939	495	1484	0	94
3942	495	1484	0	92
3945	495	1483	0	95
3948	496	1482	0	97
3951	496	1480	0	100
3954	496	1480	0	99
3957	495	1480	0	99
3960	495	1480	0	100
3963	495	1480	0	100
3966	496	1480	0	103
3969	497	1480	0	103
3972	496	1480	0	102
3975	495	1482	0	100
3978	495	1482	0	110
3981	496	1483	0	110
3984	497	1482	0	118
3987	496	1482	0	123
3990	497	1482	0	124
3993	497	1481	0	124
3996	497	1481	0	125
3999	497	1481	0	125
4002	497	1481	0	125
4005	497	1481	0	123
4008	497	1481	0	124
4011	497	1482	0	121
4014	497	1484	0	123
4017	498	1484	0	116
4020	499	1483	0	114
4023	499	1483	0	115
4026	499	1483	0	117
4029	497	1483	0	125
4032	496	1482	0	116
4035	495	1481	0	105
4038	495	1480	0	108
4041	493	1479	0	115
4044	493	1480	0	119
4047	493	1480	0	121
4050	493	1481	0	118
4053	494	1481	0	119
4056	494	1482	0	121
4059	495	1484	0	124
4062	495	1485	0	128
4065	496	1485	0	132
4068	497	1485	0	133
4071	496	1485	0	133
4074	496	1485	0	133
4077	496	1485	0	132
4080	494	1484	0	127
4083	494	1485	0	125
4086	494	1485	0	125
4089	493	1481	0	122
4092	495	1479	0	121
4095	495	1479	0	121
4098	495	1479	0	112
4101	494	1476	0	101
4104	494	1478	0	103
4107	494	1480	0	101
4110	493	1479	0	96
4113	492	1481	0	93
4116	491	1483	0	91
4119	491	1486	0	95
4122	492	1488	0	99
4125	491	1491	0	101
4128	492	1494	0	99
4131	493	1495	0	90
4134	494	1495	0	85
4137	494	1493	0	91
4140	494	1492	0	90
4143	494	1494	0	88
4146	494	1495	0	93
4149	494	1495	0	90
4152	493	1493	0	85
4155	493	1490	0	92
4158	493	1491	0	90
4161	493	1490	0	89
4164	492	1492	0	90
4167	493	1493	0	90
4170	492	1491	0	90
4173	493	1493	0	89
4176	493	1490	0	88
4179	492	1491	0	88
4182	491	1491	0	87
4185	492	1492	0	89
4188	492	1492	0	88
4191	492	1493	0	84
4194	492	1491	0	80
4197	494	1488	0	80
4200	494	1490	0	79
4203	494	1490	0	88
4206	494	1497	0	85
4209	494	1497	0	84
4212	494	1501	0	84
4215	495	1502	0	80
4218	496	1502	0	81
4221	497	1503	0	84
4224	497	1505	0	84
4227	495	1507	0	84
4230	495	1508	0	87
4233	495	1508	0	85
4236	494	1511	0	85
4239	494	1509	0	87
4242	493	1508	0	87
4245	492	1507	0	85
4248	492	1505	0	85
4251	492	1504	0	86
4254	491	1504	0	83
4257	489	1506	0	83
4260	488	1509	0	79
4263	487	1510	0	79
4266	487	1509	0	78
4269	486	1510	0	77
4272	483	1511	0	78
4275	483	1513	0	79
4278	482	1513	0	82
4281	481	1516	0	79
4284	481	1520	0	79
4287	481	1518	0	79
4290	481	1519	0	78
4293	481	1520	0	77
4296	481	1520	0	77
4299	481	1520	0	78
4302	481	1520	0	78
4305	482	1520	0	77
4308	483	1520	0	75
4311	482	1523	0	72
4314	482	1523	0	69
4317	483	1523	0	66
4320	482	1524	0	66
4323	484	1523	0	65
4326	484	1523	0	64
4329	485	1521	0	66
4332	485	1517	0	63
4335	485	1515	0	61
4338	483	1517	0	62
4341	483	1519	0	66
4344	483	1520	0	68
4347	482	1521	0	68
4350	481	1521	0	70
4353	481	1520	0	70
4356	480	1520	0	68
4359	481	1520	0	68
4362	481	1521	0	69
4365	481	1520	0	67
4368	479	1521	0	67
4371	479	1521	0	62
4374	479	1521	0	58
4377	480	1520	0	55
4380	481	1520	0	56
4383	485	1522	0	52
4386	486	1522	0	54
4389	486	1522	0	53
4392	487	1523	0	55
4395	487	1523	0	56
4398	487	1522	0	58
4401	486	1523	0	61
4404	486	1527	0	71
4407	484	1529	0	62
4410	485	1528	0	70
4413	486	1529	0	76
4416	487	1529	0	85
4419	487	1531	0	85
4422	486	1533	0	82
4425	485	1533	0	81
4428	484	1534	0	81
4431	484	1534	0	80
4434	484	1534	0	80
4437	484	1534	0	81
4440	484	1534	0	81
4443	484	1533	0	81
4446	484	1533	0	81
4449	484	1533	0	81
4452	484	1533	0	81
4455	484	1533	0	81
4458	485	1533	0	81
4461	485	1533	0	80
4464	485	1533	0	79
4467	485	1533	0	80
4470	485	1534	0	82
4473	485	1534	0	82
4476	484	1534	0	84
4479	484	1534	0	82
4482	484	1534	0	80
4485	480	1540	0	76
4488	480	1537	0	76
4491	481	1536	0	73
4494	481	1534	0	70
4497	482	1533	0	65
4500	482	1531	0	66
4503	485	1526	0	55
4506	486	1524	0	57
4509	490	1522	0	56
4512	489	1523	0	57
4515	491	1523	0	58
4518	490	1523	0	66
4521	490	1523	0	67
4524	491	1521	0	67
4527	490	1521	0	70
4530	491	1519	0	73
4533	491	1521	0	84
4536	490	1523	0	81
4539	491	1524	0	78
4542	490	1526	0	84
4545	490	1526	0	86
4548	490	1528	0	89
4551	490	1529	0	93
4554	488	1530	0	92
4557	488	1531	0	98
4560	487	1532	0	97
4563	486	1534	0	96
4566	483	1538	0	96
4569	488	1544	0	92
4572	490	1546	0	111
4575	492	1547	0	107
4578	492	1547	0	104
4581	489	1546	0	95
4584	488	1546	0	95
4587	488	1546	0	96
4590	487	1546	0	101
4593	488	1544	0	104
4596	487	1539	0	95
4599	487	1533	0	86
4602	489	1532	0	94
4605	489	1534	0	86
4608	489	1536	0	86
4611	488	1538	0	88
4614	489	1540	0	94
4617	488	1540	0	96
4620	487	1541	0	98
4623	488	1540	0	95
4626	487	1541	0	99
4629	487	1541	0	97
4632	487	1541	0	97
4635	488	1541	0	97
4638	488	1541	0	101
4641	488	1538	0	92
4644	487	1536	0	92
4647	488	1534	0	92
4650	486	1533	0	89
4653	487	1532	0	91
4656	487	1533	0	90
4659	487	1535	0	87
4662	488	1537	0	91
4665	488	1542	0	102
4668	488	1542	0	113
4671	487	1543	0	100
4674	487	1542	0	105
4677	487	1542	0	107
4680	488	1543	0	104
4683	489	1543	0	105
4686	489	1541	0	112
4689	489	1540	0	110
4692	486	1536	0	98
4695	487	1535	0	92
4698	486	1533	0	95
4701	487	1533	0	95
4704	486	1532	0	100
4707	484	1530	0	96
4710	485	1529	0	100
4713	486	1532	0	108
4716	486	1535	0	102
4719	487	1537	0	100
4722	488	1541	0	98
4725	490	1544	0	103
4728	491	1548	0	102
4731	491	1548	0	104
4734	491	1550	0	106
4737	491	1550	0	104
4740	491	1549	0	102
4743	491	1548	0	104
4746	490	1546	0	92
4749	490	1544	0	88
4752	490	1544	0	94
4755	490	1544	0	93
4758	490	1543	0	89
4761	490	1544	0	90
4764	490	1543	0	93
4767	489	1543	0	89
4770	490	1542	0	78
4773	491	1542	0	82
4776	492	1546	0	81
4779	492	1548	0	86
4782	493	1549	0	86
4785	492	1551	0	89
4788	491	1552	0	83
4791	490	1555	0	82
4794	487	1564	0	68
4797	486	1567	0	66
4800	485	1567	0	65
4803	483	1568	0	63
4806	482	1568	0	63
4809	481	1569	0	62
4812	480	1569	0	59
4815	479	1570	0	55
4818	478	1571	0	51
4821	477	1573	0	50
4824	474	1573	0	51
4827	472	1574	0	50
4830	470	1575	0	51
4833	468	1576	0	51
4836	465	1579	0	51
4839	464	1579	0	54
4842	463	1580	0	59
4845	463	1580	0	58
4848	463	1580	0	59
4851	465	1580	0	53
4854	466	1580	0	54
4857	467	1579	0	55
4860	469	1579	0	58
4863	470	1579	0	54
4866	471	1578	0	52
4869	472	1578	0	54
4872	473	1578	0	49
4875	473	1577	0	49
4878	473	1579	0	49
4881	474	1579	0	52
4884	474	1579	0	54
4887	474	1578	0	54
4890	474	1578	0	54
4893	473	1578	0	52
4896	474	1579	0	54
4899	475	1578	0	56
4902	475	1579	0	49
4905	474	1580	0	43
4908	476	1579	0	49
4911	476	1580	0	52
4914	473	1581	0	206
4917	477	1578	0	74
4920	479	1577	0	67
4923	479	1575	0	63
4926	481	1573	0	69
4929	480	1572	0	63
4932	480	1571	0	61
4935	478	1572	0	59
4938	479	1572	0	60
4941	478	1573	0	57
4944	477	1574	0	55
4947	476	1575	0	57
4950	475	1576	0	61
4953	474	1576	0	61
4956	473	1577	0	59
4959	473	1577	0	61
4962	473	1577	0	61
4965	473	1578	0	65
4968	473	1578	0	61
4971	473	1578	0	54
4974	475	1577	0	53
4977	476	1576	0	51
4980	477	1575	0	54
4983	477	1575	0	53
4986	479	1574	0	60
4989	480	1574	0	63
4992	481	1573	0	61
4995	481	1572	0	63
4998	481	1572	0	65
5001	481	1572	0	65
5004	480	1571	0	66
5007	480	1571	0	67
5010	481	1570	0	66
5013	482	1569	0	64
5016	481	1569	0	62
5019	481	1570	0	60
5022	481	1569	0	59
5025	481	1569	0	60
5028	482	1569	0	62
5031	483	1568	0	66
5034	483	1567	0	64
5037	483	1567	0	62
5040	483	1567	0	65
5043	482	1568	0	66
5046	483	1567	0	65
5049	482	1567	0	64
5052	482	1567	0	65
5055	482	1567	0	67
5058	483	1566	0	68
5061	482	1566	0	67
5064	482	1566	0	66
5067	483	1566	0	65
5070	482	1567	0	64
5073	482	1567	0	62
5076	482	1567	0	63
5079	483	1568	0	63
5082	483	1568	0	61
5085	482	1567	0	59
5088	482	1567	0	61
5091	483	1566	0	64
5094	484	1565	0	62
5097	484	1563	0	66
5100	487	1562	0	67
5103	488	1562	0	77
5106	488	1561	0	79
5109	489	1561	0	83
5112	490	1560	0	86
5115	490	1560	0	91
5118	489	1561	0	89
5121	488	1561	0	87
5124	488	1561	0	85
5127	488	1562	0	85
5130	489	1561	0	87
5133	489	1558	0	86
5136	489	1557	0	87
5139	490	1557	0	91
5142	488	1560	0	90
5145	488	1559	0	86
5148	488	1558	0	80
5151	487	1561	0	78
5154	486	1562	0	79
5157	487	1562	0	80
5160	487	1561	0	78
5163	487	1561	0	78
5166	487	1562	0	77
5169	488	1560	0	79
5172	489	1559	0	83
5175	489	1556	0	83
5178	490	1556	0	92
5181	490	1555	0	82
5184	490	1553	0	86
5187	491	1552	0	84
5190	491	1553	0	83
5193	491	1553	0	85
5196	490	1556	0	81
5199	489	1559	0	79
5202	489	1558	0	84
5205	490	1556	0	84
5208	490	1557	0	82
5211	490	1554	0	76
5214	489	1553	0	77
5217	490	1552	0	77
5220	489	1555	0	84
5223	490	1554	0	92
5226	491	1556	0	91
5229	492	1555	0	85
5232	492	1558	0	84
5235	491	1558	0	85
5238	491	1560	0	84
5241	490	1560	0	85
5244	488	1560	0	80
5247	487	1561	0	79
5250	485	1564	0	79
5253	484	1566	0	78
5256	483	1566	0	76
5259	484	1567	0	77
5262	484	1567	0	77
5265	486	1566	0	78
5268	488	1561	0	79
5271	489	1562	0	82
5274	490	1559	0	83
5277	490	1561	0	85
5280	491	1559	0	89
5283	492	1557	0	90
5286	490	1556	0	98
5289	488	1556	0	98
5292	488	1557	0	102
5295	487	1556	0	105
5298	486	1557	0	104
5301	486	1559	0	106
5304	485	1560	0	102
5307	485	1562	0	102
5310	484	1560	0	98
5313	484	1559	0	100
5316	485	1558	0	105
5319	484	1557	0	102
5322	484	1555	0	107
5325	484	1554	0	110
5328	484	1555	0	110
5331	483	1554	0	110
5334	483	1552	0	112
5337	482	1552	0	113
5340	481	1551	0	111
5343	481	1550	0	117
5346	480	1545	0	128
5349	481	1546	0	124
5352	482	1547	0	128
5355	481	1545	0	135
5358	481	1546	0	138
5361	483	1546	0	141
5364	482	1546	0	140
5367	481	1545	0	143
5370	481	1546	0	134
5373	481	1547	0	129
5376	481	1547	0	133
5379	481	1548	0	129
5382	482	1548	0	133
5385	480	1547	0	132
5388	479	1545	0	125
5391	479	1545	0	129
5394	477	1542	0	135
5397	477	1540	0	138
5400	477	1539	0	141
5403	477	1539	0	141
5406	478	1540	0	144
5409	478	1540	0	145
5412	478	1541	0	137
5415	479	1542	0	134
5418	479	1542	0	129
5421	478	1541	0	131
5424	478	1540	0	132
5427	478	1539	0	128
5430	478	1539	0	126
5433	478	1538	0	129
5436	478	1537	0	123
5439	479	1537	0	130
5442	480	1538	0	141
5445	481	1539	0	140
5448	481	1540	0	145
5451	483	1541	0	142
5454	484	1542	0	142
5457	484	1543	0	144
5460	484	1542	0	144
5463	484	1543	0	144
5466	484	1544	0	143
5469	484	1544	0	142
5472	482	1542	0	141
5475	480	1540	0	137
5478	479	1540	0	139
5481	477	1538	0	137
5484	477	1538	0	137
5487	478	1538	0	137
5490	479	1541	0	119
5493	480	1543	0	111
5496	482	1545	0	109
5499	483	1545	0	116
5502	483	1545	0	118
5505	484	1546	0	120
5508	484	1545	0	123
5511	483	1544	0	118
5514	482	1540	0	114
5517	481	1538	0	114
5520	480	1536	0	103
5523	479	1533	0	110
5526	479	1533	0	113
5529	482	1535	0	114
5532	483	1536	0	114
5535	483	1535	0	123
5538	483	1536	0	126
5541	482	1536	0	131
5544	482	1535	0	135
5547	481	1535	0	134
5550	480	1533	0	125
5553	479	1532	0	126
5556	479	1533	0	117
5559	479	1531	0	115
5562	479	1531	0	118
5565	479	1531	0	116
5568	479	1531	0	109
5571	478	1532	0	106
5574	478	1531	0	96
5577	478	1530	0	97
5580	478	1535	0	90
5583	478	1536	0	90
5586	478	1537	0	85
5589	477	1538	0	83
5592	475	1539	0	83
5595	474	1539	0	81
5598	474	1537	0	80
5601	473	1537	0	77
5604	473	1535	0	75
5607	473	1534	0	75
5610	473	1532	0	75
5613	473	1528	0	72
5616	473	1528	0	74
5619	472	1527	0	73
5622	473	1527	0	74
5625	473	1527	0	80
5628	472	1528	0	77
5631	472	1528	0	77
5634	471	1529	0	79
5637	471	1529	0	77
5640	471	1529	0	81
5643	470	1529	0	80
5646	470	1529	0	79
5649	470	1529	0	76
5652	470	1529	0	83
5655	469	1529	0	81
5658	470	1528	0	78
5661	470	1527	0	77
5664	469	1525	0	78
5667	470	1522	0	75
5670	471	1521	0	78
5673	472	1520	0	78
5676	472	1522	0	78
5679	472	1522	0	83
5682	471	1521	0	85
5685	471	1521	0	88
5688	471	1520	0	87
5691	470	1521	0	87
5694	470	1521	0	87
5697	470	1522	0	86
5700	471	1521	0	87
5703	471	1520	0	87
5706	470	1522	0	81
5709	468	1523	0	85
5712	465	1522	0	76
5715	464	1522	0	76
5721	466	1520	0	77
5724	465	1516	0	68
5727	466	1515	0	65
5730	469	1511	0	76
5733	473	1507	0	79
5736	472	1507	0	82
5739	472	1504	0	87
5742	474	1500	0	92
5745	475	1498	0	93
5748	475	1495	0	95
5751	473	1494	0	96
5754	473	1490	0	102
5757	472	1489	0	102
5760	471	1489	0	103
5763	472	1491	0	99
5766	471	1490	0	100
5769	472	1490	0	100
5772	472	1491	0	100
5775	472	1491	0	101
5778	473	1495	0	98
5781	474	1498	0	100
5784	475	1500	0	105
5787	474	1501	0	108
5790	475	1501	0	108
5793	476	1501	0	106
5796	478	1502	0	107
5799	479	1502	0	108
5802	480	1502	0	113
5805	481	1502	0	113
5808	481	1502	0	111
5811	481	1504	0	108
5814	480	1504	0	106
5817	481	1504	0	105
5820	481	1504	0	104
5823	481	1505	0	102
5826	481	1506	0	101
5829	481	1505	0	102
5832	481	1506	0	103
5835	480	1506	0	108
5838	480	1507	0	103
5841	480	1505	0	99
5844	479	1505	0	97
5847	479	1504	0	97
5850	479	1504	0	99
5853	479	1502	0	96
5856	479	1500	0	98
5859	478	1497	0	95
5862	479	1495	0	95
5865	479	1494	0	100
5868	479	1493	0	101
5871	480	1491	0	107
5877	481	1490	0	114
5880	481	1491	0	117
5883	478	1488	0	120
5886	478	1489	0	121
5889	478	1489	0	120
5892	478	1488	0	123
5895	479	1490	0	124
5898	479	1489	0	131
5901	479	1489	0	138
5904	480	1491	0	143
5907	482	1491	0	151
5910	484	1490	0	151
5913	485	1490	0	155
5916	484	1491	0	147
5919	483	1491	0	141
5922	484	1492	0	143
5925	484	1493	0	140
5928	484	1493	0	140
5931	484	1492	0	140
5934	484	1492	0	141
5937	484	1493	0	138
5940	483	1491	0	143
5943	483	1491	0	140
5946	484	1492	0	139
5949	484	1492	0	138
5952	484	1491	0	143
5955	485	1490	0	142
5958	486	1490	0	145
5961	485	1489	0	148
5964	486	1489	0	146
5967	484	1487	0	150
5970	484	1486	0	160
5973	485	1486	0	160
5976	486	1487	0	161
5979	484	1486	0	171
5982	484	1485	0	173
5985	482	1484	0	177
5988	482	1483	0	176
5991	482	1481	0	181
5994	483	1480	0	183
5997	482	1479	0	187
6000	483	1477	0	200
6003	483	1476	0	202
6006	482	1475	0	219
[truncated: 991 more rows]
