# Supplementary material for: Markerless tracking of an entire honey bee colony
Source: Nat Commun. 2021 Mar 19;12:1733. doi: 10.1038/s41467-021-21769-1 (PMC7979864; doi:10.1038/s41467-021-21769-1)
Supplement: Supplementary file 4 — Description of Additional Supplementary Files [file 41467_2021_21769_MOESM4_ESM.zip › raw_source/fig_5_sup_fig_21_22/S1_trajectories/001010.txt]

12	2083	797	0	336
15	2084	798	0	334
18	2085	798	0	333
21	2084	799	0	329
24	2084	798	0	326
27	2084	799	0	327
30	2084	799	0	325
39	2100	807	0	156
42	2103	809	0	168
51	2087	803	0	330
120	2086	801	0	324
123	2085	800	0	317
126	2086	801	0	321
129	2086	801	0	321
132	2086	801	0	319
135	2086	801	0	318
138	2087	801	0	324
141	2086	801	0	325
144	2086	801	0	318
147	2085	801	0	321
150	2084	799	0	326
153	2085	800	0	321
156	2085	800	0	319
159	2085	800	0	318
162	2085	800	0	324
165	2084	799	0	327
168	2083	799	0	327
189	2093	813	0	349
192	2096	803	0	344
195	2095	802	0	358
198	2097	801	0	346
213	2099	801	0	30
261	2098	805	0	155
264	2101	802	0	102
297	2122	881	0	2
300	2120	879	1	70
303	2119	879	1	66
324	2125	879	0	328
327	2125	879	0	332
330	2121	876	0	335
333	2117	871	0	330
336	2113	868	0	331
339	2108	865	0	329
342	2105	863	0	326
345	2107	860	0	322
348	2107	859	0	313
351	2105	860	0	305
354	2104	860	0	302
357	2104	860	0	306
360	2104	858	0	303
363	2102	853	0	300
366	2098	849	0	299
369	2096	844	0	299
372	2096	841	0	297
375	2092	838	0	289
378	2089	837	0	293
381	2085	836	0	299
384	2082	833	0	304
387	2082	830	0	303
390	2082	827	0	296
393	2081	824	0	296
396	2081	819	0	294
399	2078	815	0	292
402	2077	813	0	289
405	2075	808	0	286
408	2077	806	0	293
411	2075	804	0	289
414	2074	799	0	284
417	2074	797	0	278
420	2072	793	0	279
423	2073	791	0	280
426	2076	789	0	282
429	2077	786	0	286
432	2079	784	0	289
435	2078	784	0	290
438	2078	783	0	288
441	2077	779	0	286
444	2078	781	0	289
447	2077	782	0	283
450	2076	782	0	282
453	2076	783	0	273
456	2076	780	0	268
459	2077	777	0	263
462	2078	774	0	261
465	2079	772	0	261
468	2079	772	0	259
471	2079	773	0	259
474	2078	772	0	260
477	2078	770	0	262
480	2076	769	0	263
483	2075	766	0	265
486	2075	765	0	266
489	2076	764	0	270
492	2075	763	0	270
495	2075	763	0	270
498	2075	764	0	268
501	2075	764	0	269
504	2074	764	0	271
507	2072	763	0	275
510	2070	762	0	277
513	2068	758	0	283
516	2067	758	0	285
519	2065	757	0	288
522	2063	755	0	284
525	2061	754	0	286
528	2059	753	0	288
531	2058	752	0	291
534	2058	752	0	291
537	2057	750	0	294
540	2056	749	0	292
543	2055	745	0	291
546	2054	744	0	288
549	2052	744	0	291
552	2052	743	0	295
555	2053	741	0	294
558	2053	740	0	287
561	2054	740	0	283
564	2054	737	0	281
567	2054	734	0	281
570	2054	732	0	284
573	2053	730	0	282
576	2053	730	0	280
579	2053	731	0	279
582	2053	731	0	277
585	2053	731	0	279
588	2055	732	0	288
591	2055	734	0	293
594	2054	733	0	294
597	2055	733	0	299
600	2054	733	0	293
603	2055	727	0	287
606	2056	725	0	277
609	2055	721	0	277
612	2055	719	0	276
615	2052	718	0	271
618	2056	719	0	262
621	2059	719	0	260
624	2059	717	0	260
627	2057	715	0	265
630	2058	714	0	264
633	2064	708	0	273
636	2067	706	0	269
639	2066	706	0	270
642	2065	706	0	271
645	2065	701	0	266
648	2064	699	0	260
651	2065	698	0	261
654	2066	698	0	260
657	2065	699	0	265
660	2063	698	0	270
663	2059	697	0	276
666	2057	694	0	275
669	2054	693	0	286
672	2052	692	0	289
675	2051	689	0	290
678	2051	684	0	288
681	2048	683	0	279
684	2050	682	0	281
687	2052	677	0	286
690	2054	675	0	286
693	2053	675	0	285
696	2052	676	0	291
699	2054	677	0	298
702	2052	678	0	298
705	2051	680	0	297
708	2053	683	0	288
711	2054	683	0	281
714	2051	680	0	279
717	2048	678	0	283
720	2049	674	0	289
723	2055	665	0	306
726	2050	670	0	293
729	2048	671	0	289
732	2048	672	0	285
735	2048	673	0	285
738	2048	673	0	278
741	2049	672	0	271
744	2049	673	0	270
747	2049	672	0	268
750	2053	670	0	267
753	2052	667	0	261
756	2051	667	0	249
759	2054	664	0	258
762	2055	661	0	260
765	2054	659	0	256
768	2055	657	0	253
771	2055	657	0	252
774	2056	658	0	250
777	2056	656	0	252
780	2055	656	0	252
783	2056	657	0	253
786	2057	655	0	253
789	2056	653	0	250
792	2057	652	0	253
795	2057	653	0	253
798	2058	652	0	253
801	2057	652	0	256
804	2056	656	0	250
807	2055	659	0	246
810	2055	661	0	245
813	2055	664	0	249
816	2055	664	0	253
819	2057	663	0	251
822	2061	658	0	254
825	2061	656	0	255
828	2064	652	0	259
831	2067	646	0	252
834	2067	644	0	251
837	2066	641	0	249
840	2067	639	0	250
843	2068	636	0	254
846	2070	633	0	255
849	2070	631	0	256
852	2069	630	0	259
855	2069	630	0	260
858	2070	632	0	256
861	2070	634	0	253
864	2070	633	0	254
867	2070	630	0	260
870	2070	630	0	260
873	2069	630	0	256
876	2069	630	0	257
879	2070	630	0	260
882	2070	631	0	261
885	2070	631	0	261
888	2070	632	0	260
891	2070	632	0	260
894	2070	632	0	262
897	2069	632	0	263
900	2068	630	0	265
903	2068	630	0	256
906	2069	632	0	255
909	2071	634	0	258
912	2072	636	0	260
915	2071	636	0	267
918	2071	635	0	270
921	2070	633	0	272
924	2071	632	0	268
927	2073	629	0	263
930	2072	631	0	261
933	2072	632	0	270
936	2071	629	0	271
939	2069	626	0	276
942	2068	625	0	279
945	2068	621	0	280
948	2067	620	0	283
951	2067	620	0	285
954	2065	618	0	287
957	2064	618	0	288
960	2062	617	0	290
963	2061	618	0	290
966	2060	617	0	294
969	2058	616	0	300
972	2057	615	0	306
975	2057	613	0	306
978	2058	613	0	306
981	2056	613	0	301
984	2057	615	0	304
987	2056	615	0	303
990	2057	616	0	303
993	2059	617	0	306
996	2059	617	0	301
999	2059	617	0	301
1002	2059	617	0	303
1005	2063	618	0	307
1008	2063	619	0	308
1011	2063	619	0	304
1014	2062	620	0	298
1017	2063	621	0	302
1020	2065	621	0	300
1023	2066	623	0	305
1026	2066	623	0	307
1029	2066	623	0	303
1032	2065	623	0	299
1035	2064	623	0	299
1038	2063	623	0	299
1041	2062	623	0	296
1044	2061	623	0	293
1047	2060	622	0	293
1050	2060	619	0	292
1053	2059	616	0	290
1056	2060	612	0	289
1059	2058	609	0	291
1062	2058	606	0	290
1065	2059	604	0	288
1068	2059	600	0	296
1071	2060	598	0	299
1074	2061	594	0	305
1077	2059	594	0	304
1080	2059	594	0	303
1083	2058	593	0	302
1086	2053	587	0	302
1089	2054	587	0	298
1092	2054	586	0	299
1095	2053	586	0	298
1098	2053	586	0	301
1101	2052	584	0	304
1104	2053	584	0	298
1107	2050	581	0	298
1110	2048	577	0	293
1113	2045	576	0	292
1116	2043	575	0	292
1119	2039	572	0	293
1122	2036	572	0	285
1125	2034	571	0	285
1128	2029	563	0	285
1131	2027	562	0	287
1134	2028	556	0	283
1137	2025	554	0	278
1140	2025	554	0	279
1143	2024	546	0	283
1146	2023	543	0	283
1149	2019	542	0	277
1152	2015	535	0	286
1155	2015	532	0	283
1158	2014	527	0	281
1161	2014	523	0	274
1164	2014	520	0	269
1167	2013	520	0	269
1170	2012	518	0	266
1173	2009	511	0	266
1176	2009	509	0	262
1179	2011	508	0	262
1182	2010	508	0	262
1185	2010	508	0	260
1188	2013	510	0	255
1191	2013	509	0	260
1194	2012	507	0	269
1197	2011	507	0	270
1200	2011	507	0	267
1203	2010	506	0	268
1206	2009	504	0	265
1209	2008	501	0	265
1212	2008	498	0	264
1215	2007	497	0	264
1218	2008	501	0	267
1221	2009	504	0	273
1224	2009	506	0	279
1227	2008	507	0	284
1230	2006	507	0	288
1233	2003	504	0	291
1236	2003	505	0	293
1239	2003	505	0	299
1242	2001	505	0	303
1245	2002	506	0	310
1248	2002	506	0	313
1251	2003	506	0	312
1254	2001	505	0	314
1257	1998	506	0	318
1260	1996	506	0	324
1263	1994	506	0	329
1266	1993	505	0	332
1269	1992	506	0	333
1272	1989	504	0	333
1275	1985	503	0	335
1278	1985	503	0	335
1281	1984	503	0	335
1284	1983	504	0	338
1287	1980	506	0	340
1290	1977	507	0	337
1293	1973	509	0	340
1296	1971	509	0	340
1299	1971	509	0	335
1302	1969	510	0	335
1305	1968	510	0	338
1308	1968	510	0	338
1311	1971	512	0	337
1314	1971	513	0	334
1317	1969	513	0	333
1320	1965	512	0	335
1323	1962	511	0	332
1326	1958	509	0	333
1329	1954	504	0	333
1332	1951	503	0	329
1335	1949	503	0	325
1338	1949	502	0	323
1341	1948	501	0	324
1344	1948	502	0	325
1347	1947	502	0	328
1350	1946	501	0	329
1353	1942	497	0	332
1356	1939	494	0	330
1359	1936	492	0	329
1362	1934	493	0	325
1365	1933	493	0	331
1368	1932	491	0	334
1371	1930	489	0	332
1374	1929	487	0	334
1377	1930	486	0	338
1380	1930	487	0	324
1383	1928	487	0	318
1386	1927	486	0	318
1389	1921	485	0	315
1392	1915	485	0	317
1395	1915	485	0	310
1398	1914	485	0	305
1401	1913	483	0	304
1404	1912	478	0	300
1407	1908	474	0	302
1410	1907	471	0	297
1413	1908	468	0	294
1416	1911	466	0	295
1419	1914	467	0	298
1422	1913	466	0	303
1425	1910	467	0	299
1428	1908	468	0	297
1431	1908	468	0	290
1434	1908	469	0	287
1437	1909	467	0	277
1440	1911	466	0	269
1443	1911	464	0	260
1446	1910	461	0	253
1449	1911	456	0	249
1452	1913	451	0	252
1455	1918	447	0	249
1458	1918	441	0	248
1461	1919	440	0	240
1464	1926	434	0	245
1467	1930	434	0	236
1470	1931	429	0	230
1473	1935	426	0	231
1476	1940	423	0	236
1479	1949	413	0	249
1482	1951	412	0	254
1485	1952	412	0	257
1488	1955	407	0	250
1491	1956	403	0	265
1494	1955	401	0	263
1497	1957	401	0	262
1500	1958	398	0	261
1503	1957	399	0	260
1506	1956	399	0	260
1509	1956	398	0	264
1512	1957	398	0	266
1515	1958	398	0	269
1518	1960	398	0	270
1521	1960	399	0	268
1524	1960	397	0	271
1527	1960	395	0	270
1530	1960	392	0	269
1533	1959	392	0	272
1536	1956	390	0	278
1539	1953	389	0	277
1542	1952	389	0	280
1545	1952	388	0	284
1548	1951	386	0	285
1551	1950	384	0	290
1554	1948	387	0	293
1557	1946	386	0	300
1560	1942	385	0	309
1563	1940	386	0	309
1566	1939	384	0	308
1569	1938	385	0	309
1572	1938	385	0	312
1575	1937	385	0	309
1578	1935	385	0	311
1581	1934	380	0	312
1584	1933	379	0	308
1587	1931	378	0	313
1590	1928	376	0	312
1593	1929	373	0	313
1596	1928	372	0	311
1599	1925	371	0	306
1602	1924	370	0	308
1605	1923	370	0	309
1608	1921	368	0	316
1611	1921	365	0	318
1614	1918	356	0	313
1617	1919	353	0	306
1620	1913	347	0	305
1623	1911	349	0	306
1626	1906	349	0	303
1629	1905	346	0	307
1632	1903	344	0	310
1635	1898	342	0	313
1638	1896	338	0	313
1641	1893	334	0	312
1644	1892	331	0	312
1647	1891	327	0	312
1650	1889	327	0	314
1653	1886	325	0	312
1656	1884	323	0	314
1659	1880	320	0	313
1662	1877	317	0	313
1665	1875	315	0	307
1668	1879	313	0	309
1671	1881	312	0	302
1674	1884	309	0	294
1677	1884	308	0	291
1680	1886	307	0	291
1683	1886	304	0	289
1686	1885	303	0	286
1689	1885	301	0	283
1692	1885	297	0	281
1695	1881	294	0	275
1698	1880	291	0	281
1701	1880	288	0	278
1704	1881	285	0	273
1707	1879	282	0	272
1710	1877	281	0	276
1713	1877	279	0	276
1716	1878	279	0	277
1719	1879	277	0	275
1722	1880	274	0	269
1725	1880	270	0	267
1728	1880	265	0	270
1731	1880	263	0	274
1734	1881	259	0	275
1737	1881	254	0	279
1740	1884	249	0	288
1743	1884	248	0	287
1746	1883	248	0	288
1749	1882	247	0	289
1752	1881	246	0	295
1755	1880	244	0	301
1758	1879	240	0	309
1761	1879	238	0	310
1764	1877	238	0	312
1767	1877	237	0	313
1770	1877	235	0	309
1773	1877	236	0	308
1776	1876	235	0	307
1779	1875	235	0	307
1782	1874	236	0	306
1785	1873	236	0	305
1788	1872	232	0	303
1791	1869	230	0	305
1794	1868	229	0	305
1797	1868	228	0	308
1800	1866	224	0	308
1803	1865	224	0	312
1806	1865	224	0	313
1809	1865	225	0	312
1812	1864	224	0	313
1815	1865	220	0	317
1818	1863	216	0	318
1821	1861	215	0	318
1824	1858	211	0	322
1827	1854	209	0	322
1830	1852	206	0	321
1833	1854	203	0	319
1836	1852	202	0	311
1839	1849	201	0	307
1842	1850	199	0	301
1845	1850	198	0	303
1848	1849	200	0	299
1851	1848	200	0	297
1854	1846	197	0	291
1857	1844	197	0	290
1860	1844	197	0	290
1863	1844	196	0	293
1866	1844	196	0	299
1869	1843	193	0	297
1872	1846	190	0	292
1875	1845	188	0	289
1878	1847	186	0	289
1881	1846	179	0	285
1884	1844	177	0	295
1887	1843	173	0	294
1890	1839	169	0	297
1893	1839	166	0	300
1896	1836	166	0	304
1899	1828	161	0	300
1902	1826	162	0	304
1905	1828	163	0	296
1908	1827	164	0	300
1911	1825	162	0	344
1914	1801	145	0	160
1923	1800	151	0	90
1926	1800	145	0	124
1929	1801	144	0	317
1932	1802	144	0	325
1935	1802	146	0	330
1938	1800	148	0	336
1941	1796	152	0	355
1944	1794	153	0	356
1947	1794	150	0	353
1950	1789	152	0	357
1953	1785	154	0	358
1956	1781	154	0	1
1959	1779	155	0	4
1962	1778	154	0	3
1965	1776	154	0	4
1968	1773	152	0	7
1971	1771	153	0	2
1974	1768	153	0	0
1977	1765	153	0	0
1980	1766	153	0	357
1983	1766	152	0	358
1986	1765	152	0	353
1989	1764	150	0	352
1992	1763	152	0	359
1995	1759	152	0	355
1998	1760	151	0	351
2001	1756	152	0	350
2004	1755	152	0	349
2007	1754	151	0	347
2010	1755	151	0	347
2013	1755	151	0	350
2016	1756	151	0	348
2019	1756	152	0	350
2022	1757	152	0	347
2025	1758	153	0	343
2028	1758	153	0	339
2031	1757	152	0	339
2034	1756	152	0	338
2037	1756	154	0	337
2040	1755	152	0	338
2043	1751	150	0	337
2046	1752	148	0	339
2049	1750	149	0	338
2052	1750	148	0	338
2055	1751	146	0	332
2058	1753	142	0	339
2061	1750	145	0	340
2064	1750	145	0	328
2067	1750	145	0	324
2070	1749	145	0	319
2073	1747	144	0	320
2076	1743	141	0	324
2079	1742	140	0	326
2082	1745	142	0	322
2085	1747	144	0	324
2088	1746	145	0	332
2091	1744	145	0	333
2094	1741	142	0	333
2097	1740	137	0	328
2100	1738	135	0	322
2103	1737	134	0	318
2106	1738	136	0	310
2109	1735	134	0	317
2112	1734	134	0	322
2124	1719	128	0	341
2127	1713	127	0	0
2130	1708	130	0	359
2133	1707	130	0	357
2136	1705	131	0	5
2139	1706	130	0	7
2142	1705	130	0	5
2145	1703	130	0	4
2148	1702	131	0	3
2151	1704	131	0	1
2154	1703	131	0	357
2157	1703	131	0	356
2160	1706	131	0	346
2169	1709	130	0	337
2199	1689	128	0	347
2223	1676	135	0	16
2226	1675	134	0	346
2229	1672	134	0	0
2232	1667	133	0	356
2235	1661	131	0	348
2238	1660	131	0	357
2241	1658	127	0	356
2244	1656	127	0	356
2247	1646	126	0	353
2250	1638	123	0	357
2253	1640	123	0	0
2256	1641	120	0	11
2259	1638	120	0	9
2262	1633	120	0	9
2265	1628	120	0	18
2268	1626	120	0	14
2271	1624	120	0	12
2274	1620	120	0	18
2277	1612	129	0	64
2280	1611	121	0	11
2283	1610	121	0	9
2286	1608	122	0	11
2289	1602	122	0	10
2292	1599	121	0	7
2295	1597	121	0	4
2298	1594	121	0	4
2301	1593	120	0	10
2304	1581	121	0	10
2307	1580	120	0	4
2310	1578	119	0	2
2313	1576	119	0	3
2316	1571	119	0	0
2319	1568	119	0	0
2322	1562	118	0	359
2325	1555	119	0	2
2328	1545	120	0	4
2331	1540	120	0	6
2334	1536	120	0	15
2337	1535	119	0	8
2340	1532	118	0	9
2343	1521	120	0	8
2346	1515	119	0	4
2349	1515	120	0	8
2352	1512	119	0	0
2355	1509	118	0	4
2358	1505	118	0	1
2361	1503	119	0	4
2364	1500	119	0	7
2367	1502	119	0	11
2370	1501	120	0	11
2373	1498	119	0	7
2376	1494	120	0	10
2379	1493	120	0	9
2382	1493	121	0	10
2385	1494	121	0	12
2388	1494	121	0	11
2391	1493	122	0	13
2394	1493	121	0	16
2397	1493	121	0	17
2400	1493	121	0	15
2403	1492	125	0	14
2406	1491	127	0	18
2409	1493	127	0	18
2412	1494	127	0	18
2415	1494	126	0	19
2421	1489	127	0	24
2424	1486	128	0	27
2427	1483	129	0	31
2430	1480	129	0	31
2433	1479	130	0	35
2436	1475	135	0	44
2439	1469	140	0	51
2442	1466	149	0	50
2445	1462	153	0	46
2448	1459	159	0	48
2451	1460	168	0	47
2454	1454	177	0	53
2457	1450	185	0	53
2460	1445	193	0	50
2463	1438	204	0	49
2466	1432	210	0	50
2469	1433	218	0	38
2472	1428	224	0	32
2475	1420	226	0	30
2478	1418	228	0	31
2481	1419	227	0	33
2484	1418	227	0	31
2487	1415	225	0	24
2490	1413	224	0	23
2493	1410	222	0	19
2496	1405	220	0	8
2499	1398	221	0	2
2502	1391	218	0	2
2505	1385	216	0	2
2508	1380	217	0	9
2511	1376	215	0	356
2514	1367	208	0	352
2517	1360	210	0	0
2520	1355	212	0	4
2523	1352	210	0	1
2526	1352	202	0	348
2529	1346	198	0	344
2532	1341	194	0	353
2535	1335	192	0	349
2538	1330	188	0	352
2550	1349	138	0	349
2553	1347	138	0	353
2556	1342	138	0	348
2559	1336	138	0	0
2562	1331	142	0	9
2565	1328	145	0	14
2568	1322	150	0	21
2571	1315	154	0	26
2574	1311	156	0	23
2577	1303	160	0	26
2580	1297	164	0	31
2583	1290	167	0	34
2586	1286	171	0	30
2589	1282	178	0	36
2592	1276	179	0	28
2595	1273	178	0	27
2598	1268	176	0	11
2601	1265	178	0	19
2604	1261	181	0	28
2607	1254	181	0	19
2610	1241	180	0	155
2613	1239	185	0	154
2616	1236	188	0	26
2619	1229	187	0	19
2622	1224	187	0	14
2625	1218	192	0	21
2628	1208	197	0	22
2631	1203	198	0	25
2634	1196	199	0	27
2637	1188	203	0	25
2640	1179	208	0	42
2643	1177	211	0	46
2646	1174	216	0	37
2649	1171	221	0	31
2652	1167	230	0	45
2655	1164	233	0	56
2658	1161	240	0	49
2661	1162	250	0	35
2664	1155	263	0	50
2667	1155	263	0	60
2670	1151	267	0	70
2673	1149	273	0	39
2676	1149	281	0	33
2679	1147	284	0	41
2682	1141	287	0	40
2685	1139	288	0	39
2688	1140	293	0	42
2691	1139	297	0	45
2694	1136	300	0	45
2697	1132	303	0	36
2700	1131	305	0	29
2703	1128	309	0	21
2706	1120	315	0	29
2709	1118	314	0	30
2712	1115	313	0	27
2715	1108	310	0	17
2718	1106	312	0	22
2721	1100	315	0	22
2724	1097	317	0	18
2727	1092	314	0	13
2730	1087	314	0	7
2733	1082	316	0	8
2736	1081	316	0	7
2739	1077	315	0	9
2742	1075	316	0	15
2745	1075	318	0	11
2748	1075	321	0	18
2751	1070	323	0	19
2754	1067	323	0	24
2757	1065	327	0	23
2760	1063	330	0	19
2763	1060	334	0	29
2766	1060	345	0	122
2769	1057	346	0	129
2772	1055	346	0	137
2775	1046	338	0	30
2778	1043	338	0	28
2781	1043	341	0	32
2784	1042	345	0	36
2787	1039	349	0	29
2790	1034	351	0	26
2793	1033	351	0	26
2796	1030	351	0	25
2799	1026	349	0	28
2802	1022	348	0	23
2805	1020	349	0	19
2808	1016	350	0	20
2811	1011	349	0	20
2814	1009	351	0	16
2817	1004	352	0	18
2820	999	354	0	17
2823	995	353	0	16
2826	993	351	0	11
2829	990	352	0	9
2832	987	352	0	6
2835	982	355	0	16
2838	980	356	0	25
2841	976	356	0	25
2844	973	357	0	23
2847	971	357	0	16
2850	968	356	0	8
2853	967	355	0	1
2856	963	353	0	357
2859	964	352	0	0
2862	965	350	0	3
2865	966	350	0	3
2868	969	351	0	5
2871	970	351	0	9
2874	970	353	0	16
2877	971	353	0	18
2880	973	353	0	22
2883	974	352	0	27
2886	973	354	0	29
2889	973	354	0	31
2892	973	354	0	28
2895	972	353	0	23
2898	971	353	0	23
2901	970	352	0	13
2904	969	351	0	13
2907	968	352	0	11
2910	969	353	0	7
2913	969	353	0	14
2916	968	355	0	21
2919	969	355	0	21
2922	968	355	0	18
2925	968	353	0	13
2928	968	352	0	12
2931	967	352	0	11
2934	967	353	0	10
2937	966	353	0	7
2940	965	351	0	5
2943	964	351	0	2
2946	963	350	0	2
2949	961	351	0	6
2952	961	352	0	6
2955	960	352	0	11
2958	957	352	0	15
2961	957	354	0	21
2964	956	355	0	27
2967	954	356	0	32
2970	955	356	0	34
2973	955	358	0	40
2976	952	361	0	36
2979	948	366	0	35
2982	944	369	0	28
2985	937	371	0	36
2988	934	374	0	39
2991	929	377	0	50
2994	926	379	0	47
2997	925	386	0	49
3000	923	390	0	55
3003	926	393	0	55
3006	923	395	0	69
3009	920	392	0	71
3012	920	392	0	70
3015	919	391	0	65
3018	919	392	0	60
3021	925	393	0	214
3024	915	395	0	68
3027	914	396	0	69
3030	915	397	0	62
3033	912	399	0	58
3036	911	404	0	54
3039	912	408	0	46
3042	909	414	0	42
3045	904	416	0	44
3048	903	418	0	34
3051	901	414	0	49
3054	898	416	0	50
3057	897	416	0	47
3060	897	418	0	44
3063	896	422	0	38
3066	895	421	0	38
3069	894	421	0	39
3072	898	421	0	35
3075	900	423	0	32
3078	899	424	0	32
3081	900	424	0	31
3084	900	424	0	31
3087	902	423	0	29
3090	904	423	0	24
3093	903	420	0	28
3096	905	417	0	22
3099	907	415	0	22
3102	907	412	0	15
3105	905	414	0	20
3108	904	414	0	16
3111	904	410	0	11
3114	903	408	0	7
3117	902	407	0	7
3120	901	407	0	7
3123	900	408	0	7
3126	899	407	0	4
3129	900	406	0	1
3132	900	405	0	356
3135	898	405	0	357
3138	898	404	0	353
3141	898	404	0	353
3144	896	404	0	351
3147	895	403	0	347
3150	893	401	0	346
3153	891	399	0	348
3156	887	399	0	351
3159	886	397	0	349
3162	884	394	0	359
3165	881	392	0	0
3168	878	391	0	358
3171	876	390	0	358
3174	872	390	0	354
3177	870	389	0	355
3180	867	388	0	347
3183	864	388	0	348
3186	861	389	0	352
3189	860	388	0	353
3192	859	388	0	351
3195	857	385	0	348
3198	855	382	0	355
3201	854	379	0	352
3204	854	376	0	356
3207	854	375	0	357
3210	853	375	0	1
3213	852	376	0	3
3216	852	377	0	3
3219	852	378	0	4
3222	851	378	0	4
3225	850	378	0	4
3228	850	378	0	5
3231	850	378	0	5
3234	851	378	0	2
3237	852	378	0	0
3240	853	380	0	5
3243	853	381	0	9
3246	853	382	0	10
3249	853	383	0	7
3252	851	384	0	6
3255	849	385	0	8
3258	847	386	0	8
3261	847	387	0	4
3264	847	386	0	3
3267	846	386	0	2
3270	846	387	0	7
3273	845	387	0	7
3276	845	387	0	9
3279	844	389	0	12
3282	841	392	0	13
3285	842	393	0	14
3288	843	397	0	16
3291	842	400	0	19
3294	838	400	0	16
3297	836	399	0	12
3300	834	398	0	9
3303	833	397	0	9
3306	832	398	0	12
3309	831	398	0	13
3312	830	400	0	17
3315	827	402	0	18
3318	823	405	0	23
3321	821	407	0	22
3324	819	406	0	20
3327	817	407	0	18
3330	815	407	0	16
3333	815	406	0	13
3336	814	406	0	10
3339	812	406	0	11
3342	811	409	0	15
3345	811	409	0	15
3348	810	410	0	16
3351	810	410	0	17
3354	810	410	0	16
3357	812	410	0	16
3360	814	410	0	18
3363	815	410	0	22
3366	815	409	0	21
3369	815	409	0	19
3372	813	410	0	21
3375	813	410	0	19
3378	812	410	0	18
3381	812	410	0	17
3384	811	411	0	19
3387	809	411	0	20
3390	808	412	0	20
3393	807	412	0	21
3396	806	413	0	20
3399	804	413	0	18
3402	802	414	0	21
3405	802	414	0	21
3408	801	414	0	21
3411	800	414	0	22
3414	799	414	0	23
3417	797	414	0	27
3420	794	415	0	34
3423	793	415	0	38
3426	794	414	0	39
3429	798	412	0	34
3432	800	413	0	34
3435	799	415	0	32
3438	800	417	0	35
3441	797	421	0	25
3444	799	425	0	17
3447	800	426	0	17
3450	801	428	0	16
3453	801	429	0	15
3456	801	429	0	12
3459	804	430	0	9
3462	807	431	0	10
3465	810	433	0	9
3468	810	432	0	9
3471	810	431	0	6
3474	808	430	0	1
3477	806	429	0	359
3480	804	428	0	356
3483	804	428	0	353
3486	803	427	0	351
3489	802	427	0	350
3492	804	429	0	356
3495	807	433	0	357
3498	811	438	0	1
3501	809	437	0	1
3504	805	435	0	358
3507	805	434	0	351
3510	804	434	0	351
3513	805	434	0	354
3516	803	434	0	356
3519	803	434	0	356
3522	803	433	0	353
3525	804	434	0	355
3528	804	434	0	354
3531	804	434	0	356
3534	805	434	0	355
3537	806	432	0	350
3540	806	431	0	344
3543	806	431	0	345
3546	806	431	0	344
3549	806	431	0	346
3552	806	430	0	343
3555	805	429	0	340
3558	805	429	0	342
3561	805	429	0	344
3564	804	430	0	346
3567	803	430	0	349
3570	802	429	0	346
3573	803	430	0	350
3576	803	431	0	352
3579	804	430	0	347
3582	805	431	0	349
3585	806	431	0	348
3588	806	432	0	346
3591	806	434	0	346
3594	806	436	0	351
3597	805	434	0	343
3600	805	433	0	341
3603	803	431	0	338
3606	802	429	0	334
3609	802	428	0	331
3612	802	427	0	330
3615	802	427	0	332
3618	801	426	0	328
3621	802	426	0	331
3624	801	426	0	329
3627	799	425	0	325
3630	799	425	0	326
3633	799	425	0	327
3636	799	425	0	330
3639	800	425	0	333
3642	800	424	0	328
3645	799	422	0	325
3648	798	421	0	321
3651	799	420	0	314
3654	798	418	0	310
3657	797	418	0	307
3660	796	418	0	312
3663	797	418	0	311
3666	799	413	0	316
3669	798	411	0	315
3672	798	410	0	312
3675	798	409	0	315
3678	796	409	0	320
3681	795	407	0	311
3684	795	407	0	309
3687	794	405	0	300
3690	794	403	0	297
3693	794	400	0	288
3696	794	398	0	284
3699	794	398	0	285
3702	793	397	0	290
3705	794	397	0	291
3708	794	397	0	292
3711	795	396	0	295
3714	795	396	0	295
3717	796	396	0	297
3720	796	397	0	300
3723	795	396	0	301
3726	796	397	0	298
3729	797	398	0	302
3732	798	398	0	292
3735	799	398	0	290
3738	799	398	0	284
3741	798	398	0	283
3744	798	398	0	282
3747	797	399	0	284
3750	797	399	0	289
3753	797	400	0	291
3756	798	402	0	291
3759	798	403	0	289
3762	799	404	0	285
3765	799	404	0	286
3768	801	404	0	291
3771	802	404	0	293
3774	803	403	0	290
3777	802	402	0	289
3780	802	403	0	292
3783	801	403	0	297
3786	800	403	0	298
3789	801	403	0	298
3792	801	403	0	299
3795	801	403	0	302
3798	800	403	0	299
3801	801	404	0	299
3804	802	404	0	298
3807	803	404	0	300
3810	803	404	0	298
3813	802	404	0	299
3816	802	405	0	300
3819	802	405	0	301
3822	802	404	0	303
3825	801	404	0	304
3828	801	404	0	304
3831	802	405	0	307
3834	802	405	0	306
3837	802	406	0	306
3840	803	407	0	308
3843	805	407	0	311
3846	804	408	0	312
3849	804	408	0	314
3852	805	408	0	317
3855	805	409	0	319
3858	805	409	0	321
3861	806	410	0	322
3864	807	411	0	324
3867	808	412	0	326
3870	808	412	0	325
3873	808	411	0	324
3876	808	411	0	327
3879	808	411	0	327
3882	808	411	0	327
3885	808	412	0	329
3888	809	411	0	331
3891	809	410	0	331
3894	809	410	0	331
3897	809	410	0	331
3900	810	410	0	330
3903	809	410	0	330
3906	809	410	0	329
3909	810	410	0	329
3912	810	410	0	329
3915	811	409	0	327
3918	811	409	0	329
3921	811	409	0	330
3924	811	409	0	330
3927	811	409	0	332
3930	811	409	0	333
3933	810	410	0	333
3936	809	410	0	332
3939	808	409	0	332
3942	809	409	0	334
3945	809	409	0	334
3948	809	409	0	332
3951	810	409	0	332
3954	810	408	0	331
3957	810	408	0	331
3960	810	408	0	331
3963	810	408	0	330
3966	810	408	0	331
3969	810	408	0	330
3972	811	408	0	333
3975	810	408	0	331
3978	811	408	0	332
3981	811	408	0	334
3984	811	408	0	333
3987	811	408	0	333
3990	811	408	0	333
3993	811	408	0	333
3996	811	408	0	332
3999	811	408	0	331
4002	812	408	0	331
4005	812	408	0	331
4008	812	408	0	332
4011	812	408	0	334
4014	812	408	0	333
4017	812	408	0	331
4020	812	408	0	330
4023	812	408	0	329
4026	812	408	0	328
4029	812	408	0	328
4032	812	407	0	330
4035	813	407	0	329
4038	813	407	0	329
4041	813	407	0	329
4044	813	407	0	328
4047	813	407	0	327
4050	813	407	0	329
4053	813	407	0	328
4056	814	407	0	328
4059	814	408	0	328
4062	814	408	0	327
4065	814	408	0	328
4068	814	407	0	330
4071	814	407	0	329
4074	814	407	0	329
4077	814	407	0	329
4080	815	407	0	330
4083	815	407	0	331
4086	815	407	0	332
4089	816	407	0	332
4092	816	407	0	332
4095	816	408	0	332
4098	816	408	0	332
4101	816	408	0	333
4104	817	408	0	333
4107	817	408	0	333
4110	817	407	0	334
4113	817	407	0	334
4116	817	407	0	334
4119	817	407	0	333
4122	818	407	0	332
4125	818	407	0	334
4128	818	407	0	334
4131	818	407	0	334
4134	818	407	0	334
4137	818	407	0	334
4140	819	407	0	334
4143	819	407	0	332
4146	817	409	0	338
4149	816	409	0	336
4152	816	408	0	335
4155	816	408	0	333
4158	815	408	0	334
4161	814	407	0	332
4164	814	406	0	327
4167	814	405	0	325
4170	814	405	0	324
4173	814	404	0	325
4176	815	404	0	326
4179	815	404	0	329
4182	815	403	0	329
4185	815	403	0	331
4188	816	404	0	335
4191	817	403	0	334
4194	818	404	0	335
4197	818	404	0	335
4200	818	404	0	333
4203	817	404	0	336
4206	817	404	0	337
4209	816	404	0	338
4212	818	404	0	337
4215	818	404	0	338
4218	818	404	0	338
4221	819	404	0	339
4224	819	404	0	338
4227	819	404	0	338
4230	820	405	0	338
4233	821	405	0	339
4236	821	405	0	338
4239	821	405	0	338
4242	821	405	0	339
4245	821	405	0	337
4248	821	405	0	338
4251	821	405	0	338
4254	820	404	0	332
4257	820	404	0	333
4260	820	404	0	336
4263	819	403	0	335
4266	820	404	0	332
4269	821	404	0	332
4272	821	405	0	331
4275	822	407	0	329
4278	820	404	0	329
4281	819	403	0	328
4284	819	403	0	329
4287	820	403	0	328
4290	820	403	0	328
4293	821	403	0	331
4296	820	403	0	331
4299	820	403	0	333
4302	821	404	0	332
4305	821	403	0	333
4308	821	403	0	333
4311	822	403	0	337
4314	823	403	0	334
4317	823	402	0	333
4320	823	403	0	334
4323	823	402	0	334
4326	823	402	0	334
4329	823	402	0	335
4332	823	403	0	335
4335	823	403	0	336
4338	824	403	0	336
4341	823	403	0	336
4344	823	403	0	336
4347	823	403	0	338
4350	823	403	0	338
4353	823	403	0	337
4356	824	403	0	338
4359	824	403	0	338
4362	824	403	0	338
4365	825	403	0	338
4368	825	403	0	337
4371	825	404	0	336
4374	825	404	0	337
4377	825	404	0	338
4380	825	404	0	339
4383	825	404	0	339
4386	825	404	0	337
4389	825	405	0	336
4392	826	405	0	336
4395	826	405	0	337
4398	826	405	0	342
4401	825	404	0	341
4404	824	405	0	337
4407	824	405	0	338
4410	825	405	0	339
4413	825	404	0	339
4416	826	405	0	338
4419	826	405	0	337
4422	827	406	0	336
4425	827	406	0	334
4428	828	406	0	335
4431	826	406	0	338
4434	825	408	0	326
4437	825	408	0	330
4440	825	407	0	334
4443	825	407	0	337
4446	825	406	0	336
4449	825	406	0	337
4452	826	406	0	339
4455	826	406	0	337
4458	826	405	0	338
4461	826	406	0	339
4464	827	407	0	338
4467	827	407	0	340
4470	828	407	0	339
4473	828	407	0	347
4476	830	406	0	341
4479	832	405	0	339
4482	834	404	0	337
4485	834	403	0	338
4488	835	403	0	342
4491	836	401	0	345
4494	835	400	0	344
4497	836	399	0	342
4500	836	398	0	342
4503	836	398	0	341
4506	836	399	0	344
4509	837	399	0	340
4512	837	401	0	329
4515	837	401	0	328
4518	838	404	0	331
4521	838	405	0	335
4524	838	404	0	333
4527	843	405	0	335
4530	843	405	0	336
4533	844	406	0	336
4536	839	404	0	348
4539	841	402	0	346
4542	840	399	0	352
4545	840	397	0	353
4548	839	396	0	352
4551	837	397	0	354
4554	833	397	0	356
4557	833	397	0	357
4560	833	399	0	358
4563	832	400	0	359
4566	831	400	0	357
4569	830	400	0	357
4572	831	399	0	357
4575	831	398	0	359
4578	830	396	0	356
4581	831	395	0	353
4584	830	395	0	351
4587	830	396	0	351
4590	828	396	0	353
4593	827	396	0	350
4596	825	396	0	352
4599	824	396	0	352
4602	825	398	0	351
4605	826	398	0	352
4608	827	399	0	353
4611	828	399	0	351
4614	828	398	0	350
4617	828	398	0	349
4620	828	398	0	349
4623	828	398	0	350
4626	829	399	0	351
4629	829	400	0	352
4632	829	400	0	354
4635	830	401	0	355
4638	830	401	0	356
4641	830	401	0	356
4644	830	401	0	354
4647	830	401	0	354
4650	830	401	0	355
4653	830	401	0	354
4656	830	400	0	354
4659	830	400	0	353
4662	830	400	0	354
4665	830	400	0	353
4668	830	400	0	353
4671	830	400	0	352
4674	830	400	0	352
4677	830	400	0	352
4680	830	400	0	351
4683	830	400	0	352
4686	830	400	0	352
4689	830	400	0	350
4692	830	400	0	351
4695	830	400	0	350
4698	830	399	0	350
4701	830	399	0	349
4704	830	400	0	349
4707	831	400	0	350
4710	831	400	0	349
4713	831	400	0	349
4716	831	400	0	348
4719	831	400	0	348
4722	831	399	0	348
4725	831	399	0	349
4728	831	400	0	347
4731	831	400	0	348
4734	831	400	0	349
4737	831	400	0	349
4740	831	400	0	348
4743	831	400	0	349
4746	831	400	0	349
4749	831	400	0	349
4752	831	400	0	349
4755	831	400	0	349
4758	831	400	0	349
4761	831	400	0	349
4764	831	400	0	350
4767	831	400	0	350
4770	831	400	0	349
4773	831	400	0	350
4776	831	400	0	351
4779	831	400	0	350
4782	831	400	0	350
4785	831	400	0	350
4788	831	400	0	349
4791	831	400	0	348
4794	831	400	0	349
4797	831	400	0	349
4800	831	400	0	349
4803	831	400	0	348
4806	831	400	0	349
4809	831	400	0	349
4812	831	400	0	350
4815	831	400	0	350
4818	831	400	0	350
4821	831	400	0	350
4824	831	400	0	350
4827	831	400	0	350
4830	831	399	0	349
4833	831	399	0	349
4836	831	399	0	348
4839	831	400	0	350
4842	832	400	0	349
4845	832	399	0	348
4848	833	400	0	347
4851	833	400	0	346
4854	835	400	0	345
4857	834	400	0	344
4860	837	401	0	346
4863	838	400	0	346
4866	838	401	0	348
4869	838	401	0	346
4872	839	401	0	347
4875	839	402	0	346
4878	839	402	0	344
4881	840	403	0	344
4884	841	404	0	343
4887	841	403	0	340
4890	843	403	0	339
4893	844	403	0	340
4896	845	402	0	341
4899	845	402	0	339
4902	847	403	0	340
4905	847	403	0	342
4908	847	404	0	341
4911	847	404	0	339
4914	848	405	0	342
4917	848	403	0	344
4920	847	402	0	343
4923	847	401	0	343
4926	847	400	0	340
4929	845	399	0	341
4932	844	397	0	339
4935	842	396	0	340
4938	842	396	0	341
4941	841	395	0	340
4944	840	394	0	339
4947	839	394	0	338
4950	838	393	0	339
4953	834	393	0	344
4956	833	393	0	343
4959	832	391	0	340
4962	831	391	0	339
4965	829	391	0	348
4968	826	390	0	352
4971	824	389	0	347
4974	822	386	0	345
4977	822	385	0	342
4980	822	384	0	342
4983	820	383	0	342
4986	819	383	0	343
4989	819	382	0	344
4992	819	382	0	345
4995	819	381	0	345
4998	819	381	0	345
5001	819	381	0	344
5004	818	381	0	347
5007	817	380	0	348
5010	817	380	0	349
5013	818	380	0	350
5016	818	380	0	353
5019	818	381	0	353
5022	820	380	0	353
5025	821	380	0	353
5028	821	379	0	352
5031	822	379	0	352
5034	824	379	0	353
5037	824	379	0	355
5040	824	379	0	357
5043	824	379	0	356
5046	824	379	0	356
5049	824	379	0	355
5052	824	379	0	355
5055	824	379	0	355
5058	824	378	0	359
5061	824	378	0	359
5064	824	378	0	0
5067	824	378	0	0
5070	823	378	0	0
5073	823	377	0	359
5076	823	377	0	0
5079	822	377	0	1
5082	821	377	0	359
5085	821	376	0	359
5088	821	377	0	0
5091	818	377	0	1
5094	817	377	0	1
5097	816	376	0	359
5100	815	377	0	1
5103	818	377	0	2
5106	818	376	0	2
5109	817	376	0	6
5112	817	376	0	7
5115	818	376	0	7
5118	818	376	0	8
5121	818	376	0	9
5124	818	376	0	10
5127	817	375	0	9
5130	816	375	0	9
5133	817	375	0	9
5136	818	375	0	9
5139	818	375	0	10
5142	818	375	0	8
5145	818	374	0	9
5148	819	374	0	9
5151	819	375	0	12
5154	819	373	0	11
5157	818	373	0	13
5160	817	374	0	16
5163	818	374	0	14
5166	817	375	0	16
5169	817	375	0	16
5172	817	375	0	16
5175	817	375	0	16
5178	817	374	0	18
5181	817	374	0	19
5184	817	376	0	20
5187	817	379	0	27
5190	818	380	0	29
5193	819	380	0	28
5196	819	380	0	27
5199	819	381	0	29
5202	818	381	0	31
5205	817	382	0	29
5208	817	382	0	28
5211	818	381	0	25
5214	819	381	0	22
5217	820	380	0	17
5220	820	379	0	14
5223	820	379	0	12
5226	819	379	0	10
5229	818	379	0	7
5232	818	379	0	3
5235	817	379	0	357
5238	815	379	0	354
5241	815	379	0	352
5244	817	380	0	353
5247	817	380	0	356
5250	816	380	0	358
5253	817	379	0	0
5256	817	377	0	3
5259	816	377	0	6
5262	817	377	0	12
5265	817	377	0	13
5268	816	377	0	12
5271	816	378	0	14
5274	817	379	0	22
5277	818	380	0	21
5280	819	380	0	22
5283	818	381	0	23
5286	814	383	0	28
5289	813	384	0	26
5292	810	386	0	28
5295	807	388	0	32
5298	807	388	0	36
5301	806	389	0	36
5304	807	389	0	31
5307	806	391	0	28
5310	805	393	0	26
5313	805	397	0	27
5316	805	399	0	24
5319	804	403	0	27
5322	804	405	0	29
5325	805	404	0	22
5328	801	404	0	19
5331	799	404	0	23
5334	799	405	0	24
5337	798	405	0	22
5340	798	405	0	22
5343	799	405	0	16
5346	800	405	0	20
5349	797	405	0	22
5352	797	405	0	24
5355	798	405	0	25
5358	800	405	0	29
5361	800	404	0	28
5364	800	404	0	27
5367	800	404	0	24
5370	802	405	0	22
5373	804	403	0	20
5376	805	401	0	15
5379	807	401	0	13
5382	808	401	0	19
5385	809	401	0	21
5388	810	401	0	19
5391	810	400	0	20
5394	810	399	0	25
5397	808	398	0	26
5400	808	398	0	25
5403	809	398	0	24
5406	810	399	0	28
5409	811	400	0	32
5412	811	401	0	33
5415	814	400	0	37
5418	816	398	0	34
5421	816	395	0	24
5424	815	396	0	35
5427	816	396	0	33
5430	818	397	0	32
5433	818	396	0	33
5436	819	396	0	30
5439	819	396	0	28
5442	819	396	0	22
5445	818	395	0	17
5448	817	395	0	16
5451	816	395	0	16
5454	816	394	0	15
5457	815	395	0	16
5460	814	395	0	16
5463	815	396	0	12
5466	815	396	0	12
5469	816	396	0	11
5472	816	397	0	11
5475	816	397	0	7
5478	816	397	0	7
5481	816	398	0	10
5484	816	398	0	11
5487	815	398	0	14
5490	815	398	0	12
5493	815	400	0	12
5496	815	401	0	13
5499	813	404	0	17
5502	812	405	0	18
5505	812	406	0	16
5508	812	405	0	15
5511	813	404	0	16
5514	813	404	0	15
5517	813	403	0	13
5520	813	403	0	14
5523	814	403	0	13
5526	814	402	0	13
5529	814	401	0	11
5532	814	400	0	10
5535	814	398	0	8
5538	813	397	0	7
5541	813	397	0	7
5544	814	397	0	8
5547	814	398	0	8
5550	815	398	0	11
5553	815	399	0	11
5556	815	398	0	11
5559	815	398	0	10
5562	815	398	0	8
5565	815	398	0	9
5568	814	399	0	9
5571	814	399	0	9
5574	814	399	0	9
5577	815	399	0	9
5580	815	399	0	8
5583	815	399	0	9
5586	816	398	0	9
5589	816	398	0	9
5592	816	398	0	9
5595	815	397	0	10
5598	816	396	0	10
5601	815	396	0	10
5604	815	394	0	9
5607	816	394	0	7
5610	816	394	0	3
5613	816	393	0	3
5616	819	394	0	3
5619	819	394	0	3
5622	818	395	0	1
5625	820	396	0	2
5628	820	397	0	2
5631	822	400	0	354
5634	822	397	0	350
5637	823	395	0	346
5640	824	393	0	348
5643	825	393	0	346
5646	825	393	0	346
5649	824	392	0	344
5652	824	392	0	345
5655	824	391	0	348
5658	825	391	0	345
5661	824	390	0	340
5664	825	389	0	335
5667	827	389	0	337
5670	829	389	0	338
5673	830	389	0	336
5676	830	389	0	335
5679	831	390	0	339
5682	831	390	0	339
5685	830	390	0	340
5688	828	392	0	349
5691	825	392	0	350
5694	824	393	0	350
5697	822	391	0	342
5700	822	390	0	334
5703	822	390	0	331
5706	821	389	0	332
5709	819	390	0	338
5712	819	390	0	340
5715	817	389	0	335
5718	816	388	0	333
5721	817	387	0	332
5724	817	388	0	333
5727	816	388	0	335
5730	817	386	0	338
5733	816	386	0	336
5736	816	386	0	334
5739	816	387	0	335
5742	814	387	0	333
5745	814	386	0	334
5748	813	385	0	331
5751	813	385	0	324
5754	813	381	0	329
5757	812	377	0	340
5760	812	377	0	344
5763	809	377	0	343
5766	807	378	0	340
5769	804	378	0	334
5772	802	376	0	327
5775	800	376	0	328
5778	797	376	0	321
5781	797	374	0	331
5784	796	371	0	330
5787	792	369	0	352
5790	787	362	0	334
5793	788	356	0	273
5796	788	354	0	291
5799	783	351	0	303
5802	777	349	0	311
5805	774	343	0	303
5808	774	343	0	310
5811	771	345	0	322
5814	767	343	0	325
5817	767	343	0	327
5820	762	340	0	326
5823	760	339	0	328
5826	759	336	0	323
5829	759	331	0	328
5832	759	330	0	331
5835	759	330	0	336
5838	756	332	0	344
5841	755	335	0	344
5844	754	334	0	346
5847	752	333	0	345
5850	750	332	0	342
5853	748	333	0	343
5856	748	334	0	347
5859	745	334	0	347
5862	746	333	0	344
5865	746	333	0	341
5868	746	333	0	339
5871	746	333	0	340
5874	747	333	0	344
5877	748	333	0	345
5880	749	333	0	343
5883	749	333	0	342
5886	750	332	0	337
5889	751	331	0	338
5892	750	331	0	338
5895	750	331	0	338
5898	751	333	0	341
5901	751	335	0	345
5904	750	336	0	345
5907	752	336	0	341
5910	753	336	0	337
5913	753	337	0	338
5916	752	337	0	338
5919	753	338	0	339
5922	753	336	0	341
5925	753	336	0	344
5928	751	336	0	346
5931	748	336	0	344
5934	745	333	0	337
5937	744	332	0	335
5940	742	332	0	339
5943	740	330	0	345
5946	740	329	0	348
5949	741	330	0	350
5952	740	329	0	349
5955	740	329	0	345
5958	739	329	0	345
5961	738	329	0	344
5964	737	329	0	344
5967	735	331	0	350
5970	735	331	0	351
5973	733	329	0	349
5976	731	326	0	348
5979	729	325	0	348
5982	726	325	0	348
5985	723	325	0	351
5988	718	325	0	351
5991	716	324	0	352
5994	712	323	0	357
5997	708	324	0	359
6000	705	324	0	356
6003	702	324	0	357
6006	698	323	0	356
6009	695	322	0	355
6012	690	320	0	351
6015	686	321	0	350
6018	681	322	0	352
6021	679	322	0	350
6024	679	320	0	349
6027	676	318	0	352
6030	672	317	0	348
6033	668	318	0	342
6036	664	316	0	336
6039	662	315	0	334
6042	662	316	0	338
6045	662	316	0	342
6048	661	315	0	350
6051	659	314	0	352
6054	656	314	0	350
6057	655	316	0	345
6060	654	317	0	342
6063	653	316	0	339
6066	653	317	0	339
6069	652	316	0	338
6072	651	316	0	339
6075	648	316	0	338
6078	647	315	0	338
6081	646	316	0	341
6084	641	316	0	351
6087	639	316	0	352
6090	636	315	0	349
6093	634	315	0	351
6096	631	314	0	353
6099	627	313	0	359
6102	624	313	0	4
6105	622	313	0	10
6108	622	314	0	16
6111	621	315	0	23
6114	619	314	0	22
6117	616	316	0	26
6120	615	317	0	19
6123	615	317	0	18
6126	615	317	0	15
6129	615	317	0	16
6132	615	317	0	17
6135	615	317	0	17
6138	615	317	0	17
6141	613	317	0	21
6144	612	317	0	25
6147	613	316	0	23
6150	615	316	0	23
6153	615	316	0	26
6156	615	316	0	24
6159	614	315	0	24
6162	612	316	0	31
6165	611	320	0	47
6168	609	321	0	42
6171	607	322	0	42
6174	605	321	0	44
6177	607	322	0	35
6180	609	322	0	27
6183	610	322	0	28
6186	610	323	0	27
6189	610	322	0	30
6192	609	321	0	32
6195	609	321	0	32
6198	607	321	0	35
6201	607	321	0	30
6204	607	320	0	28
6207	607	320	0	28
6210	607	320	0	30
6213	607	320	0	28
6216	608	320	0	29
6219	608	320	0	32
6222	609	320	0	30
6225	614	318	0	21
6228	615	318	0	26
6231	614	319	0	25
6234	612	319	0	23
6237	612	318	0	18
6240	611	318	0	18
6243	610	318	0	19
6246	610	318	0	20
6249	611	319	0	20
6252	610	319	0	17
6255	609	320	0	16
6258	608	320	0	17
6261	608	320	0	18
6264	608	320	0	18
6267	609	320	0	17
6270	609	320	0	18
6273	609	319	0	16
6276	609	319	0	16
6279	609	319	0	16
6282	609	319	0	16
6285	610	319	0	18
6288	610	318	0	17
6291	609	318	0	19
[truncated: 899 more rows]
