# Supplementary material for: Markerless tracking of an entire honey bee colony
Source: Nat Commun. 2021 Mar 19;12:1733. doi: 10.1038/s41467-021-21769-1 (PMC7979864; doi:10.1038/s41467-021-21769-1)
Supplement: Supplementary file 4 — Description of Additional Supplementary Files [file 41467_2021_21769_MOESM4_ESM.zip › raw_source/fig_5_sup_fig_21_22/S1_trajectories/000468.txt]

0	1845	2433	0	162
3	1847	2434	0	162
6	1848	2433	0	163
9	1850	2431	0	166
12	1855	2432	0	166
15	1855	2434	0	164
18	1855	2434	0	158
21	1856	2434	0	159
24	1857	2433	0	162
27	1857	2433	0	156
30	1857	2433	0	156
33	1857	2433	0	155
36	1857	2433	0	154
39	1858	2433	0	153
42	1856	2433	0	156
45	1855	2433	0	162
48	1853	2432	0	163
51	1852	2432	0	164
54	1852	2432	0	169
57	1855	2430	0	176
60	1857	2430	0	176
63	1859	2433	0	169
66	1864	2433	0	168
69	1867	2433	0	170
72	1871	2434	0	169
75	1872	2432	0	174
78	1876	2430	0	184
81	1877	2429	0	178
84	1878	2429	0	174
87	1880	2431	0	170
90	1880	2430	0	164
93	1880	2430	0	164
96	1879	2431	0	158
99	1879	2430	0	161
102	1879	2429	0	163
105	1882	2429	0	169
108	1883	2429	0	176
111	1884	2429	0	177
114	1882	2428	0	179
117	1882	2428	0	180
120	1883	2428	0	180
123	1883	2427	0	182
126	1882	2427	0	183
129	1883	2428	0	184
132	1884	2428	0	185
135	1885	2428	0	188
138	1886	2428	0	193
141	1887	2428	0	195
144	1888	2428	0	191
147	1888	2428	0	192
150	1888	2428	0	193
153	1889	2428	0	193
156	1889	2429	0	194
159	1890	2429	0	195
162	1890	2429	0	196
165	1890	2429	0	197
168	1890	2429	0	197
171	1891	2429	0	196
174	1890	2429	0	196
177	1890	2428	0	198
180	1891	2428	0	198
183	1891	2428	0	198
186	1891	2428	0	199
189	1891	2429	0	201
192	1891	2429	0	203
195	1891	2429	0	202
198	1891	2429	0	205
201	1891	2429	0	205
204	1890	2429	0	205
207	1890	2429	0	204
210	1890	2429	0	206
213	1890	2429	0	206
216	1890	2429	0	204
219	1890	2429	0	205
222	1890	2429	0	207
225	1890	2429	0	206
228	1889	2431	0	203
231	1888	2433	0	205
234	1887	2435	0	207
237	1887	2436	0	209
240	1886	2437	0	210
243	1886	2437	0	212
246	1887	2437	0	214
249	1890	2435	0	215
252	1892	2434	0	213
255	1893	2433	0	212
258	1893	2434	0	214
261	1893	2435	0	214
264	1893	2434	0	215
267	1894	2434	0	215
270	1894	2433	0	215
273	1894	2433	0	216
276	1894	2433	0	216
279	1894	2432	0	217
282	1894	2433	0	217
285	1894	2433	0	216
288	1893	2433	0	217
291	1894	2434	0	219
294	1894	2435	0	219
297	1892	2434	0	216
300	1892	2435	0	215
303	1892	2434	0	217
306	1893	2434	0	220
309	1894	2434	0	221
312	1894	2434	0	217
315	1895	2435	0	218
318	1895	2435	0	219
321	1894	2436	0	217
324	1894	2436	0	217
327	1893	2435	0	217
330	1893	2435	0	220
333	1893	2435	0	221
336	1894	2434	0	219
339	1895	2434	0	220
342	1895	2434	0	220
345	1895	2434	0	220
348	1896	2434	0	223
351	1896	2434	0	222
354	1896	2433	0	221
357	1897	2434	0	221
360	1897	2433	0	221
363	1897	2433	0	222
366	1896	2433	0	224
369	1896	2433	0	225
372	1897	2433	0	226
375	1897	2433	0	228
378	1898	2433	0	228
381	1898	2433	0	230
384	1898	2433	0	229
387	1898	2433	0	228
390	1898	2433	0	229
393	1898	2433	0	228
396	1898	2433	0	229
399	1898	2433	0	229
402	1898	2433	0	230
405	1898	2433	0	229
408	1898	2433	0	229
411	1898	2433	0	227
414	1897	2433	0	227
417	1897	2433	0	227
420	1897	2433	0	229
423	1897	2433	0	228
426	1897	2433	0	230
429	1897	2433	0	228
432	1897	2433	0	227
435	1897	2433	0	230
438	1897	2433	0	229
441	1897	2433	0	232
444	1897	2433	0	232
447	1898	2433	0	233
450	1898	2432	0	234
453	1898	2433	0	233
456	1898	2432	0	233
459	1898	2433	0	234
462	1898	2433	0	233
465	1898	2432	0	231
468	1898	2432	0	233
471	1898	2433	0	235
474	1898	2432	0	235
477	1898	2431	0	235
480	1898	2430	0	237
483	1898	2430	0	236
486	1898	2429	0	237
489	1898	2429	0	238
492	1898	2430	0	237
495	1898	2430	0	235
498	1898	2430	0	230
501	1898	2430	0	233
504	1898	2430	0	233
507	1897	2430	0	236
510	1898	2430	0	235
513	1897	2430	0	238
516	1897	2430	0	238
519	1897	2430	0	236
522	1897	2430	0	236
525	1897	2431	0	235
528	1897	2431	0	233
531	1897	2432	0	230
534	1896	2432	0	238
537	1895	2431	0	224
540	1895	2431	0	220
543	1894	2431	0	221
546	1895	2431	0	219
549	1895	2432	0	213
552	1896	2432	0	216
555	1896	2432	0	213
558	1896	2432	0	215
561	1896	2432	0	214
564	1897	2432	0	217
567	1897	2433	0	207
570	1898	2433	0	205
573	1898	2432	0	207
576	1898	2432	0	212
579	1898	2432	0	217
582	1898	2431	0	219
585	1897	2431	0	217
588	1897	2431	0	221
591	1898	2432	0	217
594	1897	2432	0	216
597	1898	2432	0	215
600	1898	2432	0	213
603	1898	2431	0	218
606	1898	2432	0	219
609	1897	2432	0	219
612	1897	2432	0	220
615	1897	2432	0	219
618	1897	2432	0	219
621	1896	2433	0	224
624	1896	2433	0	225
627	1896	2433	0	223
630	1896	2433	0	228
633	1896	2433	0	226
636	1896	2433	0	223
639	1895	2433	0	223
642	1895	2433	0	228
645	1895	2434	0	227
648	1894	2433	0	229
651	1894	2433	0	225
654	1893	2433	0	232
657	1892	2433	0	220
660	1891	2432	0	217
663	1889	2433	0	221
666	1890	2434	0	223
669	1891	2433	0	221
672	1892	2433	0	224
675	1893	2434	0	223
678	1893	2434	0	224
681	1892	2434	0	219
684	1893	2434	0	221
687	1894	2434	0	222
690	1894	2434	0	223
693	1894	2433	0	219
696	1894	2433	0	217
699	1893	2432	0	220
702	1894	2431	0	218
705	1893	2431	0	215
708	1893	2431	0	217
711	1893	2432	0	216
714	1892	2433	0	218
717	1891	2433	0	216
720	1891	2433	0	215
723	1891	2433	0	219
726	1891	2432	0	218
729	1893	2432	0	217
732	1894	2431	0	217
735	1894	2431	0	217
738	1894	2430	0	218
741	1894	2430	0	217
744	1894	2431	0	218
747	1893	2431	0	219
750	1893	2430	0	220
753	1894	2430	0	222
756	1894	2430	0	220
759	1894	2429	0	220
762	1894	2429	0	219
765	1894	2429	0	219
768	1893	2429	0	219
771	1893	2429	0	222
774	1893	2430	0	222
777	1893	2430	0	220
780	1893	2430	0	222
783	1893	2429	0	219
786	1894	2429	0	219
789	1894	2428	0	220
792	1894	2428	0	219
795	1895	2428	0	219
798	1895	2428	0	219
801	1895	2428	0	218
804	1895	2428	0	218
807	1895	2428	0	222
810	1895	2428	0	220
813	1895	2428	0	221
816	1896	2428	0	222
819	1895	2428	0	222
822	1895	2428	0	220
825	1895	2428	0	218
828	1895	2428	0	219
831	1896	2429	0	220
834	1896	2428	0	217
837	1896	2428	0	218
840	1896	2428	0	218
843	1896	2428	0	219
846	1896	2428	0	220
849	1896	2428	0	222
852	1896	2428	0	222
855	1896	2428	0	222
858	1896	2428	0	222
861	1896	2428	0	222
864	1896	2428	0	222
867	1896	2428	0	222
870	1896	2428	0	222
873	1896	2428	0	222
876	1895	2428	0	220
879	1896	2428	0	222
882	1895	2428	0	222
885	1895	2428	0	221
888	1895	2428	0	219
891	1896	2428	0	221
894	1896	2428	0	221
897	1895	2428	0	217
900	1895	2428	0	220
903	1895	2428	0	221
906	1896	2428	0	219
909	1896	2428	0	221
912	1896	2428	0	220
915	1895	2428	0	223
918	1895	2428	0	219
921	1895	2428	0	218
924	1895	2428	0	219
927	1895	2428	0	221
930	1894	2428	0	220
933	1894	2429	0	223
936	1894	2429	0	223
939	1894	2429	0	223
942	1894	2429	0	224
945	1894	2429	0	224
948	1893	2430	0	222
951	1893	2430	0	222
954	1893	2430	0	223
957	1893	2430	0	225
960	1893	2431	0	219
963	1893	2431	0	218
966	1893	2431	0	219
969	1893	2431	0	222
972	1892	2431	0	219
975	1893	2431	0	220
978	1893	2432	0	221
981	1892	2432	0	221
984	1892	2432	0	221
987	1891	2432	0	223
990	1891	2433	0	223
993	1891	2433	0	223
996	1890	2433	0	222
999	1892	2434	0	223
1002	1892	2433	0	222
1005	1892	2433	0	224
1008	1891	2433	0	223
1011	1890	2433	0	218
1014	1889	2433	0	220
1017	1889	2434	0	221
1020	1888	2434	0	220
1023	1888	2434	0	222
1026	1889	2434	0	221
1029	1889	2434	0	221
1032	1889	2434	0	221
1035	1889	2434	0	221
1038	1889	2434	0	222
1041	1889	2434	0	221
1044	1889	2434	0	221
1047	1889	2434	0	223
1050	1889	2434	0	221
1053	1889	2434	0	221
1056	1889	2434	0	222
1059	1889	2434	0	221
1062	1889	2434	0	221
1065	1889	2434	0	221
1068	1889	2434	0	221
1071	1889	2434	0	220
1074	1889	2434	0	219
1077	1889	2434	0	219
1080	1889	2434	0	220
1083	1889	2434	0	220
1086	1889	2434	0	219
1089	1889	2434	0	219
1092	1889	2434	0	219
1095	1889	2434	0	220
1098	1889	2434	0	220
1101	1889	2434	0	220
1104	1889	2434	0	220
1107	1889	2434	0	220
1110	1889	2434	0	220
1113	1889	2434	0	221
1116	1890	2434	0	220
1119	1890	2434	0	220
1122	1889	2434	0	219
1125	1889	2434	0	219
1128	1889	2434	0	219
1131	1889	2434	0	219
1134	1890	2434	0	219
1137	1890	2433	0	219
1140	1889	2433	0	218
1143	1889	2433	0	218
1146	1890	2433	0	220
1149	1890	2433	0	221
1152	1889	2433	0	220
1155	1889	2434	0	222
1158	1889	2435	0	220
1161	1889	2435	0	220
1164	1889	2435	0	219
1167	1889	2435	0	220
1170	1890	2435	0	221
1173	1890	2435	0	221
1176	1890	2435	0	219
1179	1890	2435	0	222
1182	1890	2435	0	222
1185	1890	2435	0	222
1188	1890	2435	0	221
1191	1890	2435	0	223
1194	1890	2435	0	222
1197	1891	2435	0	223
1200	1891	2435	0	223
1203	1891	2435	0	220
1206	1891	2435	0	223
1209	1891	2435	0	222
1212	1891	2435	0	221
1215	1891	2435	0	223
1218	1891	2435	0	222
1221	1891	2435	0	222
1224	1891	2435	0	222
1227	1891	2435	0	221
1230	1891	2435	0	221
1233	1890	2435	0	221
1236	1890	2435	0	219
1239	1890	2435	0	221
1242	1891	2434	0	221
1245	1890	2433	0	219
1248	1891	2435	0	218
1251	1891	2436	0	218
1254	1892	2436	0	219
1257	1892	2436	0	217
1260	1892	2435	0	214
1263	1892	2435	0	215
1266	1892	2435	0	215
1269	1891	2434	0	217
1272	1891	2434	0	220
1275	1890	2434	0	219
1278	1891	2434	0	219
1281	1891	2434	0	219
1284	1891	2434	0	217
1287	1891	2434	0	218
1290	1891	2434	0	219
1293	1891	2433	0	218
1296	1891	2432	0	218
1299	1891	2433	0	219
1302	1891	2433	0	217
1305	1891	2433	0	218
1308	1891	2434	0	218
1311	1891	2434	0	217
1314	1890	2434	0	220
1317	1890	2434	0	218
1320	1889	2434	0	219
1323	1889	2434	0	221
1326	1890	2434	0	221
1329	1890	2433	0	220
1332	1890	2433	0	217
1335	1891	2433	0	219
1338	1891	2433	0	219
1341	1891	2432	0	219
1344	1891	2432	0	220
1347	1891	2433	0	220
1350	1891	2433	0	220
1353	1890	2433	0	220
1356	1890	2433	0	220
1359	1890	2433	0	221
1362	1891	2432	0	220
1365	1891	2432	0	219
1368	1891	2432	0	218
1371	1891	2433	0	220
1374	1891	2432	0	220
1377	1891	2432	0	219
1380	1891	2433	0	219
1383	1891	2433	0	219
1386	1891	2433	0	219
1389	1891	2433	0	220
1392	1891	2433	0	221
1395	1891	2432	0	221
1398	1890	2433	0	222
1401	1891	2432	0	220
1404	1892	2432	0	222
1407	1893	2431	0	222
1410	1893	2431	0	222
1413	1893	2431	0	222
1416	1893	2431	0	220
1419	1894	2431	0	218
1422	1893	2430	0	219
1425	1894	2430	0	221
1428	1894	2430	0	220
1431	1893	2430	0	220
1434	1894	2430	0	221
1437	1894	2430	0	221
1440	1893	2431	0	222
1443	1893	2431	0	222
1446	1893	2430	0	220
1449	1893	2431	0	219
1452	1893	2431	0	218
1455	1893	2431	0	220
1458	1893	2431	0	226
1461	1893	2432	0	216
1464	1893	2433	0	216
1467	1893	2432	0	219
1470	1892	2433	0	221
1473	1892	2433	0	222
1476	1892	2433	0	223
1479	1893	2432	0	222
1482	1892	2433	0	219
1485	1892	2433	0	220
1488	1892	2433	0	219
1491	1892	2432	0	220
1494	1892	2433	0	217
1497	1892	2433	0	217
1500	1892	2433	0	218
1503	1892	2433	0	219
1506	1892	2433	0	219
1509	1893	2433	0	219
1512	1893	2433	0	221
1515	1893	2433	0	221
1518	1893	2433	0	221
1521	1893	2432	0	222
1524	1893	2433	0	224
1527	1893	2433	0	222
1530	1893	2433	0	223
1533	1894	2433	0	222
1536	1894	2432	0	220
1539	1894	2432	0	221
1542	1895	2431	0	223
1545	1894	2431	0	230
1548	1895	2430	0	228
1551	1895	2430	0	228
1554	1895	2430	0	226
1557	1895	2431	0	222
1560	1894	2431	0	230
1563	1894	2431	0	237
1566	1894	2431	0	233
1569	1894	2431	0	234
1572	1894	2432	0	226
1575	1894	2432	0	224
1578	1894	2431	0	233
1581	1894	2431	0	232
1584	1893	2432	0	227
1587	1893	2432	0	224
1590	1893	2432	0	225
1593	1892	2432	0	226
1596	1892	2433	0	222
1599	1892	2433	0	221
1602	1892	2433	0	223
1605	1892	2434	0	220
1608	1892	2435	0	218
1611	1892	2434	0	219
1614	1891	2432	0	219
1617	1892	2431	0	221
1620	1892	2432	0	221
1623	1892	2432	0	220
1626	1891	2432	0	219
1629	1891	2432	0	218
1632	1891	2432	0	220
1635	1891	2432	0	221
1638	1891	2432	0	222
1641	1891	2432	0	221
1644	1891	2431	0	221
1647	1891	2431	0	221
1650	1891	2431	0	223
1653	1891	2431	0	224
1656	1891	2432	0	221
1659	1892	2431	0	225
1662	1892	2432	0	225
1665	1892	2431	0	225
1668	1893	2431	0	223
1671	1893	2431	0	225
1674	1893	2431	0	224
1677	1893	2431	0	223
1680	1893	2431	0	224
1683	1893	2431	0	223
1686	1894	2431	0	223
1689	1894	2431	0	223
1692	1894	2431	0	225
1695	1894	2431	0	225
1698	1894	2431	0	224
1701	1894	2430	0	224
1704	1894	2430	0	219
1707	1895	2430	0	222
1710	1895	2429	0	232
1713	1895	2429	0	231
1716	1895	2429	0	224
1719	1895	2429	0	225
1722	1895	2430	0	221
1725	1894	2430	0	221
1728	1894	2431	0	220
1731	1894	2431	0	228
1734	1893	2432	0	226
1737	1891	2432	0	219
1740	1890	2432	0	219
1743	1891	2432	0	222
1746	1891	2433	0	224
1749	1892	2433	0	225
1752	1892	2433	0	227
1755	1892	2433	0	229
1758	1892	2433	0	229
1761	1892	2433	0	229
1764	1892	2433	0	229
1767	1892	2433	0	229
1770	1892	2433	0	229
1773	1892	2433	0	230
1776	1892	2433	0	233
1779	1892	2433	0	230
1782	1893	2433	0	224
1785	1893	2433	0	221
1788	1893	2433	0	225
1791	1893	2433	0	221
1794	1893	2433	0	220
1797	1892	2433	0	224
1800	1891	2432	0	222
1803	1892	2432	0	219
1806	1891	2432	0	218
1809	1891	2433	0	219
1812	1891	2433	0	221
1815	1891	2433	0	221
1818	1891	2433	0	221
1821	1890	2433	0	219
1824	1890	2433	0	216
1827	1890	2433	0	215
1830	1890	2433	0	214
1833	1890	2433	0	210
1836	1889	2433	0	214
1839	1887	2433	0	214
1842	1887	2438	0	211
1845	1885	2438	0	212
1848	1883	2439	0	207
1851	1882	2439	0	200
1854	1881	2439	0	199
1857	1881	2438	0	201
1860	1880	2439	0	202
1863	1878	2439	0	202
1866	1879	2439	0	204
1869	1877	2441	0	204
1872	1878	2442	0	195
1875	1878	2443	0	190
1878	1879	2443	0	190
1881	1880	2441	0	192
1884	1878	2440	0	192
1887	1878	2439	0	190
1890	1878	2437	0	189
1893	1879	2438	0	186
1896	1882	2438	0	187
1899	1884	2438	0	192
1902	1887	2438	0	191
1905	1890	2437	0	186
1908	1890	2438	0	188
1911	1889	2438	0	185
1914	1889	2438	0	182
1917	1889	2439	0	182
1920	1888	2439	0	184
1923	1889	2438	0	187
1926	1891	2437	0	186
1929	1891	2437	0	187
1932	1891	2437	0	189
1935	1889	2437	0	190
1938	1886	2437	0	188
1941	1883	2438	0	193
1944	1879	2437	0	191
1947	1876	2437	0	194
1950	1876	2433	0	193
1953	1876	2432	0	188
1956	1879	2433	0	184
1959	1882	2435	0	173
1962	1883	2437	0	171
1965	1883	2437	0	177
1968	1888	2437	0	190
1971	1895	2435	0	189
1974	1897	2434	0	193
1977	1899	2435	0	192
1980	1901	2434	0	195
1983	1902	2433	0	199
1986	1902	2433	0	199
1989	1901	2433	0	201
1992	1903	2435	0	194
1995	1906	2437	0	196
1998	1908	2437	0	195
2001	1907	2436	0	199
2004	1907	2434	0	199
2007	1907	2434	0	195
2010	1907	2434	0	196
2013	1908	2433	0	192
2016	1910	2432	0	196
2019	1911	2433	0	192
2022	1912	2435	0	201
2025	1913	2434	0	207
2028	1913	2435	0	209
2031	1914	2433	0	210
2034	1916	2432	0	214
2037	1917	2431	0	214
2040	1918	2431	0	219
2043	1917	2430	0	225
2046	1918	2428	0	230
2049	1919	2427	0	230
2052	1921	2427	0	224
2055	1922	2428	0	227
2058	1922	2428	0	227
2061	1923	2428	0	229
2064	1922	2427	0	227
2067	1922	2427	0	226
2070	1921	2427	0	229
2073	1921	2427	0	230
2076	1920	2427	0	227
2079	1920	2427	0	225
2082	1919	2427	0	225
2085	1918	2427	0	227
2088	1919	2427	0	226
2091	1918	2428	0	225
2094	1918	2432	0	225
2097	1916	2432	0	222
2100	1916	2431	0	221
2103	1918	2432	0	222
2106	1918	2432	0	220
2109	1917	2432	0	217
2112	1917	2431	0	215
2115	1919	2432	0	220
2118	1920	2432	0	227
2121	1920	2433	0	228
2124	1920	2434	0	224
2127	1920	2433	0	223
2130	1920	2432	0	224
2133	1918	2433	0	223
2136	1916	2434	0	227
2139	1914	2433	0	234
2142	1913	2431	0	231
2145	1913	2431	0	231
2148	1911	2431	0	243
2151	1910	2431	0	246
2154	1909	2431	0	247
2157	1909	2431	0	250
2160	1908	2430	0	256
2163	1909	2430	0	250
2166	1908	2428	0	247
2169	1908	2425	0	247
2172	1910	2423	0	246
2175	1909	2419	0	269
2178	1911	2418	0	272
2181	1915	2424	0	238
2184	1918	2425	0	233
2187	1919	2426	0	227
2190	1920	2427	0	224
2193	1919	2427	0	225
2196	1920	2427	0	224
2199	1921	2427	0	226
2202	1922	2427	0	225
2205	1922	2426	0	224
2208	1923	2427	0	227
2211	1923	2427	0	225
2214	1922	2427	0	226
2217	1920	2426	0	227
2220	1919	2426	0	230
2223	1917	2426	0	228
2226	1914	2426	0	223
2229	1913	2426	0	222
2232	1911	2426	0	225
2235	1911	2426	0	226
2238	1910	2426	0	230
2241	1909	2426	0	230
2244	1908	2427	0	224
2247	1907	2428	0	218
2250	1909	2427	0	212
2253	1911	2428	0	208
2256	1911	2429	0	202
2259	1911	2429	0	197
2262	1911	2430	0	198
2265	1914	2431	0	200
2268	1914	2431	0	198
2271	1910	2431	0	197
2274	1909	2430	0	197
2277	1908	2429	0	190
2280	1908	2430	0	184
2283	1906	2431	0	184
2286	1904	2431	0	178
2289	1902	2430	0	177
2292	1902	2430	0	176
2295	1901	2430	0	171
2298	1900	2430	0	172
2301	1900	2430	0	167
2304	1898	2431	0	164
2307	1897	2432	0	158
2310	1900	2432	0	155
2313	1898	2432	0	163
2316	1900	2434	0	177
2319	1901	2434	0	181
2322	1902	2434	0	183
2325	1903	2435	0	183
2328	1903	2434	0	182
2331	1903	2434	0	183
2334	1903	2434	0	182
2337	1902	2434	0	180
2340	1902	2434	0	179
2343	1901	2434	0	178
2346	1901	2434	0	175
2349	1901	2433	0	175
2352	1900	2433	0	173
2355	1898	2432	0	168
2358	1897	2431	0	172
2361	1898	2431	0	170
2364	1900	2431	0	169
2367	1898	2431	0	160
2370	1896	2430	0	153
2373	1896	2430	0	152
2376	1896	2432	0	157
2379	1898	2432	0	160
2382	1899	2433	0	163
2385	1900	2432	0	167
2388	1900	2432	0	170
2391	1901	2432	0	167
2394	1901	2432	0	165
2397	1902	2432	0	161
2400	1903	2432	0	158
2403	1902	2432	0	157
2406	1902	2432	0	157
2409	1902	2432	0	160
2412	1902	2432	0	159
2415	1901	2431	0	155
2418	1902	2431	0	156
2421	1902	2431	0	157
2424	1902	2431	0	158
2427	1902	2431	0	152
2430	1900	2431	0	148
2433	1899	2429	0	148
2436	1899	2428	0	142
2439	1897	2427	0	132
2442	1895	2427	0	131
2445	1897	2426	0	136
2448	1897	2426	0	143
2451	1898	2428	0	134
2454	1898	2429	0	135
2457	1899	2428	0	140
2460	1899	2428	0	138
2463	1898	2427	0	131
2466	1898	2427	0	130
2469	1899	2426	0	134
2472	1899	2426	0	133
2475	1899	2427	0	134
2478	1898	2426	0	132
2481	1897	2425	0	132
2484	1898	2426	0	136
2487	1899	2426	0	141
2490	1900	2427	0	143
2493	1899	2428	0	144
2496	1897	2427	0	134
2499	1894	2426	0	121
2502	1892	2424	0	120
2505	1892	2424	0	119
2508	1892	2424	0	121
2511	1892	2425	0	120
2514	1891	2425	0	128
2517	1890	2425	0	128
2520	1889	2426	0	123
2523	1887	2425	0	114
2526	1886	2424	0	106
2529	1884	2420	0	99
2532	1884	2422	0	95
2535	1884	2418	0	95
2538	1884	2421	0	81
2541	1883	2425	0	74
2544	1883	2426	0	72
2547	1883	2427	0	72
2550	1883	2427	0	75
2553	1883	2426	0	258
2556	1884	2425	0	257
2559	1884	2426	0	256
2562	1884	2427	0	77
2565	1883	2429	0	82
2568	1881	2430	0	83
2571	1880	2430	0	84
2574	1881	2429	0	86
2577	1881	2431	0	87
2580	1882	2431	0	86
2583	1882	2432	0	85
2586	1881	2431	0	86
2589	1881	2431	0	86
2592	1880	2431	0	87
2595	1880	2433	0	88
2598	1879	2431	0	88
2601	1879	2431	0	88
2604	1879	2431	0	86
2607	1879	2433	0	86
2610	1877	2434	0	88
2613	1878	2433	0	87
2616	1878	2433	0	88
2619	1877	2434	0	88
2622	1878	2433	0	86
2625	1878	2432	0	86
2628	1879	2431	0	80
2631	1879	2432	0	84
2634	1879	2434	0	84
2637	1879	2434	0	83
2640	1878	2435	0	82
2643	1878	2435	0	80
2646	1878	2435	0	79
2649	1877	2435	0	79
2652	1877	2435	0	79
2655	1876	2435	0	80
2658	1876	2435	0	81
2661	1876	2435	0	80
2664	1877	2434	0	80
2667	1876	2434	0	80
2670	1876	2433	0	78
2673	1875	2433	0	80
2676	1873	2435	0	94
2679	1875	2431	0	91
2682	1874	2430	0	92
2685	1874	2427	0	89
2688	1875	2427	0	83
2691	1875	2425	0	83
2694	1875	2425	0	80
2697	1876	2420	0	71
2700	1875	2421	0	79
2703	1872	2420	0	84
2706	1871	2419	0	87
2709	1868	2419	0	97
2712	1866	2422	0	99
2715	1865	2423	0	101
2718	1866	2421	0	103
2721	1866	2421	0	104
2724	1866	2421	0	105
2727	1864	2421	0	105
2730	1864	2420	0	105
2733	1865	2421	0	105
2736	1864	2421	0	104
2739	1865	2421	0	104
2742	1866	2419	0	114
2745	1868	2418	0	115
2748	1870	2417	0	120
2751	1873	2417	0	125
2754	1874	2418	0	127
2757	1876	2419	0	130
2760	1877	2420	0	129
2763	1879	2420	0	130
2766	1880	2421	0	131
2769	1881	2421	0	133
2772	1881	2422	0	133
2775	1881	2422	0	133
2778	1883	2422	0	137
2781	1883	2423	0	134
2784	1883	2425	0	138
2787	1886	2427	0	136
2790	1886	2428	0	135
2793	1887	2428	0	135
2796	1886	2429	0	133
2799	1887	2430	0	137
2802	1887	2430	0	136
2805	1886	2430	0	137
2808	1886	2431	0	135
2811	1887	2431	0	134
2814	1888	2431	0	130
2817	1889	2432	0	131
2820	1889	2432	0	130
2823	1890	2431	0	133
2826	1890	2431	0	131
2829	1889	2430	0	129
2832	1889	2429	0	129
2835	1889	2430	0	128
2838	1889	2431	0	130
2841	1889	2432	0	126
2844	1889	2432	0	131
2847	1888	2432	0	129
2850	1889	2432	0	131
2853	1887	2430	0	135
2856	1885	2429	0	139
2859	1882	2427	0	138
2862	1881	2425	0	138
2865	1879	2423	0	133
2868	1877	2420	0	125
2871	1877	2417	0	103
2874	1876	2419	0	97
2877	1873	2419	0	91
2880	1873	2420	0	83
2883	1873	2422	0	75
2886	1873	2424	0	71
2889	1873	2424	0	66
2892	1872	2424	0	61
2895	1873	2425	0	49
2898	1871	2426	0	46
2901	1869	2427	0	44
2904	1867	2429	0	44
2907	1868	2429	0	41
2910	1868	2429	0	34
2913	1864	2430	0	28
2916	1861	2431	0	24
2919	1860	2431	0	25
2922	1858	2432	0	27
2925	1857	2433	0	26
2928	1855	2432	0	23
2931	1855	2432	0	26
2934	1854	2432	0	27
2937	1854	2432	0	27
2940	1854	2433	0	27
2943	1854	2433	0	28
2946	1854	2433	0	27
2949	1855	2433	0	28
2952	1855	2433	0	27
2955	1855	2433	0	29
2958	1856	2433	0	28
2961	1856	2432	0	29
2964	1856	2431	0	31
2967	1856	2433	0	29
2970	1856	2433	0	28
2973	1856	2432	0	25
2976	1856	2433	0	25
2979	1856	2433	0	25
2982	1855	2433	0	26
2985	1855	2434	0	24
2988	1855	2434	0	23
2991	1855	2434	0	24
2994	1855	2434	0	24
2997	1855	2434	0	25
3000	1855	2434	0	25
3003	1855	2434	0	24
3006	1855	2434	0	24
3009	1856	2434	0	24
3012	1856	2433	0	27
3015	1856	2432	0	25
3018	1859	2432	0	22
3021	1861	2432	0	23
3024	1862	2432	0	23
3027	1861	2432	0	24
3030	1862	2432	0	20
3033	1861	2433	0	23
3036	1859	2434	0	26
3039	1859	2434	0	25
3042	1858	2433	0	26
3045	1858	2433	0	23
3048	1858	2433	0	26
3051	1858	2433	0	27
3054	1858	2434	0	25
3057	1858	2434	0	22
3060	1857	2434	0	23
3063	1857	2434	0	22
3066	1857	2434	0	23
3069	1857	2434	0	20
3072	1858	2434	0	20
3075	1857	2434	0	21
3078	1856	2434	0	22
3081	1856	2434	0	22
3084	1856	2434	0	21
3087	1856	2433	0	20
3090	1856	2433	0	20
3093	1856	2433	0	20
3096	1855	2433	0	21
3099	1856	2433	0	22
3102	1856	2433	0	19
3105	1856	2433	0	16
3108	1856	2433	0	17
3111	1857	2433	0	17
3114	1857	2433	0	17
3117	1857	2433	0	16
3120	1856	2433	0	17
3123	1857	2434	0	18
3126	1857	2434	0	13
3129	1858	2434	0	12
3132	1858	2434	0	11
3135	1858	2433	0	12
3138	1858	2433	0	12
3141	1858	2433	0	12
3144	1858	2433	0	11
3147	1858	2433	0	11
3150	1858	2434	0	11
3153	1858	2434	0	11
3156	1858	2434	0	10
3159	1858	2434	0	11
3162	1858	2434	0	11
3165	1857	2434	0	11
3168	1857	2433	0	11
3171	1858	2433	0	12
3174	1858	2434	0	11
3177	1858	2434	0	13
3180	1860	2434	0	13
3183	1861	2433	0	12
3186	1861	2433	0	13
3189	1860	2433	0	16
3192	1859	2433	0	16
3195	1858	2431	0	18
3198	1858	2430	0	17
3201	1859	2430	0	21
3204	1859	2432	0	25
3207	1858	2434	0	26
3210	1854	2434	0	23
3213	1850	2436	0	16
3216	1845	2437	0	6
3219	1841	2436	0	4
3222	1837	2436	0	358
3225	1835	2436	0	357
3228	1834	2436	0	353
3231	1834	2437	0	353
3234	1835	2437	0	352
3237	1838	2438	0	350
3240	1838	2438	0	348
3243	1836	2438	0	347
3246	1834	2439	0	351
3249	1833	2440	0	355
3252	1831	2441	0	0
3255	1828	2439	0	358
3258	1824	2438	0	356
3261	1818	2438	0	359
3264	1814	2438	0	2
3267	1811	2437	0	1
3270	1809	2437	0	3
3273	1808	2438	0	0
3276	1807	2438	0	357
3279	1806	2438	0	354
3282	1804	2438	0	354
3285	1804	2439	0	356
3288	1803	2439	0	354
3291	1804	2438	0	353
3294	1807	2436	0	355
3297	1812	2436	0	351
3300	1817	2426	0	345
3303	1817	2426	0	351
3306	1816	2427	0	352
3309	1812	2430	0	355
3312	1811	2431	0	357
3315	1809	2433	0	0
3318	1805	2434	0	359
3321	1803	2436	0	359
3324	1800	2438	0	3
3327	1797	2438	0	3
3330	1795	2439	0	5
3333	1794	2439	0	1
3336	1795	2440	0	0
3339	1793	2439	0	1
3342	1793	2438	0	0
3345	1791	2439	0	0
3348	1788	2440	0	2
3351	1788	2440	0	2
3354	1786	2440	0	358
3357	1785	2440	0	359
3360	1784	2439	0	359
3363	1786	2438	0	359
3366	1783	2439	0	3
3369	1781	2440	0	6
3372	1781	2439	0	3
3375	1781	2439	0	2
3378	1780	2439	0	359
3381	1778	2440	0	355
3384	1776	2440	0	354
3387	1776	2439	0	359
3390	1775	2439	0	5
3393	1775	2439	0	359
3396	1775	2439	0	359
3399	1778	2438	0	0
3402	1781	2437	0	359
3405	1783	2438	0	0
3408	1785	2437	0	1
3411	1786	2437	0	1
3414	1786	2436	0	5
3417	1787	2436	0	359
3420	1786	2436	0	0
3423	1786	2436	0	358
3426	1787	2437	0	358
3429	1786	2437	0	359
3432	1785	2438	0	0
3435	1782	2438	0	2
3438	1780	2438	0	2
3441	1780	2438	0	1
3444	1777	2438	0	358
3447	1774	2437	0	0
3450	1770	2437	0	2
3453	1769	2437	0	2
3456	1768	2436	0	359
3459	1766	2436	0	357
3462	1765	2435	0	356
3465	1765	2438	0	355
3468	1763	2440	0	351
3471	1761	2440	0	350
3474	1760	2441	0	350
3477	1758	2440	0	352
3480	1757	2439	0	353
3483	1755	2439	0	354
3486	1755	2439	0	352
3489	1758	2441	0	353
3492	1757	2440	0	353
3495	1753	2440	0	355
3498	1751	2441	0	353
3501	1750	2442	0	348
3504	1747	2442	0	348
3507	1746	2442	0	343
3510	1743	2441	0	351
3513	1738	2439	0	358
3516	1730	2440	0	359
3519	1726	2441	0	1
3522	1726	2441	0	2
3525	1726	2441	0	6
3528	1726	2442	0	6
3531	1727	2441	0	0
3534	1727	2440	0	1
3537	1728	2439	0	0
3540	1726	2438	0	356
3543	1723	2435	0	349
3546	1721	2433	0	348
3549	1719	2434	0	345
3552	1716	2434	0	348
3555	1713	2435	0	353
3558	1709	2436	0	352
3561	1707	2436	0	353
3564	1705	2438	0	356
3567	1706	2437	0	352
3570	1702	2439	0	352
3573	1697	2436	0	356
3576	1692	2438	0	2
3579	1691	2438	0	358
3594	1690	2439	0	352
3597	1688	2438	0	350
3600	1682	2436	0	349
3603	1678	2437	0	352
3606	1675	2437	0	351
3609	1672	2438	0	354
3612	1669	2438	0	349
3615	1666	2439	0	352
3618	1662	2440	0	352
3621	1659	2440	0	355
3624	1658	2441	0	354
3627	1657	2442	0	352
3630	1654	2444	0	344
3633	1652	2445	0	341
3636	1651	2444	0	336
3639	1644	2443	0	344
3642	1644	2443	0	346
3645	1643	2443	0	345
3648	1642	2443	0	345
3651	1640	2443	0	346
3654	1640	2444	0	340
3657	1638	2445	0	339
3660	1636	2446	0	338
3663	1634	2446	0	337
3666	1632	2447	0	341
3669	1634	2445	0	336
3672	1634	2445	0	331
3675	1633	2445	0	329
3678	1631	2445	0	329
3681	1629	2444	0	328
3684	1631	2444	0	329
3687	1631	2443	0	331
3690	1634	2444	0	341
3693	1635	2445	0	347
3696	1638	2444	0	348
3699	1642	2442	0	347
3702	1642	2442	0	351
3705	1638	2442	0	356
3708	1635	2442	0	359
3711	1637	2444	0	343
3714	1635	2445	0	356
3717	1633	2447	0	353
3720	1625	2448	0	350
3723	1623	2449	0	351
3726	1619	2449	0	352
3729	1617	2449	0	355
3732	1615	2449	0	355
3735	1607	2447	0	355
3738	1610	2445	0	349
3741	1606	2445	0	353
3744	1604	2444	0	352
3747	1600	2444	0	348
3750	1594	2444	0	352
3753	1589	2443	0	358
3756	1584	2444	0	353
3759	1581	2447	0	347
3762	1582	2445	0	346
3765	1580	2445	0	347
3768	1576	2445	0	350
3771	1570	2445	0	353
3774	1565	2446	0	356
3777	1561	2446	0	356
3780	1554	2446	0	351
3783	1550	2448	0	350
3786	1547	2448	0	349
3789	1542	2448	0	355
3792	1542	2447	0	353
3795	1543	2447	0	355
3798	1541	2448	0	2
3801	1541	2448	0	1
3804	1542	2448	0	358
3807	1541	2447	0	353
3810	1539	2447	0	352
3813	1540	2446	0	352
3816	1541	2446	0	350
3819	1542	2446	0	351
3822	1543	2445	0	355
3825	1539	2446	0	352
3828	1540	2445	0	353
3831	1539	2446	0	348
3834	1537	2447	0	350
3837	1537	2447	0	349
3840	1538	2448	0	351
3843	1538	2448	0	350
3846	1536	2448	0	356
3849	1536	2449	0	353
3852	1536	2449	0	349
3855	1534	2450	0	347
3858	1532	2449	0	344
3861	1530	2448	0	346
3864	1527	2448	0	354
3867	1524	2449	0	6
3870	1526	2447	0	358
3873	1524	2447	0	1
3876	1522	2448	0	9
3879	1526	2447	0	355
3882	1527	2445	0	352
3885	1527	2444	0	350
3888	1532	2442	0	352
3891	1531	2441	0	353
3894	1530	2441	0	357
3897	1529	2442	0	354
3900	1527	2443	0	356
3903	1526	2443	0	351
3906	1528	2444	0	352
3909	1530	2442	0	351
3912	1530	2442	0	357
3915	1522	2442	0	358
3918	1528	2442	0	353
3921	1528	2444	0	353
3924	1528	2443	0	354
3927	1528	2443	0	358
3930	1528	2444	0	353
3933	1527	2444	0	354
3936	1525	2443	0	359
3939	1523	2443	0	358
3942	1519	2443	0	352
3945	1517	2443	0	351
3951	1510	2443	0	355
3954	1507	2444	0	352
3957	1504	2444	0	351
3960	1504	2446	0	349
3963	1509	2441	0	27
3966	1506	2444	0	357
3969	1505	2445	0	358
3972	1505	2445	0	351
3975	1504	2446	0	355
3978	1503	2446	0	354
3981	1502	2446	0	355
3984	1501	2446	0	356
3987	1498	2446	0	353
3990	1496	2446	0	350
3993	1494	2446	0	346
3996	1493	2448	0	351
3999	1492	2448	0	347
4002	1486	2447	0	347
4005	1477	2446	0	354
4008	1472	2447	0	355
4011	1471	2448	0	353
4014	1469	2446	0	9
4017	1465	2445	0	11
4020	1462	2446	0	12
4023	1459	2447	0	1
4026	1459	2447	0	0
4029	1459	2447	0	359
4032	1459	2447	0	358
4035	1460	2448	0	354
4038	1464	2447	0	355
4041	1468	2447	0	353
4044	1471	2446	0	354
4047	1472	2447	0	353
4050	1470	2447	0	353
4053	1470	2446	0	352
4056	1471	2445	0	352
4059	1472	2445	0	354
4062	1472	2446	0	356
4065	1471	2447	0	357
4068	1468	2447	0	357
4071	1467	2447	0	357
4074	1470	2446	0	358
4077	1471	2445	0	358
4080	1473	2445	0	356
4083	1475	2444	0	350
4086	1475	2443	0	345
4089	1476	2443	0	345
4092	1476	2444	0	343
4095	1476	2445	0	342
4098	1475	2446	0	347
4101	1472	2446	0	352
4104	1470	2447	0	355
4107	1469	2447	0	354
4110	1466	2446	0	357
4113	1467	2447	0	357
4116	1468	2446	0	356
4119	1464	2447	0	356
4122	1462	2448	0	351
4125	1461	2448	0	348
4128	1458	2449	0	346
4131	1456	2449	0	346
4134	1457	2448	0	346
4137	1460	2448	0	349
4140	1469	2447	0	352
4143	1476	2446	0	346
4146	1475	2445	0	344
4149	1474	2444	0	339
4152	1473	2445	0	341
4155	1471	2447	0	344
4158	1472	2446	0	342
4161	1471	2446	0	342
4164	1469	2445	0	341
4167	1469	2445	0	342
4170	1472	2446	0	346
4173	1468	2447	0	353
4176	1466	2448	0	351
4179	1462	2448	0	350
4182	1458	2448	0	350
4185	1455	2449	0	347
4188	1452	2448	0	348
4191	1452	2448	0	348
4194	1452	2448	0	348
4197	1454	2448	0	347
4200	1461	2447	0	352
4203	1465	2445	0	356
4206	1474	2443	0	4
4209	1475	2442	0	11
4212	1479	2442	0	30
4215	1479	2442	0	315
4218	1476	2441	0	325
4221	1477	2441	0	319
4224	1476	2442	0	320
4227	1473	2443	0	345
4230	1473	2443	0	342
4233	1474	2446	0	348
4236	1474	2445	0	349
4239	1473	2444	0	326
4242	1473	2443	0	256
4245	1471	2444	0	359
4248	1469	2445	0	311
4251	1467	2444	0	314
4254	1466	2443	0	320
4257	1466	2443	0	322
4260	1468	2444	0	322
4263	1469	2448	0	341
4266	1469	2449	0	347
4269	1470	2446	0	212
4272	1466	2449	0	349
4275	1463	2450	0	349
4278	1459	2450	0	346
4281	1457	2450	0	343
4284	1457	2451	0	344
4287	1456	2451	0	343
4290	1455	2451	0	343
4293	1455	2451	0	337
4296	1453	2450	0	341
4299	1454	2447	0	350
4302	1457	2448	0	350
4305	1460	2447	0	351
4308	1466	2446	0	358
4311	1469	2443	0	21
4314	1471	2442	0	28
4317	1473	2441	0	227
4320	1472	2440	0	17
4323	1474	2440	0	336
4326	1475	2441	0	309
4329	1476	2442	0	304
4332	1474	2444	0	333
4335	1474	2445	0	336
4338	1473	2446	0	338
4341	1472	2447	0	342
4344	1471	2447	0	348
4347	1468	2449	0	345
4350	1465	2448	0	343
4353	1465	2447	0	25
4356	1461	2450	0	346
4359	1459	2450	0	348
4362	1456	2450	0	349
4365	1454	2450	0	347
4368	1452	2451	0	352
4371	1450	2450	0	352
4374	1446	2450	0	352
4377	1442	2449	0	350
4380	1437	2451	0	350
4383	1428	2450	0	350
4386	1424	2448	0	348
4389	1420	2446	0	352
4392	1425	2445	0	349
4395	1424	2445	0	350
4398	1423	2445	0	350
4401	1423	2447	0	347
4404	1422	2448	0	343
4407	1424	2449	0	342
4410	1420	2448	0	344
4413	1418	2448	0	343
4416	1416	2447	0	344
4419	1412	2447	0	347
4422	1408	2445	0	350
4425	1409	2445	0	341
4428	1409	2446	0	340
4431	1407	2447	0	351
4434	1404	2446	0	354
4437	1402	2446	0	355
4440	1403	2446	0	352
4443	1402	2445	0	347
4446	1400	2440	0	331
4449	1400	2438	0	327
4452	1397	2438	0	327
4455	1394	2436	0	332
4458	1387	2435	0	330
4461	1379	2437	0	324
4464	1374	2436	0	319
4467	1371	2435	0	316
4470	1368	2432	0	318
4473	1365	2432	0	321
4476	1363	2426	0	310
4479	1364	2420	0	304
4482	1365	2414	0	299
4485	1365	2414	0	295
4488	1364	2413	0	297
4491	1365	2412	0	299
4494	1364	2412	0	302
4497	1364	2408	0	299
4500	1363	2405	0	298
4503	1362	2403	0	298
4506	1362	2400	0	295
4509	1362	2395	0	296
4512	1359	2388	0	299
4515	1359	2385	0	297
4518	1358	2379	0	289
4521	1356	2375	0	287
4524	1355	2371	0	287
4527	1354	2367	0	290
4530	1353	2361	0	291
4533	1355	2353	0	300
4536	1356	2346	0	309
4539	1353	2343	0	304
4542	1351	2340	0	301
4545	1348	2339	0	300
4548	1344	2336	0	306
4551	1342	2336	0	305
4554	1338	2334	0	305
4557	1334	2332	0	310
4560	1330	2330	0	315
4563	1330	2321	0	318
4566	1324	2322	0	318
4569	1320	2322	0	324
4572	1316	2321	0	322
4575	1313	2320	0	323
4578	1314	2320	0	324
4581	1315	2321	0	322
4584	1314	2318	0	322
4587	1311	2315	0	315
4590	1310	2314	0	315
4593	1308	2315	0	312
4596	1307	2315	0	310
4599	1307	2318	0	304
4602	1307	2320	0	305
4605	1308	2322	0	300
4608	1308	2323	0	306
4611	1306	2323	0	313
4614	1306	2326	0	312
4617	1306	2327	0	318
4620	1306	2326	0	320
4623	1307	2326	0	319
4626	1308	2326	0	320
4629	1308	2326	0	321
4632	1307	2324	0	318
4635	1308	2323	0	311
4638	1310	2322	0	312
4641	1310	2321	0	314
4644	1311	2321	0	322
4647	1310	2321	0	323
4650	1310	2322	0	325
4653	1310	2322	0	325
4656	1311	2323	0	325
4659	1311	2323	0	325
4662	1310	2323	0	326
4665	1311	2323	0	327
4668	1311	2323	0	328
4671	1311	2323	0	328
4674	1311	2324	0	328
4677	1312	2324	0	325
4680	1313	2324	0	324
4683	1315	2326	0	324
4686	1316	2326	0	324
4689	1317	2327	0	323
4692	1317	2327	0	323
4695	1318	2327	0	321
4698	1318	2327	0	320
4701	1319	2327	0	321
4704	1319	2327	0	318
4707	1319	2326	0	317
4710	1319	2326	0	319
4713	1319	2325	0	317
4716	1318	2324	0	315
4719	1317	2324	0	314
4722	1316	2323	0	313
4725	1315	2323	0	315
4728	1314	2322	0	316
4731	1313	2321	0	315
4734	1311	2321	0	312
4737	1310	2321	0	311
4740	1309	2321	0	313
4743	1308	2321	0	311
4746	1308	2321	0	311
4749	1308	2321	0	308
4752	1307	2321	0	311
4755	1307	2320	0	309
4758	1307	2318	0	302
4761	1307	2316	0	303
4764	1307	2315	0	303
4767	1305	2312	0	302
4770	1304	2309	0	302
4773	1305	2305	0	310
4776	1302	2305	0	309
4779	1300	2302	0	309
4782	1300	2301	0	306
4785	1299	2299	0	303
4788	1296	2296	0	295
4791	1291	2292	0	287
4794	1290	2292	0	284
4797	1291	2289	0	281
4800	1291	2286	0	277
4803	1291	2283	0	274
4806	1291	2281	0	269
4809	1290	2279	0	267
4812	1284	2276	0	266
4815	1284	2274	0	266
4818	1281	2269	0	265
4821	1281	2268	0	264
4824	1281	2267	0	267
4827	1286	2270	0	267
4830	1285	2270	0	273
4833	1285	2266	0	278
4836	1283	2263	0	280
4839	1282	2261	0	283
4842	1281	2259	0	283
4845	1284	2255	0	280
4848	1282	2252	0	280
4851	1282	2247	0	282
4854	1281	2243	0	290
4857	1280	2244	0	289
4860	1279	2244	0	286
4863	1278	2243	0	282
4866	1278	2240	0	288
4869	1279	2237	0	293
4872	1278	2237	0	294
4875	1276	2237	0	290
4878	1275	2238	0	294
4881	1274	2237	0	299
4884	1270	2237	0	302
4887	1270	2237	0	304
4890	1268	2238	0	308
4893	1267	2238	0	309
4896	1269	2237	0	304
4899	1269	2238	0	303
4902	1267	2238	0	303
4905	1267	2238	0	312
4908	1267	2238	0	313
4911	1267	2238	0	317
4914	1266	2236	0	321
4917	1265	2232	0	321
4920	1260	2229	0	319
4923	1258	2228	0	312
4926	1257	2225	0	303
4929	1255	2225	0	304
4932	1253	2225	0	309
4935	1252	2221	0	307
4938	1252	2220	0	308
4941	1250	2216	0	306
4944	1249	2213	0	307
4947	1249	2210	0	307
4950	1251	2209	0	308
4953	1251	2207	0	304
4956	1249	2206	0	305
4959	1248	2204	0	301
4962	1246	2206	0	298
4965	1245	2206	0	304
4968	1245	2208	0	308
4971	1245	2211	0	311
4974	1246	2214	0	313
4977	1246	2216	0	307
4980	1246	2217	0	308
4983	1247	2216	0	304
4986	1248	2213	0	308
4989	1249	2212	0	309
4992	1249	2211	0	309
4995	1250	2207	0	316
4998	1250	2205	0	319
5001	1248	2205	0	323
5004	1249	2205	0	321
5007	1246	2207	0	319
5010	1243	2208	0	312
5013	1242	2209	0	309
5016	1243	2206	0	319
5019	1242	2207	0	320
5022	1243	2207	0	320
5025	1242	2207	0	319
5028	1242	2207	0	321
5031	1241	2208	0	321
5034	1241	2209	0	317
5037	1240	2209	0	317
5040	1241	2210	0	312
5043	1241	2210	0	313
5046	1240	2209	0	312
5049	1240	2208	0	310
5052	1240	2208	0	311
5055	1240	2209	0	313
5058	1240	2209	0	314
5061	1240	2207	0	310
5064	1240	2207	0	315
5067	1238	2206	0	315
5070	1237	2205	0	315
5073	1236	2203	0	317
5076	1236	2203	0	319
5079	1235	2203	0	319
5082	1235	2203	0	317
5085	1235	2203	0	316
5088	1235	2203	0	317
5091	1236	2203	0	316
5094	1235	2203	0	314
5097	1236	2204	0	314
5100	1235	2204	0	311
5103	1236	2204	0	313
5106	1235	2204	0	313
5109	1236	2204	0	312
5112	1236	2203	0	311
5115	1237	2203	0	310
5118	1236	2202	0	309
5121	1237	2202	0	309
5124	1236	2202	0	311
5127	1236	2202	0	315
5130	1236	2202	0	315
5133	1236	2202	0	314
5136	1236	2202	0	315
5139	1235	2202	0	315
5142	1235	2202	0	316
5145	1235	2202	0	316
5148	1235	2203	0	316
5151	1234	2203	0	315
5154	1234	2203	0	317
5157	1233	2202	0	315
5160	1233	2202	0	315
5163	1232	2202	0	316
5166	1231	2202	0	313
5169	1231	2201	0	312
5172	1231	2202	0	314
5175	1231	2203	0	314
5178	1230	2201	0	316
5181	1231	2201	0	317
5184	1233	2201	0	322
5187	1233	2200	0	317
5190	1234	2200	0	316
5193	1235	2200	0	318
5196	1235	2200	0	318
5199	1236	2200	0	316
5202	1235	2199	0	318
5205	1234	2199	0	325
5208	1234	2200	0	325
5211	1234	2199	0	320
5214	1233	2197	0	312
5217	1233	2197	0	306
5220	1233	2196	0	296
5223	1234	2196	0	292
5226	1234	2196	0	287
5229	1234	2195	0	278
5232	1236	2196	0	279
5235	1237	2194	0	279
5238	1238	2193	0	279
5241	1238	2192	0	277
5244	1238	2191	0	273
5247	1239	2189	0	273
5250	1239	2190	0	272
5253	1239	2192	0	274
5256	1237	2192	0	272
5259	1236	2192	0	270
5262	1235	2191	0	268
5265	1235	2189	0	269
5268	1233	2191	0	267
5271	1232	2189	0	269
5274	1231	2187	0	274
5277	1228	2186	0	279
5280	1226	2185	0	276
5283	1226	2186	0	284
5286	1227	2186	0	290
5289	1226	2184	0	295
5292	1225	2185	0	297
5295	1224	2184	0	299
5298	1224	2183	0	298
5301	1222	2183	0	299
5304	1222	2183	0	307
5307	1221	2182	0	310
5310	1220	2181	0	312
5313	1220	2182	0	314
5316	1220	2183	0	316
5319	1220	2184	0	316
5322	1219	2183	0	319
5325	1218	2181	0	317
5328	1216	2181	0	315
5331	1211	2180	0	315
5334	1207	2180	0	301
5337	1207	2180	0	303
5340	1206	2179	0	299
5343	1206	2177	0	303
5346	1206	2175	0	299
5349	1205	2174	0	300
5352	1204	2173	0	301
5355	1202	2171	0	304
5358	1200	2172	0	301
5361	1199	2173	0	298
5364	1199	2175	0	297
5367	1201	2175	0	298
5370	1202	2176	0	300
5373	1203	2177	0	302
5376	1204	2177	0	300
5379	1205	2178	0	297
5382	1205	2179	0	295
5385	1206	2178	0	298
5388	1204	2176	0	299
5391	1202	2174	0	300
5394	1200	2172	0	294
5397	1199	2169	0	293
5400	1197	2167	0	293
5403	1196	2166	0	291
5406	1196	2164	0	295
5409	1195	2162	0	307
5412	1195	2158	0	284
5415	1196	2162	0	291
5418	1197	2162	0	288
5421	1197	2162	0	292
5424	1197	2163	0	291
5427	1198	2165	0	294
5430	1198	2164	0	285
5433	1198	2164	0	289
5436	1199	2165	0	289
5439	1199	2164	0	286
5442	1199	2162	0	284
5445	1200	2161	0	289
5448	1200	2161	0	292
5451	1199	2161	0	287
5454	1198	2161	0	283
5457	1196	2158	0	284
5460	1196	2158	0	281
5463	1196	2159	0	272
5466	1195	2158	0	250
5469	1196	2157	0	248
5472	1196	2158	0	248
5475	1197	2157	0	243
5478	1199	2157	0	231
5481	1199	2156	0	228
5484	1199	2156	0	228
5487	1199	2156	0	223
5490	1199	2154	0	225
5493	1198	2155	0	229
5496	1198	2155	0	239
5499	1199	2155	0	239
5502	1199	2155	0	236
5505	1200	2155	0	224
5508	1199	2154	0	220
5511	1198	2154	0	222
5514	1196	2153	0	231
5517	1195	2152	0	236
5520	1192	2152	0	240
5523	1190	2153	0	250
5526	1191	2155	0	256
5529	1190	2154	0	251
5532	1191	2153	0	260
5535	1192	2152	0	239
5538	1193	2150	0	239
5541	1192	2147	0	245
5544	1191	2146	0	243
5547	1191	2147	0	246
5550	1193	2146	0	251
5553	1194	2145	0	257
5556	1193	2142	0	265
5559	1193	2141	0	267
5562	1196	2141	0	275
5565	1198	2139	0	285
5568	1200	2140	0	278
5571	1203	2139	0	263
5574	1202	2139	0	266
5577	1202	2139	0	266
5580	1204	2140	0	267
5583	1199	2143	0	269
5586	1198	2142	0	261
5589	1198	2141	0	264
5592	1198	2143	0	266
5595	1199	2144	0	271
5598	1200	2143	0	270
5601	1199	2142	0	278
5604	1200	2141	0	261
5607	1198	2140	0	259
5610	1197	2140	0	264
5613	1196	2139	0	272
5616	1195	2140	0	269
5619	1194	2140	0	269
5622	1194	2141	0	267
5625	1194	2141	0	267
5628	1195	2141	0	267
5631	1196	2141	0	265
5634	1198	2143	0	264
5637	1198	2143	0	264
5640	1198	2141	0	269
5643	1199	2142	0	263
5646	1200	2140	0	261
5649	1200	2142	0	254
5652	1200	2140	0	258
5655	1199	2140	0	261
5658	1201	2141	0	267
5661	1200	2144	0	272
5664	1202	2144	0	283
5667	1203	2144	0	283
5670	1204	2145	0	286
5673	1203	2144	0	281
5676	1203	2143	0	283
5679	1207	2142	0	280
5682	1206	2142	0	281
5685	1206	2140	0	279
5688	1204	2138	0	285
5691	1200	2135	0	295
5694	1198	2135	0	294
5697	1198	2134	0	288
5700	1197	2132	0	295
5703	1197	2132	0	297
5706	1195	2132	0	302
5709	1193	2133	0	309
5712	1194	2133	0	306
5715	1193	2133	0	306
5718	1193	2133	0	311
5721	1192	2132	0	306
5724	1190	2131	0	303
5727	1190	2131	0	305
5730	1192	2132	0	302
5733	1195	2132	0	297
5736	1197	2132	0	299
5739	1202	2134	0	304
5742	1202	2133	0	299
5745	1204	2136	0	301
5748	1200	2136	0	317
5751	1200	2136	0	318
5754	1199	2140	0	325
5757	1199	2141	0	328
5760	1198	2142	0	326
5763	1197	2144	0	332
5766	1198	2146	0	328
5769	1199	2147	0	328
5772	1200	2150	0	342
5775	1199	2151	0	336
5778	1202	2149	0	329
5781	1201	2147	0	321
5784	1200	2145	0	320
5787	1197	2144	0	319
5790	1195	2141	0	317
5793	1194	2138	0	318
5796	1190	2134	0	319
5799	1189	2132	0	312
5802	1191	2128	0	306
5805	1191	2127	0	304
5808	1189	2126	0	305
5811	1189	2125	0	301
5814	1188	2123	0	300
5817	1188	2124	0	303
5820	1189	2123	0	309
5823	1189	2124	0	307
5826	1188	2125	0	308
5829	1189	2124	0	307
5832	1191	2126	0	299
5835	1191	2127	0	303
5838	1190	2127	0	307
5841	1189	2124	0	309
5844	1187	2123	0	308
5847	1185	2122	0	312
5850	1185	2121	0	311
5853	1185	2119	0	314
5856	1186	2115	0	316
5859	1185	2114	0	317
5862	1184	2113	0	321
5865	1181	2112	0	325
5868	1180	2112	0	324
5871	1181	2112	0	324
5874	1181	2112	0	328
5877	1180	2111	0	328
5880	1180	2111	0	329
5883	1179	2112	0	320
5886	1179	2110	0	327
5889	1179	2110	0	323
5892	1179	2111	0	328
5895	1178	2112	0	318
5898	1177	2110	0	324
5901	1177	2110	0	319
5904	1178	2108	0	311
5907	1182	2108	0	308
5910	1181	2104	0	298
5913	1178	2106	0	320
5916	1177	2105	0	297
5919	1175	2104	0	317
5922	1173	2101	0	296
5925	1172	2098	0	292
5928	1171	2098	0	288
5931	1171	2096	0	292
5934	1171	2096	0	296
5937	1172	2097	0	298
5940	1172	2096	0	292
5943	1171	2096	0	296
5946	1174	2098	0	283
5949	1177	2098	0	293
5952	1175	2096	0	299
5955	1172	2095	0	311
5961	1175	2095	0	296
5964	1171	2091	0	321
5967	1174	2093	0	315
5982	1158	2088	0	336
5985	1163	2086	0	326
5988	1164	2085	0	326
5991	1162	2085	0	339
5994	1160	2082	0	335
5997	1160	2079	0	336
6000	1159	2080	0	339
6003	1160	2079	0	336
6006	1158	2080	0	343
6009	1158	2078	0	341
6012	1158	2078	0	341
6015	1158	2076	0	329
6018	1160	2077	0	327
6021	1160	2078	0	330
6024	1159	2079	0	324
6027	1159	2077	0	317
[truncated: 500 more rows]
