# Supplementary material for: Markerless tracking of an entire honey bee colony
Source: Nat Commun. 2021 Mar 19;12:1733. doi: 10.1038/s41467-021-21769-1 (PMC7979864; doi:10.1038/s41467-021-21769-1)
Supplement: Supplementary file 4 — Description of Additional Supplementary Files [file 41467_2021_21769_MOESM4_ESM.zip › raw_source/fig_5_sup_fig_21_22/S1_trajectories/000483.txt]

0	554	1691	0	255
3	553	1691	0	260
6	553	1690	0	262
9	554	1690	0	263
12	553	1690	0	262
15	553	1691	0	264
18	553	1692	0	267
21	553	1691	0	270
24	553	1690	0	269
27	552	1690	0	266
30	551	1689	0	265
33	551	1689	0	267
36	552	1688	0	267
39	553	1688	0	270
42	554	1688	0	273
45	555	1688	0	273
48	554	1688	0	273
51	553	1687	0	274
54	553	1686	0	269
57	552	1686	0	270
60	552	1686	0	269
63	551	1686	0	269
66	551	1687	0	268
69	551	1687	0	266
72	551	1687	0	267
75	551	1686	0	266
78	551	1686	0	265
81	551	1687	0	265
84	551	1687	0	265
87	551	1687	0	266
90	550	1687	0	264
93	550	1686	0	262
96	550	1686	0	265
99	550	1686	0	266
102	550	1686	0	266
105	550	1685	0	266
108	550	1685	0	266
111	550	1685	0	266
114	550	1685	0	267
117	549	1685	0	266
120	549	1684	0	266
123	550	1684	0	265
126	550	1684	0	265
129	550	1684	0	268
132	550	1684	0	264
135	550	1683	0	263
138	550	1684	0	263
141	550	1683	0	264
144	550	1683	0	263
147	550	1683	0	264
150	550	1683	0	264
153	550	1683	0	260
156	550	1683	0	263
159	550	1683	0	258
162	550	1683	0	255
165	549	1683	0	258
168	549	1683	0	256
171	550	1682	0	257
174	549	1682	0	260
177	549	1682	0	258
180	549	1682	0	259
183	549	1682	0	259
186	549	1682	0	257
189	550	1682	0	256
192	550	1682	0	256
195	550	1682	0	257
198	550	1682	0	257
201	549	1682	0	260
204	549	1683	0	260
207	549	1683	0	260
210	549	1682	0	261
213	549	1682	0	262
216	550	1681	0	258
219	550	1681	0	261
222	550	1680	0	255
225	551	1680	0	250
228	551	1680	0	259
231	551	1680	0	256
234	551	1680	0	260
237	551	1680	0	262
240	551	1680	0	263
243	551	1680	0	259
246	551	1680	0	261
249	551	1680	0	264
252	551	1680	0	262
255	551	1679	0	254
258	551	1679	0	254
261	551	1679	0	256
264	551	1679	0	255
267	551	1678	0	256
270	550	1678	0	256
273	551	1678	0	255
276	551	1678	0	254
279	551	1678	0	254
282	551	1677	0	254
285	551	1677	0	255
288	551	1677	0	254
291	551	1677	0	255
294	550	1678	0	257
297	550	1678	0	257
300	551	1678	0	256
303	552	1679	0	255
306	552	1680	0	254
309	552	1680	0	255
312	553	1680	0	254
315	552	1679	0	256
318	552	1679	0	258
321	552	1679	0	260
324	552	1679	0	260
327	552	1679	0	261
330	552	1679	0	260
333	552	1679	0	259
336	553	1678	0	259
339	553	1677	0	258
342	553	1677	0	257
345	552	1678	0	258
348	552	1678	0	261
351	552	1679	0	260
354	553	1680	0	259
357	552	1681	0	260
360	554	1682	0	266
363	555	1684	0	269
366	558	1685	0	266
369	559	1688	0	277
372	557	1689	0	277
375	557	1690	0	276
378	555	1691	0	275
381	554	1693	0	278
384	553	1694	0	271
387	552	1694	0	262
390	550	1694	0	261
393	550	1694	0	265
396	549	1693	0	265
399	549	1693	0	263
402	548	1694	0	264
405	548	1694	0	266
408	546	1692	0	263
411	546	1692	0	262
414	546	1692	0	260
417	545	1693	0	260
420	545	1693	0	261
423	545	1693	0	262
426	545	1691	0	266
429	545	1691	0	265
432	545	1690	0	264
435	544	1688	0	263
438	543	1688	0	262
441	543	1687	0	264
444	543	1687	0	266
447	543	1687	0	265
450	543	1687	0	266
453	543	1687	0	266
456	543	1687	0	266
459	543	1686	0	265
462	543	1686	0	265
465	543	1686	0	266
468	543	1686	0	266
471	543	1686	0	266
474	543	1686	0	265
477	544	1686	0	265
480	544	1686	0	263
483	544	1687	0	262
486	544	1687	0	262
489	544	1687	0	263
492	544	1687	0	264
495	545	1687	0	265
498	545	1686	0	266
501	545	1685	0	262
504	545	1685	0	262
507	545	1685	0	262
510	545	1685	0	265
513	545	1685	0	263
516	545	1685	0	264
519	545	1686	0	263
522	545	1685	0	264
525	545	1685	0	263
528	545	1685	0	261
531	545	1685	0	261
534	545	1685	0	263
537	545	1686	0	262
540	545	1686	0	261
543	545	1686	0	260
546	546	1686	0	256
549	546	1687	0	256
552	547	1688	0	260
555	548	1689	0	260
558	548	1690	0	252
561	547	1691	0	256
564	547	1691	0	257
567	546	1691	0	258
570	546	1691	0	258
573	547	1691	0	256
576	547	1691	0	255
579	547	1690	0	255
582	547	1690	0	260
585	546	1688	0	266
588	546	1687	0	263
591	545	1687	0	261
594	544	1687	0	262
597	544	1687	0	262
600	544	1687	0	262
603	544	1687	0	263
606	544	1686	0	263
609	544	1686	0	265
612	544	1686	0	266
615	545	1685	0	266
618	545	1685	0	265
621	545	1686	0	265
624	545	1686	0	265
627	545	1686	0	265
630	545	1686	0	265
633	545	1685	0	266
636	545	1685	0	264
639	545	1685	0	265
642	545	1685	0	264
645	545	1685	0	263
648	545	1684	0	263
651	545	1684	0	264
654	545	1683	0	263
657	545	1684	0	264
660	545	1684	0	262
663	545	1684	0	263
666	545	1684	0	262
669	545	1684	0	263
672	545	1684	0	263
675	545	1684	0	264
678	545	1684	0	265
681	545	1684	0	265
684	545	1684	0	263
687	545	1683	0	261
690	545	1683	0	261
693	545	1683	0	261
696	545	1683	0	261
699	546	1683	0	262
702	545	1683	0	261
705	546	1683	0	260
708	545	1683	0	257
711	545	1683	0	257
714	545	1683	0	256
717	545	1683	0	258
720	545	1683	0	258
723	545	1683	0	257
726	545	1683	0	257
729	545	1683	0	258
732	544	1683	0	255
735	544	1682	0	255
738	544	1682	0	255
741	544	1682	0	255
744	545	1682	0	256
747	544	1682	0	256
750	544	1682	0	257
753	544	1682	0	258
756	545	1682	0	258
759	545	1682	0	256
762	545	1682	0	256
765	545	1682	0	255
768	545	1682	0	257
771	545	1682	0	255
774	545	1682	0	256
777	545	1682	0	253
780	546	1683	0	256
783	547	1684	0	258
786	548	1685	0	262
789	548	1685	0	262
792	549	1687	0	259
795	550	1687	0	262
798	549	1687	0	263
801	549	1687	0	263
804	549	1686	0	263
807	549	1685	0	264
810	549	1685	0	265
813	549	1684	0	265
816	548	1684	0	265
819	549	1684	0	263
822	548	1684	0	265
825	548	1685	0	265
828	547	1685	0	265
831	548	1685	0	266
834	548	1685	0	266
837	548	1685	0	266
840	547	1685	0	265
843	548	1684	0	266
846	548	1684	0	268
849	547	1683	0	268
852	548	1683	0	267
855	548	1683	0	267
858	548	1683	0	267
861	548	1683	0	267
864	548	1683	0	267
867	548	1683	0	266
870	548	1683	0	265
873	548	1683	0	265
876	548	1683	0	265
879	549	1683	0	265
882	549	1684	0	263
885	549	1684	0	264
888	548	1684	0	263
891	548	1684	0	264
894	548	1684	0	265
897	548	1684	0	264
900	549	1684	0	265
903	549	1683	0	266
906	549	1683	0	267
909	549	1683	0	267
912	548	1683	0	267
915	548	1683	0	268
918	549	1682	0	267
921	549	1682	0	268
924	549	1682	0	267
927	549	1683	0	268
930	549	1683	0	267
933	549	1683	0	267
936	549	1685	0	264
939	549	1685	0	264
942	551	1685	0	264
945	551	1688	0	266
948	552	1690	0	266
951	553	1691	0	268
954	553	1690	0	272
957	554	1688	0	283
960	554	1688	0	286
963	552	1688	0	288
966	552	1688	0	290
969	551	1688	0	289
972	552	1687	0	286
975	551	1687	0	284
978	551	1687	0	283
981	551	1687	0	286
984	551	1687	0	288
987	550	1686	0	288
990	550	1687	0	289
993	550	1687	0	291
996	549	1687	0	293
999	549	1687	0	290
1002	549	1687	0	291
1005	549	1687	0	289
1008	549	1686	0	284
1011	549	1684	0	280
1014	547	1683	0	285
1017	547	1683	0	284
1020	547	1682	0	284
1023	546	1682	0	285
1026	546	1681	0	286
1029	545	1681	0	287
1032	545	1681	0	289
1035	544	1681	0	289
1038	544	1681	0	291
1041	543	1681	0	293
1044	542	1681	0	294
1047	542	1681	0	295
1050	543	1681	0	295
1053	543	1680	0	292
1056	542	1681	0	296
1059	542	1681	0	295
1062	542	1682	0	297
1065	542	1681	0	292
1068	541	1680	0	292
1071	541	1680	0	291
1074	541	1679	0	293
1077	541	1680	0	292
1080	540	1679	0	293
1083	538	1679	0	300
1086	537	1678	0	302
1089	535	1677	0	300
1092	533	1676	0	297
1095	534	1673	0	293
1098	535	1672	0	296
1101	536	1672	0	298
1104	535	1672	0	298
1107	535	1672	0	297
1110	535	1672	0	298
1113	536	1671	0	300
1116	536	1672	0	302
1119	537	1672	0	304
1122	538	1673	0	307
1125	539	1674	0	307
1128	538	1674	0	308
1131	538	1675	0	307
1134	537	1675	0	309
1137	536	1674	0	309
1140	535	1673	0	312
1143	533	1672	0	319
1146	532	1672	0	320
1149	531	1671	0	322
1152	530	1670	0	323
1155	529	1670	0	324
1158	529	1670	0	327
1161	528	1670	0	328
1164	528	1670	0	328
1167	528	1670	0	329
1170	528	1669	0	328
1173	528	1669	0	328
1176	528	1670	0	327
1179	529	1671	0	326
1182	529	1671	0	328
1185	530	1673	0	329
1188	530	1674	0	332
1191	530	1674	0	335
1194	531	1674	0	335
1197	531	1674	0	335
1200	531	1674	0	330
1203	530	1675	0	331
1206	530	1675	0	331
1209	530	1675	0	333
1212	529	1676	0	336
1215	528	1677	0	336
1218	528	1678	0	338
1221	528	1678	0	338
1224	528	1677	0	335
1227	527	1677	0	334
1230	526	1676	0	334
1233	524	1676	0	333
1236	522	1676	0	333
1239	521	1676	0	334
1242	520	1676	0	338
1245	519	1675	0	338
1248	519	1674	0	335
1251	518	1674	0	335
1254	518	1673	0	333
1257	519	1672	0	338
1260	520	1672	0	339
1263	520	1673	0	339
1266	521	1674	0	337
1269	522	1674	0	339
1272	521	1674	0	340
1275	522	1674	0	341
1278	522	1674	0	341
1281	523	1674	0	342
1284	523	1674	0	346
1287	523	1675	0	347
1290	523	1675	0	347
1293	523	1676	0	350
1296	522	1677	0	351
1299	522	1678	0	355
1302	521	1678	0	355
1305	521	1679	0	357
1308	521	1679	0	0
1311	521	1679	0	359
1314	522	1680	0	4
1317	523	1681	0	7
1320	523	1682	0	10
1323	524	1681	0	10
1326	524	1681	0	11
1329	523	1681	0	11
1332	522	1681	0	15
1335	521	1682	0	18
1338	521	1682	0	21
1341	520	1682	0	24
1344	521	1681	0	24
1347	521	1682	0	23
1350	520	1682	0	29
1353	519	1683	0	32
1356	517	1682	0	33
1359	516	1682	0	36
1362	516	1683	0	35
1365	517	1683	0	32
1368	516	1683	0	33
1371	517	1682	0	34
1374	517	1682	0	37
1377	517	1682	0	37
1380	518	1682	0	35
1383	519	1684	0	29
1386	518	1684	0	31
1389	518	1684	0	29
1392	517	1685	0	27
1395	516	1685	0	25
1398	515	1686	0	24
1401	515	1686	0	23
1404	516	1686	0	20
1407	516	1686	0	20
1410	516	1686	0	21
1413	516	1686	0	20
1416	516	1686	0	20
1419	516	1685	0	18
1422	515	1685	0	17
1425	514	1684	0	17
1428	513	1684	0	17
1431	512	1684	0	16
1434	513	1683	0	14
1437	512	1682	0	11
1440	512	1682	0	9
1443	512	1681	0	9
1446	512	1681	0	9
1449	512	1681	0	7
1452	512	1680	0	6
1455	511	1680	0	4
1458	511	1680	0	2
1461	510	1680	0	1
1464	509	1680	0	0
1467	508	1680	0	0
1470	508	1680	0	359
1473	507	1680	0	359
1476	506	1679	0	355
1479	504	1679	0	358
1482	501	1679	0	359
1485	500	1680	0	359
1488	499	1680	0	0
1491	498	1682	0	2
1494	497	1682	0	2
1497	498	1682	0	1
1500	498	1682	0	0
1503	501	1682	0	356
1506	503	1680	0	359
1509	505	1680	0	355
1512	506	1679	0	354
1515	506	1677	0	354
1518	507	1677	0	352
1521	507	1675	0	352
1524	507	1675	0	352
1527	508	1674	0	353
1530	508	1674	0	352
1533	508	1674	0	347
1536	508	1673	0	347
1539	508	1672	0	342
1542	509	1671	0	337
1545	509	1670	0	334
1548	508	1669	0	332
1551	509	1669	0	331
1554	508	1669	0	331
1557	508	1669	0	330
1560	508	1669	0	327
1563	509	1669	0	328
1566	510	1669	0	327
1569	511	1670	0	328
1572	512	1670	0	327
1575	513	1670	0	322
1578	513	1670	0	318
1581	514	1670	0	312
1584	515	1670	0	309
1587	515	1670	0	306
1590	514	1670	0	307
1593	514	1670	0	305
1596	514	1670	0	305
1599	515	1670	0	305
1602	515	1670	0	302
1605	514	1671	0	299
1608	515	1670	0	292
1611	515	1669	0	289
1614	515	1670	0	283
1617	515	1670	0	287
1620	515	1672	0	290
1623	513	1671	0	293
1626	512	1670	0	294
1629	511	1668	0	296
1632	510	1667	0	293
1635	509	1668	0	292
1638	509	1667	0	290
1641	510	1667	0	291
1644	509	1667	0	295
1647	510	1667	0	292
1650	510	1667	0	292
1653	512	1666	0	286
1656	511	1666	0	286
1659	511	1666	0	288
1662	510	1665	0	290
1665	510	1665	0	288
1668	510	1665	0	289
1671	512	1665	0	287
1674	513	1665	0	285
1677	513	1666	0	283
1680	513	1666	0	282
1683	513	1666	0	284
1686	513	1666	0	286
1689	513	1666	0	284
1692	513	1666	0	285
1695	513	1666	0	286
1698	513	1666	0	286
1701	513	1666	0	286
1704	513	1666	0	286
1707	513	1666	0	287
1710	513	1666	0	288
1713	513	1666	0	288
1716	513	1666	0	287
1719	513	1667	0	292
1722	512	1667	0	292
1725	512	1667	0	292
1728	511	1667	0	289
1731	509	1666	0	295
1734	508	1664	0	294
1737	507	1664	0	293
1740	508	1663	0	292
1743	508	1662	0	297
1746	510	1662	0	297
1749	512	1663	0	292
1752	513	1664	0	291
1755	513	1664	0	289
1758	514	1664	0	289
1761	514	1666	0	287
1764	514	1666	0	286
1767	514	1666	0	283
1770	514	1667	0	281
1773	514	1667	0	278
1776	515	1668	0	268
1779	520	1669	0	265
1782	520	1669	0	261
1785	521	1670	0	249
1788	522	1671	0	247
1791	522	1670	0	239
1794	524	1670	0	236
1797	526	1672	0	232
1800	529	1674	0	224
1803	529	1673	0	217
1806	531	1674	0	215
1809	531	1674	0	214
1812	531	1675	0	210
1815	530	1676	0	206
1818	530	1676	0	208
1821	530	1676	0	209
1824	530	1676	0	210
1827	530	1676	0	209
1830	530	1676	0	209
1833	530	1676	0	207
1836	530	1676	0	209
1839	530	1676	0	209
1842	530	1676	0	209
1845	530	1676	0	209
1848	530	1676	0	210
1851	530	1676	0	206
1854	530	1677	0	207
1857	529	1677	0	207
1860	530	1676	0	217
1863	530	1676	0	219
1866	531	1676	0	218
1869	532	1677	0	217
1872	532	1677	0	213
1875	532	1677	0	213
1878	532	1677	0	213
1881	533	1677	0	213
1884	533	1677	0	213
1887	533	1677	0	215
1890	533	1677	0	216
1893	533	1677	0	216
1896	533	1677	0	217
1899	533	1677	0	215
1902	533	1677	0	215
1905	533	1677	0	213
1908	533	1678	0	208
1911	534	1679	0	203
1914	535	1680	0	198
1917	535	1680	0	199
1920	536	1682	0	199
1923	536	1682	0	200
1926	536	1682	0	203
1929	537	1683	0	202
1932	538	1682	0	202
1935	538	1683	0	197
1938	540	1685	0	189
1941	541	1685	0	186
1944	541	1685	0	188
1947	542	1685	0	184
1950	544	1685	0	184
1953	546	1685	0	187
1956	547	1685	0	188
1959	548	1684	0	189
1962	550	1684	0	187
1965	551	1684	0	187
1968	553	1683	0	189
1971	553	1683	0	187
1974	553	1683	0	188
1977	553	1683	0	187
1980	551	1684	0	186
1983	550	1685	0	188
1986	550	1685	0	188
1989	550	1685	0	187
1992	550	1685	0	185
1995	552	1686	0	187
1998	552	1687	0	190
2001	552	1687	0	190
2004	552	1687	0	193
2007	552	1687	0	190
2010	552	1687	0	194
2013	552	1686	0	194
2016	552	1686	0	195
2019	551	1686	0	194
2022	551	1686	0	194
2025	552	1686	0	194
2028	552	1686	0	193
2031	552	1686	0	194
2034	552	1686	0	193
2037	552	1686	0	192
2040	552	1686	0	193
2043	552	1686	0	195
2046	552	1686	0	195
2049	551	1687	0	201
2052	550	1686	0	201
2055	548	1687	0	199
2058	547	1686	0	196
2061	547	1687	0	196
2064	546	1686	0	195
2067	545	1686	0	193
2070	547	1687	0	195
2073	548	1687	0	195
2076	548	1687	0	195
2079	547	1686	0	196
2082	547	1685	0	194
2085	548	1685	0	194
2088	548	1684	0	192
2091	548	1683	0	188
2094	548	1682	0	187
2097	548	1682	0	186
2100	548	1681	0	185
2103	548	1680	0	188
2106	548	1680	0	188
2109	548	1681	0	186
2112	548	1681	0	186
2115	548	1680	0	187
2118	549	1681	0	185
2121	549	1681	0	186
2124	550	1682	0	187
2127	551	1682	0	187
2130	551	1682	0	187
2133	552	1682	0	188
2136	552	1682	0	186
2139	553	1682	0	187
2142	553	1682	0	186
2145	553	1682	0	187
2148	553	1683	0	187
2151	552	1683	0	186
2154	553	1683	0	184
2157	553	1683	0	184
2160	553	1683	0	183
2163	553	1683	0	183
2166	554	1683	0	183
2169	553	1683	0	184
2172	553	1683	0	184
2175	553	1684	0	184
2178	553	1684	0	184
2181	553	1684	0	184
2184	554	1684	0	185
2187	553	1684	0	184
2190	553	1684	0	185
2193	554	1684	0	184
2196	553	1684	0	185
2199	553	1683	0	185
2202	553	1684	0	185
2205	554	1683	0	186
2208	554	1683	0	186
2211	554	1683	0	185
2214	554	1683	0	187
2217	554	1683	0	186
2220	554	1683	0	185
2223	554	1683	0	186
2226	553	1683	0	186
2229	553	1684	0	188
2232	552	1684	0	190
2235	550	1685	0	195
2238	549	1685	0	196
2241	550	1685	0	194
2244	551	1684	0	191
2247	551	1684	0	190
2250	551	1684	0	185
2253	551	1683	0	183
2256	552	1682	0	187
2259	552	1682	0	187
2262	552	1683	0	186
2265	552	1683	0	187
2268	552	1683	0	186
2271	552	1683	0	186
2274	552	1683	0	186
2277	552	1683	0	186
2280	552	1683	0	188
2283	551	1683	0	190
2286	552	1683	0	191
2289	552	1682	0	192
2292	552	1682	0	195
2295	552	1682	0	196
2298	552	1682	0	196
2301	552	1682	0	195
2304	552	1682	0	195
2307	552	1682	0	194
2310	552	1682	0	196
2313	552	1682	0	195
2316	552	1682	0	196
2319	552	1682	0	196
2322	552	1682	0	194
2325	551	1682	0	195
2328	551	1682	0	195
2331	551	1683	0	196
2334	551	1683	0	195
2337	551	1683	0	196
2340	551	1683	0	196
2343	552	1683	0	197
2346	552	1683	0	197
2349	552	1683	0	197
2352	551	1683	0	198
2355	551	1683	0	197
2358	551	1683	0	196
2361	550	1685	0	201
2364	548	1685	0	201
2367	546	1685	0	202
2370	545	1683	0	199
2373	545	1683	0	193
2376	543	1684	0	190
2379	542	1684	0	190
2382	542	1683	0	190
2385	543	1682	0	191
2388	545	1681	0	192
2391	546	1680	0	192
2394	547	1678	0	194
2397	548	1678	0	194
2400	549	1678	0	193
2403	549	1678	0	193
2406	549	1677	0	194
2409	549	1678	0	194
2412	550	1678	0	195
2415	550	1678	0	194
2418	550	1677	0	195
2421	551	1678	0	193
2424	551	1678	0	194
2427	552	1679	0	193
2430	552	1680	0	189
2433	552	1681	0	186
2436	553	1682	0	188
2439	552	1681	0	187
2442	552	1681	0	187
2445	552	1681	0	186
2448	552	1681	0	186
2451	552	1682	0	187
2454	551	1682	0	188
2457	550	1682	0	190
2460	548	1682	0	191
2463	547	1683	0	192
2466	547	1683	0	194
2469	548	1683	0	194
2472	548	1683	0	192
2475	548	1682	0	193
2478	547	1682	0	192
2481	548	1681	0	194
2484	549	1681	0	194
2487	548	1681	0	193
2490	548	1680	0	192
2493	548	1680	0	195
2496	548	1680	0	195
2499	548	1680	0	195
2502	548	1680	0	196
2505	548	1680	0	195
2508	547	1679	0	197
2511	546	1679	0	199
2514	546	1679	0	197
2517	546	1679	0	200
2520	547	1679	0	198
2523	548	1680	0	197
2526	548	1681	0	193
2529	548	1681	0	193
2532	548	1681	0	192
2535	548	1681	0	191
2538	548	1682	0	189
2541	549	1682	0	192
2544	548	1681	0	196
2547	546	1679	0	200
2550	544	1679	0	201
2553	545	1680	0	202
2556	544	1680	0	198
2559	543	1679	0	194
2562	543	1679	0	195
2565	542	1678	0	196
2568	541	1679	0	197
2571	541	1679	0	201
2574	542	1679	0	204
2577	541	1679	0	206
2580	541	1679	0	208
2583	540	1680	0	207
2586	539	1681	0	214
2589	537	1681	0	228
2592	536	1681	0	230
2595	534	1680	0	236
2598	534	1680	0	238
2601	533	1681	0	238
2604	533	1680	0	239
2607	533	1680	0	239
2610	533	1680	0	239
2613	532	1679	0	242
2616	532	1678	0	244
2619	532	1677	0	245
2622	531	1677	0	248
2625	530	1676	0	255
2628	529	1674	0	263
2631	529	1673	0	265
2634	529	1671	0	267
2637	528	1671	0	267
2640	528	1671	0	270
2643	529	1672	0	272
2646	530	1671	0	276
2649	533	1671	0	279
2652	535	1671	0	283
2655	535	1672	0	287
2658	537	1674	0	290
2661	536	1674	0	291
2664	536	1674	0	291
2667	536	1673	0	291
2670	536	1673	0	290
2673	536	1673	0	292
2676	536	1673	0	290
2679	537	1673	0	290
2682	537	1673	0	291
2685	537	1673	0	292
2688	536	1673	0	289
2691	536	1672	0	290
2694	537	1673	0	290
2697	537	1673	0	290
2700	537	1672	0	290
2703	537	1673	0	293
2706	536	1673	0	292
2709	535	1672	0	294
2712	535	1672	0	296
2715	534	1671	0	296
2718	533	1671	0	299
2721	532	1671	0	304
2724	531	1671	0	307
2727	529	1670	0	310
2730	528	1669	0	313
2733	528	1669	0	312
2736	527	1669	0	312
2739	526	1669	0	314
2742	525	1667	0	316
2745	526	1667	0	314
2748	526	1666	0	313
2751	526	1666	0	312
2754	525	1665	0	313
2757	525	1664	0	314
2760	522	1662	0	316
2763	521	1661	0	318
2766	520	1660	0	313
2769	518	1659	0	314
2772	516	1660	0	317
2775	515	1657	0	313
2778	514	1655	0	314
2781	515	1655	0	313
2784	517	1655	0	318
2787	516	1656	0	316
2790	514	1656	0	316
2793	514	1657	0	315
2796	515	1658	0	316
2799	515	1659	0	318
2802	515	1660	0	321
2805	517	1661	0	325
2808	517	1661	0	330
2811	516	1663	0	338
2814	516	1664	0	345
2817	516	1665	0	349
2820	516	1665	0	347
2823	516	1666	0	350
2826	515	1666	0	353
2829	516	1668	0	356
2832	516	1668	0	356
2835	515	1668	0	356
2838	515	1669	0	358
2841	515	1669	0	358
2844	515	1669	0	358
2847	514	1669	0	357
2850	514	1668	0	355
2853	515	1668	0	353
2856	516	1669	0	355
2859	517	1669	0	350
2862	518	1669	0	350
2865	517	1669	0	353
2868	516	1669	0	354
2871	516	1669	0	355
2874	517	1667	0	356
2877	517	1667	0	359
2880	518	1667	0	3
2883	519	1667	0	9
2886	521	1666	0	11
2889	521	1665	0	6
2892	521	1665	0	8
2895	521	1665	0	8
2898	521	1665	0	8
2901	521	1665	0	9
2904	521	1665	0	7
2907	521	1664	0	6
2910	521	1665	0	6
2913	521	1665	0	5
2916	520	1664	0	1
2919	519	1664	0	359
2922	519	1663	0	359
2925	519	1663	0	359
2928	520	1663	0	358
2931	520	1663	0	356
2934	520	1663	0	356
2937	520	1662	0	357
2940	520	1661	0	355
2943	521	1661	0	355
2946	521	1661	0	356
2949	521	1661	0	357
2952	521	1661	0	358
2955	521	1661	0	359
2958	521	1661	0	359
2961	521	1661	0	358
2964	520	1661	0	357
2967	520	1661	0	356
2970	521	1661	0	353
2973	522	1660	0	350
2976	521	1660	0	350
2979	521	1659	0	347
2982	521	1658	0	342
2985	521	1657	0	339
2988	520	1657	0	335
2991	520	1656	0	328
2994	519	1656	0	327
2997	518	1656	0	329
3000	517	1656	0	324
3003	516	1656	0	324
3006	516	1654	0	325
3009	515	1655	0	325
3012	516	1655	0	326
3015	516	1656	0	321
3018	518	1658	0	320
3021	519	1659	0	325
3024	519	1659	0	328
3027	519	1660	0	329
3030	521	1660	0	336
3033	521	1660	0	343
3036	521	1660	0	344
3039	520	1661	0	340
3042	521	1661	0	344
3045	522	1663	0	350
3048	521	1665	0	356
3051	520	1666	0	0
3054	520	1667	0	1
3057	519	1667	0	4
3060	520	1668	0	6
3063	520	1668	0	8
3066	520	1669	0	10
3069	520	1669	0	10
3072	519	1669	0	11
3075	519	1670	0	11
3078	519	1670	0	11
3081	519	1671	0	16
3084	518	1671	0	19
3087	518	1671	0	24
3090	518	1672	0	27
3093	518	1673	0	29
3096	519	1674	0	28
3099	519	1675	0	29
3102	519	1675	0	30
3105	518	1677	0	32
3108	517	1678	0	37
3111	516	1680	0	36
3114	515	1680	0	37
3117	515	1681	0	36
3120	516	1680	0	37
3123	516	1682	0	38
3126	516	1682	0	37
3129	516	1682	0	37
3132	516	1682	0	37
3135	515	1681	0	34
3138	514	1680	0	36
3141	514	1679	0	36
3144	513	1678	0	39
3147	512	1677	0	43
3150	510	1675	0	50
3153	508	1677	0	51
3156	503	1680	0	55
3159	504	1681	0	60
3162	502	1682	0	57
3165	502	1683	0	55
3168	505	1683	0	50
3171	506	1683	0	57
3174	507	1682	0	59
3177	506	1680	0	55
3180	507	1680	0	54
3183	506	1684	0	53
3186	506	1684	0	53
3189	509	1681	0	49
3192	510	1681	0	52
3195	510	1680	0	50
3198	510	1680	0	50
3201	510	1680	0	48
3204	510	1680	0	47
3207	510	1681	0	48
3210	509	1681	0	47
3213	510	1681	0	50
3216	510	1681	0	49
3219	509	1681	0	51
3222	509	1680	0	53
3225	507	1680	0	54
3228	505	1684	0	57
3231	507	1680	0	57
3234	507	1680	0	57
3237	507	1680	0	58
3240	507	1680	0	55
3243	507	1681	0	58
3246	507	1682	0	57
3249	507	1682	0	56
3252	506	1682	0	56
3255	506	1682	0	55
3258	506	1682	0	55
3261	506	1683	0	54
3264	506	1682	0	54
3267	506	1683	0	55
3270	506	1683	0	54
3273	505	1683	0	54
3276	505	1683	0	54
3279	505	1683	0	54
3282	504	1683	0	53
3285	504	1684	0	52
3288	504	1684	0	50
3291	504	1684	0	50
3294	504	1684	0	49
3297	503	1685	0	52
3300	504	1684	0	52
3303	503	1684	0	51
3306	504	1684	0	49
3309	505	1684	0	49
3312	506	1684	0	49
3315	506	1684	0	47
3318	506	1684	0	49
3321	506	1684	0	50
3324	506	1683	0	47
3327	506	1683	0	50
3330	506	1682	0	48
3333	505	1682	0	48
3336	505	1682	0	48
3339	506	1682	0	48
3342	507	1683	0	54
3345	508	1682	0	54
3348	508	1681	0	55
3351	507	1681	0	56
3354	507	1680	0	59
3357	507	1680	0	59
3360	507	1679	0	59
3363	507	1679	0	59
3366	508	1679	0	63
3369	508	1679	0	65
3372	507	1679	0	67
3375	507	1680	0	65
3378	508	1680	0	65
3381	507	1680	0	64
3384	507	1680	0	64
3387	506	1681	0	60
3390	506	1682	0	55
3393	506	1682	0	54
3396	506	1682	0	54
3399	507	1683	0	54
3402	507	1683	0	54
3405	506	1683	0	54
3408	507	1683	0	56
3411	507	1682	0	56
3414	507	1683	0	54
3417	507	1682	0	54
3420	507	1682	0	53
3423	507	1682	0	54
3426	507	1682	0	54
3429	507	1681	0	58
3432	507	1680	0	60
3435	507	1680	0	60
3438	510	1679	0	59
3441	510	1678	0	59
3444	511	1677	0	56
3447	511	1676	0	58
3450	511	1675	0	58
3453	511	1675	0	58
3456	510	1675	0	54
3459	510	1674	0	61
3462	511	1674	0	58
3465	511	1674	0	62
3468	510	1674	0	62
3471	509	1674	0	62
3474	509	1675	0	63
3477	509	1676	0	63
3480	509	1678	0	62
3483	510	1678	0	63
3486	510	1678	0	60
3489	510	1675	0	61
3492	509	1673	0	60
3495	509	1673	0	60
3498	509	1672	0	61
3501	512	1671	0	68
3504	512	1671	0	68
3507	511	1671	0	64
3510	510	1669	0	62
3513	510	1669	0	64
3516	510	1669	0	63
3519	508	1670	0	66
3522	509	1670	0	66
3525	510	1671	0	66
3528	512	1671	0	66
3531	513	1670	0	67
3534	513	1670	0	67
3537	513	1670	0	67
3540	512	1669	0	67
3543	512	1668	0	71
3546	514	1667	0	70
3549	516	1665	0	69
3552	517	1664	0	69
3555	519	1665	0	76
3558	519	1664	0	80
3561	520	1665	0	78
3564	517	1663	0	91
3567	517	1659	0	98
3570	517	1658	0	99
3573	516	1658	0	97
3576	517	1659	0	98
3579	518	1661	0	94
3582	518	1662	0	94
3585	519	1661	0	93
3588	520	1661	0	97
3591	521	1661	0	101
3594	521	1661	0	98
3597	520	1661	0	94
3600	520	1660	0	94
3603	521	1661	0	93
3606	521	1660	0	93
3609	522	1660	0	93
3612	522	1661	0	97
3615	521	1660	0	103
3618	519	1654	0	286
3621	520	1654	0	282
3624	521	1659	0	99
3627	521	1659	0	100
3630	521	1659	0	100
3633	521	1659	0	102
3636	521	1659	0	104
3639	522	1659	0	98
3642	521	1659	0	98
3645	522	1660	0	98
3648	521	1659	0	100
3651	521	1659	0	102
3654	521	1659	0	102
3657	521	1659	0	107
3660	522	1659	0	105
3663	522	1660	0	105
3666	522	1660	0	103
3669	522	1659	0	99
3672	522	1660	0	102
3675	523	1660	0	94
3678	523	1660	0	97
3681	524	1661	0	98
3684	524	1660	0	97
3687	524	1660	0	100
3690	524	1660	0	96
3693	524	1660	0	103
3696	522	1660	0	108
3699	523	1659	0	114
3702	523	1658	0	118
3705	523	1658	0	113
3708	523	1658	0	107
3711	522	1658	0	104
3714	522	1658	0	107
3717	521	1659	0	109
3720	521	1659	0	108
3723	521	1659	0	109
3726	521	1659	0	106
3729	521	1659	0	109
3732	521	1660	0	108
3735	521	1659	0	109
3738	521	1660	0	102
3741	521	1660	0	104
3744	521	1660	0	104
3747	521	1660	0	104
3750	521	1660	0	102
3753	521	1660	0	103
3756	521	1660	0	102
3759	521	1660	0	103
3762	521	1661	0	103
3765	520	1660	0	103
3768	520	1660	0	107
3771	521	1659	0	110
3774	521	1659	0	106
3777	521	1658	0	109
3780	521	1658	0	108
3783	521	1657	0	110
3786	521	1657	0	109
3789	521	1658	0	111
3792	521	1658	0	111
3795	521	1657	0	108
3798	520	1656	0	113
3801	521	1658	0	108
3804	521	1657	0	107
3807	521	1657	0	105
3810	520	1657	0	107
3813	516	1652	0	299
3816	516	1652	0	299
3819	520	1659	0	106
3822	521	1660	0	104
3825	520	1659	0	105
3828	520	1659	0	106
3831	520	1658	0	106
3834	521	1659	0	105
3837	523	1662	0	101
3840	525	1663	0	101
3843	526	1664	0	105
3846	528	1664	0	112
3849	531	1665	0	115
3852	533	1666	0	117
3855	533	1668	0	120
3858	534	1667	0	122
3861	535	1667	0	124
3864	536	1667	0	127
3867	537	1666	0	127
3870	538	1666	0	128
3873	537	1666	0	132
3876	537	1666	0	134
3879	537	1665	0	139
3882	539	1661	0	150
3885	540	1661	0	151
3888	540	1661	0	153
3891	544	1663	0	150
3894	544	1663	0	148
3897	544	1663	0	150
3900	545	1663	0	146
3903	546	1665	0	143
3906	546	1666	0	141
3909	547	1666	0	143
3912	546	1666	0	144
3915	545	1667	0	148
3918	545	1667	0	150
3921	545	1667	0	151
3924	545	1668	0	152
3927	545	1668	0	152
3930	545	1668	0	152
3933	545	1667	0	150
3936	545	1667	0	150
3939	545	1667	0	148
3942	545	1667	0	150
3945	545	1667	0	151
3948	544	1667	0	152
3951	544	1667	0	152
3954	544	1667	0	150
3957	544	1666	0	147
3960	543	1667	0	151
3963	543	1668	0	150
3966	544	1668	0	154
3969	547	1669	0	155
3972	547	1668	0	153
3975	548	1669	0	153
3978	549	1670	0	156
3981	550	1671	0	158
3984	551	1672	0	159
3987	551	1672	0	157
3990	551	1673	0	159
3993	550	1673	0	156
3996	550	1673	0	154
3999	550	1673	0	155
4002	550	1674	0	157
4005	552	1673	0	160
4008	553	1673	0	156
4011	554	1673	0	154
4014	554	1673	0	154
4017	554	1674	0	155
4020	553	1674	0	156
4023	553	1674	0	157
4026	553	1674	0	157
4029	552	1674	0	159
4032	552	1675	0	159
4035	553	1675	0	160
4038	553	1675	0	161
4041	553	1675	0	161
4044	553	1675	0	162
4047	554	1675	0	162
4050	554	1675	0	163
4053	553	1674	0	164
4056	551	1673	0	161
4059	550	1672	0	164
4062	548	1673	0	163
4065	548	1671	0	164
4068	549	1669	0	168
4071	549	1669	0	163
4074	549	1668	0	158
4077	549	1669	0	156
4080	550	1669	0	153
4083	550	1668	0	149
4086	552	1670	0	149
4089	551	1670	0	140
4092	549	1669	0	135
4095	548	1670	0	131
4098	548	1669	0	127
4101	548	1671	0	118
4104	547	1671	0	115
4107	546	1673	0	107
4110	546	1673	0	106
4113	546	1674	0	102
4116	546	1675	0	100
4119	545	1675	0	92
4122	544	1676	0	97
4125	545	1676	0	97
4128	546	1676	0	97
4131	546	1677	0	97
4134	546	1677	0	94
4137	547	1677	0	94
4140	547	1677	0	92
4143	547	1677	0	92
4146	547	1677	0	92
4149	546	1677	0	95
4152	547	1677	0	93
4155	548	1677	0	91
4158	547	1677	0	88
4161	547	1677	0	91
4164	548	1676	0	93
4167	548	1675	0	95
4170	549	1675	0	86
4173	549	1674	0	85
4176	548	1675	0	90
4179	546	1674	0	93
4182	546	1674	0	98
4185	546	1673	0	104
4188	546	1674	0	100
4191	545	1674	0	100
4194	545	1675	0	98
4197	544	1675	0	100
4200	543	1675	0	103
4203	543	1675	0	103
4206	542	1674	0	103
4209	543	1674	0	103
4212	543	1674	0	104
4215	543	1675	0	102
4218	542	1675	0	101
4221	542	1675	0	101
4224	542	1675	0	101
4227	542	1676	0	99
4230	541	1676	0	99
4233	541	1678	0	103
4236	542	1679	0	103
4239	542	1679	0	106
4242	542	1679	0	105
4245	542	1679	0	102
4248	542	1680	0	104
4251	543	1681	0	104
4254	542	1681	0	100
4257	542	1681	0	103
4260	542	1681	0	110
4263	541	1680	0	113
4266	541	1680	0	115
4269	541	1680	0	118
4272	541	1680	0	125
4275	541	1680	0	118
4278	541	1680	0	118
4281	541	1680	0	117
4284	541	1680	0	120
4287	541	1680	0	129
4290	541	1680	0	139
4293	542	1680	0	114
4296	542	1680	0	112
4299	542	1680	0	111
4302	541	1680	0	113
4305	541	1680	0	144
4308	541	1681	0	141
4311	541	1680	0	144
4314	541	1681	0	167
4317	541	1681	0	168
4320	542	1680	0	145
4323	542	1680	0	112
4326	542	1681	0	110
4329	542	1681	0	109
4332	541	1681	0	162
4335	542	1681	0	108
4338	543	1681	0	101
4341	543	1681	0	98
4344	543	1681	0	99
4347	543	1681	0	100
4350	543	1681	0	99
4353	543	1681	0	100
4356	543	1681	0	100
4359	544	1681	0	99
4362	545	1680	0	95
4365	546	1679	0	96
4368	547	1679	0	93
4371	547	1679	0	89
4374	546	1679	0	93
4377	546	1680	0	96
4380	546	1681	0	97
4383	546	1681	0	97
4386	546	1681	0	97
4389	545	1681	0	97
4392	546	1681	0	96
4395	545	1680	0	96
4398	545	1680	0	97
4401	545	1680	0	98
4404	545	1681	0	97
4407	544	1680	0	99
4410	544	1680	0	101
4413	544	1680	0	99
4416	543	1680	0	97
4419	543	1681	0	98
4422	543	1681	0	104
4425	542	1681	0	103
4428	543	1680	0	99
4431	544	1681	0	98
4434	545	1680	0	97
4437	544	1679	0	97
4440	545	1678	0	98
4443	544	1676	0	95
4446	543	1676	0	98
4449	543	1676	0	97
4452	544	1676	0	93
4455	544	1675	0	99
4458	546	1676	0	100
4461	547	1678	0	106
4464	547	1679	0	112
4467	547	1680	0	116
4470	548	1682	0	113
4473	550	1684	0	109
4476	551	1685	0	107
4479	551	1685	0	112
4482	550	1685	0	112
4485	551	1684	0	121
4488	550	1684	0	119
4491	550	1684	0	119
4494	551	1683	0	122
4497	552	1684	0	127
4500	554	1684	0	123
4503	556	1685	0	126
4506	557	1686	0	125
4509	558	1686	0	125
4512	557	1687	0	128
4515	557	1687	0	129
4518	557	1689	0	128
4521	557	1691	0	124
4524	558	1691	0	125
4527	558	1692	0	128
4530	558	1693	0	129
4533	558	1693	0	130
4536	558	1693	0	132
4539	558	1695	0	136
4542	558	1696	0	137
4545	559	1698	0	132
4548	559	1698	0	131
4551	559	1697	0	143
4554	558	1696	0	140
4557	557	1694	0	136
4560	556	1693	0	146
4563	556	1689	0	150
4566	557	1689	0	158
4569	559	1689	0	164
4572	561	1690	0	167
4575	561	1692	0	162
4578	560	1691	0	164
4581	561	1692	0	168
4584	562	1692	0	168
4587	565	1691	0	162
4590	565	1693	0	162
4593	566	1694	0	167
4596	566	1695	0	164
4599	566	1694	0	168
4602	567	1692	0	180
4605	568	1692	0	181
4608	568	1692	0	182
4611	569	1692	0	178
4614	571	1692	0	175
4617	573	1692	0	175
4620	575	1693	0	176
4623	576	1692	0	177
4626	576	1693	0	179
4629	577	1694	0	179
4632	577	1694	0	178
4635	577	1695	0	180
4638	578	1695	0	180
4641	579	1695	0	175
4644	581	1694	0	178
4647	583	1693	0	177
4650	585	1693	0	176
4653	585	1693	0	176
4656	585	1694	0	179
4659	586	1694	0	183
4662	586	1694	0	181
4665	586	1694	0	179
4668	586	1694	0	177
4671	585	1694	0	180
4674	585	1694	0	181
4677	585	1694	0	180
4680	583	1696	0	180
4683	581	1697	0	185
4686	579	1696	0	186
4689	578	1696	0	186
4692	578	1697	0	188
4695	578	1697	0	191
4698	578	1697	0	191
4701	578	1697	0	195
4704	579	1695	0	197
4707	581	1694	0	207
4710	582	1694	0	209
4713	583	1694	0	211
4716	585	1694	0	205
4719	586	1693	0	204
4722	586	1693	0	202
4725	587	1693	0	197
4728	589	1693	0	197
4731	589	1693	0	194
4734	590	1692	0	195
4737	591	1691	0	198
4740	592	1691	0	197
4743	592	1690	0	197
4746	592	1690	0	197
4749	592	1691	0	198
4752	592	1691	0	197
4755	594	1691	0	198
4758	594	1689	0	198
4761	595	1688	0	200
4764	595	1689	0	200
4767	595	1688	0	196
4770	594	1688	0	196
4773	592	1688	0	211
4776	587	1689	0	215
4779	585	1688	0	219
4782	585	1689	0	220
4785	583	1689	0	225
4788	582	1688	0	226
4791	583	1686	0	227
4794	583	1685	0	226
4797	584	1684	0	223
4800	584	1684	0	225
4803	585	1683	0	226
4806	586	1684	0	227
4809	586	1684	0	229
4812	588	1684	0	236
4815	589	1683	0	241
4818	590	1684	0	238
4821	590	1683	0	241
4824	590	1683	0	238
4827	591	1683	0	237
4830	591	1682	0	237
4833	591	1682	0	239
4836	591	1681	0	237
4839	591	1681	0	239
4842	592	1683	0	241
4845	592	1682	0	239
4848	592	1682	0	240
4851	591	1682	0	240
4854	591	1682	0	240
4857	591	1683	0	241
4860	592	1684	0	244
4863	592	1685	0	244
4866	590	1688	0	245
4869	588	1689	0	247
4872	587	1689	0	243
4875	587	1689	0	238
4878	588	1688	0	237
4881	588	1689	0	229
4884	589	1689	0	223
4887	590	1688	0	222
4890	590	1687	0	228
4893	591	1687	0	224
4896	592	1687	0	228
4899	592	1687	0	227
4902	593	1687	0	226
4905	593	1687	0	221
4908	593	1688	0	218
4911	594	1688	0	214
4914	596	1688	0	206
4917	596	1690	0	199
4920	595	1691	0	200
4923	595	1692	0	200
4926	595	1692	0	201
4929	594	1692	0	205
4932	595	1691	0	205
4935	593	1691	0	209
4938	593	1690	0	218
4941	593	1689	0	221
4944	593	1689	0	226
4947	592	1689	0	227
4950	591	1688	0	235
4953	591	1689	0	243
4956	591	1688	0	252
4959	592	1688	0	250
4962	592	1688	0	251
4965	593	1687	0	247
4968	593	1687	0	249
4971	593	1686	0	249
4974	594	1686	0	248
4977	593	1685	0	247
4980	592	1683	0	245
4983	592	1683	0	246
4986	592	1685	0	246
4989	592	1685	0	248
4992	591	1687	0	252
4995	590	1690	0	255
4998	588	1690	0	254
5001	588	1690	0	247
5004	589	1690	0	247
5007	590	1690	0	247
5010	590	1689	0	252
5013	590	1687	0	244
5016	590	1686	0	243
5019	590	1686	0	237
5022	590	1687	0	231
5025	590	1687	0	230
5028	591	1688	0	227
5031	592	1689	0	224
5034	592	1689	0	218
5037	591	1690	0	227
5040	591	1691	0	233
5043	590	1689	0	244
5046	589	1689	0	246
5049	590	1690	0	249
5052	589	1690	0	247
5055	588	1693	0	245
5058	587	1693	0	249
5061	586	1695	0	251
5064	585	1695	0	258
5067	584	1696	0	266
5070	583	1697	0	279
5073	584	1697	0	288
5076	583	1697	0	290
5079	582	1697	0	288
5082	582	1698	0	286
5085	583	1698	0	292
5088	586	1696	0	295
5091	586	1693	0	294
5094	585	1692	0	304
5097	585	1691	0	308
5100	585	1691	0	302
5103	587	1692	0	302
5106	587	1692	0	302
5109	587	1693	0	306
5112	587	1694	0	305
5115	587	1693	0	305
5118	586	1694	0	310
5121	585	1694	0	312
5124	584	1693	0	310
5127	584	1692	0	309
5130	584	1691	0	305
5133	584	1688	0	308
5136	582	1688	0	315
5139	580	1687	0	312
5142	579	1685	0	310
5145	578	1684	0	314
5148	578	1682	0	314
5151	577	1680	0	314
5154	576	1681	0	315
5157	575	1680	0	317
5160	574	1680	0	319
5163	571	1679	0	321
5166	574	1679	0	330
5169	575	1680	0	330
5172	574	1679	0	328
5175	572	1678	0	332
5178	571	1678	0	331
5181	572	1678	0	332
5184	572	1677	0	332
5187	571	1677	0	336
5190	570	1676	0	333
5193	570	1677	0	332
5196	569	1675	0	335
5199	569	1675	0	333
5202	568	1675	0	332
5205	568	1674	0	332
5208	568	1674	0	331
5211	568	1674	0	331
5214	567	1674	0	331
5217	568	1674	0	330
5220	567	1674	0	331
5223	567	1674	0	329
5226	568	1674	0	330
5229	569	1674	0	333
5232	569	1674	0	334
5235	570	1674	0	331
5238	570	1674	0	332
5241	572	1676	0	330
5244	572	1676	0	331
5247	572	1676	0	334
5250	572	1675	0	337
5253	571	1675	0	339
5256	571	1675	0	339
5259	570	1675	0	339
5262	570	1675	0	338
5265	569	1675	0	339
5268	569	1674	0	339
5271	568	1674	0	340
5274	567	1673	0	339
5277	566	1673	0	339
5280	566	1672	0	337
5283	565	1672	0	336
5286	565	1672	0	338
5289	565	1672	0	340
5292	566	1672	0	339
5295	566	1673	0	339
5298	567	1674	0	343
5301	568	1674	0	336
5304	567	1672	0	335
5307	564	1672	0	335
5310	564	1671	0	335
5313	565	1672	0	333
5316	566	1672	0	334
5319	568	1673	0	336
5322	569	1675	0	337
5325	570	1676	0	342
5328	568	1676	0	344
5331	567	1676	0	348
5334	567	1675	0	349
5337	567	1675	0	351
5340	567	1675	0	351
5343	567	1675	0	350
5346	566	1675	0	351
5349	564	1675	0	352
5352	562	1675	0	354
5355	561	1675	0	356
5358	559	1676	0	358
5361	556	1675	0	358
5364	556	1675	0	1
5367	554	1674	0	359
5370	550	1674	0	3
5373	550	1674	0	3
5376	548	1673	0	2
5379	547	1673	0	3
5382	547	1673	0	4
5385	546	1673	0	4
5388	546	1673	0	3
5391	547	1673	0	3
5394	549	1672	0	0
5397	549	1671	0	356
5400	547	1669	0	352
5403	546	1667	0	350
5406	544	1664	0	344
5409	543	1660	0	342
5412	540	1660	0	332
5415	539	1661	0	334
5418	539	1662	0	339
5421	539	1662	0	343
5424	539	1662	0	342
5427	538	1662	0	340
5430	536	1662	0	339
5433	535	1663	0	340
5436	535	1664	0	339
5439	536	1663	0	339
5442	536	1663	0	336
5445	537	1662	0	338
5448	539	1661	0	340
5451	539	1662	0	343
5454	541	1662	0	345
5457	540	1663	0	346
5460	541	1664	0	347
5463	539	1665	0	351
5466	539	1665	0	353
5469	538	1666	0	354
5472	538	1665	0	353
5475	538	1664	0	350
5478	537	1664	0	348
5481	536	1663	0	348
5484	533	1661	0	349
5487	532	1661	0	351
5490	532	1661	0	352
5493	531	1662	0	355
5496	530	1662	0	355
5499	529	1662	0	358
5502	527	1664	0	356
5505	525	1665	0	358
5508	525	1666	0	0
5511	524	1667	0	0
5514	523	1667	0	0
5517	522	1667	0	0
5520	520	1668	0	359
5523	518	1667	0	0
5526	519	1666	0	359
5529	520	1665	0	3
5532	520	1664	0	4
5535	522	1665	0	4
5538	522	1665	0	5
5541	524	1664	0	3
5544	525	1664	0	1
5547	524	1664	0	358
5550	525	1663	0	356
5553	525	1664	0	355
5556	525	1663	0	354
5559	524	1662	0	351
5562	523	1661	0	351
5565	523	1658	0	350
5568	523	1656	0	347
5571	523	1654	0	344
5574	522	1653	0	344
5577	521	1652	0	343
5580	520	1653	0	340
5583	522	1656	0	332
5586	521	1656	0	334
5589	521	1657	0	334
5592	520	1657	0	336
5595	520	1657	0	335
5598	521	1656	0	332
5601	520	1654	0	336
5604	520	1653	0	332
5607	519	1652	0	332
5610	518	1651	0	327
5613	516	1650	0	330
5616	516	1650	0	331
5619	516	1650	0	333
5622	515	1650	0	332
5625	514	1650	0	333
5628	515	1651	0	330
5631	516	1651	0	329
5634	515	1652	0	329
5637	516	1652	0	326
5640	517	1652	0	328
5643	517	1652	0	328
5646	517	1652	0	329
5649	517	1651	0	330
5652	518	1651	0	330
5655	519	1651	0	331
5658	520	1650	0	328
5661	520	1650	0	327
5664	521	1649	0	329
5667	522	1649	0	332
5670	523	1649	0	331
5673	524	1649	0	335
5676	524	1650	0	344
5679	524	1652	0	344
5682	524	1652	0	344
5685	524	1653	0	344
5688	523	1654	0	344
5691	523	1655	0	346
5694	522	1655	0	346
5697	522	1655	0	345
5700	520	1655	0	343
5703	520	1656	0	342
5706	520	1654	0	342
5709	520	1652	0	340
5712	521	1651	0	331
5715	521	1651	0	335
5718	521	1651	0	336
5721	520	1651	0	334
5724	520	1651	0	334
5727	520	1651	0	334
5730	519	1651	0	336
5733	519	1651	0	338
5736	519	1653	0	344
5739	519	1653	0	345
5742	518	1653	0	346
5745	517	1654	0	343
5748	516	1654	0	344
5751	516	1652	0	347
5754	516	1652	0	351
5757	516	1653	0	355
5760	516	1654	0	357
5763	516	1654	0	356
5766	517	1653	0	354
5769	516	1654	0	356
5772	516	1654	0	356
5775	515	1654	0	355
5778	516	1654	0	355
5781	517	1654	0	355
5784	517	1654	0	357
5787	517	1653	0	356
5790	518	1652	0	354
5793	519	1652	0	351
5796	522	1655	0	343
5799	521	1656	0	344
5802	521	1655	0	339
5805	520	1655	0	334
5808	519	1654	0	333
5811	519	1652	0	325
5814	518	1651	0	327
5817	516	1651	0	325
5820	516	1651	0	324
5823	515	1652	0	325
5826	515	1652	0	324
5829	515	1652	0	325
5832	516	1652	0	324
5835	518	1652	0	323
5838	519	1652	0	325
5841	520	1652	0	324
5844	521	1652	0	320
5847	521	1652	0	322
5850	521	1651	0	322
5853	521	1651	0	323
5856	522	1652	0	328
5859	524	1653	0	336
5862	524	1654	0	336
5865	523	1655	0	335
5868	524	1655	0	336
5871	523	1656	0	337
5874	523	1656	0	339
5877	523	1656	0	343
5880	522	1656	0	343
5883	522	1656	0	343
5886	520	1655	0	337
5889	520	1654	0	333
5892	520	1653	0	329
5895	520	1653	0	330
5898	519	1651	0	324
5901	516	1652	0	324
5904	515	1652	0	325
5907	515	1653	0	328
5910	516	1652	0	328
5913	516	1652	0	327
5916	518	1652	0	327
5919	519	1652	0	329
5922	523	1652	0	330
5925	524	1653	0	328
5928	524	1653	0	328
5931	525	1653	0	325
5934	526	1653	0	324
5937	526	1653	0	328
5940	526	1653	0	330
5943	525	1654	0	330
5946	524	1653	0	331
5949	523	1652	0	331
5952	521	1651	0	329
5955	520	1651	0	328
5958	519	1651	0	330
5961	520	1651	0	330
5964	518	1651	0	326
5967	518	1652	0	325
5970	518	1652	0	325
5973	518	1652	0	324
5976	520	1653	0	326
5979	521	1651	0	328
5982	521	1651	0	330
5985	522	1651	0	334
5988	522	1652	0	336
5991	522	1652	0	339
5994	522	1653	0	342
5997	521	1653	0	345
[truncated: 999 more rows]
