# Supplementary material for: Markerless tracking of an entire honey bee colony
Source: Nat Commun. 2021 Mar 19;12:1733. doi: 10.1038/s41467-021-21769-1 (PMC7979864; doi:10.1038/s41467-021-21769-1)
Supplement: Supplementary file 4 — Description of Additional Supplementary Files [file 41467_2021_21769_MOESM4_ESM.zip › raw_source/fig_5_sup_fig_21_22/S1_trajectories/000497.txt]

93	1079	1250	0	353
96	1077	1249	0	351
99	1076	1248	0	353
102	1075	1248	0	353
108	1072	1248	0	0
117	1075	1247	0	182
120	1074	1247	0	5
123	1074	1248	0	5
126	1074	1248	0	5
129	1075	1248	0	3
132	1077	1248	0	3
135	1079	1248	0	2
138	1078	1247	0	1
141	1078	1247	0	2
144	1079	1248	0	3
156	1078	1246	0	7
159	1077	1246	0	11
162	1078	1247	0	9
165	1078	1246	0	8
168	1077	1246	0	7
171	1074	1247	0	10
174	1073	1247	0	14
177	1071	1247	0	13
180	1069	1248	0	14
183	1069	1248	0	16
186	1069	1249	0	19
189	1069	1249	0	21
192	1068	1249	0	19
195	1067	1249	0	17
198	1066	1248	0	16
201	1066	1248	0	18
204	1064	1247	0	18
207	1066	1246	0	195
210	1062	1246	0	198
213	1061	1247	0	21
216	1063	1245	0	197
219	1066	1244	0	193
222	1065	1244	0	193
225	1066	1244	0	192
228	1070	1243	0	190
231	1068	1243	0	189
234	1059	1242	0	13
237	1063	1238	0	11
240	1073	1238	0	180
243	1063	1239	0	186
246	1057	1239	0	16
249	1056	1238	0	12
252	1053	1239	0	13
255	1051	1241	0	13
258	1048	1242	0	18
261	1045	1245	0	26
264	1044	1245	0	27
267	1039	1246	0	25
270	1036	1248	0	28
273	1039	1248	0	202
276	1035	1250	0	23
279	1033	1252	0	27
282	1035	1252	0	208
285	1033	1255	0	213
288	1028	1259	0	42
291	1025	1262	0	46
294	1023	1267	0	47
297	1023	1268	0	45
300	1022	1270	0	52
303	1023	1274	0	50
306	1027	1278	0	50
309	1026	1279	0	52
312	1024	1278	0	48
315	1025	1278	0	52
318	1026	1280	0	58
321	1025	1280	0	60
324	1025	1285	0	58
327	1023	1285	0	59
333	1020	1287	0	52
336	1019	1287	0	50
339	1018	1288	0	54
342	1017	1290	0	51
345	1017	1291	0	50
348	1017	1290	0	51
351	1016	1291	0	51
354	1016	1290	0	46
357	1014	1292	0	44
360	1013	1294	0	42
363	1012	1294	0	38
366	1010	1298	0	37
369	1009	1301	0	35
372	1009	1302	0	31
375	1008	1302	0	30
378	1006	1303	0	28
381	1006	1304	0	28
384	1005	1304	0	26
387	1004	1304	0	27
390	1003	1304	0	28
393	998	1304	0	31
396	996	1304	0	30
399	993	1308	0	26
402	991	1311	0	22
405	990	1313	0	23
408	986	1315	0	20
411	983	1317	0	18
414	981	1316	0	18
417	978	1318	0	21
420	977	1318	0	19
423	975	1319	0	23
426	973	1319	0	29
429	971	1320	0	26
432	970	1321	0	25
435	969	1323	0	27
438	967	1325	0	28
441	967	1325	0	30
444	965	1326	0	35
447	965	1328	0	36
450	962	1332	0	40
453	958	1336	0	35
456	953	1341	0	43
459	953	1342	0	39
462	951	1344	0	39
465	949	1345	0	29
468	946	1347	0	30
471	946	1347	0	31
474	945	1349	0	32
477	945	1350	0	30
480	945	1352	0	33
483	945	1352	0	28
486	945	1352	0	30
489	944	1352	0	31
492	943	1353	0	36
495	942	1353	0	40
498	941	1354	0	41
501	941	1354	0	45
504	941	1354	0	47
507	942	1355	0	48
510	943	1355	0	47
513	943	1357	0	52
516	944	1356	0	53
519	944	1355	0	53
522	946	1355	0	52
525	946	1354	0	54
528	947	1355	0	56
531	946	1355	0	54
534	947	1354	0	55
537	946	1354	0	53
540	945	1355	0	52
543	945	1354	0	52
546	944	1354	0	49
549	945	1354	0	48
552	945	1354	0	48
555	945	1354	0	49
558	946	1353	0	49
561	946	1352	0	46
564	947	1352	0	47
567	947	1352	0	47
570	947	1352	0	47
573	948	1352	0	48
576	948	1352	0	50
579	948	1352	0	50
582	948	1352	0	49
585	948	1352	0	50
588	949	1352	0	49
591	949	1352	0	48
594	949	1351	0	47
597	949	1351	0	45
600	949	1350	0	43
603	949	1350	0	42
606	950	1349	0	40
609	950	1349	0	39
612	950	1349	0	38
615	950	1349	0	39
618	950	1349	0	38
621	949	1349	0	36
624	949	1349	0	36
627	950	1347	0	31
630	951	1346	0	29
633	950	1346	0	29
636	950	1346	0	28
639	949	1346	0	27
642	948	1345	0	24
645	946	1347	0	22
648	944	1347	0	23
651	944	1346	0	24
654	945	1346	0	23
657	945	1346	0	24
660	943	1347	0	29
663	942	1348	0	29
666	943	1347	0	29
669	944	1347	0	29
672	943	1347	0	27
675	943	1347	0	26
678	943	1348	0	26
681	944	1348	0	23
684	941	1348	0	21
687	939	1349	0	23
690	938	1350	0	23
693	937	1351	0	23
696	934	1356	0	33
699	932	1357	0	38
702	931	1359	0	41
705	931	1361	0	43
708	931	1360	0	46
711	929	1361	0	48
714	930	1360	0	49
717	931	1360	0	47
720	932	1360	0	41
723	932	1360	0	35
726	931	1360	0	31
729	932	1360	0	28
732	933	1361	0	28
735	932	1363	0	34
738	930	1365	0	37
741	931	1365	0	44
744	932	1365	0	46
747	933	1366	0	50
750	931	1367	0	52
753	932	1369	0	48
756	931	1370	0	52
759	927	1373	0	51
762	927	1374	0	46
765	926	1380	0	46
768	922	1386	0	42
771	923	1385	0	43
774	923	1386	0	42
777	922	1387	0	41
780	921	1386	0	42
783	922	1387	0	43
786	922	1388	0	46
789	921	1388	0	44
792	920	1387	0	42
795	920	1388	0	44
798	918	1388	0	42
801	917	1388	0	41
804	917	1388	0	42
807	916	1388	0	41
810	916	1389	0	41
813	914	1389	0	41
816	913	1389	0	40
819	912	1390	0	37
822	912	1390	0	39
825	914	1393	0	46
828	914	1392	0	46
831	914	1392	0	44
834	913	1393	0	44
837	912	1393	0	45
840	912	1394	0	43
843	913	1394	0	40
846	912	1395	0	44
849	911	1396	0	48
852	910	1397	0	55
855	909	1399	0	56
858	910	1397	0	53
861	910	1397	0	54
864	909	1397	0	51
867	908	1397	0	47
870	906	1397	0	43
873	904	1398	0	42
876	902	1401	0	47
879	902	1403	0	48
882	900	1406	0	52
885	899	1408	0	53
888	899	1410	0	53
891	899	1412	0	56
894	897	1415	0	53
897	898	1419	0	44
900	896	1421	0	38
903	896	1422	0	35
906	896	1422	0	38
909	892	1425	0	48
912	891	1426	0	63
915	890	1426	0	61
918	891	1425	0	57
921	891	1425	0	57
924	892	1424	0	54
927	891	1425	0	55
930	891	1426	0	60
933	891	1427	0	63
936	891	1428	0	66
939	891	1427	0	63
942	891	1427	0	60
945	891	1427	0	60
948	893	1425	0	56
951	892	1425	0	55
954	889	1423	0	46
957	889	1423	0	42
960	886	1423	0	35
963	885	1422	0	34
966	882	1422	0	34
969	881	1422	0	36
972	880	1421	0	30
975	881	1421	0	27
978	881	1420	0	26
981	880	1420	0	24
984	878	1420	0	21
987	878	1420	0	20
990	875	1420	0	20
993	875	1420	0	21
996	876	1420	0	21
999	876	1421	0	26
1002	876	1422	0	26
1005	877	1424	0	30
1008	877	1427	0	36
1011	878	1428	0	38
1014	878	1430	0	47
1017	877	1432	0	50
1020	878	1432	0	50
1023	878	1432	0	50
1026	875	1434	0	51
1029	873	1436	0	52
1032	873	1438	0	57
1035	871	1441	0	51
1038	872	1444	0	51
1041	869	1448	0	58
1044	866	1449	0	49
1047	866	1452	0	48
1050	865	1454	0	52
1053	862	1459	0	54
1056	861	1461	0	55
1059	857	1465	0	50
1062	856	1466	0	43
1065	854	1466	0	41
1068	854	1466	0	40
1071	853	1467	0	42
1074	850	1471	0	47
1077	850	1472	0	47
1080	850	1471	0	44
1083	850	1470	0	43
1086	850	1470	0	42
1089	850	1469	0	42
1092	849	1469	0	37
1095	849	1468	0	36
1098	852	1468	0	41
1101	853	1468	0	41
1104	854	1468	0	43
1107	854	1469	0	46
1110	855	1469	0	47
1113	856	1468	0	43
1116	856	1468	0	44
1119	855	1468	0	44
1122	854	1468	0	43
1125	854	1468	0	43
1128	853	1468	0	44
1131	854	1467	0	45
1134	853	1468	0	43
1137	853	1469	0	49
1140	854	1470	0	55
1143	853	1469	0	51
1146	852	1469	0	48
1149	851	1471	0	57
1152	851	1474	0	61
1155	853	1476	0	64
1158	854	1479	0	67
1161	854	1481	0	77
1164	854	1481	0	78
1167	856	1482	0	81
1170	856	1486	0	78
1173	853	1487	0	67
1176	850	1489	0	60
1182	849	1498	0	61
1185	848	1502	0	64
1188	848	1504	0	68
1191	848	1505	0	66
1194	848	1509	0	63
1197	848	1514	0	57
1200	846	1519	0	57
1203	844	1521	0	55
1206	843	1522	0	52
1209	843	1522	0	52
1212	842	1525	0	51
1215	840	1530	0	50
1218	839	1532	0	49
1221	838	1534	0	50
1224	837	1536	0	51
1227	840	1538	0	41
1230	839	1538	0	39
1233	838	1537	0	37
1236	839	1537	0	37
1239	839	1537	0	35
1242	840	1536	0	34
1245	840	1535	0	31
1248	837	1537	0	27
1251	834	1538	0	29
1254	832	1539	0	29
1257	833	1539	0	28
1260	832	1539	0	27
1263	832	1538	0	28
1266	831	1539	0	30
1269	830	1541	0	27
1272	830	1541	0	21
1275	829	1542	0	17
1278	831	1541	0	17
1281	832	1540	0	16
1284	834	1540	0	15
1287	832	1539	0	12
1290	829	1540	0	14
1293	827	1541	0	14
1296	834	1539	0	9
1299	836	1539	0	9
1302	832	1541	0	13
1305	831	1542	0	11
1308	833	1542	0	9
1311	834	1541	0	17
1314	832	1543	0	14
1317	832	1542	0	28
1320	833	1540	0	20
1323	832	1546	0	24
1326	832	1548	0	17
1329	835	1552	0	13
1332	831	1545	0	17
1335	833	1547	0	8
1338	833	1550	0	15
1341	832	1550	0	17
1344	831	1552	0	20
1347	829	1554	0	24
1350	829	1554	0	22
1353	827	1554	0	24
1356	827	1555	0	23
1359	825	1555	0	25
1362	824	1555	0	25
1365	821	1554	0	26
1368	821	1553	0	24
1371	822	1549	0	22
1374	822	1551	0	21
1377	822	1551	0	21
1380	822	1553	0	22
1383	821	1554	0	17
1386	821	1554	0	17
1389	821	1555	0	14
1392	822	1556	0	13
1395	821	1557	0	15
1398	821	1556	0	15
1401	820	1557	0	15
1404	821	1556	0	16
1407	821	1556	0	16
1410	821	1557	0	14
1413	821	1557	0	14
1416	821	1557	0	16
1419	819	1558	0	15
1422	817	1560	0	14
1425	817	1560	0	11
1428	815	1559	0	11
1431	814	1560	0	10
1434	814	1561	0	12
1437	813	1561	0	12
1440	812	1561	0	12
1443	813	1562	0	16
1446	812	1563	0	18
1449	810	1565	0	20
1452	809	1565	0	23
1455	809	1565	0	27
1458	808	1565	0	31
1461	808	1565	0	30
1464	807	1566	0	29
1467	804	1566	0	26
1470	802	1567	0	31
1473	800	1568	0	34
1476	798	1570	0	33
1479	798	1570	0	35
1482	797	1571	0	34
1485	795	1571	0	35
1488	794	1572	0	33
1491	791	1574	0	34
1494	790	1575	0	39
1497	791	1578	0	41
1500	789	1580	0	42
1503	787	1582	0	46
1506	783	1583	0	45
1509	781	1585	0	41
1512	780	1586	0	37
1515	777	1587	0	40
1518	777	1586	0	40
1521	777	1586	0	40
1524	775	1587	0	39
1527	774	1588	0	37
1530	773	1590	0	33
1533	772	1591	0	29
1536	772	1592	0	31
1539	771	1593	0	37
1542	771	1594	0	40
1545	771	1595	0	39
1548	770	1596	0	40
1551	769	1597	0	42
1554	769	1599	0	46
1557	770	1602	0	48
1560	769	1602	0	49
1563	769	1603	0	49
1566	768	1603	0	50
1569	768	1604	0	51
1572	767	1605	0	50
1575	767	1605	0	50
1578	768	1605	0	51
1581	768	1606	0	51
1584	769	1606	0	50
1587	769	1607	0	50
1590	769	1607	0	50
1593	769	1608	0	50
1596	769	1608	0	51
1599	769	1608	0	51
1602	769	1608	0	50
1605	769	1608	0	50
1608	770	1608	0	48
1611	769	1607	0	47
1614	770	1606	0	47
1617	770	1606	0	45
1620	770	1605	0	44
1623	769	1605	0	46
1626	769	1605	0	45
1629	769	1605	0	46
1632	768	1605	0	44
1635	767	1605	0	42
1638	767	1605	0	41
1641	766	1606	0	38
1644	765	1606	0	38
1647	764	1606	0	38
1650	764	1606	0	36
1653	763	1606	0	33
1656	762	1606	0	32
1659	762	1605	0	30
1662	762	1605	0	28
1665	761	1605	0	25
1668	761	1605	0	25
1671	761	1605	0	23
1674	760	1605	0	22
1677	759	1604	0	22
1680	758	1604	0	19
1683	759	1604	0	19
1686	759	1605	0	21
1689	758	1606	0	21
1692	759	1606	0	21
1695	759	1607	0	22
1698	759	1607	0	24
1701	759	1607	0	25
1704	759	1607	0	26
1707	759	1606	0	28
1710	759	1606	0	27
1713	759	1606	0	27
1716	760	1605	0	25
1719	761	1605	0	24
1722	760	1605	0	25
1725	761	1605	0	24
1728	761	1605	0	25
1731	761	1605	0	25
1734	761	1605	0	25
1737	762	1605	0	26
1740	762	1604	0	26
1743	762	1605	0	29
1746	762	1605	0	31
1749	758	1607	0	34
1752	755	1608	0	38
1755	754	1608	0	40
1758	754	1608	0	37
1761	754	1607	0	36
1764	752	1610	0	38
1767	754	1609	0	37
1770	754	1609	0	37
1773	754	1609	0	36
1776	754	1608	0	32
1779	753	1607	0	33
1782	753	1606	0	35
1785	752	1606	0	35
1788	752	1606	0	35
1791	752	1606	0	38
1794	754	1605	0	35
1797	755	1607	0	37
1800	755	1607	0	37
1803	755	1608	0	39
1806	755	1607	0	36
1809	756	1607	0	37
1812	756	1607	0	36
1815	756	1607	0	36
1818	757	1607	0	33
1821	757	1605	0	34
1824	758	1605	0	34
1827	758	1604	0	36
1830	758	1603	0	39
1833	759	1603	0	43
1836	759	1604	0	40
1839	759	1604	0	37
1842	760	1603	0	38
1845	760	1603	0	39
1848	760	1604	0	38
1851	760	1604	0	34
1854	760	1604	0	30
1857	760	1604	0	27
1860	759	1605	0	26
1863	759	1606	0	28
1866	759	1606	0	25
1869	759	1605	0	27
1872	760	1605	0	26
1875	760	1605	0	27
1878	761	1604	0	27
1881	759	1605	0	28
1884	759	1605	0	29
1887	760	1604	0	27
1890	760	1603	0	26
1893	760	1604	0	25
1896	760	1604	0	27
1899	760	1604	0	30
1902	760	1604	0	32
1905	760	1605	0	34
1908	761	1604	0	32
1911	761	1605	0	30
1914	761	1604	0	31
1917	762	1604	0	34
1920	761	1605	0	32
1923	761	1605	0	32
1926	761	1606	0	29
1929	762	1606	0	30
1932	762	1605	0	26
1935	762	1604	0	22
1938	762	1605	0	22
1941	761	1606	0	23
1944	762	1607	0	24
1947	758	1608	0	20
1950	757	1608	0	22
1953	757	1606	0	16
1956	756	1606	0	18
1959	755	1606	0	20
1962	755	1606	0	19
1965	753	1606	0	21
1968	756	1606	0	20
1971	756	1606	0	23
1974	756	1606	0	19
1977	756	1605	0	23
1980	757	1605	0	25
1983	756	1605	0	22
1986	751	1606	0	188
1989	753	1606	0	16
1992	753	1606	0	17
1995	752	1606	0	18
1998	752	1607	0	20
2001	750	1607	0	192
2004	747	1607	0	185
2007	744	1607	0	181
2010	745	1607	0	186
2013	748	1607	0	16
2016	748	1607	0	15
2019	749	1608	0	196
2022	750	1607	0	18
2025	750	1608	0	20
2028	750	1607	0	17
2031	751	1609	0	22
2034	752	1608	0	25
2037	752	1608	0	24
2040	752	1607	0	19
2043	752	1607	0	21
2046	751	1608	0	23
2049	751	1607	0	19
2052	751	1608	0	23
2055	751	1608	0	23
2058	751	1608	0	24
2061	752	1608	0	25
2064	752	1609	0	27
2067	752	1609	0	26
2070	753	1610	0	29
2073	753	1610	0	30
2076	753	1610	0	30
2079	752	1610	0	31
2082	752	1610	0	29
2085	752	1611	0	30
2088	752	1611	0	30
2091	753	1611	0	31
2094	753	1611	0	32
2097	752	1611	0	31
2100	752	1611	0	31
2103	752	1611	0	31
2106	752	1612	0	29
2109	752	1612	0	29
2112	752	1612	0	30
2115	752	1611	0	31
2118	752	1611	0	29
2121	752	1612	0	30
2124	752	1612	0	30
2127	752	1612	0	31
2130	753	1611	0	31
2133	753	1611	0	32
2136	753	1611	0	34
2139	752	1612	0	31
2142	752	1611	0	32
2145	752	1611	0	30
2148	752	1611	0	30
2151	752	1611	0	31
2154	752	1611	0	32
2157	753	1611	0	33
2160	753	1611	0	31
2163	753	1610	0	32
2166	754	1608	0	30
2169	754	1608	0	25
2172	755	1607	0	22
2175	755	1607	0	22
2178	754	1607	0	24
2181	755	1606	0	26
2184	756	1606	0	28
2187	756	1606	0	30
2190	756	1606	0	29
2193	756	1606	0	29
2196	757	1605	0	27
2199	756	1606	0	27
2202	756	1606	0	28
2205	756	1607	0	25
2208	756	1607	0	26
2211	755	1606	0	26
2214	756	1607	0	26
2217	756	1606	0	28
2220	756	1607	0	29
2223	756	1607	0	30
2226	755	1607	0	30
2229	755	1607	0	32
2232	755	1607	0	30
2235	754	1607	0	28
2238	754	1608	0	29
2241	754	1609	0	33
2244	754	1609	0	31
2247	753	1610	0	31
2250	752	1610	0	29
2253	752	1610	0	29
2256	751	1610	0	30
2259	750	1610	0	29
2262	750	1611	0	27
2265	750	1610	0	28
2268	750	1610	0	25
2271	750	1610	0	23
2274	750	1610	0	24
2277	750	1610	0	25
2280	750	1610	0	27
2283	751	1609	0	25
2286	751	1610	0	25
2289	751	1610	0	28
2292	751	1609	0	27
2295	751	1609	0	27
2298	752	1609	0	28
2301	752	1610	0	29
2304	753	1610	0	29
2307	754	1609	0	32
2310	753	1610	0	30
2313	753	1610	0	30
2316	753	1609	0	30
2319	754	1609	0	31
2322	754	1608	0	31
2325	755	1608	0	30
2328	755	1607	0	27
2331	755	1608	0	26
2334	754	1608	0	26
2337	755	1608	0	27
2340	755	1607	0	20
2343	755	1608	0	15
2346	757	1608	0	5
2349	758	1608	0	358
2352	761	1608	0	355
2355	760	1606	0	347
2358	760	1605	0	346
2361	760	1604	0	338
2364	760	1604	0	328
2367	759	1603	0	331
2370	758	1601	0	338
2373	757	1600	0	340
2376	757	1599	0	339
2379	755	1597	0	340
2382	753	1596	0	343
2385	754	1596	0	348
2388	754	1595	0	351
2391	753	1595	0	353
2394	753	1595	0	355
2397	752	1595	0	352
2400	749	1596	0	348
2403	749	1596	0	344
2406	749	1597	0	345
2409	748	1598	0	348
2412	748	1597	0	346
2415	748	1598	0	345
2418	748	1598	0	344
2421	750	1598	0	343
2424	751	1596	0	352
2427	751	1597	0	350
2430	751	1599	0	339
2433	752	1600	0	338
2436	751	1599	0	334
2439	751	1599	0	334
2442	754	1600	0	335
2445	757	1598	0	342
2448	758	1598	0	345
2451	760	1597	0	352
2454	761	1598	0	353
2457	765	1597	0	351
2460	765	1595	0	342
2463	767	1594	0	345
2466	767	1593	0	345
2469	766	1594	0	346
2472	765	1593	0	350
2475	763	1593	0	354
2478	762	1594	0	354
2481	761	1595	0	353
2484	761	1596	0	349
2487	761	1597	0	350
2490	760	1596	0	347
2493	760	1595	0	349
2496	759	1596	0	348
2499	758	1596	0	346
2502	757	1597	0	346
2505	756	1598	0	342
2508	755	1598	0	343
2511	756	1597	0	349
2514	756	1596	0	354
2517	754	1595	0	356
2520	754	1595	0	354
2523	753	1595	0	352
2526	753	1595	0	355
2529	752	1594	0	358
2532	751	1594	0	0
2535	751	1593	0	0
2538	752	1593	0	0
2541	752	1593	0	359
2544	750	1592	0	356
2547	748	1592	0	355
2550	747	1593	0	354
2553	746	1593	0	352
2556	745	1594	0	356
2559	745	1595	0	357
2562	745	1595	0	357
2565	746	1595	0	358
2568	747	1594	0	359
2571	747	1594	0	359
2574	746	1594	0	358
2577	746	1594	0	357
2580	746	1595	0	357
2583	747	1595	0	353
2586	748	1595	0	353
2589	749	1595	0	350
2592	750	1595	0	346
2595	748	1596	0	342
2598	749	1595	0	353
2601	749	1598	0	352
2604	752	1598	0	354
2607	754	1598	0	349
2610	755	1599	0	337
2613	756	1600	0	337
2616	756	1599	0	336
2619	756	1600	0	343
2622	756	1599	0	347
2625	755	1598	0	347
2628	754	1599	0	349
2631	753	1598	0	348
2634	753	1598	0	349
2637	752	1597	0	349
2640	741	1596	0	350
2643	743	1597	0	348
2646	749	1598	0	350
2649	748	1599	0	350
2652	747	1598	0	347
2655	747	1599	0	349
2658	743	1599	0	350
2661	745	1599	0	349
2664	751	1600	0	348
2667	750	1600	0	348
2670	751	1600	0	350
2673	749	1599	0	348
2676	747	1600	0	170
2679	748	1601	0	354
2682	749	1601	0	356
2685	750	1601	0	356
2688	748	1602	0	359
2691	748	1601	0	354
2694	748	1602	0	349
2697	749	1602	0	348
2700	749	1602	0	347
2703	749	1602	0	347
2706	748	1603	0	347
2709	748	1603	0	345
2712	749	1603	0	337
2715	750	1603	0	329
2718	755	1606	0	332
2721	754	1610	0	335
2724	753	1612	0	329
2727	754	1614	0	330
2730	754	1615	0	336
2733	755	1616	0	341
2736	756	1615	0	343
2739	757	1614	0	340
2742	757	1615	0	343
2745	756	1615	0	349
2748	756	1614	0	351
2751	755	1615	0	352
2754	757	1617	0	358
2757	757	1618	0	1
2760	759	1617	0	11
2763	759	1617	0	10
2766	759	1618	0	11
2769	759	1618	0	10
2772	758	1616	0	16
2775	756	1615	0	12
2778	755	1615	0	13
2781	755	1615	0	14
2784	755	1615	0	13
2787	755	1615	0	13
2790	754	1615	0	14
2793	754	1615	0	13
2796	753	1615	0	16
2799	753	1614	0	18
2802	752	1614	0	16
2805	751	1613	0	14
2808	751	1613	0	15
2811	751	1613	0	14
2814	752	1613	0	16
2817	752	1613	0	16
2820	751	1613	0	16
2823	751	1613	0	15
2826	751	1613	0	14
2829	751	1613	0	15
2832	751	1612	0	18
2835	750	1612	0	20
2838	750	1612	0	21
2841	750	1612	0	22
2844	750	1612	0	22
2847	751	1612	0	23
2850	751	1610	0	28
2853	750	1609	0	28
2856	750	1611	0	31
2859	749	1611	0	35
2862	749	1611	0	38
2865	748	1611	0	45
2868	748	1611	0	47
2871	749	1612	0	51
2874	750	1613	0	60
2877	750	1615	0	61
2880	750	1616	0	65
2883	750	1617	0	66
2886	749	1616	0	68
2889	750	1616	0	73
2892	750	1616	0	75
2895	750	1617	0	78
2898	749	1615	0	86
2901	747	1614	0	93
2904	748	1616	0	103
2907	750	1617	0	100
2910	751	1617	0	104
2913	754	1617	0	94
2916	754	1617	0	89
2919	753	1617	0	88
2922	752	1617	0	89
2925	751	1617	0	89
2928	751	1619	0	96
2931	751	1620	0	94
2934	751	1621	0	92
2937	750	1620	0	94
2940	750	1620	0	96
2943	751	1618	0	98
2946	751	1618	0	100
2949	750	1618	0	99
2952	750	1619	0	100
2955	750	1619	0	98
2958	750	1619	0	99
2961	750	1619	0	100
2964	750	1619	0	100
2967	751	1619	0	102
2970	751	1619	0	102
2973	750	1620	0	98
2976	750	1620	0	100
2979	750	1619	0	101
2982	750	1619	0	101
2985	750	1620	0	101
2988	750	1622	0	103
2991	750	1623	0	106
2994	751	1624	0	107
2997	751	1624	0	106
3000	751	1626	0	104
3003	751	1626	0	104
3006	752	1628	0	100
3009	752	1629	0	98
3012	752	1629	0	102
3015	753	1628	0	104
3018	753	1629	0	108
3021	754	1630	0	108
3024	754	1630	0	104
3027	753	1630	0	99
3030	753	1630	0	101
3033	753	1629	0	100
3036	753	1629	0	97
3039	754	1629	0	95
3042	754	1629	0	96
3045	754	1629	0	93
3048	753	1629	0	89
3051	753	1627	0	103
3054	754	1626	0	106
3057	755	1626	0	97
3060	754	1625	0	98
3063	755	1623	0	98
3066	755	1623	0	94
3069	755	1622	0	94
3072	754	1620	0	92
3075	754	1619	0	90
3078	755	1620	0	91
3081	754	1617	0	91
3084	754	1616	0	91
3087	753	1614	0	96
3090	753	1613	0	95
3093	752	1613	0	92
3096	751	1613	0	92
3099	750	1614	0	98
3102	750	1616	0	100
3105	749	1615	0	105
3108	749	1615	0	113
3111	750	1616	0	120
3114	750	1616	0	124
3117	749	1617	0	121
3120	749	1617	0	120
3123	750	1616	0	123
3126	749	1618	0	124
3129	750	1619	0	127
3132	750	1619	0	126
3135	750	1619	0	127
3138	751	1620	0	127
3141	751	1619	0	122
3144	751	1620	0	121
3147	749	1620	0	124
3150	753	1620	0	140
3153	754	1620	0	136
3156	755	1620	0	135
3159	755	1620	0	138
3162	754	1620	0	138
3165	754	1620	0	140
3168	754	1620	0	140
3171	754	1619	0	142
3174	755	1619	0	144
3177	757	1619	0	148
3180	757	1619	0	154
3183	757	1618	0	157
3186	757	1618	0	156
3189	757	1619	0	335
3192	758	1619	0	154
3195	758	1619	0	160
3198	758	1619	0	158
3201	760	1617	0	159
3204	759	1618	0	162
3207	758	1618	0	164
3210	757	1619	0	167
3213	757	1620	0	170
3216	756	1620	0	175
3219	755	1620	0	182
3222	756	1619	0	179
3225	756	1618	0	176
3228	761	1617	0	177
3231	762	1617	0	172
3234	763	1617	0	169
3237	763	1617	0	168
3240	762	1616	0	167
3243	761	1616	0	173
3246	759	1616	0	171
3249	759	1615	0	172
3252	759	1614	0	175
3255	759	1614	0	179
3258	760	1613	0	179
3261	760	1613	0	181
3264	760	1613	0	180
3267	761	1613	0	182
3270	761	1613	0	183
3273	761	1613	0	182
3276	760	1614	0	183
3279	759	1614	0	184
3282	760	1614	0	183
3285	761	1613	0	184
3288	762	1613	0	182
3291	763	1612	0	179
3294	763	1612	0	181
3297	763	1612	0	182
3300	763	1612	0	182
3303	764	1612	0	183
3306	764	1611	0	179
3309	764	1611	0	179
3312	764	1611	0	182
3315	763	1612	0	184
3318	761	1612	0	183
3321	760	1612	0	186
3324	758	1612	0	185
3327	758	1612	0	187
3330	758	1612	0	188
3333	758	1612	0	189
3336	757	1613	0	195
3339	758	1612	0	200
3342	760	1611	0	202
3345	759	1612	0	203
3348	759	1612	0	209
3351	759	1612	0	206
3354	759	1611	0	211
3357	758	1611	0	216
3360	758	1610	0	219
3363	759	1608	0	224
3366	761	1606	0	228
3369	762	1607	0	229
3372	763	1606	0	233
3375	764	1606	0	238
3378	765	1605	0	234
3381	765	1604	0	231
3384	766	1604	0	229
3387	767	1604	0	229
3390	767	1604	0	228
3393	767	1604	0	231
3396	767	1605	0	228
3399	768	1604	0	225
3402	768	1605	0	224
3405	768	1604	0	225
3408	768	1605	0	224
3411	768	1605	0	224
3414	768	1605	0	224
3417	767	1605	0	224
3420	766	1606	0	226
3423	765	1608	0	226
3426	765	1609	0	228
3429	766	1610	0	228
3432	765	1612	0	231
3435	765	1612	0	236
3438	764	1611	0	253
3441	763	1611	0	264
3444	763	1610	0	273
3447	763	1609	0	273
3450	762	1610	0	279
3453	762	1610	0	286
3456	763	1610	0	290
3459	763	1610	0	294
3462	764	1610	0	292
3465	765	1611	0	298
3468	766	1610	0	296
3471	766	1609	0	287
3474	765	1606	0	282
3477	766	1604	0	281
3480	766	1603	0	282
3483	765	1604	0	285
3486	765	1603	0	287
3489	765	1602	0	291
3492	764	1603	0	297
3495	763	1603	0	298
3498	763	1603	0	302
3501	762	1601	0	307
3504	762	1602	0	316
3507	761	1602	0	318
3510	761	1602	0	321
3513	761	1603	0	322
3516	761	1603	0	323
3519	761	1603	0	325
3522	760	1602	0	327
3525	760	1602	0	333
3528	758	1601	0	326
3531	758	1601	0	326
3534	758	1601	0	328
3537	758	1601	0	326
3540	756	1601	0	326
3543	755	1601	0	328
3546	754	1601	0	325
3549	754	1601	0	328
3552	742	1596	0	336
3555	751	1600	0	328
3558	752	1601	0	327
3561	752	1601	0	331
3564	754	1600	0	329
3567	754	1600	0	331
3570	756	1599	0	330
3573	754	1601	0	327
3576	752	1602	0	324
3579	755	1603	0	325
3582	755	1603	0	319
3585	755	1602	0	318
3588	756	1603	0	317
3591	760	1604	0	323
3594	762	1604	0	319
3597	765	1605	0	322
3600	768	1606	0	322
3603	771	1606	0	332
3606	772	1607	0	335
3609	772	1608	0	337
3612	773	1609	0	341
3615	771	1609	0	350
3618	771	1610	0	352
3621	771	1611	0	354
3624	772	1611	0	358
3627	771	1612	0	0
3630	771	1613	0	3
3633	772	1613	0	3
3636	773	1613	0	5
3639	773	1612	0	7
3642	772	1612	0	11
3645	772	1610	0	16
3648	772	1611	0	19
3651	772	1611	0	21
3654	771	1612	0	23
3657	770	1612	0	23
3660	769	1613	0	23
3663	768	1614	0	23
3666	768	1615	0	24
3669	769	1615	0	24
3672	768	1615	0	26
3675	768	1615	0	23
3678	768	1615	0	25
3681	768	1615	0	22
3684	768	1616	0	24
3687	766	1616	0	20
3690	765	1617	0	18
3693	765	1617	0	18
3696	764	1617	0	14
3699	764	1617	0	11
3702	764	1616	0	8
3705	764	1616	0	11
3708	764	1617	0	12
3711	763	1616	0	12
3714	763	1616	0	11
3717	762	1616	0	9
3720	760	1616	0	10
3723	759	1616	0	10
3726	757	1615	0	10
3729	756	1614	0	8
3732	756	1615	0	9
3735	755	1614	0	9
3738	755	1615	0	7
3741	755	1614	0	7
3744	753	1614	0	7
3747	752	1613	0	9
3750	752	1614	0	8
3753	751	1614	0	9
3756	751	1614	0	11
3759	750	1615	0	12
3762	751	1615	0	12
3765	750	1615	0	8
3768	750	1615	0	10
3771	749	1616	0	8
3774	747	1616	0	9
3777	747	1615	0	10
3780	747	1616	0	10
3783	747	1617	0	10
3786	747	1618	0	8
3789	747	1618	0	5
3792	746	1619	0	5
3795	746	1619	0	6
3798	746	1619	0	5
3801	746	1619	0	6
3804	746	1620	0	6
3807	747	1619	0	8
3810	747	1620	0	9
3813	748	1619	0	11
3816	749	1619	0	12
3819	749	1619	0	11
3822	749	1618	0	10
3825	749	1619	0	8
3828	750	1619	0	10
3831	750	1619	0	9
3834	750	1619	0	8
3837	750	1619	0	7
3840	749	1619	0	4
3843	749	1619	0	6
3846	750	1619	0	8
3849	751	1619	0	7
3852	751	1620	0	6
3855	752	1620	0	4
3858	753	1620	0	2
3861	754	1621	0	5
3864	752	1622	0	8
3867	752	1623	0	14
3870	752	1624	0	19
3873	753	1624	0	22
3876	754	1624	0	24
3879	754	1625	0	29
3882	754	1625	0	32
3885	754	1625	0	33
3888	753	1626	0	37
3891	753	1627	0	41
3894	753	1626	0	45
3897	753	1627	0	46
3900	752	1626	0	48
3903	752	1627	0	49
3906	749	1630	0	49
3909	747	1632	0	52
3912	745	1631	0	49
3915	746	1629	0	54
3918	748	1630	0	57
3921	750	1631	0	64
3924	752	1630	0	69
3927	755	1626	0	72
3930	759	1622	0	72
3933	761	1621	0	67
3936	762	1620	0	71
3939	763	1621	0	71
3942	765	1620	0	69
3945	767	1619	0	74
3948	767	1619	0	75
3951	767	1619	0	74
3954	767	1619	0	73
3957	767	1619	0	73
3960	767	1619	0	74
3963	767	1619	0	73
3966	767	1619	0	71
3969	767	1619	0	73
3972	767	1619	0	74
3975	766	1620	0	73
3978	766	1619	0	73
3981	767	1618	0	72
3984	767	1618	0	68
3987	767	1618	0	69
3990	767	1619	0	70
3993	767	1619	0	70
3996	767	1619	0	72
3999	767	1618	0	72
4002	766	1619	0	73
4005	766	1619	0	75
4008	766	1619	0	76
4011	766	1619	0	76
4014	766	1619	0	76
4017	765	1619	0	75
4020	765	1619	0	75
4023	765	1619	0	76
4026	765	1619	0	75
4029	765	1619	0	76
4032	765	1619	0	77
4035	766	1623	0	284
4038	765	1622	0	83
4041	764	1622	0	78
4044	763	1622	0	78
4047	762	1622	0	78
4050	762	1622	0	76
4053	762	1622	0	77
4056	761	1623	0	76
4059	761	1623	0	77
4062	761	1623	0	78
4065	761	1623	0	78
4068	761	1623	0	78
4071	761	1623	0	79
4074	761	1624	0	79
4077	761	1624	0	78
4080	761	1623	0	76
4083	760	1625	0	77
4086	759	1625	0	76
4089	760	1625	0	78
4092	759	1626	0	78
4095	759	1627	0	79
4098	760	1626	0	78
4101	760	1627	0	78
4104	760	1626	0	76
4107	760	1628	0	74
4110	759	1628	0	76
4113	758	1629	0	78
4116	758	1629	0	78
4119	759	1630	0	79
4122	759	1630	0	80
4125	759	1629	0	80
4128	759	1629	0	80
4131	759	1629	0	80
4134	759	1629	0	80
4137	759	1628	0	79
4140	759	1628	0	76
4143	760	1628	0	73
4146	760	1628	0	69
4149	760	1627	0	72
4152	760	1625	0	72
4155	761	1623	0	72
4158	761	1623	0	75
4161	761	1624	0	76
4164	761	1624	0	74
4167	761	1622	0	72
4170	761	1621	0	68
4173	762	1622	0	70
4176	763	1622	0	71
4179	766	1620	0	63
4182	767	1618	0	64
4185	768	1616	0	62
4188	768	1615	0	66
4191	768	1614	0	66
4194	767	1614	0	67
4197	768	1614	0	70
4200	766	1613	0	70
4203	764	1617	0	66
4206	764	1617	0	63
4209	762	1620	0	58
4212	759	1624	0	55
4215	758	1627	0	57
4218	758	1629	0	58
4221	756	1630	0	53
4224	755	1630	0	52
4227	754	1632	0	52
4230	756	1632	0	49
4233	754	1633	0	47
4236	754	1635	0	42
4239	754	1635	0	36
4242	754	1634	0	35
4245	753	1635	0	35
4248	751	1636	0	37
4251	750	1638	0	36
4254	750	1639	0	34
4257	749	1640	0	36
4260	748	1639	0	33
4263	747	1640	0	34
4266	746	1640	0	36
4269	746	1640	0	34
4272	745	1640	0	35
4275	745	1640	0	35
4278	745	1640	0	35
4281	745	1641	0	35
4284	745	1640	0	33
4287	745	1640	0	35
4290	745	1640	0	35
4293	745	1640	0	36
4296	745	1640	0	37
4299	745	1640	0	36
4302	746	1640	0	36
4305	745	1640	0	38
4308	745	1640	0	39
4311	745	1640	0	39
4314	746	1640	0	37
4317	746	1640	0	36
4320	746	1639	0	34
4323	746	1639	0	33
4326	746	1639	0	32
4329	746	1639	0	33
4332	746	1639	0	33
4335	747	1639	0	33
4338	747	1639	0	35
4341	748	1638	0	38
4344	748	1638	0	39
4347	748	1638	0	36
4350	748	1637	0	35
4353	746	1637	0	35
4356	746	1638	0	28
4359	746	1638	0	25
4362	746	1638	0	25
4365	747	1639	0	25
4368	748	1639	0	24
4371	747	1639	0	24
4374	747	1640	0	25
4377	746	1640	0	26
4380	746	1640	0	27
4383	746	1640	0	25
4386	746	1640	0	25
4389	746	1640	0	25
4392	746	1640	0	24
4395	745	1640	0	24
4398	744	1640	0	26
4401	743	1640	0	27
4404	743	1640	0	27
4407	743	1640	0	28
4410	743	1641	0	29
4413	743	1641	0	31
4416	743	1641	0	32
4419	743	1642	0	33
4422	742	1643	0	36
4425	741	1644	0	37
4428	740	1645	0	38
4431	740	1646	0	41
4434	740	1649	0	39
4437	741	1650	0	40
4440	740	1651	0	43
4443	738	1651	0	43
4446	736	1652	0	47
4449	735	1654	0	49
4452	734	1655	0	50
4455	734	1655	0	50
4458	734	1656	0	51
4461	734	1656	0	50
4464	734	1656	0	50
4467	735	1656	0	53
4470	735	1657	0	53
4473	735	1657	0	53
4476	735	1657	0	53
4479	734	1659	0	55
4482	733	1659	0	54
4485	734	1658	0	55
4488	734	1658	0	54
4491	733	1659	0	53
4494	733	1660	0	50
4497	732	1660	0	47
4500	730	1661	0	48
4503	729	1662	0	47
4506	729	1661	0	47
4509	729	1661	0	47
4512	729	1662	0	46
4515	729	1661	0	45
4518	728	1663	0	39
4521	728	1662	0	39
4524	727	1663	0	40
4527	728	1662	0	42
4530	728	1663	0	43
4533	728	1664	0	41
4536	729	1664	0	40
4539	728	1665	0	40
4542	728	1665	0	41
4545	728	1665	0	42
4548	729	1665	0	39
4551	729	1665	0	38
4554	728	1665	0	39
4557	728	1665	0	38
4560	728	1665	0	41
4563	728	1664	0	43
4566	729	1664	0	43
4569	728	1665	0	42
4572	728	1666	0	39
4575	727	1666	0	40
4578	726	1665	0	40
4581	727	1664	0	44
4584	727	1663	0	47
4587	727	1664	0	48
4590	727	1664	0	51
4593	728	1664	0	52
4596	728	1664	0	53
4599	727	1665	0	53
4602	726	1666	0	54
4605	726	1665	0	55
4608	726	1665	0	55
4611	726	1665	0	53
4614	726	1665	0	53
4617	726	1665	0	52
4620	726	1665	0	52
4623	726	1665	0	52
4626	726	1665	0	51
4629	727	1664	0	56
4632	730	1663	0	60
4635	731	1662	0	66
4638	733	1661	0	64
4641	734	1661	0	63
4644	734	1660	0	63
4647	734	1661	0	63
4650	733	1661	0	64
4653	732	1663	0	63
4656	732	1663	0	62
4659	731	1663	0	61
4662	731	1663	0	60
4665	731	1664	0	60
4668	731	1664	0	61
4671	731	1665	0	60
4674	730	1665	0	59
4677	730	1665	0	57
4680	729	1666	0	55
4683	729	1666	0	53
4686	729	1666	0	50
4689	730	1666	0	47
4692	730	1666	0	46
4695	730	1667	0	43
4698	729	1667	0	43
4701	729	1667	0	42
4704	729	1668	0	39
4707	728	1667	0	36
4710	727	1666	0	34
4713	726	1667	0	33
4716	726	1666	0	35
4719	726	1667	0	36
4722	727	1668	0	35
4725	727	1668	0	38
4728	727	1668	0	37
4731	727	1668	0	38
4734	727	1668	0	39
4737	727	1669	0	40
4740	726	1669	0	40
4743	726	1669	0	42
4746	726	1669	0	43
4749	726	1669	0	42
4752	726	1669	0	42
4755	726	1669	0	42
4758	727	1669	0	41
4761	727	1669	0	39
4764	727	1669	0	39
4767	727	1669	0	38
4770	727	1669	0	38
4773	728	1669	0	37
4776	728	1669	0	37
4779	729	1669	0	36
4782	729	1668	0	34
4785	728	1668	0	31
4788	729	1668	0	30
4791	729	1668	0	30
4794	728	1668	0	30
4797	729	1667	0	31
4800	729	1667	0	30
4803	729	1667	0	28
4806	729	1667	0	28
4809	729	1667	0	28
4812	729	1667	0	27
4815	729	1667	0	27
4818	729	1667	0	27
4821	729	1667	0	27
4824	729	1667	0	26
4827	730	1667	0	26
4830	730	1666	0	25
4833	731	1666	0	24
4836	731	1666	0	24
4839	731	1666	0	23
4842	731	1666	0	24
4845	731	1665	0	23
4848	731	1665	0	23
4851	732	1665	0	22
4854	732	1665	0	22
4857	732	1665	0	21
4860	733	1664	0	20
4863	733	1664	0	20
4866	732	1664	0	20
4869	732	1664	0	19
4872	732	1664	0	18
4875	731	1664	0	19
4878	731	1664	0	19
4881	731	1664	0	18
4884	732	1664	0	18
4887	732	1664	0	18
4890	732	1664	0	19
4893	734	1664	0	20
4896	734	1664	0	20
4899	734	1664	0	22
4902	733	1664	0	22
4905	733	1664	0	21
4908	733	1664	0	20
4911	733	1664	0	19
4914	733	1664	0	19
4917	734	1664	0	18
4920	735	1663	0	19
4923	736	1663	0	21
4926	736	1664	0	23
4929	736	1663	0	27
4932	736	1663	0	30
4935	737	1662	0	32
4938	736	1662	0	34
4941	736	1662	0	34
4944	736	1662	0	35
4947	735	1663	0	34
4950	735	1663	0	33
4953	734	1663	0	31
4956	734	1663	0	30
4959	734	1662	0	30
4962	734	1663	0	30
4965	735	1662	0	31
4968	735	1662	0	30
4971	735	1662	0	31
4974	734	1663	0	29
4977	734	1662	0	29
4980	734	1663	0	28
4983	735	1662	0	27
4986	735	1662	0	27
4989	735	1662	0	27
4992	734	1662	0	26
4995	734	1662	0	25
4998	734	1662	0	24
5001	734	1662	0	23
5004	734	1662	0	22
5007	734	1662	0	22
5010	734	1662	0	22
5013	734	1662	0	22
5016	734	1662	0	22
5019	734	1662	0	22
5022	734	1662	0	22
5025	734	1662	0	21
5028	734	1662	0	21
5031	734	1662	0	21
5034	734	1662	0	21
5037	734	1662	0	21
5040	734	1662	0	21
5043	734	1662	0	21
5046	734	1662	0	21
5049	734	1662	0	21
5052	734	1662	0	21
5055	734	1662	0	21
5058	734	1662	0	21
5061	734	1662	0	21
5064	734	1662	0	21
5067	734	1662	0	20
5070	734	1662	0	20
5073	734	1662	0	20
5076	734	1662	0	20
5079	734	1662	0	20
5082	734	1662	0	20
5085	734	1662	0	20
5088	734	1662	0	21
5091	734	1662	0	20
5094	734	1663	0	20
5097	734	1663	0	20
5100	734	1662	0	20
5103	734	1662	0	20
5106	734	1662	0	20
5109	734	1662	0	20
5112	734	1662	0	20
5115	734	1662	0	20
5118	734	1662	0	20
5121	734	1662	0	20
5124	734	1662	0	20
5127	734	1662	0	20
5130	734	1662	0	20
5133	734	1662	0	20
5136	734	1662	0	19
5139	734	1662	0	20
5142	734	1662	0	20
5145	734	1662	0	20
5148	734	1662	0	21
5151	734	1662	0	22
5154	735	1661	0	24
5157	735	1661	0	23
5160	735	1661	0	23
5163	735	1661	0	22
5166	735	1662	0	21
5169	734	1662	0	22
5172	734	1662	0	22
5175	735	1662	0	21
5178	734	1662	0	21
5181	734	1662	0	21
5184	734	1662	0	21
5187	734	1662	0	21
5190	734	1662	0	21
5193	734	1662	0	21
5196	734	1662	0	21
5199	734	1662	0	21
5202	734	1662	0	21
5205	734	1662	0	21
5208	734	1662	0	21
5211	734	1662	0	21
5214	734	1662	0	21
5217	734	1662	0	20
5220	734	1662	0	20
5223	734	1662	0	20
5226	734	1662	0	20
5229	734	1662	0	20
5232	734	1662	0	20
5235	734	1662	0	20
5238	734	1662	0	19
5241	734	1662	0	19
5244	734	1662	0	19
5247	734	1662	0	20
5250	734	1662	0	19
5253	734	1662	0	20
5256	734	1662	0	20
5259	734	1662	0	19
5262	734	1662	0	20
5265	734	1662	0	19
5268	734	1662	0	20
5271	735	1662	0	20
5274	735	1662	0	20
5277	735	1662	0	20
5280	735	1662	0	20
5283	735	1662	0	20
5286	735	1662	0	20
5289	735	1662	0	20
5292	735	1662	0	20
5295	734	1662	0	20
5298	734	1662	0	20
5301	734	1662	0	20
5304	734	1662	0	19
5307	735	1662	0	20
5310	735	1662	0	19
5313	735	1662	0	19
5316	735	1662	0	19
5319	735	1662	0	19
5322	735	1662	0	19
5325	735	1662	0	20
5328	735	1662	0	19
5331	735	1662	0	19
5334	735	1662	0	19
5337	735	1662	0	19
5340	735	1662	0	20
5343	735	1662	0	20
5346	734	1662	0	21
5349	734	1662	0	20
5352	735	1661	0	20
5355	735	1661	0	21
5358	735	1662	0	20
5361	735	1662	0	20
5364	735	1662	0	20
5367	735	1662	0	20
5370	735	1662	0	20
5373	735	1662	0	20
5376	735	1662	0	19
5379	735	1662	0	20
5382	734	1662	0	21
5385	734	1662	0	21
5388	735	1661	0	21
5391	735	1661	0	22
5394	735	1661	0	22
5397	735	1661	0	21
5400	735	1661	0	21
5403	735	1661	0	20
5406	735	1661	0	20
5409	735	1661	0	20
5412	735	1661	0	21
5415	735	1661	0	21
5418	735	1661	0	20
5421	735	1661	0	21
5424	735	1661	0	20
5427	735	1661	0	20
5430	735	1661	0	20
5433	735	1661	0	20
5436	735	1662	0	20
5439	735	1661	0	20
5442	735	1661	0	20
5445	735	1662	0	20
5448	735	1662	0	20
5451	735	1661	0	19
5454	735	1661	0	19
5457	735	1662	0	20
5460	735	1662	0	20
5463	735	1662	0	20
5466	735	1662	0	20
5469	735	1662	0	20
5472	735	1662	0	20
5475	735	1661	0	20
5478	735	1661	0	20
5481	735	1661	0	20
5484	735	1661	0	20
5487	735	1661	0	19
5490	735	1661	0	20
5493	735	1661	0	19
5496	735	1661	0	20
5499	735	1661	0	19
5502	735	1661	0	20
5505	735	1661	0	19
5508	735	1661	0	19
5511	735	1661	0	19
5514	735	1661	0	19
5517	735	1661	0	20
5520	735	1662	0	20
5523	735	1662	0	19
5526	735	1661	0	20
5529	735	1661	0	19
5532	735	1661	0	20
5535	735	1661	0	19
5538	735	1661	0	19
5541	735	1661	0	19
5544	735	1662	0	20
5547	735	1662	0	19
5550	735	1662	0	20
5553	735	1661	0	19
5556	735	1662	0	19
5559	735	1661	0	19
5562	735	1661	0	19
5565	735	1661	0	19
5568	735	1662	0	19
5571	735	1662	0	19
5574	735	1662	0	19
5577	735	1662	0	19
5580	735	1662	0	19
5583	735	1662	0	19
5586	735	1662	0	19
5589	735	1662	0	20
5592	735	1662	0	19
5595	735	1662	0	19
5598	735	1661	0	19
5601	735	1661	0	19
5604	735	1661	0	19
5607	735	1661	0	19
5610	735	1662	0	19
5613	735	1662	0	19
5616	735	1661	0	19
5619	735	1662	0	19
5622	735	1662	0	19
5625	735	1662	0	19
5628	735	1661	0	19
5631	735	1661	0	19
5634	735	1662	0	19
5637	735	1661	0	19
5640	735	1662	0	20
5643	735	1661	0	19
5646	735	1661	0	19
5649	736	1661	0	21
5652	735	1661	0	20
5655	735	1661	0	20
5658	735	1661	0	20
5661	735	1661	0	21
5664	735	1661	0	21
5667	735	1661	0	21
5670	735	1661	0	20
5673	735	1661	0	20
5676	735	1661	0	21
5679	735	1661	0	21
5682	735	1661	0	21
5685	735	1661	0	21
5688	735	1661	0	21
5691	735	1661	0	22
5694	735	1661	0	20
5697	735	1661	0	20
5700	735	1661	0	20
5703	735	1661	0	20
5706	735	1661	0	20
5709	735	1661	0	20
5712	735	1661	0	20
5715	735	1661	0	20
5718	735	1661	0	19
5721	735	1661	0	20
5724	735	1661	0	20
5727	735	1661	0	20
5730	735	1661	0	20
5733	735	1661	0	20
5736	735	1661	0	20
5739	735	1661	0	20
5742	735	1661	0	20
5745	735	1661	0	20
5748	735	1661	0	20
5751	735	1661	0	19
5754	735	1661	0	20
5757	735	1661	0	20
5760	735	1661	0	20
5763	735	1661	0	20
5766	735	1661	0	20
5769	735	1661	0	21
5772	735	1661	0	21
5775	735	1661	0	20
5778	735	1661	0	21
5781	735	1661	0	20
5784	735	1661	0	20
5787	735	1661	0	19
5790	735	1661	0	20
5793	735	1661	0	19
5796	736	1661	0	19
5799	735	1661	0	19
5802	736	1661	0	19
5805	735	1661	0	20
5808	735	1661	0	19
5811	735	1661	0	20
5814	735	1661	0	21
5817	735	1661	0	21
5820	735	1661	0	21
5823	735	1661	0	21
5826	735	1661	0	21
5829	735	1661	0	20
5832	735	1661	0	21
5835	735	1661	0	21
5838	735	1661	0	21
5841	735	1661	0	22
5844	735	1661	0	21
5847	736	1661	0	21
5850	735	1661	0	20
5853	735	1661	0	20
5856	736	1661	0	19
5859	736	1661	0	19
5862	735	1661	0	19
5865	735	1661	0	20
5868	736	1661	0	19
5871	735	1661	0	19
5874	735	1661	0	19
5877	736	1661	0	19
5880	736	1661	0	19
5883	735	1661	0	20
5886	735	1661	0	19
5889	735	1661	0	20
5892	735	1661	0	19
5895	735	1661	0	21
5898	736	1661	0	20
5901	736	1661	0	19
5904	736	1661	0	20
5907	736	1661	0	20
5910	736	1661	0	20
5913	736	1661	0	20
5916	736	1661	0	20
5919	736	1661	0	19
5922	736	1661	0	19
5925	736	1661	0	19
5928	736	1661	0	20
5931	736	1661	0	20
5934	736	1661	0	19
5937	736	1661	0	19
5940	736	1661	0	19
5943	736	1661	0	20
5946	736	1661	0	19
5949	736	1661	0	19
5952	736	1661	0	19
5955	736	1661	0	19
5958	736	1661	0	19
5961	736	1661	0	19
5964	736	1661	0	19
5967	736	1661	0	19
5970	736	1661	0	19
5973	736	1661	0	20
5976	736	1661	0	19
5979	736	1661	0	19
5982	736	1661	0	20
5985	736	1661	0	20
5988	736	1661	0	20
5991	736	1661	0	19
5994	736	1661	0	20
5997	736	1661	0	19
6000	736	1661	0	19
6003	736	1661	0	20
6006	736	1661	0	20
6009	736	1661	0	20
6012	736	1661	0	19
6015	736	1661	0	20
6018	736	1661	0	19
6021	736	1661	0	20
6024	736	1661	0	19
6027	736	1661	0	19
6030	736	1661	0	20
6033	736	1661	0	20
6036	736	1661	0	20
6039	736	1661	0	20
6042	736	1661	0	20
6045	736	1661	0	20
6048	736	1661	0	20
6051	736	1661	0	20
6054	736	1661	0	20
6057	736	1661	0	21
6060	736	1661	0	22
6063	736	1661	0	20
6066	736	1661	0	21
6069	736	1661	0	21
6072	736	1661	0	20
6075	736	1661	0	20
6078	736	1661	0	21
6081	736	1661	0	20
6084	736	1661	0	20
6087	736	1661	0	20
6090	736	1661	0	20
6093	736	1661	0	20
6096	736	1661	0	20
6099	736	1661	0	19
6102	736	1661	0	19
6105	736	1661	0	20
6108	736	1661	0	20
6111	736	1661	0	19
6114	736	1661	0	20
[truncated: 955 more rows]
