# Supplementary material for: Markerless tracking of an entire honey bee colony
Source: Nat Commun. 2021 Mar 19;12:1733. doi: 10.1038/s41467-021-21769-1 (PMC7979864; doi:10.1038/s41467-021-21769-1)
Supplement: Supplementary file 4 — Description of Additional Supplementary Files [file 41467_2021_21769_MOESM4_ESM.zip › raw_source/fig_5_sup_fig_21_22/S1_trajectories/000496.txt]

0	1297	1087	0	156
3	1296	1087	0	159
6	1296	1087	0	158
9	1296	1086	0	158
12	1295	1086	0	153
15	1295	1087	0	152
18	1295	1087	0	152
21	1295	1087	0	331
24	1296	1087	0	334
27	1296	1087	0	339
30	1300	1088	0	347
33	1302	1088	0	352
36	1302	1088	0	353
39	1302	1088	0	352
42	1301	1088	0	350
45	1300	1088	0	343
48	1301	1088	0	340
51	1301	1089	0	345
54	1302	1090	0	341
57	1301	1090	0	337
60	1303	1090	0	156
63	1303	1094	0	149
66	1303	1094	0	149
69	1302	1094	0	152
72	1301	1094	0	153
75	1301	1093	0	154
78	1302	1093	0	153
81	1303	1094	0	152
84	1303	1094	0	153
87	1304	1094	0	156
90	1304	1092	0	160
93	1305	1091	0	161
96	1305	1091	0	160
99	1307	1091	0	338
102	1308	1092	0	337
105	1308	1091	0	340
108	1307	1091	0	334
111	1307	1092	0	337
114	1307	1091	0	157
117	1306	1095	0	334
120	1308	1096	0	337
123	1309	1095	0	339
126	1309	1095	0	338
129	1309	1096	0	343
132	1309	1096	0	350
135	1309	1096	0	353
138	1308	1096	0	353
141	1304	1097	0	354
144	1306	1096	0	357
147	1306	1096	0	357
150	1307	1096	0	356
153	1308	1096	0	354
156	1309	1095	0	350
159	1310	1093	0	342
162	1309	1092	0	339
165	1309	1094	0	344
168	1308	1095	0	343
171	1305	1097	0	337
174	1304	1098	0	154
177	1305	1098	0	155
180	1305	1098	0	153
183	1305	1099	0	152
186	1305	1099	0	152
189	1305	1099	0	153
192	1306	1098	0	341
195	1308	1097	0	353
198	1308	1097	0	351
201	1308	1097	0	347
204	1309	1097	0	343
207	1310	1097	0	340
210	1310	1097	0	338
213	1309	1097	0	332
216	1309	1099	0	152
219	1309	1098	0	153
222	1309	1097	0	331
225	1310	1097	0	344
228	1310	1097	0	349
231	1310	1097	0	350
234	1310	1097	0	351
237	1309	1097	0	352
240	1309	1096	0	353
243	1309	1096	0	353
246	1309	1096	0	350
249	1309	1095	0	347
252	1309	1095	0	346
255	1309	1095	0	345
258	1308	1095	0	344
261	1306	1094	0	343
264	1305	1095	0	339
267	1306	1097	0	152
270	1307	1099	0	153
273	1308	1100	0	154
276	1307	1098	0	155
279	1307	1097	0	342
282	1307	1096	0	346
285	1307	1095	0	345
288	1308	1096	0	345
291	1308	1095	0	346
294	1309	1095	0	347
297	1310	1095	0	346
300	1310	1094	0	341
303	1310	1092	0	343
306	1309	1093	0	344
309	1309	1094	0	349
312	1309	1093	0	348
315	1310	1090	0	345
318	1312	1090	0	347
321	1316	1090	0	346
324	1316	1092	0	332
327	1311	1096	0	144
330	1310	1097	0	148
333	1309	1099	0	152
336	1309	1099	0	155
339	1309	1099	0	146
342	1308	1099	0	143
345	1307	1099	0	143
348	1307	1099	0	142
351	1307	1099	0	139
354	1308	1099	0	138
357	1310	1099	0	140
360	1315	1100	0	145
363	1316	1100	0	143
366	1316	1100	0	139
369	1317	1100	0	138
372	1317	1099	0	138
375	1315	1098	0	140
378	1314	1096	0	136
381	1311	1095	0	127
384	1310	1094	0	122
387	1310	1093	0	123
390	1309	1093	0	127
393	1307	1094	0	123
396	1307	1094	0	115
399	1306	1093	0	106
402	1304	1093	0	98
405	1305	1095	0	93
408	1304	1095	0	94
411	1304	1095	0	93
414	1303	1096	0	93
417	1303	1097	0	93
420	1303	1098	0	92
423	1302	1099	0	89
426	1301	1100	0	83
429	1301	1100	0	78
432	1303	1101	0	78
435	1302	1102	0	83
438	1301	1104	0	86
441	1300	1106	0	87
444	1301	1108	0	81
447	1303	1111	0	69
450	1303	1114	0	60
453	1303	1119	0	57
456	1301	1120	0	51
459	1304	1121	0	50
462	1303	1122	0	56
465	1302	1122	0	56
468	1302	1123	0	55
471	1301	1123	0	53
474	1300	1123	0	51
477	1301	1125	0	44
480	1301	1125	0	43
483	1302	1128	0	42
486	1300	1130	0	39
489	1300	1132	0	41
492	1297	1133	0	42
495	1293	1135	0	44
498	1290	1138	0	50
501	1288	1139	0	53
504	1287	1139	0	52
507	1285	1141	0	52
513	1286	1146	0	58
516	1287	1147	0	64
519	1286	1147	0	66
522	1285	1149	0	66
525	1285	1149	0	68
528	1286	1149	0	67
531	1286	1150	0	64
537	1286	1153	0	66
543	1284	1154	0	70
546	1285	1154	0	76
549	1285	1159	0	78
552	1284	1165	0	82
555	1282	1172	0	87
558	1283	1175	0	93
561	1284	1176	0	85
564	1284	1180	0	89
567	1284	1183	0	98
570	1284	1184	0	102
573	1283	1185	0	103
576	1283	1186	0	106
579	1282	1185	0	105
582	1281	1185	0	102
585	1280	1185	0	94
588	1278	1188	0	87
591	1277	1188	0	83
594	1277	1189	0	84
597	1278	1191	0	84
600	1277	1192	0	78
603	1277	1192	0	77
606	1276	1192	0	72
609	1276	1190	0	71
612	1276	1189	0	74
615	1277	1189	0	76
618	1280	1189	0	85
621	1281	1191	0	90
624	1283	1190	0	95
627	1282	1190	0	93
630	1279	1190	0	84
633	1278	1191	0	81
636	1277	1193	0	77
639	1276	1194	0	76
642	1275	1193	0	69
645	1275	1194	0	68
648	1275	1195	0	65
651	1275	1196	0	59
654	1275	1196	0	58
657	1278	1195	0	59
660	1280	1192	0	62
663	1280	1188	0	67
666	1282	1188	0	75
669	1282	1190	0	72
672	1282	1191	0	70
675	1283	1189	0	69
678	1283	1186	0	62
681	1283	1186	0	58
684	1282	1188	0	51
687	1282	1189	0	48
690	1283	1187	0	38
693	1284	1188	0	38
696	1282	1189	0	40
699	1282	1188	0	39
702	1282	1188	0	35
705	1283	1189	0	33
708	1287	1190	0	35
711	1285	1190	0	40
714	1284	1189	0	43
717	1288	1188	0	42
720	1290	1189	0	43
723	1289	1190	0	46
726	1284	1189	0	46
729	1283	1189	0	41
732	1282	1190	0	38
735	1281	1190	0	35
738	1283	1187	0	32
741	1282	1187	0	26
744	1284	1187	0	27
747	1282	1188	0	34
750	1281	1192	0	41
753	1280	1193	0	40
756	1281	1192	0	38
759	1281	1190	0	35
762	1280	1192	0	35
765	1280	1194	0	36
768	1279	1194	0	39
771	1278	1196	0	37
774	1277	1195	0	38
777	1275	1196	0	39
780	1274	1197	0	37
783	1273	1200	0	36
786	1274	1202	0	36
789	1272	1201	0	36
792	1272	1201	0	37
795	1270	1201	0	38
798	1271	1202	0	41
801	1271	1202	0	42
804	1270	1202	0	41
807	1268	1203	0	40
810	1267	1204	0	41
813	1267	1205	0	44
816	1267	1205	0	50
819	1266	1205	0	61
822	1265	1205	0	66
825	1267	1205	0	57
828	1267	1206	0	62
831	1266	1207	0	66
834	1265	1207	0	66
837	1263	1207	0	67
840	1261	1207	0	68
843	1260	1206	0	66
846	1260	1207	0	68
849	1260	1208	0	64
852	1260	1210	0	62
855	1261	1209	0	65
858	1262	1208	0	64
861	1262	1210	0	62
864	1261	1209	0	64
867	1259	1208	0	65
870	1259	1211	0	60
873	1258	1212	0	59
876	1257	1213	0	55
879	1257	1214	0	55
882	1255	1213	0	46
885	1258	1211	0	33
888	1260	1206	0	38
891	1262	1204	0	32
894	1266	1203	0	34
897	1268	1202	0	18
900	1267	1202	0	18
903	1268	1203	0	13
906	1270	1204	0	15
909	1268	1206	0	25
912	1269	1207	0	205
915	1266	1209	0	28
918	1267	1205	0	32
921	1268	1205	0	215
924	1267	1207	0	225
927	1269	1202	0	37
930	1264	1208	0	41
933	1269	1204	0	42
936	1269	1202	0	38
939	1264	1206	0	43
942	1259	1207	0	215
945	1263	1204	0	213
948	1269	1200	0	27
951	1270	1200	0	204
954	1266	1199	0	35
957	1267	1198	0	212
960	1270	1193	0	20
963	1270	1191	0	19
966	1269	1192	0	29
969	1269	1190	0	4
972	1271	1192	0	31
975	1283	1197	0	147
978	1282	1194	0	356
981	1280	1194	0	0
987	1280	1192	0	353
990	1276	1193	0	14
993	1277	1193	0	6
996	1276	1194	0	1
999	1275	1196	0	356
1002	1275	1197	0	348
1005	1275	1198	0	346
1008	1276	1199	0	344
1011	1277	1199	0	343
1014	1275	1198	0	349
1017	1274	1201	0	0
1020	1275	1200	0	0
1023	1275	1197	0	357
1026	1276	1196	0	1
1029	1278	1193	0	353
1032	1280	1193	0	354
1035	1279	1193	0	354
1038	1277	1192	0	353
1041	1276	1192	0	356
1044	1274	1192	0	359
1047	1274	1193	0	2
1050	1275	1192	0	4
1053	1274	1193	0	11
1056	1274	1197	0	12
1059	1274	1199	0	13
1062	1273	1200	0	15
1065	1276	1206	0	31
1068	1275	1208	0	38
1071	1268	1207	0	43
1074	1267	1207	0	40
1077	1266	1208	0	39
1080	1266	1209	0	35
1083	1266	1210	0	31
1086	1263	1212	0	25
1089	1262	1214	0	23
1092	1263	1214	0	24
1095	1262	1216	0	29
1098	1262	1219	0	24
1101	1260	1220	0	28
1104	1256	1219	0	31
1107	1254	1220	0	37
1110	1252	1220	0	36
1113	1251	1221	0	41
1116	1249	1221	0	42
1119	1247	1219	0	40
1122	1245	1218	0	48
1125	1243	1220	0	45
1128	1242	1221	0	46
1131	1241	1223	0	47
1134	1238	1225	0	51
1137	1236	1230	0	50
1140	1235	1230	0	48
1143	1236	1230	0	53
1146	1236	1232	0	58
1149	1236	1233	0	55
1152	1236	1234	0	51
1155	1237	1234	0	33
1158	1232	1238	0	50
1161	1230	1238	0	58
1164	1229	1239	0	63
1167	1228	1241	0	61
1170	1228	1240	0	63
1173	1228	1239	0	64
1176	1229	1238	0	63
1179	1229	1241	0	60
1182	1229	1242	0	63
1185	1229	1244	0	58
1188	1227	1245	0	58
1191	1226	1245	0	55
1194	1224	1248	0	52
1197	1222	1252	0	47
1200	1218	1255	0	43
1203	1217	1256	0	47
1206	1211	1264	0	45
1209	1209	1266	0	45
1212	1210	1266	0	32
1215	1209	1264	0	39
1218	1211	1266	0	19
1221	1210	1266	0	19
1224	1210	1264	0	29
1227	1210	1262	0	26
1230	1209	1260	0	28
1233	1209	1259	0	34
1236	1209	1259	0	32
1239	1208	1259	0	31
1242	1208	1261	0	31
1245	1207	1262	0	31
1248	1205	1266	0	26
1251	1204	1266	0	21
1254	1207	1263	0	25
1257	1206	1261	0	28
1260	1204	1262	0	30
1263	1203	1262	0	31
1266	1205	1263	0	29
1269	1207	1262	0	23
1272	1208	1262	0	24
1275	1208	1264	0	18
1278	1209	1266	0	18
1281	1209	1267	0	17
1284	1209	1266	0	18
1287	1208	1268	0	19
1290	1208	1266	0	21
1293	1206	1267	0	21
1296	1206	1268	0	21
1299	1206	1268	0	21
1302	1206	1267	0	23
1305	1206	1268	0	26
1308	1209	1266	0	24
1311	1210	1266	0	24
1314	1210	1267	0	23
1317	1210	1266	0	23
1320	1213	1264	0	21
1323	1216	1259	0	18
1326	1216	1259	0	14
1329	1216	1258	0	13
1332	1215	1258	0	5
1335	1214	1257	0	1
1338	1214	1257	0	2
1341	1213	1258	0	3
1344	1213	1258	0	359
1347	1212	1259	0	354
1350	1210	1258	0	348
1353	1210	1257	0	348
1356	1212	1254	0	0
1359	1216	1252	0	356
1362	1216	1256	0	3
1365	1217	1259	0	3
1368	1219	1259	0	356
1371	1219	1260	0	352
1374	1217	1258	0	345
1377	1216	1258	0	338
1380	1219	1259	0	350
1383	1220	1260	0	357
1386	1218	1261	0	357
1389	1215	1261	0	0
1392	1212	1260	0	1
1395	1209	1259	0	357
1398	1208	1260	0	352
1401	1206	1261	0	358
1404	1204	1262	0	5
1407	1199	1260	0	9
1410	1197	1261	0	15
1413	1197	1262	0	19
1416	1196	1263	0	21
1419	1196	1263	0	23
1422	1194	1264	0	18
1425	1193	1265	0	16
1428	1191	1267	0	12
1431	1189	1269	0	11
1434	1187	1271	0	2
1437	1184	1272	0	0
1440	1181	1274	0	2
1443	1178	1275	0	2
1446	1177	1274	0	2
1449	1175	1275	0	3
1452	1173	1276	0	2
1455	1171	1275	0	357
1458	1170	1274	0	354
1461	1170	1273	0	351
1464	1170	1272	0	350
1467	1170	1272	0	350
1470	1169	1271	0	352
1473	1170	1272	0	353
1476	1172	1271	0	355
1479	1172	1270	0	357
1482	1173	1269	0	356
1485	1172	1269	0	355
1488	1172	1269	0	355
1491	1171	1268	0	355
1494	1169	1268	0	359
1497	1167	1269	0	359
1500	1165	1270	0	0
1503	1164	1270	0	359
1506	1163	1269	0	3
1509	1162	1268	0	2
1512	1161	1269	0	1
1515	1159	1268	0	1
1518	1158	1268	0	3
1521	1157	1267	0	5
1524	1156	1267	0	8
1527	1155	1267	0	10
1530	1153	1267	0	9
1533	1152	1267	0	8
1536	1150	1267	0	6
1539	1147	1266	0	9
1542	1145	1266	0	9
1545	1145	1267	0	8
1548	1143	1267	0	8
1551	1142	1267	0	6
1554	1140	1268	0	5
1557	1137	1268	0	9
1560	1135	1269	0	11
1563	1135	1269	0	11
1566	1133	1269	0	12
1569	1131	1268	0	11
1572	1131	1268	0	9
1575	1133	1269	0	17
1578	1134	1269	0	17
1581	1131	1269	0	11
1584	1129	1269	0	9
1587	1127	1269	0	7
1590	1124	1270	0	1
1593	1124	1270	0	5
1596	1126	1270	0	5
1599	1123	1271	0	16
1602	1115	1272	0	6
1605	1110	1273	0	6
1608	1106	1273	0	7
1611	1105	1273	0	5
1614	1103	1273	0	4
1617	1099	1272	0	6
1620	1096	1272	0	10
1623	1094	1273	0	7
1626	1092	1273	0	6
1629	1089	1273	0	4
1632	1086	1273	0	7
1635	1082	1274	0	8
1638	1082	1275	0	10
1641	1081	1274	0	10
1644	1080	1274	0	12
1647	1080	1275	0	13
1650	1081	1275	0	9
1653	1080	1274	0	9
1656	1077	1276	0	11
1659	1076	1278	0	11
1662	1076	1277	0	13
1665	1073	1277	0	16
1668	1073	1278	0	18
1671	1073	1278	0	19
1674	1071	1280	0	24
1677	1069	1281	0	19
1680	1065	1282	0	21
1683	1064	1282	0	19
1686	1062	1282	0	22
1689	1061	1283	0	23
1692	1059	1285	0	27
1695	1060	1286	0	26
1698	1059	1287	0	34
1701	1059	1289	0	36
1704	1058	1289	0	38
1707	1055	1291	0	40
1710	1050	1294	0	41
1713	1048	1295	0	33
1716	1046	1297	0	32
1719	1047	1299	0	42
1722	1046	1299	0	46
1725	1044	1300	0	44
1728	1044	1302	0	43
1731	1044	1302	0	42
1734	1045	1302	0	40
1737	1043	1303	0	43
1740	1042	1304	0	44
1743	1041	1305	0	50
1746	1041	1305	0	47
1749	1041	1304	0	48
1752	1041	1304	0	47
1755	1041	1305	0	49
1758	1041	1305	0	51
1761	1040	1304	0	46
1764	1040	1304	0	43
1767	1041	1303	0	43
1770	1042	1302	0	43
1773	1042	1302	0	43
1776	1041	1301	0	41
1779	1041	1300	0	43
1782	1041	1300	0	41
1785	1041	1299	0	39
1788	1041	1298	0	35
1791	1040	1297	0	31
1794	1040	1297	0	30
1797	1040	1297	0	31
1800	1040	1296	0	29
1803	1040	1295	0	28
1806	1039	1295	0	29
1809	1039	1296	0	28
1812	1040	1296	0	24
1815	1040	1296	0	24
1818	1040	1296	0	23
1821	1043	1297	0	30
1824	1043	1296	0	36
1827	1044	1297	0	41
1830	1046	1298	0	44
1833	1045	1299	0	44
1836	1044	1298	0	46
1839	1043	1299	0	45
1842	1042	1301	0	47
1845	1043	1302	0	52
1848	1042	1302	0	53
1851	1042	1302	0	52
1854	1042	1302	0	52
1857	1042	1302	0	52
1860	1042	1303	0	52
1863	1041	1304	0	54
1866	1040	1305	0	53
1869	1039	1306	0	52
1872	1037	1308	0	45
1875	1031	1310	0	40
1878	1030	1311	0	42
1881	1030	1313	0	41
1884	1030	1313	0	39
1887	1030	1313	0	41
1890	1029	1312	0	39
1893	1028	1313	0	37
1896	1027	1313	0	36
1899	1028	1314	0	42
1902	1032	1315	0	49
1905	1029	1314	0	45
1908	1027	1314	0	42
1911	1026	1315	0	43
1914	1025	1315	0	45
1917	1024	1314	0	42
1920	1021	1315	0	40
1923	1019	1315	0	39
1926	1019	1316	0	37
1929	1018	1315	0	38
1932	1017	1315	0	42
1935	1017	1316	0	43
1938	1016	1318	0	43
1941	1015	1318	0	45
1944	1014	1317	0	43
1947	1013	1318	0	43
1950	1013	1319	0	42
1953	1012	1319	0	42
1956	1010	1320	0	41
1959	1006	1321	0	39
1962	1004	1322	0	35
1965	1001	1325	0	29
1968	1000	1325	0	28
1971	1000	1326	0	29
1974	1000	1326	0	28
1977	1001	1325	0	25
1980	1002	1326	0	23
1983	1002	1326	0	18
1986	999	1329	0	21
1989	992	1327	0	24
1992	992	1329	0	29
1995	992	1331	0	30
1998	991	1332	0	32
2001	990	1333	0	34
2004	990	1334	0	31
2007	984	1334	0	29
2010	982	1336	0	29
2013	980	1337	0	28
2016	978	1338	0	31
2019	976	1338	0	28
2022	974	1339	0	33
2025	975	1339	0	33
2028	974	1341	0	34
2031	971	1344	0	31
2034	967	1346	0	31
2037	964	1344	0	26
2040	960	1344	0	24
2043	959	1346	0	24
2046	961	1346	0	25
2049	962	1347	0	21
2052	962	1347	0	33
2055	961	1349	0	41
2058	961	1352	0	37
2061	960	1353	0	38
2064	959	1354	0	39
2067	957	1353	0	40
2070	956	1353	0	42
2073	956	1353	0	45
2076	957	1353	0	46
2079	956	1353	0	45
2082	955	1352	0	44
2085	955	1353	0	45
2088	954	1355	0	46
2091	954	1356	0	47
2094	952	1357	0	44
2097	952	1359	0	42
2100	953	1359	0	45
2103	951	1360	0	42
2106	950	1359	0	39
2109	948	1359	0	34
2112	947	1359	0	33
2115	945	1360	0	35
2118	945	1362	0	34
2121	943	1363	0	41
2124	941	1364	0	39
2127	940	1364	0	39
2130	940	1366	0	38
2133	939	1367	0	30
2136	936	1367	0	31
2139	933	1368	0	31
2142	934	1370	0	37
2145	933	1371	0	37
2148	933	1372	0	38
2151	932	1374	0	41
2154	932	1373	0	43
2157	931	1373	0	52
2160	931	1373	0	51
2163	930	1373	0	51
2166	929	1372	0	49
2169	929	1372	0	50
2172	932	1370	0	52
2175	933	1369	0	51
2178	933	1370	0	45
2181	932	1370	0	42
2184	931	1370	0	39
2187	930	1370	0	36
2190	928	1371	0	32
2193	925	1373	0	33
2196	924	1374	0	28
2199	921	1376	0	22
2202	920	1376	0	20
2205	923	1377	0	16
2208	924	1379	0	14
2211	924	1379	0	12
2214	923	1378	0	12
2217	923	1380	0	10
2220	922	1381	0	10
2223	922	1382	0	3
2226	923	1383	0	0
2229	923	1384	0	359
2232	923	1385	0	355
2235	925	1386	0	353
2238	925	1387	0	352
2241	925	1388	0	351
2244	925	1388	0	351
2247	926	1389	0	351
2250	925	1391	0	353
2253	925	1392	0	340
2256	927	1392	0	336
2259	928	1392	0	330
2262	929	1393	0	331
2265	930	1393	0	333
2268	930	1394	0	335
2271	931	1394	0	336
2274	931	1394	0	332
2277	932	1394	0	336
2280	931	1394	0	333
2283	932	1394	0	332
2286	932	1395	0	332
2289	931	1395	0	327
2292	930	1396	0	319
2295	930	1395	0	315
2298	931	1396	0	318
2301	931	1397	0	316
2304	931	1397	0	308
2307	931	1397	0	309
2310	930	1398	0	304
2313	930	1397	0	306
2316	929	1397	0	299
2319	929	1398	0	298
2322	930	1398	0	300
2325	930	1398	0	298
2328	928	1398	0	301
2331	928	1398	0	307
2334	928	1398	0	309
2337	927	1398	0	314
2340	925	1397	0	317
2343	925	1398	0	316
2346	925	1398	0	318
2349	923	1397	0	320
2352	921	1397	0	321
2355	919	1398	0	323
2358	919	1399	0	325
2361	919	1399	0	325
2364	920	1399	0	327
2367	918	1397	0	324
2370	915	1394	0	327
2373	911	1393	0	329
2376	909	1392	0	331
2379	910	1392	0	330
2382	910	1391	0	329
2385	912	1392	0	329
2388	911	1392	0	331
2391	912	1392	0	332
2394	912	1392	0	332
2397	912	1392	0	335
2400	913	1393	0	336
2403	913	1393	0	335
2406	913	1394	0	337
2409	914	1394	0	337
2412	915	1393	0	334
2415	916	1394	0	331
2418	916	1394	0	329
2421	916	1393	0	327
2424	916	1392	0	325
2427	915	1391	0	323
2430	916	1392	0	330
2433	916	1392	0	329
2436	917	1392	0	334
2439	917	1393	0	331
2442	917	1393	0	330
2445	918	1393	0	331
2448	918	1393	0	329
2451	918	1393	0	328
2454	919	1393	0	329
2457	920	1393	0	330
2460	920	1393	0	328
2463	920	1392	0	330
2466	918	1391	0	327
2469	918	1391	0	327
2472	917	1392	0	328
2475	917	1392	0	327
2478	919	1392	0	332
2481	918	1392	0	335
2484	918	1395	0	339
2487	918	1395	0	342
2490	916	1395	0	343
2493	916	1395	0	345
2496	915	1395	0	343
2499	914	1395	0	344
2502	913	1394	0	338
2505	912	1393	0	333
2508	912	1393	0	335
2511	912	1393	0	335
2514	912	1392	0	337
2517	912	1392	0	337
2520	912	1390	0	336
2523	912	1391	0	340
2526	911	1391	0	344
2529	913	1390	0	348
2532	914	1391	0	344
2535	914	1391	0	339
2538	915	1391	0	340
2541	915	1390	0	336
2544	915	1391	0	336
2547	915	1390	0	335
2550	915	1390	0	337
2553	915	1391	0	333
2556	916	1391	0	333
2559	915	1391	0	333
2562	916	1391	0	333
2565	915	1391	0	333
2568	914	1390	0	333
2571	914	1389	0	336
2574	914	1389	0	338
2577	914	1389	0	339
2580	914	1390	0	340
2583	914	1390	0	342
2586	914	1391	0	342
2589	915	1390	0	341
2592	915	1390	0	338
2595	915	1390	0	335
2598	914	1390	0	334
2601	914	1390	0	335
2604	914	1390	0	336
2607	915	1390	0	336
2610	915	1390	0	335
2613	915	1390	0	335
2616	915	1390	0	333
2619	915	1390	0	335
2622	915	1390	0	335
2625	915	1391	0	335
2628	915	1391	0	335
2631	915	1391	0	335
2634	915	1391	0	335
2637	915	1391	0	333
2640	916	1391	0	335
2643	916	1391	0	336
2646	916	1392	0	337
2649	916	1392	0	337
2652	916	1391	0	338
2655	916	1391	0	337
2658	916	1391	0	337
2661	916	1391	0	337
2664	916	1391	0	336
2667	916	1391	0	334
2670	916	1391	0	334
2673	917	1391	0	332
2676	917	1391	0	331
2679	917	1390	0	331
2682	917	1389	0	329
2685	919	1389	0	327
2688	918	1390	0	327
2691	918	1390	0	327
2694	918	1391	0	327
2697	918	1391	0	326
2700	918	1390	0	324
2703	918	1390	0	325
2706	917	1390	0	327
2709	917	1390	0	329
2712	918	1390	0	328
2715	917	1391	0	331
2718	917	1391	0	331
2721	916	1391	0	332
2724	916	1391	0	331
2727	915	1390	0	333
2730	915	1390	0	331
2733	915	1388	0	330
2736	914	1388	0	332
2739	912	1389	0	335
2742	913	1389	0	334
2745	914	1390	0	339
2748	914	1390	0	340
2751	914	1391	0	345
2754	915	1391	0	344
2757	915	1391	0	342
2760	914	1391	0	339
2763	914	1391	0	338
2766	914	1392	0	338
2769	914	1391	0	334
2772	914	1390	0	333
2775	914	1391	0	336
2778	915	1391	0	338
2781	915	1391	0	336
2784	915	1392	0	336
2787	914	1391	0	336
2790	913	1390	0	331
2793	912	1389	0	330
2796	913	1389	0	331
2799	913	1388	0	329
2802	913	1388	0	330
2805	913	1388	0	332
2808	914	1389	0	334
2811	914	1389	0	334
2814	914	1389	0	335
2817	914	1389	0	334
2820	914	1389	0	333
2823	914	1389	0	333
2826	914	1389	0	332
2829	914	1389	0	334
2832	915	1389	0	334
2835	915	1389	0	333
2838	915	1389	0	333
2841	915	1390	0	338
2844	913	1390	0	346
2847	912	1391	0	347
2850	909	1391	0	348
2853	909	1391	0	347
2856	910	1390	0	348
2859	910	1391	0	352
2862	910	1391	0	355
2865	914	1393	0	357
2868	915	1393	0	1
2871	916	1392	0	3
2874	917	1392	0	5
2877	916	1392	0	8
2880	916	1392	0	10
2883	916	1392	0	11
2886	917	1391	0	10
2889	914	1393	0	13
2892	915	1393	0	13
2895	916	1393	0	12
2898	915	1393	0	11
2901	914	1392	0	12
2904	914	1392	0	11
2907	913	1392	0	11
2910	913	1392	0	8
2913	913	1392	0	9
2916	913	1392	0	12
2919	913	1392	0	11
2922	913	1392	0	9
2925	913	1390	0	5
2928	912	1388	0	5
2931	912	1389	0	6
2934	912	1388	0	7
2937	912	1387	0	8
2940	912	1387	0	9
2943	913	1386	0	5
2946	913	1385	0	3
2949	912	1384	0	359
2952	911	1383	0	355
2955	911	1382	0	353
2958	910	1382	0	352
2961	910	1382	0	350
2964	910	1383	0	352
2967	912	1382	0	351
2970	911	1381	0	352
2973	908	1380	0	355
2976	908	1380	0	354
2979	909	1379	0	355
2982	911	1378	0	354
2985	912	1377	0	351
2988	912	1377	0	351
2991	912	1377	0	351
2994	913	1378	0	344
2997	913	1379	0	346
3000	914	1379	0	349
3003	914	1379	0	348
3006	915	1380	0	349
3009	915	1379	0	348
3012	915	1380	0	349
3015	916	1380	0	348
3018	916	1380	0	349
3021	916	1380	0	346
3024	916	1379	0	345
3027	915	1378	0	344
3030	915	1379	0	344
3033	916	1379	0	344
3036	917	1380	0	349
3039	918	1380	0	352
3042	918	1380	0	355
3045	918	1380	0	359
3048	917	1380	0	0
3051	917	1380	0	359
3054	917	1380	0	359
3057	917	1380	0	359
3060	917	1380	0	358
3063	917	1380	0	359
3066	918	1380	0	0
3069	918	1380	0	0
3072	918	1380	0	0
3075	917	1380	0	1
3078	917	1379	0	2
3081	915	1378	0	3
3084	915	1379	0	2
3087	915	1378	0	2
3090	915	1379	0	2
3093	916	1379	0	1
3096	916	1378	0	0
3099	916	1378	0	0
3102	916	1376	0	1
3105	916	1376	0	0
3108	916	1376	0	0
3111	916	1374	0	356
3114	915	1373	0	353
3117	913	1367	0	348
3120	912	1366	0	349
3123	912	1366	0	350
3126	913	1365	0	348
3129	914	1365	0	348
3132	915	1366	0	343
3135	915	1364	0	345
3138	914	1363	0	347
3141	913	1364	0	351
3144	911	1363	0	356
3147	911	1364	0	1
3150	909	1366	0	6
3153	908	1369	0	9
3156	905	1373	0	8
3159	906	1375	0	11
3162	907	1377	0	10
3165	905	1377	0	13
3168	905	1376	0	12
3171	904	1375	0	13
3174	902	1375	0	16
3177	899	1375	0	22
3180	896	1378	0	32
3183	891	1378	0	42
3186	889	1378	0	48
3189	891	1378	0	49
3192	891	1379	0	56
3195	892	1379	0	56
3198	892	1379	0	54
3201	893	1379	0	57
3204	894	1381	0	58
3207	894	1382	0	53
3210	894	1383	0	50
3213	893	1383	0	49
3216	891	1383	0	46
3219	891	1382	0	36
3222	887	1380	0	38
3225	886	1378	0	39
3228	885	1377	0	36
3231	884	1378	0	34
3234	881	1380	0	37
3237	879	1381	0	41
3240	878	1382	0	46
3243	877	1383	0	45
3246	876	1385	0	43
3249	875	1386	0	44
3252	875	1386	0	38
3255	876	1386	0	42
3258	873	1385	0	39
3261	871	1386	0	37
3264	868	1388	0	38
3267	868	1389	0	35
3270	867	1390	0	36
3273	867	1390	0	37
3276	867	1391	0	38
3279	868	1391	0	37
3282	867	1391	0	39
3285	868	1391	0	41
3288	868	1389	0	47
3291	867	1389	0	46
3294	867	1390	0	46
3297	867	1392	0	44
3300	867	1389	0	44
3303	869	1389	0	47
3306	872	1388	0	51
3309	874	1388	0	53
3312	874	1388	0	49
3315	873	1388	0	44
3318	873	1388	0	43
3321	871	1388	0	48
3324	871	1392	0	59
3327	872	1395	0	63
3330	871	1397	0	72
3333	870	1398	0	79
3336	869	1399	0	83
3339	868	1399	0	85
3342	867	1399	0	87
3345	867	1399	0	86
3348	867	1399	0	89
3351	867	1399	0	90
3354	864	1403	0	244
3357	867	1400	0	101
3360	867	1401	0	103
3363	868	1403	0	106
3366	869	1404	0	107
3369	870	1406	0	105
3372	870	1408	0	108
3375	870	1409	0	108
3378	871	1409	0	108
3381	872	1409	0	113
3384	872	1407	0	116
3387	872	1407	0	125
3390	872	1406	0	128
3393	873	1404	0	133
3396	875	1401	0	140
3399	876	1400	0	141
3402	875	1399	0	145
3405	875	1398	0	146
3408	874	1398	0	146
3411	874	1397	0	144
3414	875	1397	0	143
3417	875	1397	0	143
3420	874	1397	0	144
3423	874	1397	0	144
3426	875	1397	0	144
3429	875	1397	0	144
3432	875	1396	0	141
3435	875	1396	0	139
3438	876	1396	0	138
3441	876	1396	0	138
3444	876	1396	0	138
3447	875	1400	0	150
3450	877	1399	0	150
3453	877	1399	0	149
3456	876	1399	0	151
3459	875	1399	0	152
3462	874	1399	0	152
3465	872	1397	0	154
3468	870	1395	0	150
3471	869	1394	0	149
3474	867	1394	0	134
3477	865	1393	0	129
3480	865	1394	0	139
3483	863	1394	0	141
3486	863	1394	0	140
3489	864	1394	0	138
3492	865	1395	0	137
3495	865	1395	0	128
3498	865	1394	0	128
3501	866	1398	0	124
3504	868	1400	0	124
3507	869	1402	0	124
3510	869	1402	0	119
3513	870	1405	0	119
3516	869	1407	0	115
3519	871	1407	0	110
3522	872	1410	0	109
3525	872	1411	0	104
3528	869	1413	0	105
3531	869	1415	0	104
3534	870	1416	0	103
3537	869	1417	0	103
3540	869	1417	0	104
3543	869	1416	0	102
3546	872	1415	0	108
3549	874	1412	0	104
3552	874	1413	0	108
3555	873	1415	0	104
3558	872	1416	0	102
3561	871	1415	0	98
3564	871	1416	0	97
3567	871	1417	0	94
3570	871	1417	0	93
3573	870	1416	0	93
3576	869	1416	0	91
3579	868	1416	0	91
3582	868	1416	0	90
3585	867	1418	0	90
3588	867	1418	0	92
3591	866	1418	0	94
3594	866	1419	0	94
3597	865	1419	0	95
3600	866	1419	0	97
3603	865	1420	0	96
3606	866	1420	0	95
3609	867	1419	0	99
3612	867	1419	0	98
3615	867	1419	0	97
3618	867	1420	0	97
3621	867	1420	0	97
3624	867	1420	0	95
3627	867	1420	0	94
3630	867	1421	0	96
3633	866	1421	0	97
3636	866	1421	0	96
3639	866	1420	0	96
3642	866	1419	0	98
3645	866	1419	0	99
3648	866	1417	0	100
3651	865	1418	0	98
3654	864	1417	0	97
3657	866	1416	0	105
3660	868	1415	0	104
3663	869	1415	0	107
3666	870	1416	0	105
3669	870	1416	0	105
3672	869	1417	0	105
3675	868	1417	0	104
3678	868	1417	0	102
3681	868	1417	0	102
3684	869	1417	0	102
3687	869	1418	0	106
3690	869	1418	0	104
3693	869	1419	0	103
3696	869	1419	0	104
3699	869	1419	0	103
3702	869	1419	0	102
3705	869	1419	0	102
3708	869	1418	0	105
3711	869	1419	0	105
3714	869	1419	0	106
3717	869	1418	0	107
3720	870	1418	0	107
3723	870	1418	0	108
3726	870	1418	0	106
3729	871	1418	0	102
3732	870	1418	0	101
3735	870	1418	0	100
3738	872	1419	0	103
3741	871	1419	0	103
3744	871	1419	0	103
3747	871	1418	0	102
3750	871	1418	0	103
3753	870	1418	0	103
3756	869	1418	0	108
3759	869	1419	0	111
3762	869	1420	0	111
3765	870	1420	0	108
3768	871	1421	0	109
3771	872	1421	0	111
3774	872	1421	0	110
3777	872	1421	0	110
3780	872	1421	0	110
3783	872	1421	0	111
3786	872	1420	0	108
3789	872	1420	0	105
3792	871	1419	0	102
3795	872	1420	0	95
3798	873	1421	0	93
3801	874	1420	0	92
3804	873	1419	0	92
3807	872	1419	0	94
3810	872	1418	0	94
3813	872	1418	0	96
3816	872	1417	0	96
3819	872	1417	0	96
3822	872	1417	0	97
3825	872	1417	0	98
3828	872	1418	0	99
3831	871	1417	0	102
3834	871	1416	0	99
3837	871	1416	0	100
3840	871	1416	0	99
3843	871	1416	0	98
3846	871	1415	0	97
3849	871	1416	0	97
3852	871	1416	0	97
3855	871	1416	0	98
3858	871	1415	0	97
3861	871	1415	0	98
3864	871	1415	0	98
3867	871	1415	0	97
3870	871	1415	0	98
3873	871	1415	0	99
3876	871	1415	0	98
3879	870	1415	0	99
3882	870	1416	0	98
3885	870	1416	0	98
3888	870	1415	0	99
3891	870	1416	0	98
3894	870	1416	0	98
3897	870	1415	0	96
3900	869	1416	0	97
3903	869	1417	0	101
3906	869	1418	0	100
3909	869	1418	0	102
3912	869	1417	0	103
3915	869	1417	0	102
3918	869	1417	0	101
3921	869	1417	0	100
3924	869	1418	0	102
3927	869	1417	0	101
3930	869	1417	0	102
3933	869	1417	0	103
3936	869	1417	0	104
3939	869	1417	0	103
3942	869	1417	0	103
3945	869	1417	0	104
3948	869	1417	0	102
3951	868	1417	0	101
3954	868	1417	0	104
3957	868	1417	0	101
3960	868	1418	0	104
3963	868	1418	0	105
3966	868	1420	0	112
3969	868	1420	0	117
3972	867	1418	0	124
3975	867	1416	0	121
3978	868	1417	0	126
3981	868	1417	0	127
3984	868	1416	0	122
3987	866	1415	0	114
3990	866	1413	0	106
3993	864	1411	0	101
3996	861	1408	0	94
3999	860	1405	0	103
4002	860	1405	0	107
4005	860	1405	0	103
4008	860	1406	0	104
4011	860	1408	0	102
4014	860	1410	0	100
4017	860	1411	0	101
4020	859	1411	0	102
4023	859	1414	0	112
4026	859	1414	0	108
4029	859	1414	0	110
4032	859	1414	0	107
4035	859	1414	0	112
4038	860	1413	0	119
4041	861	1413	0	119
4044	862	1413	0	117
4047	863	1415	0	118
4050	863	1418	0	122
4053	864	1420	0	126
4056	864	1421	0	125
4059	863	1422	0	135
4062	862	1422	0	135
4065	862	1422	0	135
4068	862	1422	0	138
4071	862	1424	0	143
4074	862	1425	0	142
4077	863	1424	0	145
4080	863	1424	0	144
4083	864	1424	0	148
4086	864	1425	0	149
4089	864	1425	0	149
4092	864	1425	0	150
4095	863	1428	0	153
4098	863	1427	0	153
4101	864	1426	0	154
4104	864	1426	0	156
4107	865	1426	0	156
4110	865	1426	0	157
4113	865	1426	0	156
4116	864	1425	0	156
4119	865	1426	0	157
4122	865	1426	0	158
4125	865	1426	0	158
4128	865	1426	0	157
4131	866	1426	0	157
4134	867	1427	0	162
4137	867	1425	0	160
4140	869	1424	0	162
4143	869	1424	0	168
4146	873	1424	0	169
4149	873	1425	0	170
4152	873	1426	0	173
4155	873	1426	0	171
4158	873	1426	0	170
4161	874	1425	0	172
4164	875	1424	0	173
4167	876	1424	0	176
4170	876	1425	0	177
4173	875	1426	0	176
4176	875	1427	0	180
4179	875	1427	0	176
4182	875	1427	0	179
4185	875	1427	0	173
4188	875	1427	0	175
4191	874	1427	0	177
4194	875	1428	0	175
4197	876	1430	0	175
4200	876	1430	0	177
4203	877	1430	0	177
4206	877	1430	0	181
4209	877	1430	0	180
4212	877	1429	0	178
4215	877	1427	0	176
4218	879	1426	0	173
4221	880	1426	0	175
4224	881	1425	0	175
4227	883	1424	0	176
4230	883	1425	0	173
4233	883	1425	0	173
4236	884	1424	0	176
4239	885	1425	0	173
4242	885	1425	0	174
4245	885	1424	0	174
4248	884	1425	0	172
4251	884	1424	0	171
4254	884	1424	0	171
4257	885	1425	0	171
4260	885	1426	0	173
4263	886	1426	0	173
4266	887	1426	0	173
4269	887	1426	0	175
4272	887	1426	0	175
4275	888	1427	0	175
4278	887	1427	0	175
4281	887	1426	0	175
4284	888	1426	0	175
4287	888	1426	0	174
4290	888	1425	0	173
4293	888	1425	0	172
4296	888	1425	0	172
4299	888	1426	0	172
4302	887	1425	0	170
4305	885	1425	0	169
4308	885	1425	0	169
4311	886	1425	0	168
4314	887	1426	0	163
4317	886	1427	0	162
4320	887	1428	0	160
4323	887	1429	0	155
4326	886	1429	0	155
4329	886	1429	0	154
4332	886	1429	0	156
4335	886	1429	0	157
4338	886	1429	0	157
4341	886	1429	0	156
4344	886	1429	0	156
4347	886	1429	0	156
4350	886	1429	0	155
4353	886	1429	0	156
4356	886	1429	0	155
4359	886	1429	0	156
4362	885	1429	0	157
4365	886	1429	0	157
4368	886	1429	0	157
4371	886	1429	0	157
4374	886	1429	0	158
4377	885	1429	0	157
4380	885	1429	0	158
4383	885	1428	0	160
4386	885	1429	0	158
4389	886	1429	0	159
4392	885	1429	0	158
4395	886	1429	0	162
4398	887	1430	0	160
4401	886	1430	0	162
4404	886	1429	0	162
4407	885	1429	0	159
4410	885	1430	0	159
4413	885	1430	0	157
4416	885	1430	0	156
4419	884	1430	0	158
4422	884	1430	0	158
4425	884	1430	0	158
4428	884	1430	0	158
4431	883	1430	0	157
4434	884	1430	0	157
4437	884	1430	0	157
4440	884	1430	0	159
4443	884	1430	0	158
4446	884	1430	0	159
4449	884	1430	0	157
4452	884	1430	0	158
4455	884	1429	0	157
4458	883	1429	0	157
4461	883	1429	0	157
4464	883	1429	0	156
4467	883	1429	0	157
4470	883	1429	0	158
4473	883	1429	0	158
4476	883	1429	0	158
4479	883	1429	0	157
4482	883	1429	0	158
4485	883	1429	0	157
4488	883	1429	0	156
4491	883	1429	0	155
4494	883	1429	0	157
4497	883	1429	0	157
4500	883	1429	0	156
4503	883	1429	0	157
4506	883	1429	0	157
4509	883	1429	0	158
4512	883	1429	0	157
4515	883	1429	0	157
4518	883	1430	0	154
4521	883	1430	0	157
4524	883	1432	0	158
4527	883	1433	0	157
4530	882	1433	0	157
4533	880	1433	0	146
4536	879	1433	0	144
4539	879	1435	0	145
4542	880	1436	0	143
4545	879	1436	0	136
4548	876	1435	0	130
4551	874	1433	0	127
4554	872	1430	0	134
4557	873	1427	0	138
4560	873	1428	0	140
4563	873	1428	0	140
4566	873	1427	0	141
4569	872	1427	0	143
4572	871	1428	0	139
4575	870	1428	0	141
4578	872	1432	0	143
4581	875	1435	0	142
4584	877	1436	0	141
4587	877	1436	0	141
4590	877	1437	0	141
4593	878	1437	0	143
4596	879	1437	0	145
4599	880	1437	0	150
4602	883	1436	0	150
4605	886	1437	0	160
4608	887	1436	0	165
4611	888	1433	0	170
4614	889	1433	0	172
4617	889	1435	0	174
4620	888	1435	0	178
4623	888	1435	0	178
4626	888	1435	0	179
4629	889	1435	0	184
4632	890	1433	0	189
4635	890	1432	0	185
4638	890	1431	0	189
4641	888	1430	0	196
4644	889	1427	0	201
4647	890	1426	0	200
4650	890	1426	0	192
4653	889	1427	0	189
4656	888	1427	0	191
4659	890	1427	0	194
4662	891	1426	0	197
4665	891	1425	0	198
4668	889	1425	0	195
4671	892	1426	0	193
4674	893	1426	0	192
4677	893	1428	0	190
4680	892	1428	0	192
4683	893	1428	0	193
4686	900	1432	0	205
4689	900	1431	0	204
4692	900	1430	0	201
4695	900	1430	0	199
4698	901	1429	0	198
4701	903	1427	0	196
4704	905	1427	0	195
4707	906	1427	0	198
4710	907	1426	0	202
4713	908	1426	0	203
4716	909	1428	0	195
4719	911	1429	0	188
4722	913	1430	0	183
4725	914	1431	0	187
4728	915	1432	0	179
4731	915	1432	0	176
4734	914	1430	0	174
4737	914	1430	0	170
4740	914	1432	0	172
4743	912	1436	0	176
4746	913	1436	0	172
4749	915	1433	0	155
4752	919	1434	0	161
4755	920	1435	0	162
4758	920	1436	0	163
4761	921	1436	0	165
4764	923	1435	0	173
4767	924	1432	0	169
4770	926	1431	0	174
4773	927	1431	0	175
4776	930	1430	0	178
4779	932	1429	0	177
4782	933	1428	0	177
4785	933	1428	0	176
4788	933	1428	0	178
4791	933	1429	0	180
4794	934	1428	0	181
4797	937	1429	0	183
4800	938	1430	0	183
4803	940	1431	0	184
4806	938	1433	0	186
4809	937	1434	0	190
4812	937	1435	0	188
4815	943	1434	0	178
4818	946	1431	0	163
4821	947	1434	0	160
4824	946	1436	0	160
4827	946	1438	0	160
4830	947	1440	0	161
4833	948	1440	0	162
4836	949	1440	0	163
4839	949	1440	0	164
4842	948	1441	0	163
4845	948	1441	0	160
4848	948	1442	0	161
4851	949	1442	0	158
4854	949	1443	0	156
4857	950	1443	0	160
4860	951	1442	0	163
4863	953	1442	0	166
4866	954	1442	0	168
4869	956	1442	0	168
4872	957	1441	0	168
4875	958	1440	0	172
4878	959	1440	0	176
4881	959	1439	0	178
4884	960	1439	0	178
4887	960	1439	0	178
4890	960	1438	0	174
4893	962	1438	0	168
4896	962	1437	0	166
4899	964	1437	0	161
4902	967	1441	0	161
4905	968	1442	0	161
4908	968	1443	0	157
4911	969	1446	0	150
4914	969	1447	0	138
4917	970	1446	0	137
4920	972	1446	0	138
4923	973	1445	0	138
4926	972	1446	0	135
4929	972	1447	0	131
4932	972	1447	0	132
4935	972	1449	0	132
4938	972	1448	0	132
4941	972	1447	0	129
4944	973	1447	0	130
4947	974	1448	0	130
4950	974	1449	0	132
4953	973	1449	0	136
4956	974	1450	0	139
4959	975	1450	0	140
4962	975	1450	0	140
4965	975	1450	0	140
4968	975	1449	0	140
4971	974	1449	0	138
4974	973	1448	0	132
4977	972	1447	0	131
4980	970	1446	0	132
4983	971	1448	0	133
4986	973	1451	0	134
4989	973	1450	0	133
4992	974	1450	0	128
4995	975	1450	0	132
4998	976	1449	0	129
5001	976	1446	0	126
5004	976	1446	0	125
5007	976	1445	0	127
5010	977	1445	0	124
5013	977	1445	0	125
5016	976	1444	0	127
5019	977	1444	0	131
5022	978	1444	0	133
5025	979	1444	0	134
5028	981	1446	0	137
5031	982	1447	0	141
5034	984	1449	0	138
5037	985	1451	0	138
5040	986	1455	0	129
5043	987	1456	0	126
5046	987	1457	0	125
5049	988	1456	0	122
5052	988	1457	0	121
5055	989	1457	0	118
5058	989	1457	0	118
5061	991	1458	0	120
5064	992	1458	0	122
5067	993	1458	0	124
5070	994	1457	0	126
5073	995	1459	0	123
5076	996	1461	0	128
5079	997	1463	0	126
5082	997	1464	0	126
5085	998	1465	0	126
5088	998	1464	0	122
5091	999	1465	0	122
5094	1000	1464	0	123
5097	1000	1464	0	124
5100	1001	1461	0	127
5103	1001	1459	0	132
5106	1001	1457	0	130
5109	1001	1457	0	126
5112	999	1457	0	121
5115	998	1458	0	117
5118	997	1460	0	112
5121	996	1461	0	112
5124	995	1462	0	110
5127	994	1465	0	104
5130	994	1469	0	95
5133	994	1471	0	91
5136	994	1472	0	90
5139	995	1471	0	86
5142	996	1469	0	85
5145	996	1471	0	85
5148	998	1472	0	86
5151	998	1473	0	86
5154	997	1472	0	86
5157	997	1473	0	93
5160	996	1473	0	96
5163	997	1470	0	96
5166	996	1470	0	97
5169	996	1471	0	96
5172	996	1472	0	92
5175	997	1472	0	88
5178	997	1471	0	88
5181	996	1470	0	85
5184	995	1473	0	84
5187	996	1477	0	83
5190	996	1475	0	79
5193	995	1469	0	79
5196	995	1468	0	79
5199	993	1469	0	84
5202	993	1470	0	85
5205	992	1470	0	89
5208	992	1470	0	89
5211	992	1470	0	90
5214	992	1470	0	91
5217	992	1469	0	93
5220	991	1468	0	91
5223	991	1469	0	89
5226	991	1469	0	82
5229	991	1469	0	78
5232	991	1470	0	75
5235	990	1471	0	71
5238	989	1471	0	68
5241	989	1472	0	63
5244	988	1474	0	59
5247	986	1475	0	56
5250	985	1476	0	51
5253	987	1477	0	50
5256	985	1479	0	54
5259	985	1480	0	58
5262	985	1481	0	62
5265	984	1481	0	67
5268	984	1480	0	66
5271	984	1480	0	66
5274	984	1480	0	65
5277	983	1480	0	68
5280	984	1479	0	67
5283	984	1479	0	68
5286	985	1479	0	68
5289	984	1480	0	67
5292	985	1480	0	67
5295	985	1480	0	67
5298	985	1480	0	67
5301	984	1480	0	67
5304	984	1480	0	68
5307	985	1480	0	68
5310	984	1480	0	68
5313	984	1479	0	70
5316	985	1479	0	70
5319	985	1479	0	70
5322	985	1479	0	71
5325	984	1480	0	68
5328	984	1480	0	68
5331	984	1481	0	68
5334	985	1480	0	70
5337	984	1480	0	70
5340	984	1480	0	70
5343	984	1480	0	70
5346	984	1480	0	70
5349	984	1480	0	69
5352	984	1480	0	69
5355	984	1480	0	69
5358	984	1480	0	70
5361	985	1480	0	70
5364	985	1480	0	71
5367	985	1479	0	71
5370	986	1480	0	69
5373	986	1480	0	69
5376	986	1479	0	66
5379	986	1479	0	66
5382	987	1479	0	65
5385	987	1479	0	64
5388	987	1479	0	66
5391	987	1479	0	65
5394	987	1479	0	64
5397	988	1479	0	64
5400	988	1479	0	64
5403	988	1479	0	64
5406	988	1479	0	64
5409	988	1479	0	64
5412	988	1480	0	63
5415	988	1480	0	63
5418	988	1480	0	63
5421	988	1480	0	62
5424	988	1479	0	64
5427	988	1479	0	64
5430	988	1479	0	64
5433	988	1479	0	64
5436	988	1479	0	64
5439	988	1479	0	63
5442	988	1479	0	64
5445	988	1479	0	65
5448	988	1479	0	65
5451	988	1479	0	66
5454	988	1478	0	65
5457	988	1478	0	66
5460	988	1478	0	66
5463	988	1478	0	66
5466	988	1478	0	66
5469	988	1478	0	66
5472	988	1478	0	67
5475	988	1478	0	67
5478	988	1478	0	66
5481	988	1478	0	67
5484	988	1478	0	67
5487	988	1478	0	66
5490	988	1478	0	67
5493	988	1478	0	68
5496	988	1478	0	68
5499	988	1478	0	67
5502	988	1478	0	68
5505	988	1478	0	67
5508	988	1478	0	67
5511	988	1478	0	68
5514	989	1478	0	67
5517	989	1478	0	66
5520	989	1478	0	67
5523	989	1478	0	68
5526	989	1478	0	68
5529	989	1477	0	68
5532	989	1478	0	68
5535	989	1478	0	68
5538	989	1478	0	67
5541	989	1478	0	66
5544	989	1477	0	67
5547	989	1477	0	66
5550	989	1478	0	66
5553	989	1477	0	66
5556	989	1477	0	66
5559	989	1477	0	66
5562	989	1477	0	67
5565	989	1477	0	66
5568	989	1477	0	66
5571	989	1477	0	66
5574	989	1477	0	66
5577	989	1478	0	65
5580	989	1478	0	65
5583	990	1478	0	64
5586	990	1478	0	63
5589	990	1478	0	62
5592	990	1478	0	63
5595	990	1477	0	62
5598	990	1477	0	62
5601	989	1477	0	63
5604	989	1477	0	63
5607	989	1477	0	64
5610	989	1477	0	64
5613	989	1477	0	64
5616	989	1477	0	64
5619	989	1477	0	64
5622	989	1478	0	63
5625	989	1477	0	63
5628	989	1477	0	65
5631	989	1477	0	64
5634	990	1477	0	65
5637	990	1477	0	66
5640	990	1478	0	66
5643	991	1477	0	64
5646	992	1477	0	65
5649	998	1481	0	49
5652	999	1482	0	48
5655	1000	1483	0	43
5658	999	1484	0	38
5661	999	1484	0	34
5664	998	1485	0	32
5667	997	1487	0	26
5670	997	1488	0	24
5673	996	1488	0	21
5676	996	1489	0	21
5679	997	1492	0	21
5682	997	1493	0	20
5685	998	1493	0	19
5688	998	1493	0	19
5691	999	1492	0	17
5697	999	1492	0	17
5700	998	1492	0	15
5703	998	1492	0	13
5706	997	1492	0	11
5709	998	1493	0	11
5712	997	1494	0	8
5715	997	1494	0	6
5718	997	1495	0	2
5721	997	1494	0	0
5724	997	1493	0	357
5727	996	1492	0	354
5730	995	1492	0	352
5733	994	1492	0	350
5736	994	1492	0	350
5739	994	1492	0	349
5742	995	1491	0	344
5745	995	1491	0	342
5748	995	1489	0	343
5751	996	1487	0	342
5754	997	1485	0	343
5757	998	1485	0	343
5760	997	1485	0	341
5763	997	1484	0	338
5766	999	1481	0	336
5769	999	1481	0	334
5772	997	1480	0	333
5775	997	1478	0	333
5778	997	1478	0	333
5781	996	1478	0	332
5784	997	1478	0	332
5787	997	1478	0	333
5790	997	1478	0	333
5793	997	1477	0	332
5796	998	1477	0	336
5799	997	1477	0	335
5802	997	1476	0	335
5805	998	1476	0	335
5808	998	1476	0	337
5811	998	1476	0	336
5814	999	1476	0	333
5817	999	1477	0	334
5820	1000	1477	0	332
5823	1000	1477	0	332
5826	1000	1477	0	332
5829	1000	1476	0	331
5832	1000	1476	0	330
5835	1001	1476	0	330
5838	1001	1476	0	332
5841	1001	1476	0	332
5844	1001	1475	0	331
5847	1001	1475	0	330
5850	1001	1474	0	335
5853	1000	1474	0	333
5856	999	1471	0	333
5859	997	1469	0	329
5862	997	1468	0	331
5865	997	1467	0	332
5868	997	1467	0	332
5871	997	1468	0	332
5874	997	1468	0	332
5877	1000	1468	0	331
5880	1001	1467	0	327
5883	1002	1466	0	326
5886	1003	1467	0	327
5889	1004	1467	0	326
5892	1003	1467	0	322
5895	1003	1466	0	315
5898	1003	1466	0	314
5901	1003	1466	0	314
5904	1004	1467	0	315
5907	1004	1467	0	317
5910	1005	1467	0	318
5913	1005	1467	0	317
5916	1004	1465	0	308
5919	1004	1464	0	302
5922	1003	1463	0	302
5925	1003	1462	0	302
5928	1003	1462	0	300
5931	1003	1463	0	301
5934	1004	1463	0	302
5937	1005	1463	0	306
5940	1005	1463	0	310
5943	1006	1463	0	313
5946	1006	1464	0	312
5949	1006	1463	0	313
5952	1006	1464	0	313
5955	1007	1464	0	313
5958	1007	1464	0	314
5961	1007	1464	0	313
5964	1007	1464	0	313
5967	1007	1464	0	316
5970	1007	1464	0	316
5973	1007	1464	0	317
5976	1007	1464	0	317
5979	1007	1464	0	318
5982	1007	1464	0	317
5985	1007	1464	0	316
5988	1008	1465	0	315
5991	1008	1464	0	316
5994	1008	1465	0	316
5997	1008	1465	0	315
6000	1008	1465	0	317
6003	1008	1465	0	317
6006	1008	1465	0	317
6009	1008	1465	0	316
6012	1008	1465	0	319
[truncated: 994 more rows]
