# Supplementary material for: Markerless tracking of an entire honey bee colony
Source: Nat Commun. 2021 Mar 19;12:1733. doi: 10.1038/s41467-021-21769-1 (PMC7979864; doi:10.1038/s41467-021-21769-1)
Supplement: Supplementary file 4 — Description of Additional Supplementary Files [file 41467_2021_21769_MOESM4_ESM.zip › raw_source/fig_5_sup_fig_21_22/S1_trajectories/000482.txt]

0	555	1463	0	73
3	555	1465	0	68
6	555	1465	0	67
9	556	1464	0	70
12	555	1465	0	68
15	557	1464	0	72
18	557	1464	0	72
21	557	1463	0	73
24	557	1463	0	72
27	557	1463	0	69
30	556	1463	0	66
33	556	1464	0	63
36	556	1464	0	61
39	556	1464	0	62
42	556	1464	0	61
45	556	1463	0	61
48	556	1463	0	62
51	556	1463	0	64
54	556	1464	0	63
57	556	1465	0	61
60	555	1467	0	63
63	554	1470	0	59
66	553	1471	0	58
69	552	1473	0	56
72	552	1474	0	55
75	548	1477	0	46
78	547	1477	0	45
81	544	1479	0	45
84	544	1480	0	40
87	544	1479	0	45
90	545	1479	0	48
93	544	1480	0	53
96	544	1479	0	52
99	543	1480	0	51
102	542	1483	0	48
105	539	1486	0	40
108	537	1486	0	37
111	537	1487	0	34
114	535	1488	0	30
117	533	1489	0	30
120	530	1494	0	27
123	527	1495	0	25
126	525	1496	0	22
129	523	1497	0	21
132	522	1498	0	22
135	522	1499	0	24
138	520	1500	0	26
141	520	1500	0	25
144	520	1500	0	28
147	519	1502	0	28
150	518	1502	0	28
153	517	1503	0	33
156	517	1504	0	35
159	517	1504	0	37
162	516	1505	0	37
165	516	1505	0	33
168	514	1506	0	34
171	513	1507	0	38
174	510	1509	0	40
177	509	1510	0	40
180	510	1511	0	40
183	508	1512	0	44
186	505	1515	0	48
189	504	1518	0	48
192	503	1519	0	49
195	502	1520	0	53
198	501	1521	0	61
201	501	1521	0	62
204	501	1521	0	64
207	501	1521	0	65
210	501	1521	0	66
213	500	1522	0	65
216	500	1522	0	65
219	500	1523	0	64
222	500	1523	0	65
225	501	1522	0	64
228	501	1522	0	58
231	501	1522	0	56
234	501	1522	0	54
237	500	1523	0	57
240	498	1526	0	61
243	497	1527	0	57
246	494	1530	0	60
249	494	1531	0	60
252	493	1531	0	60
255	493	1532	0	63
258	492	1533	0	65
261	491	1534	0	66
264	490	1535	0	63
267	489	1537	0	60
270	489	1537	0	60
273	489	1538	0	60
276	489	1539	0	61
279	488	1541	0	63
282	486	1543	0	60
285	485	1544	0	60
288	485	1545	0	63
291	486	1546	0	68
294	485	1547	0	71
297	484	1549	0	76
300	483	1552	0	77
303	483	1554	0	76
306	483	1554	0	78
309	483	1555	0	81
312	483	1555	0	83
315	483	1556	0	83
318	483	1557	0	80
321	485	1560	0	82
324	486	1562	0	85
327	487	1562	0	84
330	488	1562	0	83
333	488	1562	0	83
336	488	1562	0	82
339	489	1562	0	83
342	491	1562	0	88
345	492	1565	0	89
348	493	1565	0	89
351	493	1563	0	90
354	495	1562	0	94
357	495	1562	0	91
360	495	1562	0	86
363	495	1566	0	86
366	491	1568	0	81
369	490	1570	0	76
372	489	1571	0	71
375	488	1572	0	65
378	486	1573	0	60
381	485	1574	0	61
384	486	1577	0	64
387	485	1579	0	68
390	484	1580	0	69
393	483	1580	0	70
396	482	1581	0	71
399	479	1584	0	69
402	477	1585	0	68
405	476	1587	0	64
408	476	1589	0	61
411	476	1590	0	57
414	475	1591	0	58
417	476	1591	0	57
420	476	1592	0	58
423	477	1593	0	54
426	478	1594	0	54
429	477	1596	0	58
432	475	1600	0	64
435	473	1602	0	69
438	472	1603	0	68
441	473	1603	0	70
444	473	1603	0	70
447	472	1604	0	71
450	472	1605	0	71
453	472	1605	0	71
456	472	1606	0	68
459	472	1606	0	68
462	471	1608	0	69
465	469	1609	0	72
468	468	1610	0	74
471	467	1613	0	77
474	467	1616	0	82
477	466	1619	0	83
480	466	1621	0	84
483	466	1624	0	85
486	465	1624	0	86
489	465	1626	0	87
492	466	1627	0	88
495	466	1627	0	90
498	467	1627	0	91
501	467	1631	0	96
504	468	1631	0	95
507	468	1633	0	96
510	469	1635	0	100
513	471	1639	0	102
516	473	1642	0	105
519	475	1645	0	108
522	476	1646	0	108
525	476	1647	0	111
528	476	1647	0	114
531	477	1648	0	114
534	479	1649	0	110
537	480	1649	0	110
540	480	1650	0	110
543	480	1650	0	108
546	480	1650	0	107
549	480	1650	0	107
552	480	1650	0	109
555	480	1650	0	109
558	480	1650	0	110
561	480	1651	0	109
564	479	1652	0	106
567	480	1653	0	103
570	480	1654	0	100
573	479	1654	0	100
576	480	1655	0	102
579	480	1655	0	101
582	482	1656	0	105
585	483	1656	0	110
588	483	1657	0	110
591	483	1659	0	106
594	483	1663	0	103
597	485	1667	0	104
600	487	1671	0	96
603	487	1673	0	95
606	488	1675	0	98
609	488	1678	0	95
612	488	1679	0	98
615	489	1680	0	101
618	491	1682	0	99
621	492	1683	0	100
624	493	1683	0	97
627	494	1685	0	97
630	494	1686	0	95
633	495	1687	0	94
636	496	1687	0	95
639	496	1688	0	97
642	497	1688	0	100
645	498	1691	0	103
648	498	1695	0	100
651	497	1700	0	101
654	497	1704	0	96
657	496	1706	0	93
660	495	1706	0	93
663	495	1708	0	91
666	495	1710	0	94
669	496	1711	0	93
672	497	1712	0	94
675	498	1714	0	94
678	500	1715	0	92
681	500	1715	0	94
684	500	1715	0	94
687	499	1715	0	97
690	499	1715	0	93
693	498	1717	0	93
696	498	1717	0	93
699	498	1717	0	92
702	498	1718	0	93
705	498	1718	0	93
708	498	1718	0	94
711	499	1718	0	102
714	501	1717	0	106
717	503	1717	0	113
720	503	1718	0	116
723	502	1720	0	122
726	503	1720	0	124
729	505	1720	0	128
732	505	1721	0	126
735	505	1721	0	129
738	506	1722	0	129
741	506	1722	0	129
744	506	1722	0	130
747	506	1722	0	126
750	507	1720	0	124
753	507	1720	0	124
756	508	1721	0	119
759	507	1721	0	120
762	507	1721	0	118
765	506	1723	0	113
768	505	1724	0	111
771	505	1725	0	108
774	504	1726	0	109
777	503	1727	0	102
780	502	1730	0	95
783	502	1732	0	92
786	502	1734	0	93
789	502	1737	0	87
792	502	1738	0	88
795	503	1738	0	86
798	504	1739	0	85
801	504	1742	0	80
804	504	1745	0	77
807	505	1746	0	75
810	505	1747	0	74
813	505	1748	0	76
816	505	1749	0	76
819	505	1749	0	75
822	505	1749	0	72
825	506	1750	0	72
828	506	1750	0	70
831	506	1749	0	71
834	506	1749	0	72
837	506	1749	0	72
840	508	1749	0	76
843	508	1750	0	79
846	507	1749	0	79
849	507	1750	0	79
852	507	1750	0	79
855	507	1750	0	80
858	506	1749	0	79
861	506	1749	0	79
864	506	1749	0	78
867	506	1748	0	76
870	505	1748	0	75
873	505	1748	0	74
876	505	1748	0	74
879	505	1748	0	75
882	505	1749	0	76
885	505	1748	0	76
888	505	1748	0	75
891	505	1748	0	74
894	504	1748	0	72
897	504	1747	0	70
900	504	1747	0	69
903	504	1747	0	69
906	504	1747	0	69
909	504	1746	0	70
912	505	1746	0	71
915	505	1746	0	71
918	505	1745	0	70
921	505	1745	0	69
924	505	1745	0	69
927	505	1745	0	69
930	505	1745	0	70
933	505	1745	0	70
936	505	1745	0	71
939	505	1743	0	78
942	505	1741	0	91
945	506	1739	0	91
948	507	1738	0	89
951	509	1737	0	92
954	511	1737	0	92
957	511	1737	0	92
960	512	1738	0	93
963	513	1738	0	96
966	514	1740	0	97
969	514	1743	0	101
972	515	1744	0	100
975	515	1745	0	102
978	516	1746	0	100
981	517	1747	0	101
984	518	1747	0	102
987	518	1747	0	100
990	517	1748	0	101
993	517	1748	0	101
996	517	1748	0	100
999	518	1747	0	99
1002	517	1745	0	94
1005	517	1745	0	94
1008	516	1745	0	92
1011	515	1745	0	90
1014	515	1745	0	89
1017	514	1744	0	87
1020	514	1743	0	84
1023	514	1743	0	81
1026	513	1742	0	81
1029	514	1742	0	83
1032	513	1742	0	84
1035	513	1742	0	84
1038	514	1742	0	84
1041	513	1742	0	85
1044	513	1742	0	85
1047	513	1741	0	85
1050	513	1741	0	84
1053	513	1741	0	85
1056	513	1741	0	85
1059	513	1741	0	85
1062	513	1741	0	86
1065	514	1741	0	85
1068	514	1742	0	85
1071	514	1741	0	85
1074	514	1741	0	85
1077	514	1741	0	84
1080	513	1741	0	83
1083	513	1741	0	83
1086	513	1741	0	83
1089	513	1741	0	83
1092	513	1741	0	83
1095	513	1741	0	83
1098	513	1741	0	83
1101	513	1741	0	83
1104	514	1741	0	83
1107	514	1741	0	83
1110	514	1741	0	84
1113	514	1741	0	84
1116	514	1741	0	84
1119	514	1741	0	84
1122	513	1741	0	83
1125	514	1741	0	84
1128	514	1741	0	84
1131	514	1741	0	84
1134	514	1741	0	84
1137	514	1741	0	84
1140	514	1741	0	84
1143	514	1741	0	84
1146	514	1741	0	84
1149	514	1741	0	84
1152	514	1741	0	83
1155	514	1741	0	84
1158	514	1741	0	84
1161	514	1741	0	83
1164	514	1741	0	83
1167	514	1741	0	83
1170	514	1741	0	83
1173	514	1741	0	83
1176	514	1741	0	83
1179	513	1740	0	83
1182	514	1740	0	83
1185	514	1740	0	83
1188	514	1740	0	82
1191	514	1740	0	83
1194	514	1740	0	84
1197	514	1740	0	84
1200	514	1740	0	84
1203	514	1740	0	83
1206	514	1740	0	84
1209	514	1740	0	84
1212	514	1740	0	83
1215	514	1740	0	84
1218	514	1740	0	84
1221	514	1740	0	84
1224	514	1740	0	84
1227	514	1740	0	84
1230	514	1740	0	84
1233	514	1740	0	84
1236	514	1740	0	84
1239	514	1740	0	84
1242	514	1740	0	84
1245	514	1740	0	84
1248	514	1740	0	85
1251	514	1740	0	85
1254	514	1740	0	85
1257	514	1740	0	85
1260	514	1740	0	85
1263	514	1740	0	85
1266	514	1740	0	85
1269	514	1740	0	85
1272	514	1740	0	84
1275	514	1740	0	85
1278	514	1740	0	85
1281	514	1740	0	85
1284	514	1740	0	84
1287	514	1740	0	84
1290	514	1740	0	85
1293	514	1740	0	84
1296	514	1740	0	84
1299	514	1740	0	84
1302	514	1740	0	85
1305	514	1740	0	85
1308	514	1740	0	85
1311	514	1740	0	85
1314	514	1740	0	84
1317	514	1740	0	85
1320	514	1740	0	84
1323	513	1741	0	84
1326	513	1742	0	86
1329	513	1743	0	86
1332	513	1745	0	85
1335	513	1745	0	84
1338	513	1745	0	84
1341	511	1746	0	86
1344	511	1747	0	86
1347	511	1749	0	83
1350	510	1749	0	81
1353	509	1749	0	82
1356	509	1749	0	81
1359	510	1749	0	84
1362	510	1749	0	85
1365	510	1749	0	85
1368	511	1749	0	85
1371	511	1748	0	86
1374	511	1748	0	86
1377	511	1748	0	86
1380	511	1748	0	86
1383	511	1747	0	86
1386	511	1747	0	85
1389	511	1746	0	87
1392	511	1745	0	89
1395	513	1745	0	91
1398	513	1745	0	93
1401	513	1745	0	93
1404	513	1745	0	94
1407	514	1745	0	93
1410	514	1745	0	93
1413	514	1745	0	91
1416	514	1745	0	91
1419	514	1744	0	88
1422	514	1744	0	86
1425	514	1743	0	84
1428	513	1744	0	86
1431	513	1743	0	85
1434	513	1743	0	86
1437	513	1743	0	87
1440	514	1743	0	87
1443	513	1743	0	86
1446	513	1743	0	86
1449	513	1743	0	87
1452	513	1743	0	87
1455	514	1743	0	87
1458	514	1743	0	86
1461	514	1743	0	87
1464	514	1743	0	86
1467	514	1743	0	86
1470	514	1743	0	86
1473	513	1743	0	86
1476	513	1743	0	86
1479	513	1743	0	86
1482	513	1743	0	86
1485	513	1743	0	87
1488	513	1743	0	86
1491	513	1743	0	86
1494	514	1743	0	87
1497	513	1743	0	88
1500	513	1743	0	86
1503	513	1743	0	87
1506	513	1743	0	86
1509	513	1743	0	86
1512	513	1742	0	86
1515	513	1743	0	87
1518	514	1743	0	87
1521	513	1742	0	86
1524	513	1742	0	85
1527	513	1742	0	85
1530	513	1742	0	85
1533	513	1742	0	86
1536	513	1742	0	84
1539	513	1742	0	85
1542	513	1742	0	85
1545	513	1742	0	84
1548	513	1743	0	85
1551	514	1742	0	85
1554	513	1742	0	86
1557	513	1742	0	85
1560	513	1742	0	85
1563	513	1742	0	85
1566	514	1742	0	85
1569	514	1742	0	85
1572	513	1742	0	85
1575	514	1742	0	85
1578	514	1742	0	85
1581	513	1742	0	85
1584	513	1742	0	85
1587	514	1742	0	84
1590	514	1742	0	85
1593	514	1742	0	85
1596	513	1742	0	83
1599	514	1742	0	85
1602	514	1742	0	84
1605	514	1742	0	85
1608	514	1742	0	84
1611	514	1742	0	85
1614	514	1742	0	85
1617	514	1742	0	85
1620	514	1742	0	85
1623	514	1742	0	85
1626	514	1742	0	85
1629	514	1742	0	86
1632	514	1742	0	85
1635	514	1742	0	84
1638	514	1742	0	84
1641	514	1742	0	84
1644	514	1742	0	84
1647	513	1742	0	84
1650	513	1742	0	84
1653	513	1742	0	84
1656	513	1742	0	85
1659	513	1742	0	84
1662	513	1742	0	84
1665	513	1742	0	84
1668	513	1742	0	84
1671	513	1742	0	84
1674	513	1742	0	84
1677	513	1742	0	85
1680	513	1742	0	85
1683	513	1742	0	84
1686	513	1742	0	84
1689	513	1742	0	84
1692	513	1742	0	84
1695	513	1742	0	85
1698	514	1742	0	85
1701	514	1742	0	86
1704	513	1742	0	84
1707	513	1742	0	84
1710	513	1742	0	83
1713	513	1742	0	84
1716	513	1742	0	84
1719	513	1742	0	85
1722	513	1742	0	84
1725	513	1742	0	84
1728	513	1742	0	85
1731	513	1742	0	84
1734	513	1742	0	84
1737	513	1742	0	84
1740	513	1742	0	84
1743	513	1742	0	84
1746	513	1742	0	84
1749	513	1741	0	84
1752	514	1741	0	85
1755	514	1741	0	85
1758	513	1741	0	84
1761	513	1741	0	84
1764	514	1741	0	84
1767	513	1742	0	85
1770	513	1742	0	85
1773	513	1742	0	85
1776	513	1742	0	84
1779	513	1742	0	84
1782	514	1743	0	86
1785	514	1743	0	86
1788	514	1742	0	85
1791	514	1742	0	85
1794	514	1742	0	86
1797	514	1743	0	85
1800	513	1743	0	86
1803	513	1743	0	86
1806	513	1743	0	86
1809	513	1743	0	87
1812	513	1743	0	86
1815	513	1743	0	87
1818	514	1743	0	86
1821	513	1743	0	86
1824	513	1743	0	86
1827	513	1742	0	86
1830	513	1742	0	86
1833	513	1742	0	86
1836	513	1742	0	86
1839	513	1742	0	86
1842	513	1742	0	85
1845	512	1743	0	87
1848	512	1743	0	87
1851	512	1743	0	87
1854	512	1743	0	88
1857	512	1744	0	89
1860	512	1744	0	90
1863	512	1744	0	89
1866	512	1744	0	90
1869	512	1744	0	90
1872	512	1744	0	91
1875	512	1744	0	90
1878	512	1744	0	91
1881	512	1744	0	91
1884	512	1744	0	91
1887	512	1744	0	89
1890	512	1744	0	89
1893	512	1744	0	89
1896	512	1744	0	89
1899	512	1744	0	89
1902	512	1744	0	89
1905	512	1744	0	89
1908	512	1744	0	88
1911	512	1744	0	89
1914	512	1744	0	88
1917	512	1744	0	88
1920	513	1743	0	90
1923	514	1743	0	90
1926	514	1743	0	91
1929	514	1743	0	90
1932	514	1743	0	90
1935	514	1743	0	90
1938	514	1743	0	91
1941	514	1743	0	89
1944	514	1744	0	90
1947	513	1744	0	90
1950	513	1744	0	93
1953	513	1744	0	91
1956	513	1744	0	90
1959	513	1745	0	90
1962	513	1744	0	90
1965	513	1744	0	89
1968	514	1744	0	90
1971	513	1744	0	90
1974	513	1744	0	89
1977	513	1744	0	89
1980	513	1744	0	90
1983	513	1744	0	90
1986	513	1744	0	91
1989	513	1744	0	91
1992	513	1744	0	91
1995	513	1744	0	90
1998	513	1744	0	91
2001	513	1744	0	90
2004	513	1744	0	90
2007	513	1744	0	89
2010	513	1744	0	89
2013	513	1744	0	90
2016	514	1744	0	89
2019	514	1744	0	89
2022	514	1744	0	89
2025	514	1744	0	89
2028	514	1743	0	89
2031	514	1743	0	88
2034	515	1743	0	88
2037	515	1743	0	89
2040	515	1743	0	87
2043	515	1743	0	87
2046	515	1742	0	87
2049	515	1743	0	87
2052	515	1743	0	87
2055	515	1743	0	87
2058	514	1743	0	87
2061	514	1743	0	86
2064	514	1743	0	86
2067	514	1743	0	86
2070	514	1743	0	86
2073	514	1743	0	86
2076	514	1743	0	86
2079	514	1743	0	86
2082	514	1743	0	86
2085	514	1743	0	86
2088	514	1743	0	86
2091	514	1743	0	86
2094	514	1743	0	86
2097	514	1743	0	86
2100	514	1743	0	86
2103	514	1743	0	86
2106	514	1743	0	86
2109	515	1743	0	86
2112	515	1743	0	87
2115	515	1742	0	86
2118	515	1742	0	86
2121	515	1742	0	86
2124	515	1742	0	86
2127	515	1742	0	87
2130	515	1742	0	86
2133	515	1742	0	85
2136	515	1742	0	86
2139	515	1742	0	87
2142	515	1742	0	86
2145	515	1742	0	85
2148	515	1742	0	85
2151	515	1742	0	86
2154	515	1742	0	85
2157	515	1742	0	86
2160	515	1742	0	86
2163	515	1742	0	86
2166	515	1742	0	85
2169	515	1742	0	85
2172	515	1742	0	85
2175	515	1742	0	85
2178	515	1742	0	85
2181	515	1742	0	85
2184	515	1742	0	84
2187	515	1742	0	85
2190	515	1742	0	85
2193	515	1742	0	85
2196	515	1742	0	85
2199	515	1742	0	85
2202	515	1742	0	85
2205	515	1742	0	85
2208	515	1742	0	85
2211	515	1742	0	85
2214	515	1742	0	85
2217	515	1742	0	85
2220	515	1742	0	85
2223	515	1742	0	85
2226	515	1742	0	85
2229	515	1742	0	85
2232	515	1742	0	85
2235	515	1742	0	85
2238	515	1742	0	85
2241	515	1742	0	84
2244	515	1742	0	85
2247	515	1742	0	85
2250	515	1742	0	84
2253	515	1742	0	85
2256	515	1742	0	84
2259	515	1742	0	84
2262	515	1742	0	85
2265	515	1742	0	84
2268	515	1742	0	84
2271	515	1742	0	85
2274	515	1742	0	84
2277	515	1742	0	84
2280	515	1742	0	84
2283	515	1742	0	84
2286	515	1742	0	84
2289	515	1742	0	84
2292	515	1742	0	85
2295	515	1742	0	84
2298	515	1742	0	84
2301	515	1742	0	84
2304	515	1742	0	85
2307	515	1742	0	84
2310	515	1742	0	84
2313	515	1742	0	84
2316	515	1742	0	84
2319	515	1742	0	84
2322	515	1742	0	84
2325	515	1742	0	84
2328	515	1742	0	85
2331	515	1742	0	85
2334	515	1742	0	84
2337	515	1742	0	84
2340	515	1742	0	85
2343	515	1742	0	85
2346	515	1742	0	85
2349	515	1742	0	84
2352	515	1742	0	85
2355	515	1742	0	85
2358	515	1742	0	85
2361	515	1742	0	84
2364	515	1742	0	84
2367	515	1742	0	84
2370	515	1742	0	85
2373	515	1742	0	85
2376	515	1742	0	85
2379	515	1742	0	85
2382	515	1742	0	85
2385	515	1742	0	85
2388	515	1742	0	85
2391	515	1742	0	85
2394	515	1742	0	85
2397	515	1742	0	84
2400	515	1742	0	85
2403	515	1742	0	85
2406	515	1742	0	84
2409	515	1742	0	85
2412	515	1742	0	85
2415	515	1742	0	84
2418	515	1742	0	85
2421	515	1742	0	85
2424	515	1742	0	85
2427	515	1742	0	85
2430	515	1742	0	85
2433	515	1742	0	85
2436	515	1742	0	85
2439	515	1742	0	85
2442	515	1742	0	85
2445	515	1742	0	85
2448	515	1742	0	84
2451	515	1742	0	85
2454	515	1742	0	85
2457	515	1742	0	85
2460	515	1742	0	85
2463	515	1742	0	85
2466	515	1742	0	85
2469	515	1742	0	85
2472	515	1742	0	85
2475	515	1742	0	85
2478	515	1742	0	85
2481	515	1742	0	85
2484	515	1742	0	85
2487	515	1742	0	85
2490	515	1742	0	85
2493	515	1742	0	84
2496	515	1742	0	85
2499	515	1742	0	85
2502	515	1742	0	85
2505	515	1742	0	85
2508	515	1742	0	85
2511	515	1742	0	85
2514	515	1742	0	84
2517	515	1742	0	85
2520	515	1742	0	84
2523	515	1742	0	85
2526	515	1742	0	85
2529	515	1742	0	85
2532	515	1742	0	85
2535	515	1742	0	85
2538	515	1742	0	85
2541	515	1742	0	85
2544	515	1742	0	85
2547	515	1742	0	85
2550	515	1742	0	85
2553	515	1742	0	85
2556	515	1742	0	85
2559	515	1742	0	85
2562	515	1742	0	85
2565	515	1742	0	85
2568	515	1742	0	85
2571	515	1742	0	85
2574	515	1742	0	85
2577	515	1742	0	84
2580	515	1742	0	85
2583	514	1742	0	85
2586	514	1743	0	86
2589	514	1744	0	85
2592	513	1744	0	83
2595	513	1744	0	83
2598	513	1745	0	84
2601	513	1745	0	83
2604	513	1745	0	83
2607	513	1745	0	83
2610	513	1745	0	83
2613	513	1745	0	83
2616	513	1745	0	82
2619	513	1745	0	83
2622	513	1745	0	82
2625	513	1745	0	83
2628	513	1745	0	83
2631	513	1745	0	83
2634	513	1745	0	83
2637	513	1745	0	83
2640	513	1745	0	84
2643	513	1745	0	84
2646	513	1745	0	84
2649	513	1745	0	83
2652	513	1745	0	83
2655	513	1745	0	83
2658	513	1745	0	83
2661	513	1745	0	84
2664	513	1745	0	83
2667	513	1744	0	83
2670	513	1744	0	83
2673	513	1744	0	83
2676	513	1744	0	83
2679	513	1744	0	83
2682	513	1744	0	83
2685	513	1744	0	82
2688	513	1744	0	82
2691	513	1744	0	83
2694	513	1744	0	83
2697	513	1744	0	83
2700	513	1744	0	83
2703	513	1744	0	83
2706	513	1744	0	83
2709	513	1744	0	83
2712	513	1744	0	83
2715	513	1744	0	83
2718	513	1744	0	83
2721	513	1744	0	83
2724	513	1744	0	83
2727	513	1744	0	83
2730	513	1744	0	83
2733	513	1744	0	83
2736	513	1744	0	84
2739	513	1744	0	83
2742	513	1744	0	83
2745	513	1744	0	82
2748	513	1744	0	82
2751	513	1744	0	83
2754	513	1744	0	82
2757	513	1744	0	81
2760	513	1744	0	82
2763	513	1744	0	81
2766	513	1744	0	82
2769	513	1744	0	81
2772	513	1744	0	81
2775	513	1744	0	81
2778	513	1744	0	81
2781	513	1744	0	81
2784	514	1744	0	82
2787	513	1744	0	81
2790	513	1744	0	82
2793	513	1744	0	82
2796	513	1744	0	81
2799	513	1743	0	82
2802	513	1744	0	81
2805	513	1744	0	81
2808	513	1744	0	80
2811	513	1744	0	80
2814	513	1744	0	81
2817	513	1744	0	80
2820	513	1744	0	82
2823	513	1744	0	80
2826	513	1744	0	81
2829	513	1744	0	81
2832	513	1744	0	82
2835	514	1744	0	82
2838	514	1744	0	82
2841	514	1744	0	82
2844	514	1744	0	83
2847	514	1744	0	83
2850	514	1744	0	82
2853	514	1744	0	82
2856	514	1744	0	82
2859	514	1744	0	82
2862	514	1744	0	83
2865	514	1744	0	82
2868	514	1744	0	82
2871	514	1744	0	81
2874	514	1744	0	81
2877	514	1744	0	82
2880	514	1744	0	81
2883	514	1744	0	81
2886	514	1744	0	81
2889	514	1744	0	81
2892	514	1744	0	81
2895	514	1744	0	81
2898	514	1744	0	81
2901	514	1744	0	81
2904	514	1744	0	81
2907	514	1744	0	81
2910	514	1744	0	80
2913	514	1744	0	80
2916	514	1744	0	80
2919	514	1744	0	80
2922	514	1744	0	81
2925	514	1744	0	81
2928	514	1744	0	81
2931	514	1744	0	80
2934	514	1744	0	80
2937	514	1744	0	81
2940	514	1744	0	81
2943	514	1744	0	81
2946	514	1744	0	81
2949	514	1744	0	81
2952	514	1744	0	80
2955	514	1744	0	81
2958	514	1744	0	80
2961	514	1744	0	81
2964	514	1744	0	81
2967	514	1744	0	80
2970	514	1744	0	80
2973	514	1744	0	80
2976	514	1744	0	80
2979	514	1744	0	80
2982	514	1744	0	80
2985	514	1744	0	80
2988	514	1744	0	80
2991	514	1744	0	80
2994	514	1744	0	79
2997	514	1744	0	79
3000	514	1744	0	79
3003	514	1744	0	79
3006	514	1744	0	79
3009	514	1744	0	79
3012	514	1744	0	79
3015	514	1744	0	79
3018	514	1744	0	79
3021	514	1744	0	80
3024	514	1744	0	79
3027	514	1744	0	79
3030	514	1744	0	80
3033	514	1744	0	80
3036	514	1744	0	79
3039	514	1744	0	80
3042	514	1744	0	80
3045	514	1744	0	79
3048	514	1744	0	79
3051	514	1744	0	79
3054	514	1744	0	79
3057	514	1744	0	79
3060	514	1744	0	79
3063	514	1744	0	79
3066	514	1744	0	79
3069	514	1744	0	79
3072	514	1744	0	79
3075	514	1744	0	79
3078	514	1744	0	78
3081	514	1744	0	79
3084	514	1744	0	79
3087	514	1744	0	79
3090	514	1744	0	78
3093	515	1744	0	78
3096	514	1744	0	79
3099	515	1744	0	78
3102	514	1744	0	79
3105	514	1744	0	78
3108	514	1744	0	78
3111	514	1744	0	78
3114	515	1744	0	78
3117	515	1744	0	78
3120	514	1744	0	79
3123	515	1744	0	78
3126	515	1744	0	78
3129	515	1744	0	78
3132	514	1744	0	79
3135	515	1744	0	78
3138	515	1744	0	78
3141	514	1744	0	79
3144	515	1744	0	78
3147	515	1744	0	79
3150	515	1744	0	78
3153	515	1744	0	78
3156	515	1744	0	78
3159	515	1744	0	78
3162	515	1744	0	78
3165	515	1744	0	78
3168	515	1744	0	79
3171	515	1744	0	78
3174	515	1744	0	78
3177	515	1744	0	78
3180	515	1744	0	79
3183	515	1744	0	78
3186	515	1744	0	79
3189	515	1744	0	78
3192	515	1744	0	78
3195	515	1744	0	78
3198	515	1744	0	79
3201	515	1744	0	78
3204	515	1744	0	78
3207	515	1744	0	79
3210	515	1744	0	78
3213	515	1743	0	79
3216	515	1743	0	80
3219	515	1743	0	80
3222	515	1743	0	79
3225	515	1743	0	80
3228	515	1743	0	80
3231	515	1743	0	80
3234	515	1743	0	79
3237	515	1743	0	80
3240	515	1743	0	80
3243	515	1743	0	80
3246	515	1743	0	80
3249	515	1743	0	80
3252	515	1743	0	81
3255	516	1743	0	81
3258	516	1743	0	81
3261	516	1743	0	80
3264	516	1743	0	80
3267	516	1743	0	80
3270	516	1743	0	79
3273	516	1743	0	80
3276	516	1743	0	80
3279	516	1743	0	80
3282	516	1743	0	81
3285	516	1743	0	81
3288	516	1743	0	82
3291	516	1742	0	80
3294	516	1742	0	81
3297	516	1742	0	81
3300	516	1742	0	81
3303	516	1743	0	81
3306	516	1743	0	81
3309	517	1742	0	81
3312	517	1742	0	80
3315	517	1741	0	80
3318	517	1741	0	80
3321	517	1741	0	81
3324	517	1741	0	83
3327	517	1741	0	83
3330	517	1741	0	83
3333	517	1741	0	84
3336	517	1741	0	84
3339	518	1741	0	83
3342	518	1741	0	84
3345	518	1742	0	85
3348	518	1742	0	86
3351	518	1743	0	86
3354	518	1743	0	89
3357	518	1742	0	91
3360	518	1742	0	90
3363	518	1741	0	91
3366	519	1741	0	94
3369	518	1742	0	97
3372	517	1742	0	98
3375	517	1744	0	98
3378	517	1744	0	97
3381	517	1744	0	97
3384	517	1744	0	95
3387	517	1744	0	94
3390	517	1744	0	92
3393	517	1744	0	90
3396	517	1743	0	92
3399	516	1742	0	92
3402	515	1742	0	93
3405	515	1742	0	95
3408	515	1742	0	91
3411	515	1743	0	89
3414	516	1744	0	86
3417	516	1746	0	87
3420	518	1748	0	82
3423	517	1750	0	80
3426	515	1754	0	78
3429	514	1756	0	77
3432	514	1756	0	77
3435	513	1756	0	76
3438	512	1756	0	77
3441	512	1756	0	77
3444	512	1756	0	78
3447	512	1756	0	78
3450	512	1756	0	79
3453	512	1757	0	79
3456	512	1758	0	78
3459	513	1758	0	77
3462	513	1758	0	78
3465	513	1758	0	78
3468	512	1758	0	78
3471	513	1758	0	79
3474	514	1759	0	79
3477	514	1759	0	79
3480	514	1759	0	79
3483	514	1760	0	79
3486	514	1760	0	78
3489	514	1760	0	76
3492	513	1761	0	77
3495	513	1760	0	76
3498	512	1761	0	74
3501	512	1760	0	73
3504	512	1760	0	72
3507	512	1760	0	71
3510	511	1760	0	70
3513	510	1760	0	72
3516	510	1760	0	73
3519	510	1761	0	72
3522	510	1760	0	69
3525	510	1761	0	64
3528	509	1761	0	63
3531	509	1761	0	63
3534	508	1761	0	61
3537	507	1761	0	63
3540	507	1761	0	62
3543	507	1763	0	62
3546	507	1764	0	64
3549	506	1765	0	66
3552	505	1767	0	67
3555	505	1769	0	65
3558	506	1769	0	66
3561	505	1770	0	68
3564	506	1770	0	68
3567	506	1770	0	68
3570	505	1770	0	69
3573	505	1770	0	70
3576	505	1771	0	70
3579	504	1771	0	68
3582	504	1773	0	66
3585	503	1774	0	68
3588	503	1776	0	66
3591	502	1776	0	66
3594	503	1776	0	68
3597	504	1776	0	70
3600	504	1776	0	70
3603	503	1778	0	73
3606	504	1779	0	73
3609	504	1779	0	72
3612	504	1779	0	72
3615	504	1779	0	72
3618	504	1779	0	71
3621	504	1779	0	74
3624	504	1779	0	75
3627	505	1779	0	79
3630	505	1779	0	78
3633	505	1779	0	78
3636	505	1779	0	79
3639	505	1779	0	81
3642	506	1779	0	83
3645	507	1779	0	83
3648	507	1779	0	84
3651	507	1779	0	84
3654	508	1779	0	87
3657	507	1779	0	88
3660	507	1780	0	91
3663	507	1780	0	95
3666	507	1780	0	94
3669	507	1780	0	93
3672	506	1783	0	90
3675	506	1784	0	87
3678	506	1786	0	86
3681	507	1787	0	90
3684	507	1788	0	89
3687	507	1790	0	90
3690	507	1791	0	89
3693	506	1794	0	86
3696	507	1797	0	85
3699	507	1797	0	86
3702	505	1798	0	85
3705	505	1799	0	87
3708	505	1801	0	88
3711	505	1802	0	89
3714	505	1802	0	88
3717	504	1801	0	88
3720	504	1801	0	87
3723	504	1801	0	85
3726	503	1802	0	86
3729	503	1803	0	84
3732	501	1804	0	81
3735	501	1805	0	78
3738	501	1806	0	76
3741	499	1807	0	74
3744	499	1808	0	76
3747	499	1809	0	79
3750	499	1809	0	79
3753	499	1808	0	78
3756	499	1809	0	77
3759	499	1808	0	78
3762	499	1808	0	75
3765	499	1808	0	74
3768	499	1808	0	73
3771	499	1808	0	73
3774	499	1808	0	72
3777	499	1808	0	72
3780	499	1808	0	73
3783	499	1808	0	75
3786	499	1808	0	76
3789	499	1808	0	75
3792	499	1808	0	75
3795	500	1808	0	74
3798	500	1807	0	74
3801	500	1807	0	74
3804	500	1807	0	75
3807	500	1807	0	74
3810	500	1807	0	74
3813	500	1807	0	74
3816	500	1807	0	74
3819	500	1807	0	73
3822	500	1807	0	74
3825	500	1807	0	74
3828	500	1807	0	74
3831	500	1807	0	75
3834	500	1807	0	74
3837	500	1807	0	74
3840	500	1807	0	74
3843	500	1807	0	74
3846	500	1807	0	75
3849	501	1807	0	75
3852	501	1807	0	75
3855	501	1807	0	75
3858	501	1807	0	76
3861	501	1807	0	75
3864	501	1807	0	73
3867	501	1807	0	74
3870	501	1807	0	74
3873	501	1807	0	74
3876	501	1807	0	74
3879	501	1807	0	74
3882	501	1807	0	75
3885	501	1807	0	75
3888	502	1806	0	75
3891	502	1806	0	75
3894	502	1806	0	75
3897	502	1806	0	76
3900	502	1806	0	76
3903	502	1806	0	75
3906	502	1806	0	75
3909	502	1806	0	76
3912	502	1806	0	75
3915	502	1806	0	75
3918	502	1806	0	75
3921	502	1806	0	75
3924	502	1806	0	74
3927	502	1806	0	74
3930	502	1806	0	75
3933	502	1806	0	75
3936	502	1806	0	75
3939	502	1806	0	75
3942	502	1806	0	75
3945	502	1806	0	75
3948	502	1806	0	75
3951	503	1806	0	76
3954	502	1806	0	76
3957	502	1806	0	76
3960	503	1806	0	76
3963	503	1806	0	76
3966	503	1806	0	75
3969	503	1806	0	76
3972	503	1806	0	75
3975	502	1806	0	76
3978	503	1806	0	75
3981	503	1806	0	75
3984	503	1806	0	75
3987	503	1806	0	75
3990	503	1806	0	75
3993	503	1806	0	75
3996	503	1806	0	75
3999	503	1806	0	75
4002	503	1806	0	75
4005	503	1806	0	75
4008	503	1806	0	75
4011	503	1806	0	75
4014	503	1806	0	75
4017	503	1806	0	75
4020	503	1806	0	75
4023	503	1806	0	75
4026	503	1806	0	75
4029	503	1806	0	75
4032	503	1806	0	75
4035	503	1806	0	75
4038	503	1806	0	75
4041	503	1806	0	75
4044	503	1806	0	75
4047	503	1806	0	75
4050	503	1806	0	75
4053	503	1806	0	75
4056	503	1806	0	75
4059	503	1806	0	75
4062	503	1806	0	75
4065	503	1806	0	75
4068	503	1806	0	75
4071	503	1806	0	76
4074	503	1806	0	75
4077	503	1806	0	75
4080	503	1806	0	75
4083	503	1806	0	75
4086	503	1806	0	75
4089	503	1806	0	75
4092	503	1806	0	75
4095	503	1805	0	74
4098	503	1806	0	75
4101	503	1806	0	75
4104	503	1806	0	75
4107	503	1806	0	75
4110	503	1806	0	75
4113	503	1806	0	75
4116	503	1805	0	75
4119	503	1806	0	75
4122	503	1805	0	74
4125	503	1805	0	74
4128	503	1805	0	75
4131	503	1805	0	75
4134	503	1805	0	75
4137	503	1805	0	75
4140	503	1805	0	74
4143	503	1805	0	74
4146	503	1805	0	74
4149	503	1805	0	74
4152	503	1805	0	74
4155	503	1805	0	74
4158	503	1805	0	74
4161	503	1805	0	74
4164	503	1805	0	74
4167	503	1805	0	74
4170	503	1805	0	73
4173	503	1805	0	73
4176	503	1805	0	73
4179	503	1805	0	73
4182	503	1805	0	73
4185	503	1805	0	73
4188	503	1805	0	73
4191	503	1805	0	73
4194	503	1805	0	73
4197	503	1805	0	73
4200	503	1805	0	73
4203	503	1805	0	73
4206	503	1805	0	73
4209	503	1805	0	73
4212	503	1805	0	73
4215	503	1805	0	73
4218	503	1805	0	73
4221	503	1805	0	73
4224	503	1805	0	73
4227	503	1805	0	73
4230	503	1805	0	73
4233	503	1805	0	73
4236	503	1805	0	73
4239	503	1805	0	73
4242	503	1805	0	73
4245	503	1805	0	73
4248	503	1805	0	73
4251	503	1805	0	73
4254	503	1805	0	73
4257	503	1805	0	73
4260	503	1805	0	73
4263	503	1805	0	73
4266	503	1805	0	73
4269	503	1805	0	73
4272	503	1805	0	73
4275	503	1805	0	73
4278	503	1805	0	73
4281	503	1805	0	72
4284	503	1805	0	72
4287	503	1805	0	73
4290	503	1805	0	72
4293	503	1805	0	72
4296	503	1805	0	73
4299	503	1805	0	72
4302	503	1805	0	72
4305	503	1805	0	73
4308	503	1805	0	73
4311	503	1805	0	72
4314	503	1805	0	73
4317	503	1805	0	73
4320	503	1805	0	75
4323	503	1805	0	74
4326	503	1804	0	74
4329	502	1804	0	73
4332	503	1804	0	74
4335	503	1804	0	74
4338	503	1804	0	73
4341	503	1804	0	74
4344	503	1804	0	72
4347	503	1804	0	74
4350	503	1804	0	74
4353	503	1804	0	72
4356	503	1804	0	73
4359	502	1804	0	73
4362	502	1804	0	72
4365	502	1804	0	72
4368	502	1804	0	72
4371	502	1804	0	73
4374	502	1804	0	73
4377	502	1804	0	72
4380	502	1804	0	73
4383	503	1803	0	72
4386	503	1803	0	71
4389	502	1803	0	72
4392	502	1803	0	71
4395	502	1803	0	71
4398	502	1803	0	71
4401	502	1803	0	71
4404	502	1803	0	70
4407	502	1803	0	71
4410	502	1803	0	70
4413	502	1803	0	70
4416	502	1803	0	71
4419	502	1803	0	71
4422	502	1803	0	71
4425	502	1803	0	71
4428	502	1803	0	72
4431	502	1803	0	71
4434	502	1803	0	70
4437	502	1803	0	70
4440	502	1803	0	70
4443	502	1803	0	69
4446	502	1802	0	70
4449	502	1802	0	69
4452	502	1802	0	67
4455	501	1802	0	67
4458	501	1803	0	68
4461	502	1802	0	66
4464	501	1803	0	67
4467	501	1803	0	67
4470	501	1802	0	67
4473	501	1803	0	68
4476	501	1803	0	67
4479	501	1803	0	67
4482	501	1803	0	67
4485	501	1803	0	66
4488	501	1803	0	67
4491	501	1803	0	67
4494	501	1802	0	66
4497	501	1802	0	66
4500	501	1803	0	67
4503	501	1803	0	67
4506	501	1803	0	68
4509	500	1802	0	64
4512	499	1802	0	62
4515	499	1802	0	59
4518	499	1802	0	61
4521	499	1801	0	62
4524	500	1801	0	63
4527	499	1801	0	62
4530	499	1801	0	60
4533	499	1801	0	61
4536	499	1801	0	61
4539	499	1800	0	62
4542	499	1801	0	62
4545	499	1800	0	63
4548	499	1800	0	63
4551	499	1800	0	63
4554	499	1800	0	63
4557	499	1800	0	63
4560	499	1800	0	63
4563	500	1800	0	62
4566	500	1800	0	62
4569	500	1800	0	62
4572	500	1800	0	62
4575	500	1800	0	62
4578	500	1800	0	61
4581	500	1800	0	60
4584	500	1800	0	60
4587	500	1800	0	59
4590	500	1800	0	59
4593	500	1800	0	59
4596	500	1800	0	60
4599	500	1800	0	60
4602	500	1800	0	60
4605	500	1800	0	60
4608	500	1800	0	60
4611	500	1800	0	60
4614	500	1800	0	59
4617	500	1800	0	59
4620	500	1800	0	59
4623	500	1800	0	59
4626	500	1800	0	59
4629	501	1800	0	60
4632	501	1800	0	59
4635	501	1800	0	60
4638	501	1800	0	60
4641	501	1800	0	60
4644	501	1800	0	60
4647	501	1800	0	60
4650	501	1800	0	60
4653	501	1800	0	60
4656	501	1800	0	60
4659	501	1800	0	60
4662	501	1800	0	60
4665	501	1800	0	60
4668	501	1800	0	59
4671	500	1800	0	59
4674	500	1800	0	59
4677	500	1800	0	59
4680	500	1800	0	59
4683	501	1800	0	58
4686	501	1799	0	58
4689	501	1799	0	58
4692	501	1799	0	56
4695	501	1800	0	56
4698	501	1800	0	59
4701	501	1799	0	56
4704	501	1799	0	56
4707	501	1799	0	58
4710	502	1797	0	60
4713	501	1797	0	63
4716	501	1797	0	64
4719	501	1797	0	65
4722	504	1797	0	66
4725	505	1795	0	68
4728	506	1795	0	66
4731	505	1795	0	67
4734	506	1795	0	67
4737	505	1795	0	68
4740	506	1795	0	67
4743	505	1795	0	67
4746	505	1795	0	66
4749	506	1795	0	66
4752	506	1795	0	66
4755	506	1795	0	67
4758	507	1794	0	67
4761	507	1794	0	66
4764	507	1794	0	65
4767	507	1795	0	67
4770	507	1795	0	67
4773	507	1795	0	67
4776	507	1794	0	67
4779	507	1794	0	67
4782	507	1794	0	68
4785	507	1794	0	68
4788	507	1794	0	68
4791	507	1794	0	68
4794	507	1794	0	68
4797	508	1794	0	68
4800	508	1794	0	68
4803	508	1794	0	68
4806	508	1794	0	67
4809	508	1794	0	67
4812	508	1794	0	68
4815	508	1794	0	68
4818	508	1794	0	67
4821	508	1794	0	68
4824	508	1794	0	68
4827	508	1794	0	68
4830	509	1795	0	68
4833	509	1794	0	67
4836	509	1795	0	67
4839	509	1795	0	68
4842	509	1795	0	68
4845	509	1795	0	67
4848	509	1795	0	67
4851	509	1794	0	68
4854	509	1794	0	68
4857	509	1794	0	68
4860	510	1794	0	68
4863	510	1794	0	67
4866	510	1794	0	67
4869	509	1795	0	67
4872	509	1795	0	66
4875	509	1795	0	67
4878	509	1795	0	67
4881	509	1795	0	68
4884	509	1795	0	68
4887	509	1795	0	68
4890	509	1795	0	68
4893	509	1795	0	67
4896	509	1795	0	68
4899	510	1795	0	68
4902	509	1795	0	68
4905	509	1795	0	68
4908	510	1795	0	68
4911	510	1795	0	68
4914	510	1795	0	68
4917	509	1795	0	68
4920	510	1795	0	68
4923	510	1795	0	68
4926	509	1795	0	68
4929	510	1795	0	69
4932	510	1795	0	68
4935	510	1795	0	67
4938	510	1795	0	68
4941	510	1795	0	68
4944	510	1795	0	69
4947	510	1795	0	69
4950	510	1795	0	69
4953	510	1795	0	69
4956	510	1795	0	69
4959	510	1795	0	69
4962	510	1795	0	69
4965	510	1795	0	69
4968	510	1795	0	68
4971	510	1795	0	69
4974	510	1795	0	68
4977	510	1795	0	68
4980	510	1794	0	68
4983	510	1795	0	68
4986	510	1795	0	68
4989	510	1795	0	68
4992	510	1794	0	68
4995	510	1794	0	68
4998	510	1795	0	68
5001	510	1795	0	68
5004	510	1795	0	68
5007	510	1795	0	68
5010	510	1794	0	68
5013	510	1794	0	68
5016	510	1794	0	68
5019	510	1795	0	68
5022	510	1795	0	68
5025	510	1795	0	69
5028	510	1795	0	68
5031	510	1795	0	68
5034	510	1795	0	69
5037	510	1795	0	68
5040	510	1794	0	68
5043	510	1794	0	69
5046	510	1794	0	68
5049	510	1795	0	69
5052	510	1795	0	69
5055	510	1795	0	69
5058	510	1795	0	69
5061	510	1795	0	69
5064	510	1795	0	69
5067	510	1795	0	70
5070	510	1795	0	70
5073	510	1795	0	70
5076	510	1795	0	70
5079	510	1795	0	70
5082	510	1795	0	70
5085	510	1795	0	70
5088	510	1795	0	70
5091	510	1795	0	70
5094	510	1795	0	70
5097	510	1795	0	70
5100	510	1795	0	69
5103	510	1795	0	70
5106	510	1795	0	69
5109	510	1795	0	69
5112	510	1795	0	69
5115	510	1795	0	69
5118	510	1795	0	69
5121	510	1795	0	70
5124	510	1795	0	70
5127	510	1795	0	70
5130	510	1795	0	70
5133	510	1795	0	70
5136	510	1795	0	70
5139	510	1795	0	69
5142	511	1795	0	69
5145	511	1795	0	70
5148	511	1795	0	71
5151	511	1795	0	71
5154	511	1795	0	70
5157	511	1795	0	70
5160	511	1795	0	70
5163	511	1795	0	70
5166	511	1795	0	70
5169	511	1795	0	69
5172	511	1795	0	70
5175	511	1795	0	70
5178	511	1795	0	70
5181	511	1795	0	70
5184	511	1795	0	69
5187	511	1795	0	70
5190	511	1795	0	70
5193	511	1796	0	69
5196	511	1796	0	70
5199	511	1796	0	70
5202	511	1796	0	68
5205	514	1798	0	68
5208	513	1801	0	66
5211	512	1801	0	65
5214	511	1802	0	61
5217	511	1803	0	61
5220	512	1803	0	60
5223	512	1804	0	56
5226	511	1804	0	56
5229	511	1804	0	58
5232	511	1805	0	56
5235	511	1805	0	60
5238	511	1806	0	60
5241	511	1806	0	60
5244	512	1807	0	61
5247	512	1808	0	61
5250	513	1808	0	60
5253	513	1809	0	62
5256	514	1810	0	61
5259	514	1809	0	64
5262	515	1810	0	65
5265	516	1811	0	65
5268	517	1812	0	63
5271	519	1813	0	63
5274	519	1815	0	64
5277	519	1817	0	64
5280	518	1816	0	67
5283	517	1817	0	67
5286	517	1818	0	67
5289	517	1818	0	66
5292	517	1819	0	67
5295	517	1819	0	68
5298	517	1819	0	67
5301	516	1819	0	66
5304	515	1819	0	66
5307	515	1819	0	66
5310	515	1819	0	66
5313	514	1820	0	65
5316	513	1820	0	65
5319	513	1820	0	65
5322	513	1821	0	65
5325	512	1821	0	63
5328	512	1822	0	62
5331	511	1823	0	60
5334	511	1823	0	58
5337	512	1824	0	58
5340	512	1824	0	58
5343	512	1824	0	57
5346	512	1824	0	55
5349	512	1824	0	56
5352	512	1825	0	55
5355	512	1825	0	55
5358	512	1825	0	55
5361	512	1825	0	55
5364	512	1825	0	55
5367	512	1824	0	55
5370	513	1824	0	54
5373	513	1825	0	55
5376	513	1824	0	56
5379	513	1825	0	55
5382	514	1825	0	54
5385	514	1825	0	54
5388	514	1826	0	54
5391	514	1826	0	55
5394	514	1826	0	55
5397	514	1826	0	53
5400	514	1826	0	54
5403	514	1826	0	55
5406	514	1825	0	55
5409	513	1826	0	55
5412	514	1825	0	55
5415	514	1826	0	53
5418	514	1828	0	51
5421	514	1828	0	49
5424	514	1828	0	49
5427	513	1829	0	49
5430	513	1829	0	49
5433	513	1828	0	49
5436	513	1828	0	49
5439	513	1828	0	49
5442	513	1829	0	48
5445	513	1829	0	49
5448	513	1829	0	48
5451	513	1830	0	43
5454	513	1831	0	42
5457	512	1831	0	41
5460	512	1831	0	43
5463	512	1831	0	42
5466	512	1831	0	42
5469	512	1831	0	42
5472	512	1831	0	42
5475	512	1831	0	42
5478	512	1832	0	41
5481	512	1832	0	41
5484	512	1832	0	41
5487	512	1832	0	40
5490	512	1832	0	40
5493	512	1832	0	41
5496	512	1831	0	41
5499	512	1831	0	40
5502	512	1831	0	40
5505	512	1831	0	40
5508	513	1832	0	40
5511	512	1832	0	39
5514	513	1832	0	40
5517	513	1832	0	39
5520	512	1832	0	39
5523	513	1832	0	40
5526	513	1832	0	40
5529	513	1832	0	39
5532	512	1832	0	40
5535	513	1832	0	39
5538	513	1832	0	39
5541	512	1831	0	40
5544	512	1831	0	40
5547	512	1831	0	40
5550	512	1831	0	39
5553	512	1832	0	40
5556	513	1831	0	40
5559	513	1831	0	39
5562	513	1831	0	38
5565	513	1831	0	39
5568	513	1831	0	38
5571	513	1831	0	37
5574	513	1830	0	38
5577	514	1830	0	39
5580	514	1830	0	38
5583	514	1830	0	38
5586	514	1830	0	38
5589	514	1830	0	38
5592	514	1830	0	38
5595	513	1830	0	37
5598	513	1830	0	37
5601	513	1830	0	37
5604	513	1830	0	37
5607	513	1830	0	37
5610	514	1830	0	37
5613	514	1830	0	37
5616	514	1830	0	37
5619	514	1830	0	37
5622	513	1830	0	37
5625	513	1830	0	37
5628	513	1829	0	36
5631	514	1829	0	36
5634	514	1829	0	36
5637	514	1829	0	36
5640	513	1829	0	36
5643	513	1829	0	35
5646	514	1829	0	35
5649	513	1829	0	35
5652	513	1829	0	35
5655	513	1829	0	34
5658	513	1829	0	34
5661	513	1829	0	35
5664	513	1829	0	34
5667	513	1829	0	34
5670	513	1829	0	35
5673	513	1829	0	34
5676	513	1829	0	34
5679	513	1829	0	34
5682	513	1829	0	34
5685	513	1829	0	33
5688	513	1829	0	34
5691	513	1829	0	34
5694	514	1829	0	35
5697	514	1829	0	34
5700	513	1829	0	33
5703	513	1829	0	33
5706	513	1829	0	33
5709	513	1829	0	33
5712	513	1829	0	33
5715	514	1829	0	34
5718	513	1829	0	33
5721	513	1829	0	33
5724	514	1829	0	33
5727	513	1829	0	34
5730	513	1829	0	33
5733	513	1829	0	33
5736	513	1829	0	34
5739	513	1829	0	34
5742	513	1829	0	34
5745	513	1829	0	34
5748	513	1829	0	34
5751	513	1829	0	34
5754	513	1829	0	34
5757	513	1829	0	34
5760	513	1829	0	34
5763	513	1829	0	34
5766	513	1829	0	34
5769	513	1829	0	33
5772	513	1829	0	34
5775	513	1829	0	34
5778	513	1829	0	34
5781	513	1829	0	34
5784	513	1829	0	34
5787	513	1829	0	34
5790	513	1829	0	34
5793	513	1829	0	34
5796	513	1829	0	33
5799	513	1829	0	34
5802	513	1829	0	34
5805	514	1829	0	34
5808	514	1829	0	34
5811	514	1829	0	34
5814	514	1829	0	34
5817	514	1829	0	34
5820	514	1829	0	34
5823	514	1829	0	35
5826	514	1829	0	35
5829	514	1829	0	34
5832	514	1829	0	35
5835	514	1829	0	34
5838	514	1829	0	34
5841	514	1829	0	34
5844	514	1829	0	35
5847	514	1829	0	34
5850	513	1829	0	34
5853	514	1829	0	35
5856	514	1829	0	34
5859	514	1829	0	35
5862	514	1829	0	34
5865	514	1829	0	35
5868	514	1829	0	35
5871	514	1829	0	35
5874	513	1829	0	35
5877	513	1829	0	34
5880	513	1829	0	34
5883	514	1829	0	34
5886	513	1829	0	34
5889	513	1829	0	34
5892	514	1829	0	34
5895	514	1829	0	34
5898	514	1829	0	34
5901	514	1829	0	34
5904	514	1829	0	34
5907	514	1829	0	34
5910	514	1829	0	35
5913	514	1829	0	35
5916	514	1829	0	34
5919	514	1829	0	34
5922	514	1829	0	35
5925	514	1829	0	34
5928	514	1829	0	34
5931	514	1829	0	35
5934	514	1829	0	34
5937	514	1829	0	35
5940	514	1829	0	34
5943	514	1829	0	35
5946	514	1829	0	35
5949	514	1829	0	35
5952	514	1829	0	35
5955	514	1829	0	35
5958	514	1829	0	35
5961	514	1829	0	34
5964	514	1829	0	35
5967	514	1829	0	35
5970	514	1829	0	35
5973	514	1829	0	35
5976	514	1829	0	35
5979	514	1829	0	34
5982	514	1829	0	34
5985	514	1829	0	36
5988	514	1829	0	35
5991	514	1829	0	34
5994	514	1829	0	35
5997	514	1829	0	36
[truncated: 999 more rows]
