# Supplementary material for: Markerless tracking of an entire honey bee colony
Source: Nat Commun. 2021 Mar 19;12:1733. doi: 10.1038/s41467-021-21769-1 (PMC7979864; doi:10.1038/s41467-021-21769-1)
Supplement: Supplementary file 4 — Description of Additional Supplementary Files [file 41467_2021_21769_MOESM4_ESM.zip › raw_source/fig_5_sup_fig_21_22/S1_trajectories/001011.txt]

348	2128	1080	0	70
351	2128	1081	0	71
408	2111	927	0	22
414	2110	927	0	8
429	2106	926	0	289
432	2105	927	0	21
480	2105	924	0	294
531	2138	905	0	251
534	2137	907	0	267
621	2160	815	0	103
636	2160	811	0	94
639	2160	812	0	87
696	2120	900	0	310
699	2113	895	0	315
714	2113	886	0	288
717	2113	887	0	291
723	2105	884	0	332
729	2109	860	0	315
732	2107	863	0	296
735	2105	861	0	298
738	2102	859	0	304
741	2101	858	0	305
744	2100	857	0	302
747	2104	857	0	299
750	2104	857	0	300
753	2104	857	0	300
756	2104	855	0	294
759	2103	855	0	294
762	2104	856	0	294
765	2103	857	0	293
768	2101	854	0	295
771	2100	851	0	287
774	2101	850	0	288
777	2101	849	0	287
780	2101	849	0	290
783	2101	850	0	291
786	2101	850	0	292
789	2101	850	0	294
792	2101	850	0	293
795	2100	848	0	292
798	2098	848	0	289
801	2099	847	0	288
804	2097	845	0	288
807	2096	844	0	280
810	2094	844	0	275
813	2092	840	0	282
816	2089	839	0	285
819	2089	836	0	284
822	2090	836	0	280
825	2090	835	0	279
828	2089	832	0	287
831	2088	830	0	283
834	2087	830	0	278
837	2086	830	0	280
840	2086	828	0	287
843	2085	826	0	282
846	2084	825	0	282
849	2084	826	0	285
852	2085	829	0	286
855	2085	830	0	289
858	2086	831	0	295
861	2087	832	0	295
864	2086	832	0	294
867	2086	832	0	294
870	2086	833	0	293
873	2086	833	0	292
876	2087	834	0	295
879	2086	834	0	303
882	2085	834	0	302
885	2085	832	0	300
888	2084	831	0	300
891	2084	832	0	299
894	2085	832	0	299
897	2084	831	0	301
900	2084	830	0	295
903	2084	830	0	290
906	2088	831	0	288
909	2088	831	0	286
912	2087	831	0	291
915	2087	831	0	291
918	2088	831	0	292
921	2087	831	0	295
924	2086	831	0	295
927	2085	832	0	296
930	2085	833	0	298
933	2085	833	0	301
936	2086	833	0	301
939	2087	832	0	300
942	2086	831	0	300
945	2086	830	0	299
948	2088	829	0	295
951	2087	829	0	291
954	2088	829	0	289
957	2088	829	0	291
960	2088	830	0	295
963	2087	831	0	295
966	2087	832	0	296
969	2089	831	0	296
972	2089	831	0	296
975	2089	831	0	296
978	2090	832	0	294
981	2091	833	0	296
984	2089	833	0	302
987	2086	833	0	304
990	2084	833	0	312
993	2083	835	0	310
996	2084	835	0	311
999	2083	835	0	310
1002	2083	836	0	309
1005	2082	836	0	308
1008	2082	836	0	307
1011	2083	835	0	311
1014	2082	834	0	313
1017	2082	833	0	311
1020	2081	833	0	310
1023	2082	834	0	308
1026	2083	834	0	310
1029	2083	834	0	308
1032	2083	835	0	310
1035	2083	834	0	306
1038	2084	834	0	309
1041	2085	834	0	307
1044	2085	835	0	305
1047	2086	833	0	301
1050	2086	834	0	303
1053	2086	834	0	301
1056	2086	834	0	301
1059	2086	833	0	299
1062	2086	833	0	301
1065	2086	833	0	300
1068	2086	833	0	300
1071	2086	833	0	300
1074	2086	832	0	301
1077	2086	833	0	301
1080	2086	833	0	302
1083	2087	833	0	303
1086	2086	833	0	303
1089	2086	832	0	301
1092	2086	831	0	294
1095	2086	830	0	294
1098	2085	829	0	294
1101	2085	829	0	293
1104	2086	829	0	292
1107	2086	829	0	291
1110	2085	829	0	293
1113	2086	829	0	293
1116	2086	830	0	293
1119	2086	830	0	293
1122	2086	830	0	293
1125	2086	830	0	292
1128	2086	830	0	293
1131	2086	830	0	294
1134	2087	831	0	294
1137	2087	831	0	294
1140	2087	832	0	297
1143	2087	832	0	298
1146	2087	832	0	297
1149	2086	832	0	297
1152	2087	831	0	296
1155	2086	832	0	297
1158	2087	832	0	300
1161	2086	833	0	297
1164	2086	833	0	298
1167	2086	832	0	301
1170	2086	833	0	300
1173	2086	832	0	299
1176	2086	832	0	294
1179	2086	831	0	293
1182	2085	830	0	292
1185	2086	830	0	291
1188	2086	830	0	292
1191	2086	831	0	295
1194	2086	832	0	296
1197	2086	832	0	297
1200	2086	832	0	296
1203	2087	832	0	299
1206	2087	832	0	299
1209	2087	832	0	297
1212	2086	832	0	298
1215	2087	832	0	300
1218	2087	832	0	299
1221	2087	832	0	300
1224	2087	832	0	299
1227	2087	832	0	300
1230	2086	832	0	297
1233	2087	832	0	300
1236	2086	832	0	299
1239	2086	832	0	300
1242	2086	831	0	301
1245	2087	831	0	301
1248	2087	831	0	297
1251	2087	830	0	298
1254	2086	829	0	300
1257	2082	826	0	305
1260	2079	824	0	303
1263	2079	823	0	301
1266	2081	824	0	299
1269	2084	826	0	298
1272	2084	827	0	297
1275	2085	827	0	295
1278	2086	827	0	292
1281	2085	825	0	289
1284	2085	825	0	291
1287	2085	826	0	291
1290	2085	826	0	291
1293	2085	826	0	290
1296	2085	826	0	291
1299	2085	827	0	294
1302	2085	828	0	298
1305	2086	830	0	296
1308	2086	830	0	298
1311	2085	829	0	298
1314	2085	828	0	299
1317	2085	828	0	297
1320	2085	828	0	298
1323	2085	828	0	298
1326	2085	827	0	298
1329	2084	827	0	298
1332	2084	827	0	299
1335	2084	827	0	297
1338	2084	827	0	297
1341	2084	828	0	296
1344	2085	828	0	296
1347	2085	828	0	297
1350	2085	828	0	297
1353	2085	828	0	297
1356	2085	828	0	296
1359	2085	828	0	296
1362	2085	828	0	296
1365	2085	828	0	296
1368	2085	828	0	295
1371	2085	828	0	296
1374	2085	828	0	297
1377	2085	828	0	297
1380	2085	829	0	299
1383	2086	829	0	300
1386	2085	828	0	298
1389	2084	827	0	303
1392	2083	826	0	303
1395	2082	823	0	301
1398	2080	821	0	294
1401	2080	822	0	292
1404	2080	822	0	293
1407	2080	824	0	299
1410	2080	826	0	300
1413	2080	829	0	299
1416	2080	832	0	299
1419	2081	834	0	298
1422	2080	834	0	299
1425	2080	834	0	299
1428	2080	833	0	299
1431	2081	836	0	295
1434	2082	837	0	295
1437	2081	839	0	284
1440	2082	840	0	295
1443	2080	840	0	300
1446	2081	840	0	303
1449	2080	840	0	304
1452	2081	840	0	303
1455	2081	841	0	303
1458	2080	840	0	302
1461	2080	841	0	300
1464	2080	841	0	299
1467	2080	840	0	300
1470	2079	840	0	297
1473	2079	839	0	296
1476	2079	838	0	294
1479	2079	837	0	297
1482	2078	836	0	298
1485	2078	836	0	299
1488	2078	837	0	299
1491	2077	838	0	296
1494	2077	838	0	297
1497	2078	840	0	301
1500	2078	841	0	305
1503	2079	841	0	302
1506	2080	842	0	305
1509	2081	843	0	305
1512	2080	843	0	302
1515	2080	843	0	299
1518	2080	842	0	296
1521	2081	842	0	300
1524	2081	842	0	302
1527	2081	842	0	302
1530	2081	842	0	300
1533	2081	842	0	301
1536	2081	842	0	302
1539	2081	842	0	302
1542	2081	843	0	303
1545	2081	843	0	303
1548	2081	843	0	304
1551	2081	843	0	302
1554	2081	843	0	300
1557	2081	843	0	301
1560	2081	843	0	304
1563	2082	843	0	306
1566	2081	843	0	304
1569	2081	843	0	305
1572	2082	843	0	309
1575	2082	842	0	306
1578	2082	842	0	306
1581	2082	842	0	307
1584	2082	843	0	306
1587	2082	842	0	307
1590	2082	843	0	306
1593	2082	842	0	306
1596	2082	842	0	306
1599	2082	842	0	306
1602	2082	842	0	307
1605	2082	842	0	306
1608	2082	842	0	303
1611	2082	842	0	303
1614	2082	842	0	305
1617	2081	842	0	304
1620	2081	842	0	304
1623	2081	842	0	303
1626	2081	842	0	300
1629	2081	842	0	302
1632	2081	843	0	300
1635	2081	842	0	301
1638	2081	842	0	302
1641	2081	842	0	304
1644	2081	842	0	305
1647	2081	842	0	305
1650	2082	842	0	307
1653	2081	842	0	304
1656	2082	842	0	306
1659	2082	843	0	305
1662	2082	843	0	303
1665	2083	843	0	303
1668	2083	843	0	304
1671	2083	843	0	301
1674	2083	842	0	298
1677	2083	843	0	299
1680	2083	843	0	303
1683	2082	843	0	303
1686	2082	843	0	299
1689	2082	842	0	303
1692	2082	842	0	303
1695	2083	843	0	302
1698	2082	842	0	301
1701	2082	843	0	298
1704	2082	843	0	299
1707	2082	843	0	302
1710	2083	844	0	306
1713	2083	844	0	303
1716	2084	843	0	305
1719	2084	844	0	306
1722	2083	844	0	305
1725	2083	844	0	305
1728	2082	844	0	308
1731	2082	845	0	319
1734	2081	844	0	307
1737	2081	844	0	304
1740	2080	843	0	298
1743	2081	842	0	295
1746	2081	844	0	296
1749	2079	844	0	287
1752	2079	842	0	287
1755	2077	841	0	287
1758	2077	842	0	294
1761	2076	841	0	292
1764	2076	841	0	291
1767	2075	840	0	288
1770	2073	840	0	290
1773	2073	841	0	293
1776	2072	840	0	291
1779	2070	840	0	283
1782	2069	839	0	284
1785	2068	839	0	282
1788	2066	839	0	280
1791	2065	840	0	279
1794	2065	841	0	284
1797	2063	843	0	285
1800	2062	845	0	284
1803	2062	847	0	288
1806	2062	845	0	289
1809	2063	846	0	291
1812	2064	844	0	291
1815	2066	844	0	296
1818	2065	845	0	293
1821	2064	845	0	294
1824	2064	847	0	288
1827	2064	847	0	291
1830	2063	846	0	290
1833	2063	846	0	285
1836	2062	846	0	283
1839	2061	845	0	283
1842	2060	844	0	275
1845	2060	845	0	272
1848	2060	845	0	284
1851	2061	845	0	285
1854	2061	845	0	282
1857	2060	846	0	283
1860	2060	846	0	283
1863	2059	846	0	284
1866	2059	847	0	285
1869	2059	846	0	287
1872	2058	847	0	284
1875	2058	847	0	285
1878	2057	847	0	283
1881	2057	847	0	277
1884	2056	846	0	275
1887	2056	847	0	276
1890	2055	847	0	279
1893	2056	848	0	282
1896	2058	850	0	283
1899	2057	850	0	283
1902	2058	851	0	286
1905	2059	851	0	289
1908	2058	852	0	294
1911	2058	852	0	303
1914	2055	853	0	304
1917	2056	856	0	302
1920	2056	858	0	317
1923	2052	857	0	326
1926	2051	858	0	330
1929	2047	862	0	323
1932	2045	865	0	324
1935	2043	867	0	329
1938	2042	868	0	336
1941	2045	870	0	329
1944	2046	871	0	334
1947	2045	871	0	338
1950	2043	874	0	350
1953	2041	877	0	351
1956	2040	884	0	359
1959	2034	884	0	356
1962	2031	885	0	359
1965	2028	885	0	359
1968	2021	886	0	352
1971	2019	887	0	351
1974	2017	884	0	357
1977	2019	887	0	0
1980	2020	884	0	7
1983	2018	884	0	11
1986	2016	887	0	13
1989	2016	886	0	17
1992	2018	890	0	16
1995	2020	893	0	17
1998	2020	893	0	21
2001	2020	893	0	21
2004	2019	893	0	23
2007	2018	893	0	30
2010	2017	894	0	34
2013	2018	896	0	42
2016	2014	896	0	36
2019	2011	896	0	35
2022	2012	896	0	42
2025	2011	895	0	47
2028	2010	892	0	55
2031	2009	891	0	57
2034	2012	890	0	59
2037	2012	888	0	66
2040	2013	887	0	62
2043	2014	887	0	59
2046	2015	889	0	71
2049	2015	888	0	63
2052	2015	887	0	60
2055	2015	887	0	63
2058	2016	887	0	68
2061	2017	887	0	70
2064	2017	886	0	60
2067	2017	887	0	66
2070	2017	886	0	60
2073	2018	886	0	54
2076	2019	884	0	52
2079	2019	883	0	48
2082	2019	883	0	47
2085	2019	882	0	49
2088	2020	882	0	48
2091	2020	882	0	44
2094	2020	882	0	43
2097	2020	882	0	44
2100	2021	882	0	44
2103	2021	882	0	43
2106	2021	882	0	43
2109	2021	882	0	41
2112	2020	882	0	40
2115	2021	883	0	40
2118	2021	882	0	41
2121	2022	883	0	38
2124	2021	883	0	37
2127	2022	883	0	37
2130	2022	883	0	43
2133	2022	881	0	40
2136	2022	881	0	36
2139	2022	880	0	36
2142	2022	878	0	37
2145	2022	877	0	47
2148	2023	876	0	47
2151	2024	874	0	48
2154	2023	875	0	47
2157	2024	874	0	51
2160	2024	874	0	52
2163	2023	874	0	52
2169	2023	875	0	55
2172	2025	876	0	64
2175	2024	878	0	67
2178	2021	877	0	69
2181	2019	877	0	69
2184	2018	877	0	66
2187	2018	877	0	63
2190	2017	878	0	58
2193	2016	880	0	52
2196	2016	881	0	48
2199	2015	881	0	47
2202	2016	881	0	49
2205	2015	881	0	49
2208	2016	885	0	52
2211	2016	885	0	48
2214	2018	885	0	52
2217	2017	885	0	52
2220	2017	885	0	47
2223	2017	884	0	44
2226	2017	885	0	45
2229	2017	885	0	45
2232	2016	886	0	43
2235	2016	886	0	46
2238	2017	886	0	42
2241	2017	885	0	37
2244	2016	885	0	35
2247	2016	885	0	36
2250	2017	885	0	36
2253	2016	885	0	37
2256	2016	887	0	38
2259	2016	888	0	40
2262	2015	889	0	32
2265	2012	891	0	34
2268	2009	895	0	35
2271	2004	897	0	35
2274	2000	898	0	32
2277	1998	899	0	25
2280	1995	898	0	20
2283	1994	899	0	8
2286	1995	900	0	359
2289	1994	899	0	350
2292	1995	899	0	347
2295	1991	897	0	344
2298	1986	895	0	346
2301	1982	894	0	350
2304	1980	891	0	347
2307	1978	887	0	344
2310	1972	882	0	340
2313	1970	882	0	343
2316	1967	883	0	341
2319	1963	881	0	340
2322	1960	881	0	335
2325	1957	879	0	335
2328	1956	879	0	338
2331	1957	879	0	342
2334	1957	879	0	343
2337	1959	876	0	348
2340	1962	876	0	342
2343	1965	875	0	338
2346	1966	873	0	336
2349	1969	870	0	327
2352	1973	867	0	305
2355	1973	866	0	304
2358	1974	865	0	303
2361	1975	862	0	300
2364	1974	862	0	302
2367	1972	860	0	304
2370	1968	860	0	309
2373	1962	856	0	317
2376	1960	848	0	307
2379	1958	842	0	303
2382	1957	842	0	309
2385	1960	842	0	301
2388	1961	841	0	293
2391	1963	840	0	286
2394	1964	836	0	288
2397	1964	834	0	288
2400	1964	836	0	288
2403	1962	838	0	295
2406	1965	841	0	296
2409	1966	840	0	287
2412	1967	841	0	291
2415	1967	843	0	293
2418	1967	843	0	298
2421	1966	844	0	304
2424	1963	843	0	309
2427	1961	842	0	308
2430	1962	841	0	317
2433	1962	841	0	319
2436	1964	841	0	318
2439	1963	842	0	319
2442	1964	842	0	315
2445	1971	846	0	329
2448	1975	845	0	331
2451	1977	845	0	319
2454	1977	845	0	316
2457	1977	845	0	304
2460	1977	845	0	311
2463	1977	845	0	314
2466	1977	845	0	315
2469	1977	844	0	314
2472	1977	844	0	315
2475	1977	844	0	315
2478	1977	845	0	311
2481	1977	844	0	308
2484	1977	845	0	311
2487	1977	845	0	310
2490	1977	845	0	309
2493	1978	845	0	307
2496	1978	845	0	309
2499	1978	845	0	313
2502	1979	845	0	323
2505	1978	845	0	319
2508	1978	845	0	318
2511	1978	845	0	318
2514	1979	844	0	316
2517	1979	844	0	315
2520	1979	844	0	315
2523	1980	844	0	318
2526	1981	845	0	309
2529	1981	844	0	296
2532	1983	843	0	284
2535	1984	844	0	280
2538	1983	844	0	279
2541	1986	842	0	272
2544	1989	839	0	277
2547	1990	837	0	273
2550	1991	836	0	268
2553	1992	834	0	256
2556	1996	833	0	259
2559	1995	833	0	258
2562	1996	834	0	265
2565	1997	834	0	269
2568	1998	834	0	268
2571	1998	835	0	268
2574	1997	835	0	268
2577	1997	836	0	268
2580	1997	836	0	270
2583	1998	837	0	274
2586	1997	838	0	273
2589	1997	838	0	270
2592	1997	837	0	271
2595	1997	837	0	272
2598	1998	836	0	269
2601	1997	836	0	270
2604	1997	835	0	271
2607	1997	835	0	270
2610	1997	835	0	271
2613	1997	836	0	272
2616	1997	836	0	272
2619	1996	837	0	271
2622	1996	838	0	276
2625	1994	836	0	282
2628	1995	836	0	278
2631	1996	835	0	272
2634	1996	834	0	268
2637	1996	833	0	267
2640	1996	833	0	268
2643	1996	834	0	266
2646	1997	834	0	270
2649	1997	834	0	269
2652	1997	834	0	269
2655	1996	835	0	270
2658	1995	835	0	272
2661	1993	835	0	278
2664	1993	835	0	283
2667	1992	834	0	284
2670	1992	834	0	285
2673	1991	834	0	287
2676	1990	834	0	293
2679	1990	834	0	298
2682	1990	834	0	296
2685	1990	833	0	294
2688	1986	831	0	293
2691	1985	830	0	300
2694	1985	829	0	300
2697	1984	829	0	304
2700	1984	829	0	303
2703	1984	829	0	301
2706	1983	830	0	300
2709	1983	830	0	301
2712	1984	830	0	304
2715	1984	830	0	304
2718	1984	831	0	305
2721	1985	831	0	306
2724	1986	832	0	304
2727	1986	833	0	309
2730	1987	834	0	310
2733	1988	835	0	313
2736	1989	836	0	310
2739	1989	835	0	314
2742	1988	835	0	316
2745	1987	836	0	308
2748	1985	837	0	304
2751	1986	836	0	309
2754	1985	836	0	309
2757	1984	836	0	316
2760	1983	835	0	318
2763	1982	835	0	314
2766	1980	833	0	317
2769	1982	832	0	314
2772	1981	831	0	311
2775	1983	831	0	319
2778	1984	832	0	317
2781	1983	833	0	315
2784	1986	834	0	317
2787	1986	836	0	315
2790	1985	837	0	312
2793	1986	836	0	312
2796	1985	836	0	312
2799	1986	836	0	315
2802	1986	837	0	316
2805	1985	838	0	315
2808	1986	838	0	312
2811	1986	838	0	318
2814	1986	836	0	321
2817	1983	837	0	323
2820	1979	838	0	327
2823	1979	837	0	325
2826	1978	836	0	328
2829	1976	837	0	331
2832	1973	839	0	338
2835	1970	837	0	339
2838	1966	837	0	343
2841	1967	838	0	346
2844	1963	837	0	354
2847	1958	834	0	352
2850	1951	837	0	15
2853	1946	841	0	0
2856	1943	840	0	2
2859	1937	839	0	1
2862	1934	836	0	358
2865	1931	836	0	357
2868	1929	837	0	3
2871	1929	842	0	11
2874	1929	845	0	4
2877	1927	846	0	8
2880	1926	847	0	3
2883	1925	847	0	1
2886	1921	845	0	2
2889	1920	844	0	0
2892	1918	846	0	6
2895	1916	846	0	8
2898	1915	844	0	2
2901	1913	844	0	2
2904	1908	846	0	10
2907	1909	848	0	3
2910	1910	850	0	9
2913	1910	849	0	0
2916	1911	849	0	355
2919	1912	851	0	0
2922	1909	850	0	0
2925	1909	850	0	359
2928	1907	849	0	356
2931	1906	848	0	354
2934	1905	848	0	356
2937	1907	846	0	351
2940	1910	849	0	352
2943	1909	848	0	349
2946	1909	849	0	350
2949	1908	848	0	351
2952	1906	846	0	351
2955	1908	844	0	351
2958	1914	842	0	344
2961	1916	841	0	345
2964	1917	840	0	352
2967	1918	839	0	352
2970	1919	839	0	349
2973	1920	836	0	350
2976	1920	836	0	348
2979	1920	836	0	350
2982	1920	835	0	353
2985	1921	836	0	350
2988	1920	836	0	349
2991	1920	836	0	351
2994	1921	836	0	355
2997	1922	836	0	357
3000	1922	836	0	357
3003	1922	836	0	356
3006	1922	836	0	356
3009	1922	836	0	357
3012	1921	836	0	0
3015	1921	835	0	1
3018	1921	835	0	355
3021	1921	835	0	355
3024	1921	836	0	353
3027	1922	836	0	353
3030	1922	836	0	350
3033	1922	837	0	357
3036	1922	838	0	358
3039	1922	838	0	358
3042	1922	838	0	357
3045	1922	838	0	355
3048	1922	838	0	357
3051	1925	837	0	350
3054	1928	839	0	342
3057	1935	839	0	344
3060	1935	842	0	351
3063	1935	843	0	353
3066	1936	842	0	359
3069	1935	843	0	359
3072	1936	843	0	354
3075	1935	842	0	352
3078	1936	843	0	350
3081	1936	843	0	166
3084	1933	843	0	343
3087	1932	843	0	345
3090	1934	843	0	346
3093	1935	844	0	352
3096	1936	844	0	358
3099	1935	846	0	5
3102	1936	845	0	6
3105	1936	847	0	357
3108	1938	847	0	5
3111	1943	844	0	20
3114	1946	843	0	19
3117	1949	843	0	11
3120	1950	843	0	14
3123	1952	845	0	12
3126	1952	845	0	17
3129	1952	845	0	17
3132	1952	846	0	16
3135	1954	844	0	10
3138	1955	844	0	13
3141	1956	842	0	16
3144	1955	842	0	17
3147	1955	841	0	18
3150	1955	841	0	19
3153	1954	841	0	16
3156	1954	842	0	14
3159	1954	844	0	8
3162	1954	845	0	2
3165	1954	844	0	359
3168	1953	844	0	355
3171	1954	844	0	354
3174	1953	847	0	349
3177	1952	845	0	355
3180	1950	846	0	357
3183	1948	846	0	357
3186	1948	847	0	353
3189	1948	847	0	359
3192	1948	847	0	357
3195	1948	847	0	358
3198	1949	847	0	0
3201	1948	847	0	1
3204	1948	849	0	352
3207	1948	849	0	353
3210	1946	849	0	356
3213	1943	849	0	354
3216	1941	849	0	354
3219	1941	850	0	352
3222	1941	850	0	349
3225	1940	850	0	346
3228	1941	850	0	345
3231	1942	851	0	344
3234	1944	851	0	344
3237	1945	851	0	343
3240	1945	850	0	344
3243	1945	850	0	342
3246	1945	850	0	342
3249	1945	849	0	343
3252	1944	848	0	347
3255	1945	848	0	351
3258	1947	847	0	348
3261	1946	845	0	347
3264	1947	846	0	346
3267	1945	847	0	341
3270	1934	845	0	345
3273	1935	844	0	344
3276	1938	847	0	344
3279	1947	853	0	340
3282	1948	853	0	343
3285	1948	855	0	335
3288	1941	853	0	340
3291	1941	853	0	346
3294	1940	852	0	348
3297	1936	854	0	351
3300	1933	855	0	352
3303	1936	859	0	342
3306	1936	859	0	340
3309	1923	856	0	340
3312	1922	858	0	355
3315	1922	860	0	358
3318	1920	859	0	352
3321	1914	857	0	356
3324	1909	856	0	355
3327	1908	857	0	352
3330	1908	858	0	356
3333	1904	859	0	356
3336	1900	862	0	359
3339	1902	861	0	0
3342	1906	862	0	356
3345	1906	862	0	355
3348	1903	861	0	355
3351	1903	861	0	353
3354	1901	859	0	1
3357	1900	861	0	357
3360	1900	861	0	357
3363	1900	861	0	5
3366	1899	860	0	357
3369	1897	859	0	352
3372	1896	858	0	349
3375	1895	859	0	349
3378	1895	859	0	351
3381	1896	858	0	350
3384	1896	858	0	350
3387	1896	860	0	354
3390	1894	861	0	351
3393	1894	859	0	350
3396	1895	859	0	347
3399	1895	861	0	347
3402	1895	860	0	342
3405	1895	860	0	343
3408	1895	860	0	343
3411	1896	860	0	340
3414	1896	860	0	341
3417	1896	861	0	345
3420	1896	861	0	345
3423	1895	862	0	346
3426	1895	862	0	345
3429	1896	862	0	342
3432	1896	861	0	334
3435	1898	863	0	341
3438	1899	864	0	347
3441	1899	867	0	353
3444	1896	870	0	352
3447	1896	868	0	1
3450	1895	870	0	10
3453	1894	871	0	12
3456	1893	872	0	13
3459	1893	873	0	8
3462	1894	873	0	3
3465	1895	870	0	346
3468	1899	865	0	352
3471	1900	859	0	343
3474	1898	858	0	339
3477	1899	859	0	338
3480	1900	861	0	341
3483	1899	862	0	327
3486	1902	864	0	330
3489	1904	866	0	312
3492	1905	867	0	299
3498	1904	859	0	293
3501	1904	859	0	283
3504	1905	858	0	281
3507	1904	859	0	283
3510	1902	859	0	281
3513	1901	855	0	284
3516	1898	848	0	290
3519	1901	840	0	294
3522	1905	832	0	279
3525	1910	814	0	277
3528	1904	807	0	281
3531	1901	800	0	275
3534	1899	790	0	264
3537	1901	790	0	264
3540	1904	795	0	280
3543	1905	794	0	281
3546	1904	794	0	285
3549	1905	792	0	286
3552	1906	789	0	280
3555	1906	782	0	284
3558	1904	777	0	287
3561	1901	771	0	281
3564	1906	762	0	277
3567	1905	755	0	273
3570	1911	744	0	284
3573	1909	742	0	283
3576	1906	743	0	287
3579	1902	743	0	291
3582	1896	736	0	288
3585	1893	733	0	310
3588	1886	729	0	322
3591	1881	727	0	307
3594	1878	727	0	301
3597	1878	730	0	292
3600	1876	724	0	317
3603	1870	723	0	295
3606	1863	716	0	338
3609	1859	713	0	340
3612	1850	704	0	337
3615	1850	702	0	331
3618	1850	703	0	326
3621	1848	704	0	322
3624	1847	704	0	320
3627	1838	698	0	316
3630	1836	692	0	314
3633	1831	688	0	324
3636	1828	689	0	328
3639	1819	690	0	336
3642	1808	691	0	346
3645	1808	693	0	338
3648	1812	684	0	345
3651	1810	683	0	344
3654	1808	684	0	344
3657	1807	683	0	335
3660	1804	683	0	341
3663	1802	682	0	342
3666	1800	680	0	350
3669	1797	679	0	347
3672	1794	681	0	344
3675	1790	680	0	346
3678	1789	680	0	342
3681	1786	681	0	343
3684	1785	680	0	340
3687	1780	678	0	340
3690	1779	676	0	341
3693	1778	675	0	337
3696	1774	672	0	337
3699	1774	672	0	334
3702	1773	673	0	333
3705	1772	673	0	331
3708	1772	672	0	331
3711	1777	673	0	336
3714	1781	675	0	337
3717	1786	676	0	344
3720	1791	677	0	348
3723	1796	677	0	346
3726	1798	680	0	332
3729	1800	683	0	337
3732	1803	685	0	341
3735	1806	690	0	342
3738	1807	691	0	339
3741	1810	691	0	339
3744	1811	692	0	337
3747	1812	693	0	339
3750	1812	693	0	341
3753	1812	693	0	338
3756	1813	693	0	337
3759	1814	693	0	334
3762	1814	695	0	331
3765	1813	695	0	328
3768	1813	695	0	327
3771	1813	696	0	326
3774	1811	695	0	327
3777	1807	694	0	324
3780	1803	694	0	328
3783	1800	691	0	331
3786	1797	685	0	331
3789	1791	684	0	328
3792	1789	683	0	327
3795	1789	681	0	336
3798	1788	680	0	337
3801	1784	679	0	336
3804	1783	679	0	337
3807	1781	679	0	338
3810	1780	678	0	339
3813	1779	678	0	335
3816	1781	678	0	337
3819	1780	678	0	337
3822	1781	679	0	335
3825	1782	680	0	336
3828	1782	682	0	336
3831	1785	683	0	338
3834	1791	685	0	339
3837	1796	689	0	333
3840	1798	689	0	336
3843	1806	692	0	337
3846	1810	694	0	335
3849	1809	694	0	339
3852	1810	694	0	338
3855	1811	694	0	338
3858	1813	694	0	341
3861	1814	694	0	346
3864	1818	695	0	351
3867	1820	700	0	349
3870	1822	702	0	342
3873	1824	703	0	339
3876	1822	702	0	333
3879	1820	699	0	324
3882	1820	698	0	316
3885	1821	699	0	306
3888	1825	698	0	300
3891	1826	696	0	300
3894	1826	696	0	300
3897	1826	694	0	294
3900	1826	692	0	291
3903	1828	690	0	288
3906	1836	688	0	283
3909	1838	684	0	287
3912	1845	682	0	292
3915	1848	676	0	285
3918	1850	673	0	274
3921	1855	672	0	261
3927	1859	654	0	266
3930	1859	656	0	269
3933	1860	660	0	271
3936	1861	659	0	268
3939	1863	659	0	272
3942	1863	658	0	270
3945	1864	658	0	268
3948	1864	657	0	270
3951	1865	657	0	272
3954	1866	658	0	272
3957	1867	660	0	267
3960	1867	660	0	263
3963	1866	663	0	257
3966	1867	664	0	256
3969	1869	666	0	255
3972	1868	674	0	248
3975	1869	674	0	243
3978	1876	674	0	243
3981	1887	677	0	246
3984	1906	668	0	270
3987	1905	663	0	194
3990	1912	665	0	241
3993	1914	664	0	238
3996	1918	665	0	226
3999	1917	665	0	235
4002	1917	663	0	240
4005	1918	664	0	244
4008	1916	659	0	247
4011	1920	659	0	240
4014	1921	659	0	234
4017	1924	656	0	233
4020	1925	656	0	231
4023	1925	656	0	231
4026	1924	657	0	230
4029	1923	659	0	229
4032	1923	660	0	230
4035	1922	660	0	229
4038	1921	662	0	232
4041	1919	663	0	237
4044	1915	663	0	241
4047	1911	667	0	237
4050	1912	669	0	235
4053	1919	660	0	245
4056	1921	660	0	242
4059	1920	658	0	255
4062	1921	657	0	239
4065	1926	654	0	224
4068	1925	655	0	231
4071	1926	656	0	231
4074	1926	655	0	230
4077	1927	653	0	235
4080	1927	652	0	232
4083	1927	651	0	227
4086	1926	652	0	233
4089	1926	652	0	232
4092	1928	653	0	228
4095	1929	651	0	226
4098	1931	648	0	227
4101	1932	646	0	235
4104	1941	641	0	257
4107	1940	638	0	249
4110	1940	635	0	248
4113	1945	633	0	256
4116	1945	634	0	255
4119	1946	636	0	259
4122	1946	636	0	261
4125	1946	636	0	258
4128	1945	635	0	260
4131	1945	635	0	259
4134	1945	635	0	256
4137	1945	636	0	255
4140	1945	636	0	253
4143	1946	636	0	243
4146	1946	636	0	249
4149	1946	636	0	248
4152	1945	635	0	249
4155	1945	634	0	247
4158	1945	634	0	247
4161	1946	634	0	246
4164	1947	633	0	251
4167	1948	633	0	253
4170	1947	634	0	256
4173	1947	634	0	256
4176	1947	634	0	255
4179	1947	634	0	255
4182	1947	634	0	255
4185	1947	632	0	254
4188	1948	630	0	257
4191	1948	627	0	257
4194	1948	627	0	261
4197	1947	626	0	263
4200	1948	623	0	264
4203	1951	621	0	266
4206	1949	618	0	262
4209	1950	617	0	267
4212	1948	614	0	262
4215	1950	610	0	271
4218	1951	609	0	272
4221	1951	611	0	272
4224	1951	611	0	270
4227	1952	612	0	268
4230	1952	612	0	270
4233	1951	611	0	272
4236	1951	611	0	270
4239	1951	611	0	271
4242	1952	611	0	269
4245	1952	609	0	268
4248	1952	608	0	269
4251	1952	607	0	267
4254	1952	608	0	265
4257	1952	607	0	264
4260	1951	607	0	265
4263	1951	605	0	265
4266	1952	606	0	264
4269	1951	608	0	264
4272	1952	607	0	260
4275	1953	607	0	257
4278	1953	609	0	260
4281	1953	611	0	261
4284	1952	613	0	262
4287	1952	615	0	262
4290	1951	615	0	247
4293	1952	613	0	246
4296	1952	615	0	248
4299	1953	615	0	248
4302	1954	616	0	249
4305	1952	617	0	253
4308	1951	617	0	254
4311	1953	618	0	265
4314	1950	613	0	273
4317	1951	615	0	271
4320	1950	616	0	268
4323	1950	614	0	275
4326	1948	610	0	282
4329	1947	609	0	284
4332	1948	611	0	283
4335	1947	610	0	288
4338	1947	612	0	284
4341	1945	611	0	291
4344	1944	613	0	295
4347	1943	612	0	298
4350	1943	604	0	300
4353	1942	602	0	300
4356	1938	600	0	307
4359	1936	591	0	316
4362	1930	586	0	314
4365	1929	578	0	306
4368	1927	580	0	299
4371	1922	577	0	304
4374	1919	568	0	289
4377	1916	563	0	299
4380	1916	563	0	296
4383	1918	562	0	297
4386	1919	563	0	305
4389	1922	564	0	309
4392	1926	564	0	313
4395	1927	563	0	316
4398	1927	564	0	317
4401	1926	566	0	314
4404	1927	566	0	321
4407	1926	565	0	326
4410	1927	565	0	330
4413	1927	565	0	330
4416	1927	564	0	332
4419	1928	564	0	336
4422	1927	565	0	336
4425	1927	565	0	334
4428	1927	565	0	334
4431	1928	565	0	334
4434	1927	566	0	336
4437	1927	567	0	334
4440	1927	566	0	337
4443	1926	564	0	336
4446	1925	562	0	333
4449	1924	561	0	333
4452	1924	561	0	334
4455	1924	561	0	334
4458	1924	561	0	336
4461	1925	560	0	341
4464	1925	558	0	339
4467	1925	557	0	339
4470	1926	557	0	336
4473	1926	555	0	332
4476	1926	553	0	324
4479	1925	551	0	325
4482	1926	550	0	326
4485	1926	549	0	323
4488	1926	547	0	316
4491	1928	549	0	313
4494	1931	551	0	312
4497	1931	551	0	315
4500	1932	552	0	310
4503	1932	552	0	310
4506	1930	551	0	320
4509	1930	550	0	321
4512	1928	550	0	321
4515	1927	549	0	322
4518	1929	550	0	325
4521	1930	550	0	322
4524	1930	549	0	323
4527	1932	549	0	315
4530	1933	549	0	315
4533	1934	550	0	318
4536	1934	550	0	319
4539	1934	551	0	321
4542	1933	553	0	323
4545	1932	555	0	320
4548	1933	557	0	320
4551	1934	561	0	318
4554	1935	561	0	324
4557	1935	562	0	324
4560	1933	561	0	327
4563	1931	560	0	331
4566	1932	560	0	329
4569	1933	562	0	324
4572	1933	562	0	326
4575	1933	563	0	320
4578	1933	562	0	319
4581	1935	561	0	316
4584	1936	561	0	321
4587	1935	562	0	317
4590	1936	562	0	320
4593	1936	562	0	323
4596	1935	560	0	326
4599	1932	559	0	325
4602	1931	555	0	319
4605	1929	554	0	319
4608	1929	552	0	315
4611	1929	554	0	319
4614	1928	556	0	332
4617	1927	558	0	338
4620	1927	559	0	335
4623	1930	560	0	333
4626	1932	560	0	333
4629	1931	561	0	326
4632	1935	561	0	320
4635	1936	561	0	323
4638	1937	562	0	322
4641	1939	564	0	320
4644	1939	564	0	319
4647	1936	562	0	324
4650	1935	562	0	321
4653	1936	562	0	320
4656	1936	562	0	323
4659	1935	561	0	325
4662	1936	554	0	313
4665	1938	550	0	305
4668	1939	546	0	296
4671	1944	542	0	292
4674	1944	536	0	287
4677	1940	534	0	282
4680	1939	528	0	276
4683	1937	522	0	14
4686	1941	517	0	276
4689	1945	512	0	268
4692	1954	502	0	266
4695	1952	499	0	268
4698	1948	497	0	284
4701	1948	497	0	284
4704	1948	497	0	284
4707	1949	496	0	284
4710	1949	494	0	280
4713	1945	493	0	292
4716	1942	491	0	298
4719	1937	484	0	308
4722	1935	478	0	311
4725	1933	479	0	309
4728	1933	479	0	318
4731	1929	476	0	327
4734	1923	471	0	339
4737	1920	472	0	318
4740	1915	467	0	336
4743	1913	470	0	333
4746	1912	469	0	334
4749	1910	467	0	338
4752	1908	471	0	337
4755	1907	471	0	334
4758	1905	471	0	330
4761	1897	469	0	345
4764	1892	468	0	340
4767	1889	467	0	333
4770	1888	467	0	333
4773	1884	466	0	330
4776	1882	466	0	327
4779	1881	467	0	330
4782	1880	467	0	326
4785	1877	464	0	324
4788	1873	458	0	310
4791	1871	457	0	316
4794	1871	459	0	319
4797	1871	459	0	324
4800	1870	457	0	322
4803	1872	457	0	315
4806	1870	455	0	313
4809	1871	454	0	314
4812	1869	453	0	312
4815	1868	451	0	309
4818	1866	450	0	303
4821	1866	449	0	306
4824	1866	448	0	304
4827	1866	447	0	303
4830	1866	446	0	305
4833	1866	446	0	305
4836	1867	444	0	300
4839	1867	442	0	302
4842	1868	443	0	307
4845	1871	445	0	306
4848	1872	446	0	311
4851	1872	447	0	310
4854	1873	446	0	311
4857	1873	447	0	313
4860	1874	447	0	316
4863	1876	448	0	324
4866	1877	447	0	332
4869	1876	449	0	318
4872	1876	451	0	320
4875	1878	452	0	319
4878	1881	452	0	320
4881	1882	451	0	320
4884	1886	457	0	306
4887	1886	460	0	304
4890	1885	459	0	306
4893	1888	458	0	307
4896	1889	459	0	305
4899	1889	459	0	306
4902	1891	458	0	312
4905	1896	458	0	324
4908	1898	458	0	330
4911	1898	458	0	329
4914	1898	459	0	326
4917	1897	461	0	325
4920	1895	463	0	328
4923	1895	463	0	326
4926	1895	463	0	318
4929	1895	464	0	318
4932	1896	465	0	322
4935	1896	466	0	318
4938	1897	467	0	317
4941	1898	467	0	319
4944	1898	466	0	319
4947	1898	467	0	316
4950	1898	468	0	322
4953	1899	467	0	325
4956	1899	468	0	329
4959	1899	468	0	330
4962	1898	468	0	332
4965	1898	468	0	334
4968	1899	469	0	337
4971	1900	470	0	336
4974	1901	471	0	342
4977	1901	471	0	342
4980	1899	470	0	341
4983	1899	470	0	344
4986	1896	470	0	342
4989	1895	470	0	333
4992	1892	472	0	337
4995	1889	474	0	335
4998	1888	474	0	336
5001	1886	475	0	339
5004	1883	477	0	349
5007	1881	476	0	346
5010	1879	475	0	349
5013	1875	482	0	7
5016	1879	483	0	352
5019	1878	483	0	347
5022	1876	485	0	349
5025	1873	486	0	344
5028	1870	487	0	342
5031	1866	489	0	342
5034	1863	491	0	341
5037	1863	493	0	333
5040	1863	493	0	335
5043	1858	491	0	329
5046	1856	490	0	324
5049	1853	491	0	317
5052	1853	493	0	317
5055	1852	493	0	316
5058	1853	491	0	305
5061	1858	490	0	277
5064	1863	483	0	280
5067	1868	472	0	292
5070	1866	479	0	307
5073	1863	482	0	307
5076	1863	482	0	297
5079	1866	473	0	298
5082	1866	466	0	291
5085	1863	467	0	288
5088	1865	464	0	291
5091	1861	458	0	318
5094	1862	469	0	314
5097	1863	471	0	317
5100	1865	472	0	323
5103	1864	479	0	343
5106	1857	483	0	341
5109	1856	483	0	334
5112	1855	482	0	335
5115	1854	482	0	332
5118	1859	482	0	318
5121	1864	477	0	304
5124	1865	467	0	301
5127	1864	464	0	291
5130	1861	463	0	292
5133	1862	464	0	306
5136	1861	456	0	295
5139	1862	448	0	335
5142	1860	461	0	309
5145	1871	468	0	325
5151	1864	465	0	327
5154	1864	461	0	320
5157	1862	456	0	314
5160	1867	462	0	293
5163	1870	462	0	303
5166	1870	463	0	316
5169	1873	471	0	332
5172	1868	472	0	335
5175	1863	476	0	341
5178	1864	479	0	343
5181	1860	479	0	343
5184	1859	479	0	355
5187	1853	481	0	358
5190	1854	484	0	355
5193	1852	486	0	353
5196	1853	488	0	352
5199	1853	489	0	349
5202	1853	489	0	348
5205	1853	490	0	341
5208	1854	492	0	336
5211	1856	493	0	328
5214	1858	494	0	340
5217	1855	496	0	350
5220	1843	498	0	327
5223	1846	502	0	324
5226	1843	502	0	324
5229	1843	502	0	314
5232	1842	503	0	318
5235	1841	504	0	324
5238	1838	505	0	324
5241	1836	503	0	316
5244	1836	504	0	313
5247	1836	505	0	308
5250	1837	507	0	306
5253	1841	510	0	299
5256	1841	510	0	294
5259	1838	508	0	308
5262	1836	508	0	310
5265	1837	509	0	313
5268	1838	510	0	303
5271	1842	509	0	303
5274	1846	508	0	313
5277	1844	514	0	218
5280	1854	509	0	293
5283	1856	509	0	293
5286	1857	510	0	292
5289	1856	509	0	286
5292	1857	509	0	288
5295	1856	508	0	292
5298	1857	508	0	288
5301	1861	508	0	293
5304	1862	508	0	284
5307	1868	506	0	280
5310	1872	505	0	285
5313	1875	502	0	285
5316	1877	505	0	286
5319	1880	502	0	277
5322	1881	497	0	274
5325	1881	494	0	276
5328	1882	490	0	272
5331	1887	488	0	284
5334	1890	486	0	291
5337	1891	482	0	300
5340	1894	482	0	304
5343	1894	479	0	296
5346	1894	479	0	298
5349	1895	477	0	301
5352	1897	477	0	309
5355	1900	476	0	317
5358	1900	474	0	321
5361	1898	474	0	315
5364	1899	476	0	321
5367	1896	476	0	327
5370	1897	476	0	312
5373	1894	475	0	310
5376	1893	473	0	307
5379	1893	471	0	304
5382	1892	470	0	302
5385	1894	467	0	301
5388	1894	467	0	286
5391	1895	467	0	288
5394	1895	467	0	288
5397	1895	464	0	292
5400	1897	464	0	291
5403	1898	464	0	294
5406	1899	464	0	287
5409	1902	465	0	286
5412	1905	468	0	291
5415	1905	467	0	288
5418	1905	466	0	294
5421	1904	465	0	298
5424	1901	463	0	306
5427	1896	461	0	331
5430	1892	464	0	333
5433	1887	467	0	346
5436	1885	466	0	354
5439	1881	468	0	356
5442	1882	466	0	351
5445	1881	466	0	347
5448	1880	467	0	344
5451	1880	467	0	346
5454	1880	467	0	354
5457	1879	468	0	2
5460	1880	470	0	0
5463	1878	470	0	2
5466	1877	469	0	1
5469	1878	468	0	358
5472	1877	467	0	350
5475	1877	466	0	348
5478	1880	467	0	346
5481	1880	467	0	349
5484	1881	467	0	349
5487	1880	467	0	349
5490	1881	466	0	349
5493	1880	466	0	349
5496	1881	466	0	347
5499	1881	467	0	349
5502	1882	467	0	348
5505	1880	467	0	346
5508	1881	467	0	346
5511	1881	467	0	348
5514	1881	467	0	348
5517	1881	467	0	351
5520	1882	467	0	349
5523	1883	467	0	350
5526	1884	468	0	350
5529	1886	467	0	351
5532	1888	467	0	353
5535	1887	467	0	349
5538	1886	468	0	343
5541	1886	467	0	342
5544	1887	466	0	343
5547	1889	466	0	340
5550	1890	465	0	343
5553	1890	466	0	348
5556	1889	467	0	357
5559	1889	471	0	14
5562	1890	476	0	14
5565	1891	478	0	24
5568	1890	479	0	29
5571	1890	480	0	40
5574	1889	479	0	30
5577	1891	478	0	27
5580	1893	479	0	28
5583	1893	479	0	26
5586	1893	480	0	25
5589	1893	480	0	24
5592	1892	481	0	16
5595	1893	481	0	15
5598	1892	479	0	14
5601	1893	479	0	12
5604	1893	478	0	13
5607	1893	476	0	18
5610	1893	475	0	12
5613	1894	474	0	12
5616	1894	473	0	8
5619	1895	473	0	9
5622	1894	473	0	11
5625	1894	473	0	6
5628	1894	473	0	4
5631	1894	473	0	7
5634	1896	472	0	10
5637	1896	470	0	2
5640	1894	470	0	354
5643	1895	471	0	351
5646	1895	471	0	355
5649	1895	471	0	359
5652	1895	472	0	358
5655	1895	474	0	355
5658	1895	475	0	4
5661	1896	476	0	9
5664	1897	476	0	14
5667	1898	476	0	19
5670	1898	476	0	22
5673	1899	478	0	16
5676	1900	479	0	19
5679	1900	479	0	17
5682	1901	479	0	19
5685	1906	482	0	8
5688	1908	481	0	9
5691	1910	478	0	13
5694	1911	477	0	8
5697	1911	476	0	6
5700	1913	478	0	14
5703	1912	479	0	13
5706	1911	479	0	12
5709	1911	480	0	9
5712	1911	480	0	10
5715	1912	480	0	8
5718	1913	480	0	11
5721	1913	481	0	14
5724	1915	482	0	16
5727	1915	481	0	17
5730	1914	482	0	26
5733	1914	483	0	24
5736	1915	484	0	22
5739	1914	484	0	26
5742	1914	484	0	21
5745	1919	485	0	19
5748	1921	486	0	20
5751	1923	487	0	17
5754	1926	487	0	15
5757	1924	486	0	24
5760	1923	485	0	24
5763	1925	485	0	15
5766	1926	484	0	18
5769	1926	483	0	18
5772	1925	483	0	19
5775	1925	483	0	17
5778	1925	483	0	18
5781	1926	482	0	15
5784	1924	481	0	17
5787	1923	479	0	23
5790	1924	479	0	18
5793	1922	479	0	23
5796	1922	478	0	23
5799	1922	480	0	16
5802	1923	479	0	11
5805	1923	480	0	9
5808	1922	481	0	2
5811	1921	481	0	3
5814	1922	479	0	356
5817	1922	476	0	352
5820	1923	475	0	355
5823	1925	476	0	2
5826	1923	479	0	16
5829	1923	482	0	13
5832	1922	482	0	13
5835	1922	481	0	15
5838	1922	479	0	14
5841	1923	478	0	12
5844	1923	476	0	5
5847	1922	476	0	6
5850	1922	476	0	9
5853	1922	476	0	9
5856	1923	475	0	10
5859	1922	474	0	9
5862	1923	473	0	7
5865	1923	472	0	10
5868	1923	474	0	8
5871	1921	473	0	5
5874	1923	471	0	11
5877	1920	471	0	6
5880	1920	471	0	356
5883	1920	469	0	347
5886	1920	467	0	343
5889	1918	466	0	337
5892	1917	465	0	337
5895	1916	467	0	332
5898	1915	466	0	321
5901	1913	467	0	320
5904	1914	467	0	319
5907	1913	468	0	319
5910	1913	470	0	323
5913	1914	467	0	322
5916	1911	468	0	319
5919	1911	467	0	319
5922	1913	468	0	322
5925	1913	467	0	323
5928	1914	468	0	326
5931	1916	468	0	330
5934	1916	467	0	328
5937	1916	467	0	328
5940	1916	467	0	329
5943	1916	467	0	328
5946	1916	467	0	326
5949	1917	467	0	325
5952	1916	467	0	326
5955	1917	468	0	328
5958	1917	467	0	327
5961	1918	467	0	315
5964	1918	469	0	312
5967	1919	471	0	314
5970	1919	474	0	313
5973	1920	474	0	318
5976	1920	474	0	316
5979	1920	474	0	316
5982	1921	474	0	315
5985	1920	473	0	315
5988	1921	473	0	316
5991	1920	474	0	316
5994	1920	474	0	309
5997	1920	474	0	309
6000	1921	475	0	311
6003	1921	474	0	318
6006	1921	474	0	320
6009	1921	473	0	321
6012	1920	471	0	315
6015	1921	473	0	321
6018	1922	475	0	324
6021	1921	477	0	325
6024	1921	477	0	326
6027	1922	477	0	335
6030	1921	477	0	325
6033	1921	477	0	327
6036	1923	478	0	328
6039	1924	479	0	330
6042	1924	479	0	329
6045	1928	478	0	342
6048	1929	479	0	342
6051	1926	481	0	332
6054	1925	482	0	333
6057	1926	480	0	350
6060	1930	479	0	350
6063	1930	477	0	358
6066	1929	477	0	1
6069	1927	475	0	358
6072	1926	476	0	354
6075	1928	480	0	350
6078	1928	479	0	350
6081	1929	478	0	350
6084	1929	479	0	346
6087	1931	480	0	347
6090	1932	480	0	352
6093	1934	479	0	357
6096	1933	479	0	1
6099	1934	478	0	3
6102	1933	478	0	3
6105	1933	478	0	8
6108	1936	475	0	27
6111	1938	476	0	17
6114	1940	476	0	21
6117	1945	475	0	25
6120	1947	475	0	24
6123	1947	476	0	22
6126	1947	475	0	21
6129	1946	473	0	15
6132	1945	472	0	10
6135	1945	472	0	10
6138	1944	472	0	11
6141	1943	472	0	9
6144	1943	471	0	8
6147	1940	471	0	6
6150	1938	472	0	7
6153	1936	472	0	4
6156	1936	472	0	3
6159	1936	472	0	5
6162	1935	472	0	4
6165	1933	473	0	358
6168	1930	474	0	357
6171	1928	476	0	357
6174	1929	477	0	358
6177	1929	478	0	3
6180	1931	477	0	0
6183	1932	476	0	354
6186	1932	474	0	355
6189	1934	474	0	349
6192	1935	475	0	351
6195	1935	476	0	348
6198	1936	477	0	347
6201	1936	476	0	347
6204	1934	475	0	346
6207	1935	475	0	347
6210	1931	477	0	347
6213	1930	477	0	344
6216	1931	477	0	347
6219	1931	477	0	345
6222	1930	478	0	346
6225	1931	477	0	350
6228	1931	477	0	355
6231	1932	477	0	354
6234	1932	478	0	0
6237	1933	479	0	1
6240	1934	479	0	3
6243	1934	480	0	6
6246	1936	480	0	3
6249	1935	480	0	2
6252	1936	480	0	4
6255	1936	480	0	2
6258	1936	480	0	1
6261	1936	480	0	1
6264	1936	480	0	1
6267	1936	480	0	2
6270	1936	480	0	1
6273	1935	480	0	0
6276	1936	480	0	2
6279	1936	480	0	3
6282	1937	480	0	3
6285	1937	480	0	1
6288	1937	480	0	2
6291	1936	480	0	3
6294	1935	480	0	1
6297	1936	481	0	1
6300	1936	481	0	0
6303	1936	481	0	3
6306	1936	481	0	0
6309	1936	481	0	2
6312	1936	480	0	2
6315	1935	480	0	2
6318	1935	481	0	359
6321	1935	481	0	359
6324	1935	481	0	358
6327	1935	482	0	357
6330	1935	481	0	0
6333	1935	481	0	359
6336	1935	481	0	358
6339	1935	481	0	358
6342	1935	481	0	358
6345	1936	481	0	358
6348	1936	481	0	359
6351	1936	481	0	358
6354	1936	481	0	359
6357	1936	481	0	359
6360	1935	481	0	0
6363	1935	481	0	0
6366	1935	481	0	359
6369	1935	481	0	0
6372	1935	481	0	2
6375	1935	481	0	1
6378	1935	481	0	1
6381	1934	482	0	3
6384	1934	482	0	2
6387	1935	481	0	1
6390	1935	481	0	4
6393	1935	481	0	2
6396	1935	481	0	4
6399	1935	481	0	3
6402	1934	481	0	1
6405	1935	481	0	0
6408	1936	481	0	359
6411	1936	481	0	1
6414	1935	481	0	2
6417	1934	481	0	1
6420	1934	481	0	2
6423	1933	482	0	1
6426	1933	482	0	4
6429	1932	484	0	7
6432	1932	484	0	10
6435	1932	484	0	12
6438	1932	483	0	7
6441	1929	484	0	13
6444	1928	485	0	13
6447	1927	487	0	10
6450	1923	483	0	345
6453	1920	474	0	354
6456	1916	469	0	0
6459	1915	471	0	10
6462	1915	471	0	7
6465	1909	472	0	15
6468	1910	471	0	28
6471	1911	470	0	26
6474	1914	471	0	29
6477	1914	474	0	40
6480	1917	480	0	46
6483	1918	481	0	58
6486	1918	481	0	64
6489	1909	478	0	161
6492	1911	483	0	145
6495	1915	493	0	66
6504	1906	517	0	68
6510	1887	508	0	44
6513	1890	506	0	34
6516	1893	504	0	44
6519	1896	502	0	143
6525	1913	504	0	285
6531	1909	503	0	189
6543	1918	505	0	53
6546	1913	505	0	230
6549	1909	506	0	178
6555	1911	523	0	67
6558	1892	511	0	42
6561	1891	511	0	37
6579	1903	521	0	176
6582	1909	523	0	175
6585	1929	515	0	204
6591	1929	531	0	22
6603	1907	549	0	14
6606	1904	548	0	1
6609	1909	548	0	5
6612	1908	548	0	9
6615	1907	549	0	0
6618	1909	548	0	357
6621	1910	548	0	359
6624	1910	545	0	354
6627	1912	542	0	349
6630	1913	541	0	348
6633	1911	542	0	321
6636	1908	542	0	335
6639	1911	543	0	328
6642	1909	543	0	334
6645	1909	544	0	266
6648	1908	530	0	305
6651	1910	527	0	296
6654	1911	523	0	304
6657	1911	520	0	315
6660	1911	518	0	313
6663	1913	516	0	318
6666	1914	513	0	319
6669	1914	510	0	313
6672	1914	504	0	326
6675	1915	503	0	333
6678	1912	501	0	338
6681	1913	497	0	348
6684	1910	492	0	345
6687	1910	490	0	355
6690	1911	487	0	13
6693	1909	485	0	13
6696	1908	484	0	13
6699	1908	483	0	10
6702	1907	482	0	14
6705	1907	482	0	13
6708	1904	482	0	11
6711	1902	479	0	19
6714	1894	480	0	18
6717	1893	476	0	26
6720	1883	473	0	17
6723	1881	474	0	22
6726	1877	475	0	26
6729	1872	474	0	26
6732	1866	475	0	28
6735	1857	477	0	25
6738	1852	473	0	33
6741	1846	474	0	51
[truncated: 748 more rows]
