# Supplementary material for: Markerless tracking of an entire honey bee colony
Source: Nat Commun. 2021 Mar 19;12:1733. doi: 10.1038/s41467-021-21769-1 (PMC7979864; doi:10.1038/s41467-021-21769-1)
Supplement: Supplementary file 4 — Description of Additional Supplementary Files [file 41467_2021_21769_MOESM4_ESM.zip › raw_source/fig_5_sup_fig_21_22/S1_trajectories/000469.txt]

0	679	2101	0	2
3	680	2102	0	351
6	683	2105	0	334
9	678	2104	0	3
12	665	2106	0	10
15	664	2106	0	16
18	664	2107	0	20
21	662	2107	0	19
24	661	2108	0	17
27	661	2109	0	13
30	661	2109	0	13
36	660	2110	0	16
39	659	2111	0	15
42	656	2113	0	13
45	654	2113	0	11
48	653	2112	0	12
51	653	2111	0	10
54	652	2110	0	6
57	652	2110	0	7
60	649	2104	0	1
63	646	2104	0	359
66	645	2104	0	357
69	645	2104	0	359
72	645	2104	0	1
75	644	2104	0	2
78	645	2104	0	1
81	645	2104	0	4
84	644	2104	0	2
87	645	2104	0	3
90	644	2104	0	1
93	642	2103	0	10
96	641	2104	0	7
99	641	2104	0	6
102	638	2104	0	4
105	636	2105	0	7
108	636	2105	0	6
111	635	2105	0	4
114	635	2105	0	3
117	633	2104	0	4
120	631	2103	0	4
123	630	2103	0	358
126	629	2101	0	356
129	630	2100	0	353
132	629	2099	0	351
135	628	2098	0	351
138	627	2099	0	353
141	626	2098	0	353
144	626	2097	0	353
147	627	2096	0	352
150	627	2095	0	355
153	626	2094	0	358
156	622	2094	0	2
159	622	2094	0	0
162	622	2094	0	2
165	622	2094	0	4
168	623	2093	0	7
171	623	2094	0	6
174	623	2095	0	6
177	622	2095	0	9
180	621	2097	0	12
183	620	2097	0	12
186	621	2099	0	17
189	622	2099	0	16
192	621	2097	0	10
195	620	2095	0	0
198	619	2093	0	357
201	619	2091	0	357
204	620	2090	0	357
207	621	2090	0	354
210	621	2090	0	355
213	621	2090	0	354
216	620	2091	0	350
219	619	2091	0	351
222	619	2092	0	352
225	618	2092	0	354
228	617	2093	0	356
231	616	2094	0	357
234	614	2094	0	355
237	614	2095	0	353
240	613	2096	0	355
243	612	2096	0	359
246	612	2096	0	359
249	611	2097	0	359
252	612	2098	0	359
255	613	2098	0	359
258	613	2098	0	0
261	613	2098	0	358
264	613	2098	0	358
267	613	2097	0	357
270	613	2097	0	355
273	614	2097	0	356
276	614	2097	0	356
279	614	2098	0	355
282	613	2098	0	352
285	615	2097	0	351
288	617	2097	0	351
291	616	2097	0	349
294	616	2097	0	348
297	617	2098	0	347
300	617	2098	0	348
303	618	2098	0	349
306	618	2098	0	351
309	619	2098	0	353
312	620	2098	0	354
315	621	2098	0	353
318	621	2098	0	353
321	621	2098	0	355
324	621	2098	0	354
327	621	2098	0	355
330	622	2098	0	355
333	622	2098	0	355
336	622	2098	0	356
339	622	2098	0	356
342	622	2098	0	356
345	622	2098	0	357
348	622	2098	0	357
351	623	2098	0	357
354	623	2098	0	357
357	623	2098	0	358
360	623	2098	0	359
363	623	2098	0	359
366	623	2098	0	359
369	623	2098	0	358
372	623	2099	0	359
375	623	2098	0	359
378	623	2098	0	359
381	623	2099	0	358
384	623	2098	0	357
387	623	2098	0	358
390	624	2099	0	358
393	624	2099	0	358
396	624	2099	0	358
399	623	2099	0	358
402	623	2099	0	358
405	623	2099	0	359
408	623	2099	0	358
411	624	2099	0	358
414	624	2099	0	358
417	623	2098	0	358
420	623	2098	0	357
423	623	2098	0	357
426	623	2098	0	357
429	623	2098	0	358
432	622	2098	0	358
435	622	2098	0	359
438	622	2098	0	357
441	622	2098	0	356
444	622	2098	0	357
447	622	2097	0	356
450	622	2097	0	354
453	622	2097	0	353
456	622	2097	0	353
459	623	2097	0	353
462	622	2098	0	352
465	622	2097	0	352
468	622	2097	0	353
471	622	2098	0	354
474	621	2098	0	353
477	621	2098	0	353
480	620	2098	0	353
483	620	2099	0	348
486	620	2099	0	347
489	620	2100	0	346
492	620	2100	0	343
495	620	2099	0	345
498	620	2100	0	344
501	620	2100	0	346
504	620	2100	0	347
507	620	2100	0	345
510	620	2099	0	346
513	620	2099	0	346
516	620	2099	0	346
519	620	2099	0	348
522	620	2100	0	346
525	620	2100	0	347
528	620	2100	0	347
531	620	2100	0	347
534	620	2101	0	347
537	620	2101	0	347
540	620	2101	0	348
543	621	2101	0	349
546	621	2101	0	349
549	621	2101	0	349
552	621	2101	0	349
555	621	2101	0	347
558	621	2101	0	348
561	621	2101	0	349
564	621	2101	0	349
567	621	2100	0	350
570	621	2100	0	351
573	621	2100	0	351
576	622	2100	0	349
579	622	2100	0	350
582	622	2100	0	351
585	622	2100	0	350
588	622	2100	0	350
591	622	2100	0	350
594	622	2100	0	351
597	622	2100	0	350
600	622	2100	0	349
603	623	2100	0	351
606	623	2100	0	351
609	623	2100	0	352
612	624	2100	0	351
615	623	2100	0	351
618	624	2100	0	352
621	624	2100	0	352
624	624	2100	0	352
627	624	2100	0	352
630	624	2100	0	352
633	624	2100	0	351
636	624	2100	0	351
639	624	2100	0	351
642	624	2100	0	352
645	624	2100	0	351
648	624	2100	0	352
651	624	2100	0	353
654	624	2100	0	352
657	625	2100	0	352
660	625	2100	0	352
663	625	2100	0	353
666	625	2100	0	353
669	625	2100	0	353
672	625	2100	0	353
675	625	2100	0	353
678	625	2100	0	354
681	625	2100	0	353
684	625	2100	0	353
687	625	2100	0	353
690	625	2100	0	353
693	625	2100	0	353
696	625	2100	0	352
699	625	2100	0	352
702	625	2100	0	352
705	625	2100	0	352
708	625	2100	0	352
711	625	2100	0	353
714	625	2100	0	353
717	625	2100	0	353
720	625	2100	0	353
723	625	2100	0	353
726	625	2100	0	353
729	625	2100	0	354
732	625	2100	0	354
735	625	2100	0	353
738	625	2100	0	353
741	625	2100	0	353
744	625	2100	0	353
747	625	2100	0	353
750	626	2100	0	353
753	626	2100	0	353
756	626	2100	0	353
759	626	2100	0	353
762	626	2100	0	354
765	626	2100	0	354
768	626	2100	0	354
771	626	2100	0	354
774	626	2100	0	354
777	626	2100	0	354
780	626	2100	0	355
783	626	2100	0	354
786	626	2100	0	354
789	626	2100	0	355
792	626	2100	0	355
795	626	2100	0	355
798	626	2100	0	354
801	626	2100	0	353
804	626	2099	0	354
807	626	2099	0	354
810	626	2099	0	354
813	626	2099	0	354
816	626	2099	0	354
819	626	2099	0	354
822	626	2099	0	354
825	626	2099	0	354
828	626	2099	0	354
831	626	2099	0	354
834	626	2099	0	354
837	626	2099	0	353
840	626	2099	0	354
843	626	2099	0	353
846	626	2099	0	353
849	626	2099	0	353
852	626	2099	0	353
855	626	2099	0	353
858	626	2099	0	352
861	626	2099	0	352
864	626	2099	0	352
867	626	2099	0	352
870	626	2099	0	352
873	626	2099	0	352
876	626	2099	0	352
879	626	2099	0	351
882	626	2099	0	352
885	626	2099	0	352
888	626	2099	0	352
891	626	2099	0	351
894	626	2099	0	352
897	626	2099	0	352
900	626	2099	0	352
903	626	2099	0	352
906	626	2099	0	352
909	626	2099	0	351
912	626	2099	0	351
915	626	2099	0	352
918	626	2099	0	352
921	626	2099	0	352
924	626	2099	0	352
927	626	2099	0	352
930	626	2099	0	352
933	627	2099	0	352
936	627	2099	0	352
939	627	2099	0	353
942	627	2099	0	352
945	627	2099	0	353
948	627	2099	0	352
951	627	2099	0	353
954	627	2099	0	352
957	627	2099	0	352
960	627	2099	0	351
963	627	2099	0	352
966	627	2099	0	351
969	627	2099	0	353
972	627	2099	0	352
975	627	2099	0	351
978	627	2099	0	352
981	627	2099	0	354
984	627	2099	0	352
987	627	2099	0	351
990	627	2099	0	351
993	627	2098	0	352
996	627	2098	0	351
999	627	2098	0	352
1002	627	2098	0	352
1005	627	2099	0	352
1008	628	2099	0	353
1011	627	2099	0	355
1014	627	2099	0	353
1017	628	2099	0	354
1020	628	2099	0	353
1023	628	2099	0	352
1026	628	2099	0	354
1029	628	2100	0	355
1032	628	2100	0	356
1035	629	2100	0	356
1038	629	2100	0	357
1041	629	2100	0	355
1044	629	2100	0	357
1047	629	2100	0	358
1050	629	2100	0	357
1053	629	2100	0	356
1056	629	2100	0	357
1059	629	2099	0	356
1062	629	2099	0	357
1065	629	2099	0	357
1068	629	2099	0	357
1071	629	2099	0	356
1074	629	2100	0	357
1077	629	2100	0	357
1080	630	2100	0	357
1083	630	2100	0	357
1086	630	2100	0	357
1089	630	2100	0	357
1092	629	2100	0	357
1095	630	2100	0	357
1098	630	2100	0	357
1101	630	2100	0	357
1104	630	2100	0	357
1107	630	2100	0	357
1110	630	2100	0	358
1113	630	2100	0	357
1116	630	2100	0	356
1119	631	2100	0	357
1122	630	2100	0	357
1125	631	2100	0	356
1128	630	2099	0	357
1131	630	2099	0	356
1134	631	2100	0	357
1137	631	2100	0	357
1140	631	2100	0	358
1143	630	2100	0	358
1146	630	2100	0	359
1149	631	2100	0	359
1152	631	2100	0	359
1155	631	2100	0	359
1158	631	2100	0	0
1161	631	2100	0	359
1164	631	2100	0	359
1167	631	2100	0	359
1170	631	2100	0	0
1173	631	2100	0	358
1176	631	2100	0	359
1179	631	2100	0	0
1182	631	2100	0	0
1185	631	2100	0	359
1188	630	2100	0	358
1191	631	2101	0	358
1194	631	2102	0	359
1197	630	2103	0	357
1200	631	2103	0	357
1203	631	2103	0	359
1206	632	2103	0	359
1209	632	2103	0	358
1212	632	2103	0	0
1215	633	2104	0	1
1218	633	2104	0	1
1221	633	2104	0	1
1224	634	2104	0	1
1227	634	2104	0	1
1230	635	2105	0	358
1233	637	2105	0	358
1236	638	2105	0	356
1239	639	2104	0	355
1242	639	2105	0	354
1245	640	2105	0	0
1248	642	2106	0	359
1251	642	2107	0	0
1254	641	2108	0	359
1257	641	2105	0	352
1260	640	2104	0	351
1263	641	2104	0	353
1266	641	2104	0	356
1269	641	2103	0	353
1272	640	2104	0	355
1275	641	2105	0	358
1278	642	2103	0	353
1281	642	2103	0	352
1284	641	2102	0	352
1287	642	2103	0	351
1290	642	2104	0	353
1293	641	2104	0	355
1296	641	2102	0	351
1299	642	2102	0	348
1302	643	2102	0	351
1305	642	2103	0	349
1308	642	2103	0	350
1311	643	2103	0	350
1314	643	2103	0	350
1317	643	2103	0	350
1320	643	2103	0	349
1323	643	2103	0	349
1326	642	2103	0	350
1329	643	2103	0	348
1332	644	2101	0	346
1335	643	2099	0	343
1338	642	2098	0	339
1341	642	2096	0	343
1344	641	2096	0	348
1347	639	2098	0	348
1350	639	2098	0	343
1353	638	2098	0	341
1356	638	2097	0	345
1359	638	2097	0	344
1362	638	2097	0	342
1365	638	2097	0	341
1368	636	2097	0	342
1371	637	2096	0	343
1374	636	2097	0	341
1377	636	2097	0	340
1380	638	2098	0	339
1383	639	2098	0	339
1386	639	2098	0	337
1389	639	2098	0	338
1392	639	2098	0	339
1395	638	2098	0	338
1398	638	2100	0	342
1401	638	2099	0	343
1404	638	2098	0	341
1407	639	2099	0	338
1410	639	2099	0	336
1413	638	2099	0	338
1416	638	2098	0	340
1419	638	2098	0	343
1422	636	2097	0	342
1425	635	2100	0	347
1428	634	2101	0	348
1431	633	2100	0	348
1434	632	2098	0	357
1437	630	2097	0	0
1440	627	2096	0	2
1443	626	2096	0	4
1446	626	2096	0	5
1449	625	2095	0	8
1452	625	2095	0	9
1455	624	2093	0	5
1458	624	2092	0	3
1461	623	2092	0	2
1464	624	2092	0	6
1467	625	2092	0	4
1470	625	2093	0	6
1473	625	2094	0	8
1476	624	2093	0	3
1479	623	2092	0	359
1482	624	2092	0	3
1485	624	2092	0	5
1488	624	2092	0	6
1491	624	2091	0	7
1494	623	2090	0	4
1497	623	2090	0	4
1500	623	2090	0	7
1503	623	2090	0	7
1506	624	2091	0	7
1509	624	2091	0	6
1512	624	2091	0	5
1515	624	2091	0	5
1518	624	2092	0	4
1521	625	2092	0	4
1524	625	2092	0	5
1527	626	2092	0	6
1530	626	2092	0	6
1533	627	2092	0	7
1536	627	2092	0	7
1539	627	2092	0	9
1542	627	2092	0	8
1545	627	2093	0	7
1548	628	2093	0	6
1551	628	2093	0	6
1554	628	2093	0	6
1557	629	2093	0	6
1560	629	2093	0	7
1563	629	2093	0	8
1566	628	2093	0	9
1569	629	2093	0	9
1572	629	2093	0	9
1575	629	2092	0	9
1578	629	2092	0	10
1581	628	2091	0	11
1584	629	2091	0	11
1587	629	2092	0	11
1590	629	2092	0	11
1593	630	2092	0	11
1596	630	2092	0	11
1599	630	2092	0	10
1602	630	2092	0	11
1605	630	2092	0	10
1608	630	2092	0	10
1611	631	2092	0	11
1614	631	2092	0	11
1617	631	2092	0	11
1620	631	2092	0	11
1623	631	2092	0	14
1626	632	2092	0	13
1629	632	2092	0	14
1632	632	2091	0	11
1635	632	2091	0	11
1638	631	2091	0	12
1641	630	2089	0	15
1644	630	2088	0	17
1647	630	2084	0	23
1650	629	2084	0	29
1653	629	2082	0	29
1656	629	2082	0	37
1659	629	2081	0	38
1662	628	2084	0	65
1665	629	2078	0	33
1668	628	2078	0	35
1671	629	2079	0	37
1674	629	2078	0	34
1677	629	2078	0	34
1680	629	2078	0	33
1683	629	2079	0	33
1686	629	2079	0	28
1689	628	2078	0	27
1692	627	2078	0	24
1695	627	2078	0	22
1698	629	2079	0	19
1701	628	2078	0	19
1704	628	2078	0	18
1707	629	2078	0	19
1710	629	2078	0	20
1713	629	2078	0	21
1716	630	2078	0	23
1719	630	2079	0	22
1722	631	2079	0	25
1725	631	2079	0	25
1728	631	2079	0	24
1731	631	2079	0	24
1734	631	2080	0	23
1737	631	2079	0	21
1740	631	2078	0	19
1743	630	2078	0	20
1746	629	2076	0	20
1749	626	2073	0	21
1752	625	2074	0	25
1755	621	2073	0	39
1758	617	2074	0	37
1761	613	2074	0	35
1764	609	2075	0	29
1767	605	2073	0	19
1770	602	2073	0	22
1773	601	2074	0	21
1776	601	2074	0	23
1779	601	2071	0	29
1782	601	2070	0	30
1785	602	2070	0	30
1788	603	2070	0	30
1791	603	2069	0	23
1794	601	2068	0	22
1797	601	2068	0	22
1800	599	2067	0	15
1803	600	2065	0	8
1806	600	2063	0	13
1809	600	2062	0	19
1812	595	2062	0	19
1815	594	2063	0	31
1818	597	2063	0	39
1821	598	2063	0	48
1824	599	2066	0	58
1827	598	2069	0	64
1830	597	2072	0	69
1833	597	2076	0	76
1836	597	2078	0	79
1839	592	2083	0	85
1842	594	2091	0	82
1845	593	2095	0	86
1848	594	2101	0	87
1851	594	2104	0	95
1854	594	2104	0	99
1857	596	2105	0	93
1860	598	2106	0	96
1863	600	2109	0	96
1866	600	2116	0	96
1869	601	2118	0	106
1872	604	2118	0	106
1875	609	2118	0	112
1878	611	2118	0	120
1881	613	2121	0	123
1884	614	2119	0	129
1887	615	2118	0	136
1890	615	2119	0	137
1893	615	2119	0	142
1896	617	2120	0	142
1899	619	2118	0	139
1902	622	2122	0	141
1905	627	2126	0	142
1908	626	2128	0	138
1911	627	2129	0	135
1914	630	2130	0	138
1917	632	2132	0	142
1920	633	2133	0	141
1923	634	2133	0	142
1926	635	2132	0	146
1929	635	2131	0	148
1932	635	2131	0	145
1935	636	2131	0	147
1938	636	2131	0	146
1941	636	2131	0	148
1944	635	2131	0	153
1947	635	2130	0	161
1950	634	2129	0	167
1953	632	2131	0	164
1956	633	2130	0	166
1959	634	2130	0	168
1962	635	2129	0	167
1965	636	2129	0	168
1968	636	2129	0	175
1971	635	2128	0	176
1974	635	2129	0	182
1977	635	2129	0	180
1980	635	2129	0	178
1983	634	2129	0	178
1986	635	2129	0	175
1989	638	2127	0	171
1992	640	2128	0	166
1995	641	2129	0	164
1998	642	2130	0	163
2001	642	2130	0	163
2004	643	2131	0	164
2007	643	2132	0	168
2010	644	2131	0	172
2013	645	2132	0	174
2016	644	2133	0	180
2019	644	2132	0	189
2022	647	2130	0	195
2025	652	2128	0	193
2028	656	2130	0	185
2031	660	2131	0	178
2034	664	2130	0	176
2037	666	2129	0	181
2040	669	2129	0	185
2043	669	2130	0	182
2046	673	2131	0	180
2049	674	2131	0	179
2052	673	2126	0	187
2055	677	2128	0	191
2058	684	2129	0	189
2061	692	2125	0	195
2064	690	2127	0	190
2067	691	2128	0	189
2070	692	2127	0	183
2073	696	2133	0	174
2076	699	2134	0	172
2079	701	2133	0	172
2082	713	2130	0	158
2085	715	2132	0	152
2088	717	2135	0	158
2091	724	2121	0	151
2094	726	2127	0	153
2097	726	2133	0	145
2100	729	2135	0	126
2103	733	2142	0	131
2106	737	2139	0	137
2109	741	2140	0	139
2112	744	2140	0	147
2115	750	2144	0	146
2118	753	2147	0	151
2121	762	2150	0	152
2124	769	2157	0	144
2127	771	2157	0	146
2130	777	2159	0	146
2133	782	2165	0	139
2136	787	2174	0	135
2139	791	2178	0	130
2142	793	2179	0	136
2145	794	2177	0	143
2148	798	2177	0	147
2151	801	2181	0	134
2154	802	2180	0	139
2157	803	2178	0	148
2160	807	2175	0	156
2163	807	2174	0	164
2166	811	2172	0	171
2169	814	2170	0	178
2172	815	2167	0	180
2175	822	2156	0	207
2178	827	2158	0	214
2181	832	2155	0	224
2184	835	2157	0	226
2187	835	2157	0	226
2190	836	2157	0	227
2193	842	2154	0	232
2196	847	2153	0	218
2199	848	2152	0	216
2202	853	2147	0	221
2205	858	2145	0	225
2208	863	2144	0	222
2211	867	2143	0	228
2214	868	2142	0	223
2217	869	2142	0	217
2220	870	2144	0	217
2223	877	2145	0	207
2226	885	2148	0	195
2229	890	2147	0	193
2232	895	2148	0	186
2235	898	2154	0	174
2238	903	2154	0	168
2241	906	2160	0	160
2244	907	2159	0	162
2247	910	2158	0	173
2250	916	2160	0	175
2253	919	2160	0	177
2256	921	2160	0	173
2259	920	2162	0	168
2262	918	2163	0	167
2265	919	2164	0	173
2268	917	2165	0	178
2271	916	2166	0	186
2274	916	2165	0	189
2277	916	2165	0	193
2280	915	2165	0	195
2283	915	2164	0	196
2286	915	2163	0	199
2289	917	2162	0	201
2292	919	2161	0	204
2295	920	2160	0	203
2298	921	2159	0	204
2301	919	2159	0	207
2304	920	2158	0	206
2307	919	2159	0	198
2310	919	2160	0	190
2313	919	2161	0	185
2316	919	2162	0	181
2319	921	2162	0	179
2322	924	2164	0	169
2325	932	2173	0	140
2328	936	2173	0	139
2331	941	2173	0	151
2334	944	2174	0	146
2337	946	2174	0	154
2340	947	2175	0	159
2343	947	2176	0	161
2346	953	2176	0	165
2349	956	2178	0	160
2352	951	2178	0	159
2355	950	2180	0	162
2358	949	2181	0	161
2361	950	2181	0	161
2364	954	2181	0	157
2367	960	2182	0	162
2370	961	2181	0	166
2373	959	2181	0	168
2376	959	2181	0	171
2379	959	2181	0	177
2382	959	2181	0	175
2385	959	2175	0	187
2388	965	2174	0	193
2391	965	2172	0	194
2394	966	2170	0	201
2397	971	2169	0	204
2400	974	2168	0	205
2403	976	2170	0	203
2406	976	2172	0	197
2409	976	2173	0	203
2412	977	2174	0	199
2415	979	2174	0	193
2418	981	2173	0	188
2421	984	2174	0	183
2424	989	2172	0	188
2427	994	2171	0	186
2430	998	2171	0	181
2433	1001	2172	0	174
2436	1003	2173	0	172
2439	1006	2174	0	173
2442	1008	2173	0	174
2445	1014	2173	0	171
2448	1016	2174	0	169
2451	1019	2175	0	166
2454	1024	2176	0	165
2457	1035	2178	0	157
2460	1041	2181	0	161
2463	1045	2183	0	164
2466	1045	2184	0	163
2469	1054	2189	0	162
2472	1060	2189	0	170
2475	1065	2192	0	161
2478	1066	2196	0	152
2481	1070	2198	0	158
2484	1075	2199	0	157
2487	1083	2202	0	155
2490	1086	2203	0	157
2493	1094	2205	0	166
2496	1103	2208	0	166
2499	1104	2216	0	164
2502	1112	2216	0	163
2505	1116	2217	0	166
2508	1119	2218	0	165
2511	1121	2221	0	163
2514	1121	2220	0	167
2517	1126	2218	0	186
2520	1132	2215	0	192
2523	1135	2215	0	197
2526	1135	2209	0	209
2529	1143	2206	0	217
2532	1149	2202	0	226
2535	1152	2200	0	226
2538	1157	2197	0	223
2541	1162	2193	0	231
2544	1175	2185	0	233
2547	1180	2180	0	234
2550	1182	2178	0	236
2553	1182	2177	0	232
2556	1187	2174	0	229
2559	1192	2172	0	220
2562	1195	2173	0	224
2565	1197	2172	0	227
2568	1194	2172	0	226
2571	1199	2166	0	238
2574	1200	2162	0	235
2577	1202	2160	0	241
2580	1198	2156	0	250
2583	1196	2151	0	257
2586	1197	2151	0	257
2589	1198	2150	0	259
2592	1197	2151	0	256
2595	1201	2149	0	250
2598	1204	2154	0	240
2601	1208	2157	0	230
2604	1210	2157	0	229
2607	1211	2157	0	231
2610	1211	2156	0	231
2613	1213	2153	0	234
2616	1213	2154	0	230
2619	1212	2154	0	231
2622	1209	2155	0	228
2625	1206	2158	0	215
2628	1206	2158	0	213
2631	1207	2157	0	216
2634	1206	2157	0	218
2637	1208	2153	0	226
2640	1211	2152	0	223
2643	1211	2150	0	226
2646	1210	2147	0	228
2649	1211	2146	0	228
2652	1218	2143	0	225
2655	1221	2139	0	229
2658	1221	2129	0	233
2661	1226	2122	0	227
2664	1231	2116	0	235
2667	1233	2112	0	240
2670	1234	2109	0	234
2673	1236	2106	0	228
2676	1240	2103	0	232
2679	1241	2100	0	244
2682	1241	2099	0	250
2685	1241	2102	0	224
2688	1239	2102	0	220
2691	1239	2099	0	207
2694	1241	2098	0	208
2697	1243	2096	0	201
2700	1246	2093	0	216
2703	1248	2094	0	217
2706	1249	2093	0	211
2709	1249	2096	0	204
2712	1249	2097	0	199
2715	1248	2098	0	199
2718	1249	2102	0	198
2721	1252	2101	0	189
2724	1255	2102	0	176
2727	1255	2102	0	182
2730	1259	2101	0	187
2733	1268	2102	0	167
2736	1270	2104	0	164
2739	1272	2106	0	162
2742	1275	2108	0	156
2745	1277	2108	0	156
2748	1277	2108	0	157
2751	1277	2109	0	156
2754	1279	2109	0	158
2757	1283	2110	0	166
2760	1284	2109	0	169
2763	1285	2108	0	186
2766	1291	2106	0	190
2769	1295	2106	0	181
2772	1299	2107	0	177
2775	1302	2108	0	180
2778	1304	2108	0	184
2781	1304	2109	0	188
2784	1305	2109	0	187
2787	1309	2110	0	192
2790	1310	2110	0	194
2796	1308	2109	0	190
2802	1313	2109	0	192
2805	1316	2110	0	191
2808	1318	2109	0	197
2811	1321	2108	0	199
2814	1326	2107	0	201
2817	1331	2104	0	201
2820	1332	2104	0	207
2823	1334	2100	0	207
2826	1340	2098	0	211
2829	1342	2096	0	211
2832	1346	2093	0	210
2835	1348	2092	0	206
2838	1351	2091	0	206
2841	1353	2090	0	206
2844	1355	2090	0	204
2847	1357	2091	0	200
2850	1362	2091	0	194
2853	1364	2093	0	190
2856	1371	2096	0	179
2859	1381	2091	0	173
2862	1385	2092	0	173
2865	1387	2090	0	174
2868	1388	2088	0	175
2871	1396	2090	0	177
2874	1402	2094	0	176
2877	1408	2101	0	163
2880	1414	2102	0	169
2883	1422	2103	0	169
2886	1423	2096	0	171
2889	1429	2099	0	179
2892	1430	2100	0	180
2895	1433	2100	0	179
2898	1434	2100	0	181
2901	1435	2099	0	182
2904	1436	2103	0	179
2907	1441	2104	0	172
2910	1442	2102	0	184
2913	1443	2102	0	176
2916	1445	2102	0	173
2919	1446	2100	0	174
2922	1446	2099	0	173
2925	1446	2099	0	174
2928	1445	2099	0	171
2931	1444	2099	0	169
2934	1444	2099	0	173
2937	1444	2100	0	173
2940	1446	2100	0	178
2943	1448	2098	0	180
2946	1449	2098	0	185
2949	1446	2097	0	183
2952	1443	2100	0	185
2955	1443	2099	0	186
2958	1440	2103	0	173
2961	1448	2109	0	158
2964	1443	2109	0	152
2967	1442	2109	0	149
2970	1442	2109	0	145
2973	1445	2112	0	134
2976	1447	2113	0	134
2979	1447	2111	0	130
2982	1449	2111	0	130
2985	1451	2113	0	132
2988	1452	2120	0	122
2991	1454	2127	0	122
2994	1462	2133	0	117
2997	1466	2142	0	118
3006	1469	2167	0	107
3009	1478	2176	0	107
3012	1480	2182	0	105
3015	1479	2195	0	86
3018	1482	2198	0	105
3021	1483	2203	0	106
3024	1487	2205	0	112
3027	1489	2206	0	117
3030	1490	2210	0	123
3033	1493	2215	0	117
3036	1498	2219	0	129
3039	1501	2224	0	117
3042	1503	2230	0	105
3045	1506	2231	0	110
3048	1510	2234	0	100
3051	1514	2233	0	120
3054	1516	2235	0	118
3057	1516	2235	0	117
3060	1516	2236	0	116
3063	1517	2235	0	117
3066	1517	2234	0	121
3069	1518	2232	0	130
3072	1517	2230	0	128
3075	1517	2232	0	120
3078	1515	2235	0	114
3081	1512	2239	0	107
3084	1511	2241	0	102
3087	1510	2242	0	100
3090	1508	2247	0	97
3093	1503	2253	0	87
3096	1502	2258	0	85
3099	1499	2264	0	77
3102	1498	2273	0	83
3105	1496	2284	0	91
3108	1494	2289	0	81
3111	1494	2295	0	86
3114	1493	2299	0	92
3117	1494	2301	0	94
3120	1494	2303	0	91
3123	1494	2306	0	86
3126	1494	2308	0	84
3129	1494	2309	0	83
3132	1494	2310	0	81
3135	1495	2309	0	78
3138	1491	2308	0	79
3141	1488	2308	0	75
3144	1487	2308	0	77
3147	1486	2309	0	73
3150	1484	2309	0	71
3153	1484	2311	0	76
3156	1484	2312	0	85
3159	1482	2309	0	82
3162	1479	2310	0	71
3165	1479	2309	0	73
3168	1479	2308	0	73
3171	1480	2307	0	73
3174	1481	2306	0	68
3177	1483	2305	0	67
3180	1484	2306	0	68
3183	1485	2305	0	65
3186	1488	2304	0	50
3189	1487	2305	0	47
3192	1488	2305	0	47
3195	1488	2305	0	48
3198	1489	2305	0	47
3201	1490	2304	0	47
3204	1490	2304	0	48
3207	1491	2303	0	45
3210	1491	2302	0	43
3213	1491	2303	0	45
3216	1492	2303	0	43
3219	1492	2301	0	40
3222	1491	2301	0	45
3225	1491	2300	0	43
3228	1491	2300	0	40
3231	1490	2301	0	43
3234	1490	2302	0	44
3237	1490	2302	0	43
3240	1490	2303	0	42
3243	1489	2304	0	38
3246	1489	2303	0	41
3249	1489	2303	0	43
3252	1489	2304	0	44
3255	1488	2307	0	52
3258	1488	2310	0	63
3261	1487	2310	0	62
3264	1486	2312	0	62
3267	1485	2315	0	60
3270	1485	2315	0	62
3273	1485	2312	0	59
3276	1485	2311	0	60
3279	1486	2311	0	61
3282	1486	2310	0	57
3285	1486	2309	0	57
3288	1487	2310	0	62
3291	1487	2310	0	62
3294	1486	2310	0	65
3297	1487	2310	0	66
3300	1487	2312	0	69
3303	1485	2313	0	71
3306	1484	2313	0	74
3309	1482	2313	0	69
3312	1480	2314	0	61
3315	1479	2315	0	60
3318	1473	2319	0	207
3321	1478	2320	0	75
3324	1478	2320	0	77
3327	1476	2322	0	73
3330	1474	2322	0	72
3333	1469	2323	0	181
3336	1475	2325	0	66
3339	1476	2323	0	70
3342	1473	2321	0	50
3345	1472	2321	0	59
3348	1471	2320	0	49
3351	1472	2319	0	61
3354	1472	2321	0	75
3357	1472	2324	0	77
3360	1471	2328	0	82
3363	1471	2328	0	84
3366	1472	2328	0	85
3369	1471	2327	0	86
3372	1472	2327	0	83
3375	1472	2327	0	82
3378	1473	2329	0	88
3381	1472	2328	0	88
3384	1471	2330	0	83
3387	1471	2329	0	84
3390	1470	2329	0	84
3393	1470	2327	0	80
3396	1475	2340	0	111
3399	1478	2341	0	105
3402	1475	2325	0	56
3405	1477	2323	0	54
3408	1478	2322	0	60
3411	1478	2321	0	47
3414	1477	2321	0	39
3417	1474	2325	0	33
3420	1471	2328	0	34
3423	1468	2329	0	28
3426	1465	2332	0	30
3429	1464	2334	0	32
3432	1462	2335	0	34
3435	1459	2338	0	33
3438	1456	2339	0	33
3441	1452	2341	0	38
3444	1447	2344	0	40
3447	1440	2347	0	41
3450	1436	2350	0	52
3453	1433	2353	0	54
3456	1428	2356	0	53
3459	1423	2363	0	63
3462	1418	2373	0	57
3465	1416	2377	0	59
3468	1416	2379	0	225
3471	1410	2386	0	69
3474	1408	2389	0	77
3477	1407	2392	0	79
3480	1404	2393	0	77
3483	1400	2394	0	76
3486	1396	2397	0	77
3489	1393	2399	0	72
3492	1390	2399	0	67
3495	1386	2400	0	62
3498	1383	2405	0	58
3501	1381	2408	0	57
3504	1377	2412	0	58
3507	1375	2412	0	57
3510	1374	2411	0	50
3513	1368	2416	0	56
3516	1365	2416	0	50
3519	1362	2418	0	65
3522	1359	2421	0	69
3525	1356	2423	0	61
3528	1357	2425	0	65
3531	1355	2429	0	71
3534	1354	2431	0	69
3537	1353	2432	0	67
3540	1352	2435	0	68
3543	1352	2436	0	68
3546	1351	2437	0	69
3549	1350	2436	0	72
3552	1351	2433	0	64
3555	1357	2426	0	60
3558	1357	2423	0	54
3561	1355	2422	0	58
3564	1355	2423	0	60
3567	1354	2423	0	54
3570	1357	2426	0	57
3573	1357	2428	0	58
3576	1357	2429	0	61
3579	1356	2429	0	57
3582	1356	2429	0	57
3585	1356	2429	0	55
3588	1357	2427	0	53
3591	1357	2428	0	56
3594	1356	2428	0	55
3597	1356	2428	0	54
3600	1356	2430	0	49
3603	1358	2432	0	55
3606	1357	2433	0	60
3609	1355	2435	0	57
3612	1354	2434	0	58
3615	1354	2434	0	61
3618	1354	2431	0	55
3621	1356	2426	0	53
3624	1357	2422	0	48
3627	1359	2416	0	212
3630	1353	2418	0	62
3633	1352	2422	0	75
3636	1352	2422	0	82
3639	1352	2418	0	93
3642	1352	2414	0	101
3645	1353	2415	0	104
3648	1356	2418	0	117
3651	1359	2419	0	122
3654	1360	2418	0	128
3657	1361	2417	0	131
3660	1361	2417	0	129
3663	1361	2417	0	127
3666	1358	2417	0	124
3669	1360	2416	0	123
3672	1359	2414	0	125
3675	1358	2411	0	120
3678	1357	2410	0	114
3681	1358	2414	0	110
3684	1359	2416	0	113
3687	1361	2414	0	121
3690	1359	2410	0	121
3693	1359	2407	0	121
3696	1359	2407	0	124
3699	1360	2409	0	126
3702	1361	2410	0	131
3705	1364	2406	0	134
3708	1367	2406	0	140
3711	1370	2404	0	140
3714	1370	2403	0	142
3717	1369	2404	0	146
3720	1369	2403	0	147
3723	1370	2402	0	153
3726	1372	2403	0	150
3729	1376	2403	0	148
3732	1379	2404	0	146
3735	1382	2406	0	147
3738	1384	2407	0	148
3741	1386	2406	0	151
3744	1390	2405	0	339
3747	1393	2405	0	344
3750	1395	2406	0	349
3753	1399	2410	0	165
3756	1399	2410	0	166
3759	1402	2409	0	168
3762	1405	2411	0	172
3765	1408	2410	0	174
3768	1411	2410	0	174
3771	1411	2408	0	166
3774	1412	2409	0	162
3777	1414	2413	0	157
3780	1418	2413	0	163
3783	1425	2411	0	163
3786	1435	2412	0	177
3789	1438	2419	0	167
3792	1445	2421	0	167
3795	1452	2423	0	156
3798	1453	2425	0	155
3801	1452	2425	0	155
3804	1451	2424	0	155
3807	1450	2424	0	159
3810	1449	2426	0	157
3813	1449	2426	0	160
3816	1450	2427	0	160
3819	1450	2427	0	167
3822	1450	2428	0	166
3825	1450	2428	0	164
3828	1451	2429	0	159
3831	1452	2429	0	158
3834	1452	2430	0	156
3837	1451	2430	0	151
3840	1450	2429	0	151
3843	1449	2429	0	156
3846	1449	2428	0	156
3849	1449	2427	0	157
3852	1449	2427	0	156
3855	1450	2428	0	154
3858	1451	2429	0	154
3861	1451	2429	0	155
3864	1450	2429	0	153
3867	1448	2428	0	154
3870	1449	2428	0	150
3873	1449	2427	0	152
3876	1449	2426	0	153
3879	1450	2427	0	151
3882	1450	2426	0	151
3885	1450	2426	0	154
3888	1447	2424	0	157
3891	1446	2424	0	155
3894	1445	2423	0	155
3897	1445	2425	0	157
3900	1448	2424	0	161
3903	1448	2423	0	165
3906	1448	2422	0	165
3909	1449	2422	0	166
3912	1450	2420	0	165
3915	1450	2420	0	161
3918	1450	2420	0	161
3921	1451	2421	0	161
3924	1450	2420	0	161
3927	1451	2420	0	165
3930	1453	2421	0	165
3933	1455	2422	0	168
3936	1455	2421	0	169
3939	1453	2419	0	171
3942	1456	2419	0	176
3945	1460	2415	0	183
3951	1468	2405	0	178
3954	1473	2406	0	194
3957	1473	2405	0	139
3960	1477	2409	0	181
3963	1483	2419	0	171
3966	1486	2417	0	171
3969	1490	2418	0	170
3972	1488	2414	0	172
3975	1496	2410	0	190
3978	1500	2410	0	192
3981	1509	2402	0	202
3984	1511	2407	0	195
3987	1513	2410	0	191
3990	1516	2412	0	180
3993	1526	2414	0	175
3996	1535	2417	0	171
3999	1539	2415	0	173
4002	1540	2415	0	169
4005	1541	2417	0	164
4008	1543	2418	0	165
4011	1554	2427	0	156
4014	1559	2428	0	155
4017	1564	2428	0	159
4020	1565	2427	0	163
4023	1572	2429	0	163
4026	1578	2432	0	164
4029	1582	2432	0	162
4032	1583	2434	0	159
4035	1591	2436	0	154
4038	1594	2434	0	160
4041	1597	2432	0	163
4044	1601	2431	0	165
4047	1605	2434	0	162
4050	1606	2433	0	175
4053	1613	2435	0	178
4056	1618	2435	0	176
4059	1620	2435	0	177
4062	1626	2438	0	171
4065	1632	2438	0	167
4068	1636	2439	0	167
4071	1640	2441	0	166
4074	1642	2442	0	167
4077	1641	2441	0	171
4080	1640	2440	0	172
4083	1640	2438	0	176
4086	1645	2437	0	189
4089	1650	2432	0	195
4092	1659	2428	0	201
4095	1667	2426	0	200
4098	1672	2424	0	199
4101	1676	2425	0	196
4104	1678	2415	0	209
4107	1682	2417	0	209
4110	1686	2414	0	207
4113	1694	2412	0	200
4116	1699	2412	0	200
4119	1699	2414	0	200
4122	1702	2415	0	190
4125	1707	2419	0	183
4128	1717	2422	0	173
4131	1725	2424	0	166
4134	1727	2425	0	168
4137	1730	2425	0	173
4140	1733	2426	0	177
4143	1735	2426	0	177
4146	1740	2426	0	177
4149	1747	2426	0	172
4152	1752	2431	0	171
4155	1757	2430	0	181
4158	1764	2429	0	185
4161	1771	2426	0	180
4164	1776	2423	0	182
4167	1777	2423	0	186
4170	1780	2424	0	185
4173	1786	2426	0	184
4176	1794	2423	0	185
4179	1799	2427	0	161
4182	1807	2433	0	159
4185	1807	2430	0	171
4188	1814	2429	0	173
4191	1819	2428	0	180
4194	1824	2428	0	182
4197	1829	2427	0	188
4200	1836	2421	0	192
4203	1836	2427	0	199
4206	1839	2428	0	194
4209	1845	2429	0	181
4212	1851	2437	0	171
4215	1856	2435	0	175
4218	1861	2434	0	169
4221	1864	2433	0	169
4224	1868	2434	0	177
4227	1872	2435	0	174
4230	1874	2437	0	177
4233	1876	2439	0	172
4236	1879	2439	0	177
4239	1885	2438	0	180
4242	1889	2437	0	172
4245	1891	2437	0	175
4248	1894	2436	0	178
4251	1899	2435	0	182
4254	1901	2434	0	185
4257	1902	2437	0	187
4260	1905	2438	0	177
4263	1913	2438	0	164
4266	1916	2438	0	172
4269	1915	2437	0	175
4272	1915	2437	0	176
4275	1915	2438	0	178
4278	1917	2438	0	179
4281	1917	2438	0	179
4284	1919	2439	0	179
4287	1925	2439	0	176
4290	1922	2437	0	175
4293	1923	2436	0	175
4296	1924	2435	0	175
4299	1923	2433	0	166
4302	1919	2432	0	167
4305	1921	2433	0	171
4308	1923	2434	0	157
4311	1926	2436	0	169
4314	1926	2436	0	170
4317	1926	2436	0	168
4320	1926	2435	0	173
4323	1922	2435	0	170
4326	1920	2434	0	180
4329	1919	2432	0	192
4332	1929	2432	0	192
4335	1932	2433	0	194
4338	1935	2434	0	199
4341	1936	2437	0	205
4344	1937	2437	0	205
4347	1952	2440	0	197
4350	1956	2440	0	200
4353	1957	2441	0	196
4356	1959	2441	0	191
4359	1961	2442	0	188
4362	1964	2443	0	185
4365	1966	2443	0	185
4368	1968	2444	0	182
4371	1973	2444	0	178
4374	1976	2445	0	175
4377	1978	2444	0	179
4380	1984	2442	0	180
4383	1986	2443	0	178
4386	1988	2443	0	180
4389	1989	2443	0	178
4392	1989	2442	0	182
4395	1989	2444	0	197
4398	1990	2444	0	197
4401	1991	2444	0	198
4404	1995	2446	0	193
4407	1999	2446	0	189
4410	2003	2447	0	189
4413	2006	2447	0	186
4416	2014	2448	0	180
4419	2017	2447	0	185
4422	2017	2446	0	183
4425	2021	2445	0	182
4428	2021	2445	0	180
4431	2022	2446	0	181
4434	2022	2446	0	185
4437	2023	2447	0	185
4440	2027	2447	0	185
4443	2029	2447	0	186
4446	2030	2447	0	185
4449	2030	2449	0	180
4452	2031	2450	0	177
4455	2033	2449	0	178
4458	2034	2448	0	179
4461	2035	2447	0	186
4464	2038	2448	0	187
4467	2039	2450	0	183
4470	2040	2450	0	182
4473	2040	2450	0	179
4476	2040	2450	0	177
4479	2038	2449	0	176
4482	2037	2448	0	180
4485	2036	2448	0	177
4488	2033	2448	0	177
4491	2032	2448	0	177
4494	2033	2447	0	174
4497	2032	2447	0	173
4500	2032	2447	0	176
4503	2036	2447	0	174
4506	2039	2448	0	181
4509	2040	2447	0	186
4512	2041	2448	0	191
4515	2040	2450	0	188
4518	2040	2448	0	183
4521	2040	2448	0	180
4524	2040	2448	0	180
4527	2041	2448	0	180
4530	2042	2448	0	184
4533	2041	2448	0	184
4536	2042	2449	0	184
4539	2043	2449	0	180
4542	2044	2449	0	181
4545	2046	2449	0	178
4548	2050	2450	0	178
4551	2050	2450	0	180
4554	2050	2449	0	182
4557	2050	2448	0	185
4560	2048	2447	0	188
4563	2045	2448	0	195
4566	2045	2447	0	197
4569	2043	2447	0	196
4572	2041	2448	0	196
4575	2041	2447	0	197
4578	2042	2447	0	198
4581	2044	2448	0	197
4584	2043	2448	0	197
4587	2044	2448	0	198
4590	2045	2449	0	196
4593	2044	2449	0	194
4596	2044	2450	0	192
4599	2043	2451	0	195
4602	2043	2451	0	197
4605	2043	2450	0	197
4608	2042	2450	0	200
4611	2042	2451	0	201
4614	2041	2451	0	206
4617	2040	2450	0	207
4620	2040	2451	0	207
4623	2040	2451	0	206
4626	2041	2451	0	205
4629	2041	2452	0	202
4632	2042	2453	0	200
4635	2043	2453	0	200
4638	2043	2453	0	199
4641	2044	2453	0	196
4644	2044	2453	0	195
4647	2044	2453	0	197
4650	2044	2453	0	195
4653	2044	2453	0	195
4656	2045	2453	0	196
4659	2044	2452	0	197
4662	2044	2452	0	199
4665	2046	2452	0	200
4668	2048	2451	0	199
4671	2050	2451	0	190
4674	2050	2450	0	183
4677	2048	2450	0	181
4680	2046	2449	0	183
4683	2046	2449	0	181
4686	2046	2450	0	181
4689	2046	2450	0	180
4692	2048	2451	0	178
4695	2050	2455	0	294
4698	2052	2450	0	171
4701	2054	2450	0	173
4704	2055	2450	0	175
4707	2057	2450	0	176
4710	2057	2450	0	176
4713	2057	2450	0	175
4716	2057	2450	0	175
4719	2058	2450	0	176
4722	2059	2451	0	174
4725	2059	2451	0	173
4728	2059	2451	0	173
4731	2059	2451	0	174
4734	2059	2451	0	174
4737	2060	2451	0	173
4740	2061	2451	0	172
4743	2061	2451	0	171
4746	2061	2451	0	171
4749	2061	2451	0	172
4752	2060	2451	0	172
4755	2060	2450	0	172
4758	2055	2449	0	177
4761	2054	2446	0	177
4764	2052	2446	0	174
4767	2052	2445	0	172
4770	2050	2446	0	174
4773	2047	2445	0	177
4776	2045	2444	0	174
4779	2044	2444	0	173
4782	2044	2445	0	174
4785	2044	2445	0	174
4788	2044	2443	0	169
4791	2042	2444	0	175
4794	2043	2445	0	173
4797	2043	2445	0	174
4800	2042	2444	0	173
4803	2041	2444	0	177
4806	2041	2444	0	182
4809	2039	2444	0	182
4812	2037	2443	0	185
4815	2036	2442	0	186
4818	2035	2442	0	190
4821	2034	2441	0	191
4824	2033	2442	0	193
4827	2032	2442	0	195
4830	2033	2441	0	195
4833	2033	2441	0	191
4836	2033	2441	0	192
4839	2034	2441	0	195
4842	2034	2439	0	191
4845	2033	2439	0	192
4848	2033	2441	0	193
4851	2032	2439	0	186
4854	2031	2438	0	183
4857	2031	2439	0	183
4860	2033	2440	0	177
4863	2036	2442	0	172
4866	2037	2441	0	171
4869	2037	2441	0	169
4872	2038	2441	0	169
4875	2038	2442	0	169
4878	2038	2442	0	169
4881	2038	2442	0	169
4884	2038	2442	0	170
4887	2038	2442	0	170
4890	2038	2442	0	171
4893	2038	2443	0	172
4896	2039	2443	0	173
4899	2039	2442	0	171
4902	2040	2443	0	171
4905	2040	2443	0	173
4908	2039	2443	0	175
4911	2039	2443	0	174
4914	2040	2443	0	174
4917	2039	2443	0	173
4920	2040	2443	0	172
4923	2040	2443	0	169
4926	2039	2443	0	171
4929	2039	2443	0	172
4932	2039	2443	0	172
4935	2039	2444	0	172
4938	2039	2444	0	172
4941	2039	2444	0	173
4944	2040	2444	0	172
4947	2039	2444	0	173
4950	2040	2444	0	173
4953	2039	2444	0	171
4956	2039	2444	0	173
4959	2038	2443	0	171
4962	2037	2442	0	170
4965	2037	2442	0	170
4968	2037	2443	0	170
4971	2037	2443	0	170
4974	2037	2443	0	169
4977	2037	2444	0	171
4980	2038	2444	0	170
4983	2039	2445	0	173
4986	2040	2444	0	174
4989	2040	2444	0	171
4992	2040	2444	0	171
4995	2038	2444	0	173
4998	2037	2443	0	173
5001	2037	2443	0	173
5004	2037	2443	0	174
5007	2036	2443	0	174
5010	2036	2441	0	174
5013	2037	2441	0	172
5016	2037	2442	0	175
5019	2036	2442	0	174
5022	2036	2442	0	173
5025	2036	2443	0	175
5028	2036	2443	0	176
5031	2035	2444	0	178
5034	2035	2444	0	180
5037	2033	2444	0	183
5040	2033	2442	0	192
5043	2032	2442	0	190
5046	2032	2440	0	193
5049	2031	2439	0	198
5052	2031	2438	0	204
5055	2031	2435	0	204
5058	2031	2434	0	209
5061	2032	2432	0	218
5064	2033	2432	0	221
5067	2036	2431	0	219
5070	2037	2428	0	221
5073	2039	2427	0	219
5076	2040	2426	0	221
5079	2040	2425	0	221
5082	2040	2425	0	220
5085	2041	2426	0	223
5088	2042	2424	0	225
5091	2047	2425	0	234
5094	2047	2422	0	234
5097	2047	2421	0	231
5100	2048	2421	0	231
5103	2049	2420	0	229
5106	2050	2421	0	233
5109	2050	2421	0	231
5112	2051	2420	0	229
5115	2052	2419	0	230
5118	2053	2417	0	234
5121	2052	2417	0	237
5124	2050	2417	0	238
5127	2052	2417	0	242
5130	2053	2418	0	239
5133	2053	2417	0	237
5136	2055	2416	0	239
5139	2054	2414	0	240
5142	2055	2413	0	241
5145	2055	2412	0	241
5148	2055	2411	0	245
5151	2056	2411	0	246
5154	2056	2410	0	249
5157	2056	2409	0	250
5160	2056	2409	0	249
5163	2056	2409	0	249
5166	2057	2409	0	250
5169	2057	2409	0	251
5172	2058	2408	0	255
5175	2058	2408	0	254
5178	2058	2408	0	257
5181	2058	2408	0	256
5184	2058	2407	0	259
5187	2058	2407	0	260
5190	2058	2406	0	259
5193	2058	2406	0	259
5196	2057	2406	0	257
5199	2056	2407	0	250
5202	2055	2407	0	246
5205	2055	2407	0	247
5208	2054	2407	0	239
5211	2053	2410	0	236
5214	2055	2410	0	237
5217	2056	2406	0	248
5220	2057	2399	0	258
5223	2058	2398	0	250
5226	2061	2394	0	249
5229	2062	2392	0	252
5232	2062	2390	0	249
5235	2062	2389	0	247
5238	2062	2389	0	250
5241	2063	2387	0	250
5244	2065	2387	0	243
5247	2067	2387	0	242
5250	2067	2388	0	246
5253	2067	2388	0	249
5256	2066	2388	0	254
5259	2064	2386	0	253
5262	2062	2385	0	259
5265	2063	2382	0	264
5268	2062	2381	0	268
5271	2063	2381	0	270
5274	2062	2380	0	273
5277	2062	2380	0	274
5280	2061	2381	0	272
5283	2059	2380	0	270
5286	2062	2382	0	267
5289	2065	2383	0	259
5292	2067	2382	0	257
5295	2062	2378	0	302
5298	2054	2366	0	169
5322	2070	2384	0	229
5325	2066	2386	0	232
5328	2065	2387	0	234
5331	2065	2387	0	231
5334	2065	2387	0	234
5337	2065	2387	0	229
5340	2065	2387	0	223
5343	2064	2387	0	222
5346	2064	2388	0	221
5349	2063	2389	0	210
5352	2061	2391	0	208
5355	2060	2392	0	204
5358	2060	2394	0	201
5361	2059	2395	0	185
5364	2061	2396	0	178
5367	2061	2397	0	175
5370	2060	2400	0	171
5373	2062	2403	0	173
5376	2062	2400	0	170
5379	2061	2401	0	168
5382	2062	2400	0	166
5385	2061	2402	0	172
5388	2061	2403	0	173
5391	2060	2405	0	181
5394	2061	2406	0	182
5397	2061	2407	0	175
5400	2062	2407	0	175
5403	2062	2407	0	177
5406	2060	2409	0	169
5409	2058	2407	0	173
5412	2059	2406	0	174
5415	2058	2406	0	171
5418	2059	2405	0	169
5421	2059	2405	0	167
5424	2060	2404	0	169
5427	2061	2405	0	168
5430	2061	2405	0	167
5433	2062	2404	0	165
5436	2062	2404	0	164
5439	2062	2403	0	165
5442	2063	2404	0	167
5445	2066	2404	0	169
5448	2066	2403	0	168
5451	2067	2403	0	168
5454	2069	2403	0	169
5457	2071	2404	0	174
5460	2073	2405	0	175
5463	2074	2406	0	174
5466	2075	2406	0	174
5469	2076	2405	0	178
5472	2079	2405	0	184
5475	2081	2405	0	184
5478	2085	2406	0	185
5481	2086	2407	0	182
5484	2085	2406	0	177
5487	2086	2407	0	176
5490	2089	2409	0	175
5493	2091	2409	0	175
5496	2093	2409	0	175
5499	2095	2409	0	172
5502	2098	2410	0	172
5505	2100	2409	0	171
5508	2102	2408	0	173
5511	2103	2408	0	178
5514	2108	2409	0	178
5517	2116	2409	0	178
5520	2118	2408	0	179
5523	2120	2406	0	182
5526	2123	2403	0	181
5529	2125	2404	0	185
5532	2126	2404	0	182
5535	2130	2405	0	180
5538	2138	2405	0	176
5541	2143	2406	0	171
5544	2146	2408	0	169
5547	2149	2409	0	167
5550	2153	2405	0	168
5553	2158	2402	0	172
5556	2162	2402	0	176
5559	2165	2400	0	172
5562	2166	2400	0	177
5565	2167	2397	0	175
5568	2170	2396	0	172
5571	2169	2392	0	170
5574	2170	2391	0	166
5577	2171	2392	0	162
5580	2179	2394	0	157
5583	2185	2394	0	143
5586	2188	2396	0	142
5589	2190	2398	0	146
5592	2189	2397	0	147
5595	2190	2397	0	145
5598	2190	2397	0	143
5601	2191	2397	0	139
5604	2191	2398	0	137
5607	2191	2399	0	138
5610	2192	2400	0	138
5613	2192	2399	0	138
5616	2192	2399	0	137
5619	2192	2398	0	139
5622	2191	2397	0	141
5625	2191	2396	0	144
5628	2191	2398	0	138
5631	2191	2399	0	134
5634	2191	2399	0	129
5637	2192	2401	0	125
5640	2193	2403	0	128
5643	2192	2400	0	129
5646	2191	2400	0	131
5649	2191	2399	0	134
5652	2192	2397	0	136
5655	2194	2395	0	139
5658	2196	2392	0	141
5661	2199	2388	0	127
5664	2200	2389	0	125
5667	2202	2391	0	119
5670	2203	2396	0	111
5673	2204	2396	0	105
5676	2205	2397	0	110
5679	2206	2397	0	118
5682	2207	2398	0	118
5685	2208	2400	0	119
5688	2212	2408	0	119
5691	2216	2409	0	124
5694	2217	2411	0	130
5697	2218	2413	0	137
5700	2220	2413	0	142
5703	2221	2412	0	144
5706	2224	2412	0	145
5709	2229	2413	0	156
5712	2231	2415	0	159
5715	2233	2416	0	156
5718	2235	2417	0	153
5721	2241	2417	0	153
5724	2246	2418	0	160
5727	2249	2418	0	164
5730	2251	2418	0	167
5733	2256	2416	0	165
5736	2257	2417	0	160
5739	2259	2416	0	167
5742	2261	2416	0	173
5745	2263	2416	0	173
5748	2266	2415	0	172
5751	2266	2417	0	172
5754	2265	2420	0	162
5757	2269	2422	0	151
5760	2273	2420	0	154
5763	2275	2420	0	160
5766	2278	2418	0	164
5769	2280	2419	0	163
5772	2281	2420	0	162
5775	2288	2421	0	168
5778	2288	2421	0	169
5781	2288	2420	0	169
5784	2285	2420	0	170
5787	2285	2419	0	172
5790	2285	2419	0	175
5793	2289	2419	0	177
5796	2290	2419	0	178
5799	2289	2418	0	177
5802	2288	2418	0	178
5805	2286	2416	0	181
5808	2286	2416	0	182
5811	2286	2415	0	181
5814	2286	2415	0	180
5817	2289	2417	0	173
5820	2290	2420	0	166
5823	2291	2423	0	162
5826	2290	2423	0	165
5829	2290	2422	0	165
5832	2291	2421	0	167
5835	2291	2422	0	165
5838	2291	2423	0	163
5841	2293	2424	0	159
5844	2295	2426	0	160
5847	2297	2426	0	158
5850	2302	2426	0	148
5853	2305	2426	0	149
5856	2306	2425	0	154
5859	2310	2426	0	160
5862	2312	2426	0	170
5865	2318	2429	0	173
5868	2320	2431	0	181
5871	2321	2431	0	180
5874	2323	2428	0	176
5877	2330	2431	0	178
5880	2335	2431	0	181
5883	2338	2433	0	183
5886	2343	2432	0	191
5889	2345	2433	0	194
5892	2351	2438	0	186
5895	2353	2438	0	186
5898	2360	2438	0	188
5901	2366	2442	0	174
5904	2367	2441	0	178
5907	2371	2440	0	175
5910	2373	2440	0	180
5913	2376	2438	0	193
5916	2377	2440	0	209
5919	2376	2442	0	213
5922	2380	2442	0	208
5925	2381	2442	0	211
5928	2384	2442	0	203
5931	2386	2444	0	197
5934	2387	2443	0	196
5937	2388	2442	0	196
5940	2392	2442	0	197
5943	2394	2442	0	197
5946	2395	2443	0	201
5949	2394	2445	0	205
5952	2393	2446	0	215
5955	2394	2446	0	211
5958	2395	2446	0	216
5961	2395	2444	0	208
5964	2394	2443	0	209
5967	2394	2444	0	213
5970	2397	2443	0	203
5973	2398	2444	0	205
5976	2399	2445	0	211
5979	2401	2446	0	216
5982	2406	2446	0	210
5985	2409	2447	0	207
5988	2409	2446	0	212
5991	2410	2447	0	210
5994	2412	2448	0	213
5997	2416	2450	0	212
6000	2417	2450	0	214
6003	2419	2448	0	214
6006	2422	2447	0	212
6009	2423	2446	0	213
6012	2424	2446	0	214
6015	2425	2445	0	210
6018	2428	2446	0	207
6021	2429	2448	0	207
6024	2430	2448	0	209
6027	2429	2448	0	206
6030	2429	2447	0	203
6033	2429	2445	0	198
6036	2431	2444	0	197
[truncated: 986 more rows]
