# Supplementary material for: Markerless tracking of an entire honey bee colony
Source: Nat Commun. 2021 Mar 19;12:1733. doi: 10.1038/s41467-021-21769-1 (PMC7979864; doi:10.1038/s41467-021-21769-1)
Supplement: Supplementary file 4 — Description of Additional Supplementary Files [file 41467_2021_21769_MOESM4_ESM.zip › raw_source/fig_5_sup_fig_21_22/S1_trajectories/001005.txt]

0	1554	1051	0	315
3	1554	1051	0	317
6	1554	1050	0	317
9	1553	1050	0	318
12	1552	1049	0	322
15	1551	1048	0	326
18	1550	1048	0	328
21	1550	1048	0	330
24	1549	1048	0	331
27	1550	1048	0	332
30	1548	1047	0	336
33	1547	1047	0	336
36	1547	1048	0	338
39	1546	1048	0	338
42	1546	1048	0	339
45	1544	1049	0	339
48	1543	1050	0	337
51	1545	1051	0	341
54	1546	1052	0	341
57	1547	1053	0	339
60	1548	1054	0	337
63	1551	1055	0	332
66	1554	1055	0	338
69	1555	1056	0	341
72	1556	1056	0	344
75	1556	1056	0	344
78	1555	1058	0	343
81	1558	1059	0	350
84	1558	1061	0	343
87	1561	1062	0	342
90	1562	1063	0	335
93	1563	1065	0	332
96	1564	1065	0	327
99	1565	1064	0	325
102	1566	1064	0	323
105	1568	1063	0	327
108	1569	1062	0	325
111	1570	1062	0	322
114	1571	1060	0	323
117	1573	1060	0	326
120	1573	1060	0	324
123	1573	1060	0	323
126	1574	1060	0	323
129	1574	1060	0	324
132	1574	1060	0	326
135	1574	1059	0	327
138	1575	1059	0	328
141	1576	1059	0	327
144	1576	1059	0	326
147	1576	1060	0	326
150	1576	1060	0	325
153	1576	1060	0	326
156	1576	1060	0	327
159	1576	1059	0	329
162	1575	1059	0	328
165	1575	1060	0	327
168	1575	1059	0	324
171	1574	1058	0	318
174	1571	1055	0	308
177	1564	1053	0	292
180	1562	1052	0	287
183	1562	1051	0	282
186	1563	1050	0	282
189	1563	1049	0	283
192	1563	1049	0	283
195	1564	1048	0	284
198	1564	1048	0	285
201	1565	1047	0	286
204	1564	1047	0	285
207	1565	1047	0	287
210	1565	1046	0	288
213	1565	1047	0	287
216	1566	1047	0	291
219	1567	1048	0	293
222	1566	1048	0	293
225	1565	1048	0	289
228	1565	1048	0	289
231	1565	1048	0	291
234	1565	1049	0	287
237	1565	1052	0	285
240	1565	1052	0	285
243	1565	1053	0	284
246	1565	1054	0	284
249	1564	1055	0	279
252	1563	1053	0	277
255	1563	1053	0	276
258	1563	1053	0	276
261	1563	1052	0	273
264	1562	1048	0	269
267	1560	1049	0	267
270	1559	1049	0	263
273	1560	1048	0	262
276	1559	1048	0	261
279	1559	1048	0	261
282	1559	1047	0	259
285	1559	1047	0	260
288	1557	1046	0	254
291	1557	1045	0	250
294	1557	1044	0	247
297	1557	1044	0	247
300	1556	1044	0	245
303	1556	1044	0	245
306	1557	1044	0	245
309	1557	1045	0	247
312	1557	1045	0	247
315	1556	1045	0	245
318	1556	1045	0	245
321	1556	1044	0	243
324	1556	1043	0	240
327	1555	1041	0	235
330	1554	1039	0	228
333	1554	1038	0	228
336	1553	1038	0	226
339	1554	1037	0	221
342	1555	1035	0	220
345	1556	1035	0	222
348	1556	1034	0	222
351	1556	1034	0	225
354	1556	1034	0	225
357	1556	1033	0	224
360	1556	1033	0	227
363	1557	1033	0	228
366	1558	1032	0	228
369	1557	1031	0	227
372	1557	1031	0	228
375	1557	1031	0	228
378	1557	1031	0	228
381	1554	1032	0	227
384	1550	1033	0	223
387	1548	1036	0	219
390	1547	1036	0	218
393	1546	1036	0	211
396	1546	1036	0	212
399	1545	1036	0	210
402	1544	1035	0	205
405	1543	1035	0	202
408	1542	1034	0	196
411	1541	1033	0	190
414	1542	1031	0	190
417	1542	1030	0	186
420	1543	1028	0	179
423	1542	1028	0	177
426	1542	1028	0	179
429	1543	1027	0	178
432	1543	1027	0	178
435	1542	1027	0	173
438	1541	1026	0	165
441	1541	1025	0	164
444	1541	1026	0	164
447	1541	1026	0	167
450	1541	1026	0	166
453	1541	1026	0	167
456	1541	1027	0	168
459	1541	1027	0	170
462	1540	1027	0	171
465	1540	1027	0	170
468	1540	1027	0	171
471	1539	1027	0	171
474	1539	1027	0	169
477	1537	1024	0	163
480	1537	1023	0	159
483	1537	1023	0	159
486	1536	1022	0	159
489	1535	1023	0	161
492	1533	1025	0	166
495	1531	1024	0	162
498	1529	1021	0	165
501	1528	1020	0	165
504	1526	1020	0	165
507	1524	1019	0	160
510	1523	1018	0	155
513	1523	1018	0	155
516	1522	1018	0	153
519	1520	1017	0	154
522	1520	1016	0	145
525	1520	1017	0	142
528	1520	1017	0	124
531	1518	1016	0	113
534	1516	1016	0	108
537	1515	1016	0	105
540	1513	1016	0	103
543	1511	1018	0	92
546	1511	1021	0	86
549	1511	1024	0	86
552	1511	1025	0	86
555	1510	1026	0	90
558	1509	1027	0	90
561	1509	1028	0	86
564	1508	1028	0	85
567	1506	1028	0	87
570	1505	1031	0	89
573	1505	1033	0	89
576	1508	1037	0	86
579	1508	1037	0	85
582	1508	1037	0	87
585	1508	1038	0	89
588	1509	1040	0	87
591	1509	1040	0	89
594	1509	1041	0	95
597	1508	1041	0	98
600	1508	1040	0	96
603	1507	1041	0	100
606	1508	1041	0	102
609	1510	1042	0	99
612	1510	1041	0	94
615	1509	1041	0	88
618	1509	1041	0	92
621	1510	1041	0	92
624	1510	1041	0	95
627	1510	1041	0	96
630	1510	1040	0	96
633	1510	1040	0	97
636	1510	1039	0	99
639	1511	1039	0	100
642	1511	1040	0	100
645	1511	1040	0	101
648	1511	1039	0	102
651	1511	1039	0	102
654	1510	1038	0	97
657	1510	1038	0	95
660	1510	1038	0	94
663	1510	1038	0	94
666	1511	1039	0	96
669	1512	1040	0	99
672	1514	1042	0	101
675	1515	1044	0	98
678	1516	1045	0	96
681	1517	1045	0	97
684	1517	1045	0	95
687	1516	1045	0	94
690	1516	1046	0	91
693	1516	1046	0	90
696	1516	1046	0	89
699	1517	1046	0	87
702	1518	1047	0	88
705	1519	1049	0	84
708	1520	1051	0	83
711	1520	1052	0	84
714	1519	1053	0	82
717	1519	1053	0	84
720	1518	1053	0	84
723	1518	1055	0	88
726	1519	1057	0	90
729	1519	1058	0	90
732	1521	1060	0	92
735	1521	1063	0	98
738	1521	1064	0	101
741	1521	1064	0	99
744	1521	1063	0	94
747	1521	1063	0	94
750	1521	1061	0	95
753	1521	1061	0	95
756	1521	1060	0	92
759	1521	1060	0	90
762	1521	1059	0	87
765	1522	1059	0	83
768	1521	1057	0	82
771	1521	1056	0	84
774	1521	1055	0	82
777	1521	1055	0	82
780	1521	1055	0	82
783	1521	1054	0	82
786	1521	1055	0	84
789	1521	1054	0	85
792	1521	1054	0	85
795	1521	1053	0	87
798	1521	1052	0	90
801	1522	1051	0	88
804	1521	1049	0	87
807	1519	1047	0	88
810	1519	1048	0	88
813	1519	1049	0	88
816	1519	1049	0	86
819	1520	1048	0	84
822	1520	1049	0	84
825	1519	1050	0	84
828	1519	1049	0	80
831	1519	1049	0	78
834	1518	1049	0	79
837	1518	1048	0	77
840	1518	1048	0	75
843	1518	1048	0	69
846	1518	1047	0	58
849	1517	1047	0	54
852	1517	1047	0	53
855	1518	1046	0	51
858	1518	1046	0	53
861	1518	1046	0	51
864	1519	1047	0	44
867	1519	1047	0	40
870	1520	1047	0	39
873	1520	1048	0	36
876	1520	1048	0	34
879	1519	1048	0	36
882	1519	1048	0	37
885	1518	1048	0	37
888	1518	1047	0	38
891	1516	1047	0	39
894	1515	1046	0	39
897	1515	1046	0	41
900	1516	1046	0	42
903	1516	1046	0	42
906	1516	1045	0	43
909	1517	1045	0	42
912	1517	1045	0	42
915	1517	1045	0	40
918	1517	1045	0	39
921	1517	1045	0	37
924	1517	1045	0	38
927	1518	1045	0	38
930	1518	1045	0	34
933	1518	1045	0	33
936	1518	1044	0	31
939	1518	1044	0	28
942	1518	1043	0	32
945	1518	1042	0	30
948	1518	1041	0	29
951	1518	1040	0	30
954	1518	1040	0	29
957	1518	1039	0	32
960	1518	1039	0	30
963	1518	1038	0	32
966	1518	1038	0	32
969	1518	1038	0	32
972	1518	1038	0	32
975	1518	1038	0	31
978	1518	1038	0	31
981	1518	1038	0	32
984	1518	1038	0	31
987	1517	1039	0	38
990	1515	1038	0	43
993	1514	1038	0	50
996	1513	1039	0	62
999	1512	1041	0	67
1002	1512	1041	0	64
1005	1514	1041	0	60
1008	1514	1039	0	57
1011	1515	1038	0	56
1014	1514	1037	0	57
1017	1513	1037	0	59
1020	1512	1036	0	61
1023	1511	1037	0	59
1026	1512	1038	0	55
1029	1513	1039	0	55
1032	1513	1040	0	53
1035	1513	1040	0	54
1038	1512	1040	0	53
1041	1512	1040	0	55
1044	1512	1040	0	55
1047	1512	1040	0	53
1050	1513	1040	0	52
1053	1512	1039	0	56
1056	1511	1039	0	57
1059	1510	1039	0	61
1062	1510	1040	0	61
1065	1508	1041	0	64
1068	1507	1042	0	69
1071	1506	1043	0	72
1074	1507	1044	0	71
1077	1507	1045	0	71
1080	1507	1045	0	66
1083	1504	1045	0	75
1086	1503	1046	0	78
1089	1503	1045	0	80
1092	1503	1046	0	80
1095	1503	1046	0	82
1098	1503	1046	0	82
1101	1503	1047	0	82
1104	1503	1047	0	83
1107	1503	1047	0	83
1110	1503	1047	0	83
1113	1503	1047	0	84
1116	1503	1046	0	85
1119	1503	1046	0	86
1122	1503	1047	0	87
1125	1503	1047	0	86
1128	1503	1047	0	84
1131	1503	1046	0	81
1134	1504	1046	0	79
1137	1504	1046	0	74
1140	1504	1045	0	70
1143	1505	1045	0	68
1146	1505	1045	0	68
1149	1505	1044	0	69
1152	1504	1043	0	68
1155	1501	1043	0	74
1158	1499	1044	0	79
1161	1498	1045	0	82
1164	1498	1045	0	85
1167	1498	1044	0	84
1170	1498	1044	0	85
1173	1498	1044	0	87
1176	1498	1043	0	87
1179	1499	1044	0	84
1182	1499	1045	0	87
1185	1498	1044	0	87
1188	1498	1044	0	87
1191	1499	1044	0	87
1194	1499	1044	0	87
1197	1498	1044	0	85
1200	1498	1044	0	85
1203	1498	1043	0	87
1206	1499	1043	0	87
1209	1499	1043	0	90
1212	1499	1044	0	91
1215	1499	1044	0	90
1218	1499	1044	0	90
1221	1499	1044	0	92
1224	1499	1044	0	89
1227	1499	1043	0	88
1230	1499	1043	0	90
1233	1499	1044	0	89
1236	1499	1044	0	88
1239	1499	1044	0	87
1242	1499	1045	0	84
1245	1498	1047	0	82
1248	1497	1048	0	80
1251	1497	1048	0	80
1254	1496	1048	0	75
1257	1496	1048	0	75
1260	1496	1047	0	74
1263	1496	1047	0	75
1266	1496	1047	0	76
1269	1496	1047	0	76
1272	1496	1046	0	75
1275	1496	1045	0	74
1278	1496	1044	0	75
1281	1496	1044	0	73
1284	1495	1043	0	69
1287	1495	1043	0	67
1290	1496	1044	0	64
1293	1496	1043	0	65
1296	1496	1044	0	63
1299	1496	1045	0	65
1302	1496	1046	0	67
1305	1496	1046	0	70
1308	1497	1046	0	69
1311	1497	1046	0	71
1314	1498	1046	0	69
1317	1502	1045	0	65
1320	1503	1045	0	66
1323	1504	1046	0	63
1326	1504	1045	0	61
1329	1503	1045	0	59
1332	1501	1045	0	57
1335	1501	1045	0	56
1338	1500	1046	0	59
1341	1502	1045	0	65
1344	1503	1042	0	65
1347	1502	1041	0	62
1350	1501	1041	0	61
1353	1501	1042	0	61
1356	1501	1042	0	62
1359	1501	1044	0	62
1362	1502	1044	0	63
1365	1501	1044	0	62
1368	1501	1044	0	62
1371	1502	1044	0	61
1374	1501	1044	0	61
1377	1502	1044	0	60
1380	1503	1044	0	61
1383	1503	1044	0	63
1386	1503	1045	0	63
1389	1503	1045	0	61
1392	1503	1045	0	61
1395	1503	1044	0	61
1398	1503	1044	0	60
1401	1503	1044	0	59
1404	1504	1044	0	57
1407	1504	1044	0	56
1410	1504	1044	0	58
1413	1504	1044	0	58
1416	1503	1044	0	60
1419	1503	1044	0	59
1422	1503	1044	0	60
1425	1503	1044	0	59
1428	1503	1043	0	58
1431	1503	1044	0	59
1434	1504	1043	0	59
1437	1503	1044	0	63
1440	1503	1045	0	63
1443	1503	1046	0	65
1446	1503	1046	0	64
1449	1503	1046	0	62
1452	1503	1047	0	62
1455	1502	1048	0	63
1458	1502	1048	0	65
1461	1502	1048	0	67
1464	1502	1049	0	67
1467	1502	1050	0	67
1470	1502	1050	0	67
1473	1503	1050	0	66
1476	1502	1050	0	63
1479	1501	1051	0	67
1482	1498	1050	0	67
1485	1498	1050	0	65
1488	1499	1050	0	64
1491	1499	1050	0	62
1494	1500	1049	0	62
1497	1500	1049	0	62
1500	1500	1050	0	63
1503	1500	1049	0	61
1506	1500	1050	0	64
1509	1500	1051	0	65
1512	1499	1052	0	66
1515	1499	1052	0	65
1518	1500	1052	0	64
1521	1500	1052	0	64
1524	1499	1053	0	64
1527	1499	1053	0	68
1530	1499	1052	0	65
1533	1498	1052	0	65
1536	1498	1052	0	63
1539	1498	1052	0	64
1542	1498	1053	0	64
1545	1497	1053	0	65
1548	1497	1053	0	66
1551	1497	1053	0	65
1554	1498	1053	0	63
1557	1498	1053	0	63
1560	1498	1053	0	63
1563	1498	1053	0	61
1566	1498	1053	0	62
1569	1498	1053	0	62
1572	1498	1053	0	57
1575	1498	1052	0	55
1578	1498	1053	0	55
1581	1498	1052	0	57
1584	1497	1052	0	58
1587	1496	1053	0	58
1590	1496	1053	0	58
1593	1497	1053	0	59
1596	1497	1053	0	58
1599	1497	1053	0	58
1602	1498	1053	0	59
1605	1498	1052	0	59
1608	1497	1053	0	58
1611	1497	1053	0	57
1614	1496	1053	0	58
1617	1495	1053	0	56
1620	1494	1054	0	53
1623	1492	1052	0	48
1626	1491	1050	0	50
1629	1493	1047	0	42
1632	1492	1046	0	39
1635	1493	1045	0	36
1638	1494	1045	0	33
1641	1494	1045	0	32
1644	1494	1045	0	32
1647	1494	1045	0	33
1650	1494	1045	0	30
1653	1495	1044	0	31
1656	1495	1044	0	31
1659	1494	1043	0	35
1662	1494	1043	0	37
1665	1494	1043	0	36
1668	1494	1042	0	37
1671	1494	1042	0	36
1674	1494	1043	0	32
1677	1494	1043	0	32
1680	1495	1043	0	30
1683	1496	1043	0	29
1686	1497	1043	0	25
1689	1498	1043	0	22
1692	1498	1043	0	20
1695	1497	1044	0	16
1698	1498	1044	0	12
1701	1499	1044	0	7
1704	1500	1045	0	5
1707	1501	1046	0	4
1710	1502	1047	0	358
1713	1502	1047	0	356
1716	1504	1047	0	356
1719	1504	1046	0	356
1722	1505	1046	0	355
1725	1504	1046	0	353
1728	1504	1046	0	352
1731	1504	1045	0	352
1734	1503	1042	0	352
1737	1503	1039	0	357
1740	1503	1038	0	358
1743	1503	1038	0	356
1746	1501	1037	0	353
1749	1501	1036	0	353
1752	1501	1036	0	353
1755	1502	1036	0	351
1758	1502	1037	0	348
1761	1502	1038	0	345
1764	1501	1037	0	346
1767	1502	1037	0	347
1770	1502	1037	0	349
1773	1502	1036	0	351
1776	1503	1038	0	351
1779	1504	1040	0	351
1782	1503	1041	0	348
1785	1501	1039	0	341
1788	1501	1038	0	338
1791	1501	1038	0	339
1794	1500	1038	0	339
1797	1500	1037	0	340
1800	1500	1037	0	340
1803	1501	1037	0	343
1806	1501	1036	0	345
1809	1503	1037	0	347
1812	1504	1037	0	344
1815	1503	1036	0	344
1818	1504	1035	0	343
1821	1506	1035	0	342
1824	1506	1035	0	341
1827	1507	1035	0	341
1830	1506	1035	0	330
1833	1506	1035	0	329
1836	1506	1036	0	327
1839	1505	1036	0	322
1842	1505	1036	0	321
1845	1505	1035	0	324
1848	1506	1035	0	325
1851	1506	1035	0	326
1854	1506	1035	0	325
1857	1506	1035	0	326
1860	1506	1035	0	326
1863	1505	1034	0	329
1866	1506	1034	0	328
1869	1505	1034	0	329
1872	1505	1034	0	328
1875	1505	1034	0	329
1878	1505	1034	0	330
1881	1505	1033	0	330
1884	1506	1034	0	329
1887	1505	1034	0	332
1890	1505	1033	0	331
1893	1505	1033	0	331
1896	1505	1033	0	331
1899	1505	1033	0	333
1902	1505	1033	0	332
1905	1505	1033	0	336
1908	1506	1033	0	337
1911	1507	1034	0	336
1914	1507	1034	0	335
1917	1507	1033	0	331
1920	1507	1034	0	335
1923	1507	1034	0	335
1926	1507	1033	0	336
1929	1507	1033	0	333
1932	1507	1033	0	333
1935	1506	1033	0	328
1938	1506	1034	0	332
1941	1506	1034	0	333
1944	1507	1034	0	331
1947	1507	1034	0	332
1950	1506	1034	0	332
1953	1507	1034	0	334
1956	1507	1034	0	334
1959	1507	1035	0	334
1962	1506	1035	0	334
1965	1506	1034	0	334
1968	1506	1034	0	334
1971	1506	1034	0	333
1974	1506	1033	0	334
1977	1506	1033	0	334
1980	1507	1033	0	336
1983	1507	1033	0	337
1986	1507	1033	0	339
1989	1507	1034	0	340
1992	1507	1033	0	339
1995	1506	1033	0	340
1998	1506	1034	0	338
2001	1507	1035	0	345
2004	1506	1036	0	349
2007	1505	1036	0	348
2010	1504	1036	0	345
2013	1502	1036	0	343
2016	1503	1038	0	341
2019	1504	1038	0	340
2022	1503	1038	0	335
2025	1502	1037	0	331
2028	1502	1038	0	333
2031	1502	1038	0	333
2034	1501	1037	0	331
2037	1501	1037	0	328
2040	1500	1037	0	330
2043	1501	1037	0	331
2046	1501	1036	0	331
2049	1501	1036	0	332
2052	1501	1036	0	331
2055	1501	1036	0	332
2058	1501	1036	0	330
2061	1501	1036	0	331
2064	1501	1036	0	331
2067	1501	1036	0	331
2070	1501	1036	0	331
2073	1501	1036	0	331
2076	1501	1035	0	330
2079	1501	1035	0	332
2082	1501	1035	0	330
2085	1502	1036	0	333
2088	1503	1037	0	333
2091	1504	1038	0	337
2094	1505	1039	0	338
2097	1505	1039	0	339
2100	1505	1040	0	339
2103	1506	1040	0	338
2106	1505	1041	0	336
2109	1505	1041	0	332
2112	1504	1041	0	334
2115	1505	1042	0	336
2118	1506	1042	0	335
2121	1506	1043	0	330
2124	1506	1044	0	330
2127	1506	1045	0	328
2130	1506	1045	0	328
2133	1506	1044	0	329
2136	1505	1044	0	326
2139	1505	1042	0	326
2142	1505	1042	0	326
2145	1506	1043	0	327
2148	1507	1043	0	327
2151	1506	1042	0	327
2154	1505	1042	0	324
2157	1504	1042	0	324
2160	1504	1041	0	322
2163	1503	1041	0	323
2166	1503	1041	0	322
2169	1503	1041	0	321
2172	1502	1041	0	322
2175	1502	1041	0	321
2178	1501	1042	0	320
2181	1501	1042	0	319
2184	1501	1042	0	320
2187	1501	1042	0	318
2190	1501	1042	0	317
2193	1501	1042	0	316
2196	1502	1042	0	317
2199	1502	1043	0	318
2202	1503	1045	0	321
2205	1503	1045	0	320
2208	1503	1045	0	321
2211	1503	1046	0	320
2214	1503	1046	0	321
2217	1503	1046	0	319
2220	1504	1046	0	319
2223	1504	1046	0	318
2226	1503	1047	0	322
2229	1503	1047	0	323
2232	1503	1047	0	323
2235	1504	1047	0	324
2238	1504	1048	0	322
2241	1504	1049	0	322
2244	1504	1049	0	325
2247	1502	1049	0	326
2250	1503	1049	0	326
2253	1503	1051	0	327
2256	1503	1051	0	326
2259	1503	1052	0	326
2262	1503	1051	0	329
2265	1503	1051	0	327
2268	1504	1051	0	326
2271	1503	1051	0	328
2274	1503	1051	0	329
2277	1503	1051	0	330
2280	1502	1052	0	332
2283	1502	1052	0	333
2286	1502	1052	0	330
2289	1501	1052	0	331
2292	1501	1053	0	330
2295	1501	1054	0	333
2298	1501	1054	0	334
2301	1502	1054	0	331
2304	1502	1054	0	330
2307	1502	1055	0	326
2310	1503	1056	0	322
2313	1502	1056	0	318
2316	1502	1053	0	312
2319	1503	1051	0	304
2322	1504	1051	0	302
2325	1503	1051	0	300
2328	1504	1050	0	293
2331	1504	1048	0	290
2334	1503	1046	0	279
2337	1502	1045	0	281
2340	1502	1045	0	280
2343	1503	1044	0	283
2346	1503	1045	0	282
2349	1502	1045	0	283
2352	1502	1045	0	282
2355	1502	1044	0	282
2358	1502	1044	0	283
2361	1501	1043	0	288
2364	1500	1042	0	290
2367	1500	1041	0	290
2370	1500	1041	0	293
2373	1501	1036	0	294
2376	1501	1035	0	295
2379	1501	1032	0	295
2382	1498	1031	0	291
2385	1498	1029	0	295
2388	1497	1029	0	293
2391	1496	1028	0	293
2394	1496	1027	0	294
2397	1496	1028	0	292
2400	1497	1031	0	293
2403	1497	1032	0	295
2406	1498	1033	0	291
2409	1498	1033	0	287
2412	1497	1033	0	287
2415	1497	1034	0	283
2418	1497	1034	0	285
2421	1497	1033	0	286
2424	1497	1033	0	284
2427	1497	1033	0	285
2430	1497	1033	0	283
2433	1497	1033	0	284
2436	1498	1034	0	284
2439	1498	1034	0	284
2442	1496	1037	0	284
2445	1497	1037	0	282
2448	1497	1037	0	284
2451	1498	1036	0	286
2454	1499	1036	0	287
2457	1499	1036	0	288
2460	1499	1035	0	287
2463	1499	1035	0	286
2466	1498	1035	0	285
2469	1498	1035	0	284
2472	1498	1034	0	284
2475	1497	1034	0	282
2478	1496	1034	0	280
2481	1496	1034	0	281
2484	1497	1033	0	281
2487	1497	1033	0	281
2490	1497	1033	0	280
2493	1498	1034	0	282
2496	1497	1034	0	282
2499	1497	1034	0	283
2502	1497	1035	0	284
2505	1496	1034	0	285
2508	1496	1034	0	284
2511	1496	1034	0	282
2514	1496	1033	0	283
2517	1496	1033	0	284
2520	1495	1033	0	283
2523	1495	1033	0	284
2526	1495	1034	0	285
2529	1495	1033	0	288
2532	1495	1032	0	287
2535	1495	1032	0	287
2538	1495	1033	0	288
2541	1495	1033	0	286
2544	1496	1033	0	285
2547	1496	1034	0	283
2550	1498	1034	0	289
2553	1499	1034	0	290
2556	1499	1034	0	292
2559	1500	1035	0	291
2562	1501	1036	0	289
2565	1501	1037	0	285
2568	1501	1037	0	285
2571	1502	1037	0	283
2574	1502	1037	0	282
2577	1501	1037	0	284
2580	1502	1038	0	279
2583	1502	1040	0	274
2586	1502	1040	0	280
2589	1503	1040	0	284
2592	1502	1040	0	286
2595	1503	1038	0	282
2598	1503	1037	0	282
2601	1503	1038	0	282
2604	1503	1038	0	282
2607	1503	1039	0	279
2610	1503	1038	0	279
2613	1503	1038	0	280
2616	1503	1038	0	279
2619	1503	1039	0	279
2622	1503	1039	0	279
2625	1503	1039	0	280
2628	1503	1038	0	282
2631	1504	1038	0	280
2634	1503	1040	0	283
2637	1503	1040	0	288
2640	1502	1041	0	292
2643	1501	1041	0	292
2646	1501	1042	0	290
2649	1501	1042	0	291
2652	1501	1042	0	291
2655	1501	1042	0	290
2658	1501	1042	0	292
2661	1501	1042	0	291
2664	1501	1041	0	293
2667	1501	1041	0	293
2670	1501	1041	0	293
2673	1501	1041	0	293
2676	1501	1042	0	292
2679	1501	1041	0	294
2682	1501	1042	0	294
2685	1501	1042	0	293
2688	1501	1042	0	293
2691	1502	1043	0	296
2694	1502	1043	0	296
2697	1502	1042	0	296
2700	1502	1042	0	296
2703	1502	1043	0	296
2706	1502	1044	0	295
2709	1501	1044	0	295
2712	1500	1044	0	295
2715	1500	1044	0	295
2718	1500	1044	0	294
2721	1500	1044	0	295
2724	1500	1044	0	294
2727	1500	1044	0	294
2730	1500	1044	0	295
2733	1500	1044	0	297
2736	1501	1045	0	297
2739	1502	1046	0	297
2742	1501	1046	0	297
2745	1500	1044	0	297
2748	1500	1043	0	298
2751	1501	1045	0	298
2754	1500	1045	0	298
2757	1500	1047	0	296
2760	1499	1047	0	292
2763	1498	1047	0	288
2766	1498	1047	0	288
2769	1499	1047	0	282
2772	1498	1048	0	277
2775	1497	1048	0	273
2778	1496	1049	0	276
2781	1496	1048	0	274
2784	1496	1047	0	278
2787	1495	1046	0	277
2790	1495	1046	0	276
2793	1495	1045	0	278
2796	1494	1043	0	280
2799	1494	1041	0	282
2802	1494	1040	0	285
2805	1494	1040	0	284
2808	1494	1040	0	285
2811	1494	1039	0	285
2814	1494	1039	0	284
2817	1494	1039	0	284
2820	1494	1039	0	285
2823	1494	1039	0	286
2826	1494	1039	0	287
2829	1494	1040	0	288
2832	1494	1040	0	288
2835	1494	1039	0	287
2838	1493	1039	0	290
2841	1493	1040	0	291
2844	1493	1042	0	290
2847	1493	1042	0	292
2850	1493	1042	0	291
2853	1492	1042	0	296
2856	1492	1042	0	301
2859	1492	1042	0	306
2862	1490	1043	0	309
2865	1489	1042	0	310
2868	1488	1041	0	315
2871	1488	1041	0	317
2874	1488	1041	0	318
2877	1488	1041	0	319
2880	1487	1041	0	325
2883	1488	1041	0	323
2886	1487	1041	0	321
2889	1487	1041	0	321
2892	1487	1041	0	323
2895	1488	1042	0	323
2898	1488	1042	0	325
2901	1488	1042	0	327
2904	1488	1042	0	324
2907	1488	1042	0	321
2910	1487	1043	0	317
2913	1487	1044	0	318
2916	1487	1044	0	319
2919	1486	1044	0	320
2922	1487	1045	0	324
2925	1487	1045	0	325
2928	1488	1045	0	324
2931	1488	1045	0	324
2934	1488	1045	0	325
2937	1488	1046	0	325
2940	1489	1046	0	324
2943	1489	1046	0	325
2946	1489	1046	0	324
2949	1489	1046	0	325
2952	1489	1046	0	326
2955	1489	1046	0	325
2958	1489	1046	0	324
2961	1488	1046	0	323
2964	1489	1046	0	323
2967	1489	1046	0	324
2970	1489	1046	0	324
2973	1489	1046	0	323
2976	1489	1046	0	323
2979	1489	1046	0	324
2982	1489	1046	0	324
2985	1489	1046	0	322
2988	1489	1046	0	322
2991	1490	1046	0	322
2994	1489	1046	0	323
2997	1490	1045	0	322
3000	1490	1045	0	321
3003	1490	1045	0	321
3006	1489	1046	0	322
3009	1489	1046	0	322
3012	1490	1046	0	321
3015	1490	1046	0	321
3018	1491	1046	0	321
3021	1491	1045	0	323
3024	1491	1045	0	322
3027	1492	1045	0	323
3030	1492	1045	0	322
3033	1492	1045	0	322
3036	1492	1046	0	321
3039	1492	1046	0	321
3042	1492	1046	0	321
3045	1493	1046	0	321
3048	1493	1046	0	323
3051	1493	1046	0	322
3054	1493	1046	0	323
3057	1493	1046	0	323
3060	1493	1046	0	322
3063	1493	1046	0	320
3066	1493	1047	0	322
3069	1493	1047	0	321
3072	1493	1048	0	321
3075	1493	1048	0	319
3078	1494	1049	0	321
3081	1496	1049	0	326
3084	1497	1049	0	328
3087	1498	1049	0	328
3090	1498	1050	0	327
3093	1497	1050	0	327
3096	1496	1051	0	329
3099	1496	1051	0	329
3102	1496	1051	0	328
3105	1496	1051	0	329
3108	1496	1051	0	329
3111	1496	1051	0	329
3114	1496	1051	0	328
3117	1496	1051	0	328
3120	1496	1051	0	329
3123	1496	1051	0	329
3126	1496	1051	0	329
3129	1496	1051	0	328
3132	1496	1051	0	329
3135	1496	1051	0	330
3138	1497	1052	0	331
3141	1497	1052	0	329
3144	1497	1052	0	329
3147	1497	1052	0	329
3150	1497	1052	0	329
3153	1497	1052	0	330
3156	1497	1052	0	331
3159	1496	1052	0	331
3162	1496	1052	0	331
3165	1496	1052	0	331
3168	1497	1052	0	330
3171	1497	1051	0	327
3174	1497	1051	0	327
3177	1497	1050	0	325
3180	1496	1049	0	325
3183	1496	1048	0	325
3186	1496	1048	0	323
3189	1496	1048	0	324
3192	1496	1048	0	323
3195	1497	1048	0	324
3198	1496	1048	0	323
3201	1496	1048	0	324
3204	1496	1048	0	325
3207	1497	1048	0	325
3210	1496	1048	0	323
3213	1497	1048	0	325
3216	1497	1048	0	325
3219	1496	1048	0	324
3222	1496	1047	0	324
3225	1496	1047	0	324
3228	1497	1047	0	324
3231	1497	1048	0	325
3234	1497	1048	0	325
3237	1497	1049	0	324
3240	1498	1050	0	320
3243	1498	1050	0	320
3246	1498	1049	0	317
3249	1498	1048	0	320
3252	1499	1049	0	316
3255	1500	1050	0	313
3258	1501	1051	0	313
3261	1501	1051	0	315
3264	1500	1052	0	320
3267	1500	1052	0	319
3270	1499	1053	0	319
3273	1495	1050	0	326
3276	1493	1049	0	327
3279	1490	1047	0	327
3282	1490	1047	0	332
3285	1490	1046	0	330
3288	1490	1045	0	332
3291	1490	1045	0	333
3294	1489	1046	0	330
3297	1488	1046	0	327
3300	1485	1046	0	324
3303	1483	1045	0	325
3306	1483	1045	0	328
3309	1484	1045	0	329
3312	1484	1044	0	330
3315	1484	1045	0	331
3318	1485	1045	0	330
3321	1485	1045	0	329
3324	1485	1045	0	330
3327	1485	1046	0	332
3330	1486	1046	0	333
3333	1487	1048	0	337
3336	1487	1048	0	337
3339	1488	1048	0	336
3342	1488	1049	0	336
3345	1488	1051	0	342
3348	1489	1051	0	340
3351	1489	1051	0	347
3354	1489	1052	0	346
3357	1489	1055	0	348
3360	1489	1057	0	344
3363	1490	1058	0	348
3366	1492	1059	0	355
3369	1492	1060	0	353
3372	1493	1060	0	353
3375	1494	1062	0	357
3378	1494	1065	0	0
3381	1496	1067	0	2
3384	1495	1069	0	1
3387	1495	1072	0	355
3390	1495	1072	0	356
3393	1495	1075	0	358
3396	1493	1076	0	2
3399	1493	1080	0	6
3402	1491	1079	0	8
3405	1491	1080	0	16
3408	1489	1078	0	8
3411	1487	1075	0	1
3414	1487	1074	0	1
3417	1486	1074	0	2
3420	1486	1076	0	0
3423	1484	1076	0	356
3426	1483	1076	0	358
3429	1483	1075	0	0
3432	1482	1076	0	359
3435	1480	1075	0	353
3438	1475	1079	0	345
3441	1474	1079	0	342
3444	1473	1078	0	340
3447	1476	1077	0	336
3450	1477	1077	0	334
3453	1477	1077	0	329
3456	1477	1077	0	324
3459	1477	1077	0	322
3462	1478	1077	0	321
3465	1477	1077	0	319
3468	1476	1077	0	319
3471	1476	1077	0	321
3474	1476	1078	0	318
3477	1477	1077	0	320
3480	1476	1075	0	313
3483	1476	1072	0	315
3486	1476	1071	0	314
3489	1477	1071	0	314
3492	1477	1068	0	307
3495	1477	1066	0	306
3498	1477	1065	0	305
3501	1477	1064	0	306
3504	1478	1061	0	303
3507	1478	1062	0	307
3510	1478	1064	0	315
3513	1478	1065	0	310
3516	1478	1066	0	309
3519	1478	1066	0	308
3522	1478	1067	0	308
3525	1478	1067	0	306
3528	1477	1067	0	305
3531	1477	1067	0	303
3534	1478	1067	0	308
3537	1478	1067	0	305
3540	1478	1068	0	308
3543	1478	1070	0	310
3546	1477	1071	0	312
3549	1476	1071	0	314
3552	1476	1071	0	314
3555	1475	1072	0	315
3558	1476	1072	0	315
3561	1476	1072	0	315
3564	1476	1072	0	313
3567	1476	1072	0	316
3570	1476	1071	0	314
3573	1477	1072	0	313
3576	1476	1073	0	314
3579	1474	1074	0	320
3582	1474	1073	0	324
3585	1475	1072	0	321
3588	1474	1072	0	321
3591	1474	1072	0	321
3594	1476	1070	0	317
3597	1476	1066	0	306
3600	1476	1063	0	302
3603	1476	1062	0	302
3606	1476	1062	0	303
3609	1475	1061	0	302
3612	1474	1060	0	303
3615	1472	1060	0	303
3618	1470	1060	0	307
3621	1471	1060	0	309
3624	1471	1058	0	306
3627	1471	1059	0	308
3630	1471	1060	0	306
3633	1471	1062	0	301
3636	1470	1064	0	303
3639	1471	1065	0	304
3642	1470	1066	0	298
3645	1469	1068	0	296
3648	1467	1069	0	296
3651	1468	1071	0	298
3654	1468	1072	0	298
3657	1468	1073	0	300
3660	1468	1074	0	296
3663	1467	1075	0	291
3666	1468	1076	0	294
3669	1469	1075	0	295
3672	1470	1075	0	298
3675	1469	1076	0	295
3678	1470	1077	0	299
3681	1471	1080	0	298
3684	1473	1080	0	300
3687	1475	1083	0	310
3690	1475	1079	0	309
3693	1473	1083	0	306
3696	1471	1086	0	302
3699	1472	1083	0	307
3702	1471	1084	0	305
3705	1471	1084	0	306
3708	1471	1085	0	308
3711	1470	1086	0	307
3714	1470	1086	0	307
3717	1470	1086	0	303
3720	1471	1085	0	306
3723	1470	1089	0	305
3726	1471	1087	0	305
3729	1472	1087	0	302
3732	1474	1088	0	295
3735	1475	1089	0	292
3738	1476	1088	0	279
3741	1476	1086	0	280
3744	1475	1086	0	274
3747	1476	1086	0	268
3750	1478	1086	0	264
3753	1479	1086	0	263
3756	1478	1087	0	263
3759	1479	1088	0	261
3762	1480	1088	0	264
3765	1481	1089	0	264
3768	1480	1089	0	265
3771	1481	1087	0	269
3774	1481	1087	0	269
3777	1481	1086	0	271
3780	1480	1086	0	273
3783	1480	1086	0	280
3786	1480	1084	0	286
3789	1481	1083	0	287
3792	1480	1082	0	293
3795	1479	1082	0	295
3798	1479	1084	0	298
3801	1479	1084	0	301
3804	1479	1083	0	305
3807	1480	1083	0	305
3810	1480	1084	0	307
3813	1480	1083	0	307
3816	1481	1084	0	308
3819	1481	1083	0	312
3822	1481	1083	0	313
3825	1479	1083	0	317
3828	1479	1084	0	317
3831	1479	1083	0	317
3834	1479	1083	0	319
3837	1480	1083	0	318
3840	1480	1083	0	318
3843	1479	1083	0	319
3846	1479	1083	0	318
3849	1480	1083	0	319
3852	1479	1083	0	318
3855	1479	1084	0	316
3858	1480	1084	0	315
3861	1480	1085	0	315
3864	1480	1085	0	313
3867	1480	1085	0	313
3870	1479	1085	0	308
3873	1481	1083	0	303
3876	1482	1083	0	291
3879	1482	1083	0	291
3882	1481	1081	0	290
3885	1480	1080	0	288
3888	1480	1081	0	292
3891	1480	1081	0	293
3894	1478	1082	0	290
3897	1479	1082	0	292
3900	1479	1082	0	292
3903	1478	1082	0	293
3906	1478	1082	0	293
3909	1478	1082	0	292
3912	1478	1083	0	293
3915	1479	1084	0	292
3918	1479	1084	0	291
3921	1480	1083	0	288
3924	1481	1083	0	290
3927	1482	1083	0	291
3930	1482	1084	0	282
3933	1483	1084	0	274
3936	1481	1083	0	260
3939	1482	1082	0	251
3942	1484	1082	0	250
3945	1484	1083	0	249
3948	1485	1083	0	251
3951	1485	1083	0	250
3954	1486	1083	0	250
3957	1486	1083	0	252
3960	1486	1083	0	253
3963	1487	1083	0	253
3966	1487	1082	0	252
3969	1487	1081	0	252
3972	1487	1080	0	251
3975	1488	1078	0	251
3978	1488	1078	0	252
3981	1486	1079	0	252
3984	1486	1079	0	254
3987	1487	1079	0	255
3990	1487	1080	0	254
3993	1487	1082	0	252
3996	1486	1079	0	252
3999	1484	1079	0	246
4002	1484	1078	0	239
4005	1485	1077	0	242
4008	1485	1075	0	246
4011	1486	1075	0	252
4014	1487	1073	0	251
4017	1488	1073	0	252
4020	1487	1073	0	251
4023	1487	1072	0	252
4026	1486	1072	0	246
4029	1486	1071	0	242
4032	1487	1072	0	241
4035	1488	1073	0	238
4038	1488	1073	0	236
4041	1489	1073	0	234
4044	1489	1074	0	236
4047	1489	1074	0	233
4050	1489	1074	0	232
4053	1490	1073	0	231
4056	1490	1073	0	229
4062	1492	1075	0	228
4065	1493	1076	0	229
4068	1497	1076	0	229
4071	1497	1076	0	227
4074	1498	1076	0	227
4077	1498	1075	0	228
4080	1497	1076	0	229
4083	1497	1076	0	230
4086	1497	1076	0	233
4089	1497	1076	0	236
4092	1497	1076	0	235
4095	1497	1076	0	236
4098	1497	1076	0	235
4101	1497	1076	0	236
4104	1497	1076	0	236
4107	1497	1076	0	235
4110	1496	1076	0	235
4113	1497	1076	0	236
4116	1497	1076	0	236
4119	1497	1076	0	237
4122	1497	1076	0	238
4125	1497	1075	0	238
4128	1496	1075	0	234
4131	1495	1074	0	237
4134	1493	1074	0	241
4140	1490	1076	0	238
4143	1488	1077	0	242
4146	1487	1078	0	238
4149	1486	1077	0	239
4152	1485	1078	0	239
4155	1485	1077	0	239
4158	1486	1077	0	241
4161	1486	1076	0	239
4164	1486	1075	0	241
4167	1486	1075	0	241
4170	1486	1074	0	242
4173	1487	1075	0	243
4176	1488	1075	0	242
4179	1488	1075	0	241
4182	1488	1075	0	240
4185	1488	1075	0	241
4188	1488	1075	0	241
4191	1489	1076	0	240
4194	1490	1076	0	239
4197	1489	1077	0	240
4200	1489	1076	0	240
4203	1489	1076	0	239
4206	1488	1075	0	239
4209	1488	1076	0	239
4212	1486	1075	0	238
4215	1486	1074	0	238
4218	1486	1075	0	244
4221	1485	1076	0	241
4224	1482	1076	0	240
4227	1481	1076	0	238
4230	1482	1075	0	235
4233	1482	1075	0	236
4236	1482	1076	0	239
4239	1482	1076	0	239
4242	1482	1075	0	240
4245	1481	1075	0	240
4248	1481	1076	0	240
4251	1481	1075	0	241
4254	1481	1075	0	239
4257	1481	1075	0	240
4260	1482	1075	0	242
4263	1482	1074	0	242
4266	1482	1074	0	240
4269	1482	1075	0	241
4272	1482	1075	0	241
4275	1484	1075	0	244
4278	1485	1075	0	245
4281	1483	1074	0	243
4284	1483	1074	0	245
4287	1483	1074	0	245
4290	1483	1074	0	244
4293	1483	1074	0	245
4296	1483	1074	0	245
4299	1483	1074	0	246
4302	1484	1074	0	248
4305	1485	1074	0	251
4308	1485	1075	0	252
4311	1486	1076	0	252
4314	1486	1077	0	254
4317	1486	1076	0	255
4320	1486	1075	0	252
4323	1485	1075	0	250
4326	1485	1076	0	247
4329	1485	1077	0	247
4332	1484	1078	0	246
4335	1486	1078	0	244
4338	1486	1076	0	243
4341	1485	1078	0	245
4344	1483	1079	0	246
4347	1483	1080	0	244
4350	1483	1080	0	244
4353	1483	1079	0	245
4356	1484	1078	0	247
4359	1483	1078	0	249
4362	1483	1078	0	247
4365	1485	1077	0	248
4368	1485	1076	0	248
4371	1485	1075	0	248
4374	1486	1075	0	244
4377	1487	1075	0	247
4380	1486	1077	0	244
4383	1485	1078	0	242
4386	1486	1077	0	244
4389	1486	1078	0	241
4392	1487	1078	0	240
4395	1487	1077	0	239
4398	1487	1076	0	241
4401	1488	1077	0	244
4404	1488	1079	0	244
4407	1488	1079	0	245
4410	1487	1079	0	246
4413	1485	1082	0	246
4416	1483	1083	0	245
4419	1483	1083	0	247
4422	1481	1085	0	247
4425	1481	1085	0	244
4428	1481	1086	0	246
4431	1481	1086	0	245
4434	1481	1087	0	250
4437	1481	1086	0	248
4440	1481	1086	0	250
4443	1482	1083	0	251
4446	1485	1082	0	249
4449	1486	1081	0	249
4452	1483	1081	0	250
4455	1476	1084	0	249
4458	1474	1084	0	252
4461	1474	1082	0	259
4464	1474	1084	0	257
4467	1475	1085	0	262
4470	1474	1086	0	260
4473	1473	1085	0	260
4476	1473	1085	0	258
4479	1473	1084	0	258
4482	1474	1085	0	258
4485	1474	1085	0	258
4488	1475	1085	0	260
4491	1474	1084	0	263
4494	1474	1084	0	267
4497	1474	1085	0	267
4500	1475	1085	0	265
4503	1475	1085	0	265
4506	1475	1084	0	264
4509	1475	1084	0	265
4512	1475	1084	0	263
4515	1475	1084	0	264
4518	1475	1084	0	265
4521	1475	1084	0	264
4524	1475	1084	0	265
4527	1475	1084	0	264
4530	1475	1084	0	263
4533	1476	1084	0	260
4536	1476	1084	0	256
4539	1475	1084	0	252
4542	1475	1083	0	248
4545	1477	1080	0	248
4548	1477	1078	0	242
4551	1478	1078	0	239
4554	1477	1077	0	235
4557	1477	1077	0	234
4560	1476	1077	0	232
4563	1476	1076	0	232
4566	1476	1076	0	228
4569	1476	1076	0	230
4572	1476	1075	0	228
4575	1476	1075	0	226
4578	1475	1075	0	226
4581	1475	1074	0	224
4584	1475	1071	0	220
4587	1476	1070	0	219
4590	1478	1069	0	215
4593	1481	1066	0	216
4596	1482	1065	0	218
4599	1483	1064	0	217
4602	1484	1064	0	218
4605	1485	1063	0	218
4608	1487	1063	0	219
4611	1489	1063	0	219
4614	1490	1063	0	219
4617	1490	1062	0	219
4620	1490	1061	0	215
4623	1490	1062	0	214
4626	1490	1062	0	217
4629	1491	1062	0	215
4632	1491	1062	0	216
4635	1491	1063	0	216
4638	1491	1063	0	216
4641	1491	1062	0	217
4644	1491	1062	0	218
4647	1491	1062	0	217
4650	1491	1062	0	217
4653	1491	1062	0	216
4656	1492	1062	0	219
4659	1493	1062	0	220
4662	1493	1062	0	221
4665	1493	1062	0	220
4668	1493	1063	0	220
4671	1493	1063	0	220
4674	1492	1063	0	220
4677	1492	1063	0	219
4680	1492	1063	0	219
4683	1492	1063	0	219
4686	1493	1063	0	222
4689	1493	1063	0	222
4692	1493	1062	0	221
4695	1493	1063	0	220
4698	1492	1063	0	215
4701	1491	1063	0	215
4704	1491	1064	0	215
4707	1491	1063	0	215
4710	1491	1064	0	217
4713	1491	1064	0	219
4716	1491	1064	0	219
4722	1492	1064	0	220
4725	1492	1064	0	221
4728	1492	1064	0	219
4731	1492	1064	0	219
4734	1493	1063	0	220
4737	1492	1062	0	217
4740	1493	1062	0	220
4743	1493	1063	0	221
4746	1493	1063	0	220
4749	1491	1062	0	218
4752	1490	1061	0	221
4755	1491	1061	0	221
4758	1492	1062	0	225
4767	1491	1061	0	226
4770	1491	1062	0	226
4773	1491	1062	0	225
4776	1491	1063	0	224
4779	1490	1064	0	226
4782	1487	1066	0	228
4785	1484	1068	0	225
4788	1482	1069	0	227
4791	1482	1070	0	230
4794	1481	1071	0	233
4797	1482	1071	0	234
4800	1482	1072	0	238
4803	1482	1071	0	241
4806	1481	1072	0	242
4809	1480	1072	0	237
4812	1480	1072	0	225
4815	1482	1070	0	225
4818	1481	1069	0	224
4821	1482	1068	0	225
4824	1482	1068	0	224
4827	1482	1068	0	223
4830	1482	1068	0	224
4833	1482	1068	0	225
4836	1482	1067	0	221
4839	1483	1067	0	218
4842	1483	1067	0	216
4845	1483	1067	0	215
4848	1483	1067	0	214
4851	1483	1067	0	216
4854	1483	1067	0	217
4857	1483	1067	0	216
4860	1483	1068	0	215
4863	1483	1067	0	218
4866	1485	1068	0	222
4869	1486	1068	0	225
4872	1485	1069	0	224
4875	1486	1068	0	226
4878	1486	1068	0	226
4881	1486	1069	0	223
4884	1485	1069	0	223
4887	1484	1068	0	226
4890	1484	1068	0	226
4893	1485	1068	0	229
4896	1485	1068	0	229
4899	1485	1068	0	231
4902	1485	1067	0	232
4905	1486	1067	0	231
4908	1485	1067	0	232
4911	1485	1067	0	233
4914	1485	1068	0	232
4917	1485	1068	0	230
4920	1485	1068	0	230
4923	1484	1068	0	230
4926	1484	1068	0	229
4929	1483	1070	0	229
4932	1481	1073	0	223
4935	1480	1076	0	222
4938	1480	1077	0	221
4941	1480	1077	0	222
4944	1481	1071	0	227
4947	1481	1070	0	228
4950	1482	1069	0	228
4953	1483	1068	0	229
4956	1484	1067	0	232
4959	1484	1068	0	233
4962	1485	1068	0	234
4965	1486	1067	0	234
4968	1486	1068	0	237
4971	1487	1067	0	234
4974	1486	1067	0	241
4977	1486	1067	0	239
4980	1486	1066	0	241
4983	1486	1066	0	242
4986	1486	1066	0	243
4989	1486	1066	0	244
4992	1486	1066	0	245
4995	1486	1066	0	244
4998	1484	1066	0	238
5001	1483	1067	0	231
5004	1483	1067	0	227
5007	1482	1068	0	224
5010	1481	1069	0	224
5013	1482	1070	0	217
5016	1483	1070	0	217
5019	1486	1067	0	219
5022	1486	1069	0	224
5025	1486	1069	0	223
5028	1486	1068	0	223
5031	1486	1069	0	223
5034	1485	1069	0	222
5037	1484	1069	0	222
5040	1481	1069	0	215
5043	1482	1068	0	222
5046	1483	1069	0	224
5049	1487	1069	0	226
5052	1489	1068	0	229
5055	1491	1068	0	232
5058	1490	1068	0	233
5061	1490	1068	0	233
5064	1488	1066	0	236
5067	1488	1066	0	236
5070	1488	1066	0	233
5073	1489	1066	0	232
5076	1489	1066	0	231
5079	1490	1065	0	232
5082	1490	1064	0	231
5085	1491	1063	0	228
5088	1490	1063	0	227
5091	1490	1063	0	227
5094	1489	1063	0	229
5097	1488	1062	0	227
5100	1489	1062	0	227
5103	1489	1062	0	227
5106	1489	1062	0	227
5109	1489	1062	0	226
5112	1489	1062	0	225
5115	1489	1062	0	225
5118	1489	1061	0	224
5121	1489	1062	0	224
5124	1489	1062	0	224
5127	1489	1062	0	225
5130	1489	1061	0	228
5133	1489	1060	0	227
5136	1489	1060	0	227
5139	1489	1060	0	227
5142	1489	1060	0	225
5145	1489	1060	0	226
5148	1489	1060	0	225
5151	1489	1060	0	225
5154	1489	1061	0	227
5157	1489	1061	0	226
5160	1489	1061	0	227
5163	1489	1061	0	227
5166	1489	1061	0	227
5169	1489	1061	0	228
5172	1488	1061	0	227
5175	1488	1061	0	226
5178	1488	1061	0	225
5181	1487	1062	0	222
5184	1488	1062	0	222
5187	1488	1062	0	222
5190	1488	1062	0	222
5193	1487	1062	0	222
5196	1487	1062	0	223
5199	1485	1063	0	220
5202	1482	1066	0	219
5205	1480	1068	0	216
5208	1482	1068	0	209
5211	1482	1070	0	212
5214	1482	1070	0	212
5217	1484	1068	0	211
5220	1486	1068	0	208
5223	1486	1070	0	209
5226	1487	1069	0	208
5229	1488	1068	0	210
5232	1487	1069	0	212
5235	1487	1068	0	219
5238	1488	1068	0	222
5241	1488	1068	0	222
5244	1489	1069	0	223
5247	1489	1069	0	224
5250	1492	1069	0	228
5253	1494	1066	0	231
5256	1494	1066	0	239
5259	1497	1064	0	241
5262	1498	1062	0	244
5265	1498	1062	0	245
5268	1498	1061	0	243
5271	1498	1061	0	246
5274	1498	1060	0	245
5277	1497	1060	0	246
5280	1497	1060	0	247
5283	1496	1060	0	250
5286	1496	1060	0	249
5289	1496	1060	0	249
5292	1496	1060	0	250
5295	1496	1060	0	249
5298	1496	1060	0	249
5301	1496	1060	0	251
5304	1496	1060	0	250
5307	1496	1059	0	252
5310	1497	1060	0	258
5313	1497	1059	0	263
5316	1496	1061	0	270
5319	1496	1062	0	273
5322	1494	1063	0	277
5325	1491	1062	0	279
5328	1490	1060	0	283
5331	1490	1059	0	284
5334	1489	1058	0	286
5337	1487	1057	0	287
5340	1486	1057	0	287
5343	1485	1057	0	287
5346	1484	1056	0	288
5349	1484	1056	0	289
5352	1481	1054	0	288
5355	1480	1055	0	284
5358	1478	1055	0	284
5361	1473	1059	0	287
5364	1470	1060	0	287
5367	1471	1063	0	293
5370	1472	1063	0	298
5373	1471	1064	0	298
5376	1469	1062	0	283
5379	1468	1058	0	281
5382	1469	1057	0	281
5385	1470	1057	0	283
5388	1470	1058	0	282
5391	1470	1058	0	282
5394	1470	1058	0	283
5397	1471	1058	0	284
5400	1470	1058	0	278
5403	1470	1058	0	275
5406	1469	1059	0	273
5409	1470	1058	0	270
5412	1471	1058	0	270
5415	1472	1058	0	274
5418	1471	1058	0	272
5421	1471	1058	0	267
5424	1471	1058	0	266
5427	1471	1058	0	269
5430	1471	1059	0	265
5433	1471	1059	0	268
5436	1471	1058	0	266
5439	1472	1058	0	267
5442	1472	1058	0	268
5445	1472	1059	0	268
5448	1472	1059	0	265
5451	1469	1061	0	269
5454	1469	1061	0	266
5457	1468	1063	0	269
5460	1468	1065	0	271
5463	1467	1065	0	269
5466	1468	1066	0	269
5469	1469	1066	0	262
5472	1470	1067	0	264
5475	1470	1066	0	263
5478	1470	1067	0	264
5481	1468	1065	0	254
5484	1468	1064	0	252
5487	1467	1065	0	251
5490	1466	1066	0	243
5493	1464	1066	0	240
5496	1466	1065	0	239
5499	1466	1065	0	238
5502	1467	1066	0	240
5505	1468	1066	0	237
5508	1467	1066	0	235
5511	1466	1066	0	229
5514	1465	1066	0	227
5517	1466	1066	0	223
5520	1467	1066	0	225
5523	1470	1067	0	226
5526	1471	1067	0	226
5529	1471	1068	0	226
5532	1471	1068	0	229
5535	1470	1068	0	225
5538	1470	1068	0	226
5541	1471	1068	0	227
5544	1470	1068	0	227
5547	1471	1068	0	229
5550	1471	1068	0	230
5553	1471	1067	0	231
5556	1470	1067	0	230
5559	1470	1067	0	229
5562	1470	1066	0	227
5565	1470	1066	0	229
5568	1467	1066	0	227
5571	1465	1067	0	229
5574	1464	1064	0	226
5577	1465	1063	0	226
5580	1465	1063	0	227
5583	1466	1063	0	227
5586	1466	1063	0	225
5589	1466	1063	0	224
5592	1465	1063	0	221
5595	1464	1063	0	223
5598	1465	1063	0	222
5601	1465	1063	0	221
5604	1465	1063	0	220
5607	1465	1062	0	221
5610	1465	1061	0	221
5613	1463	1062	0	220
5616	1462	1063	0	219
5619	1460	1062	0	215
5622	1460	1062	0	220
5625	1459	1062	0	219
5628	1459	1063	0	221
5631	1459	1063	0	222
5634	1458	1064	0	224
5637	1458	1063	0	226
5640	1458	1062	0	222
5643	1459	1062	0	221
5646	1458	1061	0	222
5649	1458	1061	0	228
5652	1458	1060	0	228
5655	1457	1060	0	230
5658	1458	1059	0	228
5661	1458	1059	0	228
5664	1458	1058	0	229
5667	1458	1058	0	228
5670	1458	1057	0	229
5673	1459	1058	0	229
5676	1459	1058	0	231
5679	1459	1058	0	229
5682	1460	1057	0	229
5685	1461	1057	0	233
5688	1462	1057	0	233
5691	1463	1055	0	231
5694	1464	1054	0	227
5697	1464	1054	0	223
5700	1467	1054	0	225
5703	1472	1052	0	232
5706	1473	1051	0	235
5709	1475	1049	0	230
5712	1475	1049	0	228
5715	1475	1048	0	227
5718	1476	1047	0	231
5721	1476	1048	0	233
5724	1476	1048	0	235
5727	1476	1049	0	236
5730	1475	1051	0	233
5733	1475	1052	0	233
5736	1474	1052	0	233
5739	1472	1054	0	235
5742	1471	1054	0	233
5745	1470	1054	0	236
5748	1471	1055	0	236
5751	1472	1055	0	235
5754	1473	1055	0	238
5757	1475	1057	0	244
5760	1474	1057	0	246
5763	1473	1056	0	247
5766	1472	1056	0	248
5769	1471	1056	0	246
5772	1471	1055	0	246
5775	1471	1056	0	247
5778	1471	1058	0	250
5781	1471	1058	0	251
5784	1472	1060	0	252
5787	1472	1060	0	250
5790	1473	1060	0	251
5793	1473	1063	0	250
5796	1473	1065	0	244
5799	1474	1068	0	245
5802	1474	1071	0	242
5805	1474	1073	0	238
5808	1473	1074	0	236
5811	1473	1073	0	236
5814	1473	1073	0	236
5817	1473	1074	0	241
5820	1472	1073	0	238
5823	1473	1072	0	234
5826	1473	1072	0	233
5829	1473	1072	0	232
5832	1471	1072	0	228
5835	1469	1072	0	229
5838	1468	1074	0	232
5841	1467	1072	0	227
5844	1467	1072	0	230
5847	1467	1072	0	228
5850	1468	1072	0	227
5853	1468	1072	0	227
5856	1467	1071	0	228
5859	1467	1071	0	225
5862	1467	1070	0	227
5865	1464	1070	0	221
5868	1463	1069	0	223
5871	1464	1068	0	221
5874	1463	1069	0	220
5877	1462	1069	0	221
5880	1461	1068	0	218
5883	1460	1069	0	214
5886	1461	1069	0	210
5889	1461	1069	0	208
5892	1461	1069	0	209
5895	1461	1069	0	210
5898	1461	1069	0	211
5901	1461	1069	0	210
5904	1462	1069	0	209
5907	1463	1069	0	207
5910	1463	1069	0	208
5913	1462	1069	0	211
5916	1462	1069	0	209
5919	1462	1069	0	211
5922	1462	1069	0	211
5925	1462	1069	0	212
5928	1462	1069	0	212
5931	1461	1070	0	209
5934	1461	1070	0	206
5937	1462	1069	0	205
5940	1462	1070	0	205
5943	1462	1069	0	203
5946	1463	1069	0	200
5949	1463	1069	0	195
5952	1463	1069	0	193
5955	1463	1069	0	192
5958	1464	1070	0	192
5961	1464	1070	0	194
5964	1464	1069	0	196
5967	1463	1069	0	195
5970	1464	1068	0	191
5973	1464	1068	0	188
5976	1465	1068	0	185
5979	1466	1070	0	184
5982	1467	1071	0	184
5985	1468	1070	0	182
5988	1469	1071	0	181
5991	1470	1072	0	357
5994	1469	1074	0	357
5997	1469	1074	0	355
6000	1469	1074	0	356
6003	1468	1075	0	357
6006	1468	1075	0	358
6009	1468	1075	0	1
6012	1468	1075	0	359
[truncated: 992 more rows]
