# Supplementary material for: Markerless tracking of an entire honey bee colony
Source: Nat Commun. 2021 Mar 19;12:1733. doi: 10.1038/s41467-021-21769-1 (PMC7979864; doi:10.1038/s41467-021-21769-1)
Supplement: Supplementary file 4 — Description of Additional Supplementary Files [file 41467_2021_21769_MOESM4_ESM.zip › raw_source/fig_5_sup_fig_21_22/S1_trajectories/000333.txt]

1761	2517	1354	0	45
1764	2513	1359	0	53
1767	2511	1365	0	69
1770	2507	1372	0	73
1773	2505	1375	0	71
1776	2501	1380	0	74
1779	2500	1382	0	73
1782	2501	1382	0	69
1785	2500	1380	0	69
1788	2501	1381	0	69
1791	2501	1380	0	69
1794	2502	1382	0	70
1797	2503	1385	0	69
1800	2502	1384	0	69
1803	2503	1385	0	68
1806	2503	1386	0	68
1809	2502	1391	0	62
1812	2498	1398	0	58
1815	2497	1402	0	55
1818	2496	1407	0	57
1821	2497	1412	0	60
1824	2495	1411	0	62
1827	2493	1414	0	63
1830	2493	1417	0	65
1833	2491	1420	0	69
1836	2490	1424	0	67
1839	2489	1431	0	74
1842	2490	1433	0	67
1845	2488	1433	0	68
1848	2487	1432	0	66
1851	2486	1434	0	71
1854	2486	1437	0	73
1857	2486	1439	0	77
1860	2486	1443	0	83
1863	2484	1446	0	79
1866	2484	1449	0	80
1869	2484	1453	0	80
1872	2483	1454	0	83
1875	2481	1454	0	84
1878	2479	1455	0	86
1881	2478	1459	0	87
1884	2479	1462	0	87
1887	2478	1467	0	92
1890	2478	1473	0	95
1893	2480	1475	0	96
1896	2479	1479	0	97
1899	2479	1483	0	95
1902	2479	1485	0	92
1905	2476	1488	0	90
1908	2475	1489	0	87
1911	2479	1492	0	89
1914	2478	1493	0	87
1917	2478	1491	0	83
1920	2475	1490	0	76
1923	2474	1489	0	71
1926	2474	1488	0	70
1929	2474	1487	0	65
1932	2474	1487	0	66
1935	2473	1488	0	61
1938	2473	1488	0	59
1941	2472	1488	0	60
1944	2471	1488	0	57
1947	2469	1487	0	47
1950	2468	1486	0	45
1953	2467	1484	0	44
1956	2466	1484	0	44
1959	2465	1483	0	45
1962	2467	1485	0	33
1965	2466	1486	0	31
1968	2466	1486	0	31
1971	2466	1485	0	32
1974	2467	1486	0	30
1977	2467	1486	0	28
1980	2466	1486	0	29
1983	2466	1486	0	29
1986	2467	1486	0	29
1989	2467	1485	0	29
1992	2467	1486	0	29
1995	2468	1487	0	27
1998	2468	1487	0	25
2001	2468	1487	0	27
2004	2468	1486	0	27
2007	2468	1486	0	28
2010	2468	1487	0	29
2013	2468	1487	0	30
2016	2468	1486	0	29
2019	2468	1486	0	28
2022	2468	1487	0	26
2025	2469	1485	0	21
2028	2469	1484	0	17
2031	2469	1486	0	19
2034	2469	1488	0	12
2037	2468	1486	0	7
2040	2466	1484	0	4
2043	2466	1484	0	6
2046	2465	1484	0	6
2049	2464	1484	0	5
2052	2464	1485	0	5
2055	2462	1484	0	9
2058	2460	1484	0	12
2061	2459	1483	0	12
2064	2461	1485	0	8
2067	2460	1485	0	8
2070	2460	1483	0	10
2073	2460	1482	0	10
2076	2459	1480	0	13
2079	2458	1479	0	14
2082	2459	1476	0	17
2085	2459	1474	0	20
2088	2459	1473	0	18
2091	2459	1473	0	17
2094	2459	1473	0	18
2097	2459	1473	0	17
2100	2460	1474	0	16
2103	2460	1475	0	15
2106	2460	1475	0	16
2109	2460	1473	0	24
2112	2460	1473	0	22
2115	2460	1473	0	19
2118	2460	1474	0	18
2121	2460	1474	0	16
2124	2460	1474	0	16
2127	2460	1474	0	17
2130	2460	1474	0	15
2133	2460	1474	0	14
2136	2461	1474	0	14
2139	2461	1475	0	13
2142	2461	1475	0	14
2145	2461	1475	0	14
2148	2461	1474	0	14
2151	2460	1474	0	16
2154	2460	1474	0	16
2157	2460	1474	0	16
2160	2460	1474	0	16
2163	2460	1473	0	14
2166	2460	1474	0	15
2169	2459	1474	0	19
2172	2459	1474	0	15
2175	2459	1474	0	14
2178	2459	1474	0	19
2181	2460	1476	0	13
2184	2461	1476	0	13
2187	2461	1475	0	18
2190	2461	1475	0	20
2193	2461	1475	0	17
2196	2461	1474	0	17
2199	2462	1475	0	16
2202	2464	1476	0	19
2205	2464	1476	0	21
2208	2464	1475	0	21
2211	2464	1474	0	22
2214	2464	1472	0	27
2217	2464	1472	0	26
2220	2467	1474	0	23
2223	2466	1474	0	24
2226	2465	1475	0	24
2229	2465	1476	0	20
2232	2464	1476	0	20
2235	2464	1476	0	23
2238	2464	1476	0	24
2241	2464	1476	0	25
2244	2464	1477	0	25
2247	2463	1477	0	24
2250	2463	1477	0	24
2253	2463	1477	0	25
2256	2462	1477	0	24
2259	2462	1477	0	24
2262	2462	1477	0	24
2265	2462	1477	0	24
2268	2462	1476	0	20
2271	2462	1476	0	14
2274	2462	1474	0	15
2277	2464	1474	0	12
2280	2463	1473	0	14
2283	2462	1471	0	17
2286	2463	1471	0	17
2289	2463	1469	0	16
2292	2462	1469	0	15
2295	2462	1469	0	14
2298	2461	1469	0	15
2301	2460	1468	0	14
2304	2459	1468	0	15
2307	2459	1468	0	17
2310	2457	1467	0	18
2313	2459	1469	0	18
2316	2460	1472	0	19
2319	2462	1475	0	13
2322	2461	1475	0	16
2325	2461	1474	0	18
2328	2460	1475	0	17
2331	2460	1476	0	19
2334	2459	1476	0	17
2337	2458	1477	0	17
2340	2457	1476	0	18
2343	2455	1475	0	19
2346	2453	1475	0	20
2349	2452	1474	0	19
2352	2452	1474	0	19
2355	2452	1475	0	20
2358	2452	1474	0	18
2361	2452	1472	0	16
2364	2453	1474	0	20
2367	2452	1474	0	16
2370	2452	1473	0	12
2373	2454	1474	0	15
2376	2453	1472	0	14
2379	2453	1471	0	21
2382	2453	1471	0	21
2385	2453	1472	0	25
2388	2453	1473	0	24
2391	2453	1474	0	29
2394	2454	1474	0	26
2397	2454	1475	0	28
2400	2455	1476	0	28
2403	2456	1478	0	34
2406	2458	1479	0	38
2409	2458	1479	0	37
2412	2459	1478	0	36
2415	2461	1478	0	30
2418	2463	1480	0	28
2421	2463	1480	0	27
2424	2461	1480	0	26
2427	2461	1479	0	28
2430	2460	1478	0	29
2433	2461	1478	0	27
2436	2461	1478	0	26
2439	2461	1477	0	27
2442	2461	1478	0	26
2445	2460	1478	0	27
2448	2462	1478	0	24
2451	2461	1478	0	22
2454	2462	1478	0	20
2457	2461	1478	0	20
2460	2461	1479	0	25
2463	2461	1479	0	24
2466	2460	1477	0	27
2469	2460	1477	0	29
2472	2459	1478	0	31
2475	2458	1477	0	35
2478	2456	1478	0	37
2481	2456	1479	0	37
2484	2455	1479	0	37
2487	2455	1479	0	38
2490	2454	1479	0	40
2493	2454	1479	0	36
2496	2454	1479	0	37
2499	2455	1480	0	36
2502	2455	1480	0	36
2505	2455	1480	0	33
2508	2456	1480	0	34
2511	2456	1479	0	36
2514	2457	1481	0	33
2517	2458	1482	0	25
2520	2458	1484	0	27
2523	2458	1486	0	27
2526	2459	1484	0	29
2529	2461	1483	0	27
2532	2461	1484	0	27
2535	2462	1484	0	26
2538	2462	1484	0	23
2541	2462	1484	0	25
2544	2461	1483	0	22
2547	2461	1485	0	21
2550	2460	1487	0	24
2553	2461	1484	0	28
2556	2461	1483	0	29
2559	2462	1483	0	26
2562	2462	1483	0	25
2565	2462	1483	0	25
2568	2461	1483	0	24
2571	2461	1482	0	25
2574	2462	1484	0	27
2577	2462	1485	0	23
2580	2463	1484	0	22
2583	2463	1484	0	25
2586	2463	1484	0	26
2589	2463	1485	0	25
2592	2463	1485	0	23
2595	2462	1485	0	22
2598	2462	1484	0	22
2601	2461	1481	0	16
2604	2462	1480	0	23
2607	2461	1481	0	22
2610	2461	1481	0	21
2613	2461	1481	0	21
2616	2461	1482	0	21
2619	2461	1482	0	22
2622	2461	1483	0	20
2625	2461	1481	0	23
2628	2462	1478	0	25
2631	2463	1479	0	24
2634	2463	1478	0	22
2637	2463	1479	0	23
2640	2462	1479	0	23
2643	2462	1479	0	23
2646	2462	1478	0	24
2649	2463	1478	0	24
2652	2463	1478	0	24
2655	2463	1478	0	22
2658	2464	1479	0	12
2661	2464	1479	0	12
2664	2465	1480	0	10
2667	2464	1481	0	7
2670	2464	1481	0	7
2673	2465	1481	0	7
2676	2464	1480	0	7
2679	2464	1480	0	9
2682	2463	1480	0	14
2685	2463	1480	0	16
2688	2463	1480	0	17
2691	2463	1480	0	18
2694	2463	1480	0	18
2697	2463	1480	0	17
2700	2462	1480	0	17
2703	2462	1480	0	17
2706	2462	1480	0	19
2709	2463	1480	0	19
2712	2461	1481	0	19
2715	2462	1484	0	9
2718	2464	1484	0	5
2721	2464	1484	0	2
2724	2464	1485	0	1
2727	2463	1487	0	0
2730	2462	1488	0	0
2733	2461	1489	0	359
2736	2461	1491	0	1
2739	2461	1491	0	0
2742	2460	1491	0	2
2745	2459	1491	0	0
2748	2458	1491	0	359
2751	2457	1490	0	0
2754	2457	1490	0	0
2757	2457	1490	0	357
2760	2456	1490	0	357
2763	2455	1490	0	356
2766	2454	1491	0	356
2769	2454	1493	0	356
2772	2453	1493	0	355
2775	2453	1493	0	356
2778	2451	1493	0	355
2781	2450	1493	0	356
2784	2450	1493	0	357
2787	2451	1491	0	359
2790	2452	1492	0	357
2793	2452	1494	0	358
2796	2453	1495	0	356
2799	2452	1497	0	353
2802	2451	1497	0	353
2805	2450	1496	0	352
2808	2450	1495	0	350
2811	2450	1495	0	348
2814	2449	1495	0	346
2817	2449	1495	0	345
2820	2448	1495	0	346
2823	2448	1494	0	343
2826	2448	1493	0	345
2829	2448	1493	0	343
2832	2448	1492	0	346
2835	2448	1492	0	346
2838	2448	1492	0	345
2841	2448	1492	0	343
2844	2449	1492	0	344
2847	2449	1492	0	344
2850	2448	1493	0	342
2853	2448	1493	0	342
2856	2448	1492	0	343
2859	2448	1493	0	339
2862	2447	1493	0	336
2865	2447	1494	0	336
2868	2447	1495	0	337
2871	2447	1496	0	337
2874	2447	1496	0	337
2877	2446	1497	0	338
2880	2447	1498	0	343
2883	2447	1497	0	345
2886	2446	1498	0	347
2889	2447	1498	0	344
2892	2447	1498	0	342
2895	2447	1498	0	339
2898	2446	1498	0	340
2901	2444	1499	0	342
2904	2443	1500	0	343
2907	2444	1500	0	346
2910	2445	1501	0	347
2913	2444	1502	0	347
2916	2445	1502	0	347
2919	2445	1504	0	347
2922	2446	1504	0	347
2925	2446	1503	0	349
2928	2446	1504	0	349
2931	2447	1504	0	350
2934	2446	1504	0	348
2937	2445	1504	0	349
2940	2444	1504	0	349
2943	2443	1504	0	349
2946	2443	1504	0	347
2949	2442	1505	0	347
2952	2439	1506	0	348
2955	2437	1506	0	348
2958	2435	1506	0	352
2961	2435	1506	0	351
2964	2437	1506	0	348
2967	2437	1509	0	351
2970	2439	1515	0	357
2973	2442	1519	0	3
2976	2442	1519	0	8
2979	2440	1519	0	6
2982	2439	1518	0	6
2985	2439	1518	0	5
2988	2439	1517	0	6
2991	2439	1516	0	6
2994	2439	1517	0	7
2997	2439	1518	0	4
3000	2438	1519	0	4
3003	2437	1519	0	7
3006	2437	1520	0	6
3009	2436	1519	0	6
3012	2435	1515	0	20
3015	2435	1513	0	25
3018	2435	1512	0	31
3021	2435	1514	0	35
3024	2433	1515	0	42
3027	2434	1517	0	36
3030	2437	1521	0	32
3033	2437	1523	0	26
3036	2438	1524	0	23
3039	2439	1523	0	21
3042	2439	1523	0	23
3045	2440	1523	0	24
3048	2440	1523	0	26
3051	2440	1523	0	25
3054	2440	1523	0	22
3057	2439	1521	0	22
3060	2438	1520	0	26
3063	2439	1515	0	39
3066	2437	1517	0	33
3069	2440	1516	0	29
3072	2441	1516	0	28
3075	2441	1518	0	22
3078	2440	1521	0	20
3081	2439	1522	0	21
3084	2439	1522	0	19
3087	2439	1522	0	19
3090	2440	1522	0	20
3093	2440	1521	0	19
3096	2440	1520	0	17
3099	2440	1521	0	17
3102	2440	1525	0	15
3105	2439	1528	0	14
3108	2439	1528	0	13
3111	2439	1528	0	12
3114	2439	1528	0	11
3117	2440	1528	0	11
3120	2441	1527	0	14
3123	2440	1527	0	14
3126	2440	1526	0	16
3129	2441	1526	0	15
3132	2439	1527	0	9
3135	2438	1527	0	7
3138	2439	1526	0	7
3141	2439	1525	0	7
3144	2440	1524	0	8
3147	2440	1525	0	10
3150	2440	1525	0	15
3153	2440	1525	0	16
3156	2440	1525	0	14
3159	2441	1525	0	15
3162	2441	1525	0	14
3165	2442	1528	0	14
3168	2443	1528	0	14
3171	2444	1528	0	14
3174	2444	1527	0	15
3177	2444	1528	0	13
3180	2446	1527	0	13
3183	2444	1527	0	11
3186	2445	1527	0	11
3189	2444	1527	0	13
3192	2444	1527	0	11
3195	2444	1528	0	9
3198	2444	1527	0	10
3201	2443	1525	0	17
3204	2442	1525	0	17
3207	2442	1525	0	13
3210	2442	1524	0	12
3213	2443	1524	0	10
3216	2442	1524	0	11
3219	2443	1524	0	10
3222	2443	1524	0	9
3225	2442	1523	0	14
3228	2442	1521	0	17
3231	2442	1522	0	14
3234	2442	1522	0	14
3237	2443	1522	0	14
3240	2443	1522	0	12
3243	2443	1522	0	12
3246	2442	1522	0	14
3249	2443	1520	0	21
3252	2441	1519	0	19
3255	2441	1519	0	16
3258	2441	1518	0	19
3261	2443	1517	0	18
3264	2444	1518	0	17
3267	2443	1517	0	17
3270	2444	1513	0	26
3273	2444	1512	0	27
3276	2443	1511	0	24
3279	2441	1510	0	22
3282	2441	1511	0	17
3285	2442	1511	0	16
3288	2442	1511	0	17
3291	2441	1509	0	27
3294	2441	1510	0	22
3297	2443	1510	0	15
3300	2443	1509	0	18
3303	2443	1509	0	16
3306	2443	1508	0	19
3309	2443	1508	0	17
3312	2443	1507	0	19
3315	2443	1507	0	19
3318	2442	1507	0	18
3321	2442	1508	0	17
3324	2442	1508	0	17
3327	2442	1506	0	21
3330	2441	1505	0	29
3333	2442	1506	0	17
3336	2444	1507	0	13
3339	2444	1507	0	14
3342	2445	1507	0	14
3345	2444	1507	0	14
3348	2444	1507	0	12
3351	2444	1507	0	12
3354	2444	1507	0	10
3357	2444	1508	0	11
3360	2444	1508	0	10
3363	2443	1509	0	9
3366	2443	1509	0	9
3369	2443	1509	0	10
3372	2442	1510	0	9
3375	2442	1510	0	9
3378	2442	1510	0	9
3381	2442	1510	0	9
3384	2443	1510	0	8
3387	2444	1508	0	11
3390	2444	1508	0	13
3393	2445	1508	0	10
3396	2445	1508	0	9
3399	2444	1509	0	7
3402	2444	1509	0	5
3405	2445	1509	0	3
3408	2443	1508	0	5
3411	2443	1507	0	9
3414	2442	1507	0	9
3417	2442	1507	0	7
3420	2442	1507	0	8
3423	2440	1507	0	14
3426	2441	1507	0	16
3429	2440	1507	0	23
3432	2442	1509	0	19
3435	2442	1509	0	18
3438	2443	1510	0	11
3441	2443	1510	0	10
3444	2443	1510	0	9
3447	2443	1510	0	10
3450	2443	1509	0	4
3453	2444	1510	0	8
3456	2445	1510	0	9
3459	2446	1509	0	11
3462	2446	1507	0	14
3465	2447	1506	0	17
3468	2446	1506	0	19
3471	2447	1506	0	20
3474	2446	1506	0	22
3477	2447	1506	0	19
3480	2447	1507	0	20
3483	2447	1507	0	20
3486	2447	1507	0	21
3489	2447	1507	0	22
3492	2447	1507	0	20
3495	2447	1507	0	22
3498	2447	1507	0	21
3501	2447	1508	0	21
3504	2447	1508	0	20
3507	2447	1508	0	21
3510	2447	1508	0	22
3513	2446	1511	0	21
3516	2447	1513	0	20
3519	2447	1514	0	21
3522	2448	1515	0	18
3525	2447	1513	0	20
3528	2446	1516	0	22
3531	2446	1516	0	21
3534	2446	1515	0	26
3537	2446	1514	0	22
3540	2446	1514	0	23
3543	2445	1514	0	25
3546	2445	1516	0	25
3549	2446	1516	0	25
3552	2446	1516	0	25
3555	2446	1515	0	22
3558	2447	1514	0	18
3561	2448	1514	0	18
3564	2448	1514	0	18
3567	2448	1515	0	19
3570	2449	1516	0	19
3573	2450	1517	0	20
3576	2450	1518	0	19
3579	2449	1518	0	16
3582	2449	1517	0	16
3585	2449	1517	0	15
3588	2448	1517	0	16
3591	2448	1517	0	18
3594	2449	1516	0	19
3597	2449	1517	0	18
3600	2449	1518	0	17
3603	2450	1518	0	16
3606	2450	1518	0	14
3609	2450	1518	0	14
3612	2453	1517	0	11
3615	2453	1517	0	9
3618	2454	1517	0	7
3621	2453	1516	0	4
3624	2451	1516	0	2
3627	2452	1516	0	359
3630	2453	1516	0	359
3633	2453	1516	0	0
3636	2455	1516	0	2
3639	2455	1516	0	2
3642	2456	1517	0	359
3645	2457	1516	0	358
3648	2457	1516	0	0
3651	2457	1516	0	2
3654	2455	1515	0	5
3657	2454	1514	0	7
3660	2454	1514	0	4
3663	2455	1514	0	3
3666	2455	1515	0	2
3669	2455	1514	0	3
3672	2453	1514	0	3
3675	2453	1514	0	3
3678	2453	1514	0	4
3681	2454	1514	0	3
3684	2454	1513	0	2
3687	2454	1513	0	2
3690	2455	1513	0	3
3693	2455	1513	0	4
3696	2455	1514	0	5
3699	2455	1515	0	8
3702	2457	1517	0	11
3705	2458	1517	0	11
3708	2458	1516	0	13
3711	2459	1515	0	13
3714	2461	1517	0	16
3717	2463	1516	0	17
3720	2464	1515	0	20
3723	2464	1514	0	22
3726	2463	1514	0	24
3729	2463	1514	0	25
3732	2462	1513	0	26
3735	2463	1515	0	26
3738	2463	1515	0	26
3741	2463	1511	0	26
3744	2464	1512	0	26
3747	2463	1513	0	28
3750	2462	1512	0	23
3753	2462	1511	0	22
3756	2462	1511	0	22
3759	2462	1511	0	24
3762	2462	1510	0	23
3765	2462	1510	0	22
3768	2462	1510	0	20
3771	2462	1510	0	20
3774	2462	1510	0	20
3777	2463	1510	0	21
3780	2464	1510	0	21
3783	2464	1511	0	18
3786	2465	1512	0	19
3789	2465	1512	0	21
3792	2465	1512	0	18
3795	2466	1512	0	20
3798	2468	1512	0	20
3801	2467	1512	0	20
3804	2467	1512	0	18
3807	2466	1512	0	17
3810	2466	1512	0	18
3813	2466	1511	0	18
3816	2466	1510	0	19
3819	2466	1510	0	19
3822	2466	1506	0	20
3825	2466	1505	0	17
3828	2466	1504	0	17
3831	2466	1505	0	19
3834	2466	1509	0	25
3837	2465	1507	0	30
3840	2464	1508	0	29
3843	2464	1507	0	29
3846	2463	1505	0	29
3849	2464	1504	0	29
3852	2464	1502	0	25
3855	2465	1500	0	27
3858	2465	1498	0	30
3861	2465	1498	0	27
3864	2465	1498	0	22
3867	2465	1497	0	21
3870	2465	1498	0	19
3873	2466	1498	0	19
3876	2467	1498	0	19
3879	2468	1498	0	18
3882	2468	1498	0	18
3885	2469	1498	0	17
3888	2471	1498	0	18
3891	2471	1498	0	22
3894	2471	1499	0	21
3897	2470	1502	0	19
3900	2468	1503	0	21
3903	2464	1505	0	37
3906	2464	1506	0	47
3909	2466	1504	0	53
3912	2464	1505	0	55
3915	2466	1504	0	67
3918	2467	1503	0	62
3921	2469	1500	0	53
3924	2471	1501	0	55
3927	2473	1503	0	53
3930	2473	1502	0	48
3933	2473	1502	0	44
3936	2474	1501	0	38
3939	2475	1501	0	34
3942	2475	1500	0	35
3945	2475	1501	0	37
3948	2474	1499	0	40
3951	2474	1499	0	35
3954	2474	1497	0	39
3957	2474	1496	0	40
3960	2476	1496	0	37
3963	2476	1496	0	38
3966	2474	1497	0	38
3969	2473	1497	0	42
3972	2472	1497	0	43
3975	2472	1497	0	44
3978	2472	1497	0	47
3981	2472	1498	0	43
3984	2472	1499	0	45
3987	2474	1497	0	38
3990	2476	1496	0	36
3993	2476	1497	0	37
3996	2476	1498	0	36
3999	2477	1498	0	36
4002	2476	1498	0	36
4005	2475	1498	0	34
4008	2474	1499	0	34
4011	2473	1501	0	30
4014	2472	1501	0	29
4017	2472	1500	0	27
4020	2472	1501	0	28
4023	2471	1502	0	26
4026	2472	1502	0	27
4029	2471	1502	0	27
4032	2471	1505	0	29
4035	2471	1507	0	25
4038	2471	1508	0	23
4041	2471	1508	0	24
4044	2471	1508	0	23
4047	2471	1508	0	23
4050	2470	1508	0	23
4053	2470	1508	0	22
4056	2470	1508	0	22
4059	2470	1508	0	21
4062	2470	1508	0	23
4065	2470	1507	0	22
4068	2472	1504	0	20
4071	2472	1503	0	19
4074	2474	1503	0	18
4077	2474	1504	0	16
4080	2474	1504	0	17
4083	2475	1504	0	16
4086	2477	1504	0	17
4089	2477	1505	0	17
4092	2478	1505	0	15
4095	2477	1506	0	14
4098	2477	1505	0	11
4101	2477	1504	0	10
4104	2477	1504	0	9
4107	2478	1503	0	9
4110	2478	1504	0	12
4113	2479	1505	0	5
4116	2479	1503	0	5
4119	2481	1504	0	4
4122	2480	1503	0	9
4125	2481	1503	0	9
4128	2483	1503	0	7
4131	2483	1503	0	7
4134	2484	1503	0	5
4137	2484	1504	0	5
4140	2485	1505	0	5
4143	2487	1505	0	7
4146	2486	1505	0	10
4149	2485	1506	0	9
4152	2485	1505	0	17
4155	2485	1505	0	18
4158	2485	1505	0	14
4161	2485	1506	0	17
4164	2485	1505	0	21
4167	2484	1505	0	20
4170	2484	1505	0	19
4173	2485	1504	0	19
4176	2485	1504	0	18
4179	2485	1504	0	16
4182	2485	1504	0	14
4185	2485	1504	0	17
4188	2485	1504	0	18
4191	2485	1504	0	17
4194	2486	1504	0	19
4197	2486	1504	0	18
4200	2486	1504	0	19
4203	2486	1504	0	18
4206	2485	1504	0	18
4209	2484	1504	0	16
4212	2485	1504	0	17
4215	2485	1504	0	17
4218	2486	1504	0	17
4221	2485	1503	0	17
4224	2485	1503	0	14
4227	2485	1503	0	17
4230	2485	1503	0	15
4233	2485	1503	0	17
4236	2485	1502	0	16
4239	2484	1501	0	18
4242	2483	1502	0	16
4245	2484	1503	0	12
4248	2486	1504	0	16
4251	2486	1503	0	16
4254	2487	1502	0	16
4257	2486	1502	0	16
4260	2486	1501	0	16
4263	2486	1501	0	16
4266	2485	1500	0	15
4269	2485	1500	0	16
4272	2483	1501	0	19
4275	2483	1498	0	23
4278	2483	1499	0	24
4281	2482	1498	0	24
4284	2482	1497	0	23
4287	2482	1498	0	24
4290	2482	1498	0	22
4293	2482	1498	0	20
4296	2482	1498	0	20
4299	2481	1497	0	21
4302	2480	1497	0	22
4305	2481	1497	0	24
4308	2482	1497	0	29
4311	2482	1500	0	20
4314	2482	1499	0	20
4317	2482	1498	0	22
4320	2482	1499	0	24
4323	2481	1500	0	22
4326	2481	1500	0	19
4329	2480	1502	0	21
4332	2481	1501	0	19
4335	2481	1502	0	22
4338	2482	1502	0	18
4341	2484	1504	0	20
4344	2485	1506	0	20
4347	2485	1504	0	17
4350	2485	1503	0	18
4353	2486	1502	0	19
4356	2486	1501	0	19
4359	2486	1502	0	19
4362	2487	1503	0	16
4365	2488	1503	0	14
4368	2487	1504	0	15
4371	2486	1505	0	16
4374	2486	1505	0	16
4377	2486	1505	0	16
4380	2486	1505	0	19
4383	2486	1508	0	18
4386	2487	1515	0	21
4389	2487	1513	0	17
4392	2486	1509	0	13
4395	2486	1509	0	11
4398	2486	1508	0	9
4401	2486	1507	0	7
4404	2486	1507	0	8
4407	2486	1508	0	9
4410	2486	1508	0	11
4413	2486	1508	0	11
4416	2486	1508	0	12
4419	2486	1507	0	10
4422	2486	1507	0	8
4425	2486	1507	0	8
4428	2486	1507	0	8
4431	2486	1507	0	9
4434	2487	1507	0	8
4437	2487	1507	0	8
4440	2487	1507	0	8
4443	2487	1507	0	8
4446	2487	1506	0	8
4449	2487	1507	0	8
4452	2487	1507	0	8
4455	2488	1506	0	8
4458	2487	1506	0	7
4461	2487	1506	0	6
4464	2487	1506	0	6
4467	2487	1506	0	6
4470	2487	1506	0	6
4473	2487	1506	0	8
4476	2487	1506	0	7
4479	2487	1506	0	7
4482	2488	1506	0	6
4485	2488	1507	0	7
4488	2488	1507	0	6
4491	2488	1506	0	7
4494	2488	1506	0	7
4497	2488	1506	0	7
4500	2488	1506	0	7
4503	2488	1507	0	6
4506	2488	1507	0	6
4509	2488	1507	0	6
4512	2489	1507	0	6
4515	2488	1506	0	6
4518	2488	1506	0	7
4521	2488	1507	0	6
4524	2488	1507	0	6
4527	2488	1506	0	6
4530	2488	1507	0	7
4533	2488	1506	0	7
4536	2488	1506	0	6
4539	2488	1506	0	6
4542	2488	1506	0	7
4545	2488	1507	0	7
4548	2488	1506	0	6
4551	2488	1506	0	6
4554	2488	1506	0	6
4557	2488	1507	0	6
4560	2488	1506	0	6
4563	2488	1507	0	6
4566	2488	1507	0	7
4569	2488	1506	0	7
4572	2488	1506	0	7
4575	2488	1506	0	7
4578	2488	1506	0	7
4581	2488	1507	0	8
4584	2488	1506	0	7
4587	2488	1506	0	7
4590	2488	1507	0	8
4593	2488	1506	0	8
4596	2488	1506	0	8
4599	2488	1506	0	7
4602	2488	1506	0	7
4605	2488	1506	0	8
4608	2488	1506	0	8
4611	2488	1506	0	10
4614	2488	1505	0	9
4617	2489	1505	0	9
4620	2489	1505	0	10
4623	2488	1505	0	11
4626	2488	1506	0	9
4629	2487	1504	0	12
4632	2487	1504	0	13
4635	2488	1505	0	11
4638	2488	1505	0	12
4641	2488	1505	0	11
4644	2488	1505	0	11
4647	2488	1505	0	11
4650	2488	1505	0	10
4653	2488	1505	0	11
4656	2488	1505	0	11
4659	2488	1506	0	9
4662	2488	1506	0	10
4665	2488	1506	0	10
4668	2488	1506	0	9
4671	2488	1505	0	10
4674	2488	1506	0	8
4677	2487	1506	0	9
4680	2488	1506	0	9
4683	2488	1506	0	8
4686	2488	1506	0	8
4689	2488	1506	0	8
4692	2488	1506	0	8
4695	2488	1506	0	7
4698	2488	1506	0	7
4701	2488	1506	0	7
4704	2488	1506	0	7
4707	2488	1506	0	7
4710	2488	1506	0	7
4713	2488	1506	0	7
4716	2488	1506	0	8
4719	2488	1506	0	7
4722	2488	1506	0	8
4725	2488	1506	0	8
4728	2488	1506	0	8
4731	2488	1506	0	8
4734	2488	1506	0	8
4737	2488	1506	0	8
4740	2488	1506	0	8
4743	2488	1506	0	8
4746	2488	1506	0	9
4749	2488	1506	0	8
4752	2488	1506	0	8
4755	2488	1506	0	8
4758	2488	1506	0	8
4761	2488	1506	0	7
4764	2488	1506	0	8
4767	2488	1506	0	8
4770	2488	1506	0	8
4773	2488	1506	0	8
4776	2488	1506	0	8
4779	2488	1506	0	7
4782	2488	1506	0	7
4785	2488	1506	0	8
4788	2488	1506	0	8
4791	2488	1506	0	8
4794	2488	1506	0	8
4797	2488	1506	0	8
4800	2488	1506	0	9
4803	2488	1506	0	8
4806	2488	1506	0	9
4809	2488	1506	0	7
4812	2488	1506	0	8
4815	2488	1506	0	8
4818	2488	1506	0	9
4821	2488	1506	0	9
4824	2488	1506	0	10
4827	2488	1506	0	8
4830	2488	1506	0	8
4833	2488	1506	0	8
4836	2488	1506	0	8
4839	2488	1506	0	9
4842	2488	1506	0	10
4845	2488	1506	0	9
4848	2488	1506	0	8
4851	2488	1506	0	8
4854	2488	1506	0	10
4857	2488	1506	0	9
4860	2488	1507	0	9
4863	2488	1506	0	9
4866	2488	1506	0	9
4869	2488	1506	0	9
4872	2488	1506	0	10
4875	2488	1506	0	10
4878	2488	1506	0	10
4881	2489	1507	0	11
4884	2487	1504	0	16
4887	2487	1504	0	16
4890	2487	1504	0	16
4893	2487	1504	0	16
4896	2487	1505	0	18
4899	2487	1505	0	18
4902	2488	1506	0	18
4905	2488	1505	0	20
4908	2489	1506	0	25
4911	2488	1508	0	29
4914	2488	1509	0	27
4917	2488	1509	0	24
4920	2488	1509	0	25
4923	2488	1508	0	25
4926	2488	1508	0	27
4929	2488	1508	0	28
4932	2489	1506	0	28
4935	2489	1506	0	26
4938	2489	1506	0	21
4941	2489	1505	0	19
4944	2489	1504	0	19
4947	2488	1504	0	19
4950	2488	1504	0	18
4953	2488	1504	0	18
4956	2488	1504	0	18
4959	2487	1504	0	18
4962	2486	1504	0	17
4965	2486	1504	0	18
4968	2488	1503	0	18
4971	2488	1498	0	27
4974	2488	1492	0	37
4977	2489	1492	0	38
4980	2488	1491	0	35
4983	2488	1491	0	31
4986	2488	1492	0	33
4989	2489	1492	0	31
4992	2489	1492	0	33
4995	2489	1493	0	32
4998	2489	1492	0	34
5001	2488	1492	0	34
5004	2489	1494	0	27
5007	2488	1495	0	26
5010	2487	1495	0	25
5013	2487	1494	0	27
5016	2487	1495	0	24
5019	2488	1496	0	24
5022	2489	1496	0	24
5025	2490	1496	0	23
5028	2490	1496	0	23
5031	2488	1498	0	29
5034	2488	1499	0	30
5037	2487	1500	0	29
5040	2487	1500	0	29
5043	2487	1500	0	30
5046	2487	1500	0	31
5049	2487	1500	0	31
5052	2488	1499	0	24
5055	2488	1500	0	24
5058	2487	1500	0	23
5061	2488	1499	0	22
5064	2487	1498	0	22
5067	2486	1496	0	20
5070	2486	1495	0	21
5073	2485	1493	0	13
5076	2485	1491	0	14
5079	2486	1491	0	16
5082	2486	1494	0	14
5085	2485	1495	0	13
5088	2484	1492	0	12
5091	2483	1492	0	15
5094	2483	1491	0	15
5097	2483	1491	0	16
5100	2482	1492	0	18
5103	2480	1496	0	18
5106	2481	1498	0	15
5109	2482	1498	0	11
5112	2482	1498	0	13
5115	2482	1498	0	14
5118	2483	1499	0	14
5121	2484	1499	0	14
5124	2484	1499	0	13
5127	2485	1498	0	13
5130	2484	1500	0	12
5133	2484	1500	0	12
5136	2484	1500	0	10
5139	2484	1500	0	10
5142	2484	1500	0	11
5145	2484	1501	0	10
5148	2484	1501	0	7
5151	2484	1500	0	7
5154	2484	1499	0	9
5157	2484	1499	0	9
5160	2483	1500	0	11
5163	2484	1500	0	10
5166	2485	1499	0	11
5169	2485	1499	0	11
5172	2485	1499	0	12
5175	2484	1499	0	9
5178	2484	1500	0	7
5181	2485	1500	0	5
5184	2485	1499	0	3
5187	2485	1499	0	3
5190	2485	1499	0	2
5193	2485	1500	0	2
5196	2485	1500	0	4
5199	2485	1500	0	3
5202	2485	1500	0	359
5205	2484	1502	0	8
5208	2485	1503	0	10
5211	2485	1506	0	10
5214	2485	1505	0	9
5217	2484	1504	0	7
5220	2485	1503	0	6
5223	2485	1503	0	7
5226	2485	1503	0	6
5229	2485	1503	0	6
5232	2486	1503	0	5
5235	2485	1503	0	6
5238	2485	1503	0	7
5241	2485	1504	0	7
5244	2485	1504	0	7
5247	2485	1504	0	8
5250	2485	1504	0	7
5253	2485	1504	0	7
5256	2485	1503	0	8
5259	2486	1503	0	9
5262	2486	1503	0	6
5265	2487	1503	0	5
5268	2487	1503	0	4
5271	2487	1506	0	359
5274	2488	1508	0	356
5277	2489	1508	0	358
5280	2489	1508	0	0
5283	2489	1509	0	357
5286	2490	1509	0	357
5289	2490	1509	0	357
5292	2489	1509	0	358
5295	2489	1509	0	357
5298	2489	1509	0	358
5301	2489	1509	0	357
5304	2488	1509	0	357
5307	2488	1509	0	359
5310	2488	1509	0	358
5313	2487	1509	0	359
5316	2488	1509	0	357
5319	2488	1509	0	357
5322	2488	1509	0	358
5325	2488	1510	0	358
5328	2488	1509	0	358
5331	2488	1509	0	358
5334	2488	1509	0	358
5337	2488	1509	0	358
5340	2488	1509	0	357
5343	2488	1509	0	357
5346	2488	1509	0	357
5349	2488	1509	0	357
5352	2488	1509	0	358
5355	2488	1509	0	359
5358	2488	1509	0	359
5361	2488	1509	0	359
5364	2488	1509	0	358
5367	2488	1509	0	359
5370	2488	1509	0	359
5373	2488	1509	0	358
5376	2488	1509	0	359
5379	2488	1509	0	359
5382	2488	1509	0	359
5385	2487	1509	0	358
5388	2488	1510	0	1
5391	2488	1511	0	4
5394	2487	1511	0	2
5397	2487	1510	0	3
5400	2488	1511	0	6
5403	2488	1513	0	8
5406	2489	1511	0	5
5409	2489	1511	0	3
5412	2489	1510	0	2
5415	2490	1510	0	2
5418	2490	1511	0	0
5421	2490	1511	0	2
5424	2489	1511	0	2
5427	2489	1511	0	4
5430	2489	1511	0	2
5433	2489	1510	0	3
5436	2489	1510	0	3
5439	2488	1511	0	4
5442	2489	1512	0	6
5445	2489	1512	0	4
5448	2490	1511	0	0
5451	2487	1511	0	0
5454	2487	1511	0	0
5457	2488	1511	0	358
5460	2488	1511	0	356
5463	2488	1511	0	358
5466	2487	1512	0	358
5469	2484	1514	0	356
5472	2482	1514	0	354
5475	2481	1515	0	353
5478	2481	1516	0	354
5481	2478	1517	0	354
5484	2476	1518	0	352
5487	2475	1517	0	351
5490	2473	1518	0	353
5493	2466	1517	0	351
5496	2464	1517	0	351
5499	2466	1515	0	354
5502	2467	1514	0	355
5505	2469	1513	0	357
5508	2470	1512	0	358
5511	2470	1513	0	357
5514	2470	1513	0	354
5517	2469	1512	0	352
5520	2468	1512	0	351
5523	2467	1512	0	352
5526	2466	1511	0	351
5529	2464	1510	0	348
5532	2464	1510	0	347
5535	2464	1511	0	349
5538	2465	1512	0	351
5541	2466	1512	0	350
5544	2467	1512	0	349
5547	2467	1513	0	350
5550	2467	1513	0	351
5553	2467	1512	0	356
5556	2467	1512	0	351
5559	2468	1513	0	348
5562	2468	1514	0	350
5565	2470	1514	0	349
5568	2473	1515	0	351
5571	2475	1515	0	352
5574	2476	1516	0	351
5577	2479	1517	0	352
5580	2480	1518	0	350
5583	2480	1518	0	351
5586	2481	1518	0	350
5589	2481	1517	0	350
5592	2481	1517	0	350
5595	2481	1518	0	352
5598	2481	1519	0	354
5601	2481	1519	0	353
5604	2481	1520	0	356
5607	2481	1520	0	355
5610	2480	1520	0	354
5613	2482	1518	0	352
5616	2483	1518	0	352
5619	2482	1518	0	353
5622	2483	1521	0	351
5625	2481	1521	0	349
5628	2481	1521	0	347
5631	2482	1521	0	348
5634	2483	1521	0	349
5637	2483	1520	0	348
5640	2484	1520	0	350
5643	2483	1520	0	350
5646	2483	1520	0	347
5649	2484	1520	0	348
5652	2485	1519	0	347
5655	2485	1520	0	347
5658	2485	1520	0	349
5661	2485	1520	0	350
5664	2485	1521	0	350
5667	2485	1521	0	350
5670	2486	1520	0	349
5673	2486	1519	0	348
5676	2485	1519	0	348
5679	2485	1519	0	347
5682	2486	1519	0	344
5685	2486	1519	0	343
5688	2486	1519	0	344
5691	2485	1519	0	344
5694	2485	1519	0	343
5697	2485	1519	0	344
5700	2485	1518	0	347
5703	2486	1518	0	347
5706	2486	1519	0	348
5709	2486	1519	0	349
5712	2486	1519	0	347
5715	2485	1518	0	345
5718	2486	1518	0	346
5721	2486	1518	0	347
5724	2486	1518	0	348
5727	2486	1518	0	348
5730	2486	1518	0	347
5733	2486	1518	0	347
5736	2485	1518	0	345
5739	2485	1518	0	344
5742	2485	1518	0	344
5745	2486	1518	0	346
5748	2486	1518	0	346
5751	2487	1519	0	345
5754	2487	1517	0	351
5757	2484	1515	0	351
5760	2484	1515	0	350
5763	2483	1515	0	351
5766	2483	1515	0	350
5769	2483	1515	0	349
5772	2483	1515	0	350
5775	2483	1515	0	350
5778	2482	1514	0	351
5781	2482	1514	0	351
5784	2482	1514	0	354
5787	2482	1514	0	353
5790	2482	1513	0	355
5793	2482	1513	0	353
5796	2482	1513	0	354
5799	2483	1513	0	353
5802	2482	1511	0	352
5805	2482	1511	0	351
5808	2483	1511	0	352
5811	2483	1511	0	351
5814	2483	1511	0	352
5817	2483	1511	0	351
5820	2483	1511	0	351
5823	2482	1511	0	349
5826	2482	1511	0	348
5829	2482	1511	0	347
5832	2482	1510	0	347
5835	2483	1510	0	347
5838	2483	1510	0	346
5841	2483	1511	0	346
5844	2483	1511	0	345
5847	2483	1511	0	344
5850	2483	1511	0	343
5853	2484	1512	0	343
5856	2485	1512	0	343
5859	2485	1512	0	342
5862	2485	1512	0	338
5865	2485	1512	0	335
5868	2485	1511	0	334
5871	2486	1512	0	334
5874	2486	1512	0	335
5877	2485	1512	0	333
5880	2485	1512	0	332
5883	2485	1511	0	333
5886	2486	1512	0	332
5889	2486	1513	0	331
5892	2485	1512	0	335
5895	2485	1512	0	333
5898	2486	1512	0	334
5901	2486	1512	0	335
5904	2486	1512	0	336
5907	2486	1512	0	336
5910	2486	1512	0	336
5913	2486	1512	0	335
5916	2486	1512	0	335
5919	2486	1512	0	339
5922	2486	1512	0	337
5925	2486	1512	0	337
5928	2487	1511	0	337
5931	2487	1511	0	336
5934	2487	1511	0	337
5937	2487	1511	0	338
5940	2487	1511	0	336
5943	2487	1511	0	336
5946	2487	1512	0	337
5949	2487	1512	0	337
5952	2487	1512	0	338
5955	2487	1512	0	339
5958	2487	1512	0	339
5961	2487	1512	0	340
5964	2487	1512	0	338
5967	2487	1512	0	338
5970	2487	1512	0	338
5973	2487	1512	0	338
5976	2487	1512	0	338
5979	2487	1512	0	338
5982	2487	1512	0	337
5985	2487	1512	0	339
5988	2487	1512	0	339
5991	2487	1512	0	337
5994	2487	1512	0	335
5997	2487	1512	0	336
6000	2487	1512	0	336
6003	2487	1512	0	339
6006	2487	1512	0	339
6009	2487	1512	0	340
6012	2487	1512	0	339
6015	2487	1512	0	339
6018	2487	1512	0	339
6021	2487	1512	0	339
6024	2487	1512	0	339
6027	2487	1512	0	339
6030	2487	1512	0	340
6033	2487	1512	0	339
6036	2487	1512	0	339
6039	2487	1512	0	339
6042	2487	1512	0	339
6045	2487	1512	0	340
6048	2487	1512	0	340
6051	2487	1512	0	339
6054	2487	1512	0	339
6057	2487	1512	0	339
6060	2487	1512	0	340
6063	2487	1512	0	340
6066	2487	1512	0	339
6069	2487	1512	0	339
6072	2487	1512	0	339
6075	2487	1512	0	339
6078	2487	1512	0	339
6081	2487	1512	0	340
6084	2487	1512	0	339
6087	2487	1512	0	339
6090	2487	1512	0	339
6093	2487	1512	0	338
6096	2487	1512	0	339
6099	2488	1512	0	339
6102	2487	1512	0	339
6105	2487	1512	0	338
6108	2487	1513	0	337
6111	2487	1512	0	337
6114	2487	1512	0	338
6117	2487	1512	0	339
6120	2487	1512	0	339
6123	2487	1512	0	339
6126	2487	1512	0	339
6129	2488	1512	0	339
6132	2488	1512	0	340
6135	2488	1512	0	339
6138	2487	1512	0	340
6141	2488	1512	0	340
6144	2488	1512	0	340
6147	2488	1512	0	340
6150	2488	1512	0	340
6153	2488	1512	0	340
6156	2488	1512	0	339
6159	2488	1512	0	340
6162	2488	1512	0	340
6165	2488	1512	0	340
6168	2488	1512	0	340
6171	2488	1512	0	339
6174	2488	1513	0	338
6177	2488	1512	0	338
6180	2488	1513	0	339
6183	2488	1513	0	339
6186	2488	1513	0	339
6189	2488	1513	0	339
6192	2488	1513	0	338
6195	2488	1513	0	339
6198	2488	1513	0	339
6201	2488	1513	0	339
6204	2488	1513	0	339
6207	2488	1513	0	339
6210	2488	1513	0	339
6213	2488	1513	0	339
6216	2488	1513	0	339
6219	2488	1513	0	338
6222	2488	1513	0	338
6225	2488	1513	0	339
6228	2488	1513	0	339
6231	2488	1513	0	340
6234	2488	1513	0	339
6237	2488	1513	0	339
6240	2488	1512	0	340
6243	2488	1512	0	339
6246	2488	1513	0	339
6249	2488	1513	0	339
6252	2488	1513	0	339
6255	2488	1513	0	338
6258	2488	1513	0	339
6261	2488	1513	0	339
6264	2488	1513	0	338
6267	2488	1513	0	339
6270	2488	1513	0	338
6273	2488	1513	0	339
6276	2488	1513	0	339
6279	2488	1513	0	339
6282	2488	1513	0	340
6285	2488	1513	0	339
6288	2488	1513	0	339
6291	2488	1513	0	339
6294	2488	1513	0	339
6297	2488	1513	0	339
6300	2488	1513	0	338
6303	2488	1513	0	338
6306	2488	1513	0	338
6309	2488	1513	0	340
6312	2488	1513	0	340
6315	2488	1512	0	340
6318	2488	1513	0	338
6321	2488	1513	0	338
6324	2488	1513	0	337
6327	2488	1513	0	337
6330	2488	1512	0	337
6333	2488	1513	0	337
6336	2488	1512	0	337
6339	2488	1513	0	337
6342	2488	1513	0	337
6345	2488	1513	0	336
6348	2488	1513	0	336
6351	2488	1513	0	336
6354	2488	1513	0	337
6357	2488	1513	0	336
6360	2488	1513	0	337
6363	2488	1513	0	337
6366	2489	1513	0	339
6369	2488	1513	0	339
6372	2488	1513	0	340
6375	2488	1513	0	338
6378	2488	1513	0	338
6381	2488	1513	0	338
6384	2488	1513	0	338
6387	2488	1513	0	338
6390	2488	1513	0	338
6393	2488	1512	0	337
6396	2488	1513	0	337
6399	2488	1513	0	337
6402	2488	1512	0	338
6405	2488	1512	0	338
6408	2488	1513	0	338
6411	2488	1512	0	338
6414	2488	1513	0	338
6417	2488	1513	0	337
6420	2488	1513	0	338
6423	2488	1513	0	338
6426	2488	1512	0	337
6429	2488	1512	0	339
6432	2488	1513	0	339
6435	2488	1512	0	339
6438	2488	1512	0	338
6441	2488	1512	0	337
6444	2488	1512	0	338
6447	2488	1513	0	338
6450	2488	1512	0	336
6453	2488	1512	0	338
6456	2488	1512	0	338
6459	2488	1513	0	338
6462	2488	1513	0	339
6465	2488	1513	0	339
6468	2488	1513	0	338
6471	2488	1513	0	338
6474	2488	1512	0	339
6477	2488	1513	0	340
6480	2488	1513	0	339
6483	2488	1513	0	340
6486	2488	1513	0	339
6489	2488	1513	0	339
6492	2488	1513	0	339
6495	2488	1513	0	339
6498	2488	1513	0	338
6501	2488	1513	0	339
6504	2488	1513	0	338
6507	2488	1513	0	338
6510	2488	1513	0	337
6513	2488	1513	0	338
6516	2488	1513	0	338
6519	2488	1513	0	337
6522	2488	1513	0	338
6525	2488	1513	0	338
6528	2488	1513	0	337
6531	2488	1513	0	338
6534	2488	1513	0	337
6537	2488	1513	0	337
6540	2488	1513	0	338
6543	2488	1513	0	338
6546	2488	1513	0	337
6549	2488	1513	0	337
6552	2488	1513	0	338
6555	2488	1513	0	338
6558	2488	1513	0	337
6561	2488	1513	0	338
6564	2488	1513	0	337
6567	2488	1513	0	338
6570	2488	1513	0	338
6573	2488	1513	0	338
6576	2488	1513	0	337
6579	2488	1512	0	337
6582	2488	1513	0	337
6585	2488	1513	0	338
6588	2488	1513	0	337
6591	2488	1513	0	337
6594	2488	1513	0	338
6597	2488	1513	0	337
6600	2488	1513	0	337
6603	2488	1512	0	338
6606	2488	1513	0	337
6609	2488	1513	0	338
6612	2488	1513	0	338
6615	2488	1513	0	339
6618	2488	1513	0	337
6621	2488	1513	0	338
6624	2488	1513	0	338
6627	2488	1513	0	338
6630	2488	1513	0	337
6633	2488	1513	0	337
6636	2488	1513	0	337
6639	2488	1513	0	337
6642	2488	1513	0	337
6645	2488	1513	0	337
6648	2488	1513	0	337
6651	2488	1513	0	338
6654	2488	1513	0	337
6657	2488	1513	0	338
6660	2488	1513	0	337
6663	2488	1513	0	338
6666	2488	1513	0	337
6669	2488	1513	0	337
6672	2488	1513	0	337
6675	2488	1513	0	337
6678	2488	1513	0	337
6681	2488	1513	0	337
6684	2488	1513	0	337
6687	2488	1513	0	336
6690	2488	1513	0	338
6693	2488	1513	0	337
6696	2488	1513	0	337
6699	2488	1513	0	336
6702	2488	1513	0	337
6705	2488	1513	0	337
6708	2488	1513	0	337
6711	2488	1513	0	337
6714	2488	1513	0	338
6717	2488	1513	0	337
6720	2488	1513	0	337
6723	2488	1513	0	337
6726	2488	1513	0	337
6729	2488	1513	0	337
6732	2488	1513	0	337
6735	2488	1513	0	337
6738	2488	1513	0	337
6741	2488	1513	0	337
6744	2488	1513	0	337
6747	2488	1513	0	337
6750	2488	1513	0	337
6753	2488	1513	0	337
6756	2488	1513	0	338
6759	2488	1513	0	337
6762	2488	1513	0	338
6765	2488	1513	0	338
6768	2488	1513	0	338
6771	2488	1513	0	337
6774	2488	1513	0	337
6777	2488	1513	0	337
6780	2488	1513	0	337
6783	2488	1513	0	337
6786	2488	1513	0	337
6789	2488	1513	0	337
6792	2488	1513	0	337
6795	2488	1513	0	338
6798	2488	1513	0	338
6801	2488	1513	0	337
6804	2488	1513	0	337
6807	2488	1513	0	337
6810	2488	1513	0	337
6813	2488	1513	0	337
6816	2488	1513	0	337
6819	2488	1513	0	338
6822	2488	1513	0	337
6825	2488	1513	0	337
6828	2488	1513	0	337
6831	2488	1513	0	337
6834	2488	1513	0	337
6837	2488	1513	0	337
6840	2488	1513	0	337
6843	2488	1513	0	337
6846	2488	1513	0	337
6849	2488	1513	0	337
6852	2488	1513	0	337
6855	2488	1513	0	338
6858	2488	1513	0	338
6861	2488	1513	0	338
6864	2488	1513	0	339
6867	2488	1513	0	338
6870	2489	1513	0	338
6873	2489	1513	0	338
6876	2489	1513	0	340
6879	2488	1513	0	339
6882	2488	1513	0	337
6885	2488	1513	0	339
6888	2489	1513	0	337
6891	2489	1513	0	334
6894	2488	1512	0	338
6897	2489	1513	0	338
6900	2489	1513	0	337
6903	2489	1513	0	336
6906	2488	1513	0	335
6909	2488	1513	0	338
6912	2488	1512	0	337
6915	2488	1512	0	336
6918	2488	1512	0	335
6921	2488	1512	0	336
6924	2488	1512	0	337
6927	2488	1512	0	336
6930	2488	1512	0	337
6933	2488	1512	0	336
6936	2487	1512	0	336
6939	2487	1512	0	336
6942	2487	1512	0	336
6945	2487	1512	0	336
6948	2488	1512	0	335
6951	2487	1513	0	336
6954	2488	1513	0	337
6957	2488	1513	0	337
6960	2488	1513	0	337
6963	2488	1513	0	337
6966	2488	1513	0	337
6969	2488	1513	0	336
6972	2488	1513	0	337
6975	2488	1513	0	336
6978	2488	1513	0	337
6981	2488	1513	0	335
6984	2487	1513	0	336
6987	2487	1513	0	336
6990	2487	1513	0	335
6993	2487	1513	0	334
6996	2487	1513	0	334
6999	2488	1513	0	335
7002	2487	1514	0	337
7005	2487	1514	0	337
7008	2487	1513	0	337
7011	2488	1513	0	337
7014	2488	1514	0	335
7017	2488	1514	0	335
7020	2488	1513	0	336
7023	2487	1513	0	335
7026	2487	1514	0	336
7029	2487	1514	0	334
7032	2486	1515	0	331
7035	2485	1515	0	329
7038	2484	1516	0	327
7041	2483	1516	0	326
7044	2483	1517	0	329
7047	2482	1517	0	334
7050	2482	1517	0	336
7053	2481	1517	0	334
7056	2480	1516	0	335
7059	2480	1516	0	336
7062	2481	1516	0	336
7065	2481	1517	0	335
7068	2481	1516	0	336
7071	2482	1516	0	336
7074	2483	1517	0	335
7077	2483	1517	0	334
7080	2485	1517	0	339
7083	2486	1518	0	339
7086	2486	1518	0	339
7089	2486	1517	0	338
7092	2486	1518	0	342
7095	2486	1518	0	341
7098	2486	1518	0	340
7101	2486	1517	0	342
7104	2486	1517	0	340
7107	2485	1517	0	339
7110	2485	1517	0	337
7113	2485	1517	0	336
7116	2485	1517	0	335
7119	2485	1517	0	336
7122	2486	1518	0	333
7125	2487	1520	0	323
7128	2488	1521	0	325
7131	2488	1521	0	327
7134	2488	1520	0	330
7137	2488	1521	0	329
7140	2488	1522	0	330
7143	2488	1522	0	333
7146	2488	1522	0	333
7149	2488	1521	0	329
7152	2487	1522	0	332
7155	2487	1522	0	331
7158	2487	1522	0	332
7161	2487	1521	0	332
7164	2487	1521	0	332
7167	2488	1521	0	333
7170	2488	1521	0	334
7173	2488	1522	0	334
7176	2489	1522	0	335
7179	2488	1523	0	335
7182	2487	1523	0	335
7185	2488	1522	0	334
7188	2488	1522	0	332
7191	2488	1523	0	333
7194	2488	1523	0	332
7197	2488	1524	0	333
7200	2490	1525	0	332
7203	2491	1525	0	330
7206	2492	1524	0	332
7209	2492	1526	0	331
7212	2492	1525	0	331
7215	2493	1525	0	333
7218	2493	1527	0	327
7221	2493	1529	0	322
7224	2492	1531	0	318
7227	2492	1531	0	317
7230	2491	1531	0	316
7233	2492	1532	0	319
7236	2492	1533	0	323
7239	2492	1534	0	328
7242	2491	1534	0	329
7245	2491	1533	0	325
7248	2490	1533	0	329
7251	2490	1533	0	326
7254	2490	1532	0	321
7257	2488	1531	0	324
7260	2488	1531	0	326
7263	2487	1531	0	326
7266	2487	1531	0	326
7269	2487	1530	0	325
7272	2487	1530	0	325
7275	2487	1530	0	325
7278	2488	1530	0	327
7281	2487	1530	0	328
7284	2487	1531	0	331
7287	2487	1531	0	330
7290	2487	1530	0	332
7293	2487	1531	0	334
7296	2486	1530	0	335
7299	2486	1530	0	333
7302	2486	1529	0	334
7305	2486	1529	0	331
7308	2486	1529	0	332
7311	2486	1529	0	333
7314	2486	1529	0	332
7317	2486	1529	0	332
7320	2486	1529	0	331
7323	2486	1529	0	333
7326	2486	1529	0	333
7329	2486	1529	0	332
7332	2485	1529	0	330
7335	2485	1529	0	330
7338	2485	1529	0	329
7341	2484	1530	0	328
7344	2483	1529	0	326
7347	2482	1529	0	323
7350	2481	1529	0	324
7353	2480	1529	0	324
7356	2480	1529	0	323
7359	2480	1529	0	322
7362	2480	1530	0	322
7365	2479	1529	0	320
7368	2478	1529	0	320
7371	2478	1529	0	317
7374	2477	1528	0	313
7377	2477	1529	0	310
7380	2476	1529	0	307
7383	2476	1529	0	305
7386	2475	1531	0	304
7389	2475	1531	0	306
7392	2476	1531	0	309
7395	2476	1534	0	311
7398	2478	1536	0	312
7401	2478	1537	0	312
7404	2478	1539	0	308
7407	2477	1541	0	313
7410	2477	1542	0	316
7413	2476	1542	0	319
7416	2476	1543	0	319
7419	2473	1544	0	319
7422	2472	1545	0	318
7425	2471	1545	0	318
7428	2470	1546	0	316
7431	2469	1546	0	317
7434	2470	1546	0	318
7437	2470	1546	0	320
7440	2469	1546	0	325
7443	2468	1546	0	325
7446	2468	1547	0	329
7449	2467	1547	0	331
7452	2466	1547	0	331
7455	2465	1547	0	332
7458	2464	1547	0	331
7461	2464	1547	0	331
7464	2464	1547	0	332
7467	2464	1547	0	331
7470	2464	1546	0	330
7473	2463	1546	0	330
7476	2463	1546	0	331
7479	2464	1547	0	331
7482	2464	1546	0	330
7485	2463	1546	0	331
7488	2463	1546	0	329
7491	2462	1544	0	332
7494	2461	1543	0	334
7497	2461	1543	0	333
7500	2460	1543	0	335
7503	2460	1542	0	333
7506	2459	1542	0	333
7509	2458	1541	0	332
7512	2456	1542	0	330
7515	2455	1542	0	327
7518	2455	1542	0	333
7521	2454	1543	0	334
7524	2453	1543	0	338
7527	2453	1543	0	343
7530	2451	1542	0	348
7533	2450	1542	0	347
7536	2450	1541	0	346
7539	2449	1540	0	347
7542	2449	1540	0	347
7545	2449	1540	0	348
7548	2449	1540	0	351
7551	2447	1540	0	352
7554	2443	1540	0	353
7557	2439	1542	0	354
7560	2439	1542	0	354
7563	2441	1543	0	351
7566	2442	1542	0	353
7569	2442	1541	0	355
7572	2443	1541	0	354
7575	2445	1541	0	354
7578	2445	1541	0	355
7581	2446	1540	0	355
7584	2447	1540	0	355
7587	2448	1540	0	354
7590	2448	1539	0	353
7593	2448	1539	0	357
7596	2447	1539	0	355
7599	2447	1539	0	355
7602	2446	1539	0	357
7605	2446	1539	0	358
7608	2446	1539	0	357
7611	2445	1539	0	356
7614	2445	1539	0	357
7617	2446	1539	0	357
7620	2446	1540	0	358
7623	2446	1539	0	359
7626	2446	1539	0	0
7629	2446	1539	0	0
7632	2446	1540	0	0
7635	2446	1540	0	359
7638	2447	1540	0	358
7641	2448	1540	0	359
7644	2450	1541	0	0
7647	2451	1543	0	357
7650	2452	1543	0	357
7653	2452	1542	0	357
7656	2452	1542	0	357
7659	2453	1542	0	355
7662	2453	1542	0	356
7665	2453	1542	0	357
7668	2452	1541	0	359
7671	2453	1540	0	358
7674	2453	1540	0	357
7677	2453	1540	0	357
7680	2453	1540	0	356
7683	2452	1541	0	356
7686	2453	1541	0	358
7689	2452	1540	0	359
7692	2452	1540	0	0
7695	2452	1540	0	359
7698	2452	1539	0	0
7701	2452	1539	0	0
7704	2452	1539	0	1
7707	2452	1539	0	0
7710	2453	1539	0	359
7713	2453	1541	0	357
7716	2452	1540	0	359
7719	2453	1539	0	1
7722	2453	1538	0	2
7725	2453	1537	0	1
7728	2452	1536	0	1
7731	2452	1536	0	1
7734	2453	1536	0	1
7737	2452	1535	0	0
7740	2452	1534	0	0
7743	2452	1534	0	0
7746	2453	1534	0	0
7749	2453	1534	0	1
7752	2453	1534	0	0
7755	2453	1534	0	1
7758	2453	1534	0	1
[truncated: 412 more rows]
