# Supplementary material for: Markerless tracking of an entire honey bee colony
Source: Nat Commun. 2021 Mar 19;12:1733. doi: 10.1038/s41467-021-21769-1 (PMC7979864; doi:10.1038/s41467-021-21769-1)
Supplement: Supplementary file 4 — Description of Additional Supplementary Files [file 41467_2021_21769_MOESM4_ESM.zip › raw_source/fig_5_sup_fig_21_22/S1_trajectories/000455.txt]

0	196	2122	0	54
3	196	2122	0	54
6	196	2122	0	54
9	196	2122	0	54
12	196	2122	0	55
15	196	2122	0	55
18	196	2122	0	55
21	196	2122	0	55
24	196	2122	0	55
27	196	2121	0	55
30	196	2121	0	55
33	196	2121	0	55
36	196	2121	0	55
39	196	2121	0	55
42	196	2121	0	55
45	196	2121	0	55
48	196	2121	0	55
51	196	2121	0	55
54	196	2121	0	55
57	196	2121	0	55
60	196	2121	0	55
63	196	2121	0	55
66	196	2121	0	56
69	196	2122	0	56
72	195	2122	0	55
75	195	2121	0	56
78	195	2121	0	56
81	195	2121	0	55
84	195	2121	0	55
87	195	2121	0	55
90	195	2121	0	55
93	195	2121	0	56
96	195	2121	0	56
99	195	2122	0	56
102	195	2122	0	56
105	195	2122	0	56
108	195	2122	0	56
111	195	2122	0	55
114	195	2122	0	56
117	195	2121	0	56
120	195	2122	0	56
123	195	2122	0	56
126	195	2122	0	55
129	195	2121	0	56
132	195	2121	0	55
135	195	2121	0	55
138	195	2121	0	55
141	195	2121	0	56
144	195	2121	0	56
147	195	2122	0	56
150	195	2121	0	56
153	195	2121	0	56
156	195	2122	0	56
159	195	2121	0	56
162	195	2121	0	56
165	195	2121	0	56
168	195	2121	0	57
171	195	2121	0	57
174	196	2121	0	58
177	196	2121	0	58
180	196	2121	0	57
183	196	2121	0	58
186	196	2121	0	57
189	196	2121	0	58
192	196	2121	0	58
195	196	2121	0	58
198	196	2121	0	57
201	196	2121	0	57
204	196	2121	0	57
207	196	2121	0	57
210	196	2121	0	57
213	196	2121	0	57
216	196	2121	0	57
219	196	2121	0	57
222	196	2121	0	57
225	196	2121	0	57
228	196	2121	0	57
231	196	2121	0	57
234	196	2121	0	57
237	195	2121	0	57
240	195	2122	0	56
243	195	2121	0	55
246	195	2121	0	54
249	195	2121	0	54
252	195	2121	0	54
255	195	2121	0	55
258	195	2121	0	55
261	195	2121	0	54
264	195	2121	0	55
267	195	2121	0	54
270	195	2121	0	54
273	195	2121	0	53
276	195	2121	0	53
279	195	2121	0	54
282	195	2121	0	53
285	195	2122	0	55
288	196	2122	0	55
291	196	2122	0	57
294	196	2122	0	58
297	196	2122	0	57
300	196	2122	0	55
303	196	2122	0	56
306	196	2122	0	56
309	196	2122	0	56
312	196	2122	0	56
315	196	2122	0	56
318	196	2122	0	57
321	196	2122	0	57
324	196	2122	0	56
327	196	2122	0	57
330	196	2122	0	56
333	196	2122	0	56
336	196	2122	0	56
339	196	2122	0	56
342	196	2121	0	56
345	196	2121	0	57
348	195	2122	0	56
351	196	2121	0	56
354	195	2121	0	55
357	196	2121	0	55
360	196	2120	0	54
363	196	2121	0	53
366	195	2122	0	56
369	196	2122	0	54
372	197	2122	0	49
375	198	2120	0	53
378	201	2116	0	59
381	202	2115	0	60
384	202	2115	0	63
387	202	2114	0	63
390	205	2114	0	65
393	205	2115	0	73
396	205	2115	0	78
399	206	2116	0	79
402	206	2116	0	79
405	206	2116	0	79
408	207	2117	0	80
411	208	2117	0	81
414	208	2118	0	84
417	209	2119	0	85
420	209	2118	0	85
423	210	2118	0	85
426	210	2118	0	84
429	209	2118	0	84
432	210	2118	0	84
435	210	2117	0	83
438	210	2118	0	82
441	210	2118	0	83
444	210	2118	0	82
447	210	2118	0	81
450	210	2118	0	81
453	210	2118	0	80
456	210	2118	0	80
459	210	2118	0	80
462	210	2118	0	80
465	210	2118	0	80
468	210	2118	0	80
471	210	2119	0	80
474	210	2118	0	80
477	210	2119	0	80
480	210	2118	0	80
483	210	2118	0	81
486	210	2119	0	80
489	210	2118	0	79
492	210	2119	0	79
495	211	2118	0	80
498	211	2118	0	80
501	212	2117	0	78
504	212	2117	0	77
507	212	2117	0	77
510	212	2117	0	77
513	212	2117	0	75
516	211	2116	0	74
519	211	2116	0	73
522	212	2116	0	73
525	212	2115	0	72
528	212	2114	0	72
531	212	2115	0	71
534	211	2114	0	72
537	211	2115	0	70
540	211	2115	0	71
543	211	2115	0	72
546	211	2114	0	71
549	211	2115	0	72
552	211	2115	0	72
555	211	2115	0	71
558	211	2114	0	70
561	211	2115	0	69
564	211	2115	0	69
567	211	2115	0	71
570	211	2115	0	71
573	212	2115	0	70
576	211	2115	0	68
579	212	2115	0	69
582	212	2115	0	70
585	212	2115	0	71
588	212	2115	0	70
591	212	2115	0	72
594	212	2115	0	72
597	212	2115	0	72
600	212	2115	0	72
603	212	2115	0	71
606	212	2114	0	70
609	212	2115	0	68
612	212	2115	0	69
615	212	2115	0	71
618	211	2114	0	73
621	211	2114	0	75
624	211	2114	0	74
627	212	2114	0	73
630	212	2114	0	73
633	212	2114	0	74
636	212	2114	0	73
639	211	2114	0	75
642	211	2114	0	76
645	211	2114	0	74
648	212	2115	0	74
651	211	2116	0	73
654	211	2116	0	73
657	212	2116	0	72
660	212	2116	0	73
663	212	2116	0	73
666	212	2116	0	73
669	215	2117	0	66
672	215	2116	0	65
675	216	2118	0	66
678	215	2119	0	66
681	216	2119	0	66
684	216	2119	0	67
687	217	2120	0	68
690	217	2121	0	71
693	217	2122	0	70
696	218	2123	0	69
699	218	2125	0	69
702	221	2125	0	68
705	222	2125	0	69
708	221	2125	0	69
711	220	2126	0	69
714	220	2126	0	70
717	220	2126	0	70
720	220	2126	0	70
723	220	2126	0	68
726	220	2126	0	68
729	220	2126	0	68
732	220	2126	0	68
735	220	2126	0	70
738	220	2126	0	69
741	220	2125	0	70
744	220	2126	0	69
747	220	2126	0	69
750	220	2126	0	67
753	220	2126	0	69
756	221	2126	0	68
759	221	2126	0	67
762	221	2126	0	66
765	221	2126	0	66
768	221	2126	0	65
771	221	2126	0	65
774	221	2126	0	65
777	220	2126	0	64
780	220	2127	0	63
783	220	2127	0	64
786	221	2127	0	64
789	221	2127	0	65
792	220	2127	0	65
795	220	2127	0	66
798	220	2128	0	66
801	220	2128	0	68
804	220	2128	0	67
807	220	2128	0	70
810	220	2128	0	68
813	220	2127	0	68
816	221	2127	0	70
819	221	2127	0	67
822	221	2127	0	67
825	222	2127	0	62
828	224	2127	0	63
831	225	2127	0	63
834	225	2126	0	61
837	225	2126	0	61
840	225	2127	0	60
843	225	2127	0	61
846	226	2126	0	62
849	225	2127	0	65
852	224	2127	0	69
855	225	2127	0	68
858	226	2125	0	64
861	227	2125	0	64
864	227	2125	0	64
867	227	2125	0	66
870	227	2125	0	66
873	227	2125	0	64
876	229	2124	0	56
879	230	2121	0	53
882	230	2120	0	52
885	229	2120	0	57
888	229	2121	0	56
891	230	2121	0	58
894	231	2121	0	62
897	232	2122	0	58
900	232	2123	0	60
903	232	2123	0	60
906	232	2124	0	60
909	232	2123	0	59
912	233	2123	0	58
915	233	2122	0	59
918	232	2123	0	60
921	231	2124	0	59
924	231	2125	0	60
927	230	2126	0	62
930	229	2127	0	61
933	229	2127	0	63
936	229	2127	0	66
939	229	2128	0	64
942	228	2129	0	59
945	227	2131	0	58
948	227	2132	0	60
951	226	2134	0	58
954	226	2134	0	57
957	227	2134	0	56
960	229	2134	0	53
963	230	2133	0	53
966	230	2134	0	52
969	231	2135	0	53
972	230	2137	0	55
975	231	2138	0	50
978	230	2138	0	50
981	230	2138	0	48
984	230	2139	0	50
987	230	2140	0	49
990	228	2141	0	47
993	227	2142	0	48
996	228	2143	0	46
999	228	2144	0	43
1002	230	2145	0	40
1005	232	2146	0	40
1008	232	2146	0	40
1011	232	2146	0	41
1014	232	2146	0	41
1017	231	2146	0	42
1020	231	2146	0	43
1023	230	2147	0	44
1026	230	2148	0	46
1029	230	2149	0	46
1032	229	2149	0	49
1035	230	2152	0	48
1038	229	2153	0	45
1041	229	2154	0	46
1044	229	2154	0	47
1047	228	2155	0	47
1050	226	2155	0	46
1053	225	2155	0	46
1056	225	2155	0	45
1059	225	2155	0	43
1062	225	2154	0	39
1065	226	2154	0	39
1068	226	2154	0	42
1071	227	2154	0	44
1074	228	2155	0	47
1077	228	2156	0	49
1080	228	2156	0	51
1083	228	2156	0	53
1086	229	2156	0	55
1089	229	2157	0	59
1092	229	2157	0	59
1095	229	2158	0	57
1098	229	2158	0	57
1101	229	2158	0	56
1104	229	2158	0	56
1107	229	2158	0	56
1110	229	2158	0	56
1113	229	2158	0	56
1116	229	2158	0	55
1119	229	2158	0	55
1122	229	2158	0	54
1125	230	2158	0	55
1128	230	2159	0	55
1131	230	2159	0	55
1134	230	2159	0	56
1137	230	2159	0	58
1140	231	2158	0	57
1143	232	2159	0	57
1146	232	2159	0	58
1149	232	2159	0	56
1152	233	2158	0	57
1155	232	2158	0	58
1158	233	2158	0	59
1161	234	2157	0	60
1164	234	2157	0	59
1167	233	2158	0	59
1170	233	2159	0	59
1173	233	2159	0	59
1176	233	2159	0	59
1179	233	2159	0	59
1182	233	2159	0	59
1185	233	2159	0	59
1188	234	2158	0	59
1191	234	2158	0	60
1194	234	2158	0	59
1197	234	2158	0	59
1200	234	2158	0	59
1203	234	2158	0	58
1206	234	2158	0	57
1209	234	2158	0	56
1212	234	2158	0	55
1215	234	2158	0	55
1218	234	2158	0	55
1221	234	2158	0	55
1224	234	2158	0	55
1227	234	2157	0	54
1230	235	2157	0	55
1233	235	2157	0	54
1236	235	2157	0	54
1239	235	2157	0	53
1242	234	2157	0	54
1245	234	2158	0	53
1248	234	2158	0	53
1251	234	2158	0	52
1254	234	2158	0	53
1257	235	2158	0	53
1260	234	2158	0	53
1263	234	2158	0	53
1266	234	2158	0	52
1269	234	2158	0	52
1272	234	2158	0	52
1275	235	2158	0	52
1278	234	2158	0	51
1281	234	2158	0	50
1284	234	2158	0	51
1287	234	2158	0	51
1290	234	2158	0	52
1293	234	2159	0	52
1296	234	2159	0	52
1299	234	2159	0	52
1302	234	2159	0	51
1305	234	2158	0	51
1308	234	2158	0	51
1311	234	2159	0	52
1314	234	2159	0	53
1317	234	2159	0	53
1320	234	2159	0	52
1323	234	2159	0	53
1326	234	2159	0	53
1329	234	2159	0	53
1332	234	2159	0	52
1335	234	2159	0	52
1338	234	2159	0	52
1341	234	2159	0	52
1344	234	2159	0	52
1347	234	2159	0	53
1350	234	2159	0	52
1353	234	2159	0	52
1356	234	2159	0	52
1359	234	2159	0	52
1362	234	2159	0	54
1365	234	2159	0	53
1368	234	2159	0	53
1371	234	2159	0	53
1374	234	2159	0	53
1377	235	2159	0	52
1380	235	2159	0	51
1383	235	2159	0	50
1386	235	2159	0	49
1389	235	2159	0	48
1392	236	2159	0	47
1395	236	2160	0	44
1398	236	2159	0	42
1401	236	2159	0	43
1404	235	2159	0	44
1407	236	2159	0	45
1410	236	2159	0	45
1413	235	2159	0	47
1416	235	2159	0	48
1419	235	2159	0	47
1422	235	2159	0	47
1425	235	2158	0	46
1428	235	2158	0	47
1431	235	2159	0	47
1434	235	2158	0	47
1437	235	2159	0	46
1440	235	2159	0	47
1443	235	2159	0	47
1446	236	2158	0	47
1449	236	2159	0	46
1452	236	2159	0	46
1455	236	2159	0	46
1458	236	2158	0	46
1461	236	2158	0	47
1464	235	2159	0	48
1467	236	2159	0	47
1470	236	2159	0	45
1473	236	2159	0	45
1476	236	2159	0	45
1479	236	2159	0	45
1482	236	2159	0	46
1485	236	2159	0	45
1488	235	2159	0	45
1491	235	2159	0	46
1494	235	2159	0	46
1497	235	2158	0	47
1500	236	2158	0	45
1503	236	2158	0	45
1506	236	2158	0	45
1509	235	2159	0	46
1512	236	2159	0	45
1515	235	2159	0	47
1518	235	2159	0	46
1521	235	2159	0	47
1524	236	2159	0	45
1527	236	2159	0	45
1530	236	2158	0	44
1533	236	2158	0	45
1536	236	2158	0	45
1539	235	2158	0	46
1542	235	2159	0	45
1545	235	2158	0	45
1548	235	2159	0	46
1551	236	2158	0	46
1554	236	2158	0	44
1557	236	2158	0	45
1560	236	2158	0	45
1563	236	2158	0	44
1566	236	2158	0	45
1569	236	2158	0	44
1572	236	2158	0	44
1575	236	2158	0	44
1578	236	2158	0	44
1581	236	2158	0	46
1584	236	2158	0	44
1587	236	2158	0	44
1590	236	2158	0	44
1593	236	2158	0	44
1596	236	2158	0	44
1599	235	2158	0	44
1602	235	2158	0	44
1605	235	2158	0	44
1608	235	2158	0	44
1611	235	2158	0	44
1614	236	2158	0	45
1617	236	2158	0	45
1620	235	2158	0	45
1623	235	2158	0	45
1626	235	2158	0	46
1629	236	2158	0	46
1632	236	2158	0	46
1635	236	2158	0	46
1638	236	2159	0	45
1641	236	2158	0	44
1644	236	2158	0	46
1647	236	2158	0	47
1650	236	2158	0	45
1653	237	2158	0	45
1656	236	2158	0	43
1659	236	2158	0	43
1662	237	2158	0	44
1665	237	2158	0	44
1668	237	2158	0	45
1671	237	2158	0	44
1674	237	2158	0	44
1677	237	2158	0	44
1680	238	2157	0	45
1683	237	2157	0	45
1686	237	2158	0	44
1689	236	2158	0	44
1692	236	2158	0	43
1695	236	2158	0	43
1698	236	2158	0	42
1701	236	2158	0	41
1704	236	2158	0	42
1707	236	2157	0	44
1710	237	2157	0	43
1713	238	2157	0	43
1716	238	2157	0	44
1719	238	2157	0	44
1722	237	2157	0	44
1725	237	2157	0	47
1728	237	2158	0	51
1731	236	2156	0	49
1734	235	2155	0	51
1737	235	2154	0	54
1740	237	2153	0	55
1743	238	2152	0	53
1746	239	2151	0	54
1749	239	2151	0	58
1752	238	2151	0	61
1755	239	2151	0	59
1758	240	2150	0	64
1761	240	2149	0	61
1764	240	2149	0	60
1767	241	2150	0	59
1770	241	2151	0	57
1773	240	2151	0	54
1776	240	2151	0	57
1779	240	2151	0	55
1782	240	2151	0	54
1785	240	2151	0	53
1788	240	2151	0	53
1791	241	2151	0	54
1794	241	2151	0	53
1797	240	2151	0	54
1800	240	2151	0	52
1803	240	2151	0	50
1806	240	2151	0	51
1809	240	2150	0	49
1812	241	2150	0	46
1815	241	2150	0	45
1818	241	2150	0	46
1821	241	2150	0	45
1824	241	2150	0	47
1827	241	2151	0	46
1830	242	2150	0	47
1833	242	2150	0	45
1836	242	2150	0	40
1839	242	2150	0	40
1842	242	2150	0	38
1845	243	2150	0	38
1848	242	2150	0	36
1851	243	2150	0	36
1854	242	2151	0	34
1857	242	2150	0	33
1860	243	2150	0	35
1863	243	2150	0	36
1866	243	2149	0	36
1869	243	2150	0	36
1872	242	2150	0	35
1875	242	2150	0	34
1878	243	2150	0	34
1881	242	2150	0	34
1884	242	2150	0	34
1887	243	2149	0	36
1890	243	2150	0	35
1893	243	2150	0	33
1896	242	2150	0	33
1899	242	2150	0	35
1902	242	2150	0	35
1905	242	2150	0	35
1908	242	2150	0	34
1911	242	2150	0	34
1914	242	2150	0	35
1917	242	2150	0	35
1920	242	2150	0	34
1923	242	2150	0	34
1926	242	2150	0	34
1929	242	2150	0	36
1932	243	2150	0	36
1935	243	2150	0	37
1938	243	2150	0	36
1941	243	2150	0	36
1944	243	2149	0	40
1947	243	2147	0	48
1950	241	2148	0	52
1953	242	2146	0	54
1956	242	2148	0	57
1959	241	2149	0	60
1962	241	2150	0	64
1965	241	2151	0	65
1968	241	2151	0	65
1971	242	2151	0	64
1974	241	2152	0	62
1977	241	2152	0	62
1980	241	2152	0	62
1983	241	2152	0	62
1986	241	2152	0	61
1989	241	2152	0	61
1992	241	2152	0	60
1995	241	2152	0	59
1998	240	2153	0	59
2001	240	2154	0	59
2004	239	2155	0	59
2007	239	2155	0	58
2010	240	2155	0	60
2013	239	2156	0	59
2016	239	2157	0	60
2019	239	2157	0	60
2022	240	2157	0	59
2025	240	2158	0	60
2028	243	2159	0	60
2031	249	2163	0	59
2034	249	2164	0	59
2037	250	2164	0	62
2040	250	2164	0	62
2043	250	2164	0	63
2046	250	2164	0	64
2049	250	2164	0	64
2052	250	2165	0	65
2055	250	2164	0	67
2058	250	2164	0	69
2061	250	2164	0	68
2064	250	2165	0	65
2067	250	2165	0	66
2070	250	2165	0	67
2073	250	2165	0	68
2076	250	2165	0	70
2079	250	2166	0	69
2082	250	2165	0	69
2085	250	2165	0	69
2088	250	2164	0	69
2091	250	2164	0	69
2094	250	2164	0	69
2097	250	2164	0	70
2100	250	2165	0	71
2103	250	2165	0	71
2106	250	2166	0	72
2109	250	2166	0	75
2112	250	2167	0	76
2115	251	2167	0	75
2118	251	2168	0	74
2121	252	2168	0	78
2124	254	2168	0	79
2127	254	2169	0	83
2130	254	2169	0	82
2133	254	2170	0	80
2136	254	2170	0	85
2139	255	2171	0	85
2142	255	2170	0	80
2145	255	2171	0	81
2148	255	2170	0	80
2151	255	2170	0	81
2154	255	2170	0	83
2157	255	2170	0	86
2160	255	2172	0	87
2163	255	2172	0	88
2166	255	2171	0	88
2169	255	2171	0	86
2172	255	2171	0	88
2175	255	2171	0	88
2178	255	2172	0	88
2181	255	2172	0	89
2184	255	2171	0	89
2187	255	2171	0	88
2190	255	2172	0	87
2193	255	2173	0	88
2196	255	2174	0	84
2199	255	2174	0	82
2202	254	2174	0	80
2205	254	2174	0	77
2208	255	2174	0	75
2211	255	2174	0	71
2214	254	2174	0	72
2217	253	2175	0	71
2220	253	2175	0	70
2223	253	2174	0	71
2226	253	2174	0	70
2229	253	2174	0	70
2232	253	2174	0	70
2235	253	2174	0	68
2238	253	2174	0	69
2241	253	2174	0	68
2244	253	2174	0	67
2247	254	2174	0	68
2250	254	2174	0	67
2253	254	2173	0	64
2256	254	2173	0	64
2259	253	2173	0	61
2262	252	2173	0	60
2265	252	2173	0	59
2268	252	2173	0	57
2271	253	2173	0	58
2274	254	2173	0	62
2277	254	2173	0	62
2280	253	2173	0	58
2283	253	2173	0	57
2286	253	2173	0	56
2289	253	2173	0	56
2292	253	2173	0	57
2295	254	2172	0	57
2298	254	2172	0	56
2301	255	2170	0	57
2304	255	2170	0	57
2307	255	2169	0	58
2310	255	2169	0	54
2313	256	2170	0	55
2316	261	2169	0	64
2319	264	2168	0	70
2322	267	2168	0	75
2325	273	2168	0	66
2328	274	2169	0	77
2331	273	2169	0	79
2334	273	2170	0	79
2337	273	2172	0	80
2340	273	2173	0	81
2343	274	2175	0	83
2346	274	2178	0	83
2349	274	2179	0	86
2352	274	2179	0	85
2355	273	2181	0	86
2358	273	2181	0	86
2361	274	2180	0	84
2364	274	2179	0	83
2367	275	2179	0	83
2370	275	2179	0	84
2373	275	2179	0	86
2376	275	2179	0	85
2379	275	2179	0	86
2382	275	2178	0	87
2385	275	2178	0	85
2388	275	2177	0	85
2391	275	2180	0	89
2394	275	2182	0	90
2397	275	2182	0	89
2400	276	2182	0	87
2403	275	2182	0	90
2406	275	2183	0	90
2409	275	2183	0	92
2412	276	2186	0	92
2415	277	2187	0	95
2418	278	2188	0	94
2421	279	2191	0	95
2424	278	2192	0	93
2427	278	2194	0	93
2430	278	2196	0	93
2433	278	2195	0	92
2436	279	2197	0	95
2439	280	2197	0	96
2442	281	2199	0	99
2445	282	2201	0	99
2448	282	2201	0	96
2451	283	2201	0	97
2454	283	2202	0	97
2457	283	2202	0	98
2460	284	2203	0	99
2463	284	2204	0	97
2466	284	2204	0	97
2469	284	2205	0	96
2472	285	2207	0	99
2475	286	2207	0	99
2478	286	2208	0	100
2481	287	2212	0	102
2484	288	2214	0	100
2487	291	2219	0	102
2490	291	2220	0	100
2493	291	2220	0	98
2496	291	2221	0	97
2499	290	2221	0	98
2502	290	2222	0	95
2505	290	2222	0	96
2508	291	2222	0	97
2511	292	2223	0	102
2514	293	2224	0	106
2517	295	2226	0	109
2520	296	2227	0	112
2523	296	2227	0	114
2526	296	2227	0	116
2529	296	2227	0	116
2532	296	2228	0	116
2535	296	2228	0	116
2538	295	2228	0	117
2541	295	2228	0	114
2544	295	2228	0	109
2547	295	2229	0	104
2550	296	2230	0	105
2553	296	2231	0	105
2556	296	2232	0	104
2559	295	2233	0	102
2562	295	2233	0	103
2565	296	2234	0	108
2568	296	2234	0	108
2571	297	2235	0	110
2574	297	2237	0	108
2577	299	2239	0	105
2580	299	2240	0	105
2583	299	2242	0	103
2586	299	2243	0	104
2589	299	2244	0	104
2592	299	2245	0	108
2595	300	2247	0	111
2598	302	2248	0	116
2601	302	2249	0	118
2604	302	2249	0	119
2607	303	2250	0	117
2610	303	2249	0	115
2613	303	2249	0	115
2616	303	2249	0	116
2619	302	2249	0	116
2622	301	2248	0	113
2625	301	2249	0	109
2628	301	2249	0	110
2631	301	2249	0	105
2634	303	2248	0	108
2637	304	2247	0	110
2640	304	2246	0	108
2643	304	2246	0	108
2646	303	2247	0	109
2649	302	2247	0	107
2652	302	2248	0	106
2655	301	2248	0	104
2658	301	2248	0	102
2661	301	2249	0	99
2664	302	2248	0	96
2667	302	2248	0	92
2670	303	2248	0	91
2673	303	2249	0	91
2676	303	2250	0	94
2679	303	2250	0	92
2682	302	2251	0	90
2685	303	2253	0	87
2688	303	2253	0	84
2691	303	2253	0	82
2694	304	2252	0	81
2697	304	2252	0	81
2700	304	2253	0	81
2703	304	2252	0	82
2706	305	2253	0	85
2709	305	2253	0	87
2712	306	2254	0	91
2715	306	2254	0	93
2718	306	2255	0	94
2721	306	2255	0	96
2724	307	2256	0	97
2727	306	2258	0	94
2730	307	2260	0	96
2733	307	2260	0	95
2736	307	2261	0	97
2739	308	2261	0	100
2742	307	2262	0	101
2745	307	2262	0	100
2748	308	2263	0	101
2751	313	2262	0	107
2754	314	2263	0	106
2757	316	2264	0	104
2760	316	2266	0	101
2763	317	2266	0	102
2766	317	2268	0	107
2769	317	2269	0	109
2772	317	2269	0	114
2775	318	2269	0	123
2778	318	2269	0	124
2781	317	2270	0	124
2784	317	2269	0	125
2787	317	2269	0	125
2790	318	2268	0	124
2793	319	2266	0	122
2796	319	2266	0	122
2799	319	2266	0	122
2802	320	2266	0	124
2805	320	2266	0	123
2808	321	2266	0	128
2811	321	2266	0	129
2814	324	2268	0	132
2817	325	2269	0	134
2820	326	2269	0	130
2823	326	2269	0	129
2826	326	2268	0	129
2829	327	2268	0	127
2832	327	2268	0	124
2835	327	2267	0	122
2838	328	2267	0	121
2841	328	2267	0	122
2844	328	2267	0	119
2847	328	2266	0	115
2850	328	2267	0	109
2853	327	2268	0	105
2856	326	2270	0	103
2859	325	2272	0	101
2862	324	2273	0	96
2865	325	2272	0	91
2868	326	2273	0	86
2871	326	2274	0	85
2874	325	2274	0	86
2877	325	2275	0	85
2880	326	2276	0	85
2883	326	2276	0	82
2886	326	2275	0	83
2889	327	2274	0	81
2892	327	2274	0	79
2895	328	2274	0	77
2898	328	2274	0	76
2901	328	2275	0	76
2904	329	2275	0	74
2907	329	2275	0	72
2910	329	2276	0	69
2913	329	2276	0	69
2916	329	2276	0	67
2919	329	2276	0	64
2922	330	2277	0	60
2925	330	2276	0	60
2928	330	2276	0	60
2931	330	2277	0	58
2934	330	2276	0	65
2937	330	2274	0	68
2940	330	2273	0	69
2943	329	2273	0	69
2946	330	2273	0	71
2949	330	2275	0	74
2952	330	2275	0	72
2955	330	2275	0	69
2958	329	2275	0	68
2961	329	2274	0	68
2964	329	2273	0	69
2967	328	2273	0	69
2970	328	2274	0	70
2973	327	2275	0	76
2976	326	2275	0	75
2979	326	2276	0	76
2982	326	2275	0	76
2985	327	2275	0	74
2988	328	2275	0	71
2991	328	2276	0	75
2994	328	2277	0	76
2997	327	2279	0	77
3000	327	2279	0	78
3003	327	2279	0	80
3006	328	2279	0	85
3009	329	2278	0	88
3012	329	2278	0	88
3015	329	2276	0	92
3018	330	2278	0	97
3021	330	2277	0	101
3024	330	2277	0	106
3027	329	2276	0	117
3030	329	2275	0	121
3033	330	2274	0	124
3036	331	2274	0	126
3039	332	2273	0	127
3042	333	2273	0	130
3045	334	2273	0	134
3048	336	2272	0	134
3051	337	2271	0	136
3054	338	2272	0	140
3057	339	2271	0	141
3060	340	2271	0	140
3063	340	2271	0	140
3066	340	2272	0	140
3069	341	2273	0	138
3072	341	2273	0	138
3075	341	2273	0	137
3078	341	2273	0	137
3081	341	2273	0	135
3084	342	2272	0	136
3087	343	2272	0	141
3090	344	2271	0	145
3093	345	2270	0	147
3096	344	2269	0	148
3099	345	2268	0	151
3102	346	2268	0	154
3105	348	2267	0	158
3108	348	2266	0	161
3111	350	2267	0	160
3114	349	2267	0	163
3117	348	2267	0	163
3120	347	2267	0	160
3123	346	2266	0	159
3126	345	2266	0	157
3129	344	2265	0	155
3132	343	2265	0	153
3135	343	2266	0	150
3138	343	2267	0	157
3141	343	2267	0	157
3144	343	2267	0	156
3147	344	2267	0	156
3150	345	2267	0	158
3153	346	2267	0	158
3156	347	2267	0	161
3159	348	2266	0	159
3162	349	2267	0	162
3165	348	2267	0	163
3168	347	2267	0	164
3171	348	2266	0	162
3174	348	2266	0	162
3177	347	2266	0	160
3180	347	2266	0	159
3183	347	2266	0	160
3186	347	2266	0	160
3189	345	2267	0	161
3192	346	2266	0	159
3195	344	2265	0	158
3198	343	2266	0	154
3201	343	2266	0	151
3204	343	2266	0	152
3207	343	2265	0	151
3210	343	2265	0	152
3213	344	2265	0	154
3216	344	2266	0	156
3219	342	2265	0	157
3222	342	2265	0	159
3225	343	2265	0	155
3228	343	2265	0	153
3231	343	2264	0	154
3234	343	2264	0	156
3237	344	2265	0	154
3240	345	2265	0	154
3243	345	2265	0	155
3246	346	2266	0	156
3249	347	2266	0	157
3252	347	2267	0	158
3255	346	2266	0	158
3258	347	2267	0	158
3261	346	2266	0	159
3264	347	2266	0	156
3267	347	2266	0	158
3270	347	2266	0	160
3273	347	2266	0	160
3276	347	2266	0	161
3279	347	2266	0	159
3282	347	2266	0	159
3285	347	2266	0	158
3288	345	2266	0	156
3291	345	2267	0	154
3294	346	2268	0	155
3297	349	2269	0	157
3300	352	2269	0	159
3303	353	2266	0	159
3306	354	2264	0	163
3309	355	2262	0	166
3312	355	2261	0	166
3315	356	2261	0	166
3318	357	2261	0	169
3321	357	2261	0	170
3324	358	2262	0	170
3327	358	2262	0	171
3330	362	2261	0	173
3333	364	2261	0	176
3336	364	2261	0	177
3339	363	2261	0	173
3342	363	2259	0	180
3345	364	2259	0	181
3348	363	2259	0	180
3351	363	2259	0	180
3354	364	2259	0	183
3357	364	2259	0	185
3360	366	2258	0	190
3363	367	2256	0	188
3366	368	2257	0	185
3369	369	2260	0	180
3372	371	2262	0	179
3375	372	2262	0	179
3378	372	2262	0	182
3381	373	2262	0	182
3384	371	2263	0	181
3387	371	2263	0	181
3390	371	2263	0	180
3393	371	2263	0	178
3396	372	2263	0	176
3399	372	2263	0	174
3402	372	2264	0	170
3405	370	2264	0	165
3408	371	2265	0	163
3411	372	2267	0	162
3414	372	2270	0	156
3417	372	2271	0	152
3420	372	2271	0	153
3423	372	2272	0	152
3426	373	2273	0	150
3429	374	2274	0	150
3432	375	2274	0	149
3435	375	2275	0	148
3438	376	2275	0	149
3441	376	2274	0	153
3444	377	2274	0	154
3447	377	2274	0	154
3450	376	2274	0	151
3453	376	2275	0	149
3456	375	2276	0	145
3459	375	2277	0	144
3462	376	2278	0	143
3465	378	2281	0	139
3468	379	2281	0	138
3471	379	2282	0	138
3474	379	2283	0	134
3477	379	2285	0	132
3480	378	2286	0	131
3483	377	2288	0	127
3486	377	2289	0	126
3489	376	2290	0	128
3492	376	2293	0	129
3495	376	2294	0	128
3498	378	2297	0	126
3501	379	2298	0	129
3504	382	2299	0	134
3507	382	2299	0	134
3510	382	2300	0	131
3513	382	2301	0	129
3516	383	2299	0	133
3519	383	2298	0	131
3522	382	2299	0	127
3525	383	2299	0	127
3528	382	2299	0	128
3531	384	2300	0	132
3534	385	2301	0	137
3537	387	2302	0	143
3540	390	2302	0	146
3543	390	2302	0	146
3546	392	2304	0	147
3549	394	2305	0	151
3552	395	2306	0	155
3555	396	2306	0	155
3558	396	2307	0	162
3561	396	2307	0	162
3564	396	2306	0	165
3567	397	2307	0	163
3570	398	2309	0	167
3573	400	2309	0	169
3576	402	2309	0	173
3579	404	2310	0	182
3582	404	2310	0	181
3585	404	2310	0	184
3588	404	2311	0	185
3591	405	2310	0	185
3594	406	2310	0	181
3597	406	2310	0	180
3600	405	2310	0	176
3603	406	2309	0	178
3606	407	2309	0	180
3609	408	2308	0	185
3612	409	2308	0	187
3615	410	2306	0	192
3618	410	2306	0	193
3621	411	2306	0	193
3624	412	2305	0	194
3627	413	2305	0	195
3630	414	2304	0	193
3633	415	2304	0	196
3636	415	2304	0	195
3639	415	2304	0	195
3642	414	2302	0	200
3645	414	2301	0	201
3648	415	2301	0	202
3651	415	2300	0	200
3654	415	2300	0	197
3657	415	2299	0	201
3660	416	2298	0	200
3663	416	2296	0	205
3666	417	2296	0	203
3669	418	2297	0	198
3672	418	2297	0	197
3675	418	2297	0	199
3678	418	2297	0	203
3681	418	2297	0	203
3684	418	2297	0	201
3687	418	2298	0	196
3690	421	2299	0	187
3693	422	2300	0	185
3696	421	2300	0	184
3699	421	2300	0	185
3702	420	2301	0	183
3705	420	2302	0	181
3708	420	2302	0	179
3711	420	2302	0	180
3714	419	2301	0	179
3717	419	2301	0	176
3720	419	2302	0	176
3723	418	2303	0	175
3726	416	2303	0	173
3729	416	2304	0	170
3732	414	2305	0	166
3735	409	2304	0	162
3738	408	2304	0	159
3741	408	2305	0	160
3744	409	2308	0	156
3747	409	2310	0	152
3750	409	2310	0	151
3753	410	2310	0	152
3756	411	2310	0	155
3759	412	2310	0	157
3762	416	2310	0	344
3765	417	2310	0	347
3768	417	2309	0	350
3771	418	2309	0	350
3774	418	2309	0	350
3777	420	2310	0	350
3780	423	2309	0	354
3783	423	2309	0	355
3786	423	2310	0	176
3789	425	2310	0	173
3792	427	2310	0	173
3795	426	2310	0	173
3798	425	2311	0	176
3801	424	2311	0	177
3804	425	2310	0	177
3807	424	2310	0	356
3810	424	2310	0	176
3813	424	2310	0	179
3816	424	2309	0	181
3819	424	2308	0	181
3822	421	2307	0	179
3825	421	2307	0	184
3828	420	2306	0	189
3831	419	2304	0	194
3834	419	2304	0	193
3837	419	2303	0	195
3840	421	2304	0	193
3843	421	2303	0	191
3846	422	2303	0	194
3849	422	2303	0	200
3852	423	2302	0	199
3855	423	2301	0	197
3858	423	2300	0	193
3861	424	2299	0	200
3864	425	2299	0	212
3867	426	2296	0	213
3870	427	2295	0	213
3873	428	2295	0	214
3876	428	2294	0	213
3879	428	2294	0	213
3882	427	2294	0	206
3885	425	2295	0	200
3888	424	2295	0	196
3891	424	2295	0	198
3894	428	2294	0	201
3897	430	2296	0	197
3900	430	2293	0	205
3903	431	2293	0	204
3906	430	2294	0	204
3909	430	2294	0	199
3912	428	2293	0	202
3915	426	2293	0	199
3918	426	2293	0	197
3921	425	2294	0	200
3924	425	2294	0	200
3927	424	2294	0	201
3930	422	2294	0	201
3933	421	2294	0	204
3936	420	2294	0	206
3939	421	2296	0	227
3942	420	2297	0	233
3945	420	2297	0	233
3948	421	2295	0	232
3951	419	2294	0	235
3954	418	2295	0	239
3957	417	2295	0	249
3960	415	2296	0	251
3963	414	2296	0	252
3966	414	2296	0	253
3969	413	2295	0	260
3972	414	2296	0	262
3975	413	2295	0	265
3978	413	2294	0	265
3981	413	2293	0	268
3984	412	2293	0	268
3987	411	2292	0	268
3990	411	2291	0	268
3993	410	2291	0	271
3996	409	2291	0	278
3999	409	2291	0	279
4002	408	2292	0	279
4005	407	2292	0	280
4008	407	2292	0	279
4011	406	2292	0	281
4014	407	2292	0	282
4017	406	2292	0	282
4020	406	2292	0	285
4023	406	2291	0	287
4026	406	2290	0	286
4029	405	2290	0	288
4032	405	2290	0	286
4035	405	2288	0	285
4038	408	2285	0	284
4041	408	2283	0	276
4044	407	2281	0	276
4047	406	2281	0	277
4050	406	2281	0	276
4053	407	2283	0	292
4056	407	2283	0	294
4059	406	2281	0	289
4062	404	2281	0	285
4065	403	2282	0	288
4068	402	2282	0	285
4071	403	2282	0	284
4074	404	2281	0	288
4077	404	2281	0	288
4080	404	2281	0	285
4083	404	2281	0	288
4086	404	2281	0	288
4089	404	2283	0	285
4092	404	2283	0	284
4095	404	2283	0	282
4098	404	2283	0	283
4101	404	2283	0	285
4104	404	2282	0	288
4107	404	2282	0	290
4110	403	2282	0	287
4113	403	2283	0	289
4116	405	2284	0	290
4119	405	2284	0	293
4122	404	2285	0	298
4125	404	2287	0	304
4128	403	2287	0	308
4131	402	2288	0	310
4134	402	2289	0	313
4137	401	2289	0	319
4140	400	2289	0	323
4143	399	2289	0	324
4146	399	2289	0	323
4149	398	2289	0	323
4152	397	2288	0	323
4155	396	2288	0	324
4158	396	2288	0	325
4161	394	2288	0	322
4164	393	2288	0	318
4167	392	2288	0	317
4170	392	2289	0	319
4173	392	2289	0	321
4176	391	2289	0	325
4179	391	2289	0	330
4182	391	2289	0	333
4185	390	2290	0	336
4188	390	2290	0	337
4191	389	2290	0	340
4194	389	2291	0	343
4197	388	2291	0	346
4200	388	2291	0	345
4203	387	2290	0	344
4206	387	2289	0	346
4209	387	2289	0	346
4212	387	2290	0	352
4215	387	2291	0	354
4218	387	2292	0	354
4221	386	2292	0	354
4224	386	2291	0	352
4227	386	2290	0	355
4230	385	2290	0	354
4233	385	2290	0	353
4236	385	2288	0	353
4239	385	2288	0	354
4242	384	2288	0	353
4245	385	2288	0	353
4248	385	2289	0	354
4251	385	2288	0	353
4254	386	2289	0	354
4257	386	2293	0	0
4260	386	2296	0	6
4263	387	2298	0	7
4266	386	2299	0	11
4269	386	2300	0	13
4272	387	2300	0	16
4275	387	2300	0	17
4278	388	2300	0	22
4281	388	2301	0	24
4284	388	2301	0	24
4287	390	2300	0	27
4290	391	2300	0	25
4293	392	2301	0	26
4296	392	2301	0	25
4299	392	2300	0	26
4302	392	2301	0	27
4305	392	2301	0	27
4308	393	2301	0	24
4311	395	2300	0	21
4314	393	2300	0	22
4317	393	2299	0	20
4320	392	2299	0	20
4323	392	2298	0	18
4326	392	2298	0	15
4329	392	2298	0	15
4332	393	2299	0	15
4335	393	2299	0	13
4338	393	2299	0	14
4341	394	2299	0	16
4344	395	2299	0	15
4347	399	2298	0	17
4350	400	2300	0	11
4353	400	2300	0	6
4356	401	2300	0	7
4359	400	2300	0	8
4362	401	2300	0	8
4365	400	2300	0	9
4368	400	2300	0	12
4371	399	2299	0	12
4374	397	2299	0	11
4377	396	2299	0	15
4380	395	2299	0	19
4383	395	2300	0	22
4386	395	2300	0	23
4389	394	2300	0	22
4392	393	2300	0	20
4395	393	2300	0	21
4398	393	2300	0	19
4401	393	2300	0	19
4404	393	2300	0	19
4407	393	2300	0	18
4410	393	2300	0	18
4413	393	2300	0	19
4416	393	2300	0	19
4419	393	2300	0	19
4422	393	2300	0	20
4425	393	2300	0	20
4428	393	2300	0	20
4431	393	2300	0	20
4434	393	2300	0	21
4437	394	2300	0	22
4440	394	2300	0	21
4443	394	2300	0	22
4446	395	2299	0	21
4449	394	2299	0	21
4452	395	2299	0	21
4455	395	2299	0	21
4458	395	2300	0	21
4461	396	2300	0	20
4464	396	2300	0	21
4467	395	2300	0	21
4470	395	2300	0	20
4473	395	2301	0	18
4476	395	2301	0	18
4479	395	2301	0	18
4482	395	2302	0	17
4485	395	2302	0	17
4488	395	2302	0	17
4491	394	2302	0	17
4494	393	2302	0	17
4497	393	2302	0	18
4500	394	2302	0	19
4503	393	2303	0	20
4506	392	2305	0	22
4509	391	2305	0	27
4512	391	2305	0	30
4515	392	2304	0	32
4518	390	2305	0	31
4521	390	2304	0	33
4524	390	2304	0	34
4527	390	2305	0	36
4530	390	2305	0	37
4533	390	2305	0	38
4536	390	2306	0	39
4539	389	2306	0	40
4542	389	2306	0	42
4545	389	2307	0	43
4548	388	2308	0	41
4551	388	2309	0	41
4554	387	2309	0	41
4557	387	2308	0	42
4560	388	2307	0	41
4563	388	2307	0	39
4566	389	2307	0	39
4569	389	2307	0	38
4572	389	2307	0	36
4575	388	2307	0	34
4578	388	2307	0	35
4581	388	2307	0	36
4584	388	2307	0	37
4587	388	2306	0	35
4590	389	2306	0	34
4593	389	2306	0	35
4596	389	2306	0	35
4599	389	2306	0	36
4602	388	2307	0	37
4605	388	2308	0	37
4608	388	2307	0	39
4611	388	2307	0	39
4614	389	2307	0	39
4617	388	2308	0	39
4620	389	2307	0	39
4623	389	2307	0	38
4626	389	2307	0	37
4629	389	2307	0	36
4632	389	2307	0	38
4635	389	2307	0	37
4638	389	2307	0	38
4641	390	2307	0	35
4644	389	2306	0	34
4647	390	2306	0	34
4650	390	2307	0	33
4653	390	2307	0	32
4656	390	2307	0	33
4659	390	2307	0	32
4662	391	2307	0	31
4665	391	2307	0	33
4668	391	2307	0	37
4671	391	2306	0	41
4674	391	2306	0	40
4677	391	2306	0	40
4680	390	2306	0	39
4683	390	2306	0	39
4686	390	2306	0	38
4689	390	2306	0	39
4692	390	2307	0	40
4695	390	2307	0	41
4698	390	2306	0	41
4701	390	2306	0	42
4704	391	2306	0	41
4707	390	2306	0	42
4710	389	2307	0	41
4713	388	2306	0	41
4716	388	2306	0	42
4719	388	2306	0	45
4722	388	2306	0	47
4725	388	2306	0	49
4728	387	2307	0	49
4731	385	2308	0	51
4734	385	2308	0	54
4737	383	2309	0	53
4740	383	2309	0	53
4743	384	2307	0	53
4746	384	2306	0	52
4749	385	2306	0	54
4752	385	2306	0	51
4755	384	2307	0	47
4758	383	2308	0	44
4761	382	2309	0	44
4764	382	2309	0	40
4767	381	2309	0	36
4770	379	2309	0	33
4773	378	2310	0	31
4776	377	2310	0	31
4779	377	2309	0	31
4782	376	2309	0	29
4785	375	2309	0	28
4788	375	2307	0	27
4791	374	2307	0	24
4794	373	2308	0	19
4797	372	2309	0	17
4800	371	2310	0	15
4803	370	2311	0	18
4806	370	2311	0	17
4809	369	2312	0	17
4812	370	2312	0	16
4815	370	2311	0	15
4818	370	2311	0	17
4821	370	2312	0	10
4824	370	2315	0	12
4827	371	2314	0	11
4830	371	2313	0	8
4833	370	2313	0	7
4836	369	2312	0	5
4839	369	2311	0	4
4842	368	2310	0	1
4845	369	2310	0	358
4848	369	2310	0	358
4851	368	2310	0	358
4854	367	2309	0	359
4857	366	2309	0	358
4860	363	2309	0	1
4863	362	2310	0	358
4866	361	2312	0	359
4869	360	2312	0	0
4872	360	2312	0	356
4875	360	2312	0	357
4878	358	2311	0	0
4881	357	2311	0	2
4884	356	2309	0	1
4887	352	2308	0	357
4890	350	2308	0	357
4893	349	2307	0	352
4896	349	2307	0	353
4899	350	2307	0	352
4902	350	2308	0	358
4905	350	2308	0	358
4908	350	2307	0	358
4911	350	2307	0	356
4914	351	2308	0	357
4917	351	2308	0	0
4920	350	2308	0	359
4923	350	2308	0	359
4926	349	2308	0	359
4929	349	2308	0	357
4932	347	2309	0	355
4935	347	2309	0	352
4938	346	2309	0	350
4941	345	2309	0	348
4944	344	2309	0	347
4947	345	2309	0	345
4950	345	2309	0	343
4953	345	2309	0	345
4956	345	2308	0	348
4959	346	2308	0	349
4962	345	2308	0	355
4965	345	2308	0	357
4968	345	2309	0	359
4971	345	2308	0	358
4974	345	2308	0	359
4977	345	2308	0	359
4980	345	2308	0	359
4983	344	2308	0	359
4986	343	2307	0	358
4989	340	2307	0	356
4992	339	2306	0	356
4995	337	2306	0	357
4998	335	2306	0	355
5001	333	2305	0	353
5004	333	2304	0	354
5007	331	2304	0	352
5010	330	2303	0	352
5013	330	2303	0	353
5016	329	2303	0	354
5019	329	2303	0	352
5022	329	2303	0	354
5025	329	2303	0	353
5028	329	2302	0	354
5031	330	2302	0	354
5034	330	2302	0	355
5037	331	2302	0	354
5040	331	2301	0	354
5043	332	2301	0	354
5046	333	2301	0	353
5049	334	2301	0	356
5052	334	2301	0	358
5055	334	2301	0	359
5058	334	2301	0	359
5061	334	2301	0	0
5064	335	2301	0	1
5067	335	2301	0	0
5070	335	2301	0	0
5073	335	2301	0	0
5076	336	2301	0	0
5079	336	2302	0	359
5082	337	2302	0	2
5085	337	2303	0	4
5088	337	2303	0	5
5091	337	2303	0	6
5094	336	2304	0	8
5097	334	2305	0	7
5100	333	2305	0	4
5103	332	2305	0	4
5106	331	2305	0	5
5109	331	2306	0	8
5112	332	2306	0	13
5115	332	2305	0	14
5118	331	2305	0	12
5121	332	2305	0	14
5124	331	2306	0	16
5127	332	2306	0	16
5130	332	2307	0	13
5133	332	2306	0	11
5136	331	2306	0	7
5139	331	2305	0	6
5142	331	2306	0	5
5145	328	2307	0	2
5148	326	2307	0	2
5151	324	2306	0	4
5154	326	2305	0	9
5157	326	2305	0	14
5160	324	2304	0	16
5163	324	2304	0	16
5166	325	2305	0	16
5169	324	2305	0	17
5172	323	2305	0	16
5175	322	2306	0	14
5178	321	2307	0	14
5181	319	2309	0	14
5184	318	2310	0	13
5187	319	2310	0	12
5190	320	2309	0	10
5193	323	2308	0	12
5196	323	2308	0	15
5199	322	2308	0	13
5202	321	2308	0	13
5205	322	2307	0	13
5208	322	2307	0	12
5211	322	2307	0	11
5214	322	2306	0	10
5217	322	2306	0	11
5220	320	2306	0	5
5223	320	2305	0	5
5226	318	2305	0	2
5229	314	2307	0	2
5232	312	2306	0	357
5235	310	2305	0	354
5238	311	2303	0	353
5241	311	2302	0	354
5244	310	2302	0	352
5247	310	2302	0	353
5250	310	2301	0	352
5253	310	2301	0	354
5256	309	2301	0	354
5259	310	2301	0	351
5262	310	2301	0	348
5265	310	2300	0	347
5268	309	2301	0	347
5271	308	2300	0	347
5274	307	2300	0	347
5277	306	2300	0	347
5280	306	2301	0	349
5283	305	2300	0	347
5286	304	2300	0	349
5289	303	2301	0	351
5292	302	2302	0	352
5295	301	2303	0	353
5298	300	2302	0	354
5301	299	2301	0	359
5304	299	2302	0	357
5307	299	2303	0	359
5310	298	2303	0	359
5313	298	2302	0	3
5316	297	2302	0	3
5319	298	2301	0	2
5322	297	2301	0	2
5325	295	2301	0	2
5328	294	2300	0	1
5331	295	2301	0	2
5334	295	2301	0	2
5337	295	2301	0	1
5340	296	2301	0	2
5343	296	2301	0	2
5346	295	2301	0	4
5349	295	2301	0	2
5352	293	2302	0	359
5355	292	2302	0	356
5358	292	2303	0	350
5361	292	2303	0	352
5364	296	2300	0	6
5367	295	2300	0	4
5370	296	2300	0	4
5373	298	2300	0	2
5376	299	2300	0	3
5379	298	2300	0	1
5382	297	2298	0	359
5385	294	2295	0	354
5388	293	2292	0	354
5391	293	2290	0	349
5394	293	2290	0	350
5397	292	2290	0	347
5400	291	2290	0	345
5403	291	2290	0	344
5406	291	2290	0	344
5409	291	2290	0	342
5412	290	2290	0	338
5415	290	2289	0	332
5418	289	2290	0	330
5421	289	2290	0	334
5424	288	2290	0	336
5427	289	2290	0	337
5430	288	2290	0	337
5433	286	2290	0	334
5436	286	2289	0	328
5439	286	2290	0	326
5442	285	2290	0	325
5445	285	2289	0	322
5448	286	2289	0	320
5451	286	2288	0	323
5454	285	2290	0	318
5457	286	2290	0	320
5460	286	2290	0	323
5463	286	2289	0	325
5466	288	2288	0	323
5469	289	2288	0	323
5472	289	2288	0	326
5475	288	2288	0	332
5478	289	2288	0	337
5481	290	2289	0	340
5484	292	2290	0	343
5487	293	2290	0	342
5490	294	2290	0	341
5493	294	2290	0	342
5496	293	2291	0	347
5499	292	2292	0	349
5502	291	2292	0	350
5505	289	2294	0	352
5508	289	2294	0	354
5511	289	2295	0	354
5514	290	2295	0	355
5517	290	2295	0	354
5520	290	2295	0	355
5523	289	2296	0	357
5526	290	2297	0	359
5529	292	2299	0	3
5532	292	2300	0	11
5535	291	2300	0	14
5538	290	2302	0	16
5541	289	2302	0	15
5544	288	2307	0	9
5547	287	2307	0	17
5550	286	2306	0	25
5553	284	2308	0	27
5556	281	2310	0	22
5559	281	2311	0	26
5562	281	2311	0	25
5565	280	2312	0	27
5568	279	2312	0	27
5571	278	2313	0	27
5574	278	2313	0	25
5577	277	2314	0	25
5580	277	2313	0	21
5583	277	2313	0	20
5586	278	2312	0	23
5589	278	2311	0	20
5592	277	2311	0	18
5595	276	2311	0	16
5598	275	2311	0	13
5601	275	2311	0	10
5604	277	2312	0	10
5607	277	2312	0	17
5610	278	2312	0	20
5613	279	2312	0	26
5616	278	2312	0	31
5619	279	2311	0	35
5622	278	2310	0	42
5625	276	2309	0	49
5628	277	2307	0	51
5631	276	2308	0	56
5634	276	2308	0	59
5637	276	2308	0	56
5640	276	2308	0	56
5643	276	2308	0	59
5646	275	2308	0	61
5649	275	2308	0	66
5652	275	2309	0	65
5655	276	2309	0	62
5658	277	2308	0	57
5661	277	2309	0	55
5664	279	2309	0	49
5667	279	2309	0	46
5670	278	2310	0	48
5673	278	2308	0	49
5676	278	2307	0	47
5679	277	2308	0	39
5682	278	2307	0	37
5685	279	2307	0	34
5688	280	2307	0	34
5691	281	2307	0	36
5694	281	2307	0	37
5697	283	2307	0	36
5700	284	2307	0	37
5703	284	2308	0	37
5706	284	2308	0	37
5709	284	2308	0	36
5712	284	2307	0	33
5715	283	2307	0	33
5718	282	2307	0	29
5721	281	2306	0	25
5724	281	2306	0	24
5727	280	2305	0	22
5730	280	2304	0	21
5733	280	2302	0	20
5736	280	2301	0	19
5739	277	2303	0	14
5742	275	2303	0	13
5745	271	2304	0	11
5748	269	2304	0	7
5751	266	2304	0	7
5754	265	2303	0	6
5757	264	2302	0	6
5760	263	2302	0	359
5763	262	2302	0	354
5766	261	2302	0	352
5769	261	2302	0	350
5772	261	2301	0	346
5775	260	2301	0	337
5778	261	2302	0	329
5781	262	2301	0	326
5784	264	2300	0	325
5787	263	2300	0	325
5790	263	2300	0	323
5793	262	2300	0	322
5796	263	2300	0	325
5799	263	2299	0	325
5802	263	2300	0	323
5805	263	2299	0	331
5808	262	2299	0	332
5811	262	2299	0	336
5814	262	2299	0	340
5817	263	2300	0	343
5820	263	2300	0	349
5823	262	2300	0	351
5826	261	2300	0	351
5829	261	2300	0	350
5832	262	2299	0	348
5835	260	2298	0	348
5838	259	2299	0	349
5841	257	2300	0	348
5844	257	2300	0	349
5847	258	2300	0	347
5850	258	2299	0	345
5853	257	2299	0	344
5856	257	2300	0	343
5859	257	2300	0	345
5862	257	2299	0	343
5865	257	2299	0	342
5868	257	2299	0	340
5871	257	2299	0	344
5874	258	2300	0	344
5877	258	2300	0	342
5880	258	2300	0	343
5883	257	2299	0	344
5886	257	2299	0	343
5889	257	2299	0	343
5892	257	2299	0	345
5895	257	2299	0	345
5898	258	2299	0	344
5901	258	2299	0	345
5904	260	2299	0	345
5907	260	2300	0	346
5910	260	2300	0	349
5913	259	2300	0	351
5916	257	2301	0	349
5919	256	2301	0	349
5928	255	2298	0	347
5931	254	2297	0	346
5934	253	2297	0	345
5937	251	2298	0	341
5940	250	2299	0	335
5943	251	2299	0	338
5946	250	2299	0	339
5949	250	2299	0	338
5952	248	2298	0	342
5955	249	2298	0	345
5958	249	2297	0	346
5961	247	2296	0	346
5964	244	2296	0	343
5967	242	2295	0	342
5970	242	2292	0	338
5973	238	2290	0	330
5976	237	2291	0	328
5979	235	2291	0	324
5982	235	2292	0	318
5985	233	2291	0	320
5988	231	2291	0	323
5991	230	2291	0	324
5994	227	2290	0	325
5997	225	2291	0	318
6000	225	2292	0	319
6003	223	2290	0	314
[truncated: 992 more rows]
