# Supplementary material for: Markerless tracking of an entire honey bee colony
Source: Nat Commun. 2021 Mar 19;12:1733. doi: 10.1038/s41467-021-21769-1 (PMC7979864; doi:10.1038/s41467-021-21769-1)
Supplement: Supplementary file 4 — Description of Additional Supplementary Files [file 41467_2021_21769_MOESM4_ESM.zip › raw_source/fig_5_sup_fig_21_22/S1_trajectories/000441.txt]

0	1498	2081	0	187
3	1499	2082	0	194
6	1498	2082	0	195
9	1499	2082	0	204
12	1502	2084	0	202
15	1504	2084	0	195
18	1505	2084	0	193
21	1506	2083	0	192
24	1506	2083	0	193
27	1506	2084	0	195
30	1505	2083	0	193
33	1505	2083	0	196
36	1506	2083	0	194
39	1507	2083	0	192
42	1513	2082	0	201
45	1514	2082	0	204
48	1510	2082	0	205
51	1508	2082	0	213
54	1507	2081	0	218
57	1507	2081	0	217
60	1506	2083	0	224
63	1504	2083	0	230
66	1502	2084	0	239
69	1503	2085	0	238
72	1503	2085	0	241
75	1503	2085	0	236
78	1502	2085	0	235
81	1501	2085	0	236
84	1502	2084	0	234
87	1503	2084	0	234
90	1503	2085	0	235
93	1503	2084	0	233
96	1503	2084	0	231
99	1503	2084	0	231
102	1503	2085	0	232
105	1503	2084	0	234
108	1503	2083	0	239
111	1504	2084	0	236
114	1506	2083	0	232
117	1506	2083	0	237
120	1506	2082	0	238
123	1506	2081	0	239
126	1506	2080	0	241
129	1506	2079	0	244
132	1506	2079	0	245
135	1505	2079	0	243
138	1505	2078	0	246
141	1504	2078	0	244
144	1504	2078	0	245
147	1504	2078	0	246
150	1504	2078	0	247
153	1504	2079	0	241
156	1504	2078	0	246
159	1504	2079	0	246
162	1504	2079	0	244
165	1504	2078	0	246
168	1504	2079	0	249
171	1504	2078	0	251
174	1504	2078	0	251
177	1504	2078	0	250
180	1504	2078	0	251
183	1504	2078	0	253
186	1504	2078	0	254
189	1505	2078	0	253
192	1505	2078	0	255
195	1505	2078	0	251
198	1504	2078	0	244
201	1504	2079	0	248
204	1503	2079	0	254
207	1503	2080	0	254
210	1503	2081	0	252
213	1503	2081	0	256
216	1503	2081	0	256
219	1503	2081	0	257
222	1504	2082	0	259
225	1505	2083	0	260
228	1508	2084	0	262
231	1509	2085	0	262
234	1510	2084	0	263
237	1511	2085	0	262
240	1511	2085	0	263
243	1511	2084	0	262
246	1511	2083	0	260
249	1511	2082	0	263
252	1511	2082	0	264
255	1511	2082	0	268
258	1510	2082	0	266
261	1510	2082	0	266
264	1509	2081	0	265
267	1509	2081	0	266
270	1509	2081	0	265
273	1509	2082	0	264
276	1508	2084	0	265
279	1508	2085	0	264
282	1507	2086	0	265
285	1507	2086	0	259
288	1507	2086	0	258
291	1506	2085	0	260
294	1506	2085	0	261
297	1508	2086	0	265
300	1510	2085	0	265
303	1510	2083	0	264
306	1511	2083	0	265
309	1511	2083	0	266
312	1512	2083	0	269
315	1512	2083	0	268
318	1511	2082	0	267
321	1511	2083	0	266
324	1511	2083	0	264
327	1511	2082	0	265
330	1510	2081	0	266
333	1510	2081	0	266
336	1510	2082	0	264
339	1510	2082	0	264
342	1510	2081	0	265
345	1509	2081	0	264
348	1509	2081	0	264
351	1509	2081	0	262
354	1509	2081	0	264
357	1509	2082	0	262
360	1509	2081	0	267
363	1509	2081	0	266
366	1509	2080	0	266
369	1509	2080	0	269
372	1509	2080	0	269
375	1509	2081	0	268
378	1509	2081	0	269
381	1509	2081	0	266
384	1509	2081	0	265
387	1509	2081	0	266
390	1509	2081	0	267
393	1508	2082	0	268
396	1508	2082	0	271
399	1509	2082	0	269
402	1509	2082	0	267
405	1509	2082	0	265
408	1509	2082	0	266
411	1509	2084	0	265
414	1511	2084	0	266
417	1512	2084	0	265
420	1511	2084	0	266
423	1512	2084	0	264
426	1512	2084	0	264
429	1511	2083	0	266
432	1511	2081	0	263
435	1510	2081	0	262
438	1510	2081	0	262
441	1510	2080	0	265
444	1510	2080	0	265
447	1510	2080	0	265
450	1510	2080	0	266
453	1510	2080	0	264
456	1510	2080	0	265
459	1510	2080	0	266
462	1510	2080	0	266
465	1510	2080	0	265
468	1509	2080	0	264
471	1509	2080	0	264
474	1509	2080	0	264
477	1509	2080	0	264
480	1509	2079	0	265
483	1509	2079	0	263
486	1509	2080	0	263
489	1509	2079	0	263
492	1509	2079	0	263
495	1509	2080	0	264
498	1509	2080	0	267
501	1509	2080	0	267
504	1509	2080	0	266
507	1509	2080	0	265
510	1509	2080	0	263
513	1509	2080	0	266
516	1510	2080	0	267
519	1510	2080	0	267
522	1510	2081	0	264
525	1510	2083	0	264
528	1509	2084	0	255
531	1510	2084	0	256
534	1509	2084	0	255
537	1509	2084	0	257
540	1510	2084	0	256
543	1510	2084	0	260
546	1510	2083	0	261
549	1510	2083	0	262
552	1510	2083	0	260
555	1511	2082	0	256
558	1510	2082	0	259
561	1510	2080	0	260
564	1510	2080	0	263
567	1511	2079	0	264
570	1511	2080	0	263
573	1511	2080	0	259
576	1511	2079	0	262
579	1511	2080	0	265
582	1511	2080	0	264
585	1511	2080	0	265
588	1511	2079	0	262
591	1510	2080	0	262
594	1510	2080	0	264
597	1510	2080	0	270
600	1509	2080	0	267
603	1509	2080	0	265
606	1509	2080	0	266
609	1510	2080	0	266
612	1510	2080	0	268
615	1510	2080	0	268
618	1510	2080	0	265
621	1510	2080	0	265
624	1510	2080	0	266
627	1510	2080	0	265
630	1510	2080	0	266
633	1510	2080	0	267
636	1510	2080	0	267
639	1510	2080	0	266
642	1510	2080	0	264
645	1510	2080	0	261
648	1510	2081	0	258
651	1510	2081	0	257
654	1509	2082	0	258
657	1510	2082	0	253
660	1510	2085	0	248
663	1513	2086	0	246
666	1514	2085	0	251
669	1516	2084	0	253
672	1516	2084	0	256
675	1517	2085	0	265
678	1517	2083	0	274
681	1516	2081	0	275
684	1515	2081	0	277
687	1514	2080	0	280
690	1514	2078	0	283
693	1512	2076	0	286
696	1508	2073	0	288
699	1505	2071	0	285
702	1505	2070	0	281
705	1504	2068	0	282
708	1504	2066	0	279
711	1505	2066	0	276
714	1507	2065	0	271
717	1507	2064	0	269
720	1505	2065	0	260
723	1505	2064	0	258
726	1505	2063	0	256
729	1504	2064	0	259
732	1504	2065	0	255
735	1503	2063	0	254
738	1501	2061	0	256
741	1501	2061	0	252
744	1500	2060	0	251
747	1500	2059	0	251
750	1500	2059	0	251
753	1497	2053	0	280
756	1497	2053	0	281
759	1499	2056	0	263
762	1499	2055	0	260
765	1501	2053	0	252
768	1503	2052	0	249
771	1504	2051	0	245
774	1504	2051	0	242
777	1503	2051	0	242
780	1503	2050	0	240
783	1502	2051	0	236
786	1503	2050	0	237
789	1504	2050	0	235
792	1504	2049	0	231
795	1505	2049	0	231
798	1505	2049	0	228
801	1506	2049	0	227
804	1506	2049	0	227
807	1506	2049	0	225
810	1507	2049	0	221
813	1507	2048	0	225
816	1507	2048	0	227
819	1507	2047	0	226
822	1507	2047	0	226
825	1507	2047	0	225
828	1507	2046	0	226
831	1507	2046	0	225
834	1506	2046	0	228
837	1505	2047	0	230
840	1505	2047	0	229
843	1505	2047	0	230
846	1505	2048	0	230
849	1504	2048	0	231
852	1504	2048	0	230
855	1504	2048	0	230
858	1504	2047	0	229
861	1504	2047	0	232
864	1504	2047	0	233
867	1504	2047	0	230
870	1504	2047	0	232
873	1504	2047	0	235
876	1504	2048	0	229
879	1502	2051	0	228
882	1500	2053	0	228
885	1500	2054	0	232
888	1500	2054	0	234
891	1500	2051	0	251
894	1501	2051	0	249
897	1501	2051	0	253
900	1499	2049	0	261
903	1500	2049	0	260
906	1499	2049	0	258
909	1498	2051	0	255
912	1497	2051	0	264
915	1496	2050	0	268
918	1496	2048	0	274
921	1495	2047	0	278
924	1494	2046	0	279
927	1495	2045	0	279
930	1494	2045	0	277
933	1494	2043	0	281
936	1494	2043	0	281
939	1494	2042	0	279
942	1494	2042	0	276
945	1494	2041	0	279
948	1494	2041	0	278
951	1494	2042	0	265
954	1494	2042	0	260
957	1498	2041	0	247
960	1500	2041	0	245
963	1501	2040	0	243
966	1502	2040	0	241
969	1504	2039	0	240
972	1506	2038	0	238
975	1508	2039	0	234
978	1513	2039	0	230
981	1515	2039	0	225
984	1515	2038	0	223
987	1516	2037	0	219
990	1516	2037	0	217
993	1516	2036	0	221
996	1516	2035	0	223
999	1517	2034	0	226
1002	1518	2034	0	224
1005	1518	2033	0	224
1008	1523	2030	0	210
1011	1524	2029	0	210
1014	1525	2028	0	213
1017	1526	2026	0	214
1020	1529	2025	0	214
1023	1532	2023	0	208
1026	1532	2021	0	204
1029	1533	2019	0	207
1032	1536	2018	0	208
1035	1537	2017	0	201
1038	1537	2017	0	201
1041	1538	2016	0	204
1044	1539	2016	0	203
1047	1539	2016	0	204
1050	1539	2015	0	205
1053	1540	2014	0	205
1056	1542	2014	0	207
1059	1543	2014	0	204
1062	1542	2015	0	202
1065	1541	2016	0	200
1068	1540	2016	0	200
1071	1540	2017	0	198
1074	1540	2017	0	197
1077	1539	2018	0	205
1080	1539	2017	0	212
1083	1538	2015	0	214
1086	1536	2014	0	220
1089	1534	2010	0	231
1092	1533	2006	0	241
1095	1532	2005	0	244
1098	1532	2002	0	247
1101	1531	2002	0	248
1104	1530	2002	0	250
1107	1528	2002	0	259
1110	1527	2001	0	261
1113	1527	2000	0	260
1116	1526	1999	0	263
1119	1525	1998	0	262
1122	1526	1997	0	261
1125	1528	1995	0	253
1128	1529	1994	0	251
1131	1529	1993	0	251
1134	1529	1992	0	253
1137	1529	1992	0	255
1140	1529	1991	0	252
1143	1528	1990	0	254
1146	1527	1989	0	257
1149	1529	1989	0	262
1152	1530	1987	0	264
1155	1530	1987	0	262
1158	1529	1987	0	261
1161	1529	1986	0	261
1164	1528	1986	0	258
1167	1527	1986	0	261
1170	1527	1987	0	257
1173	1526	1987	0	258
1176	1526	1986	0	260
1179	1526	1987	0	260
1182	1526	1987	0	259
1185	1525	1987	0	258
1188	1525	1987	0	261
1191	1525	1987	0	257
1194	1524	1986	0	253
1197	1524	1986	0	252
1200	1524	1986	0	255
1203	1524	1986	0	256
1206	1524	1986	0	255
1209	1525	1986	0	256
1212	1526	1985	0	259
1215	1526	1983	0	252
1218	1526	1981	0	251
1221	1526	1981	0	247
1224	1526	1981	0	250
1227	1527	1980	0	253
1230	1527	1979	0	254
1233	1527	1979	0	251
1236	1527	1980	0	250
1239	1526	1981	0	248
1242	1525	1982	0	248
1245	1524	1982	0	250
1248	1523	1983	0	252
1251	1523	1981	0	260
1254	1524	1980	0	263
1257	1523	1980	0	263
1260	1523	1979	0	266
1263	1523	1979	0	266
1266	1523	1977	0	266
1269	1523	1976	0	268
1272	1523	1974	0	272
1275	1521	1973	0	280
1278	1521	1972	0	291
1281	1520	1970	0	290
1284	1517	1967	0	290
1287	1516	1966	0	287
1290	1515	1967	0	284
1293	1516	1970	0	279
1296	1515	1970	0	274
1299	1515	1969	0	274
1302	1515	1969	0	274
1305	1515	1968	0	272
1308	1516	1967	0	278
1311	1516	1966	0	279
1314	1516	1967	0	276
1317	1514	1968	0	288
1320	1514	1970	0	299
1323	1518	1973	0	320
1326	1518	1976	0	319
1329	1516	1980	0	322
1332	1516	1983	0	329
1335	1514	1984	0	336
1338	1514	1985	0	343
1341	1513	1987	0	346
1344	1512	1989	0	354
1347	1511	1991	0	358
1350	1511	1993	0	357
1353	1511	1995	0	358
1356	1512	1996	0	3
1359	1513	1997	0	12
1362	1513	1997	0	13
1365	1513	1997	0	11
1368	1511	1996	0	7
1371	1510	1995	0	5
1374	1510	1994	0	356
1377	1511	1994	0	351
1380	1513	1994	0	346
1383	1514	1996	0	351
1386	1514	1997	0	351
1389	1512	1998	0	348
1392	1511	1996	0	348
1395	1510	1996	0	346
1398	1508	1995	0	345
1401	1508	1995	0	344
1404	1507	1996	0	345
1407	1507	1996	0	345
1410	1508	1996	0	344
1413	1509	1996	0	345
1416	1510	1996	0	344
1419	1512	1995	0	338
1422	1512	1994	0	330
1425	1513	1992	0	314
1428	1514	1988	0	308
1431	1512	1987	0	306
1434	1514	1984	0	307
1437	1516	1981	0	302
1440	1516	1980	0	302
1443	1516	1978	0	301
1446	1513	1978	0	303
1449	1509	1978	0	307
1452	1506	1978	0	306
1455	1501	1978	0	311
1458	1500	1978	0	309
1461	1500	1976	0	310
1464	1499	1977	0	313
1467	1498	1977	0	311
1470	1498	1977	0	310
1473	1497	1977	0	309
1476	1498	1977	0	307
1479	1499	1978	0	300
1482	1499	1978	0	296
1485	1499	1980	0	297
1488	1503	1981	0	288
1491	1506	1979	0	277
1494	1506	1977	0	272
1497	1507	1977	0	262
1500	1509	1977	0	261
1503	1509	1977	0	262
1506	1508	1975	0	261
1509	1507	1973	0	261
1512	1509	1973	0	264
1515	1510	1971	0	265
1518	1510	1970	0	265
1521	1510	1970	0	264
1524	1510	1970	0	264
1527	1511	1971	0	261
1530	1510	1970	0	259
1533	1510	1968	0	259
1536	1510	1967	0	255
1539	1510	1967	0	248
1542	1511	1966	0	245
1545	1513	1964	0	241
1548	1515	1961	0	240
1551	1517	1961	0	237
1554	1519	1956	0	242
1557	1520	1954	0	241
1560	1522	1952	0	238
1563	1522	1951	0	236
1566	1522	1950	0	237
1569	1522	1950	0	237
1572	1522	1950	0	238
1575	1522	1951	0	240
1578	1522	1952	0	237
1581	1523	1952	0	238
1584	1525	1952	0	233
1587	1528	1950	0	235
1590	1528	1950	0	228
1593	1530	1950	0	224
1596	1533	1949	0	219
1599	1539	1950	0	211
1602	1541	1951	0	212
1605	1542	1950	0	213
1608	1542	1950	0	203
1611	1541	1952	0	199
1614	1541	1953	0	196
1617	1542	1951	0	194
1620	1541	1949	0	195
1623	1540	1948	0	190
1626	1541	1948	0	190
1629	1541	1949	0	193
1632	1542	1949	0	194
1635	1543	1950	0	193
1638	1544	1950	0	196
1641	1543	1950	0	189
1644	1543	1951	0	188
1647	1543	1951	0	189
1650	1543	1951	0	190
1653	1543	1952	0	191
1656	1544	1952	0	189
1659	1545	1952	0	189
1662	1544	1952	0	186
1665	1545	1953	0	186
1668	1547	1953	0	184
1671	1548	1953	0	183
1674	1548	1953	0	177
1677	1549	1953	0	163
1680	1549	1955	0	161
1683	1548	1955	0	159
1686	1549	1956	0	155
1689	1550	1957	0	152
1692	1548	1958	0	144
1695	1547	1958	0	138
1698	1546	1957	0	139
1701	1548	1956	0	145
1704	1548	1956	0	141
1707	1548	1957	0	142
1710	1549	1959	0	141
1713	1548	1959	0	142
1716	1547	1958	0	141
1719	1546	1957	0	142
1722	1546	1957	0	140
1725	1547	1957	0	141
1728	1546	1957	0	142
1731	1545	1957	0	138
1734	1545	1958	0	134
1737	1545	1959	0	136
1740	1546	1960	0	140
1743	1547	1961	0	140
1746	1549	1963	0	139
1749	1550	1964	0	142
1752	1555	1963	0	153
1755	1558	1963	0	152
1758	1561	1963	0	153
1761	1562	1963	0	153
1764	1562	1963	0	154
1767	1563	1963	0	154
1770	1563	1963	0	153
1773	1563	1963	0	151
1776	1562	1963	0	149
1779	1563	1964	0	146
1782	1563	1965	0	144
1785	1563	1966	0	142
1788	1564	1966	0	140
1791	1565	1966	0	135
1794	1565	1966	0	138
1797	1566	1967	0	137
1800	1566	1969	0	136
1803	1567	1969	0	136
1806	1570	1968	0	136
1809	1570	1969	0	135
1812	1571	1970	0	135
1815	1571	1969	0	133
1818	1571	1969	0	133
1821	1571	1968	0	137
1824	1570	1967	0	141
1827	1569	1967	0	141
1830	1569	1967	0	142
1833	1569	1968	0	141
1836	1569	1968	0	141
1839	1569	1967	0	141
1842	1569	1967	0	140
1845	1570	1966	0	142
1848	1571	1966	0	145
1851	1571	1966	0	147
1854	1571	1965	0	150
1857	1571	1965	0	154
1860	1570	1965	0	155
1863	1571	1964	0	157
1866	1571	1964	0	159
1869	1571	1965	0	160
1872	1571	1965	0	161
1875	1571	1966	0	163
1878	1570	1967	0	163
1881	1570	1967	0	166
1884	1572	1967	0	169
1887	1572	1967	0	166
1890	1572	1966	0	165
1893	1572	1965	0	164
1896	1572	1964	0	162
1899	1574	1964	0	164
1902	1575	1964	0	166
1905	1577	1964	0	167
1908	1577	1964	0	168
1911	1577	1963	0	170
1914	1578	1963	0	168
1917	1578	1963	0	168
1920	1579	1963	0	165
1923	1580	1962	0	164
1926	1580	1962	0	164
1929	1581	1962	0	163
1932	1581	1962	0	163
1935	1581	1962	0	163
1938	1585	1964	0	164
1941	1587	1964	0	167
1944	1589	1966	0	167
1947	1589	1966	0	166
1950	1590	1967	0	168
1953	1590	1967	0	168
1956	1592	1968	0	163
1959	1593	1969	0	161
1962	1593	1970	0	165
1965	1595	1969	0	168
1968	1595	1969	0	170
1971	1596	1970	0	170
1974	1596	1970	0	172
1977	1596	1970	0	171
1980	1596	1970	0	172
1983	1595	1970	0	171
1986	1596	1970	0	172
1989	1595	1970	0	171
1992	1594	1970	0	171
1995	1594	1971	0	169
1998	1594	1971	0	166
2001	1595	1971	0	163
2004	1596	1972	0	159
2007	1598	1973	0	159
2010	1598	1973	0	160
2013	1600	1974	0	160
2016	1601	1975	0	158
2019	1601	1976	0	151
2022	1601	1976	0	146
2025	1600	1976	0	145
2028	1600	1976	0	145
2031	1600	1977	0	144
2034	1599	1977	0	142
2037	1598	1977	0	141
2040	1598	1977	0	132
2043	1597	1978	0	135
2046	1597	1978	0	136
2049	1598	1979	0	141
2052	1599	1979	0	144
2055	1599	1979	0	144
2058	1599	1980	0	143
2061	1599	1981	0	143
2064	1598	1981	0	142
2067	1598	1981	0	141
2070	1598	1980	0	140
2073	1597	1980	0	138
2076	1597	1980	0	133
2079	1597	1980	0	133
2082	1597	1981	0	131
2085	1597	1982	0	133
2088	1597	1982	0	136
2091	1598	1982	0	136
2094	1598	1982	0	136
2097	1598	1983	0	140
2100	1598	1984	0	139
2103	1598	1984	0	140
2106	1598	1984	0	141
2109	1598	1984	0	141
2112	1598	1985	0	143
2115	1598	1985	0	143
2118	1598	1985	0	145
2121	1598	1985	0	145
2124	1598	1986	0	146
2127	1598	1986	0	145
2130	1598	1986	0	145
2133	1597	1985	0	145
2136	1597	1984	0	143
2139	1597	1983	0	143
2142	1596	1983	0	146
2145	1596	1983	0	146
2148	1596	1983	0	145
2151	1596	1982	0	146
2154	1596	1982	0	143
2157	1596	1982	0	144
2160	1595	1982	0	146
2163	1595	1981	0	146
2166	1596	1982	0	145
2169	1596	1981	0	146
2172	1596	1981	0	144
2175	1596	1981	0	145
2178	1595	1980	0	143
2181	1596	1979	0	140
2184	1596	1978	0	143
2187	1597	1978	0	146
2190	1601	1978	0	149
2193	1602	1977	0	150
2196	1607	1975	0	154
2199	1610	1974	0	161
2202	1612	1974	0	159
2205	1613	1975	0	156
2208	1614	1975	0	154
2211	1615	1975	0	154
2214	1615	1975	0	156
2217	1615	1975	0	155
2220	1615	1974	0	157
2223	1614	1973	0	160
2226	1613	1971	0	166
2229	1612	1968	0	172
2232	1611	1967	0	171
2235	1610	1966	0	174
2238	1611	1965	0	178
2241	1611	1965	0	182
2244	1610	1964	0	183
2247	1611	1964	0	181
2250	1611	1962	0	181
2253	1611	1963	0	182
2256	1611	1962	0	183
2259	1612	1963	0	183
2262	1612	1962	0	185
2265	1613	1961	0	186
2268	1613	1961	0	185
2271	1614	1961	0	185
2274	1614	1960	0	186
2277	1614	1959	0	186
2280	1614	1959	0	188
2283	1612	1961	0	187
2286	1610	1963	0	191
2289	1608	1963	0	199
2292	1607	1964	0	196
2295	1606	1965	0	197
2298	1605	1966	0	202
2301	1604	1968	0	206
2304	1602	1967	0	213
2307	1601	1965	0	219
2310	1601	1965	0	227
2313	1600	1965	0	228
2316	1601	1968	0	222
2319	1601	1969	0	221
2322	1602	1966	0	223
2325	1604	1963	0	221
2328	1604	1963	0	222
2331	1604	1964	0	220
2334	1604	1963	0	224
2337	1604	1962	0	227
2340	1604	1960	0	228
2343	1604	1959	0	229
2346	1604	1959	0	227
2349	1604	1959	0	229
2352	1603	1961	0	226
2355	1604	1964	0	230
2358	1605	1964	0	232
2361	1604	1960	0	286
2364	1606	1961	0	253
2367	1606	1957	0	258
2370	1605	1953	0	254
2373	1606	1949	0	256
2376	1606	1947	0	256
2379	1607	1943	0	256
2382	1609	1941	0	248
2385	1607	1940	0	249
2388	1607	1938	0	247
2391	1607	1938	0	250
2394	1605	1937	0	248
2397	1604	1938	0	261
2400	1600	1938	0	260
2403	1600	1941	0	282
2406	1599	1941	0	293
2409	1598	1940	0	297
2412	1597	1939	0	294
2415	1595	1937	0	287
2418	1594	1936	0	286
2421	1593	1936	0	284
2424	1591	1935	0	283
2427	1588	1934	0	274
2430	1588	1932	0	272
2433	1589	1929	0	269
2436	1591	1927	0	273
2439	1591	1926	0	271
2442	1590	1926	0	266
2445	1590	1924	0	263
2448	1590	1923	0	262
2451	1590	1921	0	262
2454	1590	1920	0	265
2457	1590	1920	0	264
2460	1590	1920	0	259
2463	1590	1919	0	262
2466	1589	1918	0	265
2469	1589	1918	0	266
2472	1589	1917	0	270
2475	1588	1916	0	266
2478	1587	1914	0	265
2481	1587	1914	0	266
2484	1588	1914	0	263
2487	1588	1914	0	262
2490	1588	1914	0	260
2493	1588	1914	0	263
2496	1588	1914	0	263
2499	1589	1913	0	263
2502	1589	1913	0	268
2505	1589	1913	0	266
2508	1589	1914	0	266
2511	1588	1914	0	265
2514	1588	1914	0	268
2517	1589	1914	0	264
2520	1588	1914	0	265
2523	1588	1913	0	266
2526	1588	1913	0	265
2529	1588	1913	0	264
2532	1589	1913	0	264
2535	1589	1913	0	264
2538	1589	1914	0	263
2541	1589	1914	0	262
2544	1589	1913	0	262
2547	1589	1914	0	262
2550	1589	1914	0	262
2553	1589	1915	0	263
2556	1589	1914	0	264
2559	1589	1915	0	263
2562	1589	1915	0	265
2565	1588	1914	0	264
2568	1589	1914	0	262
2571	1589	1914	0	265
2574	1588	1914	0	266
2577	1589	1914	0	267
2580	1589	1915	0	266
2583	1589	1917	0	264
2586	1589	1919	0	263
2589	1588	1919	0	259
2592	1586	1918	0	256
2595	1586	1916	0	244
2598	1590	1913	0	240
2601	1594	1910	0	247
2604	1597	1907	0	253
2607	1597	1906	0	256
2610	1596	1906	0	263
2613	1595	1906	0	267
2616	1593	1905	0	268
2619	1593	1901	0	270
2622	1596	1900	0	272
2625	1597	1901	0	273
2628	1596	1900	0	265
2631	1596	1899	0	266
2634	1597	1896	0	267
2637	1596	1895	0	271
2640	1596	1894	0	277
2643	1597	1895	0	281
2646	1597	1895	0	289
2649	1596	1895	0	309
2652	1595	1895	0	315
2655	1591	1895	0	321
2658	1588	1892	0	317
2661	1584	1888	0	312
2664	1583	1886	0	306
2667	1580	1883	0	300
2670	1577	1881	0	296
2673	1577	1880	0	294
2676	1576	1879	0	298
2679	1575	1878	0	297
2682	1575	1878	0	299
2685	1575	1879	0	301
2688	1575	1877	0	298
2691	1576	1877	0	301
2694	1577	1877	0	304
2697	1577	1877	0	313
2700	1575	1876	0	324
2703	1571	1876	0	345
2706	1569	1875	0	353
2709	1566	1875	0	352
2712	1564	1875	0	356
2715	1564	1873	0	353
2718	1565	1872	0	350
2721	1564	1872	0	350
2724	1563	1872	0	350
2727	1562	1872	0	352
2730	1562	1872	0	354
2733	1562	1872	0	354
2736	1562	1872	0	356
2739	1562	1873	0	1
2742	1561	1873	0	1
2745	1559	1873	0	3
2748	1560	1874	0	6
2751	1558	1876	0	15
2754	1559	1878	0	17
2757	1560	1878	0	17
2760	1560	1879	0	19
2763	1560	1879	0	20
2766	1559	1880	0	26
2769	1555	1882	0	28
2772	1553	1885	0	29
2775	1552	1887	0	31
2778	1551	1887	0	28
2781	1551	1887	0	23
2784	1550	1886	0	17
2787	1548	1886	0	15
2790	1544	1887	0	10
2793	1541	1887	0	8
2796	1539	1885	0	6
2799	1537	1885	0	7
2802	1537	1884	0	8
2805	1533	1884	0	3
2808	1532	1885	0	3
2811	1532	1886	0	4
2814	1532	1885	0	5
2817	1532	1884	0	4
2820	1533	1884	0	8
2823	1534	1884	0	8
2826	1535	1884	0	11
2829	1536	1885	0	13
2832	1535	1886	0	16
2835	1537	1886	0	20
2838	1539	1887	0	31
2841	1541	1888	0	40
2844	1539	1891	0	50
2847	1539	1893	0	57
2850	1540	1897	0	57
2853	1540	1899	0	65
2856	1540	1899	0	73
2859	1539	1900	0	78
2862	1540	1901	0	78
2865	1540	1902	0	76
2868	1538	1902	0	74
2871	1539	1902	0	78
2874	1539	1902	0	77
2877	1539	1904	0	81
2880	1539	1905	0	87
2883	1538	1905	0	91
2886	1539	1907	0	94
2889	1539	1907	0	94
2892	1541	1910	0	89
2895	1541	1910	0	92
2898	1542	1912	0	93
2901	1544	1916	0	91
2904	1545	1919	0	92
2907	1544	1921	0	93
2910	1542	1922	0	91
2913	1541	1924	0	88
2916	1541	1926	0	91
2919	1539	1928	0	91
2922	1537	1929	0	90
2925	1538	1931	0	91
2928	1538	1932	0	88
2931	1538	1934	0	86
2934	1537	1934	0	88
2937	1537	1935	0	90
2940	1536	1935	0	90
2943	1537	1936	0	91
2946	1536	1935	0	89
2949	1536	1935	0	88
2952	1536	1935	0	84
2955	1535	1934	0	85
2958	1535	1934	0	89
2961	1535	1934	0	91
2964	1535	1935	0	89
2967	1535	1935	0	89
2970	1535	1936	0	92
2973	1535	1937	0	93
2976	1535	1937	0	95
2979	1535	1936	0	95
2982	1535	1937	0	94
2985	1535	1938	0	95
2988	1535	1938	0	96
2991	1534	1938	0	98
2994	1534	1938	0	97
2997	1534	1938	0	96
3000	1534	1938	0	98
3003	1534	1938	0	98
3006	1534	1938	0	95
3009	1535	1938	0	96
3012	1535	1938	0	97
3015	1535	1938	0	95
3018	1536	1938	0	97
3021	1536	1939	0	98
3024	1535	1939	0	100
3027	1535	1939	0	100
3030	1535	1939	0	99
3033	1535	1939	0	101
3036	1534	1939	0	100
3039	1534	1940	0	97
3042	1532	1941	0	102
3045	1532	1940	0	100
3048	1532	1941	0	105
3051	1532	1939	0	101
3054	1534	1940	0	96
3057	1534	1940	0	96
3060	1534	1939	0	95
3063	1534	1939	0	96
3066	1534	1940	0	96
3069	1534	1940	0	96
3072	1534	1941	0	95
3075	1534	1941	0	96
3078	1534	1940	0	96
3081	1534	1940	0	99
3084	1534	1942	0	96
3087	1534	1941	0	96
3090	1534	1940	0	93
3093	1534	1940	0	95
3096	1534	1940	0	94
3099	1534	1940	0	95
3102	1534	1940	0	95
3105	1534	1940	0	96
3108	1534	1940	0	99
3111	1534	1940	0	97
3114	1534	1939	0	94
3117	1534	1939	0	91
3120	1534	1939	0	90
3123	1534	1940	0	93
3126	1534	1940	0	94
3129	1534	1940	0	93
3132	1533	1940	0	92
3135	1533	1940	0	95
3138	1532	1941	0	94
3141	1532	1940	0	94
3144	1531	1940	0	92
3147	1532	1941	0	94
3150	1532	1942	0	95
3153	1532	1942	0	95
3156	1532	1942	0	94
3159	1532	1942	0	93
3162	1532	1942	0	93
3165	1532	1943	0	93
3168	1532	1943	0	92
3171	1532	1943	0	92
3174	1532	1943	0	91
3177	1533	1943	0	91
3180	1533	1943	0	90
3183	1533	1943	0	91
3186	1533	1943	0	92
3189	1533	1943	0	90
3192	1533	1943	0	90
3195	1533	1943	0	90
3198	1533	1943	0	92
3201	1534	1943	0	91
3204	1534	1943	0	91
3207	1533	1943	0	93
3210	1533	1943	0	95
3213	1533	1942	0	91
3216	1533	1942	0	91
3219	1533	1941	0	91
3222	1533	1941	0	92
3225	1533	1941	0	95
3228	1533	1940	0	95
3231	1533	1940	0	94
3234	1532	1941	0	97
3237	1532	1941	0	97
3240	1531	1941	0	102
3243	1532	1940	0	104
3246	1533	1938	0	97
3249	1532	1940	0	100
3252	1531	1941	0	102
3255	1533	1945	0	108
3258	1537	1951	0	116
3261	1539	1955	0	109
3264	1539	1957	0	109
3267	1538	1960	0	111
3270	1537	1962	0	110
3273	1537	1965	0	108
3276	1535	1967	0	104
3279	1533	1969	0	97
3282	1531	1971	0	90
3285	1531	1972	0	86
3288	1534	1972	0	85
3291	1535	1975	0	86
3294	1535	1976	0	87
3297	1536	1978	0	90
3300	1535	1980	0	94
3303	1536	1984	0	95
3306	1535	1986	0	98
3309	1535	1988	0	99
3312	1535	1991	0	98
3315	1536	1991	0	98
3318	1535	1991	0	102
3321	1535	1992	0	103
3324	1535	1989	0	99
3327	1534	1988	0	100
3330	1534	1987	0	104
3333	1535	1986	0	101
3336	1535	1984	0	83
3339	1533	1985	0	79
3342	1530	1986	0	72
3345	1528	1986	0	73
3348	1527	1986	0	72
3351	1526	1988	0	71
3354	1523	1994	0	65
3357	1524	1996	0	66
3360	1523	1998	0	66
3363	1522	1999	0	70
3366	1521	2001	0	73
3369	1521	2001	0	79
3372	1522	2003	0	75
3375	1522	2004	0	75
3378	1523	2004	0	76
3381	1520	2005	0	78
3384	1519	2007	0	76
3387	1518	2008	0	76
3390	1517	2008	0	76
3393	1517	2007	0	74
3396	1517	2008	0	75
3399	1517	2007	0	78
3402	1517	2006	0	84
3405	1517	2006	0	86
3408	1517	2006	0	86
3411	1518	2005	0	87
3414	1519	2005	0	82
3417	1519	2005	0	87
3420	1520	2004	0	82
3423	1519	2004	0	84
3426	1520	2004	0	83
3429	1519	2004	0	83
3432	1519	2004	0	83
3435	1519	2005	0	84
3438	1519	2006	0	89
3441	1520	2009	0	92
3444	1521	2009	0	93
3447	1524	2009	0	97
3450	1524	2012	0	96
3453	1524	2013	0	98
3456	1524	2014	0	96
3459	1525	2016	0	94
3462	1525	2016	0	96
3465	1524	2018	0	98
3468	1524	2021	0	93
3471	1524	2025	0	92
3474	1525	2027	0	97
3477	1525	2029	0	99
3480	1522	2030	0	94
3483	1521	2032	0	92
3486	1520	2031	0	91
3489	1519	2031	0	92
3492	1519	2031	0	95
3495	1519	2030	0	99
3498	1518	2030	0	100
3501	1518	2031	0	96
3504	1518	2031	0	99
3507	1518	2031	0	97
3510	1518	2032	0	96
3513	1518	2033	0	95
3516	1518	2035	0	94
3519	1519	2036	0	101
3522	1520	2039	0	104
3525	1521	2040	0	106
3528	1522	2042	0	108
3531	1524	2045	0	106
3534	1525	2046	0	105
3537	1526	2047	0	104
3540	1526	2048	0	103
3543	1526	2050	0	104
3546	1524	2051	0	105
3549	1523	2051	0	110
3552	1520	2051	0	112
3555	1519	2051	0	120
3558	1520	2051	0	123
3561	1522	2053	0	125
3564	1521	2053	0	117
3567	1521	2053	0	116
3570	1523	2054	0	121
3573	1524	2055	0	122
3576	1525	2056	0	120
3579	1526	2057	0	120
3582	1527	2057	0	114
3585	1527	2058	0	114
3588	1527	2058	0	114
3591	1526	2057	0	119
3594	1524	2057	0	124
3597	1523	2056	0	123
3600	1524	2055	0	127
3603	1524	2056	0	129
3606	1523	2056	0	130
3609	1523	2054	0	131
3612	1524	2054	0	134
3615	1524	2055	0	139
3618	1527	2056	0	147
3621	1531	2057	0	143
3624	1534	2057	0	147
3627	1534	2059	0	156
3630	1535	2060	0	157
3633	1535	2060	0	156
3636	1535	2059	0	157
3639	1535	2060	0	157
3642	1536	2059	0	157
3645	1536	2058	0	156
3648	1536	2058	0	157
3651	1536	2059	0	156
3654	1537	2060	0	149
3657	1537	2061	0	150
3660	1539	2061	0	153
3663	1535	2064	0	162
3666	1535	2064	0	170
3669	1539	2064	0	178
3672	1543	2065	0	193
3675	1544	2065	0	197
3678	1545	2064	0	198
3681	1546	2064	0	191
3684	1548	2064	0	187
3687	1548	2063	0	191
3690	1549	2063	0	194
3693	1549	2064	0	191
3696	1551	2063	0	189
3699	1552	2062	0	188
3702	1553	2062	0	191
3705	1553	2061	0	193
3708	1555	2061	0	195
3711	1559	2061	0	192
3714	1564	2061	0	189
3717	1568	2061	0	191
3720	1569	2060	0	195
3723	1569	2058	0	196
3726	1569	2058	0	197
3729	1569	2058	0	195
3732	1569	2057	0	195
3735	1568	2057	0	198
3738	1568	2057	0	196
3741	1567	2057	0	195
3744	1565	2057	0	194
3747	1565	2057	0	190
3750	1566	2057	0	185
3753	1565	2057	0	184
3756	1566	2057	0	191
3759	1568	2055	0	197
3762	1570	2051	0	208
3765	1572	2047	0	215
3768	1572	2046	0	220
3771	1572	2045	0	224
3774	1573	2044	0	227
3777	1574	2043	0	229
3780	1574	2043	0	234
3783	1574	2042	0	235
3786	1575	2042	0	233
3789	1577	2041	0	232
3792	1578	2040	0	230
3795	1580	2039	0	226
3798	1580	2038	0	228
3801	1581	2037	0	230
3804	1580	2036	0	232
3807	1580	2036	0	229
3810	1580	2035	0	231
3813	1580	2035	0	232
3816	1580	2036	0	232
3819	1580	2035	0	234
3822	1580	2035	0	234
3825	1580	2035	0	233
3828	1580	2035	0	232
3831	1580	2035	0	234
3834	1580	2035	0	234
3837	1581	2035	0	234
3840	1581	2036	0	235
3843	1581	2036	0	236
3846	1582	2036	0	236
3849	1581	2036	0	234
3852	1581	2035	0	236
3855	1581	2036	0	236
3858	1581	2036	0	236
3861	1581	2036	0	235
3864	1581	2037	0	233
3867	1581	2037	0	232
3870	1581	2037	0	230
3873	1580	2037	0	230
3876	1580	2037	0	230
3879	1580	2037	0	229
3882	1580	2037	0	224
3885	1579	2038	0	225
3888	1580	2037	0	227
3891	1582	2037	0	228
3894	1583	2035	0	232
3897	1584	2031	0	234
3900	1585	2029	0	234
3903	1585	2028	0	234
3906	1585	2028	0	236
3909	1585	2028	0	237
3912	1585	2028	0	239
3915	1585	2028	0	244
3918	1585	2028	0	244
3921	1586	2027	0	247
3924	1586	2027	0	247
3927	1586	2027	0	247
3930	1586	2027	0	247
3933	1586	2027	0	247
3936	1586	2027	0	248
3939	1586	2027	0	249
3942	1585	2027	0	247
3945	1585	2028	0	244
3948	1584	2028	0	243
3951	1585	2027	0	243
3954	1585	2027	0	243
3957	1585	2027	0	244
3960	1585	2027	0	244
3963	1585	2027	0	245
3966	1585	2027	0	246
3969	1585	2026	0	247
3972	1584	2026	0	247
3975	1584	2026	0	247
3978	1583	2026	0	249
3981	1584	2026	0	248
3984	1584	2026	0	249
3987	1584	2026	0	252
3990	1583	2026	0	256
3993	1583	2026	0	258
3996	1583	2028	0	262
3999	1583	2033	0	267
4002	1583	2035	0	271
4005	1583	2035	0	275
4008	1583	2035	0	284
4011	1582	2036	0	286
4014	1583	2036	0	288
4017	1582	2036	0	288
4020	1582	2035	0	289
4023	1582	2034	0	287
4026	1582	2034	0	289
4029	1582	2033	0	288
4032	1582	2034	0	290
4035	1582	2034	0	290
4038	1582	2034	0	291
4041	1582	2033	0	291
4044	1582	2033	0	291
4047	1582	2033	0	291
4050	1582	2033	0	291
4053	1582	2034	0	290
4056	1582	2034	0	290
4059	1582	2033	0	291
4062	1582	2034	0	290
4065	1582	2033	0	289
4068	1582	2033	0	289
4071	1582	2031	0	289
4074	1581	2030	0	291
4077	1581	2030	0	292
4080	1581	2030	0	293
4083	1581	2029	0	294
4086	1581	2029	0	294
4089	1581	2027	0	296
4092	1580	2027	0	296
4095	1580	2027	0	296
4098	1580	2026	0	295
4101	1580	2025	0	295
4104	1579	2025	0	295
4107	1578	2024	0	293
4110	1578	2023	0	294
4113	1579	2023	0	294
4116	1579	2023	0	294
4119	1581	2024	0	298
4122	1582	2025	0	295
4125	1583	2026	0	293
4128	1585	2026	0	289
4131	1585	2024	0	292
4134	1584	2023	0	298
4137	1584	2023	0	308
4140	1584	2023	0	315
4143	1584	2023	0	318
4146	1583	2022	0	319
4149	1581	2021	0	316
4152	1580	2020	0	317
4155	1579	2018	0	317
4158	1576	2016	0	322
4161	1570	2008	0	323
4164	1568	2007	0	324
4167	1567	2006	0	322
4170	1566	2006	0	323
4173	1566	2006	0	323
4176	1567	2005	0	326
4179	1569	2004	0	325
4182	1570	2003	0	328
4185	1571	2002	0	333
4188	1570	2001	0	341
4191	1571	2001	0	346
4194	1570	2001	0	346
4197	1570	2001	0	346
4200	1569	2001	0	348
4203	1568	2000	0	350
4206	1565	2000	0	354
4209	1562	2000	0	359
4212	1556	1999	0	356
4215	1551	2000	0	2
4218	1546	2002	0	2
4221	1543	2002	0	2
4224	1542	2001	0	3
4227	1538	2001	0	5
4230	1537	2000	0	7
4233	1535	2000	0	6
4236	1535	2001	0	7
4239	1535	2000	0	10
4242	1535	2000	0	9
4245	1535	2000	0	8
4248	1534	2001	0	8
4251	1535	2001	0	9
4254	1535	2001	0	10
4257	1535	2001	0	9
4260	1536	2002	0	10
4263	1536	2002	0	11
4266	1535	2002	0	9
4269	1535	2002	0	10
4272	1535	2002	0	9
4275	1535	2002	0	10
4278	1535	2003	0	10
4281	1535	2003	0	10
4284	1535	2003	0	10
4287	1536	2002	0	10
4290	1536	2002	0	10
4293	1535	2002	0	11
4296	1536	2002	0	10
4299	1535	2002	0	13
4302	1536	2002	0	12
4305	1536	2002	0	13
4308	1535	2002	0	12
4311	1534	2002	0	14
4314	1534	2002	0	14
4317	1534	2002	0	14
4320	1533	2002	0	15
4323	1531	2004	0	22
4326	1532	2003	0	20
4329	1533	2003	0	16
4332	1533	2002	0	15
4335	1533	2002	0	14
4338	1533	2002	0	15
4341	1533	2002	0	15
4344	1533	2002	0	13
4347	1533	2002	0	13
4350	1533	2002	0	12
4353	1533	2001	0	10
4356	1533	2001	0	8
4359	1533	2001	0	7
4362	1535	2001	0	6
4365	1535	2002	0	8
4368	1536	2002	0	9
4371	1535	2002	0	8
4374	1535	2002	0	8
4377	1536	2002	0	8
4380	1536	2002	0	9
4383	1535	2003	0	9
4386	1535	2003	0	9
4389	1536	2003	0	10
4392	1535	2003	0	10
4395	1535	2003	0	8
4398	1536	2002	0	7
4401	1536	2002	0	4
4404	1535	2003	0	3
4407	1535	2003	0	3
4410	1535	2003	0	2
4413	1535	2003	0	3
4416	1536	2003	0	4
4419	1536	2003	0	7
4422	1537	2002	0	3
4425	1539	2002	0	4
4428	1538	2003	0	359
4431	1539	2004	0	356
4434	1540	2004	0	354
4437	1540	2003	0	349
4440	1541	2001	0	349
4443	1541	2001	0	347
4446	1541	2000	0	351
4449	1538	2000	0	353
4452	1537	1999	0	355
4455	1536	2000	0	355
4458	1536	2000	0	353
4461	1537	2000	0	354
4464	1536	2000	0	355
4467	1537	2001	0	357
4470	1538	2002	0	359
4473	1537	2002	0	1
4476	1537	2003	0	3
4479	1537	2005	0	7
4482	1536	2008	0	13
4485	1534	2008	0	10
4488	1531	2009	0	11
4491	1528	2010	0	12
4494	1525	2010	0	11
4497	1523	2011	0	13
4500	1521	2011	0	14
4503	1519	2014	0	19
4506	1520	2013	0	16
4509	1520	2015	0	16
4512	1518	2016	0	15
4515	1517	2016	0	11
4518	1515	2017	0	13
4521	1514	2017	0	13
4524	1515	2017	0	12
4527	1514	2017	0	10
4530	1513	2017	0	10
4533	1514	2017	0	12
4536	1510	2018	0	4
4539	1511	2019	0	5
4542	1511	2019	0	6
4545	1510	2018	0	4
4548	1510	2019	0	5
4551	1510	2020	0	5
4554	1509	2020	0	4
4557	1509	2020	0	5
4560	1511	2021	0	3
4563	1513	2023	0	10
4566	1515	2026	0	14
4569	1515	2027	0	22
4572	1517	2028	0	41
4575	1517	2031	0	46
4578	1522	2037	0	46
4581	1522	2038	0	53
4584	1522	2037	0	54
4587	1524	2040	0	59
4590	1524	2040	0	64
4593	1526	2036	0	66
4596	1525	2037	0	68
4599	1525	2038	0	69
4602	1525	2039	0	67
4605	1524	2039	0	63
4608	1524	2040	0	62
4611	1523	2040	0	65
4614	1523	2041	0	62
4617	1523	2042	0	65
4620	1523	2043	0	65
4623	1524	2043	0	66
4626	1524	2042	0	64
4629	1523	2041	0	65
4632	1523	2041	0	64
4635	1523	2040	0	67
4638	1522	2042	0	70
4641	1521	2045	0	76
4644	1520	2051	0	75
4647	1518	2057	0	76
4650	1523	2063	0	64
4653	1520	2069	0	69
4656	1518	2073	0	71
4659	1519	2078	0	76
4662	1520	2084	0	77
4665	1519	2088	0	76
4668	1516	2090	0	80
4671	1515	2091	0	87
4674	1514	2093	0	93
4677	1515	2096	0	92
4680	1515	2095	0	89
4683	1515	2095	0	89
4686	1516	2096	0	86
4689	1516	2098	0	88
4692	1515	2098	0	85
4695	1514	2099	0	88
4698	1513	2099	0	89
4701	1514	2100	0	87
4704	1513	2099	0	85
4707	1513	2100	0	89
4710	1513	2099	0	87
4713	1513	2100	0	89
4716	1513	2100	0	89
4719	1512	2100	0	91
4722	1512	2100	0	91
4725	1512	2101	0	93
4728	1511	2100	0	94
4731	1511	2100	0	95
4734	1510	2099	0	126
4737	1508	2098	0	139
4740	1509	2099	0	144
4743	1511	2100	0	132
4746	1514	2101	0	96
4749	1515	2101	0	88
4752	1514	2101	0	88
4755	1515	2100	0	93
4758	1514	2099	0	91
4761	1515	2100	0	91
4764	1516	2101	0	91
4767	1519	2102	0	82
4770	1519	2103	0	80
4773	1519	2105	0	78
4776	1519	2105	0	81
4779	1520	2104	0	87
4782	1521	2104	0	89
4785	1523	2105	0	92
4788	1524	2105	0	94
4791	1524	2104	0	104
4794	1524	2104	0	108
4797	1526	2105	0	110
4800	1528	2106	0	114
4803	1529	2105	0	117
4806	1529	2106	0	116
4809	1529	2106	0	116
4812	1529	2103	0	122
4815	1531	2102	0	130
4818	1534	2103	0	131
4821	1541	2103	0	132
4824	1543	2105	0	134
4827	1546	2107	0	138
4830	1546	2110	0	136
4833	1548	2111	0	137
4836	1549	2111	0	137
4839	1548	2111	0	138
4842	1548	2111	0	142
4845	1548	2112	0	142
4848	1548	2112	0	144
4851	1547	2111	0	143
4854	1546	2112	0	140
4857	1546	2112	0	140
4860	1547	2113	0	141
4863	1548	2114	0	145
4866	1552	2114	0	147
4869	1558	2117	0	137
4872	1562	2118	0	140
4875	1564	2118	0	143
4878	1566	2119	0	146
4881	1570	2123	0	155
4884	1569	2127	0	160
4887	1569	2129	0	160
4890	1569	2130	0	157
4893	1570	2130	0	163
4896	1569	2129	0	166
4899	1570	2129	0	165
4902	1572	2128	0	163
4905	1574	2128	0	165
4908	1576	2128	0	345
4911	1576	2128	0	165
4914	1576	2129	0	165
4917	1576	2130	0	164
4920	1576	2130	0	162
4923	1577	2131	0	161
4926	1578	2132	0	158
4929	1580	2132	0	155
4932	1581	2132	0	154
4935	1582	2133	0	153
4938	1583	2133	0	153
4941	1588	2132	0	157
4944	1590	2133	0	160
4947	1592	2133	0	159
4950	1593	2134	0	161
4953	1594	2134	0	163
4956	1595	2134	0	162
4959	1595	2134	0	165
4962	1595	2134	0	168
4965	1594	2131	0	180
4968	1594	2130	0	186
4971	1594	2130	0	187
4974	1593	2130	0	185
4977	1594	2130	0	186
4980	1594	2129	0	186
4983	1594	2128	0	187
4986	1594	2129	0	191
4989	1594	2128	0	191
4992	1595	2128	0	195
4995	1597	2128	0	194
4998	1598	2128	0	193
5001	1599	2127	0	191
5004	1598	2127	0	188
5007	1598	2126	0	188
5010	1599	2126	0	190
5013	1600	2125	0	193
5016	1601	2124	0	199
5019	1601	2123	0	205
5022	1600	2123	0	217
5025	1598	2122	0	220
5028	1597	2121	0	222
5031	1596	2120	0	223
5034	1596	2119	0	225
5037	1596	2119	0	228
5040	1598	2117	0	226
5043	1602	2116	0	227
5046	1604	2116	0	227
5049	1608	2111	0	224
5052	1609	2111	0	226
5055	1606	2109	0	229
5058	1605	2106	0	225
5061	1605	2105	0	221
5064	1604	2106	0	220
5067	1603	2106	0	221
5070	1603	2106	0	221
5073	1602	2106	0	220
5076	1602	2106	0	225
5079	1601	2106	0	228
5082	1600	2107	0	232
5085	1600	2107	0	231
5088	1601	2107	0	228
5091	1603	2108	0	227
5094	1603	2108	0	228
5097	1604	2107	0	229
5100	1604	2107	0	226
5103	1604	2107	0	226
5106	1605	2107	0	227
5109	1605	2107	0	225
5112	1605	2106	0	224
5115	1605	2106	0	226
5118	1605	2105	0	226
5121	1605	2105	0	225
5124	1605	2105	0	225
5127	1605	2105	0	225
5130	1604	2104	0	224
5133	1604	2104	0	227
5136	1604	2105	0	227
5139	1604	2105	0	225
5142	1605	2105	0	223
5145	1605	2105	0	222
5148	1605	2105	0	225
5151	1605	2105	0	226
5154	1605	2105	0	226
5157	1605	2105	0	226
5160	1604	2104	0	224
5163	1604	2104	0	222
5166	1604	2105	0	221
5169	1604	2105	0	223
5172	1603	2105	0	224
5175	1604	2105	0	224
5178	1603	2106	0	223
5181	1605	2107	0	225
5184	1606	2106	0	222
5187	1606	2108	0	223
5190	1606	2108	0	226
5193	1606	2108	0	225
5196	1607	2108	0	223
5199	1606	2108	0	221
5202	1606	2108	0	225
5205	1607	2107	0	226
5208	1608	2106	0	227
5211	1608	2105	0	227
5214	1610	2103	0	233
5217	1610	2103	0	232
5220	1610	2103	0	232
5223	1610	2103	0	233
5226	1611	2102	0	233
5229	1612	2100	0	232
5232	1613	2099	0	230
5235	1614	2097	0	229
5238	1615	2098	0	233
5241	1615	2097	0	235
5244	1616	2095	0	234
5247	1616	2095	0	232
5250	1614	2093	0	236
5253	1617	2091	0	242
5256	1617	2091	0	243
5259	1615	2092	0	248
5262	1615	2091	0	251
5265	1619	2089	0	250
5268	1620	2087	0	253
5271	1621	2087	0	252
5274	1620	2087	0	252
5277	1620	2086	0	252
5280	1620	2086	0	253
5283	1619	2086	0	257
5286	1620	2086	0	257
5289	1620	2085	0	254
5292	1622	2083	0	256
5295	1622	2082	0	259
5298	1622	2080	0	263
5301	1623	2079	0	266
5304	1623	2076	0	274
5307	1624	2076	0	273
5310	1624	2076	0	273
5313	1625	2076	0	274
5316	1625	2075	0	275
5319	1625	2075	0	278
5322	1625	2075	0	274
5325	1625	2075	0	275
5328	1625	2076	0	277
5331	1625	2076	0	280
5334	1625	2077	0	282
5337	1625	2078	0	282
5340	1625	2078	0	283
5343	1626	2078	0	282
5346	1626	2078	0	285
5349	1627	2078	0	282
5352	1628	2078	0	280
5355	1630	2079	0	282
5358	1630	2079	0	281
5361	1631	2079	0	287
5364	1634	2080	0	288
5367	1634	2081	0	280
5370	1633	2080	0	283
5373	1634	2080	0	279
5376	1631	2078	0	280
5379	1630	2077	0	281
5382	1630	2075	0	279
5385	1630	2072	0	277
5388	1629	2070	0	280
5391	1629	2068	0	280
5394	1630	2066	0	279
5397	1631	2065	0	278
5400	1633	2062	0	276
5403	1637	2061	0	271
5406	1641	2057	0	264
5409	1643	2056	0	256
5412	1643	2055	0	256
5415	1644	2053	0	259
5418	1643	2052	0	260
5421	1643	2052	0	261
5424	1642	2051	0	261
5427	1641	2050	0	260
5430	1642	2048	0	265
5433	1642	2047	0	267
5436	1643	2046	0	266
5439	1643	2044	0	259
5442	1642	2046	0	256
5445	1641	2046	0	256
5448	1642	2047	0	257
5451	1641	2048	0	255
5454	1641	2048	0	252
5457	1642	2049	0	249
5460	1642	2051	0	241
5463	1643	2052	0	231
5466	1645	2053	0	234
5469	1647	2053	0	238
5472	1649	2050	0	244
5475	1650	2052	0	242
5478	1651	2051	0	226
5481	1652	2049	0	229
5484	1654	2048	0	223
5487	1655	2047	0	222
5490	1656	2046	0	219
5493	1660	2045	0	221
5496	1663	2043	0	208
5499	1666	2041	0	207
5502	1670	2040	0	206
5505	1672	2038	0	211
5508	1677	2037	0	213
5511	1680	2036	0	212
5514	1682	2036	0	213
5517	1682	2035	0	214
5520	1683	2035	0	214
5523	1683	2035	0	214
5526	1683	2034	0	216
5529	1683	2034	0	215
5532	1683	2034	0	218
5535	1683	2035	0	218
5538	1682	2034	0	220
5541	1682	2033	0	217
5544	1683	2031	0	215
5547	1683	2031	0	214
5550	1683	2031	0	214
5553	1684	2031	0	213
5556	1684	2031	0	211
5559	1685	2030	0	210
5562	1686	2029	0	204
5565	1686	2028	0	199
5568	1686	2028	0	198
5571	1686	2028	0	197
5574	1687	2028	0	196
5577	1690	2027	0	192
5580	1691	2027	0	192
5583	1690	2027	0	191
5586	1690	2026	0	195
5589	1689	2025	0	198
5592	1689	2025	0	200
5595	1689	2024	0	196
5598	1690	2023	0	203
5601	1692	2022	0	201
5604	1693	2021	0	202
5607	1696	2020	0	199
5610	1698	2017	0	211
5613	1700	2016	0	213
5616	1701	2015	0	217
5619	1702	2014	0	218
5622	1702	2014	0	217
5625	1702	2014	0	217
5628	1703	2014	0	217
5631	1703	2014	0	216
5634	1703	2013	0	215
5637	1703	2014	0	208
5640	1704	2014	0	201
5643	1705	2014	0	200
5646	1707	2014	0	201
5649	1708	2015	0	198
5652	1711	2015	0	196
5655	1713	2015	0	192
5658	1716	2016	0	185
5661	1720	2016	0	178
5664	1722	2017	0	181
5667	1727	2017	0	183
5670	1732	2017	0	178
5673	1737	2017	0	173
5676	1738	2016	0	171
5679	1739	2016	0	171
5682	1739	2016	0	170
5685	1739	2016	0	166
5688	1739	2016	0	165
5691	1739	2015	0	164
5694	1740	2015	0	163
5697	1742	2015	0	158
5700	1743	2015	0	157
5703	1744	2016	0	159
5706	1745	2017	0	159
5709	1746	2017	0	156
5712	1748	2017	0	155
5715	1749	2017	0	153
5718	1751	2017	0	152
5721	1752	2017	0	152
5724	1753	2017	0	150
5727	1753	2017	0	147
5730	1754	2017	0	148
5733	1754	2018	0	147
5736	1754	2018	0	146
5739	1754	2018	0	147
5742	1755	2018	0	148
5745	1754	2018	0	148
5748	1754	2018	0	149
5751	1754	2018	0	149
5754	1756	2019	0	149
5757	1756	2019	0	150
5760	1756	2019	0	150
5763	1757	2019	0	150
5766	1756	2019	0	146
5769	1757	2019	0	143
5772	1757	2019	0	141
5775	1757	2019	0	140
5778	1756	2020	0	146
5781	1756	2019	0	140
5784	1757	2019	0	146
5787	1757	2020	0	153
5790	1756	2020	0	160
5793	1757	2019	0	165
5796	1758	2019	0	162
5799	1760	2019	0	163
5802	1761	2018	0	163
5805	1763	2018	0	165
5808	1764	2018	0	164
5811	1764	2018	0	167
5814	1766	2017	0	169
5817	1769	2017	0	173
5820	1771	2017	0	177
5823	1775	2016	0	172
5826	1777	2016	0	173
5829	1781	2014	0	177
5832	1787	2007	0	191
5835	1790	2007	0	190
5838	1792	2006	0	190
5841	1795	2007	0	182
5844	1799	2008	0	176
5847	1801	2007	0	176
5850	1807	2002	0	189
5853	1809	2001	0	190
5856	1813	2002	0	192
5859	1813	2002	0	193
5862	1811	2002	0	196
5865	1812	2003	0	194
5868	1811	2003	0	192
5871	1811	2003	0	194
5874	1811	2002	0	191
5877	1812	2000	0	186
5880	1811	1998	0	184
5883	1809	1998	0	184
5886	1809	1997	0	188
5889	1810	1996	0	194
5892	1810	1992	0	209
5895	1812	1990	0	215
5898	1813	1991	0	218
5901	1814	1990	0	227
5904	1814	1990	0	225
5907	1815	1989	0	219
5910	1816	1989	0	224
5913	1816	1989	0	225
5916	1817	1988	0	227
5919	1817	1988	0	226
5922	1817	1988	0	226
5925	1816	1989	0	221
5928	1817	1989	0	217
5931	1816	1990	0	208
5934	1817	1991	0	205
5937	1818	1991	0	201
5940	1821	1992	0	196
5943	1823	1992	0	193
5946	1825	1991	0	197
5949	1828	1988	0	207
5952	1829	1986	0	211
5955	1829	1986	0	210
5958	1829	1985	0	213
5961	1830	1985	0	213
5964	1831	1985	0	211
5967	1831	1985	0	208
5970	1832	1984	0	205
5973	1832	1984	0	203
5976	1833	1984	0	194
5979	1832	1984	0	187
5982	1832	1985	0	183
5985	1829	1986	0	177
5988	1828	1988	0	170
5991	1828	1990	0	166
5994	1827	1991	0	163
5997	1826	1993	0	158
[truncated: 997 more rows]
