# Supplementary material for: Markerless tracking of an entire honey bee colony
Source: Nat Commun. 2021 Mar 19;12:1733. doi: 10.1038/s41467-021-21769-1 (PMC7979864; doi:10.1038/s41467-021-21769-1)
Supplement: Supplementary file 4 — Description of Additional Supplementary Files [file 41467_2021_21769_MOESM4_ESM.zip › raw_source/fig_5_sup_fig_21_22/S1_trajectories/000327.txt]

0	2473	1712	0	32
3	2472	1712	0	31
6	2473	1712	0	31
9	2473	1711	0	31
12	2473	1712	0	31
15	2473	1712	0	29
18	2473	1712	0	30
21	2473	1712	0	29
24	2472	1712	0	30
27	2473	1712	0	32
30	2473	1712	0	32
33	2473	1712	0	33
36	2473	1712	0	32
39	2473	1712	0	31
42	2473	1712	0	32
45	2473	1712	0	33
48	2473	1712	0	31
51	2473	1712	0	30
54	2473	1712	0	31
57	2473	1712	0	31
60	2474	1712	0	32
63	2474	1712	0	32
66	2474	1712	0	31
69	2474	1712	0	30
72	2474	1713	0	31
75	2474	1713	0	31
78	2474	1713	0	33
81	2475	1713	0	33
84	2474	1713	0	33
87	2474	1713	0	32
90	2474	1713	0	32
93	2474	1713	0	33
96	2474	1713	0	33
99	2474	1713	0	33
102	2474	1713	0	33
105	2474	1713	0	33
108	2474	1712	0	32
111	2475	1712	0	32
114	2475	1712	0	32
117	2474	1713	0	33
120	2474	1713	0	32
123	2474	1713	0	32
126	2474	1713	0	33
129	2474	1712	0	31
132	2474	1713	0	32
135	2474	1712	0	33
138	2474	1713	0	31
141	2474	1713	0	29
144	2474	1713	0	30
147	2474	1713	0	30
150	2474	1712	0	30
153	2474	1712	0	30
156	2474	1712	0	29
159	2474	1712	0	29
162	2474	1712	0	29
165	2474	1712	0	30
168	2474	1712	0	30
171	2474	1712	0	30
174	2474	1712	0	30
177	2474	1712	0	30
180	2474	1712	0	30
183	2474	1712	0	30
186	2474	1712	0	30
189	2474	1712	0	29
192	2474	1713	0	29
195	2474	1713	0	29
198	2474	1712	0	28
201	2474	1713	0	29
204	2474	1712	0	29
207	2474	1712	0	28
210	2474	1713	0	29
213	2474	1712	0	29
216	2474	1712	0	29
219	2474	1713	0	29
222	2474	1712	0	29
225	2474	1713	0	29
228	2474	1713	0	29
231	2474	1712	0	29
234	2474	1712	0	29
237	2474	1712	0	29
240	2474	1712	0	30
243	2474	1712	0	29
246	2474	1712	0	30
249	2474	1712	0	30
252	2474	1712	0	29
255	2474	1712	0	28
258	2474	1713	0	29
261	2474	1712	0	30
264	2474	1712	0	29
267	2474	1712	0	30
270	2474	1712	0	28
273	2474	1712	0	29
276	2474	1712	0	29
279	2474	1712	0	29
282	2474	1712	0	29
285	2474	1712	0	29
288	2474	1712	0	28
291	2474	1712	0	29
294	2474	1713	0	28
297	2474	1712	0	28
300	2474	1712	0	28
303	2474	1712	0	30
306	2473	1712	0	28
309	2474	1712	0	29
312	2474	1712	0	29
315	2474	1712	0	29
318	2474	1713	0	28
321	2474	1713	0	29
324	2474	1713	0	29
327	2474	1713	0	29
330	2474	1712	0	29
333	2474	1712	0	29
336	2474	1712	0	29
339	2473	1712	0	28
342	2474	1713	0	28
345	2474	1712	0	29
348	2474	1712	0	29
351	2474	1713	0	29
354	2474	1713	0	28
357	2473	1712	0	28
360	2474	1713	0	28
363	2474	1713	0	29
366	2474	1713	0	29
369	2473	1712	0	28
372	2474	1712	0	28
375	2474	1713	0	28
378	2474	1712	0	28
381	2474	1713	0	28
384	2474	1713	0	29
387	2474	1713	0	28
390	2474	1713	0	28
393	2474	1712	0	28
396	2474	1712	0	27
399	2474	1713	0	28
402	2474	1713	0	28
405	2474	1713	0	28
408	2474	1712	0	29
411	2474	1713	0	29
414	2474	1712	0	28
417	2474	1713	0	28
420	2474	1712	0	29
423	2474	1712	0	27
426	2474	1712	0	27
429	2474	1712	0	27
432	2474	1712	0	27
435	2473	1713	0	28
438	2474	1713	0	28
441	2474	1713	0	28
444	2474	1712	0	28
447	2474	1713	0	28
450	2474	1713	0	28
453	2474	1712	0	28
456	2474	1713	0	28
459	2473	1712	0	29
462	2474	1713	0	28
465	2473	1712	0	30
468	2473	1713	0	28
471	2474	1712	0	28
474	2474	1713	0	28
477	2473	1712	0	29
480	2473	1712	0	29
483	2474	1712	0	28
486	2474	1713	0	28
489	2474	1712	0	30
492	2473	1712	0	28
495	2473	1712	0	29
498	2473	1712	0	29
501	2473	1712	0	29
504	2473	1712	0	29
507	2473	1712	0	29
510	2473	1712	0	29
513	2474	1712	0	28
516	2473	1712	0	28
519	2473	1712	0	28
522	2473	1713	0	28
525	2473	1713	0	28
528	2473	1713	0	28
531	2473	1712	0	29
534	2473	1713	0	28
537	2473	1712	0	29
540	2473	1712	0	29
543	2473	1713	0	28
546	2473	1713	0	29
549	2473	1712	0	29
552	2473	1713	0	29
555	2473	1713	0	29
558	2473	1712	0	29
561	2473	1712	0	28
564	2474	1713	0	28
567	2474	1712	0	27
570	2473	1713	0	27
573	2473	1713	0	28
576	2473	1713	0	29
579	2473	1713	0	27
582	2473	1713	0	30
585	2473	1713	0	29
588	2473	1713	0	29
591	2473	1713	0	29
594	2473	1713	0	29
597	2473	1713	0	29
600	2473	1713	0	29
603	2473	1713	0	29
606	2473	1713	0	28
609	2473	1713	0	29
612	2473	1713	0	29
615	2473	1713	0	29
618	2473	1713	0	29
621	2473	1713	0	29
624	2473	1713	0	29
627	2473	1713	0	29
630	2473	1713	0	29
633	2473	1713	0	29
636	2473	1713	0	29
639	2473	1713	0	30
642	2473	1713	0	29
645	2473	1713	0	29
648	2473	1713	0	30
651	2473	1713	0	30
654	2473	1713	0	29
657	2473	1713	0	29
660	2473	1713	0	30
663	2473	1713	0	29
666	2473	1713	0	29
669	2473	1713	0	29
672	2473	1713	0	29
675	2473	1713	0	29
678	2473	1713	0	29
681	2473	1713	0	29
684	2473	1713	0	29
687	2473	1713	0	29
690	2473	1713	0	30
693	2473	1713	0	29
696	2473	1713	0	29
699	2473	1713	0	29
702	2473	1713	0	29
705	2473	1713	0	30
708	2473	1713	0	29
711	2473	1713	0	29
714	2473	1713	0	29
717	2473	1713	0	29
720	2473	1713	0	29
723	2473	1713	0	29
726	2473	1713	0	30
729	2473	1713	0	29
732	2473	1713	0	29
735	2473	1713	0	29
738	2473	1713	0	30
741	2473	1713	0	29
744	2473	1713	0	30
747	2473	1713	0	29
750	2473	1713	0	28
753	2473	1713	0	29
756	2473	1713	0	29
759	2473	1713	0	29
762	2473	1713	0	29
765	2473	1713	0	29
768	2473	1713	0	29
771	2473	1713	0	29
774	2473	1713	0	29
777	2473	1713	0	29
780	2473	1713	0	29
783	2473	1713	0	29
786	2473	1713	0	29
789	2473	1713	0	30
792	2473	1713	0	30
795	2473	1713	0	29
798	2473	1713	0	29
801	2473	1713	0	29
804	2473	1713	0	29
807	2473	1713	0	29
810	2473	1713	0	30
813	2473	1713	0	29
816	2473	1713	0	30
819	2473	1713	0	29
822	2473	1713	0	29
825	2473	1713	0	29
828	2473	1713	0	29
831	2473	1713	0	29
834	2473	1713	0	30
837	2473	1713	0	29
840	2473	1713	0	30
843	2473	1713	0	29
846	2473	1713	0	29
849	2473	1713	0	29
852	2473	1713	0	30
855	2473	1713	0	29
858	2473	1713	0	29
861	2473	1713	0	30
864	2473	1713	0	29
867	2473	1713	0	29
870	2473	1713	0	29
873	2473	1713	0	29
876	2473	1713	0	29
879	2473	1713	0	29
882	2473	1713	0	30
885	2473	1713	0	30
888	2473	1713	0	29
891	2473	1713	0	29
894	2473	1713	0	29
897	2473	1713	0	29
900	2473	1713	0	30
903	2473	1713	0	30
906	2473	1713	0	29
909	2473	1713	0	30
912	2473	1713	0	29
915	2473	1713	0	29
918	2473	1713	0	30
921	2473	1713	0	29
924	2473	1713	0	30
927	2473	1713	0	29
930	2473	1713	0	30
933	2473	1713	0	29
936	2473	1713	0	30
939	2473	1713	0	29
942	2473	1713	0	29
945	2473	1713	0	30
948	2473	1713	0	30
951	2473	1713	0	29
954	2473	1713	0	29
957	2473	1713	0	29
960	2473	1713	0	29
963	2473	1713	0	30
966	2473	1713	0	29
969	2473	1713	0	29
972	2473	1713	0	29
975	2473	1713	0	29
978	2473	1713	0	29
981	2473	1713	0	29
984	2473	1713	0	29
987	2473	1713	0	30
990	2473	1713	0	29
993	2473	1713	0	29
996	2473	1713	0	29
999	2472	1713	0	29
1002	2472	1713	0	29
1005	2473	1713	0	29
1008	2472	1713	0	29
1011	2473	1713	0	30
1014	2472	1713	0	29
1017	2472	1713	0	29
1020	2473	1713	0	29
1023	2473	1713	0	29
1026	2473	1713	0	30
1029	2473	1713	0	29
1032	2472	1713	0	29
1035	2473	1713	0	29
1038	2473	1713	0	29
1041	2473	1713	0	29
1044	2473	1713	0	29
1047	2472	1713	0	29
1050	2473	1713	0	30
1053	2472	1713	0	29
1056	2473	1713	0	29
1059	2473	1713	0	29
1062	2472	1713	0	29
1065	2473	1713	0	29
1068	2473	1713	0	29
1071	2473	1713	0	29
1074	2473	1713	0	29
1077	2473	1713	0	29
1080	2473	1713	0	29
1083	2473	1713	0	29
1086	2473	1713	0	29
1089	2473	1713	0	29
1092	2473	1713	0	29
1095	2473	1713	0	30
1098	2473	1713	0	29
1101	2473	1713	0	29
1104	2473	1713	0	30
1107	2473	1713	0	29
1110	2473	1713	0	29
1113	2473	1713	0	29
1116	2473	1713	0	30
1119	2473	1713	0	29
1122	2473	1713	0	29
1125	2472	1713	0	29
1128	2473	1713	0	29
1131	2473	1713	0	29
1134	2473	1713	0	29
1137	2472	1713	0	29
1140	2473	1713	0	29
1143	2473	1713	0	29
1146	2473	1713	0	30
1149	2472	1713	0	29
1152	2473	1713	0	29
1155	2473	1713	0	31
1158	2473	1713	0	29
1161	2472	1713	0	29
1164	2473	1713	0	29
1167	2473	1713	0	29
1170	2472	1713	0	29
1173	2472	1713	0	29
1176	2473	1713	0	29
1179	2472	1713	0	29
1182	2473	1713	0	29
1185	2472	1713	0	29
1188	2473	1713	0	29
1191	2472	1713	0	29
1194	2473	1713	0	29
1197	2473	1713	0	30
1200	2473	1713	0	29
1203	2473	1713	0	30
1206	2472	1713	0	29
1209	2472	1713	0	29
1212	2472	1713	0	29
1215	2473	1713	0	30
1218	2473	1713	0	29
1221	2473	1713	0	29
1224	2473	1713	0	29
1227	2473	1713	0	29
1230	2473	1713	0	30
1233	2473	1713	0	30
1236	2473	1713	0	29
1239	2473	1713	0	29
1242	2473	1713	0	30
1245	2472	1713	0	30
1248	2472	1713	0	30
1251	2473	1713	0	30
1254	2472	1713	0	29
1257	2473	1713	0	30
1260	2473	1713	0	29
1263	2472	1713	0	30
1266	2472	1713	0	29
1269	2473	1713	0	29
1272	2472	1713	0	30
1275	2472	1713	0	29
1278	2473	1713	0	29
1281	2473	1713	0	30
1284	2472	1713	0	29
1287	2473	1713	0	29
1290	2473	1713	0	30
1293	2473	1713	0	29
1296	2473	1713	0	29
1299	2473	1713	0	29
1302	2472	1713	0	29
1305	2472	1713	0	29
1308	2472	1713	0	29
1311	2473	1713	0	30
1314	2472	1713	0	29
1317	2472	1713	0	29
1320	2472	1713	0	30
1323	2473	1713	0	29
1326	2472	1713	0	29
1329	2473	1713	0	29
1332	2473	1713	0	30
1335	2473	1713	0	30
1338	2473	1713	0	29
1341	2473	1713	0	29
1344	2472	1713	0	29
1347	2473	1713	0	29
1350	2472	1713	0	29
1353	2472	1713	0	30
1356	2472	1713	0	30
1359	2473	1713	0	29
1362	2473	1713	0	29
1365	2472	1713	0	29
1368	2473	1713	0	29
1371	2473	1713	0	29
1374	2473	1713	0	29
1377	2473	1713	0	30
1380	2473	1713	0	29
1383	2472	1713	0	29
1386	2472	1713	0	29
1389	2473	1713	0	30
1392	2473	1713	0	30
1395	2473	1713	0	29
1398	2473	1713	0	29
1401	2473	1713	0	30
1404	2473	1713	0	29
1407	2473	1713	0	29
1410	2473	1713	0	29
1413	2473	1713	0	29
1416	2473	1713	0	29
1419	2473	1713	0	29
1422	2473	1713	0	30
1425	2473	1713	0	29
1428	2473	1713	0	29
1431	2473	1713	0	29
1434	2473	1713	0	29
1437	2473	1713	0	30
1440	2473	1713	0	29
1443	2473	1713	0	29
1446	2472	1713	0	29
1449	2473	1713	0	29
1452	2473	1713	0	30
1455	2473	1713	0	29
1458	2473	1713	0	30
1461	2472	1713	0	29
1464	2473	1713	0	29
1467	2473	1713	0	29
1470	2473	1713	0	29
1473	2473	1713	0	29
1476	2473	1713	0	29
1479	2472	1713	0	29
1482	2473	1713	0	29
1485	2473	1713	0	29
1488	2473	1713	0	29
1491	2473	1713	0	30
1494	2472	1713	0	30
1497	2472	1713	0	29
1500	2472	1713	0	29
1503	2472	1713	0	29
1506	2472	1713	0	29
1509	2472	1713	0	30
1512	2472	1713	0	29
1515	2472	1713	0	29
1518	2472	1713	0	29
1521	2473	1713	0	30
1524	2473	1713	0	29
1527	2473	1713	0	29
1530	2473	1713	0	28
1533	2472	1713	0	26
1536	2472	1713	0	28
1539	2472	1714	0	26
1542	2472	1714	0	27
1545	2472	1713	0	28
1548	2472	1714	0	28
1551	2472	1713	0	28
1554	2472	1713	0	29
1557	2472	1713	0	29
1560	2472	1713	0	29
1563	2472	1713	0	28
1566	2472	1713	0	30
1569	2472	1713	0	29
1572	2472	1713	0	30
1575	2472	1713	0	29
1578	2472	1713	0	29
1581	2472	1713	0	30
1584	2472	1713	0	30
1587	2472	1713	0	30
1590	2472	1713	0	29
1593	2472	1713	0	29
1596	2472	1713	0	30
1599	2472	1713	0	30
1602	2472	1713	0	29
1605	2472	1713	0	29
1608	2472	1713	0	29
1611	2472	1713	0	30
1614	2472	1713	0	29
1617	2473	1713	0	29
1620	2473	1713	0	29
1623	2472	1713	0	29
1626	2472	1713	0	29
1629	2472	1713	0	28
1632	2473	1713	0	29
1635	2472	1713	0	29
1638	2473	1713	0	29
1641	2473	1713	0	29
1644	2472	1713	0	29
1647	2473	1713	0	29
1650	2473	1713	0	30
1653	2472	1713	0	29
1656	2473	1713	0	29
1659	2472	1713	0	29
1662	2473	1713	0	29
1665	2473	1713	0	30
1668	2473	1713	0	30
1671	2473	1713	0	29
1674	2473	1713	0	29
1677	2473	1713	0	29
1680	2472	1713	0	29
1683	2472	1713	0	29
1686	2473	1713	0	29
1689	2473	1713	0	29
1692	2473	1713	0	29
1695	2472	1713	0	29
1698	2473	1713	0	30
1701	2473	1713	0	29
1704	2473	1713	0	30
1707	2473	1713	0	30
1710	2473	1713	0	30
1713	2473	1713	0	29
1716	2473	1713	0	29
1719	2472	1713	0	29
1722	2473	1713	0	29
1725	2473	1713	0	29
1728	2472	1713	0	29
1731	2473	1713	0	29
1734	2473	1713	0	29
1737	2473	1713	0	29
1740	2472	1713	0	29
1743	2473	1713	0	29
1746	2473	1713	0	29
1749	2473	1713	0	30
1752	2472	1713	0	30
1755	2472	1713	0	29
1758	2473	1713	0	30
1761	2473	1713	0	30
1764	2472	1713	0	29
1767	2472	1713	0	29
1770	2473	1713	0	29
1773	2473	1713	0	30
1776	2473	1713	0	30
1779	2472	1713	0	29
1782	2472	1713	0	29
1785	2472	1713	0	30
1788	2473	1713	0	30
1791	2473	1713	0	30
1794	2473	1713	0	29
1797	2473	1713	0	29
1800	2472	1713	0	29
1803	2472	1713	0	29
1806	2472	1713	0	29
1809	2473	1713	0	29
1812	2473	1713	0	30
1815	2473	1713	0	29
1818	2473	1713	0	30
1821	2473	1713	0	29
1824	2473	1713	0	29
1827	2472	1713	0	30
1830	2473	1713	0	29
1833	2473	1713	0	30
1836	2472	1713	0	29
1839	2473	1713	0	29
1842	2473	1713	0	29
1845	2473	1713	0	30
1848	2473	1713	0	30
1851	2473	1713	0	29
1854	2473	1713	0	30
1857	2473	1713	0	30
1860	2472	1713	0	29
1863	2473	1713	0	29
1866	2473	1713	0	29
1869	2473	1713	0	29
1872	2473	1713	0	30
1875	2473	1713	0	29
1878	2473	1713	0	29
1881	2473	1713	0	29
1884	2473	1713	0	30
1887	2473	1713	0	30
1890	2473	1713	0	29
1893	2473	1713	0	30
1896	2473	1713	0	29
1899	2473	1713	0	30
1902	2473	1713	0	30
1905	2473	1713	0	29
1908	2473	1713	0	30
1911	2473	1713	0	30
1914	2472	1713	0	29
1917	2473	1713	0	29
1920	2473	1713	0	29
1923	2473	1713	0	30
1926	2473	1713	0	30
1929	2473	1713	0	30
1932	2473	1713	0	30
1935	2473	1713	0	29
1938	2473	1713	0	29
1941	2473	1713	0	30
1944	2473	1713	0	29
1947	2473	1713	0	30
1950	2473	1713	0	30
1953	2473	1713	0	30
1956	2473	1713	0	30
1959	2473	1713	0	30
1962	2473	1713	0	29
1965	2473	1713	0	29
1968	2473	1713	0	30
1971	2473	1713	0	30
1974	2473	1713	0	30
1977	2473	1713	0	30
1980	2473	1713	0	30
1983	2473	1713	0	30
1986	2473	1713	0	30
1989	2473	1713	0	30
1992	2473	1713	0	30
1995	2473	1713	0	30
1998	2473	1713	0	30
2001	2473	1713	0	30
2004	2473	1713	0	30
2007	2473	1713	0	29
2010	2473	1713	0	30
2013	2473	1713	0	30
2016	2473	1713	0	30
2019	2473	1713	0	30
2022	2473	1713	0	30
2025	2473	1713	0	29
2028	2473	1713	0	30
2031	2473	1713	0	29
2034	2473	1713	0	30
2037	2473	1713	0	29
2040	2473	1713	0	30
2043	2473	1713	0	30
2046	2473	1713	0	30
2049	2473	1713	0	30
2052	2473	1713	0	30
2055	2473	1713	0	30
2058	2473	1713	0	30
2061	2473	1713	0	30
2064	2473	1713	0	30
2067	2473	1713	0	30
2070	2473	1713	0	30
2073	2473	1713	0	29
2076	2473	1713	0	30
2079	2473	1713	0	30
2082	2473	1713	0	29
2085	2473	1713	0	29
2088	2473	1713	0	29
2091	2473	1713	0	30
2094	2473	1713	0	30
2097	2473	1713	0	30
2100	2473	1713	0	29
2103	2473	1713	0	29
2106	2473	1713	0	30
2109	2473	1713	0	29
2112	2473	1713	0	30
2115	2473	1713	0	29
2118	2473	1713	0	28
2121	2473	1713	0	29
2124	2473	1713	0	29
2127	2473	1713	0	29
2130	2473	1713	0	30
2133	2473	1713	0	29
2136	2473	1713	0	30
2139	2473	1713	0	30
2142	2473	1713	0	30
2145	2473	1713	0	30
2148	2473	1713	0	29
2151	2473	1713	0	30
2154	2473	1713	0	30
2157	2473	1713	0	29
2160	2473	1713	0	29
2163	2473	1713	0	30
2166	2473	1713	0	30
2169	2473	1713	0	30
2172	2473	1713	0	29
2175	2473	1713	0	29
2178	2473	1713	0	29
2181	2473	1713	0	30
2184	2473	1713	0	29
2187	2473	1713	0	29
2190	2473	1713	0	29
2193	2473	1713	0	28
2196	2473	1713	0	29
2199	2473	1713	0	29
2202	2473	1713	0	29
2205	2473	1713	0	29
2208	2473	1713	0	29
2211	2473	1713	0	29
2214	2473	1713	0	29
2217	2473	1713	0	30
2220	2473	1713	0	29
2223	2473	1713	0	28
2226	2473	1713	0	29
2229	2473	1713	0	29
2232	2473	1713	0	29
2235	2473	1713	0	29
2238	2473	1713	0	29
2241	2473	1713	0	29
2244	2473	1713	0	29
2247	2473	1713	0	29
2250	2473	1713	0	29
2253	2473	1713	0	29
2256	2473	1713	0	28
2259	2473	1713	0	29
2262	2473	1713	0	29
2265	2473	1713	0	29
2268	2473	1713	0	29
2271	2473	1713	0	30
2274	2473	1713	0	30
2277	2473	1713	0	30
2280	2473	1713	0	28
2283	2473	1713	0	29
2286	2473	1713	0	29
2289	2473	1713	0	29
2292	2473	1713	0	29
2295	2473	1713	0	30
2298	2473	1713	0	29
2301	2473	1713	0	29
2304	2473	1713	0	29
2307	2473	1713	0	29
2310	2473	1713	0	30
2313	2473	1713	0	30
2316	2473	1713	0	29
2319	2473	1713	0	28
2322	2473	1713	0	29
2325	2473	1713	0	29
2328	2473	1713	0	30
2331	2473	1713	0	29
2334	2473	1713	0	29
2337	2473	1713	0	29
2340	2473	1713	0	29
2343	2473	1713	0	29
2346	2473	1713	0	29
2349	2473	1713	0	29
2352	2473	1713	0	29
2355	2473	1713	0	30
2358	2473	1713	0	29
2361	2473	1713	0	29
2364	2473	1713	0	29
2367	2473	1713	0	29
2370	2473	1713	0	29
2373	2473	1713	0	29
2376	2473	1713	0	29
2379	2473	1713	0	29
2382	2473	1713	0	29
2385	2473	1713	0	29
2388	2473	1713	0	29
2391	2473	1713	0	29
2394	2473	1713	0	29
2397	2473	1713	0	29
2400	2473	1713	0	29
2403	2473	1713	0	29
2406	2473	1713	0	30
2409	2473	1713	0	30
2412	2473	1713	0	30
2415	2473	1713	0	29
2418	2473	1713	0	30
2421	2473	1713	0	30
2424	2473	1713	0	30
2427	2473	1713	0	30
2430	2473	1713	0	29
2433	2473	1713	0	29
2436	2473	1713	0	28
2439	2473	1713	0	29
2442	2473	1713	0	30
2445	2473	1713	0	29
2448	2473	1713	0	30
2451	2473	1713	0	29
2454	2473	1713	0	29
2457	2473	1713	0	29
2460	2473	1713	0	29
2463	2473	1713	0	29
2466	2473	1713	0	29
2469	2473	1713	0	28
2472	2473	1713	0	29
2475	2473	1713	0	29
2478	2473	1713	0	29
2481	2473	1713	0	29
2484	2473	1713	0	29
2487	2473	1713	0	28
2490	2473	1713	0	29
2493	2472	1713	0	28
2496	2472	1713	0	28
2499	2472	1713	0	27
2502	2472	1714	0	26
2505	2473	1713	0	28
2508	2472	1714	0	27
2511	2472	1713	0	28
2514	2472	1713	0	28
2517	2472	1713	0	29
2520	2472	1713	0	29
2523	2472	1713	0	29
2526	2472	1713	0	30
2529	2472	1713	0	30
2532	2472	1713	0	29
2535	2472	1713	0	29
2538	2472	1713	0	29
2541	2473	1713	0	29
2544	2473	1713	0	29
2547	2473	1713	0	29
2550	2472	1713	0	29
2553	2472	1713	0	29
2556	2473	1713	0	29
2559	2473	1713	0	29
2562	2472	1713	0	29
2565	2472	1713	0	29
2568	2472	1713	0	29
2571	2472	1713	0	29
2574	2473	1713	0	30
2577	2473	1713	0	30
2580	2473	1713	0	29
2583	2472	1713	0	29
2586	2473	1713	0	30
2589	2473	1713	0	30
2592	2472	1713	0	29
2595	2472	1713	0	29
2598	2472	1713	0	30
2601	2473	1713	0	29
2604	2473	1713	0	29
2607	2473	1713	0	29
2610	2473	1713	0	29
2613	2473	1713	0	29
2616	2473	1713	0	30
2619	2473	1713	0	30
2622	2473	1713	0	29
2625	2473	1713	0	29
2628	2473	1713	0	29
2631	2473	1713	0	29
2634	2473	1713	0	29
2637	2473	1713	0	30
2640	2473	1713	0	29
2643	2473	1713	0	29
2646	2473	1713	0	29
2649	2473	1713	0	30
2652	2473	1713	0	30
2655	2473	1713	0	29
2658	2473	1713	0	30
2661	2473	1713	0	29
2664	2473	1713	0	30
2667	2473	1713	0	29
2670	2473	1713	0	30
2673	2473	1713	0	29
2676	2473	1713	0	29
2679	2473	1713	0	29
2682	2473	1713	0	30
2685	2473	1713	0	29
2688	2473	1713	0	30
2691	2473	1713	0	30
2694	2473	1713	0	29
2697	2473	1713	0	29
2700	2473	1713	0	29
2703	2473	1713	0	30
2706	2473	1713	0	29
2709	2473	1713	0	29
2712	2473	1713	0	29
2715	2473	1713	0	29
2718	2473	1713	0	29
2721	2473	1713	0	29
2724	2473	1713	0	29
2727	2473	1713	0	29
2730	2473	1713	0	29
2733	2473	1713	0	30
2736	2473	1713	0	30
2739	2473	1713	0	29
2742	2473	1713	0	30
2745	2473	1713	0	30
2748	2473	1713	0	29
2751	2473	1713	0	29
2754	2473	1713	0	29
2757	2473	1713	0	30
2760	2473	1713	0	29
2763	2473	1713	0	29
2766	2473	1713	0	30
2769	2473	1713	0	30
2772	2473	1713	0	29
2775	2473	1713	0	30
2778	2473	1713	0	30
2781	2473	1713	0	29
2784	2473	1713	0	30
2787	2473	1713	0	30
2790	2473	1713	0	29
2793	2473	1713	0	30
2796	2473	1713	0	30
2799	2473	1713	0	29
2802	2473	1713	0	29
2805	2473	1713	0	29
2808	2473	1713	0	30
2811	2473	1713	0	30
2814	2473	1713	0	29
2817	2473	1713	0	29
2820	2473	1713	0	30
2823	2473	1713	0	29
2826	2473	1713	0	29
2829	2473	1713	0	29
2832	2473	1713	0	29
2835	2473	1713	0	29
2838	2473	1713	0	29
2841	2473	1713	0	29
2844	2473	1713	0	29
2847	2473	1713	0	29
2850	2473	1713	0	29
2853	2473	1713	0	29
2856	2473	1713	0	29
2859	2473	1713	0	29
2862	2473	1713	0	29
2865	2473	1713	0	29
2868	2473	1713	0	29
2871	2473	1713	0	29
2874	2473	1713	0	29
2877	2473	1713	0	29
2880	2473	1713	0	29
2883	2473	1713	0	29
2886	2473	1713	0	29
2889	2473	1713	0	29
2892	2473	1713	0	29
2895	2473	1713	0	29
2898	2473	1713	0	29
2901	2473	1713	0	29
2904	2473	1713	0	29
2907	2473	1713	0	28
2910	2473	1713	0	28
2913	2473	1713	0	28
2916	2473	1713	0	28
2919	2473	1713	0	29
2922	2473	1713	0	29
2925	2473	1713	0	29
2928	2473	1713	0	29
2931	2473	1713	0	29
2934	2473	1713	0	28
2937	2473	1713	0	28
2940	2473	1713	0	27
2943	2473	1713	0	28
2946	2473	1713	0	27
2949	2473	1713	0	28
2952	2473	1713	0	28
2955	2473	1713	0	28
2958	2473	1713	0	28
2961	2473	1713	0	28
2964	2473	1713	0	29
2967	2473	1713	0	29
2970	2473	1713	0	29
2973	2473	1713	0	29
2976	2473	1713	0	29
2979	2473	1713	0	29
2982	2473	1713	0	29
2985	2473	1713	0	29
2988	2473	1713	0	29
2991	2473	1713	0	29
2994	2473	1713	0	29
2997	2473	1713	0	29
3000	2473	1713	0	29
3003	2473	1713	0	29
3006	2473	1713	0	29
3009	2473	1713	0	28
3012	2473	1713	0	29
3015	2473	1713	0	29
3018	2473	1713	0	29
3021	2473	1713	0	29
3024	2473	1713	0	29
3027	2473	1713	0	30
3030	2473	1713	0	30
3033	2473	1713	0	30
3036	2473	1713	0	29
3039	2473	1713	0	29
3042	2473	1713	0	28
3045	2473	1713	0	29
3048	2473	1713	0	29
3051	2473	1713	0	29
3054	2473	1713	0	29
3057	2473	1713	0	29
3060	2473	1713	0	29
3063	2473	1713	0	29
3066	2473	1713	0	29
3069	2473	1713	0	29
3072	2473	1713	0	29
3075	2473	1713	0	29
3078	2473	1713	0	29
3081	2473	1713	0	29
3084	2473	1713	0	30
3087	2473	1713	0	30
3090	2473	1713	0	29
3093	2473	1713	0	29
3096	2473	1713	0	29
3099	2473	1713	0	29
3102	2473	1713	0	29
3105	2473	1713	0	29
3108	2473	1713	0	29
3111	2473	1713	0	29
3114	2473	1713	0	29
3117	2473	1713	0	30
3120	2473	1713	0	30
3123	2473	1713	0	29
3126	2473	1713	0	30
3129	2473	1713	0	29
3132	2473	1713	0	30
3135	2473	1713	0	30
3138	2473	1713	0	30
3141	2473	1713	0	30
3144	2473	1713	0	29
3147	2473	1713	0	29
3150	2473	1713	0	29
3153	2473	1713	0	29
3156	2473	1713	0	30
3159	2473	1713	0	29
3162	2473	1713	0	30
3165	2473	1713	0	29
3168	2473	1713	0	29
3171	2473	1713	0	29
3174	2473	1713	0	29
3177	2473	1713	0	28
3180	2473	1713	0	30
3183	2473	1713	0	30
3186	2473	1713	0	29
3189	2473	1713	0	30
3192	2473	1713	0	30
3195	2473	1713	0	30
3198	2473	1713	0	29
3201	2473	1713	0	30
3204	2473	1713	0	29
3207	2473	1713	0	29
3210	2473	1713	0	30
3213	2473	1713	0	30
3216	2473	1713	0	30
3219	2473	1713	0	29
3222	2473	1713	0	30
3225	2473	1713	0	30
3228	2473	1713	0	30
3231	2473	1713	0	29
3234	2473	1713	0	30
3237	2473	1713	0	30
3240	2473	1713	0	29
3243	2473	1713	0	29
3246	2473	1713	0	30
3249	2473	1713	0	30
3252	2473	1713	0	30
3255	2473	1713	0	30
3258	2473	1713	0	29
3261	2473	1713	0	30
3264	2473	1713	0	30
3267	2473	1713	0	29
3270	2473	1713	0	30
3273	2473	1713	0	30
3276	2473	1713	0	30
3279	2473	1713	0	30
3282	2473	1713	0	29
3285	2473	1713	0	30
3288	2473	1713	0	29
3291	2473	1713	0	30
3294	2473	1713	0	30
3297	2473	1713	0	30
3300	2473	1713	0	30
3303	2473	1713	0	30
3306	2473	1713	0	29
3309	2473	1713	0	30
3312	2473	1713	0	30
3315	2473	1713	0	30
3318	2473	1713	0	30
3321	2473	1713	0	30
3324	2473	1713	0	30
3327	2473	1713	0	30
3330	2473	1713	0	29
3333	2473	1713	0	29
3336	2473	1713	0	30
3339	2473	1713	0	30
3342	2473	1713	0	30
3345	2473	1713	0	30
3348	2473	1713	0	29
3351	2473	1713	0	29
3354	2473	1713	0	30
3357	2473	1713	0	29
3360	2473	1713	0	30
3363	2473	1713	0	30
3366	2473	1713	0	30
3369	2473	1713	0	29
3372	2473	1713	0	30
3375	2473	1713	0	30
3378	2473	1713	0	30
3381	2473	1713	0	30
3384	2473	1713	0	30
3387	2473	1713	0	29
3390	2473	1713	0	29
3393	2473	1713	0	29
3396	2473	1713	0	29
3399	2473	1713	0	29
3402	2473	1713	0	30
3405	2473	1713	0	30
3408	2473	1713	0	30
3411	2473	1713	0	30
3414	2473	1713	0	30
3417	2473	1713	0	30
3420	2473	1713	0	29
3423	2473	1713	0	29
3426	2473	1713	0	30
3429	2473	1713	0	30
3432	2473	1713	0	29
3435	2473	1713	0	30
3438	2473	1713	0	29
3441	2473	1713	0	29
3444	2473	1713	0	29
3447	2473	1713	0	29
3450	2473	1713	0	30
3453	2473	1713	0	29
3456	2473	1713	0	30
3459	2473	1713	0	30
3462	2473	1713	0	30
3465	2473	1713	0	30
3468	2473	1713	0	29
3471	2473	1713	0	29
3474	2473	1713	0	29
3477	2473	1713	0	30
3480	2473	1713	0	30
3483	2473	1713	0	30
3486	2473	1713	0	30
3489	2473	1713	0	30
3492	2473	1713	0	30
3495	2473	1713	0	29
3498	2472	1713	0	29
3501	2473	1713	0	28
3504	2472	1714	0	27
3507	2472	1713	0	27
3510	2472	1714	0	28
3513	2472	1714	0	27
3516	2472	1713	0	28
3519	2472	1713	0	29
3522	2472	1713	0	29
3525	2472	1713	0	29
3528	2472	1713	0	29
3531	2472	1713	0	28
3534	2472	1713	0	29
3537	2472	1713	0	29
3540	2472	1713	0	29
3543	2472	1713	0	29
3546	2472	1713	0	29
3549	2472	1713	0	29
3552	2472	1713	0	29
3555	2472	1713	0	29
3558	2472	1713	0	29
3561	2472	1713	0	28
3564	2473	1713	0	29
3567	2472	1713	0	29
3570	2473	1713	0	29
3573	2472	1713	0	29
3576	2473	1713	0	29
3579	2473	1713	0	28
3582	2473	1713	0	29
3585	2473	1713	0	28
3588	2472	1713	0	28
3591	2473	1713	0	28
3594	2473	1713	0	27
3597	2472	1713	0	28
3600	2473	1713	0	29
3603	2472	1713	0	29
3606	2473	1713	0	29
3609	2472	1713	0	28
3612	2473	1713	0	29
3615	2472	1713	0	30
3618	2473	1713	0	29
3621	2472	1714	0	27
3624	2472	1713	0	28
3627	2472	1714	0	28
3630	2472	1713	0	28
3633	2473	1713	0	29
3636	2473	1713	0	31
3639	2473	1713	0	30
3642	2473	1713	0	32
3645	2473	1713	0	30
3648	2473	1713	0	30
3651	2473	1713	0	30
3654	2473	1713	0	30
3657	2472	1713	0	30
3660	2472	1713	0	29
3663	2472	1713	0	30
3666	2472	1713	0	29
3669	2472	1713	0	30
3672	2473	1713	0	30
3675	2472	1713	0	30
3678	2472	1713	0	29
3681	2472	1713	0	30
3684	2472	1713	0	30
3687	2472	1713	0	29
3690	2472	1713	0	30
3693	2472	1713	0	29
3696	2472	1713	0	29
3699	2472	1713	0	28
3702	2472	1713	0	28
3705	2473	1713	0	29
3708	2472	1713	0	29
3711	2472	1713	0	29
3714	2472	1713	0	29
3717	2473	1713	0	29
3720	2472	1713	0	28
3723	2473	1713	0	27
3726	2473	1713	0	29
3729	2472	1713	0	29
3732	2473	1713	0	30
3735	2473	1713	0	31
3738	2473	1713	0	30
3741	2473	1713	0	30
3744	2473	1713	0	30
3747	2473	1713	0	29
3750	2473	1713	0	29
3753	2473	1713	0	29
3756	2473	1713	0	29
3759	2473	1713	0	29
3762	2473	1713	0	29
3765	2473	1713	0	29
3768	2473	1713	0	29
3771	2473	1713	0	29
3774	2473	1713	0	29
3777	2473	1713	0	29
3780	2473	1713	0	30
3783	2473	1713	0	29
3786	2473	1713	0	30
3789	2473	1713	0	30
3792	2473	1713	0	30
3795	2473	1713	0	30
3798	2473	1713	0	30
3801	2472	1713	0	29
3804	2473	1713	0	30
3807	2473	1713	0	30
3810	2473	1713	0	29
3813	2473	1713	0	29
3816	2473	1713	0	30
3819	2473	1713	0	30
3822	2473	1713	0	30
3825	2472	1713	0	30
3828	2472	1713	0	30
3831	2473	1713	0	29
3834	2473	1713	0	30
3837	2473	1713	0	30
3840	2473	1713	0	29
3843	2473	1713	0	30
3846	2473	1713	0	30
3849	2473	1713	0	30
3852	2473	1713	0	30
3855	2473	1713	0	30
3858	2473	1713	0	30
3861	2473	1713	0	29
3864	2473	1713	0	30
3867	2473	1713	0	30
3870	2473	1713	0	30
3873	2473	1713	0	30
3876	2473	1713	0	30
3879	2473	1713	0	30
3882	2473	1713	0	30
3885	2473	1713	0	29
3888	2473	1713	0	29
3891	2473	1713	0	29
3894	2473	1713	0	28
3897	2473	1713	0	29
3900	2473	1713	0	28
3903	2473	1713	0	29
3906	2473	1713	0	29
3909	2473	1713	0	30
3912	2473	1713	0	30
3915	2473	1713	0	29
3918	2473	1713	0	29
3921	2473	1713	0	30
3924	2473	1713	0	29
3927	2473	1713	0	30
3930	2473	1713	0	29
3933	2473	1713	0	29
3936	2473	1713	0	28
3939	2473	1713	0	29
3942	2473	1713	0	29
3945	2473	1713	0	30
3948	2473	1713	0	30
3951	2473	1713	0	30
3954	2473	1713	0	29
3957	2473	1713	0	30
3960	2473	1713	0	29
3963	2473	1713	0	29
3966	2473	1713	0	29
3969	2473	1713	0	29
3972	2473	1713	0	29
3975	2473	1713	0	30
3978	2473	1713	0	30
3981	2473	1713	0	30
3984	2473	1713	0	30
3987	2473	1713	0	30
3990	2473	1713	0	31
3993	2473	1713	0	32
3996	2473	1713	0	31
3999	2473	1713	0	29
4002	2473	1713	0	29
4005	2473	1713	0	29
4008	2473	1713	0	29
4011	2473	1713	0	29
4014	2473	1713	0	30
4017	2473	1713	0	31
4020	2473	1713	0	28
4023	2472	1713	0	29
4026	2472	1713	0	28
4029	2472	1713	0	28
4032	2472	1713	0	28
4035	2472	1714	0	27
4038	2472	1714	0	27
4041	2472	1714	0	27
4044	2472	1714	0	28
4047	2472	1714	0	27
4050	2472	1713	0	28
4053	2472	1714	0	28
4056	2472	1714	0	26
4059	2472	1714	0	27
4062	2472	1714	0	27
4065	2472	1714	0	26
4068	2472	1714	0	26
4071	2473	1714	0	28
4074	2472	1714	0	29
4077	2472	1714	0	30
4080	2473	1713	0	28
4083	2473	1713	0	28
4086	2473	1713	0	29
4089	2473	1713	0	30
4092	2473	1713	0	29
4095	2473	1713	0	28
4098	2473	1713	0	28
4101	2473	1713	0	28
4104	2473	1713	0	29
4107	2473	1713	0	29
4110	2473	1713	0	29
4113	2473	1713	0	28
4116	2473	1714	0	28
4119	2473	1714	0	28
4122	2473	1714	0	27
4125	2472	1714	0	27
4128	2472	1714	0	26
4131	2472	1714	0	27
4134	2472	1714	0	28
4137	2473	1714	0	27
4140	2473	1714	0	28
4143	2472	1714	0	27
4146	2473	1714	0	27
4149	2473	1713	0	28
4152	2473	1713	0	28
4155	2473	1713	0	28
4158	2473	1713	0	29
4161	2473	1713	0	27
4164	2473	1713	0	27
4167	2473	1713	0	26
4170	2472	1713	0	27
4173	2472	1713	0	26
4176	2472	1713	0	27
4179	2472	1713	0	26
4182	2472	1714	0	27
4185	2472	1713	0	28
4188	2472	1713	0	28
4191	2472	1713	0	28
4194	2472	1713	0	29
4197	2472	1713	0	28
4200	2473	1713	0	27
4203	2473	1713	0	27
4206	2473	1713	0	28
4209	2473	1713	0	27
4212	2473	1713	0	27
4215	2473	1713	0	27
4218	2473	1713	0	27
4221	2473	1713	0	27
4224	2473	1713	0	26
4227	2473	1713	0	27
4230	2473	1713	0	28
4233	2473	1713	0	27
4236	2473	1713	0	28
4239	2473	1713	0	27
4242	2473	1713	0	27
4245	2473	1713	0	27
4248	2473	1713	0	27
4251	2473	1713	0	27
4254	2473	1713	0	28
4257	2473	1713	0	27
4260	2473	1713	0	26
4263	2473	1713	0	26
4266	2473	1713	0	26
4269	2473	1713	0	27
4272	2473	1714	0	26
4275	2473	1713	0	25
4278	2473	1713	0	26
4281	2473	1713	0	27
4284	2473	1713	0	27
4287	2473	1713	0	26
4290	2473	1713	0	27
4293	2473	1713	0	27
4296	2473	1713	0	27
4299	2473	1713	0	28
4302	2473	1713	0	28
4305	2473	1713	0	28
4308	2473	1714	0	27
4311	2473	1713	0	27
4314	2473	1713	0	27
4317	2473	1713	0	28
4320	2473	1713	0	28
4323	2473	1713	0	27
4326	2473	1713	0	28
4329	2473	1713	0	27
4332	2473	1713	0	27
4335	2473	1713	0	28
4338	2473	1713	0	28
4341	2473	1713	0	28
4344	2473	1713	0	27
4347	2473	1713	0	26
4350	2473	1713	0	27
4353	2473	1713	0	27
4356	2473	1713	0	27
4359	2473	1713	0	27
4362	2473	1713	0	27
4365	2473	1713	0	27
4368	2473	1713	0	27
4371	2473	1713	0	26
4374	2473	1713	0	27
4377	2473	1713	0	27
4380	2473	1713	0	26
4383	2473	1713	0	26
4386	2473	1713	0	27
4389	2473	1713	0	27
4392	2473	1713	0	27
4395	2473	1713	0	27
4398	2473	1713	0	27
4401	2473	1713	0	27
4404	2473	1713	0	27
4407	2473	1713	0	26
4410	2473	1713	0	27
4413	2473	1713	0	26
4416	2473	1713	0	26
4419	2473	1713	0	26
4422	2473	1713	0	27
4425	2473	1713	0	26
4428	2473	1713	0	28
4431	2473	1713	0	27
4434	2473	1713	0	26
4437	2473	1713	0	27
4440	2473	1713	0	26
4443	2473	1713	0	27
4446	2473	1713	0	26
4449	2473	1713	0	27
4452	2473	1713	0	26
4455	2473	1714	0	26
4458	2473	1713	0	27
4461	2473	1713	0	26
4464	2473	1713	0	27
4467	2473	1713	0	26
4470	2473	1713	0	26
4473	2473	1713	0	27
4476	2473	1713	0	27
4479	2473	1713	0	26
4482	2473	1713	0	27
4485	2473	1713	0	27
4488	2473	1713	0	27
4491	2473	1713	0	27
4494	2473	1713	0	27
4497	2473	1714	0	26
4500	2473	1713	0	27
4503	2473	1713	0	27
4506	2473	1713	0	27
4509	2473	1713	0	26
4512	2473	1713	0	26
4515	2473	1713	0	26
4518	2473	1713	0	27
4521	2473	1713	0	27
4524	2473	1713	0	26
4527	2473	1714	0	26
4530	2473	1714	0	27
4533	2473	1715	0	25
4536	2473	1714	0	25
4539	2473	1715	0	24
4542	2473	1714	0	25
4545	2473	1714	0	26
4548	2473	1714	0	27
4551	2473	1714	0	27
4554	2473	1714	0	27
4557	2473	1714	0	27
4560	2473	1714	0	27
4563	2473	1714	0	27
4566	2473	1714	0	27
4569	2473	1714	0	27
4572	2473	1714	0	27
4575	2473	1714	0	27
4578	2473	1714	0	27
4581	2473	1714	0	27
4584	2473	1714	0	28
4587	2473	1714	0	28
4590	2473	1714	0	27
4593	2473	1714	0	28
4596	2473	1714	0	28
4599	2473	1714	0	28
4602	2473	1714	0	28
4605	2473	1714	0	28
4608	2473	1714	0	28
4611	2473	1714	0	28
4614	2473	1714	0	28
4617	2473	1714	0	28
4620	2473	1714	0	28
4623	2473	1714	0	27
4626	2473	1714	0	27
4629	2473	1714	0	28
4632	2473	1714	0	27
4635	2473	1714	0	28
4638	2473	1714	0	28
4641	2473	1714	0	28
4644	2473	1714	0	27
4647	2473	1714	0	27
4650	2473	1714	0	28
4653	2473	1714	0	27
4656	2473	1714	0	28
4659	2473	1714	0	28
4662	2473	1714	0	28
4665	2473	1714	0	28
4668	2473	1714	0	28
4671	2473	1715	0	26
4674	2473	1714	0	25
4677	2472	1714	0	25
4680	2472	1714	0	25
4683	2472	1714	0	26
4686	2472	1714	0	25
4689	2472	1714	0	26
4692	2472	1714	0	25
4695	2472	1714	0	25
4698	2472	1714	0	25
4701	2472	1714	0	26
4704	2473	1714	0	27
4707	2473	1714	0	25
4710	2473	1714	0	25
4713	2473	1714	0	26
4716	2473	1714	0	25
4719	2473	1714	0	25
4722	2473	1714	0	25
4725	2473	1714	0	25
4728	2473	1714	0	27
4731	2473	1714	0	25
4734	2473	1714	0	26
4737	2473	1714	0	25
4740	2473	1714	0	25
4743	2473	1714	0	25
4746	2473	1714	0	26
4749	2473	1714	0	25
4752	2473	1714	0	25
4755	2473	1714	0	25
4758	2473	1715	0	26
4761	2473	1715	0	26
4764	2473	1715	0	26
4767	2473	1714	0	26
4770	2473	1715	0	26
4773	2473	1715	0	26
4776	2473	1714	0	26
4779	2473	1715	0	26
4782	2473	1715	0	26
4785	2473	1715	0	26
4788	2473	1714	0	26
4791	2473	1714	0	26
4794	2473	1714	0	26
4797	2473	1715	0	25
4800	2473	1715	0	26
4803	2473	1715	0	26
4806	2473	1715	0	25
4809	2473	1715	0	25
4812	2473	1715	0	25
4815	2473	1715	0	25
4818	2473	1715	0	25
4821	2473	1715	0	26
4824	2473	1715	0	26
4827	2473	1715	0	25
4830	2473	1715	0	26
4833	2473	1715	0	25
4836	2473	1714	0	26
4839	2473	1715	0	25
4842	2473	1714	0	26
4845	2473	1715	0	25
4848	2473	1715	0	25
4851	2473	1715	0	25
4854	2473	1714	0	26
4857	2473	1714	0	25
4860	2473	1715	0	25
4863	2473	1715	0	26
4866	2473	1715	0	25
4869	2473	1714	0	26
4872	2473	1714	0	25
4875	2473	1714	0	25
4878	2473	1715	0	25
4881	2473	1715	0	26
4884	2473	1714	0	25
4887	2473	1715	0	25
4890	2473	1715	0	25
4893	2473	1715	0	25
4896	2473	1715	0	25
4899	2473	1714	0	26
4902	2473	1714	0	26
4905	2473	1714	0	25
4908	2472	1715	0	25
4911	2473	1715	0	25
4914	2473	1715	0	25
4917	2472	1715	0	25
4920	2473	1714	0	25
4923	2473	1714	0	25
4926	2473	1715	0	25
4929	2473	1714	0	25
4932	2473	1715	0	25
4935	2472	1715	0	25
4938	2473	1715	0	25
4941	2473	1715	0	25
4944	2473	1714	0	25
4947	2473	1714	0	25
4950	2473	1714	0	25
4953	2473	1714	0	25
4956	2473	1714	0	25
4959	2473	1714	0	25
4962	2473	1714	0	25
4965	2473	1715	0	25
4968	2473	1715	0	25
4971	2473	1714	0	25
4974	2473	1714	0	25
4977	2473	1714	0	25
4980	2473	1715	0	25
4983	2473	1714	0	25
4986	2473	1714	0	25
4989	2473	1715	0	25
4992	2473	1715	0	25
4995	2473	1715	0	25
4998	2473	1714	0	25
5001	2473	1714	0	25
5004	2473	1714	0	25
5007	2472	1715	0	25
5010	2472	1714	0	25
5013	2473	1715	0	25
5016	2472	1715	0	26
5019	2473	1714	0	25
5022	2473	1714	0	25
5025	2473	1715	0	25
5028	2473	1714	0	25
5031	2473	1714	0	25
5034	2473	1714	0	26
5037	2473	1714	0	25
5040	2472	1715	0	25
5043	2473	1714	0	25
5046	2473	1714	0	25
5049	2473	1714	0	25
5052	2473	1715	0	25
5055	2473	1714	0	26
5058	2473	1714	0	26
5061	2473	1714	0	25
5064	2473	1714	0	25
5067	2473	1715	0	25
5070	2473	1714	0	25
5073	2473	1714	0	25
5076	2472	1715	0	25
5079	2472	1715	0	25
5082	2473	1714	0	25
5085	2472	1715	0	25
5088	2472	1715	0	25
5091	2473	1714	0	25
5094	2472	1715	0	25
5097	2472	1715	0	25
5100	2472	1715	0	25
5103	2472	1715	0	25
5106	2473	1714	0	26
5109	2473	1714	0	26
5112	2473	1715	0	25
5115	2473	1714	0	25
5118	2473	1714	0	25
5121	2473	1715	0	25
5124	2473	1714	0	25
5127	2473	1714	0	25
5130	2473	1714	0	25
5133	2472	1715	0	25
5136	2473	1714	0	25
5139	2473	1714	0	25
5142	2472	1715	0	25
5145	2473	1714	0	25
5148	2473	1715	0	25
5151	2473	1714	0	26
5154	2473	1715	0	25
5157	2472	1715	0	25
5160	2473	1715	0	25
5163	2473	1714	0	25
5166	2473	1715	0	25
5169	2473	1715	0	25
5172	2472	1715	0	25
5175	2473	1714	0	26
5178	2473	1715	0	25
5181	2473	1714	0	25
5184	2473	1714	0	26
5187	2473	1714	0	26
5190	2473	1714	0	26
5193	2473	1714	0	26
5196	2473	1715	0	25
5199	2472	1715	0	25
5202	2472	1715	0	25
5205	2473	1715	0	25
5208	2472	1715	0	25
5211	2472	1715	0	25
5214	2473	1715	0	25
5217	2472	1715	0	25
5220	2472	1715	0	25
5223	2472	1714	0	25
5226	2472	1715	0	26
5229	2473	1714	0	25
5232	2473	1714	0	25
5235	2473	1714	0	26
5238	2473	1715	0	25
5241	2473	1714	0	25
5244	2473	1714	0	25
5247	2473	1715	0	25
5250	2473	1714	0	25
5253	2472	1715	0	25
5256	2473	1715	0	25
5259	2473	1715	0	25
5262	2473	1715	0	25
5265	2472	1715	0	25
5268	2473	1714	0	25
5271	2473	1714	0	25
5274	2473	1715	0	25
5277	2473	1714	0	26
5280	2472	1715	0	25
5283	2472	1715	0	25
5286	2472	1715	0	25
5289	2472	1714	0	26
5292	2473	1714	0	25
5295	2473	1714	0	25
5298	2473	1714	0	25
5301	2473	1714	0	26
5304	2472	1714	0	25
5307	2472	1714	0	25
5310	2472	1714	0	26
5313	2472	1714	0	25
5316	2472	1714	0	26
5319	2472	1714	0	25
5322	2472	1714	0	25
5325	2473	1714	0	25
5328	2473	1714	0	25
5331	2473	1714	0	24
5334	2473	1714	0	24
5337	2473	1714	0	25
5340	2473	1714	0	25
5343	2473	1714	0	26
5346	2473	1714	0	25
5349	2472	1714	0	27
5352	2472	1714	0	27
5355	2472	1714	0	25
5358	2472	1715	0	26
5361	2472	1714	0	26
5364	2472	1715	0	25
5367	2472	1715	0	26
5370	2472	1715	0	26
5373	2472	1715	0	26
5376	2472	1715	0	25
5379	2472	1715	0	26
5382	2472	1715	0	26
5385	2472	1715	0	26
5388	2472	1715	0	26
5391	2472	1715	0	25
5394	2472	1715	0	25
5397	2472	1715	0	26
5400	2472	1715	0	25
5403	2472	1715	0	25
5406	2472	1715	0	25
5409	2472	1715	0	25
5412	2472	1715	0	26
5415	2472	1715	0	25
5418	2472	1715	0	25
5421	2472	1715	0	25
5424	2472	1715	0	26
5427	2472	1715	0	26
5430	2473	1714	0	27
5433	2473	1714	0	28
5436	2473	1714	0	28
5439	2473	1714	0	28
5442	2473	1714	0	29
5445	2473	1714	0	29
5448	2473	1714	0	29
5451	2473	1714	0	29
5454	2473	1714	0	29
5457	2473	1714	0	29
5460	2473	1714	0	29
5463	2473	1714	0	29
5466	2473	1714	0	29
5469	2473	1714	0	29
5472	2473	1714	0	29
5475	2473	1714	0	29
5478	2473	1714	0	29
5481	2473	1714	0	28
5484	2473	1714	0	28
5487	2473	1714	0	28
5490	2473	1715	0	26
5493	2473	1714	0	27
5496	2473	1715	0	25
5499	2473	1715	0	25
5502	2473	1714	0	28
5505	2473	1714	0	28
5508	2473	1714	0	28
5511	2473	1714	0	28
5514	2473	1714	0	28
5517	2473	1714	0	29
5520	2473	1714	0	29
5523	2473	1714	0	29
5526	2473	1714	0	28
5529	2473	1714	0	28
5532	2473	1714	0	28
5535	2473	1714	0	28
5538	2473	1714	0	28
5541	2473	1714	0	28
5544	2473	1714	0	28
5547	2473	1714	0	28
5550	2473	1714	0	28
5553	2473	1714	0	28
5556	2473	1714	0	28
5559	2473	1714	0	28
5562	2473	1714	0	29
5565	2473	1714	0	28
5568	2473	1714	0	27
5571	2473	1714	0	28
5574	2473	1714	0	29
5577	2473	1714	0	28
5580	2473	1714	0	28
5583	2473	1714	0	28
5586	2473	1714	0	28
5589	2473	1714	0	27
5592	2473	1714	0	27
5595	2472	1714	0	29
5598	2473	1714	0	26
5601	2473	1714	0	24
5604	2472	1714	0	28
5607	2472	1714	0	28
5610	2472	1714	0	28
5613	2473	1713	0	29
5616	2473	1714	0	29
5619	2473	1714	0	29
5622	2473	1714	0	28
5625	2473	1714	0	29
5628	2473	1714	0	28
5631	2473	1714	0	28
5634	2473	1714	0	29
5637	2473	1714	0	30
5640	2473	1714	0	29
5643	2473	1714	0	28
5646	2472	1714	0	28
5649	2472	1714	0	27
5652	2473	1714	0	27
5655	2473	1714	0	28
5658	2473	1714	0	28
5661	2473	1714	0	29
5664	2473	1714	0	28
5667	2473	1713	0	28
5670	2473	1713	0	28
5673	2473	1714	0	28
5676	2473	1714	0	29
5679	2473	1714	0	28
5682	2473	1714	0	28
5685	2473	1714	0	28
5688	2473	1713	0	28
5691	2473	1714	0	28
5694	2473	1714	0	29
5697	2473	1714	0	28
5700	2473	1714	0	28
5703	2473	1714	0	29
5706	2473	1714	0	29
5709	2473	1714	0	28
5712	2473	1714	0	28
5715	2473	1714	0	28
5718	2473	1714	0	29
5721	2473	1714	0	29
5724	2473	1714	0	29
5727	2473	1714	0	29
5730	2473	1714	0	29
5733	2473	1714	0	28
5736	2473	1714	0	28
5739	2473	1714	0	28
5742	2473	1714	0	28
5745	2473	1714	0	28
5748	2473	1714	0	29
5751	2473	1714	0	29
5754	2473	1714	0	29
5757	2473	1714	0	29
5760	2473	1714	0	29
5763	2473	1714	0	29
5766	2473	1714	0	29
5769	2473	1714	0	29
5772	2473	1714	0	28
5775	2473	1714	0	29
5778	2473	1714	0	28
5781	2473	1714	0	29
5784	2473	1714	0	29
5787	2473	1714	0	29
5790	2473	1714	0	28
5793	2473	1714	0	29
5796	2473	1714	0	29
5799	2473	1714	0	28
5802	2473	1714	0	29
5805	2473	1714	0	29
5808	2473	1714	0	29
5811	2473	1714	0	29
5814	2473	1714	0	28
5817	2473	1714	0	28
5820	2473	1714	0	29
5823	2473	1714	0	29
5826	2473	1714	0	29
5829	2473	1714	0	28
5832	2473	1714	0	29
5835	2473	1714	0	28
5838	2473	1714	0	29
5841	2473	1714	0	29
5844	2473	1714	0	29
5847	2473	1714	0	29
5850	2473	1714	0	29
5853	2473	1714	0	28
5856	2473	1714	0	29
5859	2473	1714	0	29
5862	2473	1714	0	29
5865	2473	1714	0	29
5868	2473	1714	0	28
5871	2473	1714	0	29
5874	2473	1714	0	29
5877	2473	1714	0	29
5880	2473	1714	0	28
5883	2473	1714	0	29
5886	2473	1714	0	29
5889	2473	1714	0	29
5892	2473	1714	0	28
5895	2473	1714	0	29
5898	2473	1714	0	29
5901	2473	1714	0	28
5904	2473	1714	0	29
5907	2473	1714	0	29
5910	2473	1714	0	29
5913	2473	1714	0	28
5916	2473	1714	0	28
5919	2473	1714	0	29
5922	2473	1714	0	29
5925	2473	1714	0	29
5928	2473	1714	0	29
5931	2473	1714	0	29
5934	2473	1714	0	29
5937	2473	1714	0	29
5940	2473	1714	0	29
5943	2473	1714	0	29
5946	2473	1714	0	29
5949	2473	1714	0	29
5952	2473	1714	0	29
5955	2473	1714	0	29
5958	2473	1714	0	29
5961	2473	1714	0	29
5964	2473	1714	0	29
5967	2473	1714	0	28
5970	2473	1714	0	29
5973	2473	1714	0	29
5976	2473	1714	0	29
5979	2473	1714	0	30
5982	2473	1714	0	29
5985	2473	1714	0	29
5988	2473	1714	0	29
5991	2473	1714	0	29
5994	2473	1714	0	29
5997	2473	1714	0	29
[truncated: 999 more rows]
