# Supplementary material for: Markerless tracking of an entire honey bee colony
Source: Nat Commun. 2021 Mar 19;12:1733. doi: 10.1038/s41467-021-21769-1 (PMC7979864; doi:10.1038/s41467-021-21769-1)
Supplement: Supplementary file 4 — Description of Additional Supplementary Files [file 41467_2021_21769_MOESM4_ESM.zip › raw_source/fig_5_sup_fig_21_22/S1_trajectories/001039.txt]

0	970	965	0	3
3	969	965	0	4
6	970	964	0	8
9	969	964	0	9
12	969	967	0	23
15	969	968	0	23
18	968	968	0	22
21	965	969	0	26
24	964	970	0	33
27	963	970	0	39
30	960	971	0	31
33	956	973	0	25
36	952	972	0	14
39	950	976	0	18
42	948	979	0	21
45	944	980	0	18
48	942	980	0	18
51	941	981	0	18
54	940	981	0	17
57	941	980	0	16
60	940	982	0	16
63	939	983	0	18
66	938	982	0	22
69	938	983	0	22
72	938	983	0	22
75	940	982	0	22
78	942	978	0	25
81	945	978	0	26
84	947	978	0	27
87	948	980	0	32
90	947	979	0	28
93	945	976	0	31
96	944	974	0	30
99	944	974	0	30
102	945	973	0	33
105	945	974	0	30
108	946	974	0	19
111	945	973	0	16
114	945	973	0	17
117	944	974	0	17
120	944	975	0	15
123	945	975	0	15
126	945	975	0	17
129	947	975	0	21
132	948	975	0	22
135	947	975	0	18
138	946	975	0	19
141	946	975	0	17
144	946	975	0	17
147	947	975	0	19
150	946	975	0	17
153	945	974	0	16
156	945	975	0	18
159	945	976	0	19
162	945	976	0	17
165	945	976	0	15
168	945	975	0	17
171	945	974	0	20
174	945	975	0	23
177	945	975	0	21
180	946	975	0	19
183	946	975	0	20
186	946	974	0	19
189	946	974	0	23
192	945	973	0	27
195	944	973	0	28
198	943	973	0	33
201	942	973	0	33
204	941	972	0	31
207	940	972	0	30
210	939	973	0	32
213	938	973	0	33
216	938	973	0	34
219	938	973	0	35
222	939	972	0	41
225	938	974	0	44
228	937	974	0	40
231	937	975	0	44
234	939	976	0	54
237	942	977	0	55
240	942	976	0	54
243	942	976	0	56
246	943	976	0	59
249	943	976	0	59
252	943	978	0	65
255	943	978	0	63
258	943	977	0	62
261	944	977	0	57
264	945	976	0	51
267	946	975	0	49
270	945	973	0	37
273	944	974	0	36
276	943	974	0	35
279	942	975	0	31
282	942	975	0	32
285	942	975	0	34
288	943	975	0	29
291	940	977	0	39
294	940	978	0	38
297	939	978	0	32
300	940	977	0	28
303	940	978	0	30
306	940	978	0	32
309	943	978	0	48
312	944	977	0	45
315	945	976	0	45
318	945	975	0	38
321	947	974	0	32
324	947	974	0	32
327	949	974	0	34
330	950	974	0	35
333	952	972	0	34
336	954	971	0	34
339	954	971	0	29
342	956	971	0	30
345	955	972	0	25
348	954	972	0	21
351	953	972	0	19
354	951	973	0	22
357	950	975	0	27
360	949	975	0	30
363	947	975	0	26
366	946	974	0	24
369	945	976	0	26
372	944	978	0	29
375	942	979	0	31
378	940	981	0	32
381	937	981	0	30
384	935	981	0	29
387	934	981	0	36
390	932	982	0	34
393	931	982	0	33
396	931	982	0	28
399	931	982	0	29
402	931	982	0	27
405	933	982	0	32
408	936	981	0	28
411	938	980	0	28
414	937	979	0	32
417	937	978	0	42
420	937	978	0	42
423	938	978	0	45
426	938	977	0	38
429	938	977	0	42
432	939	977	0	39
435	940	976	0	39
438	942	975	0	38
441	942	975	0	37
444	943	975	0	42
447	944	975	0	42
450	944	974	0	36
453	944	974	0	35
456	945	973	0	31
459	944	973	0	30
462	944	971	0	26
465	943	971	0	22
468	946	971	0	20
471	948	971	0	25
474	949	970	0	27
477	949	970	0	25
480	950	970	0	24
483	951	970	0	26
486	951	970	0	22
489	952	970	0	22
492	951	970	0	23
495	949	971	0	23
498	947	971	0	27
501	947	972	0	27
504	946	971	0	23
507	944	971	0	22
510	943	971	0	25
513	943	972	0	28
516	943	973	0	32
519	943	973	0	37
522	942	973	0	38
525	941	974	0	38
528	941	973	0	37
531	942	973	0	36
534	943	973	0	31
537	944	974	0	33
540	944	973	0	32
543	944	972	0	32
546	944	971	0	30
549	944	970	0	23
552	944	969	0	22
555	944	970	0	21
558	944	970	0	27
561	944	971	0	30
564	945	971	0	32
567	945	972	0	29
570	945	972	0	30
573	945	971	0	31
576	945	971	0	29
579	945	971	0	27
582	945	971	0	28
585	945	971	0	28
588	946	971	0	27
591	946	970	0	27
594	947	970	0	29
597	947	970	0	28
600	947	970	0	27
603	946	970	0	26
606	946	970	0	26
609	946	970	0	24
612	946	970	0	25
615	947	970	0	25
618	947	970	0	27
621	947	970	0	27
624	947	970	0	28
627	947	970	0	27
630	947	970	0	27
633	947	970	0	27
636	947	970	0	27
639	947	970	0	26
642	948	970	0	28
645	948	971	0	32
648	949	972	0	31
651	949	972	0	35
654	949	971	0	30
657	947	970	0	29
660	945	971	0	30
663	944	971	0	30
666	944	971	0	29
669	944	972	0	31
672	945	973	0	30
675	944	973	0	33
678	944	973	0	33
681	944	972	0	31
684	945	972	0	31
687	944	972	0	30
690	945	972	0	28
693	945	972	0	31
696	946	972	0	30
699	946	972	0	31
702	946	972	0	30
705	946	972	0	30
708	946	972	0	30
711	947	972	0	29
714	947	972	0	31
717	947	972	0	31
720	947	972	0	32
723	948	972	0	32
726	948	972	0	31
729	948	972	0	33
732	948	972	0	31
735	948	972	0	31
738	948	972	0	32
741	949	972	0	31
744	949	972	0	33
747	949	972	0	33
750	949	972	0	32
753	949	972	0	35
756	949	972	0	35
759	949	972	0	36
762	949	972	0	35
765	949	972	0	34
768	949	972	0	33
771	950	971	0	32
774	949	972	0	30
777	950	971	0	32
780	950	971	0	31
783	950	972	0	32
786	950	972	0	32
789	950	972	0	32
792	950	972	0	32
795	950	972	0	32
798	950	972	0	32
801	950	972	0	34
804	951	972	0	35
807	951	972	0	35
810	951	972	0	38
813	951	972	0	35
816	951	972	0	35
819	951	972	0	35
822	951	972	0	35
825	951	972	0	35
828	951	972	0	36
831	951	972	0	35
834	952	972	0	35
837	952	971	0	35
840	952	972	0	36
843	952	972	0	35
846	952	971	0	36
849	952	971	0	36
852	952	971	0	36
855	952	971	0	35
858	953	971	0	36
861	953	971	0	36
864	953	971	0	36
867	953	971	0	36
870	953	972	0	36
873	953	972	0	36
876	953	971	0	37
879	953	971	0	36
882	953	972	0	36
885	953	972	0	36
888	953	972	0	36
891	953	972	0	35
894	953	972	0	35
897	953	972	0	35
900	953	972	0	35
903	953	972	0	36
906	953	972	0	36
909	953	972	0	36
912	953	972	0	34
915	953	972	0	34
918	954	972	0	34
921	953	972	0	34
924	953	972	0	33
927	954	972	0	35
930	954	972	0	35
933	954	972	0	36
936	954	972	0	35
939	954	972	0	35
942	954	972	0	36
945	954	972	0	35
948	954	972	0	36
951	954	972	0	36
954	954	972	0	36
957	954	972	0	36
960	954	972	0	34
963	954	972	0	35
966	954	972	0	34
969	954	972	0	34
972	954	972	0	34
975	954	972	0	33
978	955	972	0	34
981	955	972	0	34
984	954	972	0	33
987	955	972	0	34
990	955	972	0	33
993	955	972	0	33
996	955	972	0	34
999	955	972	0	34
1002	955	972	0	34
1005	955	972	0	34
1008	955	972	0	34
1011	955	972	0	35
1014	955	972	0	35
1017	955	972	0	35
1020	955	972	0	35
1023	955	972	0	35
1026	955	972	0	35
1029	955	972	0	35
1032	955	972	0	34
1035	955	972	0	34
1038	955	972	0	34
1041	955	972	0	34
1044	955	972	0	34
1047	955	972	0	34
1050	955	972	0	34
1053	955	972	0	34
1056	955	972	0	34
1059	955	972	0	34
1062	955	972	0	34
1065	955	972	0	34
1068	955	972	0	34
1071	955	972	0	34
1074	955	972	0	34
1077	955	972	0	34
1080	955	972	0	35
1083	955	972	0	36
1086	955	973	0	36
1089	956	972	0	37
1092	956	972	0	36
1095	955	972	0	36
1098	956	973	0	36
1101	956	973	0	36
1104	956	972	0	36
1107	956	973	0	35
1110	956	972	0	34
1113	956	972	0	34
1116	956	972	0	35
1119	956	972	0	34
1122	956	972	0	35
1125	957	972	0	36
1128	957	973	0	37
1131	957	973	0	36
1134	957	973	0	35
1137	957	973	0	35
1140	957	973	0	35
1143	957	973	0	36
1146	957	973	0	35
1149	958	973	0	35
1152	958	973	0	34
1155	958	973	0	34
1158	958	972	0	36
1161	958	973	0	34
1164	959	972	0	35
1167	959	973	0	35
1170	959	973	0	35
1173	959	972	0	35
1176	959	973	0	36
1179	959	973	0	36
1182	959	973	0	35
1185	959	973	0	34
1188	959	973	0	34
1191	959	973	0	33
1194	959	973	0	32
1197	959	973	0	34
1200	959	973	0	34
1203	960	973	0	32
1206	960	973	0	32
1209	960	973	0	33
1212	960	973	0	34
1215	960	973	0	34
1218	960	973	0	32
1221	960	972	0	33
1224	960	973	0	33
1227	960	973	0	31
1230	961	972	0	32
1233	961	972	0	32
1236	961	973	0	31
1239	961	973	0	30
1242	961	973	0	31
1245	961	973	0	31
1248	961	973	0	31
1251	961	973	0	32
1254	961	973	0	32
1257	962	973	0	32
1260	962	973	0	31
1263	962	973	0	32
1266	962	973	0	31
1269	962	973	0	30
1272	962	973	0	31
1275	962	973	0	29
1278	962	973	0	30
1281	962	973	0	30
1284	962	973	0	30
1287	962	973	0	30
1290	962	972	0	29
1293	963	972	0	32
1296	963	972	0	31
1299	963	972	0	31
1302	963	972	0	29
1305	963	973	0	30
1308	963	972	0	30
1311	963	973	0	29
1314	963	972	0	30
1317	963	972	0	30
1320	963	972	0	30
1323	963	972	0	30
1326	963	973	0	31
1329	963	973	0	31
1332	963	973	0	31
1335	963	973	0	31
1338	964	972	0	33
1341	964	972	0	32
1344	964	972	0	33
1347	964	972	0	32
1350	964	972	0	31
1353	964	972	0	32
1356	964	972	0	31
1359	964	972	0	31
1362	964	972	0	31
1365	964	972	0	31
1368	964	972	0	32
1371	964	972	0	33
1374	964	972	0	31
1377	965	972	0	31
1380	965	972	0	31
1383	965	972	0	32
1386	965	972	0	32
1389	965	972	0	32
1392	965	973	0	33
1395	965	973	0	34
1398	966	973	0	33
1401	966	973	0	32
1404	966	972	0	33
1407	966	972	0	32
1410	966	972	0	32
1413	966	972	0	32
1416	966	972	0	32
1419	967	972	0	31
1422	967	972	0	31
1425	967	972	0	31
1428	968	971	0	32
1431	968	971	0	32
1434	968	971	0	32
1437	968	971	0	33
1440	968	971	0	33
1443	968	971	0	33
1446	968	971	0	33
1449	969	971	0	33
1452	969	971	0	34
1455	969	971	0	35
1458	969	971	0	35
1461	969	971	0	35
1464	969	971	0	36
1467	969	971	0	37
1470	970	971	0	37
1473	970	971	0	37
1476	970	971	0	37
1479	970	971	0	37
1482	970	971	0	37
1485	970	971	0	37
1488	970	971	0	37
1491	970	971	0	37
1494	970	971	0	37
1497	970	971	0	37
1500	970	971	0	37
1503	970	971	0	37
1506	970	971	0	37
1509	970	971	0	37
1512	970	971	0	36
1515	970	971	0	37
1518	970	971	0	37
1521	970	971	0	37
1524	970	971	0	37
1527	970	971	0	37
1530	970	971	0	36
1533	970	971	0	36
1536	970	971	0	36
1539	970	971	0	35
1542	970	971	0	36
1545	970	971	0	36
1548	970	971	0	36
1551	970	970	0	36
1554	970	970	0	36
1557	970	971	0	37
1560	970	970	0	35
1563	970	970	0	33
1566	970	970	0	33
1569	970	970	0	34
1572	970	970	0	36
1575	970	971	0	36
1578	970	971	0	36
1581	970	971	0	36
1584	970	971	0	36
1587	970	971	0	36
1590	970	971	0	37
1593	970	971	0	37
1596	970	971	0	37
1599	970	971	0	36
1602	970	971	0	36
1605	970	971	0	37
1608	970	971	0	37
1611	970	971	0	37
1614	971	971	0	36
1617	971	971	0	36
1620	971	971	0	36
1623	971	971	0	35
1626	971	971	0	35
1629	971	971	0	36
1632	971	971	0	36
1635	971	971	0	37
1638	971	971	0	36
1641	971	971	0	36
1644	971	971	0	36
1647	971	971	0	35
1650	971	971	0	36
1653	971	971	0	35
1656	971	971	0	36
1659	971	971	0	35
1662	970	971	0	36
1665	971	971	0	36
1668	971	971	0	36
1671	971	971	0	36
1674	971	971	0	36
1677	971	971	0	36
1680	971	971	0	36
1683	971	971	0	36
1686	971	971	0	35
1689	971	971	0	35
1692	971	971	0	35
1695	971	971	0	35
1698	971	971	0	36
1701	971	971	0	36
1704	971	971	0	36
1707	971	971	0	36
1710	971	971	0	36
1713	971	971	0	37
1716	971	971	0	36
1719	971	971	0	36
1722	971	971	0	36
1725	971	971	0	36
1728	971	971	0	35
1731	971	971	0	36
1734	971	971	0	36
1737	972	971	0	38
1740	971	971	0	37
1743	972	971	0	37
1746	971	971	0	36
1749	972	971	0	36
1752	972	971	0	36
1755	972	971	0	36
1758	972	971	0	36
1761	972	971	0	36
1764	972	971	0	36
1767	972	971	0	36
1770	972	971	0	36
1773	972	971	0	35
1776	972	971	0	35
1779	972	971	0	36
1782	972	971	0	36
1785	972	971	0	36
1788	972	971	0	35
1791	972	971	0	34
1794	972	971	0	33
1797	972	971	0	33
1800	972	971	0	34
1803	972	971	0	34
1806	972	971	0	33
1809	972	971	0	34
1812	972	971	0	33
1815	972	971	0	34
1818	972	971	0	33
1821	972	971	0	34
1824	972	971	0	33
1827	972	971	0	33
1830	972	971	0	34
1833	972	971	0	33
1836	973	970	0	32
1839	973	970	0	34
1842	973	970	0	34
1845	973	970	0	35
1848	973	970	0	34
1851	973	970	0	34
1854	974	970	0	34
1857	974	970	0	33
1860	974	970	0	32
1863	975	970	0	33
1866	975	970	0	34
1869	975	970	0	34
1872	975	969	0	34
1875	975	970	0	34
1878	975	970	0	34
1881	975	969	0	34
1884	976	969	0	34
1887	976	969	0	33
1890	976	969	0	33
1893	976	969	0	32
1896	976	969	0	32
1899	977	969	0	33
1902	977	969	0	32
1905	977	969	0	31
1908	977	969	0	31
1911	977	969	0	31
1914	977	969	0	31
1917	978	969	0	32
1920	978	968	0	31
1923	978	968	0	34
1926	979	968	0	34
1929	980	967	0	34
1932	980	967	0	35
1935	980	967	0	35
1938	980	967	0	36
1941	980	967	0	36
1944	980	966	0	37
1947	980	966	0	36
1950	981	966	0	37
1953	981	965	0	35
1956	981	965	0	33
1959	981	965	0	33
1962	981	966	0	34
1965	981	965	0	34
1968	981	965	0	32
1971	981	965	0	31
1974	982	965	0	30
1977	982	965	0	29
1980	982	965	0	30
1983	982	964	0	30
1986	982	965	0	30
1989	982	965	0	31
1992	982	965	0	30
1995	982	965	0	31
1998	982	965	0	32
2001	983	965	0	31
2004	983	965	0	32
2007	983	965	0	32
2010	983	965	0	32
2013	983	965	0	32
2016	982	965	0	33
2019	983	965	0	32
2022	983	965	0	33
2025	983	965	0	32
2028	983	965	0	31
2031	983	965	0	32
2034	983	965	0	32
2037	983	965	0	32
2040	983	965	0	33
2043	983	965	0	32
2046	984	965	0	32
2049	983	965	0	32
2052	984	965	0	32
2055	984	965	0	32
2058	984	965	0	32
2061	984	965	0	31
2064	984	965	0	31
2067	984	965	0	32
2070	984	965	0	31
2073	984	965	0	32
2076	984	965	0	34
2079	984	965	0	34
2082	984	965	0	34
2085	984	965	0	34
2088	984	965	0	34
2091	985	965	0	34
2094	985	965	0	34
2097	985	965	0	34
2100	985	965	0	34
2103	984	966	0	33
2106	985	966	0	33
2109	985	966	0	33
2112	985	966	0	32
2115	985	966	0	33
2118	985	965	0	33
2121	985	965	0	34
2124	985	965	0	33
2127	985	965	0	34
2130	985	965	0	34
2133	985	965	0	34
2136	985	966	0	33
2139	985	965	0	32
2142	985	965	0	32
2145	986	965	0	33
2148	986	965	0	33
2151	986	965	0	33
2154	986	965	0	32
2157	986	965	0	33
2160	986	965	0	35
2163	986	966	0	33
2166	986	966	0	33
2169	986	966	0	33
2172	986	966	0	32
2175	986	966	0	33
2178	986	966	0	33
2181	986	966	0	33
2184	986	966	0	33
2187	986	966	0	32
2190	986	966	0	32
2193	986	966	0	34
2196	986	966	0	33
2199	986	966	0	33
2202	986	966	0	33
2205	986	966	0	34
2208	986	966	0	34
2211	986	966	0	34
2214	986	966	0	33
2217	986	966	0	34
2220	986	966	0	34
2223	986	966	0	33
2226	986	966	0	34
2229	986	966	0	35
2232	986	966	0	34
2235	986	966	0	33
2238	986	966	0	34
2241	986	965	0	34
2244	986	965	0	31
2247	986	965	0	31
2250	986	965	0	31
2253	986	966	0	31
2256	986	966	0	32
2259	986	966	0	32
2262	986	965	0	30
2265	986	965	0	31
2268	986	965	0	33
2271	986	965	0	31
2274	986	966	0	32
2277	986	966	0	33
2280	986	966	0	32
2283	986	966	0	33
2286	986	966	0	34
2289	986	966	0	34
2292	986	966	0	34
2295	986	966	0	35
2298	986	966	0	34
2301	986	966	0	34
2304	986	966	0	33
2307	986	966	0	33
2310	986	966	0	32
2313	987	966	0	32
2316	987	966	0	32
2319	987	966	0	30
2322	987	966	0	32
2325	987	966	0	34
2328	987	966	0	34
2331	987	966	0	32
2334	987	966	0	32
2337	987	966	0	32
2340	987	967	0	31
2343	987	966	0	29
2346	986	966	0	29
2349	987	966	0	28
2352	987	966	0	29
2355	987	966	0	29
2358	987	966	0	29
2361	987	966	0	31
2364	987	966	0	28
2367	987	966	0	27
2370	987	966	0	27
2373	988	966	0	27
2376	987	966	0	27
2379	987	966	0	26
2382	988	966	0	28
2385	988	966	0	28
2388	988	966	0	28
2391	988	966	0	29
2394	988	966	0	29
2397	988	966	0	30
2400	989	966	0	30
2403	989	966	0	28
2406	989	966	0	29
2409	988	965	0	29
2412	988	965	0	26
2415	988	965	0	28
2418	987	965	0	29
2421	986	964	0	31
2424	986	964	0	32
2427	986	964	0	33
2430	986	964	0	32
2433	986	964	0	32
2436	986	964	0	32
2439	986	965	0	32
2442	986	965	0	29
2445	986	965	0	29
2448	986	965	0	28
2451	986	965	0	28
2454	987	965	0	28
2457	987	965	0	29
2460	987	965	0	28
2463	988	965	0	28
2466	988	965	0	28
2469	988	965	0	28
2472	988	965	0	29
2475	989	965	0	29
2478	988	965	0	29
2481	989	965	0	30
2484	989	965	0	30
2487	989	965	0	31
2490	989	965	0	33
2493	989	965	0	33
2496	989	965	0	31
2499	990	965	0	31
2502	990	966	0	32
2505	989	966	0	29
2508	989	966	0	29
2511	990	966	0	30
2514	990	966	0	31
2517	990	966	0	32
2520	991	966	0	25
2523	990	966	0	26
2526	989	965	0	30
2529	990	965	0	30
2532	991	966	0	26
2535	991	966	0	25
2538	991	966	0	25
2541	991	966	0	25
2544	992	966	0	24
2547	992	966	0	24
2550	992	966	0	23
2553	992	966	0	23
2556	992	967	0	23
2559	992	966	0	24
2562	992	967	0	22
2565	992	967	0	21
2568	993	967	0	21
2571	993	967	0	20
2574	993	967	0	22
2577	993	966	0	21
2580	993	966	0	21
2583	993	967	0	21
2586	993	967	0	20
2589	994	967	0	21
2592	994	967	0	21
2595	994	967	0	21
2598	995	967	0	21
2601	995	967	0	21
2604	995	967	0	22
2607	995	967	0	23
2610	996	967	0	22
2613	996	967	0	23
2616	996	967	0	22
2619	996	967	0	23
2622	996	967	0	23
2625	996	967	0	22
2628	996	967	0	22
2631	997	967	0	22
2634	997	967	0	23
2637	997	967	0	23
2640	997	967	0	23
2643	997	966	0	24
2646	997	966	0	24
2649	997	966	0	24
2652	997	966	0	24
2655	997	966	0	24
2658	997	966	0	24
2661	998	966	0	23
2664	998	966	0	23
2667	998	966	0	23
2670	998	966	0	23
2673	998	966	0	23
2676	998	966	0	25
2679	998	966	0	24
2682	998	966	0	25
2685	998	965	0	26
2688	997	964	0	27
2691	997	964	0	25
2694	997	964	0	25
2697	996	965	0	26
2700	997	965	0	28
2703	997	965	0	28
2706	997	965	0	28
2709	997	965	0	29
2712	996	964	0	27
2715	996	964	0	27
2718	997	964	0	27
2721	997	964	0	27
2724	997	964	0	32
2727	997	965	0	30
2730	997	965	0	32
2733	997	965	0	32
2736	997	965	0	29
2739	998	965	0	29
2742	998	965	0	28
2745	998	965	0	28
2748	998	965	0	26
2751	998	965	0	27
2754	999	965	0	27
2757	999	965	0	27
2760	999	966	0	27
2763	999	966	0	27
2766	999	966	0	27
2769	1000	966	0	27
2772	1000	966	0	26
2775	1000	966	0	25
2778	999	966	0	26
2781	999	966	0	26
2784	999	966	0	25
2787	1000	966	0	26
2790	1000	966	0	26
2793	999	966	0	25
2796	1000	967	0	24
2799	1000	967	0	23
2802	1000	967	0	24
2805	1000	967	0	24
2808	1001	967	0	24
2811	1001	967	0	24
2814	1001	967	0	24
2817	1002	967	0	24
2820	1002	966	0	24
2823	1002	967	0	24
2826	1002	967	0	24
2829	1002	967	0	25
2832	1002	967	0	25
2835	1002	967	0	26
2838	1002	967	0	24
2841	1002	967	0	24
2844	1002	967	0	25
2847	1003	967	0	25
2850	1003	967	0	25
2853	1003	967	0	25
2856	1003	967	0	24
2859	1003	967	0	24
2862	1003	967	0	25
2865	1004	966	0	25
2868	1004	966	0	25
2871	1004	967	0	25
2874	1004	966	0	25
2877	1004	966	0	25
2880	1004	966	0	26
2883	1004	966	0	26
2886	1005	966	0	26
2889	1005	966	0	27
2892	1005	966	0	27
2895	1005	966	0	27
2898	1005	966	0	27
2901	1005	966	0	27
2904	1005	966	0	27
2907	1005	966	0	27
2910	1005	966	0	27
2913	1005	966	0	27
2916	1005	966	0	26
2919	1005	966	0	26
2922	1005	966	0	26
2925	1005	966	0	27
2928	1006	966	0	27
2931	1006	966	0	26
2934	1006	966	0	26
2937	1005	967	0	26
2940	1005	966	0	26
2943	1006	966	0	26
2946	1006	966	0	26
2949	1006	966	0	25
2952	1006	966	0	26
2955	1006	966	0	26
2958	1006	966	0	27
2961	1006	966	0	27
2964	1006	966	0	27
2967	1006	966	0	27
2970	1007	966	0	26
2973	1007	966	0	27
2976	1007	966	0	27
2979	1007	966	0	27
2982	1007	966	0	26
2985	1007	966	0	26
2988	1007	966	0	26
2991	1007	966	0	26
2994	1007	966	0	25
2997	1008	966	0	26
3000	1008	966	0	25
3003	1008	966	0	26
3006	1008	966	0	25
3009	1008	966	0	25
3012	1008	966	0	26
3015	1008	966	0	26
3018	1009	966	0	26
3021	1008	966	0	26
3024	1009	966	0	25
3027	1009	966	0	25
3030	1009	966	0	25
3033	1009	966	0	26
3036	1009	966	0	25
3039	1009	966	0	24
3042	1009	966	0	24
3045	1009	966	0	24
3048	1009	966	0	24
3051	1009	966	0	24
3054	1009	966	0	24
3057	1009	966	0	24
3060	1009	966	0	24
3063	1009	966	0	25
3066	1010	966	0	24
3069	1010	966	0	25
3072	1010	966	0	25
3075	1010	966	0	25
3078	1010	966	0	24
3081	1010	966	0	24
3084	1010	966	0	23
3087	1010	966	0	24
3090	1010	966	0	24
3093	1011	966	0	23
3096	1010	966	0	24
3099	1011	966	0	23
3102	1011	966	0	24
3105	1011	966	0	24
3108	1011	966	0	23
3111	1011	966	0	24
3114	1011	966	0	24
3117	1011	966	0	24
3120	1011	966	0	24
3123	1011	966	0	24
3126	1011	966	0	25
3129	1011	966	0	24
3132	1012	966	0	23
3135	1012	966	0	23
3138	1012	966	0	23
3141	1012	966	0	23
3144	1012	966	0	23
3147	1012	966	0	23
3150	1012	966	0	23
3153	1012	965	0	23
3156	1012	965	0	24
3159	1013	965	0	25
3162	1013	965	0	24
3165	1013	965	0	24
3168	1013	965	0	23
3171	1013	965	0	23
3174	1013	965	0	23
3177	1013	966	0	23
3180	1014	965	0	21
3183	1014	965	0	21
3186	1014	965	0	22
3189	1014	965	0	23
3192	1014	965	0	22
3195	1014	965	0	23
3198	1014	965	0	23
3201	1014	965	0	23
3204	1015	965	0	23
3207	1014	966	0	22
3210	1015	965	0	22
3213	1015	965	0	23
3216	1015	966	0	23
3219	1015	965	0	24
3222	1016	965	0	23
3225	1016	965	0	23
3228	1016	965	0	24
3231	1016	965	0	23
3234	1017	965	0	23
3237	1017	965	0	23
3240	1017	966	0	21
3243	1017	966	0	21
3246	1017	966	0	21
3249	1017	966	0	21
3252	1017	966	0	21
3255	1017	966	0	22
3258	1017	966	0	21
3261	1017	966	0	22
3264	1017	966	0	22
3267	1017	966	0	22
3270	1017	966	0	22
3273	1017	966	0	22
3276	1017	966	0	22
3279	1017	966	0	22
3282	1018	966	0	21
3285	1018	966	0	21
3288	1018	966	0	21
3291	1018	966	0	21
3294	1018	966	0	22
3297	1018	966	0	21
3300	1018	966	0	21
3303	1018	966	0	22
3306	1018	966	0	21
3309	1018	966	0	22
3312	1018	966	0	21
3315	1018	966	0	22
3318	1019	966	0	19
3321	1019	966	0	21
3324	1019	966	0	21
3327	1019	966	0	22
3330	1019	966	0	21
3333	1019	966	0	20
3336	1019	966	0	21
3339	1019	966	0	23
3342	1019	966	0	23
3345	1019	966	0	22
3348	1019	966	0	22
3351	1019	966	0	22
3354	1020	966	0	22
3357	1020	966	0	22
3360	1020	966	0	22
3363	1020	966	0	22
3366	1020	966	0	22
3369	1020	966	0	23
3372	1020	966	0	22
3375	1020	966	0	22
3378	1020	966	0	22
3381	1020	966	0	21
3384	1020	966	0	21
3387	1020	966	0	22
3390	1020	966	0	22
3393	1021	966	0	23
3396	1021	966	0	22
3399	1021	966	0	22
3402	1021	966	0	23
3405	1021	966	0	23
3408	1021	966	0	24
3411	1021	966	0	24
3414	1021	966	0	24
3417	1021	966	0	24
3420	1021	966	0	24
3423	1021	965	0	24
3426	1022	965	0	23
3429	1022	965	0	23
3432	1022	965	0	24
3435	1022	965	0	24
3438	1023	965	0	25
3441	1023	965	0	25
3444	1023	965	0	25
3447	1023	965	0	24
3450	1023	965	0	24
3453	1023	965	0	24
3456	1023	965	0	24
3459	1023	965	0	25
3462	1023	965	0	23
3465	1023	965	0	22
3468	1023	965	0	22
3471	1023	965	0	21
3474	1024	965	0	22
3477	1024	965	0	22
3480	1024	965	0	22
3483	1024	965	0	23
3486	1024	965	0	24
3489	1024	965	0	23
3492	1025	964	0	23
3495	1025	965	0	23
3498	1025	965	0	22
3501	1025	965	0	22
3504	1025	965	0	22
3507	1025	965	0	22
3510	1025	965	0	23
3513	1025	965	0	22
3516	1025	965	0	21
3519	1026	965	0	22
3522	1026	965	0	22
3525	1026	965	0	22
3528	1026	965	0	23
3531	1027	965	0	23
3534	1027	965	0	24
3537	1027	965	0	24
3540	1027	965	0	24
3543	1027	965	0	25
3546	1028	965	0	25
3549	1028	965	0	24
3552	1027	965	0	23
3555	1028	965	0	23
3558	1028	965	0	21
3561	1028	965	0	22
3564	1028	965	0	21
3567	1028	965	0	21
3570	1028	965	0	22
3573	1029	965	0	22
3576	1029	965	0	23
3579	1029	965	0	24
3582	1029	965	0	24
3585	1030	965	0	25
3588	1030	965	0	25
3591	1030	965	0	26
3594	1030	965	0	26
3597	1031	965	0	26
3600	1031	965	0	27
3603	1031	965	0	27
3606	1031	965	0	27
3609	1030	964	0	25
3612	1031	964	0	25
3615	1031	964	0	25
3618	1031	964	0	25
3621	1031	964	0	25
3624	1031	964	0	25
3627	1031	964	0	25
3630	1031	964	0	25
3633	1030	964	0	23
3636	1029	964	0	23
3639	1029	964	0	22
3642	1029	964	0	22
3645	1029	964	0	23
3648	1029	964	0	22
3651	1029	964	0	21
3654	1028	964	0	22
3657	1028	964	0	21
3660	1029	964	0	21
3663	1029	964	0	21
3666	1029	964	0	21
3669	1029	964	0	21
3672	1029	964	0	21
3675	1029	964	0	22
3678	1029	964	0	22
3681	1028	964	0	21
3684	1028	964	0	21
3687	1028	964	0	21
3690	1028	964	0	21
3693	1028	964	0	21
3696	1028	964	0	21
3699	1028	963	0	20
3702	1028	964	0	20
3705	1028	963	0	19
3708	1028	963	0	19
3711	1029	963	0	20
3714	1028	963	0	20
3717	1028	963	0	19
3720	1028	963	0	20
3723	1028	963	0	20
3726	1028	963	0	20
3729	1028	963	0	21
3732	1028	963	0	21
3735	1028	963	0	21
3738	1029	963	0	20
3741	1028	963	0	20
3744	1027	964	0	20
3747	1027	964	0	19
3750	1028	963	0	19
3753	1027	963	0	20
3756	1026	963	0	20
3759	1025	962	0	22
3762	1025	962	0	25
3765	1026	963	0	22
3768	1026	963	0	22
3771	1026	963	0	22
3774	1026	962	0	22
3777	1026	963	0	22
3780	1026	962	0	23
3783	1026	963	0	23
3786	1026	963	0	22
3789	1026	963	0	23
3792	1026	963	0	23
3795	1026	963	0	23
3798	1026	963	0	23
3801	1027	963	0	22
3804	1026	962	0	22
3807	1026	962	0	22
3810	1026	962	0	23
3813	1026	962	0	20
3816	1027	962	0	20
3819	1027	962	0	20
3822	1027	962	0	20
3825	1026	962	0	20
3828	1026	962	0	21
3831	1026	962	0	21
3834	1026	962	0	21
3837	1026	962	0	21
3840	1026	962	0	20
3843	1026	962	0	20
3846	1026	962	0	19
3849	1027	962	0	19
3852	1027	962	0	19
3855	1027	962	0	20
3858	1027	962	0	21
3861	1027	962	0	21
3864	1027	962	0	20
3867	1027	962	0	21
3870	1027	962	0	21
3873	1027	962	0	20
3876	1026	961	0	20
3879	1026	962	0	22
3882	1027	962	0	22
3885	1027	962	0	21
3888	1028	962	0	21
3891	1028	961	0	21
3894	1029	960	0	20
3897	1027	959	0	18
3900	1027	960	0	20
3903	1027	961	0	24
3906	1026	962	0	26
3909	1027	962	0	22
3912	1027	961	0	26
3915	1027	962	0	29
3918	1026	962	0	34
3921	1026	961	0	39
3924	1026	961	0	39
3927	1027	961	0	40
3930	1028	960	0	44
3933	1028	960	0	45
3936	1029	961	0	46
3939	1030	961	0	42
3942	1030	961	0	42
3945	1030	960	0	40
3948	1029	960	0	39
3951	1028	960	0	36
3954	1037	959	0	26
3957	1039	959	0	19
3960	1039	958	0	14
3963	1039	956	0	6
3966	1037	954	0	6
3969	1037	954	0	8
3972	1036	954	0	6
3975	1032	952	0	9
3978	1031	952	0	15
3981	1028	951	0	16
3984	1028	951	0	15
3987	1028	951	0	17
3990	1027	954	0	16
3993	1026	955	0	17
3996	1026	955	0	17
3999	1025	956	0	16
4002	1026	956	0	15
4005	1025	957	0	14
4008	1024	958	0	14
4011	1022	958	0	14
4014	1021	955	0	20
4017	1021	955	0	21
4020	1021	956	0	23
4023	1020	956	0	22
4026	1020	956	0	20
4029	1020	956	0	19
4032	1020	956	0	20
4035	1020	956	0	18
4038	1020	955	0	18
4041	1020	955	0	20
4044	1020	955	0	20
4047	1021	955	0	18
4050	1020	955	0	19
4053	1020	954	0	17
4056	1021	954	0	17
4059	1021	954	0	16
4062	1022	954	0	17
4065	1022	954	0	17
4068	1022	954	0	19
4071	1022	954	0	18
4074	1022	954	0	19
4077	1022	954	0	19
4080	1021	954	0	17
4083	1021	953	0	17
4086	1021	953	0	17
4089	1021	953	0	16
4092	1022	953	0	16
4095	1022	953	0	15
4098	1022	953	0	15
4101	1022	953	0	15
4104	1022	953	0	15
4107	1022	953	0	14
4110	1022	953	0	14
4113	1022	953	0	15
4116	1022	953	0	15
4119	1022	953	0	14
4122	1022	953	0	14
4125	1022	953	0	14
4128	1022	953	0	13
4131	1022	953	0	14
4134	1022	953	0	13
4137	1022	953	0	12
4140	1022	953	0	12
4143	1023	953	0	12
4146	1023	953	0	11
4149	1023	953	0	12
4152	1023	953	0	12
4155	1023	953	0	12
4158	1023	953	0	12
4161	1023	953	0	12
4164	1023	953	0	13
4167	1023	953	0	13
4170	1023	953	0	13
4173	1024	953	0	13
4176	1024	953	0	13
4179	1024	953	0	12
4182	1024	953	0	13
4185	1024	953	0	13
4188	1024	953	0	13
4191	1024	953	0	13
4194	1024	953	0	14
4197	1024	953	0	13
4200	1024	953	0	14
4203	1024	953	0	14
4206	1024	953	0	13
4209	1024	953	0	13
4212	1025	953	0	13
4215	1025	953	0	13
4218	1025	953	0	13
4221	1025	953	0	14
4224	1025	953	0	14
4227	1025	953	0	14
4230	1025	953	0	12
4233	1025	953	0	14
4236	1025	953	0	12
4239	1025	953	0	12
4242	1025	953	0	12
4245	1025	953	0	13
4248	1025	953	0	12
4251	1025	953	0	12
4254	1025	953	0	12
4257	1025	953	0	12
4260	1025	953	0	12
4263	1025	953	0	11
4266	1025	953	0	11
4269	1025	953	0	12
4272	1025	953	0	11
4275	1025	953	0	12
4278	1025	953	0	12
4281	1026	953	0	11
4284	1026	953	0	11
4287	1025	953	0	12
4290	1025	953	0	11
4293	1026	953	0	12
4296	1026	953	0	11
4299	1026	953	0	12
4302	1026	953	0	13
4305	1026	953	0	12
4308	1026	953	0	13
4311	1026	953	0	12
4314	1026	953	0	13
4317	1026	953	0	11
4320	1026	953	0	12
4323	1026	953	0	12
4326	1026	953	0	13
4329	1026	953	0	13
4332	1026	953	0	12
4335	1026	953	0	12
4338	1026	953	0	12
4341	1026	953	0	12
4344	1026	953	0	12
4347	1026	953	0	13
4350	1026	953	0	13
4353	1026	953	0	12
4356	1026	953	0	13
4359	1026	953	0	12
4362	1026	953	0	12
4365	1026	953	0	12
4368	1026	953	0	13
4371	1026	953	0	13
4374	1026	953	0	12
4377	1026	953	0	13
4380	1026	953	0	12
4383	1026	953	0	13
4386	1026	953	0	13
4389	1027	953	0	13
4392	1027	953	0	13
4395	1026	953	0	13
4398	1027	953	0	14
4401	1027	953	0	13
4404	1027	953	0	12
4407	1027	953	0	12
4410	1027	953	0	12
4413	1027	953	0	13
4416	1027	953	0	13
4419	1027	953	0	13
4422	1027	953	0	12
4425	1027	953	0	13
4428	1027	953	0	13
4431	1027	953	0	13
4434	1027	953	0	13
4437	1027	953	0	13
4440	1028	953	0	13
4443	1028	953	0	13
4446	1028	953	0	13
4449	1028	953	0	13
4452	1028	953	0	13
4455	1028	953	0	12
4458	1028	953	0	11
4461	1028	953	0	13
4464	1028	953	0	12
4467	1028	953	0	13
4470	1028	953	0	12
4473	1028	953	0	12
4476	1028	953	0	12
4479	1028	953	0	13
4482	1028	953	0	14
4485	1028	953	0	13
4488	1028	953	0	13
4491	1028	953	0	13
4494	1028	953	0	14
4497	1028	953	0	14
4500	1028	953	0	13
4503	1028	953	0	14
4506	1029	953	0	14
4509	1029	953	0	15
4512	1029	953	0	15
4515	1029	953	0	16
4518	1029	954	0	16
4521	1029	954	0	16
4524	1030	954	0	16
4527	1030	954	0	17
4530	1030	954	0	16
4533	1030	954	0	16
4536	1030	954	0	16
4539	1030	954	0	16
4542	1030	954	0	15
4545	1030	954	0	15
4548	1030	954	0	15
4551	1030	954	0	15
4554	1031	954	0	14
4557	1031	954	0	15
4560	1031	954	0	16
4563	1031	955	0	16
4566	1031	956	0	15
4569	1031	956	0	13
4572	1031	956	0	13
4575	1031	956	0	13
4578	1032	956	0	13
4581	1032	956	0	12
4584	1032	957	0	12
4587	1032	957	0	11
4590	1032	957	0	11
4593	1032	957	0	11
4596	1032	956	0	11
4599	1032	957	0	12
4602	1033	956	0	12
4605	1033	956	0	12
4608	1033	956	0	12
4611	1033	956	0	12
4614	1033	956	0	13
4617	1033	956	0	13
4620	1033	956	0	12
4623	1033	956	0	13
4626	1033	956	0	13
4629	1033	956	0	13
4632	1033	956	0	14
4635	1033	956	0	13
4638	1033	956	0	14
4641	1033	956	0	13
4644	1033	956	0	13
4647	1033	956	0	12
4650	1033	956	0	12
4653	1033	956	0	13
4656	1033	956	0	13
4659	1033	956	0	12
4662	1033	956	0	13
4665	1033	956	0	13
4668	1033	956	0	13
4671	1034	956	0	12
4674	1034	956	0	13
4677	1034	956	0	13
4680	1034	956	0	12
4683	1034	956	0	13
4686	1034	956	0	14
4689	1034	956	0	13
4692	1034	956	0	12
4695	1033	956	0	12
4698	1034	957	0	10
4701	1034	957	0	7
4704	1034	958	0	9
4707	1034	958	0	9
4710	1034	958	0	9
4713	1035	957	0	9
4716	1035	957	0	10
4719	1035	957	0	11
4722	1035	957	0	10
4725	1035	957	0	11
4728	1035	956	0	14
4731	1035	956	0	13
4734	1036	956	0	13
4737	1036	956	0	13
4740	1036	956	0	15
4743	1036	956	0	17
4746	1036	956	0	17
4749	1036	956	0	16
4752	1036	956	0	17
4755	1036	955	0	16
4758	1037	955	0	15
4761	1037	955	0	15
4764	1037	955	0	15
4767	1037	955	0	16
4770	1037	955	0	16
4773	1037	955	0	15
4776	1037	955	0	17
4779	1037	955	0	17
4782	1038	955	0	17
4785	1038	955	0	16
4788	1038	955	0	16
4791	1038	955	0	16
4794	1038	955	0	15
4797	1039	955	0	15
4800	1039	955	0	15
4803	1038	956	0	15
4806	1037	958	0	12
4809	1036	959	0	13
4812	1036	959	0	14
4815	1036	959	0	14
4818	1037	958	0	14
4821	1037	957	0	16
4824	1037	957	0	15
4827	1038	957	0	15
4830	1038	957	0	14
4833	1038	957	0	14
4836	1038	957	0	12
4839	1038	957	0	12
4842	1038	957	0	13
4845	1039	956	0	14
4848	1039	956	0	13
4851	1039	956	0	13
4854	1040	956	0	13
4857	1040	956	0	14
4860	1040	956	0	14
4863	1040	956	0	13
4866	1041	956	0	13
4869	1041	957	0	12
4872	1041	957	0	12
4875	1041	958	0	14
4878	1041	959	0	14
4881	1041	959	0	14
4884	1041	959	0	13
4887	1039	959	0	11
4890	1038	958	0	11
4893	1038	958	0	13
4896	1038	959	0	15
4899	1038	959	0	17
4902	1038	959	0	17
4905	1038	959	0	16
4908	1038	959	0	17
4911	1038	959	0	16
4914	1038	959	0	15
4917	1038	958	0	15
4920	1038	958	0	16
4923	1038	959	0	16
4926	1036	958	0	16
4929	1036	958	0	16
4932	1036	958	0	18
4935	1036	958	0	19
4938	1036	958	0	19
4941	1036	958	0	20
4944	1037	958	0	21
4947	1037	958	0	21
4950	1037	958	0	20
4953	1037	957	0	19
4956	1038	957	0	19
4959	1038	957	0	19
4962	1038	957	0	18
4965	1039	957	0	19
4968	1039	957	0	18
4971	1039	956	0	16
4974	1040	956	0	16
4977	1041	956	0	15
4980	1041	956	0	16
4983	1042	957	0	14
4986	1042	957	0	14
4989	1042	956	0	15
4992	1042	956	0	16
4995	1042	956	0	16
4998	1042	956	0	16
5001	1042	956	0	17
5004	1043	956	0	17
5007	1043	956	0	16
5010	1043	956	0	17
5013	1043	956	0	17
5016	1043	956	0	18
5019	1044	956	0	18
5022	1044	956	0	18
5025	1044	956	0	18
5028	1044	956	0	16
5031	1044	956	0	17
5034	1044	956	0	17
5037	1044	956	0	16
5040	1044	956	0	15
5043	1044	956	0	17
5046	1044	956	0	18
5049	1044	956	0	19
5052	1044	956	0	21
5055	1044	956	0	19
5058	1044	956	0	18
5061	1044	956	0	18
5064	1045	956	0	20
5067	1045	956	0	19
5070	1045	956	0	19
5073	1045	956	0	19
5076	1045	956	0	19
5079	1045	956	0	20
5082	1045	956	0	21
5085	1045	956	0	20
5088	1045	956	0	20
5091	1045	956	0	20
5094	1045	956	0	20
5097	1045	956	0	19
5100	1045	956	0	19
5103	1045	956	0	19
5106	1045	956	0	19
5109	1046	956	0	19
5112	1046	956	0	18
5115	1046	955	0	17
5118	1046	956	0	19
5121	1046	956	0	19
5124	1046	955	0	18
5127	1046	955	0	17
5130	1046	955	0	17
5133	1047	955	0	17
5136	1047	955	0	15
5139	1047	955	0	14
5142	1047	955	0	16
5145	1048	955	0	16
5148	1048	955	0	16
5151	1048	955	0	15
5154	1048	955	0	15
5157	1049	955	0	15
5160	1049	955	0	16
5163	1049	955	0	16
5166	1049	955	0	17
5169	1049	955	0	16
5172	1049	955	0	15
5175	1049	955	0	15
5178	1049	955	0	16
5181	1050	955	0	16
5184	1050	955	0	16
5187	1050	955	0	16
5190	1050	955	0	15
5193	1050	955	0	16
5196	1050	955	0	16
5199	1050	955	0	16
5202	1050	955	0	17
5205	1050	955	0	17
5208	1050	955	0	17
5211	1051	955	0	16
5214	1050	955	0	16
5217	1051	955	0	16
5220	1051	955	0	15
5223	1051	955	0	16
5226	1051	955	0	16
5229	1051	954	0	17
5232	1051	954	0	15
5235	1051	954	0	16
5238	1051	954	0	17
5241	1051	954	0	17
5244	1051	954	0	17
5247	1051	954	0	17
5250	1051	954	0	17
5253	1051	954	0	17
5256	1051	954	0	17
5259	1051	954	0	18
5262	1051	954	0	17
5265	1051	954	0	17
5268	1051	954	0	17
5271	1052	954	0	16
5274	1052	954	0	16
5277	1052	954	0	17
5280	1052	954	0	17
5283	1052	954	0	19
5286	1052	954	0	18
5289	1052	954	0	18
5292	1052	954	0	19
5295	1053	954	0	19
5298	1053	954	0	18
5301	1053	954	0	20
5304	1053	954	0	19
5307	1052	954	0	21
5310	1053	954	0	19
5313	1053	954	0	19
5316	1053	954	0	19
5319	1053	954	0	19
5322	1053	954	0	18
5325	1053	954	0	17
5328	1053	954	0	18
5331	1053	954	0	18
5334	1053	954	0	17
5337	1053	954	0	19
5340	1053	954	0	18
5343	1053	954	0	19
5346	1054	953	0	19
5349	1054	954	0	16
5352	1054	954	0	19
5355	1054	954	0	18
5358	1054	954	0	17
5361	1054	954	0	17
5364	1054	954	0	16
5367	1055	954	0	16
5370	1055	954	0	16
5373	1055	954	0	16
5376	1055	954	0	15
5379	1055	954	0	15
5382	1055	954	0	15
5385	1056	954	0	15
5388	1056	954	0	16
5391	1056	954	0	15
5394	1056	954	0	16
5397	1056	954	0	15
5400	1056	954	0	16
5403	1056	954	0	16
5406	1056	954	0	17
5409	1056	954	0	15
5412	1056	954	0	17
5415	1056	955	0	16
5418	1056	955	0	18
5421	1056	954	0	17
5424	1056	954	0	16
5427	1056	954	0	17
5430	1056	954	0	17
5433	1057	954	0	17
5436	1057	954	0	17
5439	1057	954	0	17
5442	1057	954	0	17
5445	1057	954	0	15
5448	1057	954	0	15
5451	1057	954	0	15
5454	1058	955	0	14
5457	1058	955	0	13
5460	1058	955	0	13
5463	1058	955	0	15
5466	1058	954	0	15
5469	1058	954	0	14
5472	1058	954	0	14
5475	1059	955	0	14
5478	1059	955	0	15
5481	1059	954	0	14
5484	1059	955	0	14
5487	1059	955	0	16
5490	1059	955	0	15
5493	1059	956	0	16
5496	1059	956	0	16
5499	1059	956	0	15
5502	1060	956	0	17
5505	1060	957	0	13
5508	1060	957	0	13
5511	1059	957	0	13
5514	1060	958	0	12
5517	1060	958	0	13
5520	1060	959	0	11
5523	1060	959	0	12
5526	1060	958	0	11
5529	1059	958	0	10
5532	1059	957	0	11
5535	1059	957	0	11
5538	1059	957	0	11
5541	1060	958	0	11
5544	1060	958	0	10
5547	1060	958	0	11
5550	1061	958	0	10
5553	1060	958	0	8
5556	1060	959	0	9
5559	1060	959	0	10
5562	1061	959	0	12
5565	1060	958	0	10
5568	1060	959	0	9
5571	1060	959	0	10
5574	1059	958	0	9
5577	1059	958	0	8
5580	1059	958	0	9
5583	1059	958	0	7
5586	1059	958	0	8
5589	1059	958	0	9
5592	1059	958	0	9
5595	1059	957	0	8
5598	1059	956	0	7
5601	1060	956	0	7
5604	1060	956	0	8
5607	1060	956	0	8
5610	1060	956	0	8
5613	1060	956	0	8
5616	1060	956	0	12
5619	1061	956	0	9
5622	1061	956	0	12
5625	1061	956	0	12
5628	1061	956	0	11
5631	1062	956	0	8
5634	1063	956	0	10
5637	1063	957	0	10
5640	1063	957	0	7
5643	1064	958	0	8
5646	1064	958	0	10
5649	1064	958	0	8
5652	1064	958	0	8
5655	1064	958	0	9
5658	1064	958	0	8
5661	1064	958	0	7
5664	1064	958	0	6
5667	1064	959	0	6
5670	1064	959	0	3
5673	1064	960	0	2
5676	1064	960	0	3
5679	1064	961	0	4
5682	1064	961	0	5
5685	1064	961	0	5
5688	1064	960	0	5
5691	1064	960	0	3
5694	1064	960	0	6
5697	1064	960	0	5
5700	1064	960	0	5
5703	1064	960	0	5
5706	1064	960	0	6
5709	1064	959	0	9
5712	1065	958	0	9
5715	1065	958	0	7
5718	1065	958	0	8
5721	1065	958	0	9
5724	1065	957	0	10
5727	1065	957	0	8
5730	1065	957	0	8
5733	1066	957	0	9
5736	1067	956	0	8
5739	1067	956	0	8
5742	1067	956	0	7
5745	1067	956	0	7
5748	1067	956	0	8
5751	1068	956	0	8
5754	1068	956	0	7
5757	1068	956	0	7
5760	1068	956	0	7
5763	1068	956	0	7
5766	1069	956	0	7
5769	1069	956	0	8
5772	1078	955	0	181
5775	1069	955	0	8
5778	1068	955	0	9
5781	1068	955	0	9
5784	1068	955	0	8
5787	1068	955	0	8
5790	1068	955	0	8
5793	1068	955	0	7
5796	1068	955	0	8
5799	1068	955	0	7
5802	1068	955	0	9
5805	1068	955	0	10
5808	1068	955	0	10
5811	1068	955	0	9
5814	1069	955	0	9
5817	1069	955	0	9
5820	1069	955	0	9
5823	1069	955	0	8
5826	1069	955	0	9
5829	1069	955	0	9
5832	1069	955	0	8
5835	1069	955	0	8
5838	1070	955	0	9
5841	1070	954	0	12
5844	1070	953	0	12
5847	1070	954	0	11
5850	1070	954	0	12
5853	1070	954	0	11
5856	1070	954	0	11
5859	1070	954	0	12
5862	1070	953	0	11
5865	1070	954	0	13
5868	1071	954	0	12
5871	1071	954	0	11
5874	1071	954	0	11
5877	1071	954	0	11
5880	1071	954	0	12
5883	1071	954	0	13
5886	1071	954	0	13
5889	1072	953	0	12
5892	1072	954	0	11
5916	1074	954	0	12
5919	1074	954	0	12
5922	1074	954	0	12
5925	1074	954	0	12
5928	1074	954	0	12
5931	1074	954	0	12
5934	1074	954	0	10
5937	1075	954	0	10
5940	1075	954	0	10
5943	1075	954	0	10
5946	1075	954	0	11
5976	1078	954	0	14
5979	1077	954	0	13
5982	1077	954	0	13
5985	1077	954	0	14
5988	1078	953	0	13
5991	1078	953	0	14
5994	1078	953	0	15
5997	1078	953	0	14
6000	1078	953	0	14
6003	1078	953	0	13
6006	1078	953	0	14
6009	1078	954	0	14
6012	1078	953	0	14
6015	1078	953	0	14
6018	1078	953	0	14
6021	1078	953	0	13
6024	1078	953	0	13
6027	1079	953	0	13
6030	1079	953	0	12
6033	1079	953	0	13
6036	1079	953	0	13
6039	1079	953	0	13
6042	1079	953	0	12
6045	1080	953	0	12
[truncated: 976 more rows]
