# Supplementary material for: Markerless tracking of an entire honey bee colony
Source: Nat Commun. 2021 Mar 19;12:1733. doi: 10.1038/s41467-021-21769-1 (PMC7979864; doi:10.1038/s41467-021-21769-1)
Supplement: Supplementary file 4 — Description of Additional Supplementary Files [file 41467_2021_21769_MOESM4_ESM.zip › raw_source/fig_5_sup_fig_21_22/S1_trajectories/000870.txt]

0	585	137	0	60
3	585	137	0	62
6	584	137	0	63
9	585	137	0	61
12	585	136	0	59
15	585	137	0	57
18	585	137	0	56
21	584	138	0	57
24	585	137	0	56
27	585	137	0	55
30	585	137	0	56
33	585	138	0	56
36	585	138	0	55
39	585	138	0	56
42	586	137	0	54
45	586	138	0	56
48	587	137	0	58
51	587	137	0	59
54	587	137	0	59
57	587	139	0	60
60	586	138	0	60
63	586	138	0	57
66	586	139	0	58
69	586	139	0	57
72	587	138	0	51
75	587	138	0	53
78	586	138	0	54
81	586	137	0	53
84	586	138	0	52
87	586	138	0	50
90	586	136	0	48
93	585	136	0	48
96	585	137	0	49
99	584	137	0	51
102	584	138	0	53
105	584	138	0	55
108	585	137	0	53
111	585	138	0	55
114	585	138	0	54
117	585	137	0	52
120	585	137	0	53
123	585	137	0	52
126	585	137	0	52
129	585	137	0	52
132	585	137	0	51
135	585	137	0	50
138	584	138	0	53
141	584	138	0	53
144	584	138	0	53
147	585	137	0	53
150	585	137	0	53
153	586	136	0	51
156	586	136	0	51
159	585	137	0	51
162	585	138	0	53
165	585	138	0	53
168	585	138	0	54
171	585	138	0	53
174	585	138	0	54
177	585	138	0	53
180	585	138	0	54
183	585	138	0	53
186	585	138	0	53
189	585	138	0	54
192	584	138	0	55
195	584	139	0	55
198	584	139	0	56
201	584	139	0	55
204	584	139	0	56
207	584	139	0	55
210	584	139	0	55
213	584	139	0	55
216	585	137	0	54
219	585	137	0	53
222	587	137	0	52
225	587	137	0	52
228	588	137	0	51
231	588	137	0	55
234	587	138	0	57
237	587	137	0	56
240	587	137	0	56
243	586	137	0	55
246	586	137	0	56
249	585	138	0	58
252	584	138	0	59
255	584	138	0	60
258	584	139	0	62
261	584	139	0	63
264	584	139	0	63
267	584	139	0	62
270	585	139	0	60
273	584	141	0	62
276	584	141	0	63
279	584	140	0	63
282	585	140	0	62
285	585	140	0	61
288	585	139	0	61
291	585	140	0	62
294	585	140	0	61
297	585	140	0	62
300	586	138	0	59
303	586	138	0	59
306	586	138	0	59
309	587	138	0	59
312	587	138	0	58
315	587	138	0	58
318	587	138	0	58
321	587	138	0	57
324	587	138	0	56
327	587	138	0	57
330	587	138	0	58
333	587	139	0	55
336	587	138	0	56
339	587	138	0	57
342	586	138	0	56
345	586	138	0	55
348	586	138	0	55
351	586	138	0	55
354	586	138	0	55
357	586	138	0	54
360	586	138	0	55
363	586	138	0	56
366	586	138	0	56
369	586	138	0	55
372	585	139	0	56
375	585	139	0	56
378	586	138	0	54
381	586	138	0	54
384	586	139	0	53
387	586	139	0	54
390	585	139	0	53
393	585	139	0	55
396	585	139	0	54
399	585	139	0	55
402	585	139	0	55
405	585	139	0	56
408	585	139	0	56
411	585	139	0	57
414	585	139	0	58
417	585	139	0	57
420	585	139	0	57
423	585	139	0	58
426	585	139	0	56
429	585	139	0	55
432	585	139	0	55
435	586	139	0	54
438	586	139	0	54
441	586	139	0	55
444	586	139	0	55
447	585	139	0	56
450	585	139	0	57
453	585	139	0	59
456	585	139	0	59
459	585	140	0	61
462	585	139	0	61
465	585	139	0	62
468	585	139	0	62
471	584	141	0	63
474	585	141	0	62
477	585	141	0	63
480	585	140	0	63
483	585	141	0	63
486	584	141	0	63
489	584	142	0	63
492	584	142	0	63
495	584	142	0	63
498	584	142	0	62
501	585	142	0	63
504	585	142	0	62
507	585	141	0	62
510	585	141	0	63
513	585	141	0	62
516	585	141	0	62
519	585	141	0	62
522	585	142	0	62
525	585	142	0	62
528	585	141	0	62
531	586	141	0	61
534	585	142	0	62
537	586	141	0	57
540	586	141	0	55
543	586	140	0	54
546	587	140	0	53
549	587	139	0	56
552	587	138	0	58
555	586	139	0	59
558	586	139	0	59
561	586	139	0	59
564	586	139	0	59
567	586	139	0	59
570	586	139	0	59
573	586	139	0	59
576	586	139	0	59
579	586	139	0	59
582	586	139	0	59
585	586	139	0	58
588	586	139	0	58
591	586	139	0	58
594	586	139	0	58
597	586	138	0	58
600	587	138	0	58
603	586	139	0	59
606	585	140	0	60
609	585	140	0	60
612	585	140	0	61
615	585	140	0	61
618	585	140	0	61
621	584	141	0	61
624	584	141	0	60
627	584	141	0	61
630	584	141	0	62
633	584	141	0	62
636	584	141	0	63
639	584	141	0	63
642	584	141	0	63
645	584	142	0	63
648	584	142	0	62
651	584	141	0	62
654	584	141	0	62
657	585	140	0	62
660	585	139	0	61
663	586	138	0	59
666	586	138	0	58
669	586	139	0	58
672	586	138	0	57
675	586	138	0	57
678	586	138	0	57
681	586	139	0	56
684	587	139	0	54
687	586	139	0	54
690	586	139	0	54
693	586	139	0	54
696	586	139	0	55
699	585	140	0	55
702	585	140	0	53
705	586	140	0	53
708	586	140	0	52
711	586	140	0	52
714	586	140	0	53
717	586	140	0	54
720	586	140	0	54
723	586	140	0	53
726	586	140	0	53
729	586	140	0	53
732	586	140	0	54
735	586	140	0	53
738	586	140	0	53
741	586	140	0	53
744	586	140	0	52
747	586	140	0	53
750	586	140	0	53
753	586	140	0	53
756	586	140	0	53
759	586	140	0	54
762	586	140	0	53
765	586	140	0	53
768	586	140	0	54
771	586	140	0	54
774	586	140	0	55
777	586	140	0	55
780	586	140	0	54
783	586	140	0	54
786	586	140	0	54
789	585	139	0	53
792	584	140	0	53
795	584	140	0	52
798	584	140	0	51
801	584	140	0	52
804	584	140	0	52
807	584	141	0	53
810	584	140	0	54
813	584	139	0	52
816	585	139	0	52
819	584	139	0	52
822	584	139	0	55
825	584	140	0	55
828	586	138	0	53
831	585	138	0	54
834	586	138	0	54
837	586	138	0	55
840	585	139	0	56
843	586	138	0	55
846	586	139	0	56
849	586	138	0	56
852	585	139	0	57
855	586	139	0	57
858	585	139	0	57
861	586	139	0	56
864	585	139	0	56
867	585	139	0	57
870	586	138	0	57
873	586	139	0	57
876	586	139	0	58
879	586	139	0	56
882	586	139	0	56
885	586	139	0	55
888	586	139	0	57
891	586	139	0	57
894	585	139	0	57
897	586	139	0	57
900	586	139	0	57
903	586	139	0	58
906	586	139	0	57
909	586	139	0	57
912	586	139	0	57
915	586	139	0	57
918	586	139	0	57
921	586	139	0	58
924	586	139	0	57
927	586	139	0	56
930	586	139	0	56
933	586	139	0	56
936	586	138	0	57
939	587	138	0	57
942	586	137	0	59
945	586	138	0	60
948	587	137	0	59
951	588	137	0	57
954	588	137	0	56
957	589	139	0	58
960	588	140	0	54
963	588	140	0	54
966	587	140	0	55
969	586	140	0	53
972	586	140	0	54
975	586	139	0	53
978	587	139	0	53
981	588	139	0	52
984	588	139	0	52
987	588	140	0	51
990	588	139	0	52
993	588	139	0	52
996	588	138	0	53
999	588	139	0	53
1002	588	138	0	53
1005	587	137	0	52
1008	587	139	0	55
1011	588	138	0	58
1014	588	138	0	59
1017	587	138	0	58
1020	588	138	0	57
1023	588	138	0	59
1026	588	138	0	58
1029	588	138	0	59
1032	588	138	0	60
1035	588	139	0	60
1038	588	139	0	59
1041	588	139	0	60
1044	588	139	0	59
1047	588	139	0	59
1050	588	139	0	59
1053	587	139	0	60
1056	587	139	0	59
1059	588	139	0	60
1062	597	138	0	11
1065	596	138	0	11
1068	587	139	0	60
1071	597	137	0	12
1074	587	140	0	60
1077	587	140	0	59
1080	587	140	0	59
1083	586	140	0	58
1086	586	140	0	58
1089	585	140	0	59
1092	584	141	0	61
1095	584	141	0	61
1098	594	137	0	27
1101	594	137	0	27
1104	595	137	0	25
1107	585	141	0	64
1110	585	141	0	65
1113	585	140	0	65
1116	585	140	0	65
1119	585	140	0	65
1122	585	140	0	66
1125	585	140	0	66
1128	586	139	0	64
1131	585	140	0	64
1134	586	139	0	62
1137	585	140	0	64
1140	585	140	0	63
1143	586	139	0	62
1146	586	139	0	63
1149	586	139	0	63
1152	586	139	0	63
1155	585	140	0	64
1158	585	140	0	64
1161	585	139	0	64
1164	585	140	0	64
1167	585	139	0	64
1170	585	139	0	64
1173	586	140	0	65
1176	585	140	0	65
1179	585	140	0	64
1182	585	140	0	65
1185	585	140	0	63
1188	585	140	0	64
1191	585	140	0	64
1194	585	140	0	63
1197	586	139	0	63
1200	585	140	0	63
1203	585	140	0	63
1206	585	140	0	62
1209	585	140	0	63
1212	585	141	0	62
1215	585	140	0	63
1218	585	140	0	63
1221	585	139	0	62
1224	585	139	0	63
1227	585	139	0	63
1230	586	139	0	62
1233	585	140	0	62
1236	585	139	0	61
1239	585	140	0	61
1242	585	139	0	60
1245	585	139	0	60
1248	585	139	0	61
1251	585	139	0	61
1254	585	139	0	62
1257	585	139	0	62
1260	585	140	0	63
1263	585	140	0	63
1266	585	140	0	63
1269	585	140	0	63
1272	585	140	0	63
1275	585	140	0	64
1278	585	140	0	62
1281	585	140	0	63
1284	585	140	0	62
1287	584	141	0	63
1290	584	141	0	63
1293	584	141	0	65
1296	585	141	0	67
1299	585	141	0	68
1302	585	141	0	68
1305	585	141	0	66
1308	585	141	0	68
1311	585	141	0	68
1314	585	141	0	67
1317	585	141	0	65
1320	584	141	0	65
1323	585	141	0	65
1326	585	141	0	64
1329	585	141	0	64
1332	585	141	0	64
1335	584	142	0	64
1338	584	142	0	64
1341	584	142	0	65
1344	584	142	0	66
1347	584	142	0	65
1350	584	142	0	65
1353	584	142	0	65
1356	583	142	0	66
1359	583	142	0	66
1362	583	142	0	68
1365	583	142	0	69
1368	583	142	0	69
1371	583	142	0	69
1374	583	142	0	68
1377	584	143	0	66
1380	584	143	0	65
1383	584	143	0	66
1386	584	143	0	65
1389	584	143	0	64
1392	584	143	0	65
1395	584	142	0	64
1398	584	141	0	63
1401	584	139	0	64
1404	584	138	0	61
1407	585	137	0	59
1410	586	137	0	60
1413	586	137	0	61
1416	586	136	0	61
1419	586	137	0	62
1422	587	136	0	60
1425	587	136	0	59
1428	587	136	0	59
1431	587	136	0	59
1434	587	137	0	58
1437	587	136	0	57
1440	588	136	0	56
1443	587	136	0	56
1446	588	136	0	56
1449	587	137	0	56
1452	587	137	0	56
1455	587	138	0	57
1458	587	138	0	58
1461	587	138	0	58
1464	587	139	0	58
1467	587	139	0	59
1470	588	139	0	58
1473	588	139	0	57
1476	588	139	0	57
1479	588	139	0	56
1482	589	139	0	56
1485	589	139	0	54
1488	589	139	0	54
1491	589	139	0	54
1494	589	139	0	54
1497	589	140	0	54
1500	588	140	0	55
1503	588	140	0	56
1506	588	140	0	55
1509	587	140	0	54
1512	588	140	0	55
1515	588	140	0	56
1518	588	141	0	55
1521	588	140	0	55
1524	588	140	0	55
1527	588	140	0	56
1530	588	140	0	55
1533	588	140	0	56
1536	588	140	0	55
1539	588	140	0	55
1542	588	140	0	56
1545	588	140	0	56
1548	588	140	0	56
1551	588	140	0	55
1554	588	140	0	56
1557	587	140	0	55
1560	587	140	0	56
1563	587	140	0	56
1566	587	140	0	56
1569	587	139	0	56
1572	587	139	0	56
1575	587	139	0	56
1578	587	139	0	56
1581	587	139	0	54
1584	587	140	0	55
1587	587	139	0	55
1590	587	139	0	56
1593	597	139	0	0
1596	588	136	0	50
1599	588	135	0	49
1602	587	135	0	50
1605	587	136	0	52
1608	588	135	0	53
1611	587	135	0	54
1614	587	135	0	52
1617	587	135	0	52
1620	587	136	0	53
1623	587	136	0	53
1626	588	136	0	53
1629	588	136	0	53
1632	588	136	0	54
1635	588	137	0	54
1638	588	138	0	52
1641	587	138	0	52
1644	588	139	0	51
1647	588	139	0	52
1650	587	139	0	51
1653	588	138	0	52
1656	587	137	0	49
1659	588	137	0	50
1662	587	137	0	49
1665	587	137	0	49
1668	588	137	0	48
1671	588	136	0	49
1674	587	137	0	49
1677	587	137	0	50
1680	586	137	0	48
1683	585	137	0	43
1686	596	139	0	358
1689	597	139	0	356
1692	598	140	0	353
1695	598	140	0	353
1698	596	139	0	358
1701	583	139	0	46
1704	583	138	0	48
1707	583	138	0	47
1710	583	138	0	48
1713	584	138	0	46
1716	584	138	0	45
1719	584	138	0	45
1722	584	138	0	46
1725	585	138	0	45
1728	584	138	0	45
1731	597	139	0	355
1734	585	138	0	45
1737	585	137	0	45
1740	585	137	0	45
1743	585	137	0	44
1746	585	138	0	46
1749	585	137	0	45
1752	585	137	0	46
1755	585	137	0	45
1758	584	138	0	46
1761	596	139	0	356
1764	585	138	0	45
1767	596	139	0	356
1770	585	137	0	47
1773	585	138	0	46
1776	585	138	0	45
1779	596	139	0	356
1782	596	139	0	355
1785	585	137	0	44
1788	585	137	0	45
1791	585	137	0	45
1794	585	137	0	45
1797	586	137	0	45
1800	585	137	0	46
1803	585	137	0	46
1806	585	137	0	45
1809	585	137	0	46
1812	585	137	0	45
1815	585	137	0	44
1818	585	136	0	43
1821	586	136	0	43
1824	586	136	0	42
1827	586	136	0	44
1830	586	136	0	44
1833	585	136	0	44
1836	585	136	0	43
1839	585	136	0	43
1842	585	137	0	43
1845	585	137	0	44
1848	585	137	0	43
1851	585	137	0	44
1854	585	137	0	44
1857	585	137	0	44
1860	585	137	0	43
1863	585	137	0	43
1866	584	137	0	44
1869	584	137	0	43
1872	584	137	0	44
1875	584	137	0	44
1878	584	137	0	45
1881	584	139	0	47
1884	583	139	0	48
1887	584	140	0	48
1890	583	140	0	48
1893	584	140	0	48
1896	583	139	0	47
1899	583	139	0	47
1902	583	139	0	47
1905	583	139	0	46
1908	584	139	0	46
1911	584	139	0	46
1914	584	139	0	46
1917	584	139	0	46
1920	584	139	0	47
1923	584	140	0	47
1926	584	140	0	46
1929	584	140	0	46
1932	584	140	0	47
1935	584	140	0	47
1938	584	140	0	47
1941	584	140	0	48
1944	584	140	0	48
1947	584	140	0	49
1950	584	139	0	50
1953	583	138	0	49
1956	583	138	0	47
1959	584	139	0	49
1962	583	139	0	49
1965	583	139	0	49
1968	583	139	0	48
1971	584	139	0	48
1974	584	139	0	49
1977	584	139	0	49
1980	585	138	0	49
1983	585	138	0	49
1986	585	138	0	51
1989	585	138	0	52
1992	585	138	0	52
1995	585	138	0	50
1998	585	138	0	51
2001	585	138	0	51
2004	585	138	0	51
2007	585	138	0	51
2010	585	138	0	50
2013	585	138	0	50
2016	585	138	0	48
2019	585	138	0	48
2022	586	137	0	49
2025	586	138	0	48
2028	586	137	0	48
2031	586	137	0	47
2034	586	136	0	47
2037	585	137	0	49
2040	585	138	0	51
2043	585	137	0	49
2046	585	137	0	49
2049	585	137	0	49
2052	585	137	0	49
2055	585	138	0	50
2058	585	138	0	50
2061	585	138	0	50
2064	585	139	0	50
2067	585	139	0	49
2070	585	139	0	50
2073	587	138	0	46
2076	587	137	0	45
2079	588	136	0	45
2082	587	136	0	44
2085	587	136	0	44
2088	587	136	0	44
2091	586	135	0	45
2094	586	136	0	50
2097	586	136	0	49
2100	586	136	0	50
2103	586	136	0	50
2106	586	136	0	49
2109	586	136	0	49
2112	586	136	0	48
2115	586	136	0	48
2118	586	136	0	46
2121	585	136	0	46
2124	585	136	0	46
2127	585	137	0	45
2130	585	138	0	45
2133	584	138	0	45
2136	584	139	0	46
2139	584	139	0	46
2142	584	139	0	45
2145	585	139	0	47
2148	585	139	0	48
2151	585	139	0	48
2154	584	140	0	49
2157	585	138	0	44
2160	584	138	0	47
2163	585	137	0	46
2166	586	136	0	48
2169	586	136	0	49
2172	587	136	0	51
2175	587	136	0	52
2178	586	136	0	53
2181	587	136	0	51
2184	588	136	0	49
2187	587	137	0	51
2190	587	138	0	50
2193	587	139	0	50
2196	587	138	0	50
2199	587	138	0	50
2202	587	138	0	50
2205	588	138	0	48
2208	587	138	0	49
2211	587	138	0	49
2214	587	139	0	47
2217	587	139	0	48
2220	587	139	0	48
2223	587	139	0	48
2226	587	140	0	47
2229	587	140	0	45
2232	588	139	0	45
2235	587	139	0	45
2238	588	139	0	44
2241	603	145	0	334
2244	587	139	0	46
2247	588	139	0	44
2250	603	142	0	349
2253	602	142	0	352
2256	601	142	0	351
2259	587	140	0	45
2262	588	139	0	41
2265	588	139	0	41
2268	603	143	0	345
2271	588	139	0	42
2274	587	139	0	42
2277	587	139	0	44
2280	587	139	0	46
2283	587	139	0	46
2286	587	139	0	46
2289	587	138	0	48
2292	587	138	0	49
2295	586	139	0	46
2298	586	138	0	45
2301	587	137	0	46
2304	587	136	0	48
2307	586	136	0	49
2310	586	137	0	49
2313	586	137	0	50
2316	587	137	0	49
2319	587	137	0	49
2322	587	136	0	48
2325	587	137	0	49
2328	588	136	0	48
2331	589	136	0	48
2334	589	137	0	50
2337	588	138	0	51
2340	589	139	0	51
2343	589	139	0	51
2346	589	139	0	52
2349	589	139	0	51
2352	589	140	0	51
2355	588	139	0	49
2358	588	140	0	50
2361	588	139	0	49
2364	588	138	0	48
2367	587	137	0	48
2370	587	136	0	50
2373	588	136	0	51
2376	588	137	0	50
2379	588	137	0	52
2382	588	137	0	51
2385	588	138	0	51
2388	588	138	0	51
2391	587	138	0	51
2394	587	138	0	54
2397	587	137	0	53
2400	587	138	0	51
2403	589	137	0	47
2406	590	136	0	44
2409	589	137	0	41
2412	588	138	0	40
2415	589	138	0	39
2418	588	139	0	41
2421	589	138	0	41
2424	589	138	0	33
2427	589	138	0	31
2430	588	138	0	34
2433	588	138	0	34
2436	588	139	0	35
2439	588	138	0	33
2442	588	138	0	34
2445	588	139	0	34
2448	588	139	0	34
2451	588	139	0	32
2454	588	139	0	33
2457	589	142	0	100
2460	587	140	0	37
2463	587	140	0	36
2466	587	140	0	36
2469	587	139	0	36
2472	587	140	0	37
2475	586	140	0	35
2478	587	140	0	37
2481	587	140	0	36
2484	587	140	0	36
2487	586	140	0	36
2490	586	140	0	35
2493	587	140	0	37
2496	587	140	0	36
2499	587	140	0	36
2502	587	140	0	36
2505	587	140	0	36
2508	587	140	0	37
2511	587	140	0	36
2514	587	139	0	35
2517	587	140	0	35
2520	587	140	0	35
2523	586	140	0	34
2526	587	139	0	34
2529	586	139	0	34
2532	587	139	0	34
2535	586	139	0	33
2538	586	140	0	33
2541	586	140	0	34
2544	586	140	0	35
2547	586	139	0	29
2550	586	138	0	25
2553	586	137	0	11
2556	586	138	0	11
2559	586	138	0	11
2562	587	138	0	16
2565	587	138	0	21
2568	587	138	0	22
2571	587	139	0	24
2574	587	138	0	15
2577	588	139	0	22
2580	588	139	0	28
2583	589	139	0	25
2586	588	138	0	29
2589	590	138	0	29
2592	590	138	0	32
2595	589	138	0	38
2598	590	138	0	35
2601	591	139	0	34
2604	592	139	0	32
2607	591	140	0	31
2610	590	140	0	32
2613	590	140	0	31
2616	589	141	0	32
2619	590	140	0	31
2622	590	140	0	29
2625	590	140	0	29
2628	590	140	0	28
2631	590	140	0	28
2634	590	140	0	31
2637	590	139	0	27
2640	590	139	0	26
2643	590	139	0	24
2646	589	139	0	13
2649	585	138	0	354
2652	589	139	0	13
2655	589	139	0	8
2658	588	139	0	356
2661	586	138	0	358
2664	585	138	0	0
2667	584	137	0	353
2670	586	138	0	4
2673	587	139	0	7
2676	586	138	0	10
2679	587	138	0	13
2682	588	138	0	15
2685	589	138	0	16
2688	589	138	0	20
2691	588	138	0	16
2694	587	137	0	4
2697	591	138	0	32
2700	591	138	0	33
2703	591	137	0	35
2706	590	136	0	14
2709	591	136	0	17
2712	591	137	0	24
2715	590	139	0	22
2718	588	141	0	38
2721	588	141	0	40
2724	589	141	0	37
2727	590	141	0	36
2730	590	141	0	33
2733	590	141	0	35
2736	589	142	0	33
2739	589	142	0	33
2742	588	142	0	33
2745	588	142	0	35
2748	587	141	0	35
2751	587	141	0	34
2754	587	141	0	34
2757	587	141	0	32
2760	588	141	0	33
2763	589	141	0	34
2766	589	141	0	34
2769	589	141	0	36
2772	589	140	0	33
2775	589	140	0	33
2778	589	140	0	32
2781	587	141	0	33
2784	587	141	0	34
2787	587	140	0	32
2790	587	140	0	33
2793	587	140	0	34
2796	587	139	0	32
2799	587	139	0	34
2802	588	138	0	33
2805	588	138	0	35
2808	587	139	0	34
2811	587	139	0	37
2814	586	140	0	37
2817	586	140	0	36
2820	586	139	0	37
2823	586	140	0	38
2826	586	139	0	35
2829	587	138	0	30
2832	586	138	0	28
2835	586	138	0	24
2838	585	137	0	18
2841	586	136	0	16
2844	584	137	0	13
2847	586	137	0	19
2850	586	136	0	17
2853	582	135	0	3
2856	584	135	0	5
2859	586	136	0	10
2862	587	137	0	35
2865	586	137	0	36
2868	586	137	0	41
2871	587	137	0	36
2874	588	137	0	36
2877	588	136	0	21
2880	587	136	0	22
2883	587	136	0	18
2886	587	137	0	27
2889	587	137	0	26
2892	588	137	0	27
2895	587	136	0	21
2898	587	137	0	24
2901	587	138	0	32
2904	587	139	0	34
2907	587	138	0	32
2910	587	138	0	32
2913	586	138	0	38
2916	587	138	0	40
2919	587	138	0	39
2922	587	137	0	39
2925	588	137	0	42
2928	588	138	0	43
2931	588	136	0	39
2934	588	136	0	33
2937	588	136	0	30
2940	587	135	0	1
2943	586	137	0	356
2946	589	138	0	24
2949	589	138	0	30
2952	589	139	0	33
2955	589	138	0	30
2958	588	137	0	9
2961	588	137	0	359
2964	590	138	0	24
2967	591	137	0	39
2970	590	139	0	44
2973	588	141	0	42
2976	588	141	0	38
2979	589	141	0	37
2982	588	143	0	37
2985	589	142	0	37
2988	587	144	0	36
2991	589	142	0	38
2994	590	142	0	37
2997	590	142	0	34
3000	590	142	0	31
3003	591	142	0	36
3006	591	142	0	39
3009	591	142	0	38
3012	592	140	0	39
3015	592	140	0	32
3018	591	141	0	28
3021	591	141	0	27
3024	591	141	0	24
3027	590	142	0	30
3030	591	142	0	30
3033	591	143	0	29
3036	591	143	0	25
3039	588	141	0	341
3042	588	141	0	344
3045	588	142	0	346
3048	587	141	0	338
3051	590	143	0	24
3054	591	143	0	32
3057	591	143	0	33
3060	592	142	0	31
3063	592	141	0	29
3066	593	142	0	31
3069	591	141	0	28
3072	590	140	0	0
3075	588	140	0	349
3078	588	140	0	350
3081	590	141	0	359
3084	591	142	0	22
3087	591	141	0	23
3090	589	140	0	353
3093	589	140	0	357
3096	589	139	0	354
3099	589	139	0	353
3102	587	139	0	347
3105	590	140	0	4
3108	589	139	0	354
3111	590	140	0	13
3114	590	141	0	12
3117	590	140	0	14
3120	591	140	0	21
3123	590	140	0	12
3126	590	141	0	27
3129	591	141	0	30
3132	591	140	0	26
3135	590	140	0	17
3138	591	141	0	27
3141	591	141	0	23
3144	590	140	0	9
3147	590	141	0	20
3150	590	141	0	21
3153	591	142	0	25
3156	592	141	0	26
3159	592	140	0	19
3162	591	140	0	8
3165	593	140	0	17
3168	592	140	0	22
3171	593	141	0	26
3174	592	141	0	28
3177	592	141	0	26
3180	592	141	0	29
3183	592	141	0	33
3186	591	142	0	36
3189	591	143	0	37
3192	590	141	0	24
3195	591	141	0	28
3198	592	141	0	33
3201	588	140	0	352
3204	589	141	0	0
3207	588	141	0	355
3210	589	141	0	6
3213	590	142	0	36
3216	590	143	0	39
3219	589	143	0	38
3222	590	143	0	37
3225	590	142	0	37
3228	589	143	0	37
3231	589	143	0	37
3234	589	143	0	36
3237	590	143	0	38
3240	590	143	0	37
3243	590	142	0	35
3246	589	143	0	34
3249	588	143	0	32
3252	586	141	0	351
3255	587	141	0	355
3258	588	141	0	0
3261	590	142	0	34
3264	589	142	0	21
3267	589	143	0	32
3270	587	141	0	13
3273	587	142	0	16
3276	587	141	0	18
3279	586	141	0	15
3282	586	141	0	16
3285	587	141	0	21
3288	587	141	0	22
3291	587	142	0	19
3294	587	142	0	16
3297	587	142	0	24
3300	589	142	0	34
3303	589	142	0	34
3306	588	143	0	34
3309	589	143	0	39
3312	589	142	0	32
3315	592	140	0	29
3318	592	139	0	27
3321	594	138	0	30
3324	594	138	0	34
3327	595	137	0	34
3330	594	136	0	31
3333	593	136	0	30
3336	593	135	0	29
3339	593	136	0	27
3342	593	136	0	27
3345	593	136	0	29
3348	592	138	0	30
3351	592	138	0	29
3354	592	138	0	30
3357	592	139	0	31
3360	592	139	0	31
3363	591	139	0	32
3366	591	139	0	31
3369	591	139	0	28
3372	590	140	0	31
3375	591	140	0	34
3378	591	141	0	36
3381	591	141	0	37
3384	591	141	0	33
3387	591	140	0	33
3390	591	140	0	33
3393	591	140	0	32
3396	591	140	0	32
3399	590	140	0	31
3402	590	140	0	31
3405	590	140	0	31
3408	590	140	0	31
3411	589	141	0	32
3414	590	140	0	32
3417	590	140	0	32
3420	590	140	0	31
3423	591	140	0	31
3426	591	140	0	31
3429	591	140	0	30
3432	592	139	0	27
3435	592	138	0	25
3438	592	138	0	33
3441	592	138	0	30
3444	592	139	0	29
3447	591	138	0	28
3450	591	137	0	24
3453	591	137	0	25
3456	591	136	0	26
3459	590	137	0	30
3462	589	138	0	31
3465	588	140	0	32
3468	588	141	0	36
3471	588	141	0	37
3474	589	139	0	32
3477	590	139	0	29
3480	590	138	0	30
3483	590	137	0	27
3486	590	137	0	29
3489	590	139	0	39
3492	590	140	0	44
3495	589	141	0	45
3498	589	140	0	39
3501	589	141	0	39
3504	589	141	0	37
3507	588	142	0	37
3510	588	141	0	35
3513	589	140	0	34
3516	589	140	0	35
3519	589	140	0	35
3522	589	140	0	38
3525	590	139	0	31
3528	590	139	0	38
3531	590	138	0	39
3534	590	138	0	37
3537	590	138	0	34
3540	591	138	0	36
3543	591	138	0	37
3546	592	138	0	36
3549	592	137	0	36
3552	592	139	0	38
3555	593	139	0	38
3558	591	138	0	40
3561	589	139	0	41
3564	589	139	0	40
3567	590	140	0	38
3570	589	142	0	40
3573	589	142	0	39
3576	590	142	0	36
3579	590	142	0	36
3582	589	143	0	35
3585	589	143	0	34
3588	590	142	0	33
3591	591	142	0	36
3594	591	142	0	37
3597	591	142	0	35
3600	592	142	0	35
3603	590	142	0	34
3606	591	142	0	36
3609	591	142	0	36
3612	591	143	0	36
3615	591	142	0	36
3618	591	143	0	39
3621	590	143	0	35
3624	589	143	0	34
3627	590	143	0	34
3630	591	143	0	34
3633	591	142	0	34
3636	591	142	0	30
3639	591	142	0	30
3642	591	142	0	29
3645	591	142	0	30
3648	591	141	0	30
3651	591	141	0	30
3654	591	141	0	30
3657	590	141	0	30
3660	590	141	0	31
3663	591	141	0	31
3666	591	141	0	31
3669	591	141	0	32
3672	591	141	0	32
3675	590	141	0	32
3678	590	141	0	33
3681	590	142	0	34
3684	590	141	0	33
3687	591	141	0	31
3690	591	141	0	28
3693	591	141	0	29
3696	591	141	0	30
3699	591	141	0	31
3702	591	141	0	31
3705	590	141	0	31
3708	590	141	0	32
3711	590	141	0	32
3714	590	141	0	32
3717	590	141	0	32
3720	590	141	0	32
3723	591	141	0	32
3726	590	141	0	31
3729	590	141	0	31
3732	591	141	0	32
3735	591	141	0	32
3738	590	141	0	32
3741	590	141	0	32
3744	589	141	0	33
3747	590	141	0	33
3750	589	141	0	35
3753	589	141	0	33
3756	589	141	0	33
3759	590	141	0	34
3762	590	141	0	33
3765	589	142	0	34
3768	589	142	0	33
3771	589	142	0	34
3774	589	142	0	33
3777	588	142	0	34
3780	589	142	0	34
3783	589	142	0	34
3786	589	142	0	36
3789	589	142	0	32
3792	589	142	0	33
3795	589	142	0	34
3798	590	141	0	32
3801	591	140	0	33
3804	593	138	0	27
3807	593	138	0	29
3810	593	138	0	27
3813	592	138	0	28
3816	592	138	0	28
3819	591	139	0	31
3822	591	139	0	32
3825	591	139	0	34
3828	592	139	0	33
3831	591	140	0	34
3834	591	140	0	33
3837	590	141	0	32
3840	590	140	0	33
3843	590	140	0	34
3846	590	140	0	34
3849	590	140	0	33
3852	591	140	0	35
3855	591	140	0	35
3858	590	140	0	36
3861	590	140	0	37
3864	590	140	0	37
3867	591	140	0	37
3870	591	140	0	37
3873	591	140	0	35
3876	590	140	0	35
3879	591	140	0	35
3882	591	140	0	36
3885	591	140	0	37
3888	591	140	0	37
3891	591	141	0	37
3894	591	141	0	36
3897	591	141	0	36
3900	591	140	0	38
3903	591	141	0	37
3906	591	141	0	36
3909	591	141	0	35
3912	591	141	0	35
3915	591	141	0	35
3918	591	142	0	35
3921	591	141	0	35
3924	590	142	0	35
3927	590	142	0	35
3930	590	143	0	35
3933	590	143	0	36
3936	590	143	0	37
3939	590	143	0	36
3942	590	143	0	35
3945	590	142	0	34
3948	590	143	0	34
3951	590	142	0	34
3954	590	142	0	30
3957	586	140	0	345
3960	587	140	0	345
3963	587	139	0	345
3966	588	140	0	350
3969	590	139	0	351
3972	590	139	0	356
3975	590	140	0	5
3978	589	140	0	8
3981	588	139	0	357
3984	592	140	0	33
3987	590	140	0	349
3990	589	139	0	352
3993	589	139	0	350
3996	589	138	0	349
3999	589	139	0	351
4002	589	139	0	353
4005	589	139	0	353
4008	590	139	0	359
4011	590	139	0	357
4014	591	138	0	0
4017	591	138	0	3
4020	592	139	0	13
4023	589	139	0	0
4026	591	140	0	19
4029	592	140	0	23
4032	589	140	0	15
4035	588	141	0	10
4038	587	140	0	5
4041	590	142	0	24
4044	587	141	0	0
4047	590	142	0	24
4050	587	140	0	346
4053	588	140	0	352
4056	588	140	0	354
4059	588	140	0	354
4062	592	142	0	17
4065	593	141	0	23
4068	591	139	0	345
4071	588	140	0	356
4074	592	142	0	29
4077	591	143	0	29
4080	590	143	0	25
4083	591	143	0	30
4086	590	144	0	33
4089	590	144	0	33
4092	590	144	0	33
4095	590	144	0	34
4098	591	144	0	35
4101	591	144	0	35
4104	591	144	0	34
4107	591	143	0	35
4110	590	144	0	34
4113	591	143	0	36
4116	590	143	0	34
4119	590	143	0	32
4122	590	143	0	33
4125	590	143	0	36
4128	590	143	0	35
4131	590	143	0	34
4134	590	143	0	33
4137	591	141	0	27
4140	592	141	0	25
4143	591	141	0	28
4146	592	140	0	29
4149	592	141	0	31
4152	592	140	0	32
4155	592	141	0	33
4158	592	141	0	32
4161	591	142	0	35
4164	592	142	0	38
4167	590	142	0	33
4170	591	141	0	30
4173	591	141	0	28
4176	591	142	0	32
4179	591	142	0	35
4182	592	141	0	32
4185	591	142	0	29
4188	591	142	0	29
4191	592	141	0	29
4194	592	141	0	27
4197	592	141	0	28
4200	590	142	0	31
4203	590	142	0	30
4206	590	142	0	29
4209	590	142	0	28
4212	589	142	0	32
4215	589	142	0	30
4218	590	142	0	31
4221	591	141	0	32
4224	593	140	0	29
4227	593	139	0	30
4230	594	139	0	30
4233	594	140	0	30
4236	593	140	0	37
4239	594	140	0	37
4242	593	140	0	38
4245	593	140	0	39
4248	593	140	0	40
4251	593	139	0	35
4254	593	139	0	33
4257	592	139	0	34
4260	592	139	0	34
4263	593	140	0	38
4266	593	140	0	37
4269	593	142	0	39
4272	592	141	0	37
4275	592	141	0	34
4278	591	140	0	26
4281	592	142	0	34
4284	591	142	0	35
4287	591	142	0	33
4290	591	141	0	35
4293	590	141	0	34
4296	590	141	0	37
4299	590	140	0	27
4302	590	140	0	31
4305	590	141	0	34
4308	590	140	0	31
4311	590	141	0	37
4314	590	143	0	48
4317	589	144	0	47
4320	590	143	0	47
4323	590	143	0	44
4326	590	142	0	46
4329	589	142	0	42
4332	589	143	0	45
4335	591	143	0	43
4338	590	143	0	44
4341	590	142	0	46
4344	589	143	0	46
4347	589	143	0	45
4350	589	143	0	44
4353	589	143	0	46
4356	589	142	0	46
4359	589	142	0	45
4362	589	142	0	44
4365	588	144	0	46
4368	587	144	0	47
4371	588	144	0	47
4374	588	143	0	47
4377	588	143	0	47
4380	588	143	0	43
4383	587	143	0	44
4386	588	143	0	43
4389	588	142	0	44
4392	588	142	0	45
4395	588	143	0	44
4398	587	143	0	45
4401	587	143	0	42
4404	587	143	0	42
4407	587	143	0	43
4410	587	143	0	41
4413	587	143	0	42
4416	588	143	0	43
4419	588	142	0	43
4422	587	143	0	41
4425	588	143	0	43
4428	588	142	0	42
4431	588	143	0	42
4434	588	143	0	43
4437	589	142	0	44
4440	589	142	0	41
4443	590	142	0	42
4446	589	142	0	40
4449	589	142	0	39
4452	589	142	0	38
4455	589	142	0	37
4458	590	141	0	36
4461	590	141	0	38
4464	591	141	0	38
4467	591	141	0	39
4470	591	141	0	41
4473	592	142	0	42
4476	591	142	0	41
4479	591	142	0	41
4482	591	143	0	40
4485	590	144	0	41
4488	590	144	0	40
4491	590	143	0	41
4494	590	143	0	39
4497	589	143	0	38
4500	589	144	0	38
4503	590	143	0	40
4506	590	143	0	39
4509	589	143	0	39
4512	589	143	0	38
4515	590	142	0	35
4518	590	142	0	37
4521	590	142	0	37
4524	590	142	0	34
4527	590	142	0	34
4530	590	142	0	37
4533	590	142	0	37
4536	590	142	0	38
4539	590	141	0	38
4542	590	142	0	39
4545	590	142	0	38
4548	590	143	0	37
4551	589	143	0	38
4554	589	142	0	36
4557	590	142	0	38
4560	590	142	0	39
4563	590	143	0	38
4566	590	143	0	39
4569	590	143	0	37
4572	589	142	0	35
4575	589	143	0	37
4578	589	143	0	37
4581	589	143	0	39
4584	589	143	0	37
4587	589	142	0	35
4590	589	141	0	39
4593	588	142	0	43
4596	589	141	0	40
4599	589	140	0	41
4602	590	139	0	40
4605	589	139	0	43
4608	589	139	0	44
4611	589	138	0	43
4614	589	139	0	42
4617	588	139	0	41
4620	587	140	0	40
4623	587	140	0	42
4626	587	141	0	42
4629	587	141	0	41
4632	587	142	0	41
4635	587	142	0	40
4638	588	141	0	39
4641	588	141	0	34
4644	588	141	0	34
4647	588	141	0	34
4650	589	141	0	36
4653	589	142	0	34
4656	589	141	0	32
4659	589	142	0	35
4662	590	142	0	34
4665	589	142	0	34
4668	590	141	0	36
4671	590	142	0	37
4674	589	142	0	38
4677	589	142	0	38
4680	590	142	0	38
4683	590	142	0	38
4686	590	142	0	38
4689	590	142	0	38
4692	590	142	0	35
4695	590	142	0	35
4698	590	142	0	35
4701	590	142	0	36
4704	590	143	0	36
4707	590	143	0	37
4710	590	143	0	39
4713	589	144	0	40
4716	589	144	0	40
4719	591	143	0	42
4722	592	142	0	40
4725	592	142	0	39
4728	591	143	0	42
4731	591	142	0	42
4734	590	142	0	44
4737	589	143	0	41
4740	589	142	0	40
4743	589	143	0	41
4746	588	143	0	42
4749	588	143	0	42
4752	589	143	0	39
4755	589	143	0	36
4758	589	143	0	36
4761	589	143	0	34
4764	589	144	0	33
4767	590	143	0	33
4770	589	143	0	33
4773	589	143	0	37
4776	589	143	0	37
4779	591	142	0	36
4782	591	141	0	37
4785	592	140	0	37
4788	591	139	0	38
4791	591	138	0	37
4794	592	137	0	34
4797	592	137	0	35
4800	591	138	0	32
4803	591	138	0	34
4806	592	138	0	33
4809	591	138	0	33
4812	591	139	0	34
4815	591	139	0	34
4818	591	140	0	34
4821	591	140	0	32
4824	591	140	0	31
4827	590	141	0	33
4830	589	141	0	33
4833	589	142	0	35
4836	589	141	0	34
4839	589	141	0	32
4842	589	141	0	32
4845	589	142	0	30
4848	589	142	0	33
4851	590	141	0	31
4854	590	142	0	31
4857	590	142	0	31
4860	590	142	0	29
4863	589	142	0	31
4866	589	142	0	32
4869	588	142	0	32
4872	589	142	0	31
4875	589	141	0	32
4878	589	142	0	31
4881	588	141	0	35
4884	589	141	0	32
4887	589	142	0	32
4890	590	141	0	30
4893	590	141	0	32
4896	591	141	0	30
4899	590	141	0	32
4902	590	142	0	32
4905	590	141	0	31
4908	589	141	0	33
4911	589	141	0	32
4914	589	141	0	32
4917	588	141	0	34
4920	588	141	0	34
4923	589	140	0	31
4926	589	140	0	28
4929	588	140	0	25
4932	588	140	0	24
4935	588	140	0	23
4938	587	140	0	24
4941	588	140	0	23
4944	588	140	0	23
4947	588	141	0	23
4950	587	139	0	32
4953	588	138	0	31
4956	589	138	0	34
4959	588	140	0	42
4962	588	140	0	41
4965	588	140	0	42
4968	589	140	0	40
4971	589	140	0	39
4974	590	139	0	40
4977	590	139	0	40
4980	589	140	0	41
4983	589	140	0	40
4986	590	139	0	38
4989	590	140	0	39
4992	590	140	0	41
4995	590	141	0	42
4998	588	142	0	39
5001	587	142	0	42
5004	587	143	0	42
5007	589	141	0	43
5010	587	142	0	48
5013	587	141	0	49
5016	587	140	0	49
5019	587	140	0	49
5022	586	142	0	50
5025	586	142	0	49
5028	587	141	0	50
5031	587	141	0	49
5034	587	141	0	47
5037	587	141	0	47
5040	587	141	0	49
5043	588	140	0	50
5046	588	140	0	48
5049	588	140	0	47
5052	588	140	0	47
5055	588	140	0	47
5058	588	140	0	47
5061	588	140	0	48
5064	587	141	0	49
5067	587	141	0	49
5070	587	141	0	49
5073	587	141	0	49
5076	587	141	0	49
5079	587	141	0	50
5082	587	141	0	49
5085	588	141	0	48
5088	589	140	0	49
5091	589	139	0	46
5094	590	138	0	49
5097	590	138	0	50
5100	589	137	0	51
5103	589	137	0	50
5106	589	138	0	52
5109	589	138	0	52
5112	589	138	0	51
5115	589	138	0	50
5118	590	137	0	50
5121	590	138	0	49
5124	590	138	0	48
5127	590	137	0	43
5130	591	137	0	38
5133	591	138	0	36
5136	591	139	0	37
5139	591	139	0	40
5142	590	139	0	39
5145	590	140	0	37
5148	589	141	0	36
5151	588	140	0	39
5154	588	140	0	40
5157	588	141	0	38
5160	587	141	0	38
5163	587	141	0	38
5166	587	141	0	36
5169	588	141	0	34
5172	588	141	0	33
5175	589	141	0	33
5178	589	141	0	33
5181	589	141	0	33
5184	589	140	0	32
5187	589	141	0	32
5190	588	141	0	33
5193	588	141	0	31
5196	588	141	0	32
5199	588	141	0	32
5202	587	141	0	34
5205	588	141	0	35
5208	588	140	0	34
5211	588	140	0	34
5214	588	140	0	35
5217	589	140	0	34
5220	590	139	0	33
5223	590	139	0	34
5226	590	139	0	37
5229	590	139	0	36
5232	590	139	0	35
5235	590	139	0	36
5238	590	138	0	35
5241	590	138	0	34
5244	591	138	0	34
5247	591	138	0	32
5250	590	137	0	29
5253	591	138	0	30
5256	590	137	0	31
5259	590	138	0	38
5262	590	137	0	39
5265	591	138	0	39
5268	591	139	0	36
5271	590	140	0	34
5274	589	141	0	36
5277	589	141	0	39
5280	588	141	0	39
5283	588	141	0	39
5286	588	141	0	40
5289	588	141	0	40
5292	588	142	0	39
5295	588	142	0	38
5298	588	142	0	39
5301	588	141	0	37
5304	588	141	0	37
5307	587	142	0	35
5310	587	142	0	37
5313	587	143	0	37
5316	588	143	0	37
5319	588	142	0	37
5322	588	143	0	40
5325	588	142	0	35
5328	588	143	0	37
5331	591	142	0	34
5334	591	141	0	37
5337	590	141	0	39
5340	590	140	0	38
5343	590	140	0	42
5346	589	141	0	40
5349	589	140	0	39
5352	589	140	0	38
5355	589	140	0	38
5358	589	141	0	38
5361	590	140	0	38
5364	590	140	0	37
5367	590	141	0	37
5370	590	141	0	38
5373	590	141	0	38
5376	590	141	0	39
5379	590	141	0	39
5382	590	141	0	39
5385	590	141	0	38
5388	590	141	0	37
5391	590	141	0	37
5394	590	141	0	37
5397	590	141	0	37
5400	590	142	0	39
5403	590	142	0	37
5406	590	142	0	37
5409	590	142	0	36
5412	590	142	0	37
5415	589	142	0	40
5418	589	142	0	37
5421	589	142	0	38
5424	589	142	0	39
5427	589	142	0	39
5430	589	142	0	40
5433	589	142	0	41
5436	588	142	0	42
5439	588	142	0	43
5442	588	142	0	43
5445	588	143	0	45
5448	587	143	0	45
5451	588	143	0	45
5454	588	143	0	47
5457	588	143	0	48
5460	588	143	0	48
5463	588	143	0	46
5466	588	143	0	47
5469	589	142	0	45
5472	589	141	0	44
5475	589	141	0	45
5478	589	141	0	44
5481	588	142	0	44
5484	588	142	0	44
5487	588	142	0	44
5490	588	142	0	44
5493	588	142	0	44
5496	588	142	0	45
5499	588	142	0	43
5502	588	142	0	44
5505	588	143	0	43
5508	588	143	0	43
5511	588	143	0	43
5514	588	143	0	41
5517	588	143	0	39
5520	590	140	0	40
5523	591	140	0	37
5526	592	140	0	37
5529	593	139	0	37
5532	593	138	0	36
5535	592	138	0	36
5538	590	140	0	40
5541	590	140	0	38
5544	591	140	0	36
5547	591	140	0	35
5550	591	140	0	33
5553	591	141	0	34
5556	591	141	0	35
5559	591	141	0	34
5562	591	141	0	35
5565	591	141	0	35
5568	591	141	0	37
5571	591	141	0	37
5574	591	141	0	38
5577	591	142	0	38
5580	591	142	0	36
5583	591	141	0	37
5586	590	141	0	38
5589	590	142	0	38
5592	591	142	0	37
5595	591	142	0	35
5598	591	142	0	34
5601	590	142	0	36
5604	590	142	0	36
5607	590	141	0	37
5610	591	141	0	36
5613	590	141	0	35
5616	590	141	0	34
5619	591	141	0	35
5622	591	141	0	35
5625	591	141	0	35
5628	591	141	0	34
5631	591	141	0	35
5634	590	141	0	36
5637	590	141	0	36
5640	590	141	0	36
5643	589	141	0	37
5646	589	141	0	36
5649	589	142	0	38
5652	589	141	0	37
5655	589	141	0	37
5658	589	142	0	36
5661	589	141	0	37
5664	589	141	0	37
5667	590	141	0	35
5670	589	141	0	40
5673	589	141	0	37
5676	589	141	0	39
5679	589	141	0	41
5682	588	141	0	41
5685	588	141	0	43
5688	588	141	0	39
5691	588	141	0	39
5694	589	141	0	39
5697	588	141	0	38
5700	588	141	0	37
5703	588	141	0	37
5706	588	142	0	34
5709	588	141	0	33
5712	588	142	0	33
5715	589	141	0	31
5718	589	141	0	30
5721	589	141	0	32
5724	589	141	0	33
5727	589	141	0	34
5730	589	141	0	32
5733	589	142	0	34
5736	589	142	0	35
5739	589	142	0	36
5742	588	142	0	36
5745	588	142	0	37
5748	588	142	0	35
5751	589	142	0	34
5754	589	142	0	34
5757	590	142	0	32
5760	589	142	0	33
5763	590	141	0	33
5766	590	141	0	35
5769	590	141	0	34
5772	589	142	0	36
5775	590	141	0	34
5778	589	142	0	32
5781	590	142	0	32
5784	590	142	0	32
5787	590	142	0	33
5790	590	142	0	33
5793	590	142	0	34
5796	590	142	0	34
5799	590	142	0	35
5802	589	142	0	36
5805	590	142	0	34
5808	589	142	0	34
5811	590	142	0	32
5814	589	142	0	34
5817	589	142	0	35
5820	589	142	0	36
5823	589	142	0	35
5826	589	142	0	35
5829	589	142	0	34
5832	589	141	0	35
5835	589	142	0	35
5838	589	141	0	35
5841	588	142	0	35
5844	589	142	0	35
5847	589	141	0	36
5850	589	142	0	36
5853	589	142	0	35
5856	589	142	0	35
5859	589	142	0	37
5862	589	142	0	38
5865	590	142	0	37
5868	590	142	0	38
5871	590	142	0	36
5874	590	142	0	34
5877	590	142	0	36
5880	590	142	0	37
5883	590	143	0	37
5886	590	142	0	37
5889	591	142	0	38
5892	591	143	0	36
5895	591	142	0	35
5898	591	142	0	35
5901	591	142	0	36
5904	590	142	0	42
5907	590	141	0	39
5910	590	141	0	41
5913	589	141	0	42
5916	589	141	0	42
5919	590	142	0	41
5922	590	142	0	40
5925	590	142	0	40
5928	590	142	0	41
5931	590	142	0	41
5934	590	142	0	41
5937	590	142	0	42
5940	590	142	0	41
5943	590	142	0	42
5946	590	142	0	40
5949	590	142	0	41
5952	590	142	0	41
5955	590	142	0	38
5958	591	141	0	34
5961	592	140	0	34
5964	591	140	0	34
5967	591	141	0	35
5970	591	141	0	34
5973	590	142	0	34
5976	590	142	0	34
5979	590	141	0	34
5982	589	141	0	36
5985	589	141	0	35
5988	590	141	0	36
5991	590	141	0	35
5994	590	141	0	36
5997	590	140	0	38
[truncated: 810 more rows]
