# Supplementary material for: Markerless tracking of an entire honey bee colony
Source: Nat Commun. 2021 Mar 19;12:1733. doi: 10.1038/s41467-021-21769-1 (PMC7979864; doi:10.1038/s41467-021-21769-1)
Supplement: Supplementary file 4 — Description of Additional Supplementary Files [file 41467_2021_21769_MOESM4_ESM.zip › raw_source/fig_5_sup_fig_21_22/S1_trajectories/000864.txt]

0	1466	2040	0	142
3	1470	2039	0	145
6	1471	2039	0	146
9	1472	2041	0	144
12	1474	2042	0	142
15	1474	2042	0	145
18	1473	2041	0	148
21	1472	2041	0	146
24	1469	2041	0	143
27	1467	2041	0	145
30	1465	2042	0	139
33	1463	2043	0	139
36	1462	2043	0	138
39	1461	2043	0	135
42	1460	2043	0	133
45	1460	2043	0	131
48	1460	2044	0	129
51	1460	2043	0	130
54	1459	2042	0	132
57	1459	2042	0	132
60	1458	2041	0	124
63	1458	2040	0	116
66	1461	2041	0	133
69	1459	2042	0	130
72	1458	2044	0	119
75	1456	2046	0	120
78	1454	2050	0	118
81	1452	2052	0	110
84	1452	2053	0	106
87	1452	2054	0	99
90	1451	2055	0	91
93	1449	2055	0	88
96	1449	2055	0	88
99	1448	2055	0	85
102	1446	2055	0	85
105	1445	2057	0	82
108	1445	2055	0	77
111	1444	2054	0	83
114	1443	2053	0	86
117	1442	2054	0	84
120	1442	2055	0	77
123	1441	2054	0	81
126	1441	2054	0	85
129	1441	2056	0	93
132	1441	2058	0	102
135	1445	2061	0	108
138	1450	2063	0	117
141	1452	2064	0	118
144	1452	2065	0	120
147	1452	2067	0	121
150	1450	2067	0	119
153	1452	2069	0	122
156	1450	2070	0	119
159	1450	2072	0	122
162	1451	2071	0	127
165	1451	2071	0	127
168	1452	2072	0	125
171	1453	2074	0	128
174	1455	2073	0	135
177	1457	2073	0	142
180	1458	2073	0	144
183	1458	2073	0	147
186	1457	2073	0	151
189	1457	2072	0	152
192	1457	2071	0	154
195	1456	2070	0	155
198	1454	2067	0	151
201	1453	2066	0	146
204	1452	2068	0	136
207	1455	2072	0	129
210	1458	2074	0	126
213	1461	2075	0	126
216	1462	2075	0	128
219	1463	2077	0	127
222	1465	2080	0	134
225	1465	2082	0	135
228	1467	2084	0	131
231	1468	2086	0	134
234	1470	2086	0	134
237	1470	2086	0	132
240	1472	2087	0	132
243	1475	2088	0	127
246	1476	2088	0	127
249	1477	2089	0	125
252	1479	2091	0	122
255	1481	2096	0	117
258	1483	2102	0	119
261	1483	2104	0	119
264	1487	2108	0	112
267	1488	2109	0	108
270	1489	2110	0	106
273	1488	2111	0	112
276	1485	2111	0	107
279	1486	2112	0	96
282	1486	2111	0	113
285	1487	2111	0	108
288	1487	2111	0	87
291	1487	2114	0	76
294	1487	2117	0	90
297	1488	2119	0	100
300	1491	2122	0	108
303	1499	2127	0	116
306	1499	2129	0	115
309	1501	2130	0	116
312	1503	2132	0	117
315	1504	2134	0	120
318	1504	2136	0	122
321	1504	2135	0	124
324	1504	2135	0	124
327	1504	2135	0	125
330	1503	2135	0	121
333	1501	2135	0	125
336	1499	2136	0	126
339	1500	2136	0	126
342	1500	2136	0	127
345	1500	2136	0	128
348	1501	2136	0	131
351	1502	2137	0	126
354	1503	2140	0	121
357	1504	2147	0	120
360	1505	2151	0	117
363	1507	2153	0	109
366	1508	2154	0	106
369	1509	2153	0	105
372	1509	2154	0	104
375	1509	2154	0	106
378	1510	2155	0	104
381	1509	2156	0	103
384	1509	2157	0	103
387	1509	2157	0	103
390	1509	2157	0	104
393	1509	2157	0	105
396	1509	2157	0	104
399	1508	2157	0	102
402	1507	2155	0	104
405	1505	2156	0	101
408	1505	2156	0	98
411	1505	2158	0	93
414	1505	2159	0	92
417	1503	2160	0	90
420	1502	2161	0	87
423	1500	2163	0	86
426	1499	2165	0	84
429	1499	2169	0	89
432	1498	2171	0	89
435	1497	2174	0	87
438	1495	2177	0	91
441	1495	2179	0	88
444	1495	2180	0	85
447	1495	2182	0	89
450	1495	2182	0	88
453	1493	2183	0	88
456	1492	2185	0	86
459	1492	2186	0	84
462	1491	2186	0	80
465	1490	2185	0	80
468	1489	2184	0	80
471	1488	2183	0	80
474	1487	2182	0	76
477	1487	2181	0	74
480	1486	2179	0	74
483	1485	2178	0	70
486	1483	2177	0	70
489	1483	2178	0	65
492	1483	2177	0	62
495	1482	2177	0	63
498	1481	2176	0	61
501	1481	2177	0	63
504	1481	2177	0	64
507	1481	2177	0	64
510	1482	2179	0	65
513	1482	2178	0	69
516	1482	2177	0	72
519	1484	2178	0	81
522	1487	2177	0	88
525	1489	2176	0	87
528	1490	2177	0	92
531	1490	2177	0	95
534	1489	2176	0	103
537	1489	2175	0	109
540	1489	2174	0	111
543	1490	2175	0	112
546	1489	2174	0	109
549	1488	2172	0	108
552	1490	2169	0	115
555	1497	2167	0	136
558	1498	2167	0	131
561	1498	2167	0	135
564	1500	2167	0	133
567	1500	2167	0	139
570	1501	2166	0	143
573	1502	2166	0	145
576	1503	2165	0	140
579	1502	2165	0	139
582	1502	2166	0	137
585	1503	2166	0	138
588	1503	2164	0	135
591	1505	2164	0	130
594	1507	2165	0	133
597	1509	2167	0	144
600	1509	2167	0	143
603	1512	2169	0	141
606	1516	2170	0	142
609	1518	2171	0	143
612	1517	2172	0	141
615	1515	2173	0	142
618	1514	2174	0	142
621	1513	2175	0	140
624	1513	2176	0	136
627	1513	2177	0	133
630	1515	2179	0	126
633	1516	2182	0	128
636	1517	2184	0	127
639	1516	2186	0	127
642	1515	2187	0	126
645	1516	2189	0	125
648	1515	2191	0	121
651	1515	2193	0	120
654	1515	2196	0	117
657	1515	2198	0	108
660	1513	2200	0	111
663	1512	2202	0	110
666	1512	2204	0	106
669	1513	2206	0	113
672	1514	2207	0	108
675	1512	2210	0	106
678	1512	2211	0	108
681	1512	2211	0	110
684	1512	2212	0	106
687	1511	2213	0	100
690	1511	2212	0	99
693	1510	2210	0	98
696	1510	2209	0	99
699	1510	2208	0	95
702	1509	2208	0	94
705	1507	2207	0	89
708	1505	2208	0	91
711	1505	2210	0	87
714	1503	2212	0	85
717	1499	2214	0	83
720	1495	2217	0	87
723	1493	2221	0	84
726	1492	2225	0	89
729	1493	2225	0	92
732	1493	2222	0	89
735	1493	2222	0	97
738	1495	2223	0	104
741	1496	2224	0	104
744	1499	2225	0	105
747	1502	2226	0	107
750	1504	2229	0	104
753	1505	2231	0	107
756	1506	2233	0	113
759	1507	2235	0	115
762	1505	2236	0	113
765	1505	2237	0	112
768	1508	2239	0	115
771	1510	2240	0	116
774	1512	2240	0	115
777	1513	2241	0	117
780	1514	2241	0	121
783	1516	2241	0	122
786	1518	2241	0	122
789	1519	2240	0	135
792	1520	2239	0	141
795	1521	2239	0	142
798	1521	2238	0	139
801	1521	2238	0	137
804	1520	2238	0	135
807	1518	2239	0	127
810	1518	2241	0	124
813	1518	2242	0	122
816	1517	2243	0	121
819	1516	2245	0	116
822	1516	2248	0	114
825	1515	2248	0	111
828	1515	2248	0	109
831	1513	2251	0	105
834	1511	2252	0	99
837	1510	2253	0	96
840	1509	2256	0	94
843	1515	2260	0	91
846	1515	2262	0	94
849	1514	2263	0	99
852	1514	2265	0	102
855	1513	2267	0	102
858	1514	2267	0	104
861	1514	2268	0	106
864	1515	2269	0	106
867	1515	2269	0	104
870	1515	2267	0	103
873	1514	2266	0	101
876	1513	2265	0	97
879	1511	2264	0	93
882	1509	2264	0	86
885	1510	2267	0	83
888	1508	2269	0	76
891	1505	2271	0	76
894	1503	2272	0	75
897	1505	2275	0	75
900	1504	2276	0	75
903	1503	2276	0	75
906	1502	2276	0	74
909	1501	2276	0	68
912	1500	2275	0	66
915	1501	2273	0	68
918	1501	2272	0	68
921	1501	2272	0	66
924	1502	2270	0	58
927	1501	2269	0	55
930	1499	2269	0	52
933	1496	2268	0	49
936	1493	2266	0	46
939	1491	2265	0	41
942	1492	2264	0	40
945	1493	2263	0	39
948	1489	2261	0	30
951	1488	2260	0	23
954	1485	2259	0	18
957	1483	2257	0	17
960	1480	2256	0	13
963	1479	2256	0	8
966	1478	2254	0	5
969	1478	2252	0	3
972	1480	2250	0	6
975	1480	2249	0	3
978	1481	2244	0	356
981	1480	2243	0	356
984	1480	2243	0	356
987	1480	2243	0	356
990	1481	2246	0	0
993	1481	2248	0	1
996	1481	2247	0	3
999	1480	2246	0	3
1002	1481	2245	0	357
1005	1481	2245	0	0
1008	1480	2247	0	7
1011	1478	2243	0	13
1014	1474	2243	0	17
1017	1473	2246	0	23
1020	1474	2249	0	33
1023	1473	2247	0	38
1026	1470	2248	0	40
1029	1473	2251	0	41
1032	1475	2253	0	43
1035	1475	2252	0	42
1038	1471	2247	0	49
1041	1465	2250	0	59
1044	1470	2255	0	66
1047	1474	2263	0	74
1050	1475	2266	0	79
1053	1473	2268	0	80
1056	1471	2268	0	85
1059	1470	2269	0	91
1062	1470	2269	0	93
1065	1469	2272	0	95
1068	1468	2273	0	95
1071	1471	2275	0	102
1074	1472	2277	0	102
1077	1473	2278	0	103
1080	1471	2280	0	102
1083	1473	2284	0	100
1086	1476	2286	0	106
1089	1476	2286	0	109
1092	1476	2286	0	110
1095	1476	2286	0	110
1098	1476	2287	0	111
1101	1477	2286	0	112
1104	1477	2287	0	115
1107	1478	2286	0	109
1110	1478	2286	0	109
1113	1479	2287	0	112
1116	1478	2288	0	109
1119	1478	2288	0	108
1122	1478	2289	0	103
1125	1477	2289	0	101
1128	1476	2291	0	97
1131	1475	2293	0	96
1134	1475	2297	0	98
1137	1474	2298	0	96
1140	1473	2298	0	93
1143	1473	2297	0	91
1146	1472	2298	0	88
1149	1470	2299	0	88
1152	1470	2299	0	89
1155	1471	2301	0	88
1158	1470	2302	0	90
1161	1469	2302	0	92
1164	1471	2302	0	97
1167	1471	2303	0	97
1170	1471	2303	0	98
1173	1470	2305	0	99
1176	1470	2305	0	97
1179	1469	2304	0	95
1182	1469	2304	0	91
1185	1468	2304	0	89
1188	1467	2304	0	87
1191	1467	2306	0	87
1194	1466	2307	0	84
1197	1465	2308	0	81
1200	1465	2308	0	78
1203	1465	2308	0	74
1206	1465	2308	0	75
1209	1466	2308	0	76
1212	1466	2308	0	75
1215	1469	2304	0	82
1218	1470	2304	0	75
1221	1471	2304	0	63
1224	1471	2303	0	57
1227	1469	2303	0	53
1230	1469	2301	0	56
1233	1469	2299	0	52
1236	1468	2298	0	49
1239	1468	2298	0	49
1242	1467	2298	0	47
1245	1467	2297	0	48
1248	1465	2296	0	34
1251	1459	2298	0	31
1254	1455	2299	0	29
1257	1454	2298	0	26
1260	1452	2298	0	22
1263	1451	2297	0	19
1266	1447	2299	0	16
1269	1444	2302	0	20
1272	1442	2303	0	30
1275	1443	2301	0	38
1278	1442	2300	0	34
1281	1442	2300	0	32
1284	1439	2302	0	27
1287	1436	2301	0	20
1290	1435	2305	0	18
1293	1434	2306	0	20
1296	1434	2303	0	23
1299	1431	2303	0	23
1302	1429	2302	0	23
1305	1425	2304	0	19
1308	1423	2305	0	26
1311	1422	2309	0	32
1314	1420	2314	0	35
1317	1416	2317	0	38
1320	1414	2318	0	36
1323	1410	2320	0	39
1326	1408	2322	0	37
1329	1406	2324	0	47
1332	1404	2328	0	53
1335	1401	2331	0	57
1338	1400	2332	0	57
1341	1400	2332	0	56
1344	1400	2332	0	54
1347	1398	2331	0	45
1350	1399	2328	0	41
1353	1396	2326	0	35
1356	1393	2325	0	36
1359	1392	2326	0	31
1362	1391	2326	0	24
1365	1388	2326	0	19
1368	1387	2325	0	17
1371	1386	2324	0	15
1374	1385	2323	0	9
1377	1383	2321	0	8
1380	1383	2322	0	4
1383	1383	2322	0	358
1386	1384	2322	0	355
1389	1385	2323	0	351
1392	1386	2324	0	345
1395	1387	2329	0	335
1398	1387	2330	0	340
1401	1385	2331	0	335
1404	1385	2332	0	335
1407	1384	2333	0	332
1410	1383	2334	0	334
1413	1382	2335	0	331
1416	1383	2336	0	333
1419	1382	2336	0	332
1422	1382	2336	0	332
1425	1382	2336	0	332
1428	1381	2336	0	332
1431	1380	2336	0	331
1434	1380	2336	0	330
1437	1378	2335	0	326
1440	1378	2335	0	324
1443	1377	2335	0	324
1446	1375	2334	0	319
1449	1374	2331	0	316
1452	1373	2332	0	318
1455	1372	2330	0	313
1458	1372	2331	0	316
1461	1370	2330	0	311
1464	1369	2328	0	311
1467	1371	2322	0	312
1470	1367	2321	0	310
1473	1365	2321	0	311
1476	1363	2322	0	310
1479	1362	2322	0	307
1482	1362	2323	0	307
1485	1361	2322	0	308
1488	1361	2322	0	309
1491	1361	2321	0	312
1494	1361	2320	0	314
1497	1361	2319	0	313
1500	1362	2318	0	311
1503	1363	2317	0	311
1506	1362	2317	0	309
1509	1362	2317	0	308
1512	1362	2316	0	304
1518	1363	2316	0	297
1521	1366	2320	0	291
1524	1369	2320	0	282
1527	1373	2317	0	276
1530	1375	2314	0	272
1533	1378	2311	0	277
1536	1378	2309	0	280
1539	1379	2309	0	279
1542	1379	2310	0	278
1545	1380	2309	0	280
1548	1379	2310	0	279
1551	1380	2309	0	285
1554	1381	2309	0	287
1557	1382	2309	0	288
1560	1384	2310	0	293
1563	1386	2310	0	295
1566	1387	2310	0	295
1569	1388	2311	0	296
1572	1388	2310	0	295
1575	1388	2309	0	295
1578	1387	2309	0	298
1581	1388	2309	0	301
1584	1389	2309	0	298
1587	1389	2309	0	300
1590	1389	2309	0	300
1593	1389	2309	0	301
1596	1388	2308	0	299
1599	1389	2308	0	300
1602	1389	2308	0	301
1605	1389	2308	0	300
1608	1388	2308	0	301
1611	1388	2307	0	310
1614	1387	2306	0	315
1617	1386	2304	0	318
1620	1386	2303	0	330
1623	1384	2305	0	330
1626	1383	2304	0	338
1629	1379	2305	0	344
1632	1375	2305	0	347
1635	1371	2302	0	352
1638	1369	2300	0	347
1641	1370	2300	0	341
1644	1371	2300	0	346
1647	1372	2298	0	349
1650	1374	2297	0	350
1653	1374	2296	0	348
1656	1374	2297	0	346
1659	1375	2295	0	348
1662	1377	2294	0	354
1665	1375	2294	0	356
1668	1375	2297	0	356
1671	1376	2297	0	2
1674	1378	2299	0	356
1677	1380	2295	0	358
1680	1381	2295	0	358
1683	1381	2294	0	357
1686	1380	2294	0	357
1689	1378	2293	0	356
1692	1378	2293	0	356
1695	1377	2290	0	355
1698	1377	2290	0	357
1701	1377	2289	0	355
1704	1377	2289	0	354
1707	1377	2289	0	355
1710	1377	2288	0	358
1713	1377	2287	0	359
1716	1377	2287	0	359
1719	1377	2285	0	358
1722	1376	2283	0	357
1725	1376	2282	0	358
1728	1375	2282	0	2
1731	1373	2287	0	12
1734	1373	2288	0	15
1737	1372	2288	0	20
1740	1369	2288	0	17
1743	1367	2288	0	13
1746	1367	2288	0	14
1749	1366	2289	0	14
1752	1363	2293	0	21
1755	1361	2294	0	18
1758	1361	2295	0	19
1761	1359	2296	0	20
1764	1359	2296	0	20
1767	1358	2295	0	21
1770	1355	2294	0	16
1773	1353	2293	0	11
1776	1350	2291	0	8
1779	1347	2293	0	8
1782	1343	2293	0	7
1785	1341	2297	0	7
1788	1340	2300	0	11
1791	1339	2303	0	11
1794	1337	2303	0	12
1797	1334	2303	0	9
1800	1332	2302	0	9
1803	1330	2299	0	11
1806	1328	2302	0	16
1809	1327	2302	0	17
1812	1326	2300	0	17
1815	1326	2300	0	18
1818	1325	2301	0	17
1821	1325	2300	0	18
1824	1324	2301	0	17
1827	1324	2301	0	16
1830	1323	2300	0	17
1833	1325	2301	0	14
1836	1325	2302	0	14
1839	1324	2302	0	12
1842	1323	2303	0	11
1845	1322	2304	0	10
1848	1321	2304	0	9
1851	1321	2304	0	8
1854	1321	2305	0	7
1857	1320	2305	0	7
1860	1321	2306	0	4
1863	1322	2304	0	9
1866	1323	2304	0	9
1869	1325	2304	0	7
1872	1326	2303	0	7
1875	1328	2303	0	7
1878	1331	2302	0	6
1881	1332	2303	0	8
1884	1333	2302	0	10
1887	1333	2303	0	8
1890	1333	2304	0	10
1893	1333	2304	0	10
1896	1331	2303	0	11
1899	1330	2303	0	13
1902	1329	2305	0	14
1905	1329	2305	0	12
1908	1328	2306	0	11
1911	1328	2306	0	9
1914	1328	2306	0	8
1917	1328	2306	0	8
1920	1327	2306	0	8
1923	1327	2307	0	5
1926	1327	2308	0	4
1929	1326	2309	0	2
1932	1324	2309	0	4
1935	1321	2311	0	7
1938	1318	2311	0	6
1941	1318	2311	0	6
1944	1318	2311	0	5
1947	1318	2309	0	3
1950	1318	2309	0	3
1953	1319	2309	0	1
1956	1319	2308	0	358
1959	1319	2307	0	358
1962	1319	2307	0	357
1965	1319	2308	0	358
1968	1317	2309	0	359
1971	1315	2310	0	3
1974	1313	2310	0	3
1977	1312	2311	0	1
1980	1311	2314	0	355
1983	1311	2314	0	354
1986	1311	2314	0	353
1989	1310	2313	0	355
1992	1306	2314	0	358
1995	1305	2312	0	358
1998	1304	2311	0	0
2001	1302	2310	0	2
2004	1300	2311	0	5
2007	1298	2311	0	7
2010	1298	2311	0	9
2013	1297	2310	0	9
2016	1297	2310	0	6
2019	1296	2309	0	4
2022	1295	2308	0	357
2025	1294	2306	0	355
2028	1292	2303	0	351
2031	1291	2309	0	348
2034	1291	2309	0	347
2037	1288	2307	0	343
2040	1287	2308	0	344
2043	1285	2307	0	346
2046	1284	2306	0	345
2049	1283	2307	0	346
2052	1280	2303	0	343
2055	1276	2301	0	342
2058	1274	2301	0	344
2061	1269	2302	0	342
2064	1269	2301	0	340
2067	1270	2300	0	339
2070	1270	2299	0	335
2073	1270	2298	0	336
2076	1271	2298	0	333
2079	1272	2299	0	332
2082	1272	2299	0	337
2085	1271	2299	0	340
2088	1270	2300	0	340
2091	1270	2299	0	346
2094	1269	2297	0	347
2097	1267	2298	0	348
2100	1267	2300	0	2
2103	1266	2301	0	10
2106	1265	2302	0	14
2109	1260	2304	0	10
2112	1258	2304	0	10
2115	1258	2305	0	8
2118	1258	2304	0	15
2121	1255	2304	0	17
2124	1253	2303	0	17
2127	1253	2304	0	26
2130	1251	2306	0	30
2133	1253	2308	0	36
2136	1253	2309	0	47
2139	1254	2311	0	44
2142	1253	2311	0	48
2145	1253	2309	0	51
2148	1252	2309	0	63
2151	1253	2308	0	70
2154	1252	2307	0	66
2157	1252	2304	0	52
2160	1254	2300	0	50
2163	1252	2300	0	17
2166	1233	2305	0	184
2169	1227	2305	0	210
2172	1228	2304	0	227
2202	1255	2334	0	21
2205	1254	2330	0	9
2208	1252	2332	0	13
2211	1253	2332	0	6
2214	1254	2331	0	12
2217	1254	2327	0	16
2220	1253	2325	0	4
2223	1252	2323	0	7
2226	1251	2327	0	351
2229	1251	2328	0	343
2232	1249	2325	0	344
2235	1249	2325	0	345
2238	1247	2324	0	342
2241	1251	2326	0	336
2247	1255	2327	0	339
2250	1256	2327	0	345
2253	1253	2326	0	25
2256	1251	2317	0	338
2262	1252	2312	0	331
2265	1249	2308	0	341
2271	1253	2308	0	333
2274	1251	2304	0	337
2283	1246	2301	0	341
2286	1248	2302	0	338
2289	1248	2303	0	332
2292	1251	2302	0	345
2319	1123	2119	0	318
2331	1123	2121	0	130
2334	1124	2122	0	149
2340	1122	2121	0	157
2361	1124	2122	0	139
2409	1298	2249	0	220
2412	1303	2249	0	216
2415	1310	2248	0	206
2418	1309	2242	0	204
2421	1312	2240	0	206
2424	1320	2239	0	209
2427	1328	2237	0	211
2430	1330	2235	0	214
2433	1332	2239	0	212
2436	1334	2240	0	216
2439	1335	2240	0	217
2442	1336	2238	0	214
2445	1342	2233	0	211
2448	1357	2245	0	192
2451	1362	2243	0	190
2454	1365	2240	0	186
2457	1366	2240	0	180
2460	1371	2241	0	187
2463	1376	2242	0	189
2466	1380	2243	0	184
2469	1381	2244	0	180
2472	1383	2243	0	183
2475	1386	2243	0	183
2478	1386	2244	0	182
2481	1386	2244	0	182
2484	1387	2244	0	180
2487	1387	2245	0	179
2490	1388	2245	0	180
2493	1390	2243	0	183
2496	1391	2243	0	186
2499	1390	2242	0	183
2502	1391	2239	0	184
2505	1391	2238	0	181
2508	1390	2237	0	179
2511	1392	2239	0	181
2514	1394	2240	0	183
2517	1401	2243	0	184
2520	1403	2242	0	173
2523	1406	2241	0	172
2526	1410	2241	0	176
2529	1411	2242	0	170
2532	1413	2243	0	164
2535	1415	2244	0	159
2538	1420	2244	0	158
2541	1425	2244	0	167
2544	1428	2243	0	170
2547	1431	2242	0	173
2550	1435	2240	0	173
2553	1439	2240	0	175
2556	1439	2240	0	175
2559	1437	2240	0	176
2562	1437	2240	0	179
2565	1436	2240	0	180
2568	1437	2239	0	177
2571	1438	2238	0	170
2574	1438	2239	0	173
2577	1438	2239	0	176
2580	1440	2239	0	178
2583	1443	2240	0	177
2586	1445	2241	0	177
2589	1445	2241	0	180
2592	1445	2241	0	181
2595	1446	2241	0	186
2598	1450	2240	0	191
2601	1451	2239	0	197
2604	1454	2238	0	199
2607	1455	2238	0	200
2610	1457	2237	0	202
2613	1459	2237	0	199
2616	1463	2238	0	197
2619	1464	2238	0	199
2622	1465	2238	0	198
2625	1465	2238	0	198
2628	1465	2238	0	202
2631	1465	2236	0	205
2634	1465	2235	0	206
2637	1467	2234	0	204
2640	1468	2233	0	202
2643	1470	2232	0	205
2646	1471	2232	0	207
2649	1472	2233	0	205
2652	1474	2232	0	208
2655	1475	2233	0	208
2658	1476	2233	0	212
2661	1476	2233	0	214
2664	1475	2232	0	211
2667	1476	2233	0	210
2670	1477	2233	0	210
2673	1476	2232	0	206
2676	1476	2234	0	203
2679	1474	2235	0	200
2682	1476	2237	0	195
2685	1483	2239	0	184
2688	1486	2240	0	178
2691	1488	2240	0	179
2694	1490	2241	0	177
2697	1495	2241	0	179
2700	1498	2242	0	179
2703	1499	2242	0	178
2706	1501	2245	0	179
2709	1502	2246	0	177
2712	1503	2248	0	172
2715	1503	2250	0	171
2718	1505	2250	0	173
2721	1508	2247	0	180
2724	1511	2247	0	181
2727	1513	2251	0	174
2730	1515	2252	0	174
2733	1515	2251	0	174
2736	1516	2251	0	175
2739	1516	2251	0	174
2742	1516	2251	0	173
2745	1517	2251	0	174
2748	1519	2250	0	174
2751	1520	2249	0	175
2754	1521	2249	0	174
2757	1521	2249	0	175
2760	1521	2249	0	175
2763	1522	2248	0	176
2766	1523	2248	0	174
2769	1525	2248	0	176
2772	1525	2248	0	175
2775	1526	2248	0	174
2778	1526	2248	0	174
2781	1526	2248	0	173
2784	1526	2247	0	174
2787	1525	2248	0	176
2790	1523	2247	0	176
2793	1522	2247	0	174
2796	1522	2247	0	172
2799	1523	2247	0	171
2802	1528	2250	0	166
2805	1531	2251	0	163
2808	1537	2249	0	168
2811	1540	2248	0	163
2814	1543	2250	0	161
2817	1543	2251	0	160
2820	1546	2254	0	157
2823	1547	2255	0	157
2826	1548	2255	0	155
2829	1550	2255	0	156
2832	1551	2256	0	160
2835	1551	2257	0	162
2838	1551	2258	0	157
2841	1553	2257	0	161
2844	1555	2256	0	167
2847	1560	2254	0	177
2850	1563	2252	0	178
2853	1566	2250	0	180
2856	1567	2249	0	180
2859	1570	2251	0	174
2862	1573	2251	0	177
2865	1575	2251	0	180
2868	1576	2252	0	180
2871	1576	2252	0	178
2874	1576	2253	0	177
2877	1575	2253	0	176
2880	1576	2252	0	175
2883	1579	2250	0	179
2886	1582	2249	0	185
2889	1583	2249	0	186
2892	1587	2251	0	177
2895	1590	2251	0	183
2898	1592	2248	0	187
2901	1594	2246	0	187
2904	1594	2245	0	191
2907	1596	2243	0	195
2910	1597	2243	0	193
2913	1599	2242	0	193
2916	1601	2242	0	196
2919	1601	2241	0	196
2922	1599	2239	0	191
2925	1599	2238	0	189
2928	1600	2238	0	189
2931	1605	2238	0	193
2934	1608	2238	0	187
2937	1610	2237	0	188
2940	1614	2238	0	191
2943	1616	2236	0	192
2946	1620	2235	0	197
2949	1622	2233	0	196
2952	1625	2232	0	193
2955	1626	2231	0	191
2958	1627	2231	0	192
2961	1628	2232	0	193
2964	1628	2232	0	196
2967	1627	2232	0	195
2970	1628	2231	0	195
2973	1628	2230	0	198
2976	1629	2230	0	201
2979	1630	2228	0	206
2982	1631	2226	0	210
2985	1631	2225	0	212
2988	1632	2224	0	211
2991	1634	2223	0	211
2994	1637	2222	0	216
2997	1640	2221	0	215
3000	1644	2218	0	211
3003	1645	2216	0	215
3006	1644	2216	0	215
3009	1644	2215	0	216
3012	1644	2214	0	214
3015	1647	2213	0	216
3018	1647	2211	0	215
3021	1649	2208	0	217
3024	1651	2207	0	217
3027	1654	2205	0	217
3030	1655	2205	0	218
3033	1657	2204	0	215
3036	1661	2203	0	210
3039	1663	2202	0	209
3042	1664	2202	0	209
3045	1665	2203	0	207
3048	1666	2202	0	208
3051	1668	2202	0	207
3054	1669	2203	0	204
3057	1670	2203	0	197
3060	1672	2204	0	198
3063	1673	2204	0	196
3066	1674	2205	0	193
3069	1676	2205	0	190
3072	1677	2205	0	191
3075	1678	2205	0	194
3078	1679	2204	0	194
3081	1680	2204	0	200
3084	1680	2203	0	202
3087	1680	2203	0	206
3090	1680	2203	0	208
3093	1680	2202	0	208
3096	1681	2201	0	207
3099	1682	2200	0	208
3102	1684	2198	0	208
3105	1684	2198	0	204
3108	1685	2198	0	202
3111	1686	2198	0	203
3114	1686	2198	0	203
3117	1686	2198	0	206
3120	1687	2198	0	209
3123	1689	2197	0	208
3126	1692	2197	0	209
3129	1693	2196	0	210
3132	1694	2196	0	204
3135	1694	2195	0	205
3138	1695	2194	0	203
3141	1696	2194	0	201
3144	1696	2194	0	205
3147	1697	2194	0	203
3150	1697	2194	0	202
3153	1697	2195	0	198
3156	1696	2195	0	197
3159	1696	2195	0	196
3162	1696	2195	0	196
3165	1696	2195	0	194
3168	1697	2196	0	195
3171	1698	2195	0	199
3174	1700	2194	0	201
3177	1701	2192	0	205
3180	1701	2191	0	204
3183	1703	2190	0	205
3186	1705	2190	0	199
3189	1708	2190	0	194
3192	1709	2189	0	190
3195	1711	2189	0	189
3198	1714	2190	0	192
3201	1715	2191	0	195
3204	1717	2191	0	193
3207	1718	2191	0	190
3210	1718	2191	0	188
3213	1719	2191	0	187
3216	1721	2192	0	184
3219	1721	2192	0	186
3222	1721	2193	0	185
3225	1722	2193	0	185
3228	1722	2193	0	185
3231	1722	2192	0	186
3234	1723	2192	0	186
3237	1724	2191	0	183
3240	1724	2192	0	182
3243	1725	2192	0	182
3246	1725	2192	0	183
3249	1727	2191	0	184
3252	1727	2191	0	182
3255	1729	2190	0	182
3258	1731	2191	0	181
3261	1735	2191	0	180
3264	1736	2190	0	184
3267	1737	2190	0	182
3270	1737	2190	0	184
3273	1738	2190	0	183
3276	1738	2190	0	182
3279	1739	2189	0	178
3282	1739	2188	0	176
3285	1739	2187	0	176
3288	1738	2187	0	177
3291	1740	2187	0	176
3294	1740	2187	0	176
3297	1740	2187	0	176
3300	1741	2188	0	177
3303	1741	2188	0	178
3306	1741	2188	0	178
3309	1741	2189	0	177
3312	1741	2189	0	176
3315	1740	2189	0	173
3318	1739	2190	0	172
3321	1739	2190	0	169
3324	1739	2190	0	171
3327	1740	2191	0	173
3330	1740	2191	0	176
3333	1741	2190	0	180
3336	1742	2190	0	182
3339	1744	2190	0	182
3342	1745	2189	0	187
3345	1748	2188	0	192
3348	1749	2187	0	193
3351	1751	2188	0	197
3354	1753	2188	0	196
3357	1756	2186	0	198
3360	1759	2185	0	195
3363	1761	2184	0	192
3366	1762	2183	0	196
3369	1763	2183	0	196
3372	1764	2182	0	198
3375	1765	2182	0	201
3378	1768	2182	0	201
3381	1771	2180	0	211
3384	1772	2179	0	214
3387	1772	2178	0	214
3390	1772	2178	0	211
3393	1772	2177	0	208
3396	1772	2176	0	209
3399	1772	2176	0	210
3402	1773	2176	0	212
3405	1774	2176	0	212
3408	1774	2176	0	213
3411	1774	2176	0	213
3414	1776	2175	0	215
3417	1779	2174	0	216
3420	1781	2174	0	213
3423	1781	2174	0	210
3426	1782	2173	0	209
3429	1783	2172	0	207
3432	1786	2171	0	204
3435	1786	2169	0	204
3438	1787	2168	0	202
3441	1789	2168	0	197
3444	1793	2166	0	199
3447	1795	2166	0	195
3450	1797	2164	0	192
3453	1799	2163	0	192
3456	1802	2161	0	191
3459	1806	2161	0	194
3462	1810	2159	0	190
3465	1814	2158	0	195
3468	1817	2158	0	196
3471	1824	2157	0	199
3474	1830	2155	0	197
3477	1831	2152	0	200
3480	1831	2152	0	201
3483	1831	2152	0	204
3486	1832	2152	0	206
3489	1832	2151	0	206
3492	1831	2151	0	208
3495	1834	2149	0	210
3498	1838	2147	0	218
3501	1838	2144	0	217
3504	1840	2143	0	216
3507	1841	2143	0	219
3510	1842	2144	0	219
3513	1843	2144	0	222
3516	1843	2144	0	223
3519	1844	2142	0	226
3522	1845	2141	0	224
3525	1846	2139	0	227
3528	1848	2137	0	223
3531	1850	2135	0	219
3534	1851	2132	0	221
3537	1852	2130	0	222
3540	1854	2130	0	221
3543	1855	2130	0	221
3546	1856	2130	0	220
3549	1856	2130	0	219
3552	1857	2129	0	225
3555	1857	2127	0	225
3558	1858	2127	0	222
3561	1860	2126	0	224
3564	1861	2127	0	224
3567	1861	2127	0	226
3570	1863	2125	0	231
3573	1868	2123	0	232
3576	1869	2122	0	228
3579	1869	2121	0	231
3582	1869	2120	0	232
3585	1870	2119	0	233
3588	1871	2119	0	230
3591	1872	2118	0	228
3594	1871	2116	0	232
3597	1872	2115	0	234
3600	1873	2114	0	233
3603	1873	2113	0	233
3606	1873	2113	0	231
3609	1874	2113	0	232
3612	1875	2114	0	239
3615	1877	2115	0	233
3618	1876	2115	0	229
3621	1875	2114	0	240
3624	1875	2112	0	244
3627	1876	2109	0	252
3630	1877	2108	0	251
3633	1877	2108	0	249
3636	1878	2108	0	247
3639	1878	2108	0	247
3642	1878	2107	0	252
3645	1878	2107	0	251
3648	1879	2107	0	251
3651	1879	2107	0	252
3654	1879	2107	0	253
3657	1879	2107	0	253
3660	1879	2107	0	254
3663	1879	2106	0	253
3666	1879	2106	0	254
3669	1879	2106	0	253
3672	1879	2106	0	252
3675	1880	2105	0	254
3678	1880	2105	0	254
3681	1880	2105	0	251
3684	1880	2105	0	252
3687	1880	2105	0	254
3690	1881	2106	0	257
3693	1881	2107	0	257
3696	1882	2107	0	258
3699	1883	2108	0	258
3702	1886	2111	0	261
3705	1887	2110	0	261
3708	1887	2109	0	259
3711	1887	2109	0	261
3714	1886	2109	0	263
3717	1887	2109	0	270
3720	1888	2109	0	277
3723	1888	2109	0	282
3726	1889	2109	0	283
3729	1890	2108	0	279
3732	1890	2108	0	272
3735	1890	2107	0	273
3738	1890	2107	0	274
3741	1890	2106	0	277
3744	1890	2105	0	279
3747	1890	2105	0	277
3750	1890	2106	0	280
3753	1891	2106	0	280
3756	1891	2106	0	279
3759	1891	2106	0	279
3762	1891	2107	0	278
3765	1891	2106	0	279
3768	1891	2106	0	279
3771	1891	2106	0	279
3774	1891	2105	0	280
3777	1891	2105	0	283
3780	1891	2105	0	282
3783	1891	2105	0	282
3786	1891	2105	0	279
3789	1891	2105	0	279
3792	1891	2105	0	278
3795	1891	2105	0	280
3798	1891	2105	0	281
3801	1891	2105	0	280
3804	1891	2105	0	280
3807	1891	2105	0	281
3810	1892	2105	0	280
3813	1893	2106	0	275
3816	1893	2107	0	274
3819	1893	2108	0	277
3822	1893	2108	0	281
3825	1892	2108	0	278
3828	1891	2107	0	276
3831	1891	2107	0	275
3834	1891	2106	0	277
3837	1891	2107	0	274
3840	1891	2107	0	277
3843	1891	2107	0	274
3846	1891	2107	0	275
3849	1891	2108	0	273
3852	1891	2108	0	276
3855	1891	2108	0	273
3858	1891	2108	0	271
3861	1891	2108	0	272
3864	1891	2107	0	272
3867	1891	2107	0	272
3870	1891	2107	0	273
3873	1892	2107	0	271
3876	1891	2106	0	270
3879	1891	2105	0	274
3882	1891	2105	0	274
3885	1891	2105	0	275
3888	1891	2106	0	275
3891	1891	2106	0	275
3894	1891	2106	0	274
3897	1890	2106	0	278
3900	1890	2106	0	279
3903	1890	2107	0	276
3906	1890	2108	0	275
3909	1891	2108	0	272
3912	1891	2108	0	270
3915	1892	2109	0	271
3918	1892	2110	0	271
3921	1892	2110	0	268
3924	1893	2110	0	268
3927	1893	2110	0	264
3930	1893	2111	0	264
3933	1892	2113	0	266
3936	1892	2113	0	266
3939	1890	2112	0	267
3942	1889	2112	0	271
3945	1889	2111	0	279
3948	1888	2110	0	280
3951	1888	2110	0	275
3954	1886	2109	0	276
3957	1886	2109	0	278
3960	1884	2111	0	277
3963	1884	2111	0	280
3966	1883	2111	0	282
3969	1882	2110	0	278
3972	1880	2108	0	270
3975	1880	2108	0	271
3978	1879	2107	0	270
3981	1879	2106	0	265
3984	1879	2105	0	259
3987	1880	2104	0	254
3990	1879	2105	0	250
3993	1878	2106	0	247
3996	1877	2107	0	244
4002	1877	2110	0	240
4005	1878	2110	0	245
4008	1876	2108	0	247
4011	1875	2107	0	245
4014	1875	2107	0	242
4017	1875	2106	0	245
4020	1874	2105	0	236
4023	1873	2103	0	236
4026	1871	2103	0	230
4029	1872	2102	0	235
4032	1872	2100	0	235
4035	1872	2098	0	240
4038	1872	2095	0	241
4041	1873	2091	0	237
4044	1873	2089	0	237
4047	1874	2086	0	238
4050	1873	2084	0	237
4053	1874	2083	0	239
4056	1878	2081	0	242
4059	1878	2079	0	239
4062	1876	2079	0	242
4065	1874	2078	0	239
4068	1873	2078	0	239
4071	1873	2078	0	242
4074	1872	2079	0	240
4077	1872	2079	0	240
4080	1870	2078	0	232
4083	1870	2077	0	227
4086	1870	2076	0	228
4089	1871	2077	0	226
4092	1871	2077	0	230
4095	1872	2078	0	228
4098	1873	2078	0	227
4101	1873	2078	0	226
4104	1872	2078	0	226
4107	1872	2078	0	227
4110	1872	2077	0	227
4113	1873	2076	0	229
4116	1873	2076	0	229
4119	1873	2077	0	230
4122	1874	2079	0	229
4125	1874	2080	0	230
4128	1874	2080	0	230
4131	1874	2081	0	228
4134	1874	2080	0	231
4137	1875	2080	0	238
4140	1876	2077	0	232
4143	1876	2076	0	231
4146	1876	2074	0	235
4149	1878	2072	0	240
4152	1879	2069	0	238
4155	1880	2066	0	243
4158	1881	2064	0	245
4161	1881	2063	0	243
4164	1884	2061	0	243
4167	1886	2060	0	257
4170	1884	2057	0	296
4173	1883	2056	0	299
4176	1884	2057	0	249
4179	1884	2057	0	249
4182	1885	2056	0	252
4185	1884	2055	0	253
4188	1883	2055	0	254
4191	1883	2055	0	256
4194	1882	2054	0	258
4197	1881	2054	0	261
4200	1881	2053	0	261
4203	1882	2053	0	263
4206	1882	2052	0	258
4209	1882	2052	0	257
4212	1882	2051	0	257
4215	1882	2051	0	258
4218	1882	2051	0	258
4221	1882	2051	0	257
4224	1882	2052	0	257
4227	1883	2052	0	256
4230	1883	2052	0	257
4233	1883	2052	0	256
4236	1882	2051	0	258
4239	1882	2050	0	259
4242	1882	2051	0	259
4245	1882	2051	0	259
4248	1882	2051	0	257
4251	1883	2050	0	259
4254	1882	2050	0	258
4257	1882	2050	0	256
4260	1882	2050	0	257
4263	1883	2050	0	260
4266	1882	2050	0	261
4269	1883	2050	0	258
4272	1883	2050	0	260
4275	1882	2051	0	258
4278	1883	2052	0	256
4281	1883	2052	0	251
4284	1884	2052	0	248
4287	1884	2053	0	248
4290	1884	2053	0	248
4293	1883	2051	0	255
4296	1883	2051	0	251
4299	1884	2052	0	249
4302	1884	2052	0	250
4305	1885	2051	0	255
4308	1885	2051	0	256
4311	1884	2051	0	254
4314	1884	2050	0	254
4317	1882	2048	0	261
4320	1881	2048	0	261
4323	1880	2047	0	260
4326	1879	2048	0	260
4329	1878	2048	0	267
4332	1877	2048	0	268
4335	1877	2047	0	272
4338	1877	2047	0	273
4341	1877	2044	0	266
4344	1877	2043	0	266
4347	1877	2041	0	261
4350	1876	2040	0	259
4353	1876	2040	0	257
4356	1876	2040	0	258
4359	1875	2039	0	260
4362	1875	2037	0	259
4365	1875	2035	0	261
4368	1875	2035	0	261
4371	1876	2036	0	258
4374	1878	2038	0	249
4377	1879	2038	0	248
4380	1880	2040	0	242
4383	1880	2041	0	239
4386	1880	2040	0	241
4389	1878	2039	0	244
4392	1878	2038	0	241
4395	1878	2036	0	242
4398	1878	2033	0	241
4401	1878	2029	0	244
4404	1879	2025	0	244
4407	1879	2022	0	242
4410	1878	2020	0	241
4413	1877	2018	0	245
4416	1879	2017	0	247
4419	1877	2015	0	247
4422	1877	2015	0	247
4425	1879	2015	0	249
4428	1879	2014	0	246
4431	1879	2012	0	250
4434	1879	2012	0	249
4437	1879	2012	0	248
4440	1878	2014	0	252
4443	1879	2016	0	249
4446	1880	2018	0	255
4449	1880	2020	0	253
4452	1880	2021	0	249
4455	1879	2021	0	245
4458	1879	2020	0	241
4461	1879	2019	0	241
4464	1881	2019	0	239
4467	1881	2020	0	234
4470	1880	2020	0	237
4473	1880	2021	0	237
4476	1880	2020	0	239
4479	1880	2020	0	241
4482	1881	2021	0	234
4485	1882	2020	0	234
4488	1882	2022	0	236
4491	1883	2022	0	237
4494	1883	2022	0	238
4497	1884	2022	0	237
4500	1884	2021	0	240
4503	1883	2021	0	238
4506	1883	2020	0	237
4509	1884	2019	0	231
4512	1886	2020	0	234
4515	1886	2021	0	236
4518	1886	2021	0	234
4521	1887	2021	0	234
4524	1888	2020	0	234
4527	1887	2020	0	239
4530	1886	2022	0	240
4533	1886	2023	0	251
4536	1886	2023	0	260
4539	1884	2024	0	266
4542	1884	2024	0	269
4545	1883	2026	0	278
4548	1880	2026	0	266
4551	1880	2026	0	254
4554	1882	2027	0	245
4557	1883	2027	0	239
4560	1883	2028	0	240
4563	1881	2029	0	241
4566	1878	2022	0	279
4569	1879	2024	0	255
4572	1881	2019	0	191
4575	1882	2019	0	193
4587	1887	2026	0	233
4590	1886	2028	0	240
4593	1883	2029	0	251
4596	1886	2030	0	244
4605	1892	2016	0	232
4608	1896	2018	0	251
4611	1897	2012	0	252
4629	1897	2015	0	277
4632	1895	2012	0	281
4635	1893	2009	0	287
4641	1891	2006	0	309
4644	1891	2005	0	311
4647	1890	2006	0	318
4650	1890	2006	0	315
4653	1890	2006	0	312
4656	1890	2006	0	318
4659	1891	2007	0	315
4662	1891	2009	0	318
4677	1896	2014	0	325
4680	1898	2015	0	326
4683	1900	2017	0	321
4692	1905	2021	0	282
4695	1905	2022	0	280
4698	1904	2022	0	277
4707	1907	2016	0	331
4710	1898	2016	0	271
4713	1895	2015	0	278
4716	1895	2002	0	261
4719	1890	1999	0	265
4722	1888	1997	0	255
4725	1884	1998	0	255
4728	1883	1998	0	251
4731	1883	1999	0	246
4734	1883	1998	0	245
4737	1883	1998	0	241
4740	1883	1998	0	241
4743	1883	1997	0	244
4746	1883	1995	0	247
4749	1882	1994	0	248
4752	1881	1994	0	250
4755	1881	1993	0	257
4758	1880	1993	0	259
4761	1879	1992	0	261
4764	1879	1992	0	260
4767	1878	1992	0	264
4770	1878	1992	0	270
4773	1878	1990	0	260
4776	1877	1987	0	257
4779	1876	1986	0	258
4782	1876	1983	0	260
4785	1876	1981	0	257
4788	1875	1982	0	258
4791	1876	1984	0	254
4794	1875	1983	0	253
4797	1872	1981	0	258
4800	1870	1981	0	269
4803	1869	1979	0	278
4806	1867	1978	0	276
4809	1866	1977	0	280
4812	1866	1977	0	287
4815	1866	1976	0	287
4818	1864	1974	0	283
4821	1865	1972	0	278
4824	1865	1970	0	278
4827	1865	1969	0	277
4830	1865	1967	0	275
4833	1866	1964	0	273
4836	1864	1961	0	274
4839	1862	1958	0	280
4842	1863	1955	0	279
4845	1864	1954	0	281
4848	1863	1955	0	282
4851	1862	1954	0	286
4854	1861	1953	0	290
4857	1860	1952	0	290
4860	1861	1952	0	284
4863	1860	1950	0	278
4866	1860	1951	0	272
4869	1859	1953	0	263
4872	1859	1956	0	260
4875	1859	1956	0	262
4878	1859	1955	0	266
4881	1860	1954	0	263
4884	1860	1953	0	265
4887	1860	1952	0	262
4890	1861	1951	0	262
4893	1861	1950	0	262
4896	1861	1948	0	263
4899	1862	1946	0	262
4902	1859	1942	0	271
4905	1856	1940	0	278
4908	1853	1937	0	286
4911	1853	1935	0	284
4914	1853	1932	0	283
4917	1854	1931	0	288
4920	1855	1930	0	295
4923	1856	1932	0	306
4926	1855	1931	0	306
4929	1854	1930	0	300
4932	1854	1931	0	293
4935	1854	1930	0	290
4938	1853	1928	0	287
4941	1854	1928	0	280
4944	1856	1928	0	277
4947	1856	1926	0	271
4950	1858	1926	0	271
4953	1859	1924	0	267
4956	1859	1922	0	270
4959	1861	1917	0	269
4962	1860	1915	0	266
4965	1860	1914	0	265
4968	1858	1912	0	257
4971	1859	1912	0	248
4974	1861	1912	0	240
4977	1863	1914	0	231
4980	1864	1915	0	230
4983	1864	1915	0	228
4986	1864	1915	0	227
4989	1864	1915	0	225
4992	1864	1916	0	224
4995	1863	1916	0	218
4998	1863	1916	0	214
5001	1865	1914	0	213
5004	1866	1912	0	218
5007	1867	1910	0	223
5010	1867	1910	0	224
5013	1867	1909	0	222
5016	1868	1908	0	221
5019	1869	1908	0	218
5022	1868	1907	0	218
5025	1868	1906	0	222
5028	1868	1905	0	229
5031	1867	1904	0	232
5040	1868	1905	0	222
5043	1869	1906	0	215
5046	1869	1906	0	212
5049	1870	1905	0	208
5052	1870	1906	0	206
5055	1871	1906	0	204
5058	1871	1906	0	203
5061	1870	1905	0	203
5064	1870	1905	0	205
5067	1870	1905	0	204
5070	1870	1906	0	205
5073	1870	1906	0	206
5076	1869	1905	0	208
5079	1867	1904	0	219
5082	1866	1902	0	232
5085	1864	1899	0	233
5088	1863	1897	0	237
5091	1860	1895	0	255
5094	1861	1893	0	261
5097	1860	1891	0	263
5100	1860	1889	0	264
5103	1859	1888	0	265
5106	1857	1887	0	268
5109	1856	1886	0	274
5112	1856	1886	0	279
5115	1855	1886	0	282
5118	1856	1887	0	289
5121	1855	1887	0	288
5124	1855	1887	0	282
5127	1858	1890	0	280
5130	1861	1892	0	282
5133	1861	1892	0	286
5136	1865	1894	0	300
5139	1865	1896	0	305
5142	1864	1896	0	306
5145	1864	1897	0	307
5148	1864	1897	0	301
5151	1864	1897	0	301
5154	1864	1898	0	296
5157	1863	1898	0	294
5160	1863	1897	0	293
5163	1863	1896	0	292
5166	1863	1897	0	292
5169	1864	1897	0	296
5172	1863	1897	0	288
5175	1863	1898	0	281
5178	1866	1901	0	311
5181	1865	1900	0	299
5184	1864	1900	0	291
5187	1863	1900	0	285
5190	1863	1900	0	280
5193	1863	1900	0	280
5196	1866	1901	0	300
5199	1866	1902	0	293
5202	1866	1901	0	290
5205	1866	1901	0	293
5208	1866	1900	0	294
5211	1866	1900	0	292
5214	1864	1899	0	293
5217	1861	1895	0	299
5220	1861	1895	0	298
5223	1860	1893	0	301
5226	1864	1900	0	288
5229	1865	1900	0	289
5232	1864	1900	0	290
5235	1864	1900	0	290
5238	1863	1900	0	290
5241	1863	1900	0	286
5244	1863	1900	0	284
5247	1862	1900	0	281
5250	1863	1899	0	273
5253	1863	1899	0	271
5256	1863	1899	0	267
5259	1862	1899	0	266
5262	1862	1898	0	266
5265	1861	1897	0	268
5268	1861	1897	0	264
5271	1862	1897	0	261
5274	1862	1897	0	258
5277	1863	1896	0	255
5280	1863	1895	0	248
5283	1864	1894	0	243
5286	1866	1892	0	243
5289	1866	1892	0	237
5292	1867	1892	0	233
5295	1867	1893	0	230
5298	1867	1894	0	228
5301	1869	1897	0	226
5304	1871	1900	0	213
5307	1874	1902	0	206
5310	1875	1903	0	205
5313	1874	1902	0	208
5316	1874	1901	0	214
5319	1874	1901	0	216
5322	1875	1900	0	219
5325	1876	1899	0	218
5328	1879	1898	0	209
5331	1882	1897	0	213
5334	1882	1896	0	214
5337	1882	1896	0	216
5340	1884	1894	0	215
5343	1884	1894	0	212
5346	1885	1893	0	207
5349	1887	1892	0	207
5352	1886	1892	0	204
5355	1885	1891	0	203
5358	1885	1889	0	197
5361	1884	1888	0	192
5364	1884	1886	0	190
5367	1884	1885	0	186
5370	1884	1885	0	183
5373	1886	1884	0	184
5376	1888	1882	0	183
5379	1892	1883	0	188
5382	1894	1882	0	193
5385	1894	1882	0	197
5388	1894	1881	0	202
5391	1895	1881	0	205
5394	1895	1881	0	205
5397	1894	1881	0	198
5400	1895	1881	0	198
5403	1898	1883	0	196
5406	1902	1882	0	195
5409	1905	1881	0	196
5412	1905	1881	0	198
5415	1904	1880	0	206
5418	1904	1879	0	209
5424	1904	1878	0	215
5427	1905	1879	0	209
5430	1906	1877	0	207
5433	1906	1878	0	209
5436	1906	1878	0	208
5439	1905	1877	0	204
5442	1905	1878	0	204
5445	1905	1878	0	206
5448	1905	1878	0	206
5451	1905	1878	0	208
5454	1905	1879	0	211
5457	1905	1880	0	211
5460	1905	1880	0	210
5463	1905	1879	0	211
5466	1906	1878	0	212
5469	1906	1877	0	215
5472	1907	1876	0	216
5475	1909	1873	0	216
5478	1910	1872	0	219
5481	1911	1871	0	219
5484	1911	1871	0	216
5487	1913	1874	0	210
5490	1915	1874	0	213
5493	1915	1873	0	215
5496	1915	1872	0	217
5499	1918	1870	0	219
5502	1919	1870	0	220
5505	1920	1869	0	224
5508	1923	1871	0	184
5511	1922	1870	0	221
5514	1920	1871	0	222
5517	1919	1871	0	217
5520	1920	1871	0	216
5523	1920	1870	0	215
5526	1920	1869	0	214
5529	1919	1868	0	213
5532	1918	1867	0	211
5535	1918	1866	0	217
5538	1918	1865	0	216
5541	1918	1863	0	220
5544	1922	1862	0	227
5547	1922	1859	0	226
5550	1922	1857	0	218
5553	1921	1855	0	218
5556	1923	1852	0	211
5559	1926	1852	0	220
5562	1928	1851	0	224
5565	1932	1851	0	225
5568	1933	1851	0	225
5571	1934	1850	0	226
5574	1933	1848	0	220
5577	1932	1847	0	224
5580	1936	1843	0	216
5583	1941	1841	0	213
5586	1945	1836	0	212
5589	1950	1836	0	207
5592	1953	1835	0	206
5595	1956	1832	0	211
5598	1960	1829	0	211
5601	1965	1830	0	206
5604	1966	1829	0	211
5607	1967	1826	0	212
5610	1974	1824	0	210
5613	1976	1825	0	204
5616	1979	1826	0	201
5619	1980	1824	0	196
5622	1984	1823	0	195
5625	1984	1822	0	194
5628	1983	1821	0	197
5631	1984	1820	0	198
5634	1984	1820	0	193
5637	1988	1820	0	199
5640	1989	1818	0	200
5643	1989	1817	0	204
5646	1987	1816	0	209
5649	1987	1814	0	226
5652	1987	1813	0	218
5655	1986	1813	0	221
5658	1987	1812	0	217
5661	1987	1811	0	218
5664	1987	1810	0	219
5667	1986	1810	0	219
5670	1985	1810	0	223
5673	1983	1808	0	236
5676	1983	1809	0	236
5679	1984	1809	0	239
5682	1983	1809	0	233
5685	1983	1810	0	234
5688	1983	1811	0	237
5691	1982	1812	0	237
5694	1981	1811	0	244
5697	1978	1805	0	251
5700	1978	1803	0	248
5703	1977	1801	0	248
5706	1975	1799	0	242
5709	1974	1799	0	236
5712	1974	1799	0	240
5715	1974	1797	0	240
5718	1974	1795	0	246
5721	1975	1794	0	252
5724	1974	1792	0	255
5727	1974	1791	0	253
5730	1973	1790	0	261
5733	1973	1787	0	262
5736	1972	1785	0	264
5739	1971	1784	0	264
5742	1972	1784	0	271
5745	1971	1784	0	266
5748	1970	1784	0	263
5751	1970	1784	0	265
5754	1971	1783	0	266
5757	1971	1784	0	263
5760	1969	1784	0	259
5763	1970	1784	0	248
5766	1971	1783	0	235
5769	1970	1782	0	236
5772	1970	1782	0	235
5775	1971	1782	0	233
5778	1973	1783	0	225
5781	1977	1784	0	218
5784	1977	1785	0	218
5787	1977	1786	0	217
5790	1977	1786	0	214
5793	1977	1787	0	207
5796	1976	1787	0	204
5799	1977	1788	0	200
5802	1978	1787	0	199
5805	1979	1786	0	204
5808	1979	1787	0	205
5811	1979	1788	0	199
5814	1981	1791	0	198
5817	1982	1791	0	196
5820	1983	1792	0	194
5823	1982	1792	0	193
5826	1981	1792	0	196
5829	1982	1792	0	199
5832	1982	1792	0	197
5835	1985	1793	0	193
5838	1989	1794	0	190
5841	1992	1794	0	191
5844	1995	1794	0	191
5847	1997	1794	0	191
5850	2000	1791	0	190
5853	2004	1791	0	187
5856	2010	1786	0	181
5859	2015	1788	0	177
5862	2017	1788	0	173
5865	2018	1786	0	168
5868	2019	1786	0	167
5871	2018	1789	0	167
5874	2020	1790	0	163
5877	2022	1790	0	154
5880	2025	1792	0	156
5883	2027	1791	0	156
5886	2028	1791	0	154
5889	2030	1791	0	154
5892	2030	1793	0	158
5895	2029	1793	0	158
5898	2031	1795	0	158
5901	2034	1795	0	158
5904	2035	1794	0	158
5907	2039	1788	0	164
5910	2043	1788	0	166
5913	2043	1793	0	170
5916	2042	1793	0	169
5919	2044	1793	0	169
5922	2046	1791	0	169
5925	2048	1791	0	169
5928	2049	1792	0	170
5931	2051	1793	0	177
5934	2052	1792	0	176
5937	2054	1792	0	180
5940	2054	1791	0	182
5943	2055	1791	0	180
5946	2057	1791	0	180
5949	2061	1792	0	181
5952	2063	1792	0	185
5955	2065	1791	0	190
5958	2065	1790	0	189
5961	2065	1789	0	191
5964	2065	1789	0	193
5967	2064	1788	0	190
5970	2064	1787	0	187
5973	2063	1787	0	188
5976	2062	1786	0	191
5979	2062	1786	0	193
5982	2062	1786	0	194
5985	2062	1785	0	194
5988	2061	1785	0	194
5991	2061	1785	0	195
5994	2062	1786	0	192
5997	2064	1788	0	189
6000	2065	1791	0	184
6003	2066	1791	0	181
6006	2069	1791	0	178
6009	2072	1793	0	175
6012	2073	1793	0	175
6015	2072	1793	0	173
6018	2072	1793	0	168
6021	2074	1792	0	167
6024	2075	1792	0	165
6027	2076	1793	0	164
6030	2076	1794	0	162
6033	2076	1798	0	163
6036	2077	1801	0	167
6039	2077	1802	0	165
6042	2077	1802	0	165
6045	2077	1802	0	164
6048	2077	1802	0	160
6051	2077	1802	0	156
6054	2077	1801	0	149
6057	2077	1802	0	144
6060	2078	1805	0	139
6063	2077	1807	0	137
6066	2078	1808	0	134
6069	2078	1807	0	131
6072	2075	1801	0	131
6075	2072	1802	0	131
6078	2071	1804	0	133
6081	2071	1806	0	133
6084	2072	1807	0	132
6087	2075	1810	0	134
6090	2077	1812	0	133
6093	2079	1814	0	126
6096	2081	1815	0	130
6099	2083	1814	0	138
6102	2086	1814	0	140
6105	2087	1813	0	146
6108	2089	1814	0	152
6111	2091	1815	0	155
6114	2092	1815	0	157
6117	2093	1815	0	156
6120	2093	1815	0	154
6123	2093	1816	0	154
6126	2095	1816	0	154
6129	2095	1817	0	155
6132	2094	1818	0	154
6135	2094	1818	0	155
6138	2094	1818	0	156
6141	2093	1816	0	160
6144	2092	1816	0	164
6147	2090	1816	0	165
6150	2089	1816	0	165
6153	2090	1816	0	166
6156	2090	1816	0	169
6159	2091	1815	0	169
6162	2093	1814	0	165
6165	2093	1815	0	168
6168	2095	1815	0	159
6171	2095	1814	0	159
6174	2096	1814	0	159
6177	2096	1813	0	155
6180	2096	1812	0	155
6183	2097	1812	0	152
6186	2097	1811	0	152
6189	2097	1810	0	151
6192	2097	1809	0	149
6195	2096	1808	0	143
6198	2096	1808	0	138
6201	2097	1808	0	137
6204	2097	1811	0	135
6207	2097	1812	0	133
6210	2097	1813	0	129
[truncated: 870 more rows]
