# Supplementary material for: Markerless tracking of an entire honey bee colony
Source: Nat Commun. 2021 Mar 19;12:1733. doi: 10.1038/s41467-021-21769-1 (PMC7979864; doi:10.1038/s41467-021-21769-1)
Supplement: Supplementary file 4 — Description of Additional Supplementary Files [file 41467_2021_21769_MOESM4_ESM.zip › raw_source/fig_5_sup_fig_21_22/S1_trajectories/000694.txt]

0	476	1844	0	76
3	477	1843	0	77
6	477	1844	0	76
9	477	1846	0	75
12	477	1846	0	78
15	480	1845	0	73
18	482	1847	0	69
21	484	1845	0	67
24	485	1844	0	66
27	484	1844	0	65
30	484	1844	0	67
33	483	1844	0	69
36	483	1843	0	70
39	483	1844	0	71
42	483	1843	0	70
45	483	1843	0	69
48	482	1843	0	67
51	482	1844	0	67
54	481	1846	0	67
57	480	1847	0	69
60	479	1847	0	70
63	479	1847	0	71
66	478	1847	0	70
69	478	1848	0	73
72	478	1848	0	73
75	479	1848	0	73
78	479	1846	0	72
81	478	1846	0	72
84	478	1847	0	72
87	478	1846	0	72
90	478	1846	0	72
93	478	1847	0	74
96	478	1847	0	73
99	478	1847	0	73
102	478	1847	0	74
105	478	1846	0	75
108	479	1845	0	75
111	478	1846	0	79
114	478	1846	0	77
117	478	1846	0	76
120	478	1846	0	76
123	477	1846	0	77
126	478	1846	0	78
129	477	1846	0	78
132	477	1845	0	78
135	477	1845	0	78
138	477	1845	0	77
141	477	1845	0	78
144	477	1845	0	77
147	477	1845	0	79
150	477	1846	0	78
153	477	1846	0	77
156	477	1847	0	78
159	477	1847	0	76
162	477	1847	0	76
165	476	1847	0	80
168	476	1847	0	77
171	476	1846	0	77
174	477	1847	0	78
177	476	1847	0	79
180	476	1847	0	79
183	477	1847	0	78
186	477	1847	0	76
189	478	1847	0	78
192	477	1848	0	77
195	477	1848	0	76
198	477	1847	0	76
201	477	1847	0	76
204	477	1847	0	76
207	477	1847	0	75
210	477	1848	0	75
213	477	1847	0	75
216	477	1848	0	75
219	477	1848	0	76
222	477	1848	0	75
225	477	1848	0	74
228	477	1848	0	74
231	478	1847	0	73
234	479	1847	0	73
237	480	1846	0	74
240	483	1844	0	69
243	484	1844	0	69
246	485	1844	0	67
249	485	1843	0	68
252	484	1845	0	69
255	484	1845	0	70
258	483	1844	0	70
261	483	1845	0	70
264	483	1844	0	68
267	483	1845	0	68
270	483	1844	0	68
273	483	1844	0	69
276	482	1844	0	69
279	481	1846	0	69
282	480	1848	0	69
285	480	1847	0	71
288	479	1847	0	71
291	479	1848	0	71
294	479	1847	0	73
297	479	1848	0	73
300	479	1848	0	73
303	479	1847	0	72
306	480	1847	0	70
309	483	1846	0	68
312	485	1846	0	65
315	485	1844	0	246
318	485	1842	0	66
321	485	1840	0	68
324	485	1838	0	70
327	485	1838	0	71
330	487	1838	0	70
333	487	1839	0	73
336	486	1837	0	77
339	486	1837	0	78
342	485	1838	0	81
345	487	1838	0	82
348	486	1837	0	80
351	487	1838	0	82
354	486	1838	0	86
357	486	1837	0	92
360	486	1834	0	93
363	487	1833	0	94
366	487	1832	0	95
369	488	1832	0	93
372	488	1832	0	95
375	488	1832	0	98
378	488	1832	0	100
381	489	1832	0	96
384	489	1830	0	98
387	490	1832	0	98
390	489	1832	0	97
393	489	1832	0	110
396	489	1830	0	107
399	489	1830	0	107
402	490	1830	0	107
405	492	1831	0	102
408	492	1830	0	102
411	492	1830	0	102
414	492	1830	0	103
417	492	1830	0	103
420	492	1830	0	103
423	492	1830	0	102
426	492	1830	0	103
429	492	1830	0	103
432	492	1830	0	104
435	493	1830	0	106
438	493	1830	0	106
441	493	1830	0	105
444	493	1830	0	105
447	495	1830	0	105
450	496	1830	0	105
453	495	1826	0	105
456	495	1826	0	107
459	497	1830	0	112
462	498	1830	0	111
465	498	1828	0	108
468	499	1828	0	103
471	500	1830	0	102
474	502	1830	0	96
477	503	1828	0	94
480	503	1827	0	94
483	504	1826	0	95
486	505	1827	0	98
489	509	1831	0	107
492	509	1834	0	109
495	510	1835	0	111
498	510	1836	0	107
501	510	1837	0	102
504	509	1836	0	102
507	508	1835	0	100
510	509	1836	0	95
513	509	1835	0	93
516	509	1834	0	95
519	507	1832	0	96
522	505	1832	0	98
525	507	1834	0	102
528	509	1838	0	106
531	510	1839	0	99
534	510	1840	0	97
537	511	1837	0	90
540	511	1837	0	91
543	511	1838	0	87
546	511	1838	0	86
549	509	1838	0	84
552	509	1839	0	84
555	511	1838	0	84
558	512	1836	0	74
561	515	1834	0	66
564	515	1836	0	63
567	514	1835	0	65
570	514	1834	0	64
573	514	1834	0	65
576	514	1835	0	66
579	513	1835	0	67
582	514	1834	0	66
585	514	1834	0	66
588	514	1834	0	68
591	514	1833	0	72
594	514	1830	0	71
597	513	1830	0	75
600	514	1830	0	73
603	515	1830	0	70
606	516	1830	0	67
609	517	1831	0	64
612	518	1831	0	63
615	517	1832	0	64
618	518	1832	0	61
621	517	1832	0	64
624	516	1833	0	66
627	516	1834	0	65
630	517	1833	0	63
633	517	1833	0	64
636	516	1835	0	66
639	515	1835	0	71
642	515	1837	0	75
645	516	1837	0	77
648	518	1838	0	81
651	518	1838	0	82
654	518	1834	0	81
657	518	1834	0	83
660	518	1835	0	84
663	518	1835	0	85
666	517	1834	0	87
669	517	1834	0	87
672	517	1834	0	85
675	517	1835	0	84
678	516	1836	0	87
681	516	1836	0	84
684	516	1837	0	85
687	517	1842	0	90
690	518	1842	0	269
693	518	1844	0	91
696	519	1842	0	88
699	520	1841	0	83
702	521	1844	0	82
705	521	1846	0	80
708	520	1847	0	77
711	519	1847	0	73
714	517	1848	0	70
717	516	1850	0	66
720	517	1852	0	59
723	516	1853	0	58
726	514	1856	0	58
729	512	1858	0	56
732	510	1858	0	52
735	509	1859	0	53
738	509	1860	0	51
741	508	1862	0	52
744	508	1862	0	51
747	508	1861	0	50
750	507	1863	0	50
753	506	1863	0	52
756	505	1865	0	51
759	504	1866	0	47
762	502	1867	0	39
765	499	1869	0	32
768	498	1869	0	33
771	499	1870	0	34
774	500	1870	0	36
777	501	1872	0	36
780	500	1873	0	38
783	499	1874	0	34
786	499	1874	0	29
789	499	1873	0	29
792	499	1873	0	29
795	499	1873	0	28
798	498	1873	0	30
801	496	1872	0	32
804	496	1872	0	34
807	496	1871	0	34
810	495	1871	0	35
813	495	1871	0	36
816	492	1871	0	36
819	491	1871	0	34
822	491	1872	0	29
825	493	1872	0	27
828	494	1871	0	19
831	494	1871	0	18
834	494	1871	0	19
837	494	1871	0	18
840	494	1870	0	12
843	494	1870	0	11
846	495	1870	0	8
849	495	1869	0	8
852	494	1866	0	10
855	492	1865	0	7
858	491	1865	0	10
861	491	1865	0	14
864	492	1864	0	19
867	491	1865	0	21
870	490	1865	0	20
873	490	1865	0	22
876	490	1866	0	25
879	489	1867	0	28
882	489	1868	0	28
885	489	1868	0	27
888	488	1868	0	28
891	488	1867	0	30
894	487	1867	0	31
897	487	1868	0	29
900	487	1868	0	26
903	488	1867	0	19
906	490	1866	0	15
909	492	1865	0	7
912	491	1865	0	9
915	490	1864	0	9
918	490	1862	0	5
921	491	1862	0	3
924	492	1862	0	1
927	491	1861	0	357
930	493	1861	0	355
933	493	1859	0	353
936	492	1858	0	356
939	492	1857	0	352
942	491	1856	0	351
945	490	1853	0	339
948	489	1851	0	340
951	490	1851	0	341
954	489	1849	0	336
957	488	1848	0	334
960	487	1847	0	336
963	487	1847	0	336
966	487	1847	0	337
969	487	1847	0	337
972	486	1847	0	339
975	486	1847	0	340
978	485	1846	0	343
981	484	1846	0	345
984	485	1845	0	345
987	484	1845	0	342
990	485	1845	0	335
993	483	1844	0	333
996	482	1844	0	329
999	482	1844	0	328
1002	480	1843	0	324
1005	479	1838	0	323
1008	478	1836	0	319
1011	478	1836	0	318
1014	477	1836	0	320
1017	477	1836	0	320
1020	476	1835	0	318
1023	477	1834	0	314
1026	477	1833	0	311
1029	477	1831	0	312
1032	477	1829	0	310
1035	477	1830	0	311
1038	477	1830	0	313
1041	479	1830	0	315
1044	478	1829	0	311
1047	478	1829	0	307
1050	478	1829	0	306
1053	479	1828	0	307
1056	480	1828	0	307
1059	480	1827	0	308
1062	480	1827	0	307
1065	479	1827	0	304
1068	479	1827	0	303
1071	479	1827	0	304
1074	479	1826	0	303
1077	479	1825	0	304
1080	480	1824	0	309
1083	480	1824	0	308
1086	480	1824	0	310
1089	481	1824	0	316
1092	481	1824	0	316
1095	481	1824	0	313
1098	480	1824	0	313
1101	480	1824	0	311
1104	481	1824	0	314
1107	481	1824	0	317
1110	481	1825	0	318
1113	481	1825	0	318
1116	481	1824	0	317
1119	481	1824	0	316
1122	481	1823	0	315
1125	480	1822	0	314
1128	480	1822	0	314
1131	480	1822	0	315
1134	479	1822	0	314
1137	479	1821	0	314
1140	479	1820	0	313
1143	479	1820	0	313
1146	478	1820	0	311
1149	477	1818	0	313
1152	476	1818	0	313
1155	475	1816	0	313
1158	474	1815	0	313
1161	474	1815	0	313
1164	475	1815	0	315
1167	474	1814	0	313
1170	474	1814	0	314
1173	474	1815	0	316
1176	473	1814	0	316
1179	473	1814	0	315
1182	472	1814	0	316
1185	472	1813	0	317
1188	472	1812	0	317
1191	471	1812	0	318
1194	471	1812	0	315
1197	471	1811	0	313
1200	471	1812	0	314
1203	471	1811	0	314
1206	471	1811	0	314
1209	471	1810	0	316
1212	471	1810	0	317
1215	470	1810	0	318
1218	470	1810	0	319
1221	470	1810	0	318
1224	471	1810	0	319
1227	471	1810	0	319
1230	471	1810	0	318
1233	470	1810	0	319
1236	470	1810	0	319
1239	471	1810	0	320
1242	471	1810	0	321
1245	470	1810	0	321
1248	470	1810	0	322
1251	470	1810	0	321
1254	470	1810	0	321
1257	469	1810	0	322
1260	469	1810	0	321
1263	469	1809	0	321
1266	469	1809	0	320
1269	469	1809	0	322
1272	469	1809	0	322
1275	469	1809	0	321
1278	469	1809	0	321
1281	469	1809	0	321
1284	469	1809	0	322
1287	469	1809	0	322
1290	469	1808	0	322
1293	469	1808	0	322
1296	469	1808	0	322
1299	469	1808	0	321
1302	469	1808	0	321
1305	469	1808	0	321
1308	469	1808	0	321
1311	469	1808	0	321
1314	469	1808	0	322
1317	469	1808	0	322
1320	469	1808	0	323
1323	469	1808	0	322
1326	469	1808	0	323
1329	470	1808	0	323
1332	470	1807	0	323
1335	470	1807	0	323
1338	470	1807	0	324
1341	470	1808	0	324
1344	470	1808	0	323
1347	471	1808	0	324
1350	471	1808	0	325
1353	471	1809	0	324
1356	471	1808	0	324
1359	471	1808	0	323
1362	471	1808	0	323
1365	471	1808	0	324
1368	470	1807	0	324
1371	471	1807	0	324
1374	470	1807	0	324
1377	470	1808	0	325
1380	471	1807	0	324
1383	470	1807	0	325
1386	470	1807	0	325
1389	470	1807	0	325
1392	470	1807	0	326
1395	469	1807	0	326
1398	469	1807	0	325
1401	469	1807	0	326
1404	469	1807	0	327
1407	469	1807	0	326
1410	469	1807	0	326
1413	469	1807	0	325
1416	469	1807	0	325
1419	469	1807	0	325
1422	469	1807	0	325
1425	469	1807	0	325
1428	469	1807	0	324
1431	468	1808	0	325
1434	469	1808	0	326
1437	468	1808	0	325
1440	468	1808	0	326
1443	468	1808	0	325
1446	468	1808	0	328
1449	468	1807	0	329
1452	468	1807	0	330
1455	467	1807	0	330
1458	466	1806	0	333
1461	465	1806	0	338
1464	465	1806	0	341
1467	465	1805	0	340
1470	465	1804	0	337
1473	465	1805	0	339
1476	466	1805	0	342
1479	468	1807	0	345
1482	469	1810	0	352
1485	469	1810	0	351
1488	470	1811	0	353
1491	471	1813	0	355
1494	470	1815	0	356
1497	470	1816	0	357
1500	470	1816	0	357
1503	470	1816	0	354
1506	472	1816	0	352
1509	472	1816	0	349
1512	470	1815	0	348
1515	472	1814	0	342
1518	473	1811	0	339
1521	473	1808	0	336
1524	473	1808	0	334
1527	473	1807	0	331
1530	475	1804	0	327
1533	474	1802	0	323
1536	473	1800	0	323
1539	474	1797	0	321
1542	474	1796	0	322
1545	473	1795	0	320
1548	472	1794	0	318
1551	472	1795	0	315
1554	471	1794	0	315
1557	470	1793	0	314
1560	471	1793	0	313
1563	471	1794	0	315
1566	471	1793	0	314
1569	471	1794	0	313
1572	472	1794	0	311
1575	473	1793	0	308
1578	474	1793	0	310
1581	475	1793	0	307
1584	476	1791	0	307
1587	477	1791	0	307
1590	479	1791	0	305
1593	480	1791	0	303
1596	481	1791	0	302
1599	481	1790	0	298
1602	482	1790	0	300
1605	483	1790	0	301
1608	485	1791	0	303
1611	485	1790	0	305
1614	485	1790	0	306
1617	485	1790	0	305
1620	485	1790	0	305
1623	485	1791	0	308
1626	485	1791	0	309
1629	485	1791	0	310
1632	484	1791	0	308
1635	484	1792	0	311
1638	484	1792	0	312
1641	483	1790	0	312
1644	483	1790	0	312
1647	483	1790	0	313
1650	483	1790	0	315
1653	483	1790	0	313
1656	483	1790	0	313
1659	481	1791	0	313
1662	481	1791	0	312
1665	481	1792	0	311
1668	481	1792	0	312
1671	481	1793	0	313
1674	481	1793	0	313
1677	481	1793	0	313
1680	481	1793	0	314
1683	481	1793	0	315
1686	481	1793	0	317
1689	481	1793	0	318
1692	481	1793	0	317
1695	481	1793	0	316
1698	482	1794	0	317
1701	481	1794	0	316
1704	481	1793	0	316
1707	481	1793	0	317
1710	481	1793	0	317
1713	480	1793	0	313
1716	480	1794	0	309
1719	480	1793	0	305
1722	480	1793	0	300
1725	480	1793	0	300
1728	479	1793	0	300
1731	480	1793	0	300
1734	480	1793	0	299
1737	480	1793	0	299
1740	480	1793	0	297
1743	480	1793	0	298
1746	480	1793	0	301
1749	469	1786	0	326
1752	469	1786	0	324
1755	470	1786	0	325
1758	480	1792	0	302
1761	479	1792	0	303
1764	479	1791	0	304
1767	469	1786	0	328
1770	469	1785	0	328
1773	469	1785	0	328
1776	470	1785	0	327
1779	479	1790	0	299
1782	479	1790	0	299
1785	480	1791	0	302
1788	479	1791	0	302
1791	479	1792	0	298
1794	478	1793	0	293
1797	478	1793	0	292
1800	468	1786	0	318
1803	477	1794	0	288
1806	476	1794	0	287
1809	476	1794	0	286
1812	476	1794	0	285
1815	476	1793	0	285
1818	476	1794	0	285
1821	476	1795	0	285
1824	476	1795	0	285
1827	476	1796	0	285
1830	475	1795	0	286
1833	475	1796	0	285
1836	475	1795	0	285
1839	475	1795	0	285
1842	475	1796	0	283
1845	474	1796	0	282
1848	474	1796	0	281
1851	474	1796	0	282
1854	474	1796	0	282
1857	474	1796	0	281
1860	474	1796	0	281
1863	474	1796	0	280
1866	474	1795	0	281
1869	474	1794	0	282
1872	474	1794	0	282
1875	474	1793	0	281
1878	473	1794	0	281
1881	474	1792	0	282
1884	475	1790	0	284
1887	475	1790	0	285
1890	474	1789	0	283
1893	474	1790	0	283
1896	475	1793	0	286
1899	477	1793	0	287
1902	477	1794	0	287
1905	478	1796	0	288
1908	477	1797	0	284
1911	478	1797	0	284
1914	478	1797	0	284
1917	478	1796	0	289
1920	478	1794	0	289
1923	478	1793	0	291
1926	477	1790	0	291
1929	476	1790	0	291
1932	477	1789	0	289
1935	476	1786	0	283
1938	476	1785	0	283
1941	476	1782	0	282
1944	476	1780	0	279
1947	476	1779	0	280
1950	475	1777	0	279
1953	475	1777	0	280
1956	475	1776	0	280
1959	475	1776	0	280
1962	475	1777	0	281
1965	475	1778	0	283
1968	474	1777	0	280
1971	474	1777	0	278
1974	474	1777	0	278
1977	474	1778	0	280
1980	475	1778	0	284
1983	476	1782	0	291
1986	476	1782	0	294
1989	478	1783	0	298
1992	478	1782	0	299
1995	478	1781	0	298
1998	478	1781	0	298
2001	479	1784	0	302
2004	480	1785	0	305
2007	479	1786	0	311
2010	480	1788	0	317
2013	483	1788	0	326
2016	484	1788	0	330
2019	485	1789	0	332
2022	485	1789	0	333
2025	485	1789	0	334
2028	485	1789	0	334
2031	486	1789	0	337
2034	485	1790	0	336
2037	486	1794	0	350
2040	487	1797	0	354
2043	487	1797	0	355
2046	487	1798	0	353
2049	487	1798	0	353
2052	487	1798	0	353
2055	488	1798	0	354
2058	488	1798	0	354
2061	488	1798	0	354
2064	488	1798	0	355
2067	487	1798	0	355
2070	487	1798	0	354
2073	486	1799	0	355
2076	486	1799	0	354
2079	486	1799	0	355
2082	486	1799	0	354
2085	486	1799	0	354
2088	486	1799	0	354
2091	486	1799	0	354
2094	486	1800	0	353
2097	486	1800	0	353
2100	485	1800	0	355
2103	485	1800	0	355
2106	485	1800	0	355
2109	485	1800	0	355
2112	485	1800	0	357
2115	484	1800	0	358
2118	484	1800	0	358
2121	484	1800	0	357
2124	484	1801	0	356
2127	484	1801	0	357
2130	484	1801	0	359
2133	484	1801	0	357
2136	484	1801	0	357
2139	484	1801	0	357
2142	484	1801	0	358
2145	484	1801	0	357
2148	484	1802	0	355
2151	484	1802	0	354
2154	484	1802	0	354
2157	483	1802	0	355
2160	483	1802	0	354
2163	483	1802	0	354
2166	483	1802	0	353
2169	483	1802	0	354
2172	483	1802	0	353
2175	482	1802	0	353
2178	483	1802	0	354
2181	484	1803	0	354
2184	484	1804	0	354
2187	485	1804	0	354
2190	487	1805	0	354
2193	487	1805	0	354
2196	488	1805	0	357
2199	489	1806	0	359
2202	489	1806	0	358
2205	489	1806	0	358
2208	488	1805	0	358
2211	489	1804	0	357
2214	489	1804	0	358
2217	489	1804	0	0
2220	490	1804	0	2
2223	490	1803	0	2
2226	489	1803	0	2
2229	488	1802	0	1
2232	489	1802	0	1
2235	489	1802	0	1
2238	489	1802	0	1
2241	488	1801	0	2
2244	488	1801	0	3
2247	486	1801	0	2
2250	483	1801	0	0
2253	482	1802	0	0
2256	483	1803	0	1
2259	482	1803	0	2
2262	482	1805	0	4
2265	481	1805	0	0
2268	480	1805	0	358
2271	477	1805	0	358
2274	475	1805	0	358
2277	474	1805	0	358
2280	473	1805	0	358
2283	473	1805	0	359
2286	472	1805	0	358
2289	472	1806	0	356
2292	473	1806	0	354
2295	472	1806	0	353
2298	471	1806	0	352
2301	471	1806	0	352
2304	471	1807	0	352
2307	471	1806	0	352
2310	470	1807	0	351
2313	470	1807	0	353
2316	469	1806	0	353
2319	469	1807	0	351
2322	468	1807	0	352
2325	468	1807	0	350
2328	468	1807	0	352
2331	468	1806	0	352
2334	467	1806	0	352
2337	467	1806	0	352
2340	467	1806	0	352
2343	467	1806	0	352
2346	467	1806	0	351
2349	465	1809	0	2
2352	466	1811	0	5
2355	465	1812	0	6
2358	465	1813	0	9
2361	467	1813	0	10
2364	467	1814	0	10
2367	465	1816	0	5
2370	464	1817	0	2
2373	463	1817	0	2
2376	464	1818	0	1
2379	468	1818	0	4
2382	471	1821	0	356
2385	470	1823	0	351
2388	471	1823	0	347
2391	472	1824	0	337
2394	472	1825	0	336
2397	471	1826	0	334
2400	472	1827	0	331
2403	474	1828	0	327
2406	474	1828	0	316
2409	474	1827	0	310
2412	474	1824	0	307
2415	475	1823	0	306
2418	474	1823	0	305
2421	474	1822	0	303
2424	473	1821	0	302
2427	474	1820	0	301
2430	474	1819	0	302
2433	475	1819	0	302
2436	476	1819	0	302
2439	476	1821	0	299
2442	476	1820	0	297
2445	476	1820	0	297
2448	476	1819	0	298
2451	476	1819	0	299
2454	476	1819	0	300
2457	476	1819	0	296
2460	476	1819	0	300
2463	475	1819	0	301
2466	475	1819	0	301
2469	475	1819	0	302
2472	475	1818	0	300
2475	475	1818	0	301
2478	475	1819	0	301
2481	475	1818	0	301
2484	475	1818	0	300
2487	475	1818	0	300
2490	475	1817	0	301
2493	475	1818	0	302
2496	475	1818	0	300
2499	475	1818	0	300
2502	475	1818	0	300
2505	475	1817	0	300
2508	476	1818	0	301
2511	476	1817	0	300
2514	476	1817	0	300
2517	476	1817	0	300
2520	476	1817	0	300
2523	476	1817	0	301
2526	476	1817	0	303
2529	476	1817	0	304
2532	477	1817	0	305
2535	477	1817	0	304
2538	477	1816	0	303
2541	477	1817	0	304
2544	477	1817	0	304
2547	477	1816	0	305
2550	476	1816	0	304
2553	476	1816	0	304
2556	475	1815	0	306
2559	474	1815	0	310
2562	474	1816	0	314
2565	473	1816	0	316
2568	473	1816	0	318
2571	473	1815	0	317
2574	473	1815	0	319
2577	473	1814	0	322
2580	472	1814	0	324
2583	470	1814	0	325
2586	469	1814	0	325
2589	468	1814	0	324
2592	467	1814	0	323
2595	467	1814	0	322
2598	467	1814	0	321
2601	466	1814	0	322
2604	467	1814	0	318
2607	468	1814	0	313
2610	470	1813	0	311
2613	471	1813	0	310
2616	473	1815	0	315
2619	475	1816	0	317
2622	476	1816	0	315
2625	477	1816	0	315
2628	477	1816	0	317
2631	477	1816	0	317
2634	477	1816	0	317
2637	478	1816	0	317
2640	478	1816	0	316
2643	478	1816	0	316
2646	478	1816	0	317
2649	478	1816	0	315
2652	478	1816	0	316
2655	478	1816	0	317
2658	478	1816	0	318
2661	478	1816	0	318
2664	478	1815	0	319
2667	478	1815	0	318
2670	477	1815	0	319
2673	477	1815	0	319
2676	477	1815	0	318
2679	477	1815	0	316
2682	477	1814	0	314
2685	477	1814	0	315
2688	477	1814	0	314
2691	477	1814	0	314
2694	477	1814	0	314
2697	477	1814	0	315
2700	477	1814	0	315
2703	477	1814	0	315
2706	477	1814	0	316
2709	477	1814	0	316
2712	477	1814	0	316
2715	477	1814	0	315
2718	477	1814	0	317
2721	477	1814	0	317
2724	477	1814	0	316
2727	477	1814	0	316
2730	478	1814	0	317
2733	477	1814	0	317
2736	478	1814	0	317
2739	477	1814	0	317
2742	477	1814	0	317
2745	477	1814	0	316
2748	477	1814	0	315
2751	477	1814	0	317
2754	477	1814	0	317
2757	477	1813	0	316
2760	477	1813	0	317
2763	477	1813	0	317
2766	477	1813	0	316
2769	477	1813	0	316
2772	477	1813	0	316
2775	477	1813	0	317
2778	477	1813	0	317
2781	477	1813	0	316
2784	477	1813	0	316
2787	477	1812	0	316
2790	477	1812	0	315
2793	477	1812	0	315
2796	477	1812	0	315
2799	477	1812	0	315
2802	477	1812	0	315
2805	477	1812	0	316
2808	477	1812	0	316
2811	477	1812	0	315
2814	477	1812	0	315
2817	478	1812	0	316
2820	478	1812	0	315
2823	478	1812	0	315
2826	478	1812	0	316
2829	478	1812	0	316
2832	478	1812	0	317
2835	478	1812	0	318
2838	478	1812	0	317
2841	478	1812	0	318
2844	478	1812	0	318
2847	479	1813	0	320
2850	479	1813	0	322
2853	479	1813	0	325
2856	480	1814	0	326
2859	481	1814	0	327
2862	481	1815	0	326
2865	482	1815	0	327
2868	482	1815	0	328
2871	483	1815	0	327
2874	482	1815	0	328
2877	482	1815	0	329
2880	483	1815	0	329
2883	482	1814	0	328
2886	482	1813	0	330
2889	482	1813	0	329
2892	482	1813	0	328
2895	481	1813	0	328
2898	482	1813	0	327
2901	482	1813	0	326
2904	482	1812	0	324
2907	482	1812	0	325
2910	482	1812	0	326
2913	482	1812	0	325
2916	481	1812	0	326
2919	481	1812	0	327
2922	481	1812	0	328
2925	481	1812	0	327
2928	482	1812	0	328
2931	482	1812	0	326
2934	482	1812	0	325
2937	482	1812	0	326
2940	482	1812	0	326
2943	482	1812	0	325
2946	482	1812	0	324
2949	481	1812	0	324
2952	481	1812	0	325
2955	481	1812	0	325
2958	481	1812	0	324
2961	481	1812	0	325
2964	481	1812	0	325
2967	481	1812	0	325
2970	481	1812	0	324
2973	481	1812	0	324
2976	481	1812	0	324
2979	481	1812	0	326
2982	481	1812	0	326
2985	481	1812	0	326
2988	479	1811	0	325
2991	478	1811	0	327
2994	477	1811	0	330
2997	477	1811	0	332
3000	476	1810	0	332
3003	475	1810	0	332
3006	476	1810	0	333
3009	473	1809	0	335
3012	470	1810	0	338
3015	470	1810	0	343
3018	470	1811	0	344
3021	468	1811	0	344
3024	467	1811	0	343
3027	466	1811	0	344
3030	466	1811	0	343
3033	467	1810	0	341
3036	466	1810	0	339
3039	466	1810	0	340
3042	466	1810	0	340
3045	465	1809	0	339
3048	464	1809	0	340
3051	464	1809	0	339
3054	464	1809	0	340
3057	464	1809	0	340
3060	464	1808	0	338
3063	464	1808	0	336
3066	464	1808	0	334
3069	465	1808	0	335
3072	465	1808	0	335
3075	467	1809	0	334
3078	469	1811	0	336
3081	470	1812	0	337
3084	471	1813	0	335
3087	472	1814	0	335
3090	473	1814	0	336
3093	473	1814	0	338
3096	473	1814	0	342
3099	473	1815	0	345
3102	473	1815	0	344
3105	474	1816	0	343
3108	475	1816	0	340
3111	475	1817	0	340
3114	475	1816	0	336
3117	478	1816	0	326
3120	478	1817	0	322
3123	479	1816	0	321
3126	478	1814	0	318
3129	477	1813	0	318
3132	477	1811	0	315
3135	477	1811	0	316
3138	477	1811	0	315
3141	477	1809	0	314
3144	480	1803	0	313
3147	480	1800	0	313
3150	479	1800	0	318
3153	478	1800	0	320
3156	476	1799	0	320
3159	475	1797	0	315
3162	475	1796	0	311
3165	477	1792	0	309
3168	476	1791	0	312
3171	476	1790	0	313
3174	476	1790	0	310
3177	475	1789	0	308
3180	474	1788	0	306
3183	474	1786	0	304
3186	474	1783	0	301
3189	474	1781	0	300
3192	475	1779	0	297
3195	474	1778	0	295
3198	475	1778	0	294
3201	475	1776	0	296
3204	475	1774	0	294
3207	475	1772	0	295
3210	476	1769	0	301
3213	477	1768	0	303
3216	477	1767	0	304
3219	476	1767	0	306
3222	477	1767	0	306
3225	477	1768	0	306
3228	477	1768	0	306
3231	475	1765	0	304
3234	474	1764	0	302
3237	474	1764	0	302
3240	474	1763	0	303
3243	474	1762	0	304
3246	474	1763	0	303
3249	474	1762	0	304
3252	474	1762	0	309
3255	473	1761	0	312
3258	474	1761	0	308
3261	475	1759	0	307
3264	477	1760	0	305
3267	477	1758	0	300
3270	477	1757	0	297
3273	477	1757	0	295
3276	477	1756	0	293
3279	477	1756	0	292
3282	477	1756	0	290
3285	477	1757	0	292
3288	478	1756	0	291
3291	478	1756	0	291
3294	479	1756	0	290
3297	480	1756	0	292
3300	478	1754	0	290
3303	478	1752	0	292
3306	477	1748	0	290
3309	477	1745	0	291
3312	477	1742	0	296
3315	478	1743	0	297
3318	477	1742	0	301
3321	475	1741	0	305
3324	473	1741	0	310
3327	473	1740	0	310
3330	472	1739	0	314
3333	471	1739	0	315
3336	471	1738	0	317
3339	468	1736	0	323
3342	467	1735	0	323
3345	466	1735	0	319
3348	466	1735	0	318
3351	466	1736	0	315
3354	467	1736	0	315
3357	467	1735	0	314
3360	469	1736	0	317
3363	473	1736	0	308
3366	474	1736	0	307
3369	474	1734	0	298
3372	474	1733	0	293
3375	474	1730	0	284
3378	475	1730	0	285
3381	476	1727	0	284
3384	476	1726	0	283
3387	473	1723	0	278
3390	472	1721	0	280
3393	472	1719	0	279
3396	473	1719	0	282
3399	473	1718	0	284
3402	473	1717	0	283
3405	474	1715	0	283
3408	474	1714	0	288
3411	474	1713	0	291
3414	476	1708	0	291
3417	474	1704	0	293
3420	475	1704	0	298
3423	476	1705	0	297
3426	475	1705	0	298
3429	475	1705	0	303
3432	475	1705	0	301
3435	475	1707	0	298
3438	475	1706	0	298
3441	475	1707	0	297
3444	475	1707	0	297
3447	475	1706	0	295
3450	474	1706	0	292
3453	474	1705	0	291
3456	474	1706	0	291
3459	474	1705	0	289
3462	474	1705	0	288
3465	474	1705	0	288
3468	474	1705	0	289
3471	475	1707	0	289
3474	475	1708	0	289
3477	475	1708	0	291
3480	476	1708	0	291
3483	476	1707	0	290
3486	475	1706	0	291
3489	475	1706	0	291
3492	475	1705	0	289
3495	475	1704	0	287
3498	475	1703	0	286
3501	474	1702	0	288
3504	475	1702	0	285
3507	475	1700	0	281
3510	475	1700	0	281
3513	475	1700	0	281
3516	475	1700	0	282
3519	475	1700	0	283
3522	475	1700	0	284
3525	475	1699	0	281
3528	475	1699	0	282
3531	475	1699	0	281
3534	476	1699	0	279
3537	477	1698	0	281
3540	478	1699	0	281
3543	478	1699	0	281
3546	479	1698	0	280
3549	479	1694	0	276
3552	479	1693	0	273
3555	479	1690	0	273
3558	483	1684	0	274
3561	484	1682	0	270
3564	484	1678	0	260
3567	484	1674	0	255
3570	484	1675	0	258
3573	484	1672	0	258
3576	484	1671	0	261
3579	484	1668	0	259
3582	486	1668	0	258
3585	487	1668	0	258
3588	488	1667	0	255
3591	489	1666	0	257
3594	490	1666	0	256
3597	490	1667	0	259
3600	491	1667	0	260
3603	491	1668	0	261
3606	492	1668	0	264
3609	491	1669	0	265
3612	491	1670	0	269
3615	492	1671	0	272
3618	492	1669	0	269
3621	491	1668	0	266
3624	491	1667	0	265
3627	491	1669	0	263
3630	491	1670	0	264
3633	493	1670	0	270
3636	493	1671	0	272
3639	493	1671	0	273
3642	493	1672	0	272
3645	493	1672	0	272
3648	492	1672	0	270
3651	492	1672	0	273
3654	493	1673	0	273
3657	493	1674	0	272
3660	493	1674	0	272
3663	493	1672	0	275
3666	493	1672	0	279
3669	493	1672	0	280
3672	494	1671	0	283
3675	494	1670	0	288
3678	495	1670	0	290
3681	496	1671	0	292
3684	496	1672	0	294
3687	496	1672	0	297
3690	496	1673	0	300
3693	497	1675	0	298
3696	496	1675	0	304
3699	495	1675	0	303
3702	496	1677	0	307
3705	497	1678	0	312
3708	497	1679	0	315
3711	495	1679	0	322
3714	494	1681	0	321
3717	493	1684	0	323
3720	492	1685	0	324
3723	492	1686	0	324
3726	492	1685	0	325
3729	492	1685	0	325
3732	493	1685	0	327
3735	492	1685	0	333
3738	491	1686	0	329
3741	488	1685	0	326
3744	488	1685	0	327
3747	488	1685	0	327
3750	488	1685	0	330
3753	488	1685	0	332
3756	488	1686	0	335
3759	489	1687	0	341
3762	489	1688	0	342
3765	489	1689	0	343
3768	488	1689	0	344
3771	488	1689	0	342
3774	488	1689	0	342
3777	488	1689	0	343
3780	487	1689	0	344
3783	487	1689	0	344
3786	486	1689	0	344
3789	486	1689	0	341
3792	483	1688	0	339
3795	482	1689	0	336
3798	483	1689	0	337
3801	484	1690	0	340
3804	484	1690	0	339
3807	484	1690	0	337
3810	485	1690	0	335
3813	484	1691	0	331
3816	484	1691	0	333
3819	483	1690	0	333
3822	482	1689	0	334
3825	482	1690	0	334
3828	482	1690	0	335
3831	481	1690	0	338
3834	481	1690	0	341
3837	479	1689	0	341
3840	479	1689	0	342
3843	479	1689	0	342
3846	478	1689	0	339
3849	478	1688	0	340
3852	478	1686	0	331
3855	480	1684	0	331
3858	480	1683	0	328
3861	480	1683	0	326
3864	482	1682	0	327
3867	484	1681	0	334
3870	486	1682	0	341
3873	487	1681	0	344
3876	488	1682	0	347
3879	489	1682	0	349
3882	490	1682	0	353
3885	491	1682	0	357
3888	492	1682	0	3
3891	493	1682	0	6
3894	492	1685	0	10
3897	491	1688	0	13
3900	492	1688	0	15
3903	491	1689	0	17
3906	492	1689	0	21
3909	491	1689	0	27
3912	490	1691	0	28
3915	489	1691	0	27
3918	487	1692	0	27
3921	487	1693	0	25
3924	487	1692	0	26
3927	488	1691	0	29
3930	488	1691	0	31
3933	488	1691	0	34
3936	487	1691	0	31
3939	487	1691	0	37
3942	488	1691	0	41
3945	488	1691	0	44
3948	488	1691	0	43
3951	488	1691	0	42
3954	487	1692	0	43
3957	485	1692	0	40
3960	485	1692	0	29
3963	482	1692	0	30
3966	480	1693	0	27
3969	479	1693	0	26
3972	479	1693	0	26
3975	478	1693	0	26
3978	477	1693	0	29
3981	477	1693	0	30
3984	477	1693	0	31
3987	476	1694	0	32
3990	476	1694	0	34
3993	475	1696	0	36
3996	476	1696	0	37
3999	477	1698	0	37
4002	477	1699	0	37
4005	476	1699	0	36
4008	476	1699	0	37
4011	476	1699	0	37
4014	477	1699	0	36
4017	477	1699	0	35
4020	477	1699	0	34
4023	477	1700	0	34
4026	477	1699	0	34
4029	477	1700	0	33
4032	478	1699	0	34
4035	477	1700	0	30
4038	478	1699	0	30
4041	478	1699	0	29
4044	479	1700	0	30
4047	480	1702	0	31
4050	481	1704	0	34
4053	482	1703	0	36
4056	482	1702	0	38
4059	483	1702	0	38
4062	484	1702	0	39
4065	486	1701	0	39
4068	486	1701	0	37
4071	485	1702	0	38
4074	486	1702	0	36
4077	487	1701	0	39
4080	486	1702	0	40
4083	487	1703	0	34
4086	487	1703	0	31
4089	487	1704	0	32
4092	487	1704	0	31
4095	487	1704	0	31
4098	486	1704	0	31
4101	486	1704	0	31
4104	486	1704	0	31
4107	486	1704	0	30
4110	486	1704	0	31
4113	486	1704	0	31
4116	485	1704	0	30
4119	486	1704	0	30
4122	486	1704	0	30
4125	486	1704	0	28
4128	486	1704	0	28
4131	486	1704	0	29
4134	486	1704	0	28
4137	485	1704	0	29
4140	486	1704	0	30
4143	485	1704	0	30
4146	486	1704	0	30
4149	486	1704	0	30
4152	485	1705	0	29
4155	485	1705	0	30
4158	485	1705	0	30
4161	485	1705	0	31
4164	485	1705	0	31
4167	485	1705	0	31
4170	485	1705	0	32
4173	485	1705	0	31
4176	485	1705	0	31
4179	486	1705	0	31
4182	486	1705	0	30
4185	485	1706	0	30
4188	486	1706	0	30
4191	485	1706	0	32
4194	485	1706	0	31
4197	486	1706	0	29
4200	486	1706	0	30
4203	486	1707	0	29
4206	486	1707	0	28
4209	486	1707	0	28
4212	486	1707	0	29
4215	486	1707	0	31
4218	486	1707	0	31
4221	486	1707	0	31
4224	486	1707	0	31
4227	486	1707	0	32
4230	487	1707	0	32
4233	487	1707	0	33
4236	487	1707	0	32
4239	487	1707	0	31
4242	487	1707	0	30
4245	487	1706	0	30
4248	487	1706	0	29
4251	487	1707	0	29
4254	487	1706	0	29
4257	488	1706	0	31
4260	488	1706	0	30
4263	488	1706	0	32
4266	487	1707	0	31
4269	486	1707	0	32
4272	487	1707	0	33
4275	486	1707	0	32
4278	486	1707	0	32
4281	486	1707	0	32
4284	487	1707	0	33
4287	486	1707	0	34
4290	486	1707	0	35
4293	486	1707	0	34
4296	486	1707	0	32
4299	486	1707	0	30
4302	486	1707	0	30
4305	486	1707	0	31
4308	486	1707	0	31
4311	486	1707	0	32
4314	486	1707	0	31
4317	486	1707	0	32
4320	485	1708	0	33
4323	486	1708	0	33
4326	485	1708	0	33
4329	485	1708	0	33
4332	485	1709	0	34
4335	484	1708	0	34
4338	484	1709	0	34
4341	484	1708	0	36
4344	484	1708	0	36
4347	484	1709	0	36
4350	484	1709	0	36
4353	484	1709	0	36
4356	483	1709	0	36
4359	483	1709	0	35
4362	483	1709	0	36
4365	483	1709	0	37
4368	483	1709	0	38
4371	483	1708	0	39
4374	483	1709	0	39
4377	483	1709	0	38
4380	483	1709	0	37
4383	483	1708	0	38
4386	483	1709	0	38
4389	482	1708	0	38
4392	482	1708	0	37
4395	482	1708	0	36
4398	484	1708	0	37
4401	484	1707	0	36
4404	484	1707	0	37
4407	484	1706	0	35
4410	483	1705	0	33
4413	483	1704	0	31
4416	483	1704	0	30
4419	483	1703	0	29
4422	483	1703	0	29
4425	483	1702	0	31
4428	483	1702	0	31
4431	482	1701	0	31
4434	482	1701	0	31
4437	480	1701	0	34
4440	481	1701	0	34
4443	481	1700	0	34
4446	480	1700	0	35
4449	480	1700	0	37
4452	480	1700	0	38
4455	480	1700	0	40
4458	480	1700	0	40
4461	480	1700	0	41
4464	480	1700	0	40
4467	480	1700	0	42
4470	480	1700	0	42
4473	481	1700	0	39
4476	481	1700	0	38
4479	481	1700	0	37
4482	480	1701	0	36
4485	481	1701	0	29
4488	483	1700	0	29
4491	483	1700	0	33
4494	485	1699	0	36
4497	485	1699	0	41
4500	484	1699	0	42
4503	485	1699	0	42
4506	486	1699	0	40
4509	486	1698	0	42
4512	486	1698	0	41
4515	486	1699	0	40
4518	486	1699	0	41
4521	486	1699	0	41
4524	487	1699	0	41
4527	488	1698	0	38
4530	488	1698	0	37
4533	487	1698	0	37
4536	486	1699	0	37
4539	487	1699	0	38
4542	487	1698	0	39
4545	487	1699	0	40
4548	487	1699	0	40
4551	487	1699	0	39
4554	487	1699	0	39
4557	488	1699	0	39
4560	488	1699	0	39
4563	489	1698	0	38
4566	488	1699	0	39
4569	488	1698	0	37
4572	487	1700	0	38
4575	487	1699	0	37
4578	487	1700	0	37
4581	487	1700	0	39
4584	487	1700	0	41
4587	487	1700	0	41
4590	487	1700	0	41
4593	486	1700	0	42
4596	485	1701	0	43
4599	485	1701	0	43
4602	485	1701	0	43
4605	485	1701	0	43
4608	484	1701	0	43
4611	484	1701	0	44
4614	484	1701	0	44
4617	484	1701	0	44
4620	484	1701	0	44
4623	484	1701	0	44
4626	484	1701	0	44
4629	483	1701	0	44
4632	483	1701	0	45
4635	482	1702	0	44
4638	482	1702	0	44
4641	482	1702	0	44
4644	482	1702	0	44
4647	482	1702	0	45
4650	482	1702	0	44
4653	481	1702	0	43
4656	481	1702	0	43
4659	481	1702	0	44
4662	481	1701	0	45
4665	482	1701	0	45
4668	482	1701	0	45
4671	482	1700	0	44
4674	481	1701	0	42
4677	483	1701	0	38
4680	484	1701	0	36
4683	484	1700	0	36
4686	484	1700	0	34
4689	483	1700	0	34
4692	483	1699	0	35
4695	483	1700	0	36
4698	483	1700	0	36
4701	483	1700	0	35
4704	484	1699	0	35
4707	484	1700	0	38
4710	483	1700	0	39
4713	482	1700	0	39
4716	482	1700	0	39
4719	483	1699	0	38
4722	484	1699	0	39
4725	483	1700	0	40
4728	483	1700	0	39
4731	484	1699	0	38
4734	484	1699	0	39
4737	484	1699	0	39
4740	485	1698	0	39
4743	484	1699	0	39
4746	484	1699	0	40
4749	483	1699	0	40
4752	483	1699	0	41
4755	483	1700	0	41
4758	483	1700	0	42
4761	483	1700	0	42
4764	482	1700	0	42
4767	482	1700	0	41
4770	482	1700	0	42
4773	482	1700	0	42
4776	482	1700	0	41
4779	482	1700	0	41
4782	481	1701	0	42
4785	482	1701	0	43
4788	481	1700	0	43
4791	481	1700	0	42
4794	481	1700	0	43
4797	481	1701	0	41
4800	481	1700	0	42
4803	481	1700	0	43
4806	481	1700	0	43
4809	481	1700	0	43
4812	481	1700	0	43
4815	481	1700	0	44
4818	481	1700	0	42
4821	481	1700	0	42
4824	481	1701	0	41
4827	482	1700	0	41
4830	481	1700	0	41
4833	482	1699	0	43
4836	482	1699	0	42
4839	482	1700	0	42
4842	481	1700	0	43
4845	482	1700	0	44
4848	481	1700	0	44
4851	481	1700	0	43
4854	481	1700	0	41
4857	481	1700	0	42
4860	481	1700	0	42
4863	481	1700	0	42
4866	481	1700	0	41
4869	481	1700	0	42
4872	482	1699	0	42
4875	481	1700	0	43
4878	481	1700	0	42
4881	481	1700	0	42
4884	481	1700	0	42
4887	480	1700	0	42
4890	480	1700	0	41
4893	479	1701	0	41
4896	480	1700	0	42
4899	481	1701	0	39
4902	480	1701	0	35
4905	481	1701	0	33
4908	481	1701	0	33
4911	479	1701	0	35
4914	480	1701	0	35
4917	479	1700	0	38
4920	479	1700	0	38
4923	479	1699	0	38
4926	479	1699	0	40
4929	479	1699	0	41
4932	479	1699	0	44
4935	478	1699	0	45
4938	478	1699	0	45
4941	479	1698	0	46
4944	479	1699	0	45
4947	478	1699	0	45
4950	478	1699	0	45
4953	478	1700	0	44
4956	478	1700	0	45
4959	478	1699	0	46
4962	478	1699	0	46
4965	478	1699	0	45
4968	477	1700	0	44
4971	477	1700	0	44
4974	477	1699	0	45
4977	477	1699	0	46
4980	476	1699	0	46
4983	477	1698	0	45
4986	476	1699	0	49
4989	476	1699	0	47
4992	476	1699	0	47
4995	476	1699	0	47
4998	476	1699	0	46
5001	476	1699	0	45
5004	476	1699	0	45
5007	477	1698	0	42
5010	476	1699	0	42
5013	476	1699	0	45
5016	476	1699	0	44
5019	475	1700	0	45
5022	476	1699	0	43
5025	476	1699	0	43
5028	475	1699	0	42
5031	475	1699	0	43
5034	476	1699	0	43
5037	476	1699	0	40
5040	475	1700	0	43
5043	475	1700	0	42
5046	475	1700	0	42
5049	475	1699	0	42
5052	475	1700	0	43
5055	475	1700	0	43
5058	476	1699	0	41
5061	475	1700	0	43
5064	475	1700	0	41
5067	474	1700	0	40
5070	475	1700	0	38
5073	474	1700	0	40
5076	474	1700	0	43
5079	474	1700	0	43
5082	474	1700	0	43
5085	474	1699	0	43
5088	474	1699	0	42
5091	474	1699	0	42
5094	475	1699	0	42
5097	475	1699	0	42
5100	474	1699	0	43
5103	474	1699	0	44
5106	474	1699	0	43
5109	474	1699	0	43
5112	475	1699	0	42
5115	475	1699	0	41
5118	475	1699	0	42
5121	474	1699	0	43
5124	475	1699	0	42
5127	475	1699	0	42
5130	475	1699	0	41
5133	475	1699	0	40
5136	476	1699	0	40
5139	476	1699	0	40
5142	475	1699	0	40
5145	476	1699	0	38
5148	476	1699	0	39
5151	476	1699	0	39
5154	476	1699	0	41
5157	477	1699	0	42
5160	477	1700	0	44
5163	476	1700	0	44
5166	476	1701	0	44
5169	476	1701	0	44
5172	477	1701	0	41
5175	480	1700	0	42
5178	482	1699	0	43
5181	483	1699	0	45
5184	484	1699	0	43
5187	485	1700	0	42
5190	485	1700	0	41
5193	485	1700	0	46
5196	485	1700	0	47
5199	486	1697	0	47
5202	486	1696	0	43
5205	486	1695	0	46
5208	486	1695	0	47
5211	487	1696	0	48
5214	488	1696	0	47
5217	488	1696	0	47
5220	488	1696	0	49
5223	487	1696	0	51
5226	488	1695	0	57
5229	487	1694	0	60
5232	487	1692	0	65
5235	487	1693	0	68
5238	488	1692	0	70
5241	490	1691	0	73
5244	490	1692	0	74
5247	490	1692	0	76
5250	489	1693	0	76
5253	489	1692	0	76
5256	488	1692	0	73
5259	487	1693	0	71
5262	487	1693	0	69
5265	487	1693	0	68
5268	487	1692	0	66
5271	487	1693	0	61
5274	486	1693	0	62
5277	484	1692	0	60
5280	483	1694	0	61
5283	482	1697	0	59
5286	480	1699	0	58
5289	479	1700	0	57
5292	478	1700	0	55
5295	475	1702	0	56
5298	473	1704	0	54
5301	472	1704	0	54
5304	471	1705	0	51
5307	469	1707	0	51
5310	468	1707	0	51
5313	468	1707	0	51
5316	467	1707	0	52
5319	467	1707	0	52
5322	466	1707	0	51
5325	465	1707	0	50
5328	465	1707	0	50
5331	464	1707	0	47
5334	464	1708	0	43
5337	462	1710	0	39
5340	460	1712	0	37
5343	460	1712	0	36
5346	460	1713	0	37
5349	459	1713	0	36
5352	459	1713	0	34
5355	459	1713	0	33
5358	459	1713	0	35
5361	459	1713	0	34
5364	459	1712	0	34
5367	458	1712	0	33
5370	459	1713	0	34
5373	459	1713	0	34
5376	458	1712	0	33
5379	459	1712	0	34
5382	458	1711	0	32
5385	457	1710	0	34
5388	457	1710	0	36
5391	456	1709	0	36
5394	456	1709	0	35
5397	455	1709	0	36
5400	455	1709	0	36
5403	455	1709	0	37
5406	455	1709	0	38
5409	455	1709	0	37
5412	455	1709	0	38
5415	455	1709	0	36
5418	455	1709	0	37
5421	455	1709	0	36
5424	455	1709	0	36
5427	455	1709	0	37
5430	455	1709	0	37
5433	455	1709	0	37
5436	455	1709	0	35
5439	455	1709	0	36
5442	455	1709	0	36
5445	454	1709	0	37
5448	454	1709	0	36
5451	454	1709	0	37
5454	454	1709	0	36
5457	454	1709	0	37
5460	454	1709	0	37
5463	454	1709	0	38
5466	454	1709	0	37
5469	454	1709	0	37
5472	454	1709	0	37
5475	454	1709	0	36
5478	454	1709	0	37
5481	454	1709	0	36
5484	454	1709	0	37
5487	454	1709	0	35
5493	461	1707	0	209
5502	455	1709	0	34
5505	455	1708	0	36
5508	457	1708	0	28
5511	458	1708	0	29
5514	458	1707	0	29
5517	464	1705	0	26
5520	464	1706	0	25
5523	465	1706	0	25
5526	468	1705	0	27
5529	470	1704	0	26
5532	472	1704	0	26
5535	473	1704	0	26
5538	472	1704	0	30
5541	473	1703	0	29
5544	474	1702	0	28
5547	476	1702	0	27
5550	477	1701	0	28
5553	478	1701	0	25
5556	479	1701	0	26
5559	480	1700	0	29
5562	479	1701	0	27
5565	479	1701	0	28
5568	479	1701	0	28
5571	480	1701	0	30
5574	480	1701	0	29
5577	481	1701	0	29
5580	481	1701	0	29
5583	481	1701	0	28
5586	481	1701	0	27
5589	481	1701	0	27
5592	481	1701	0	27
5595	481	1700	0	28
5598	481	1700	0	29
5601	481	1700	0	29
5604	481	1700	0	30
5607	481	1700	0	31
5610	481	1700	0	30
5613	481	1699	0	31
5616	482	1699	0	30
5619	481	1699	0	32
5622	482	1698	0	35
5625	481	1698	0	36
5628	481	1698	0	39
5631	481	1698	0	38
5634	481	1698	0	37
5637	481	1698	0	38
5640	480	1698	0	38
5643	480	1699	0	39
5646	480	1700	0	40
5649	480	1700	0	40
5652	480	1700	0	41
5655	480	1700	0	39
5658	478	1700	0	38
5661	479	1699	0	38
5664	479	1700	0	38
5667	478	1699	0	39
5670	478	1699	0	39
5673	478	1699	0	40
5676	478	1699	0	41
5679	478	1699	0	41
5682	478	1699	0	40
5685	478	1699	0	40
5688	478	1699	0	40
5691	477	1700	0	41
5694	477	1700	0	40
5697	478	1699	0	40
5700	478	1699	0	41
5703	478	1699	0	41
5706	478	1700	0	39
5709	477	1700	0	40
5712	477	1700	0	39
5715	476	1701	0	38
5718	476	1701	0	40
5721	476	1702	0	41
5724	476	1702	0	40
5727	475	1702	0	41
5730	474	1703	0	41
5733	474	1704	0	41
5736	474	1704	0	41
5739	474	1704	0	42
5742	475	1704	0	43
5745	475	1705	0	46
5748	476	1705	0	46
5751	476	1705	0	45
5754	475	1705	0	44
5757	474	1707	0	47
5760	475	1708	0	52
5763	475	1710	0	51
5766	474	1711	0	53
5769	475	1711	0	52
5772	475	1712	0	50
5775	475	1712	0	51
5778	474	1712	0	51
5781	474	1713	0	52
5784	473	1713	0	53
5787	473	1713	0	53
5790	473	1714	0	53
5793	473	1714	0	52
5796	473	1714	0	49
5799	472	1714	0	48
5802	472	1715	0	50
5805	472	1714	0	52
5808	472	1714	0	50
5811	472	1714	0	53
5814	475	1715	0	60
5817	476	1715	0	60
5820	476	1716	0	60
5823	476	1718	0	62
5826	475	1723	0	65
5829	476	1721	0	64
5832	475	1725	0	67
5835	476	1724	0	63
5838	476	1724	0	64
5841	474	1727	0	73
5844	474	1731	0	76
5847	474	1733	0	68
5850	475	1737	0	61
5853	477	1736	0	242
5856	478	1735	0	242
5859	478	1733	0	57
5862	479	1729	0	55
5865	480	1730	0	51
5868	480	1729	0	50
5871	480	1730	0	53
5874	477	1729	0	47
5877	476	1730	0	43
5880	477	1729	0	35
5883	479	1729	0	28
5886	479	1729	0	26
5889	479	1728	0	21
5892	480	1728	0	20
5895	480	1729	0	13
5898	481	1728	0	9
5901	481	1728	0	8
5904	480	1728	0	8
5907	479	1727	0	6
5910	479	1726	0	5
5913	479	1725	0	6
5916	478	1725	0	9
5919	477	1725	0	8
5922	477	1724	0	9
5925	476	1723	0	9
5928	476	1723	0	8
5931	476	1723	0	9
5934	476	1723	0	8
5937	477	1723	0	9
5940	476	1721	0	7
5943	476	1720	0	4
5946	477	1720	0	1
5949	480	1719	0	2
5952	481	1717	0	4
5955	483	1716	0	3
5958	485	1715	0	0
5961	484	1714	0	357
5964	485	1714	0	353
5967	485	1714	0	352
5970	486	1714	0	352
5973	486	1715	0	352
5976	486	1715	0	352
5979	486	1715	0	352
5982	486	1714	0	352
5985	486	1714	0	351
5988	486	1714	0	351
5991	486	1714	0	350
5994	486	1714	0	349
5997	486	1713	0	350
6000	486	1713	0	351
6003	486	1713	0	351
6006	486	1712	0	351
[truncated: 995 more rows]
