# Supplementary material for: Markerless tracking of an entire honey bee colony
Source: Nat Commun. 2021 Mar 19;12:1733. doi: 10.1038/s41467-021-21769-1 (PMC7979864; doi:10.1038/s41467-021-21769-1)
Supplement: Supplementary file 4 — Description of Additional Supplementary Files [file 41467_2021_21769_MOESM4_ESM.zip › raw_source/fig_5_sup_fig_21_22/S1_trajectories/000858.txt]

0	1877	208	0	23
3	1877	208	0	23
6	1877	207	0	21
9	1877	207	0	19
12	1878	207	0	22
15	1879	207	0	20
18	1879	207	0	20
21	1879	206	0	17
24	1879	207	0	18
27	1879	207	0	21
30	1879	206	0	20
33	1879	206	0	22
36	1878	206	0	17
39	1879	206	0	22
42	1879	206	0	22
45	1879	206	0	21
48	1879	206	0	22
51	1879	206	0	24
54	1879	206	0	24
57	1879	206	0	23
60	1879	205	0	21
63	1879	205	0	21
66	1879	206	0	24
69	1879	205	0	20
72	1880	205	0	21
75	1879	205	0	20
78	1880	205	0	20
81	1880	205	0	19
84	1880	205	0	19
87	1880	205	0	24
90	1880	204	0	25
93	1879	204	0	26
96	1879	204	0	32
99	1879	203	0	30
102	1880	204	0	30
105	1879	204	0	31
108	1880	204	0	31
111	1880	203	0	28
114	1880	203	0	29
117	1880	203	0	29
120	1881	203	0	32
123	1881	203	0	30
126	1881	203	0	31
129	1881	203	0	31
132	1881	203	0	32
135	1881	203	0	33
138	1881	203	0	32
141	1881	203	0	34
144	1881	203	0	34
147	1881	203	0	34
150	1881	203	0	31
153	1881	203	0	32
156	1882	203	0	33
159	1882	203	0	34
162	1881	202	0	32
165	1882	202	0	35
168	1883	202	0	29
171	1883	202	0	30
174	1883	201	0	29
177	1883	201	0	25
180	1883	200	0	27
183	1883	200	0	29
186	1884	199	0	27
189	1885	199	0	26
192	1885	199	0	27
195	1885	200	0	30
198	1885	200	0	31
201	1885	200	0	31
204	1886	200	0	34
207	1886	199	0	34
210	1886	199	0	32
213	1886	199	0	33
216	1886	200	0	34
219	1886	199	0	32
222	1886	199	0	33
225	1886	199	0	32
228	1886	199	0	31
231	1887	199	0	30
234	1887	199	0	31
237	1887	199	0	27
240	1887	199	0	27
243	1887	199	0	26
246	1887	199	0	26
249	1887	199	0	26
252	1887	199	0	27
255	1887	199	0	27
258	1888	199	0	29
261	1888	199	0	29
264	1888	199	0	29
267	1888	199	0	31
270	1888	199	0	33
273	1888	199	0	27
276	1888	199	0	26
279	1888	199	0	26
282	1888	199	0	24
285	1888	199	0	24
288	1889	199	0	24
291	1888	199	0	25
294	1889	199	0	25
297	1888	199	0	25
300	1888	199	0	25
303	1888	199	0	25
306	1888	199	0	25
309	1888	199	0	25
312	1888	199	0	25
315	1889	199	0	24
318	1889	199	0	26
321	1889	199	0	27
324	1889	198	0	25
327	1889	198	0	23
330	1889	198	0	26
333	1889	198	0	29
336	1890	198	0	26
339	1890	198	0	25
342	1890	198	0	26
345	1891	198	0	19
354	1890	197	0	24
357	1888	197	0	31
360	1887	197	0	33
363	1886	197	0	30
366	1885	195	0	37
369	1884	194	0	47
372	1884	192	0	50
375	1885	191	0	48
378	1885	191	0	46
381	1885	191	0	45
384	1886	191	0	47
387	1885	191	0	47
390	1885	192	0	45
393	1885	191	0	45
396	1885	191	0	43
399	1885	191	0	43
402	1884	190	0	43
405	1884	189	0	48
408	1884	189	0	49
411	1884	190	0	45
414	1884	190	0	46
417	1886	191	0	42
420	1887	191	0	40
423	1887	191	0	44
426	1887	191	0	43
429	1888	191	0	45
432	1888	191	0	42
435	1888	191	0	43
438	1888	190	0	43
441	1887	190	0	47
444	1887	190	0	52
447	1886	189	0	50
450	1886	189	0	52
453	1886	189	0	53
456	1885	188	0	56
459	1885	188	0	56
462	1885	188	0	56
465	1886	188	0	54
468	1887	188	0	53
471	1887	188	0	56
474	1887	188	0	54
477	1888	188	0	55
480	1888	188	0	52
483	1888	188	0	48
486	1887	187	0	43
489	1887	187	0	45
492	1888	187	0	46
495	1888	187	0	47
498	1889	187	0	49
501	1889	187	0	46
504	1888	187	0	43
507	1888	187	0	48
510	1888	187	0	49
513	1887	187	0	48
516	1888	185	0	58
519	1889	186	0	60
522	1889	185	0	64
525	1888	185	0	66
528	1888	186	0	60
531	1888	185	0	61
534	1888	186	0	57
537	1887	185	0	59
540	1887	185	0	67
543	1887	185	0	66
546	1888	185	0	58
549	1889	184	0	61
552	1889	184	0	62
555	1890	184	0	57
558	1890	184	0	54
561	1891	184	0	53
564	1890	185	0	51
567	1891	185	0	48
570	1892	184	0	45
573	1892	184	0	43
576	1892	183	0	41
579	1892	183	0	41
582	1891	183	0	43
585	1891	183	0	40
588	1891	182	0	40
591	1892	182	0	40
594	1892	183	0	42
597	1892	183	0	45
600	1892	183	0	39
603	1892	183	0	39
606	1893	182	0	34
609	1893	182	0	29
612	1894	183	0	28
615	1893	183	0	29
618	1893	182	0	32
621	1893	182	0	29
624	1893	182	0	22
627	1890	183	0	27
630	1888	185	0	32
633	1887	188	0	36
636	1886	188	0	35
639	1885	190	0	39
642	1885	191	0	37
645	1885	191	0	37
648	1884	191	0	34
651	1885	191	0	31
654	1885	190	0	33
657	1885	189	0	35
660	1886	190	0	34
663	1886	189	0	34
666	1886	189	0	31
669	1886	189	0	35
672	1887	189	0	32
675	1887	187	0	31
678	1888	187	0	30
681	1888	187	0	28
684	1889	187	0	26
687	1889	186	0	26
690	1889	186	0	25
693	1889	186	0	27
696	1889	185	0	28
699	1889	185	0	29
702	1888	185	0	28
705	1888	185	0	29
708	1889	184	0	26
711	1888	184	0	28
714	1889	184	0	27
717	1889	184	0	29
720	1888	184	0	28
723	1889	185	0	24
726	1889	184	0	26
729	1889	184	0	27
732	1889	184	0	29
735	1889	184	0	26
738	1890	184	0	23
741	1890	184	0	22
744	1889	184	0	21
747	1889	185	0	25
750	1889	185	0	23
753	1889	185	0	20
756	1889	185	0	18
759	1889	185	0	19
762	1889	184	0	21
765	1889	183	0	23
768	1889	183	0	21
771	1888	183	0	23
774	1887	181	0	27
777	1886	181	0	26
780	1886	180	0	22
783	1886	181	0	21
786	1885	180	0	21
789	1885	179	0	23
792	1885	179	0	24
795	1884	179	0	26
798	1884	179	0	25
801	1885	178	0	25
804	1885	178	0	25
807	1883	179	0	26
810	1883	180	0	24
813	1884	181	0	26
816	1887	182	0	27
819	1888	183	0	31
822	1891	184	0	23
825	1893	185	0	24
828	1892	186	0	24
831	1892	186	0	23
834	1892	186	0	23
837	1893	186	0	22
840	1892	186	0	24
843	1892	186	0	25
846	1892	186	0	26
849	1892	186	0	26
852	1892	186	0	26
855	1892	186	0	26
858	1892	186	0	26
861	1893	187	0	25
864	1893	187	0	29
867	1893	188	0	29
870	1893	187	0	28
873	1893	187	0	31
876	1893	187	0	31
879	1893	187	0	31
882	1892	187	0	30
885	1893	187	0	30
888	1893	187	0	31
891	1893	187	0	28
894	1893	187	0	27
897	1894	187	0	29
900	1895	187	0	29
903	1896	187	0	30
906	1896	187	0	25
909	1896	188	0	23
912	1896	187	0	25
915	1895	188	0	25
918	1896	189	0	20
921	1895	189	0	18
924	1895	190	0	24
927	1895	190	0	24
930	1896	190	0	30
933	1896	191	0	34
936	1897	190	0	33
939	1895	191	0	35
942	1895	191	0	32
945	1891	188	0	32
948	1890	186	0	35
951	1889	183	0	34
954	1888	183	0	33
957	1888	183	0	34
960	1887	183	0	35
963	1888	182	0	35
966	1894	185	0	27
969	1894	186	0	28
972	1895	186	0	28
975	1896	187	0	29
978	1896	187	0	26
981	1895	187	0	26
984	1895	186	0	25
987	1895	186	0	24
990	1895	186	0	27
993	1894	187	0	28
996	1895	187	0	31
999	1895	187	0	28
1002	1896	186	0	31
1005	1896	187	0	29
1008	1895	187	0	30
1011	1894	184	0	34
1014	1893	183	0	33
1017	1892	183	0	33
1020	1893	183	0	33
1023	1893	185	0	32
1026	1896	186	0	24
1029	1897	186	0	27
1032	1896	186	0	28
1035	1894	185	0	30
1038	1892	185	0	32
1041	1891	184	0	32
1044	1890	184	0	34
1047	1889	183	0	39
1050	1888	184	0	42
1053	1888	184	0	38
1056	1890	185	0	27
1059	1891	186	0	23
1062	1891	185	0	27
1065	1890	183	0	35
1068	1890	183	0	36
1071	1890	183	0	36
1074	1890	183	0	34
1077	1890	182	0	37
1080	1889	183	0	40
1083	1888	183	0	40
1086	1889	184	0	39
1089	1890	184	0	38
1092	1892	185	0	31
1095	1892	184	0	32
1098	1889	183	0	33
1101	1890	182	0	30
1104	1892	183	0	30
1107	1892	184	0	29
1110	1892	184	0	30
1113	1892	184	0	26
1116	1893	183	0	27
1119	1893	183	0	28
1122	1892	183	0	29
1125	1893	183	0	29
1128	1893	183	0	29
1131	1894	183	0	28
1134	1895	182	0	24
1137	1895	182	0	28
1140	1895	180	0	30
1143	1894	179	0	34
1146	1895	180	0	30
1149	1895	181	0	35
1152	1895	181	0	38
1155	1895	181	0	38
1158	1896	181	0	36
1161	1896	181	0	37
1164	1896	181	0	36
1167	1897	182	0	33
1170	1898	182	0	28
1173	1898	182	0	28
1176	1898	182	0	26
1179	1898	182	0	26
1182	1898	182	0	27
1185	1898	182	0	31
1188	1897	182	0	35
1191	1896	181	0	36
1194	1894	181	0	43
1197	1893	181	0	43
1200	1892	176	0	46
1203	1892	177	0	42
1206	1892	176	0	36
1209	1892	177	0	35
1212	1891	175	0	37
1215	1894	176	0	29
1218	1896	176	0	27
1221	1896	176	0	25
1224	1896	175	0	24
1227	1896	175	0	25
1230	1896	176	0	24
1233	1895	176	0	25
1236	1895	176	0	25
1239	1894	176	0	22
1242	1894	175	0	27
1245	1896	176	0	13
1248	1896	176	0	16
1251	1896	176	0	18
1254	1896	176	0	16
1257	1896	175	0	15
1260	1896	176	0	22
1263	1897	176	0	20
1266	1897	176	0	20
1269	1896	176	0	20
1272	1896	175	0	25
1275	1895	175	0	27
1278	1896	175	0	27
1281	1896	176	0	27
1284	1897	176	0	24
1287	1897	176	0	22
1290	1894	176	0	33
1293	1896	174	0	29
1296	1896	175	0	27
1299	1897	175	0	24
1302	1898	175	0	24
1305	1898	175	0	26
1308	1898	174	0	23
1311	1898	174	0	24
1314	1898	175	0	22
1317	1897	175	0	23
1320	1898	173	0	28
1323	1899	175	0	21
1326	1899	175	0	19
1329	1899	174	0	21
1332	1897	173	0	23
1335	1898	174	0	19
1338	1899	175	0	14
1341	1898	174	0	24
1344	1898	171	0	32
1347	1898	173	0	21
1350	1898	174	0	24
1353	1899	174	0	19
1356	1899	175	0	16
1362	1898	173	0	23
1365	1898	172	0	29
1368	1898	173	0	29
1371	1902	175	0	21
1383	1903	177	0	32
1386	1903	176	0	33
1389	1903	176	0	32
1392	1903	177	0	32
1395	1902	177	0	33
1398	1900	178	0	35
1401	1898	177	0	40
1404	1897	177	0	43
1407	1900	176	0	38
1410	1901	175	0	30
1413	1901	174	0	30
1416	1901	172	0	34
1419	1901	172	0	36
1422	1901	172	0	35
1425	1900	174	0	31
1428	1898	175	0	29
1431	1897	175	0	32
1434	1897	174	0	34
1437	1897	174	0	32
1440	1898	173	0	33
1443	1899	172	0	29
1446	1899	170	0	29
1449	1897	168	0	34
1452	1896	166	0	45
1455	1896	165	0	46
1458	1900	169	0	29
1461	1901	170	0	30
1464	1900	170	0	30
1467	1900	167	0	38
1470	1899	168	0	30
1473	1899	167	0	27
1476	1899	166	0	26
1479	1898	166	0	27
1482	1898	166	0	24
1485	1899	166	0	23
1488	1896	165	0	39
1491	1897	165	0	46
1494	1896	166	0	49
1497	1897	167	0	44
1500	1899	168	0	38
1503	1897	168	0	36
1506	1900	169	0	27
1509	1900	169	0	31
1512	1900	169	0	36
1515	1900	169	0	32
1518	1900	168	0	32
1521	1902	169	0	37
1524	1902	168	0	37
1527	1902	168	0	38
1530	1902	169	0	38
1533	1902	169	0	38
1536	1903	169	0	36
1545	1903	171	0	19
1548	1902	168	0	22
1551	1900	167	0	24
1554	1899	168	0	29
1557	1898	168	0	26
1560	1897	170	0	25
1563	1898	172	0	27
1566	1899	172	0	24
1569	1898	172	0	25
1572	1899	173	0	24
1575	1899	173	0	30
1578	1898	172	0	31
1581	1891	171	0	173
1584	1896	173	0	37
1587	1895	175	0	46
1590	1895	174	0	42
1593	1896	174	0	36
1596	1895	174	0	38
1599	1896	174	0	45
1602	1895	174	0	43
1605	1896	174	0	40
1608	1897	174	0	38
1611	1897	174	0	39
1614	1896	174	0	44
1617	1897	173	0	44
1620	1897	174	0	46
1623	1896	174	0	47
1626	1897	174	0	44
1629	1898	172	0	43
1632	1896	172	0	44
1635	1895	172	0	48
1638	1896	171	0	46
1641	1896	170	0	47
1644	1897	171	0	48
1647	1897	171	0	48
1650	1898	170	0	49
1653	1898	172	0	47
1656	1898	173	0	50
1659	1898	173	0	47
1662	1898	173	0	44
1665	1898	173	0	41
1668	1897	174	0	43
1671	1897	173	0	47
1674	1898	173	0	52
1677	1898	171	0	50
1680	1899	170	0	50
1683	1899	171	0	48
1686	1899	171	0	44
1689	1898	171	0	45
1692	1898	171	0	43
1695	1898	171	0	43
1698	1899	171	0	42
1701	1899	171	0	44
1704	1898	171	0	44
1707	1900	170	0	40
1710	1900	171	0	41
1713	1900	170	0	39
1716	1900	171	0	43
1719	1899	171	0	44
1722	1899	171	0	45
1725	1899	171	0	42
1728	1899	170	0	40
1731	1899	170	0	40
1734	1898	171	0	43
1737	1898	170	0	46
1740	1899	170	0	44
1743	1899	169	0	39
1746	1899	170	0	37
1749	1899	169	0	44
1752	1899	170	0	41
1755	1899	169	0	47
1758	1898	170	0	44
1761	1898	171	0	42
1764	1898	171	0	41
1767	1899	172	0	40
1770	1898	172	0	44
1773	1898	172	0	45
1776	1898	171	0	42
1779	1899	170	0	43
1782	1898	171	0	46
1785	1898	172	0	45
1788	1899	172	0	45
1791	1899	171	0	45
1794	1898	172	0	50
1797	1899	171	0	48
1800	1899	172	0	46
1803	1899	171	0	43
1806	1899	172	0	47
1809	1899	172	0	48
1812	1899	171	0	47
1815	1898	171	0	43
1818	1899	171	0	44
1821	1899	172	0	48
1824	1898	171	0	49
1827	1898	171	0	52
1830	1898	173	0	52
1833	1897	174	0	54
1836	1896	173	0	49
1839	1898	173	0	49
1842	1899	173	0	45
1845	1899	173	0	49
1848	1900	172	0	46
1851	1900	171	0	51
1854	1898	172	0	52
1857	1899	173	0	52
1860	1899	172	0	50
1863	1899	173	0	48
1866	1899	173	0	47
1869	1900	173	0	39
1872	1900	173	0	41
1875	1902	173	0	39
1878	1902	173	0	40
1881	1901	174	0	42
1884	1901	173	0	37
1887	1900	173	0	37
1890	1900	173	0	36
1893	1900	173	0	36
1896	1901	174	0	34
1899	1901	174	0	31
1902	1900	173	0	32
1905	1899	174	0	35
1908	1898	174	0	43
1911	1899	173	0	42
1914	1899	174	0	47
1917	1899	174	0	49
1920	1899	173	0	46
1923	1899	173	0	47
1926	1899	173	0	44
1929	1900	173	0	44
1932	1900	173	0	42
1935	1900	173	0	42
1938	1900	173	0	38
1941	1899	173	0	40
1944	1898	173	0	39
1947	1898	173	0	43
1950	1899	173	0	48
1953	1899	172	0	45
1956	1899	172	0	42
1959	1899	172	0	42
1962	1899	172	0	41
1965	1900	172	0	40
1968	1900	172	0	40
1971	1900	172	0	39
1974	1900	171	0	40
1977	1900	172	0	43
1980	1901	172	0	44
1983	1900	172	0	46
1986	1900	172	0	41
1989	1902	172	0	39
1992	1901	172	0	39
1995	1901	172	0	41
1998	1901	171	0	39
2001	1901	171	0	41
2004	1901	171	0	41
2007	1900	172	0	39
2010	1899	172	0	38
2013	1899	171	0	40
2016	1900	171	0	37
2019	1900	172	0	42
2022	1900	172	0	41
2025	1900	172	0	43
2028	1901	171	0	37
2031	1900	171	0	37
2034	1900	171	0	39
2037	1900	171	0	36
2040	1900	172	0	37
2043	1900	172	0	36
2046	1901	171	0	36
2049	1901	172	0	36
2052	1902	171	0	38
2055	1901	171	0	38
2058	1900	171	0	39
2061	1900	172	0	40
2064	1900	173	0	47
2067	1900	172	0	46
2070	1900	172	0	50
2073	1902	173	0	46
2076	1903	177	0	52
2094	1903	182	0	44
2097	1903	182	0	43
2100	1902	182	0	44
2103	1901	182	0	43
2106	1902	182	0	47
2109	1902	182	0	48
2112	1901	184	0	60
2115	1900	186	0	67
2118	1904	185	0	78
2124	1903	181	0	75
2130	1903	180	0	69
2133	1903	178	0	74
2136	1906	177	0	72
2139	1906	173	0	80
2142	1906	172	0	80
2145	1907	171	0	74
2148	1907	170	0	76
2151	1907	169	0	78
2154	1907	169	0	77
2157	1907	169	0	80
2160	1908	169	0	78
2163	1907	168	0	78
2166	1907	168	0	76
2169	1907	168	0	77
2172	1907	168	0	76
2175	1907	168	0	76
2178	1907	168	0	76
2181	1907	168	0	79
2184	1907	168	0	78
2187	1907	168	0	77
2190	1907	168	0	76
2193	1907	168	0	75
2196	1907	168	0	76
2199	1907	168	0	78
2202	1907	167	0	78
2205	1907	167	0	79
2208	1907	167	0	79
2211	1906	168	0	84
2214	1905	168	0	91
2217	1905	168	0	92
2220	1905	167	0	92
2223	1905	168	0	89
2226	1906	168	0	86
2229	1906	168	0	85
2232	1907	167	0	84
2235	1907	168	0	80
2238	1907	168	0	78
2241	1908	168	0	83
2244	1907	167	0	85
2247	1907	167	0	80
2250	1908	167	0	79
2253	1908	167	0	80
2256	1909	167	0	78
2259	1910	168	0	75
2262	1912	169	0	66
2265	1912	169	0	70
2268	1912	169	0	67
2271	1911	169	0	65
2274	1910	169	0	67
2277	1910	169	0	68
2280	1908	169	0	72
2283	1911	168	0	62
2286	1911	169	0	63
2289	1912	168	0	63
2292	1912	168	0	65
2295	1913	168	0	67
2298	1912	168	0	66
2301	1912	169	0	61
2304	1914	169	0	55
2307	1914	169	0	64
2310	1914	169	0	64
2313	1914	169	0	66
2316	1914	168	0	65
2319	1914	168	0	64
2322	1914	170	0	53
2325	1915	169	0	59
2328	1915	169	0	64
2331	1915	168	0	66
2334	1916	168	0	65
2337	1915	168	0	69
2340	1915	169	0	60
2343	1916	170	0	57
2346	1916	171	0	59
2349	1916	171	0	54
2352	1916	171	0	63
2355	1916	171	0	66
2358	1916	170	0	60
2361	1916	171	0	49
2364	1916	171	0	49
2367	1916	171	0	51
2370	1916	171	0	49
2373	1916	170	0	49
2376	1916	170	0	47
2379	1915	170	0	56
2382	1916	171	0	50
2385	1917	171	0	45
2388	1916	171	0	47
2391	1916	170	0	50
2394	1916	170	0	44
2397	1914	169	0	54
2400	1914	169	0	54
2403	1913	169	0	57
2406	1914	169	0	55
2409	1914	169	0	55
2412	1914	169	0	55
2415	1913	169	0	64
2418	1913	169	0	58
2421	1913	169	0	59
2424	1912	167	0	64
2427	1912	168	0	64
2430	1913	168	0	64
2433	1914	167	0	55
2436	1914	167	0	59
2439	1914	167	0	56
2442	1916	170	0	47
2445	1918	171	0	47
2448	1916	171	0	52
2451	1916	171	0	54
2454	1916	171	0	56
2457	1916	171	0	57
2460	1916	171	0	52
2463	1917	171	0	45
2466	1918	172	0	41
2469	1918	172	0	49
2472	1918	170	0	50
2475	1919	171	0	45
2478	1918	171	0	50
2481	1917	171	0	50
2484	1917	171	0	51
2487	1917	172	0	51
2490	1919	172	0	47
2493	1920	171	0	46
2496	1920	172	0	47
2499	1919	172	0	58
2502	1920	171	0	61
2505	1919	172	0	59
2508	1919	171	0	52
2511	1919	171	0	51
2514	1919	171	0	51
2517	1918	171	0	46
2520	1921	172	0	44
2523	1922	172	0	54
2526	1922	174	0	58
2529	1923	175	0	58
2532	1921	174	0	67
2535	1921	173	0	69
2538	1921	174	0	62
2541	1920	175	0	55
2544	1922	175	0	45
2547	1923	177	0	46
2550	1923	177	0	52
2553	1923	175	0	64
2556	1922	176	0	62
2559	1922	176	0	59
2562	1921	177	0	55
2565	1922	177	0	58
2568	1922	176	0	64
2571	1923	176	0	57
2574	1923	177	0	59
2577	1922	177	0	60
2580	1922	177	0	63
2583	1922	177	0	69
2586	1922	177	0	67
2589	1922	178	0	61
2592	1922	177	0	67
2595	1921	177	0	66
2598	1921	177	0	70
2601	1921	178	0	68
2604	1920	179	0	69
2607	1919	180	0	73
2610	1919	180	0	68
2613	1918	180	0	71
2616	1917	179	0	72
2619	1917	178	0	68
2622	1916	180	0	66
2625	1916	178	0	66
2628	1914	179	0	66
2631	1912	178	0	68
2634	1913	180	0	68
2637	1912	181	0	68
2640	1912	180	0	64
2643	1912	180	0	62
2646	1914	180	0	56
2649	1914	180	0	54
2652	1914	180	0	55
2655	1914	180	0	53
2658	1914	178	0	51
2661	1915	177	0	52
2664	1915	177	0	54
2667	1914	177	0	58
2670	1914	177	0	60
2673	1916	177	0	55
2676	1918	177	0	55
2679	1919	177	0	52
2682	1919	177	0	49
2685	1921	177	0	46
2688	1921	178	0	46
2691	1922	177	0	47
2694	1925	179	0	39
2697	1926	178	0	41
2700	1925	179	0	40
2703	1924	178	0	48
2706	1924	178	0	47
2709	1923	178	0	49
2712	1923	178	0	51
2715	1921	177	0	48
2718	1920	176	0	50
2721	1918	175	0	50
2724	1918	175	0	49
2727	1919	175	0	47
2730	1918	174	0	48
2733	1916	174	0	46
2736	1920	177	0	45
2739	1920	177	0	42
2742	1921	178	0	40
2745	1923	179	0	40
2748	1926	179	0	39
2751	1927	180	0	39
2754	1928	180	0	41
2757	1925	180	0	44
2760	1924	178	0	44
2763	1922	178	0	42
2766	1921	176	0	47
2769	1919	176	0	48
2772	1917	175	0	50
2775	1915	175	0	52
2778	1912	173	0	49
2781	1909	171	0	47
2784	1909	170	0	52
2787	1908	168	0	56
2790	1908	167	0	57
2793	1908	167	0	53
2796	1908	166	0	49
2799	1908	165	0	43
2802	1907	165	0	42
2805	1905	165	0	52
2808	1906	165	0	50
2811	1910	160	0	68
2814	1908	160	0	53
2817	1910	160	0	40
2820	1911	161	0	40
2823	1912	162	0	50
2826	1915	160	0	55
2829	1914	160	0	59
2832	1913	161	0	60
2835	1914	161	0	53
2838	1915	161	0	52
2841	1917	160	0	53
2844	1917	159	0	56
2847	1917	159	0	57
2850	1916	159	0	59
2853	1916	159	0	53
2856	1916	159	0	50
2859	1915	159	0	47
2862	1915	158	0	45
2865	1917	158	0	45
2868	1918	157	0	44
2871	1918	156	0	43
2874	1918	157	0	42
2877	1917	159	0	50
2880	1916	158	0	51
2883	1915	159	0	50
2886	1915	160	0	45
2889	1916	158	0	44
2892	1918	157	0	47
2895	1919	157	0	49
2898	1918	157	0	51
2901	1918	158	0	54
2904	1917	159	0	51
2907	1917	157	0	49
2910	1918	156	0	48
2913	1919	156	0	49
2916	1918	157	0	51
2919	1917	157	0	53
2922	1917	157	0	52
2925	1918	157	0	51
2928	1918	157	0	52
2931	1917	157	0	50
2934	1917	157	0	48
2937	1916	156	0	47
2940	1917	155	0	48
2943	1917	155	0	47
2946	1917	156	0	45
2949	1917	156	0	46
2952	1915	158	0	49
2955	1915	156	0	42
2958	1915	157	0	36
2961	1915	157	0	40
2964	1916	156	0	39
2967	1917	156	0	44
2970	1918	156	0	45
2973	1917	156	0	48
2976	1916	155	0	49
2979	1916	156	0	49
2982	1916	156	0	48
2985	1916	156	0	48
2988	1916	156	0	53
2991	1915	156	0	49
2994	1916	157	0	52
2997	1916	157	0	50
3000	1915	157	0	47
3003	1915	157	0	47
3006	1917	156	0	47
3009	1916	156	0	49
3012	1916	157	0	49
3015	1915	157	0	49
3018	1915	157	0	47
3021	1914	157	0	46
3024	1913	158	0	43
3027	1913	159	0	46
3030	1913	159	0	45
3033	1912	159	0	45
3036	1913	158	0	41
3039	1914	159	0	40
3042	1914	159	0	44
3045	1914	158	0	36
3048	1914	158	0	42
3051	1914	158	0	43
3054	1914	160	0	44
3057	1914	159	0	44
3060	1916	158	0	41
3063	1916	158	0	44
3066	1915	158	0	45
3069	1913	159	0	52
3072	1911	159	0	52
3075	1912	161	0	54
3078	1910	161	0	55
3081	1912	160	0	52
3084	1912	161	0	54
3087	1911	162	0	55
3090	1912	162	0	53
3093	1913	162	0	51
3096	1913	162	0	52
3099	1913	162	0	59
3102	1914	162	0	64
3105	1916	161	0	63
3108	1915	161	0	63
3111	1914	160	0	60
3114	1914	160	0	59
3117	1914	160	0	56
3120	1912	159	0	53
3123	1913	158	0	49
3126	1913	159	0	49
3129	1913	159	0	50
3132	1913	157	0	52
3135	1915	157	0	57
3138	1915	157	0	57
3141	1915	157	0	60
3144	1916	157	0	61
3147	1916	157	0	59
3150	1916	157	0	58
3153	1915	159	0	60
3156	1916	157	0	55
3159	1917	157	0	59
3162	1918	157	0	55
3165	1917	158	0	56
3168	1918	157	0	50
3171	1918	158	0	49
3174	1917	158	0	55
3177	1917	157	0	51
3180	1916	158	0	53
3183	1914	158	0	46
3186	1915	158	0	44
3189	1914	158	0	39
3192	1914	157	0	44
3195	1914	158	0	47
3198	1914	157	0	44
3201	1913	158	0	42
3204	1915	158	0	36
3207	1915	157	0	34
3210	1915	157	0	36
3213	1916	158	0	42
3216	1916	159	0	42
3219	1916	159	0	41
3222	1916	159	0	43
3225	1915	159	0	39
3228	1915	158	0	36
3231	1914	159	0	38
3234	1914	159	0	37
3237	1914	159	0	35
3240	1915	158	0	34
3243	1915	159	0	29
3246	1917	159	0	28
3249	1917	159	0	25
3252	1916	159	0	27
3255	1916	159	0	26
3258	1916	159	0	24
3261	1915	159	0	27
3264	1915	159	0	24
3267	1913	158	0	24
3270	1913	159	0	26
3273	1914	159	0	25
3276	1914	158	0	26
3279	1914	158	0	30
3282	1913	157	0	26
3285	1913	157	0	25
3288	1911	157	0	29
3291	1912	156	0	32
3294	1913	155	0	30
3297	1912	156	0	33
3300	1911	156	0	32
3303	1911	157	0	32
3306	1910	158	0	27
3309	1912	158	0	28
3312	1914	157	0	30
3315	1914	158	0	34
3318	1914	159	0	38
3321	1914	158	0	37
3324	1914	159	0	31
3327	1914	159	0	26
3330	1915	159	0	26
3333	1915	159	0	23
3336	1915	159	0	24
3339	1914	158	0	17
3342	1913	158	0	14
3345	1912	157	0	17
3348	1912	157	0	17
3351	1912	156	0	21
3354	1912	156	0	21
3357	1911	156	0	24
3360	1911	157	0	24
3363	1910	157	0	19
3366	1909	159	0	22
3369	1908	158	0	20
3372	1907	157	0	17
3375	1907	157	0	21
3378	1907	156	0	18
3381	1907	155	0	16
3384	1907	154	0	12
3387	1908	154	0	11
3390	1908	154	0	13
3393	1910	155	0	19
3396	1909	155	0	24
3399	1910	156	0	28
3402	1912	156	0	23
3405	1913	156	0	24
3408	1914	157	0	21
3411	1915	157	0	19
3414	1916	157	0	20
3417	1915	158	0	19
3420	1915	158	0	25
3423	1916	157	0	24
3426	1917	157	0	22
3429	1916	157	0	19
3432	1916	158	0	28
3435	1914	157	0	31
3438	1912	159	0	41
3441	1910	160	0	45
3444	1911	161	0	43
3447	1912	161	0	48
3450	1912	160	0	48
3453	1912	160	0	46
3456	1913	158	0	44
3459	1912	157	0	41
3462	1913	157	0	41
3465	1911	157	0	43
3468	1911	156	0	39
3471	1912	155	0	33
3474	1911	155	0	28
3477	1910	155	0	25
3480	1911	155	0	20
3483	1913	155	0	19
3486	1913	156	0	20
3489	1914	156	0	19
3492	1915	155	0	18
3495	1916	156	0	21
3498	1918	156	0	19
3501	1919	155	0	20
3504	1918	156	0	28
3507	1919	156	0	22
3510	1920	157	0	21
3513	1921	156	0	22
3516	1921	156	0	21
3519	1920	155	0	21
3522	1921	155	0	21
3525	1921	155	0	18
3528	1921	155	0	21
3531	1921	155	0	23
3534	1921	155	0	24
3537	1921	156	0	20
3540	1922	157	0	20
3543	1922	157	0	17
3546	1922	156	0	16
3549	1922	156	0	18
3552	1922	157	0	17
3555	1922	156	0	16
3558	1921	156	0	17
3561	1921	156	0	17
3564	1921	156	0	14
3567	1921	155	0	18
3570	1921	154	0	20
3573	1921	154	0	20
3576	1920	155	0	20
3579	1920	154	0	21
3582	1920	154	0	20
3585	1920	154	0	18
3588	1920	154	0	19
3591	1920	154	0	18
3594	1918	153	0	16
3597	1918	152	0	19
3600	1919	152	0	21
3603	1918	152	0	18
3606	1919	151	0	17
3609	1918	152	0	19
3612	1917	152	0	20
3615	1916	154	0	18
3618	1915	153	0	19
3621	1915	152	0	15
3624	1913	152	0	12
3627	1913	152	0	14
3630	1914	152	0	16
3633	1915	153	0	19
3636	1915	154	0	19
3639	1917	154	0	195
3642	1916	154	0	195
3645	1919	153	0	188
3648	1915	152	0	21
3651	1913	152	0	26
3654	1914	151	0	25
3657	1914	151	0	27
3660	1913	151	0	27
3663	1913	151	0	27
3666	1914	151	0	25
3669	1917	150	0	196
3672	1915	151	0	24
3675	1915	151	0	23
3678	1915	150	0	21
3681	1920	149	0	193
3684	1915	150	0	18
3687	1915	149	0	17
3690	1915	150	0	13
3693	1914	149	0	14
3696	1914	149	0	14
3699	1914	149	0	15
3702	1914	148	0	20
3705	1914	148	0	24
3708	1914	149	0	27
3711	1913	149	0	22
3714	1913	149	0	21
3717	1912	148	0	18
3720	1912	148	0	21
3723	1913	148	0	19
3726	1914	148	0	21
3729	1914	148	0	22
3732	1915	148	0	21
3735	1914	148	0	21
3738	1915	148	0	22
3741	1915	148	0	23
3744	1915	147	0	21
3747	1915	147	0	23
3750	1915	147	0	26
3753	1915	147	0	24
3756	1915	147	0	23
3759	1914	147	0	25
3762	1913	147	0	24
3765	1913	147	0	23
3768	1914	147	0	24
3771	1914	147	0	26
3774	1914	147	0	23
3777	1914	147	0	22
3780	1914	147	0	20
3783	1914	147	0	20
3786	1915	147	0	22
3789	1916	145	0	14
3792	1916	145	0	10
3795	1918	143	0	5
3798	1919	144	0	8
3801	1920	144	0	9
3804	1921	143	0	9
3807	1922	143	0	9
3810	1922	143	0	11
3813	1922	143	0	13
3816	1921	143	0	11
3819	1922	143	0	8
3822	1923	143	0	6
3825	1924	144	0	4
3828	1926	144	0	356
3831	1925	145	0	3
3834	1926	145	0	10
3837	1926	145	0	12
3840	1926	144	0	6
3843	1927	144	0	7
3846	1926	145	0	10
3849	1925	145	0	16
3852	1924	145	0	13
3855	1926	143	0	20
3858	1924	143	0	20
3861	1923	142	0	15
3864	1920	142	0	26
3867	1919	142	0	23
3870	1920	142	0	22
3873	1922	144	0	17
3876	1923	145	0	29
3879	1925	148	0	29
3882	1924	148	0	39
3885	1924	149	0	41
3888	1925	149	0	38
3891	1924	150	0	39
3894	1926	151	0	38
3897	1925	152	0	37
3900	1925	153	0	33
3903	1927	153	0	29
3906	1929	154	0	22
3909	1927	154	0	22
3912	1925	153	0	24
3915	1925	152	0	26
3918	1924	152	0	32
3921	1924	153	0	34
3924	1924	152	0	28
3927	1925	151	0	24
3930	1923	150	0	26
3933	1916	155	0	210
3936	1915	155	0	207
3939	1925	150	0	19
3942	1925	150	0	19
3945	1923	150	0	28
3948	1920	152	0	209
3951	1915	155	0	206
3954	1920	152	0	204
3957	1924	148	0	22
3960	1921	150	0	208
3963	1918	152	0	208
3966	1919	152	0	207
3969	1924	149	0	22
3972	1923	148	0	19
3975	1922	149	0	26
3978	1921	149	0	25
3981	1922	149	0	22
3984	1925	147	0	17
3987	1923	147	0	29
3990	1923	147	0	25
3993	1923	147	0	21
3996	1924	146	0	17
3999	1924	146	0	18
4002	1923	147	0	26
4005	1922	146	0	25
4008	1923	146	0	23
4011	1924	146	0	20
4014	1924	146	0	19
4017	1924	145	0	25
4020	1924	146	0	21
4023	1925	146	0	20
4026	1927	146	0	17
4029	1927	147	0	19
4032	1924	149	0	208
4035	1926	148	0	24
4038	1926	147	0	22
4041	1926	147	0	19
4044	1926	146	0	14
4047	1924	145	0	18
4050	1923	145	0	22
4053	1924	145	0	17
4056	1925	144	0	13
4059	1925	143	0	12
4062	1924	144	0	14
4065	1925	143	0	11
4068	1926	143	0	16
4071	1926	142	0	14
4074	1926	141	0	13
4077	1925	140	0	12
4080	1925	140	0	13
4083	1925	139	0	18
4086	1925	140	0	16
4089	1925	140	0	15
4092	1924	140	0	17
4095	1924	140	0	19
4098	1924	139	0	20
4101	1924	139	0	19
4104	1925	139	0	17
4107	1925	139	0	16
4110	1925	140	0	15
4113	1924	140	0	16
4116	1925	140	0	12
4119	1925	141	0	12
4122	1925	141	0	9
4125	1925	141	0	9
4128	1925	141	0	10
4131	1925	142	0	11
4134	1925	142	0	10
4137	1925	142	0	10
4140	1925	142	0	9
4143	1926	143	0	5
4146	1925	143	0	6
4149	1926	144	0	7
4152	1926	144	0	12
4155	1926	145	0	10
4158	1927	145	0	6
4161	1927	143	0	7
4164	1926	141	0	9
4167	1925	139	0	15
4170	1926	146	0	9
4173	1926	147	0	4
4176	1926	146	0	8
4179	1926	147	0	8
4182	1929	150	0	358
4185	1930	151	0	0
4188	1927	150	0	17
4191	1927	149	0	15
4194	1928	149	0	9
4197	1928	149	0	8
4200	1927	148	0	6
4203	1925	146	0	0
4206	1925	144	0	0
4209	1926	143	0	0
4212	1925	142	0	12
4215	1926	144	0	17
4218	1927	144	0	17
4221	1927	144	0	15
4224	1928	144	0	11
4227	1928	143	0	5
4230	1926	141	0	5
4233	1927	142	0	9
4236	1927	142	0	10
4239	1926	141	0	5
4242	1926	141	0	5
4245	1927	141	0	8
4248	1926	140	0	7
4251	1924	139	0	6
4254	1923	139	0	8
4257	1924	140	0	7
4260	1924	141	0	9
4263	1924	141	0	10
4266	1924	141	0	10
4269	1924	140	0	11
4272	1926	139	0	8
4275	1927	138	0	7
4278	1927	138	0	7
4281	1927	137	0	7
4284	1927	137	0	8
4287	1927	137	0	7
4290	1927	137	0	7
4293	1928	137	0	7
4296	1927	136	0	7
4299	1924	135	0	12
4302	1924	136	0	14
4305	1925	136	0	18
4308	1924	136	0	15
4311	1923	136	0	13
4314	1925	136	0	13
4317	1926	136	0	12
4320	1925	136	0	12
4323	1925	135	0	10
4326	1923	136	0	8
4329	1924	136	0	10
4332	1925	135	0	17
4335	1926	136	0	16
4338	1925	138	0	13
4341	1922	137	0	14
4344	1920	138	0	19
4347	1921	138	0	24
4350	1921	138	0	21
4353	1920	138	0	17
4356	1918	138	0	19
4359	1918	137	0	13
4362	1917	137	0	12
4365	1917	137	0	13
4368	1916	138	0	13
4371	1917	138	0	11
4374	1918	137	0	13
4377	1920	139	0	12
4380	1920	140	0	12
4383	1920	146	0	13
4386	1921	145	0	15
4389	1921	146	0	16
4392	1921	143	0	17
4395	1922	143	0	17
4398	1922	144	0	16
4401	1922	145	0	16
4404	1923	147	0	16
4407	1923	150	0	15
4410	1927	156	0	12
4413	1928	159	0	13
4416	1929	160	0	13
4419	1930	160	0	11
4422	1931	161	0	12
4425	1931	161	0	14
4428	1931	161	0	13
4431	1931	161	0	12
4434	1931	161	0	11
4437	1932	165	0	7
4440	1932	166	0	6
4443	1933	166	0	6
4446	1935	168	0	16
4449	1935	169	0	16
4452	1936	167	0	23
4455	1937	168	0	18
4458	1937	168	0	15
4461	1937	169	0	14
4464	1936	170	0	13
4467	1936	171	0	12
4470	1937	171	0	11
4473	1937	171	0	11
4476	1937	171	0	12
4479	1937	171	0	13
4482	1937	168	0	15
4485	1936	163	0	28
4488	1936	167	0	19
4491	1935	166	0	19
4494	1936	166	0	15
4497	1936	164	0	16
4500	1935	162	0	11
4503	1934	161	0	12
4506	1934	159	0	12
4509	1933	162	0	15
4512	1933	162	0	17
4515	1933	162	0	19
4518	1933	161	0	20
4521	1931	163	0	15
4524	1931	162	0	20
4527	1931	162	0	23
4530	1931	162	0	23
4533	1932	162	0	23
4536	1932	162	0	24
4539	1933	161	0	22
4542	1933	161	0	22
4545	1933	161	0	24
4548	1933	162	0	23
4551	1934	157	0	6
4554	1933	156	0	3
4557	1933	156	0	6
4560	1933	156	0	6
4563	1934	154	0	8
4566	1934	151	0	14
4569	1934	152	0	12
4572	1934	152	0	11
4575	1934	152	0	14
4578	1932	149	0	13
4581	1932	149	0	19
4584	1932	148	0	20
4587	1932	147	0	17
4590	1932	148	0	22
4593	1933	147	0	23
4596	1933	148	0	22
4599	1932	148	0	18
4602	1933	147	0	13
4605	1931	148	0	19
4608	1933	147	0	20
4611	1933	147	0	22
4614	1932	146	0	24
4617	1931	147	0	22
4620	1935	150	0	15
4623	1935	150	0	16
4626	1934	149	0	17
4629	1934	148	0	17
4632	1934	148	0	18
4635	1933	150	0	18
4638	1933	152	0	22
4641	1933	152	0	24
4644	1933	153	0	29
4647	1933	154	0	26
4650	1933	154	0	21
4653	1934	156	0	18
4656	1934	156	0	20
4659	1934	156	0	19
4662	1935	157	0	14
4665	1935	156	0	16
4668	1935	155	0	13
4671	1936	155	0	13
4674	1936	155	0	12
4677	1937	155	0	9
4680	1936	155	0	10
4683	1936	156	0	11
4686	1937	155	0	11
4689	1935	155	0	12
4692	1936	156	0	14
4695	1936	156	0	15
4698	1935	155	0	12
4701	1935	154	0	12
4704	1935	155	0	13
4707	1935	155	0	10
4710	1935	155	0	13
4713	1934	155	0	14
4716	1933	154	0	10
4719	1933	153	0	10
4722	1933	154	0	8
4725	1933	155	0	6
4728	1933	155	0	9
4731	1933	157	0	9
4734	1933	157	0	8
4737	1933	157	0	10
4740	1934	158	0	4
4743	1935	158	0	6
4746	1935	157	0	3
4749	1934	157	0	7
4752	1933	157	0	11
4755	1933	158	0	9
4758	1933	159	0	4
4761	1935	161	0	9
4764	1935	161	0	10
4767	1935	162	0	11
4770	1935	162	0	11
4773	1934	161	0	8
4776	1933	161	0	11
4779	1934	161	0	10
4782	1934	160	0	11
4785	1933	158	0	9
4788	1933	156	0	7
4791	1932	155	0	6
4794	1931	155	0	6
4797	1930	155	0	8
4800	1930	154	0	7
4803	1930	154	0	7
4806	1930	153	0	9
4809	1931	153	0	9
4812	1931	153	0	10
4815	1931	152	0	10
4818	1930	153	0	12
4821	1930	152	0	12
4824	1930	152	0	11
4827	1929	151	0	14
4830	1928	151	0	19
4833	1928	151	0	20
4836	1930	155	0	12
4839	1930	156	0	14
4842	1929	156	0	15
4845	1929	156	0	16
4848	1930	157	0	10
4851	1931	158	0	0
4854	1933	159	0	358
4857	1933	160	0	2
4860	1934	160	0	5
4863	1936	160	0	6
4866	1937	160	0	7
4869	1936	161	0	9
4872	1936	161	0	10
4875	1934	161	0	13
4878	1932	161	0	14
4881	1931	160	0	15
4884	1932	159	0	16
4887	1933	159	0	20
4890	1934	159	0	21
4893	1934	158	0	23
4896	1934	158	0	23
4899	1934	159	0	13
4902	1934	158	0	9
4905	1934	158	0	8
4908	1934	157	0	10
4911	1934	157	0	9
4914	1935	155	0	11
4917	1936	154	0	11
4920	1937	155	0	13
4923	1937	155	0	14
4926	1937	156	0	13
4929	1936	156	0	15
4932	1937	156	0	15
4935	1935	158	0	19
4938	1936	158	0	14
4941	1935	159	0	12
4944	1934	159	0	12
4947	1935	160	0	11
4950	1935	161	0	8
4953	1935	162	0	9
4956	1936	161	0	12
4959	1934	161	0	11
4962	1933	159	0	12
4965	1931	157	0	11
4968	1931	157	0	9
4971	1931	156	0	11
4974	1931	155	0	12
4977	1931	155	0	9
4980	1931	155	0	8
4983	1931	155	0	9
4986	1932	155	0	7
4989	1931	155	0	8
4992	1931	155	0	8
4995	1933	157	0	5
4998	1934	158	0	8
5001	1934	160	0	11
5004	1931	160	0	17
5007	1928	159	0	20
5010	1929	161	0	24
5013	1928	161	0	23
5016	1928	161	0	19
5019	1925	163	0	19
5022	1925	163	0	17
5025	1924	163	0	17
5028	1925	162	0	16
5031	1927	161	0	20
5034	1928	162	0	21
5037	1930	162	0	25
5040	1930	163	0	23
5043	1931	164	0	12
5046	1931	163	0	10
5049	1930	161	0	10
5052	1930	159	0	11
5055	1930	157	0	10
5058	1931	156	0	16
5061	1931	156	0	15
5064	1932	156	0	15
5067	1931	156	0	16
5070	1929	156	0	11
5073	1925	157	0	11
5076	1923	155	0	15
5079	1921	155	0	17
5082	1919	155	0	22
5085	1919	154	0	21
5088	1918	153	0	24
5091	1918	152	0	24
5094	1915	152	0	19
5097	1915	152	0	16
5100	1915	151	0	16
5103	1915	151	0	14
5106	1914	151	0	16
5109	1915	152	0	18
5112	1915	151	0	13
5115	1915	151	0	14
5118	1915	151	0	15
5121	1914	151	0	13
5124	1914	151	0	15
5127	1915	152	0	16
5130	1915	152	0	16
5133	1915	152	0	17
5136	1915	152	0	16
5139	1915	153	0	12
5142	1915	152	0	15
5145	1916	152	0	12
5148	1919	150	0	7
5151	1924	153	0	150
5154	1919	149	0	6
5157	1918	149	0	6
5160	1918	150	0	9
5163	1918	149	0	11
5166	1924	150	0	160
5169	1918	149	0	1
5172	1919	152	0	4
5175	1919	151	0	5
5178	1920	151	0	5
5181	1921	154	0	354
5184	1921	154	0	355
5187	1922	152	0	356
5190	1922	153	0	354
5193	1923	153	0	358
5196	1923	153	0	357
5199	1923	153	0	356
5202	1924	154	0	354
5205	1925	154	0	354
5208	1924	151	0	358
5211	1926	150	0	1
5214	1927	158	0	2
5217	1926	155	0	15
5220	1925	155	0	20
5223	1926	156	0	19
5226	1926	157	0	15
5229	1927	157	0	17
5232	1926	156	0	19
5235	1925	153	0	18
5238	1924	152	0	16
5241	1924	149	0	14
5244	1924	147	0	14
5247	1924	147	0	13
5250	1924	145	0	17
5253	1925	145	0	16
5256	1925	144	0	15
5259	1925	144	0	12
5262	1926	145	0	10
5265	1926	145	0	10
5268	1926	145	0	14
5271	1926	146	0	17
5274	1928	146	0	19
5277	1928	146	0	19
5280	1928	145	0	20
5283	1927	145	0	24
5286	1928	144	0	25
5289	1929	145	0	27
5292	1928	148	0	25
5295	1928	148	0	22
5298	1929	147	0	22
5301	1929	146	0	23
5304	1929	145	0	23
5307	1929	145	0	21
5310	1929	147	0	23
5313	1930	147	0	27
5316	1930	147	0	27
5319	1931	146	0	18
5322	1932	148	0	22
5325	1932	148	0	22
5328	1932	148	0	18
5331	1932	148	0	16
5334	1932	150	0	14
5337	1932	152	0	14
5340	1932	151	0	17
5343	1932	152	0	18
5346	1932	152	0	16
5349	1931	152	0	16
5352	1931	151	0	19
5355	1931	150	0	18
5358	1932	151	0	15
5361	1932	153	0	19
5364	1931	151	0	17
5367	1930	150	0	24
5370	1931	151	0	26
5373	1931	152	0	18
5376	1931	152	0	14
5379	1931	152	0	16
5382	1929	151	0	12
5385	1930	151	0	10
5388	1929	151	0	13
5391	1928	151	0	15
5394	1928	151	0	14
5397	1928	152	0	13
5400	1928	151	0	9
5403	1929	152	0	7
5406	1930	152	0	6
5409	1928	151	0	26
5412	1928	153	0	16
5415	1928	153	0	8
5418	1929	153	0	8
5421	1929	153	0	6
5424	1929	151	0	9
5427	1929	150	0	11
5430	1930	150	0	9
5433	1930	149	0	8
5436	1930	148	0	7
5439	1930	148	0	7
5442	1930	148	0	8
5445	1930	148	0	8
5448	1930	148	0	10
5451	1930	149	0	10
5454	1931	150	0	7
5457	1931	151	0	8
5460	1930	150	0	8
5463	1930	150	0	7
5466	1930	148	0	8
5469	1930	148	0	9
5472	1930	148	0	8
5475	1930	147	0	9
5478	1929	146	0	15
5481	1928	146	0	17
5484	1929	148	0	14
5487	1930	149	0	9
5490	1931	150	0	8
5493	1932	150	0	7
5496	1931	150	0	7
5499	1931	149	0	7
5502	1932	148	0	5
5505	1932	148	0	4
5508	1931	148	0	5
5511	1931	148	0	6
5514	1931	148	0	5
5517	1930	148	0	4
5520	1930	148	0	4
5523	1930	147	0	6
5526	1930	147	0	6
5529	1930	147	0	6
5532	1929	147	0	7
5535	1929	146	0	9
5538	1930	146	0	10
5541	1930	146	0	6
5544	1930	146	0	7
5547	1930	146	0	5
5550	1931	146	0	1
5553	1932	144	0	357
5556	1931	145	0	4
5559	1930	144	0	6
5562	1930	145	0	6
5565	1929	145	0	6
5568	1928	145	0	16
5571	1928	144	0	21
5574	1927	145	0	13
5577	1926	143	0	18
5580	1925	143	0	29
5583	1925	144	0	26
5586	1926	143	0	33
5589	1927	143	0	22
5592	1925	143	0	29
5595	1925	144	0	30
5598	1925	143	0	29
5601	1926	143	0	21
5604	1925	142	0	31
5607	1924	144	0	26
5610	1924	143	0	23
5613	1924	142	0	23
5616	1925	143	0	23
5619	1926	143	0	27
5622	1925	142	0	25
5625	1924	142	0	23
5628	1924	142	0	20
5631	1925	143	0	21
5634	1926	142	0	24
5637	1924	142	0	24
5640	1924	143	0	21
5643	1925	143	0	19
5646	1925	144	0	12
5649	1925	142	0	22
5652	1925	142	0	19
5655	1925	144	0	16
5658	1925	145	0	12
5661	1925	143	0	19
5664	1926	144	0	14
5667	1926	144	0	12
5670	1930	145	0	173
5673	1931	145	0	172
5676	1926	144	0	12
5679	1925	143	0	22
5682	1925	143	0	19
5685	1925	144	0	21
5688	1925	144	0	15
5691	1924	143	0	18
5694	1924	142	0	20
5697	1925	142	0	17
5700	1925	143	0	13
5703	1923	142	0	9
5706	1922	142	0	16
5709	1922	141	0	22
5712	1923	140	0	27
5715	1924	141	0	20
5718	1925	141	0	19
5721	1925	141	0	18
5724	1925	142	0	17
5727	1925	143	0	14
5730	1926	143	0	12
5733	1925	143	0	11
5736	1925	144	0	9
5739	1926	146	0	11
5742	1927	148	0	9
5745	1926	148	0	8
5748	1925	148	0	11
5751	1923	148	0	16
5754	1922	148	0	23
5757	1924	149	0	18
5760	1924	148	0	17
5763	1923	147	0	19
5766	1923	146	0	24
5769	1922	144	0	18
5772	1922	144	0	18
5775	1923	145	0	13
5778	1919	145	0	29
5781	1916	147	0	46
5784	1916	149	0	50
5787	1919	147	0	38
5790	1920	148	0	35
5793	1921	148	0	29
5796	1922	147	0	26
5799	1922	146	0	24
5802	1923	148	0	21
5805	1923	147	0	24
5808	1924	154	0	18
5811	1925	157	0	14
5814	1925	157	0	11
5817	1925	158	0	10
5820	1926	160	0	12
5823	1926	161	0	11
5826	1926	161	0	13
5829	1926	163	0	10
5832	1927	167	0	5
5835	1928	169	0	4
5838	1928	169	0	6
5841	1929	167	0	7
5844	1928	166	0	8
5847	1928	167	0	6
5850	1929	168	0	7
5853	1929	168	0	8
5856	1928	170	0	6
5859	1929	170	0	9
5862	1929	170	0	12
5865	1928	170	0	17
5868	1929	173	0	16
5871	1929	173	0	14
5874	1927	171	0	18
5877	1928	172	0	14
5880	1927	172	0	9
5883	1926	171	0	15
5886	1926	168	0	21
5889	1925	171	0	19
5892	1924	172	0	15
5895	1924	171	0	12
5898	1926	172	0	11
5901	1927	171	0	13
5904	1929	168	0	15
5907	1927	167	0	14
5910	1927	165	0	27
5913	1928	165	0	23
5916	1927	165	0	20
5919	1928	169	0	18
5922	1928	169	0	18
5925	1928	168	0	24
5928	1927	168	0	24
5931	1927	168	0	22
5934	1928	170	0	23
5937	1929	170	0	20
5940	1927	168	0	25
5943	1927	168	0	26
5946	1927	168	0	24
5949	1927	170	0	22
5952	1926	170	0	22
5955	1927	170	0	21
5958	1928	169	0	24
5961	1927	169	0	18
5964	1925	168	0	17
5967	1929	169	0	16
5970	1929	169	0	15
5973	1930	169	0	13
5976	1929	167	0	13
5979	1927	167	0	9
5982	1926	166	0	9
5985	1927	166	0	10
5988	1927	167	0	8
5991	1927	167	0	7
5994	1929	167	0	5
5997	1929	165	0	4
6000	1929	166	0	7
6003	1929	169	0	11
6006	1929	169	0	9
6009	1928	170	0	7
6012	1927	173	0	0
6015	1925	176	0	5
6018	1923	176	0	3
6021	1922	177	0	0
6024	1922	178	0	357
6027	1921	176	0	352
6030	1920	177	0	349
6033	1918	177	0	348
6036	1917	178	0	347
6039	1918	178	0	344
6042	1920	176	0	344
[truncated: 756 more rows]
