# Supplementary material for: Markerless tracking of an entire honey bee colony
Source: Nat Commun. 2021 Mar 19;12:1733. doi: 10.1038/s41467-021-21769-1 (PMC7979864; doi:10.1038/s41467-021-21769-1)
Supplement: Supplementary file 4 — Description of Additional Supplementary Files [file 41467_2021_21769_MOESM4_ESM.zip › raw_source/fig_5_sup_fig_21_22/S1_trajectories/000680.txt]

0	1006	514	0	145
3	1005	513	0	145
6	1007	512	0	153
9	1009	510	0	170
12	1015	506	0	187
15	1017	507	0	187
18	1019	504	0	181
21	1021	503	0	176
24	1023	503	0	176
27	1023	503	0	174
30	1022	502	0	175
33	1023	502	0	173
36	1023	502	0	172
39	1024	502	0	174
42	1024	502	0	173
45	1023	502	0	170
48	1021	502	0	170
51	1017	502	0	174
54	1015	503	0	173
57	1015	503	0	168
60	1016	503	0	170
63	1016	504	0	163
66	1015	505	0	156
69	1014	506	0	334
72	1015	505	0	339
75	1015	504	0	169
78	1017	503	0	172
81	1016	503	0	176
84	1016	503	0	177
87	1016	503	0	178
90	1016	503	0	178
93	1016	503	0	178
96	1016	503	0	179
99	1016	503	0	180
102	1016	503	0	181
105	1018	503	0	183
108	1018	503	0	181
111	1018	502	0	183
114	1019	502	0	185
117	1019	502	0	184
120	1021	502	0	178
123	1024	501	0	175
126	1029	499	0	168
129	1032	498	0	168
132	1034	498	0	167
135	1036	498	0	163
138	1038	498	0	155
141	1040	499	0	154
144	1042	500	0	153
147	1043	500	0	164
150	1047	503	0	168
153	1043	495	0	167
156	1044	495	0	168
159	1045	493	0	164
162	1049	495	0	161
165	1048	500	0	158
168	1054	504	0	144
171	1057	505	0	143
174	1059	507	0	141
177	1058	507	0	129
180	1058	509	0	126
183	1060	509	0	127
186	1060	510	0	129
189	1060	512	0	126
192	1058	512	0	122
195	1058	509	0	115
198	1058	507	0	108
201	1059	509	0	108
204	1059	513	0	107
207	1060	515	0	114
210	1061	516	0	115
213	1063	518	0	117
216	1065	518	0	114
219	1066	519	0	115
222	1066	518	0	112
225	1063	518	0	112
228	1062	519	0	115
231	1062	519	0	111
234	1063	518	0	114
237	1063	517	0	107
240	1064	518	0	107
243	1063	519	0	105
246	1063	519	0	105
249	1064	519	0	106
252	1065	519	0	104
255	1065	520	0	103
258	1065	521	0	106
261	1066	523	0	108
264	1065	522	0	106
267	1064	521	0	105
270	1063	519	0	105
273	1063	520	0	97
276	1063	520	0	103
279	1063	519	0	104
282	1064	518	0	115
285	1067	518	0	118
288	1069	520	0	113
291	1069	520	0	110
294	1069	520	0	108
297	1070	521	0	110
300	1070	521	0	115
303	1070	521	0	119
306	1067	519	0	121
309	1066	518	0	119
312	1066	517	0	121
315	1066	516	0	120
318	1067	516	0	123
321	1068	516	0	125
324	1067	516	0	122
327	1068	514	0	126
330	1070	510	0	144
333	1074	511	0	151
336	1073	509	0	153
339	1074	509	0	152
342	1076	509	0	151
345	1075	510	0	153
348	1075	511	0	155
351	1076	512	0	154
354	1077	513	0	150
357	1076	513	0	156
360	1079	514	0	159
363	1080	515	0	158
366	1079	515	0	157
369	1081	514	0	158
372	1083	514	0	163
375	1085	513	0	171
378	1086	515	0	164
381	1088	515	0	163
384	1090	519	0	162
387	1090	518	0	169
390	1090	518	0	175
393	1091	518	0	176
396	1090	518	0	178
399	1090	518	0	178
402	1093	518	0	177
405	1093	517	0	170
408	1093	517	0	171
411	1092	515	0	177
414	1093	514	0	177
417	1093	515	0	169
420	1092	516	0	164
423	1093	513	0	162
426	1092	512	0	165
429	1091	511	0	170
432	1091	512	0	172
435	1092	511	0	170
438	1091	511	0	172
441	1092	512	0	171
444	1092	515	0	173
447	1092	515	0	177
450	1092	515	0	178
453	1093	519	0	182
456	1093	524	0	177
459	1093	526	0	177
462	1094	529	0	182
465	1095	532	0	181
468	1096	534	0	184
471	1096	535	0	185
474	1095	533	0	190
477	1094	528	0	190
480	1092	524	0	187
483	1094	522	0	186
486	1097	519	0	193
489	1100	519	0	193
492	1104	521	0	191
495	1108	523	0	186
498	1110	521	0	189
501	1112	517	0	193
504	1114	517	0	187
507	1114	516	0	183
510	1115	517	0	188
513	1116	517	0	187
516	1115	515	0	184
519	1116	516	0	181
522	1117	516	0	186
525	1119	517	0	185
528	1119	517	0	185
531	1121	518	0	182
534	1120	516	0	176
537	1122	517	0	177
540	1123	517	0	178
543	1132	517	0	187
546	1133	514	0	193
549	1133	513	0	200
552	1135	512	0	205
555	1137	510	0	205
558	1139	509	0	201
561	1141	509	0	197
564	1145	511	0	202
567	1143	511	0	200
570	1141	509	0	198
573	1140	507	0	201
576	1141	507	0	201
579	1141	507	0	197
582	1141	508	0	198
585	1140	507	0	195
588	1139	507	0	195
591	1139	508	0	196
594	1139	509	0	197
597	1138	509	0	202
600	1139	508	0	213
603	1138	509	0	212
606	1138	509	0	210
609	1139	510	0	208
612	1138	510	0	203
615	1138	511	0	199
618	1137	512	0	197
621	1135	513	0	195
624	1135	513	0	194
627	1135	513	0	200
630	1134	513	0	203
633	1133	514	0	204
636	1132	514	0	203
639	1132	515	0	206
642	1132	514	0	208
645	1132	514	0	218
648	1130	516	0	220
651	1128	513	0	220
654	1128	514	0	214
657	1125	514	0	208
660	1123	515	0	207
663	1123	513	0	206
666	1124	512	0	206
669	1124	510	0	202
672	1125	509	0	200
675	1126	507	0	200
678	1127	507	0	197
681	1128	506	0	194
684	1129	506	0	191
687	1129	508	0	190
690	1130	507	0	190
693	1130	506	0	190
696	1130	506	0	188
699	1131	507	0	185
702	1132	510	0	183
705	1134	515	0	178
708	1135	518	0	177
711	1134	518	0	174
714	1135	519	0	169
717	1136	518	0	165
720	1137	519	0	173
723	1137	519	0	172
726	1138	520	0	170
729	1139	518	0	169
732	1141	511	0	166
735	1138	515	0	164
738	1138	519	0	167
741	1135	520	0	165
744	1135	520	0	163
747	1135	518	0	340
750	1136	520	0	162
753	1136	520	0	157
756	1136	519	0	155
759	1134	520	0	157
762	1132	519	0	158
765	1131	520	0	341
768	1132	520	0	343
771	1132	520	0	343
774	1133	520	0	342
777	1132	519	0	346
780	1133	520	0	344
783	1135	521	0	344
786	1136	521	0	348
789	1137	522	0	342
792	1137	521	0	347
795	1138	521	0	347
798	1138	520	0	348
801	1138	520	0	347
804	1138	521	0	347
807	1138	521	0	344
810	1138	522	0	341
813	1139	522	0	164
816	1139	522	0	164
819	1139	522	0	164
822	1139	522	0	344
825	1139	521	0	165
828	1139	521	0	346
831	1139	520	0	346
834	1139	519	0	346
837	1139	519	0	342
840	1138	518	0	341
843	1137	519	0	344
846	1138	520	0	345
849	1137	522	0	160
852	1136	523	0	158
855	1136	524	0	160
858	1136	524	0	158
861	1135	524	0	158
864	1136	525	0	158
867	1136	525	0	159
870	1135	525	0	167
873	1136	525	0	172
876	1136	523	0	177
879	1135	518	0	182
882	1135	516	0	189
885	1136	515	0	192
888	1136	515	0	195
891	1135	513	0	195
894	1136	512	0	197
897	1136	512	0	198
900	1136	512	0	196
903	1136	511	0	193
906	1137	508	0	193
909	1138	508	0	192
912	1140	510	0	198
915	1140	510	0	198
918	1140	508	0	197
921	1140	509	0	193
924	1139	507	0	190
927	1139	507	0	190
930	1139	507	0	190
933	1139	508	0	190
936	1139	510	0	205
939	1141	509	0	213
942	1141	507	0	215
945	1141	506	0	218
948	1142	507	0	217
951	1143	506	0	219
954	1142	504	0	217
957	1143	503	0	216
960	1143	504	0	214
963	1143	506	0	211
966	1143	507	0	206
969	1142	507	0	204
972	1142	508	0	202
975	1141	508	0	207
978	1141	508	0	205
981	1141	508	0	205
984	1141	509	0	204
987	1140	510	0	203
990	1141	510	0	202
993	1140	511	0	202
996	1140	512	0	201
999	1140	513	0	198
1002	1139	514	0	197
1005	1139	514	0	193
1008	1139	514	0	188
1011	1139	514	0	184
1014	1138	514	0	180
1017	1139	513	0	177
1020	1140	515	0	181
1023	1140	516	0	180
1026	1138	518	0	178
1029	1138	519	0	179
1032	1137	520	0	179
1035	1136	519	0	174
1038	1136	518	0	169
1041	1137	518	0	161
1044	1138	518	0	160
1047	1138	517	0	160
1050	1140	515	0	341
1053	1141	518	0	341
1056	1140	519	0	343
1059	1139	521	0	166
1062	1138	522	0	163
1065	1138	525	0	166
1068	1138	526	0	163
1071	1138	526	0	164
1074	1139	527	0	165
1077	1141	529	0	168
1080	1142	528	0	168
1083	1141	528	0	166
1086	1140	528	0	162
1089	1139	529	0	159
1092	1139	531	0	157
1095	1138	532	0	154
1098	1139	532	0	153
1101	1138	532	0	154
1104	1138	531	0	155
1107	1139	531	0	157
1110	1138	531	0	158
1113	1138	532	0	162
1116	1138	532	0	163
1119	1138	532	0	165
1122	1140	532	0	172
1125	1141	532	0	177
1128	1141	532	0	175
1131	1140	531	0	180
1134	1140	527	0	188
1137	1139	524	0	198
1140	1138	522	0	198
1143	1139	517	0	206
1146	1140	517	0	209
1149	1140	516	0	213
1152	1140	516	0	214
1155	1139	515	0	213
1158	1140	515	0	216
1161	1140	515	0	218
1164	1140	515	0	217
1167	1140	515	0	217
1170	1139	515	0	219
1173	1138	514	0	224
1176	1138	514	0	222
1179	1137	513	0	223
1182	1137	513	0	221
1185	1137	512	0	221
1188	1137	513	0	221
1191	1137	512	0	221
1194	1137	512	0	222
1197	1137	513	0	220
1200	1137	513	0	220
1203	1138	514	0	219
1206	1139	514	0	218
1209	1139	513	0	219
1212	1139	513	0	216
1215	1139	513	0	217
1218	1139	513	0	218
1221	1139	513	0	219
1224	1138	514	0	215
1227	1138	514	0	212
1230	1137	516	0	208
1233	1138	516	0	205
1236	1137	516	0	204
1239	1138	516	0	205
1242	1137	517	0	212
1245	1136	516	0	214
1248	1137	514	0	221
1251	1138	515	0	224
1254	1137	515	0	225
1257	1137	513	0	234
1260	1135	515	0	239
1263	1133	513	0	241
1266	1132	514	0	251
1269	1131	513	0	251
1272	1130	513	0	257
1275	1130	513	0	265
1278	1131	514	0	255
1281	1133	513	0	250
1284	1136	513	0	243
1287	1138	512	0	232
1290	1140	509	0	219
1293	1143	506	0	206
1296	1146	507	0	201
1299	1147	508	0	205
1302	1147	511	0	208
1305	1146	511	0	210
1308	1147	511	0	209
1311	1148	512	0	206
1314	1152	512	0	208
1317	1155	512	0	212
1320	1156	511	0	212
1323	1157	511	0	212
1326	1158	512	0	209
1329	1158	512	0	209
1332	1158	512	0	208
1335	1159	513	0	208
1338	1158	512	0	205
1341	1157	513	0	204
1344	1156	514	0	201
1347	1155	514	0	202
1350	1153	516	0	200
1353	1151	517	0	190
1356	1151	519	0	188
1359	1150	519	0	187
1362	1147	519	0	186
1365	1144	520	0	179
1368	1143	519	0	176
1371	1142	520	0	172
1374	1142	524	0	165
1377	1143	527	0	162
1380	1145	526	0	159
1383	1146	528	0	159
1386	1146	531	0	156
1389	1147	533	0	150
1392	1146	533	0	147
1395	1146	534	0	146
1398	1147	534	0	145
1401	1148	535	0	148
1404	1150	534	0	149
1407	1150	535	0	150
1410	1151	537	0	147
1413	1152	537	0	146
1416	1154	537	0	153
1419	1155	535	0	155
1422	1156	533	0	150
1425	1156	535	0	141
1428	1157	536	0	132
1431	1160	536	0	129
1434	1163	536	0	134
1437	1163	536	0	132
1440	1164	539	0	133
1443	1168	540	0	135
1446	1168	543	0	127
1449	1169	546	0	128
1452	1170	546	0	127
1455	1170	547	0	127
1458	1171	547	0	121
1461	1173	548	0	123
1464	1174	549	0	127
1467	1176	549	0	130
1470	1178	550	0	136
1473	1180	552	0	135
1476	1181	553	0	134
1479	1183	554	0	134
1482	1184	555	0	130
1485	1184	557	0	126
1488	1185	557	0	125
1491	1186	558	0	123
1494	1186	559	0	123
1497	1188	562	0	121
1500	1190	567	0	125
1503	1192	567	0	129
1506	1193	565	0	127
1509	1194	566	0	123
1512	1193	566	0	119
1515	1193	568	0	118
1518	1194	570	0	119
1521	1196	571	0	116
1524	1196	571	0	117
1527	1197	571	0	122
1530	1197	571	0	124
1533	1198	573	0	116
1536	1198	575	0	113
1539	1197	576	0	109
1542	1198	576	0	110
1545	1197	576	0	111
1548	1197	578	0	107
1551	1198	578	0	106
1554	1202	580	0	106
1557	1204	582	0	109
1560	1206	584	0	113
1563	1207	586	0	115
1566	1208	587	0	119
1569	1209	589	0	123
1572	1210	589	0	123
1575	1215	587	0	229
1578	1218	588	0	240
1581	1220	588	0	57
1584	1220	589	0	238
1587	1221	591	0	246
1590	1216	597	0	124
1593	1218	603	0	117
1596	1218	607	0	118
1599	1218	608	0	120
1602	1220	610	0	128
1605	1223	611	0	132
1608	1225	610	0	135
1611	1226	610	0	138
1614	1227	610	0	137
1617	1228	612	0	138
1620	1229	612	0	136
1623	1229	612	0	136
1626	1229	612	0	131
1629	1229	612	0	131
1632	1228	613	0	129
1635	1228	613	0	132
1638	1228	614	0	133
1641	1228	614	0	133
1644	1228	613	0	131
1647	1228	611	0	126
1650	1228	611	0	125
1653	1228	612	0	127
1656	1226	612	0	127
1659	1225	612	0	127
1662	1225	611	0	128
1665	1226	610	0	132
1668	1226	610	0	135
1671	1227	610	0	137
1674	1227	610	0	146
1677	1228	609	0	150
1680	1228	608	0	150
1683	1229	607	0	150
1686	1229	605	0	149
1689	1229	602	0	148
1692	1229	602	0	152
1695	1229	602	0	149
1698	1230	601	0	148
1701	1231	603	0	148
1704	1232	606	0	149
1707	1233	609	0	145
1710	1236	615	0	141
1713	1236	618	0	140
1716	1236	618	0	142
1719	1237	619	0	145
1722	1238	619	0	147
1725	1238	619	0	139
1728	1240	623	0	135
1731	1242	623	0	138
1734	1243	622	0	140
1737	1242	620	0	143
1740	1242	618	0	148
1743	1242	618	0	144
1746	1242	618	0	143
1749	1242	617	0	144
1752	1242	617	0	139
1755	1242	616	0	135
1758	1241	616	0	133
1761	1241	616	0	130
1764	1241	616	0	131
1767	1240	617	0	133
1770	1240	618	0	130
1773	1239	617	0	130
1776	1238	616	0	126
1779	1237	617	0	123
1782	1236	616	0	122
1785	1235	615	0	130
1788	1233	612	0	134
1791	1232	609	0	143
1794	1231	607	0	153
1797	1234	607	0	343
1800	1234	607	0	170
1803	1235	608	0	171
1806	1236	609	0	172
1809	1235	609	0	171
1812	1236	610	0	171
1815	1234	610	0	164
1818	1234	609	0	157
1821	1233	609	0	156
1824	1232	610	0	152
1827	1232	610	0	145
1830	1233	611	0	139
1833	1236	614	0	133
1836	1235	613	0	131
1839	1236	611	0	134
1842	1238	610	0	138
1845	1240	609	0	143
1848	1242	608	0	154
1851	1242	608	0	155
1854	1239	608	0	155
1857	1235	609	0	149
1860	1233	613	0	137
1863	1231	615	0	126
1866	1232	619	0	116
1869	1231	621	0	107
1872	1230	620	0	110
1875	1230	621	0	110
1878	1229	619	0	109
1881	1229	619	0	108
1884	1230	622	0	111
1887	1232	625	0	105
1890	1233	622	0	108
1893	1234	617	0	118
1896	1236	618	0	131
1899	1240	621	0	135
1902	1240	626	0	144
1905	1242	624	0	139
1908	1242	620	0	142
1911	1243	620	0	143
1914	1245	620	0	138
1917	1245	621	0	137
1920	1246	621	0	134
1923	1248	619	0	131
1926	1249	614	0	144
1929	1251	612	0	151
1932	1250	609	0	158
1935	1250	608	0	166
1938	1250	608	0	169
1941	1250	608	0	170
1944	1249	608	0	167
1947	1252	610	0	171
1950	1256	610	0	176
1953	1259	611	0	177
1956	1260	611	0	178
1959	1261	612	0	182
1962	1261	612	0	184
1965	1260	611	0	184
1968	1261	611	0	180
1971	1262	612	0	179
1974	1262	613	0	357
1977	1262	612	0	176
1980	1262	612	0	177
1983	1263	613	0	179
1986	1263	614	0	182
1989	1262	614	0	183
1992	1261	614	0	186
1995	1259	614	0	187
1998	1258	613	0	180
2001	1255	614	0	359
2004	1252	615	0	180
2007	1253	616	0	178
2010	1248	617	0	177
2013	1248	618	0	176
2016	1248	619	0	167
2019	1248	618	0	160
2022	1246	619	0	160
2025	1246	621	0	155
2028	1244	624	0	148
2031	1245	627	0	138
2034	1246	627	0	137
2037	1245	627	0	139
2040	1243	627	0	141
2043	1241	625	0	153
2046	1240	624	0	177
2049	1240	620	0	189
2052	1238	618	0	191
2055	1236	617	0	188
2058	1233	616	0	186
2061	1231	616	0	193
2064	1231	615	0	211
2067	1235	617	0	225
2070	1237	618	0	226
2073	1237	619	0	237
2076	1233	615	0	294
2079	1232	614	0	294
2082	1235	615	0	295
2085	1239	619	0	253
2088	1240	619	0	253
2091	1240	619	0	254
2094	1239	616	0	254
2097	1238	614	0	246
2100	1239	616	0	249
2103	1237	614	0	250
2106	1237	611	0	243
2109	1237	610	0	240
2112	1236	609	0	237
2115	1236	609	0	236
2118	1237	610	0	235
2121	1237	611	0	239
2124	1236	612	0	240
2127	1236	612	0	241
2130	1236	611	0	240
2133	1236	611	0	243
2136	1235	611	0	244
2139	1235	614	0	240
2142	1235	617	0	241
2145	1234	617	0	240
2148	1234	618	0	242
2151	1234	618	0	244
2154	1232	620	0	246
2157	1230	619	0	246
2160	1228	616	0	238
2163	1226	615	0	228
2166	1226	617	0	201
2169	1225	615	0	199
2172	1225	616	0	206
2175	1225	616	0	223
2178	1225	614	0	221
2181	1225	614	0	221
2184	1224	616	0	225
2187	1224	620	0	228
2190	1224	622	0	231
2193	1224	617	0	230
2196	1224	611	0	228
2199	1224	609	0	223
2202	1225	612	0	223
2205	1226	617	0	216
2208	1227	618	0	213
2211	1230	623	0	207
2214	1229	626	0	199
2217	1229	622	0	204
2220	1232	624	0	199
2223	1232	622	0	194
2226	1232	622	0	196
2229	1231	622	0	196
2232	1229	622	0	193
2235	1228	621	0	186
2238	1224	616	0	176
2241	1223	615	0	165
2244	1224	616	0	155
2247	1225	615	0	137
2250	1223	616	0	133
2253	1222	618	0	129
2256	1220	619	0	126
2259	1218	616	0	121
2262	1216	616	0	114
2265	1215	616	0	108
2268	1213	618	0	101
2271	1213	618	0	90
2274	1213	620	0	87
2277	1213	620	0	88
2280	1213	620	0	89
2283	1212	620	0	90
2286	1214	617	0	93
2289	1216	616	0	93
2292	1216	617	0	96
2295	1213	617	0	94
2298	1212	616	0	92
2301	1210	616	0	90
2304	1209	612	0	80
2307	1210	610	0	82
2310	1212	608	0	85
2313	1214	608	0	92
2316	1216	610	0	104
2319	1218	612	0	107
2322	1218	611	0	114
2325	1220	610	0	121
2328	1221	608	0	123
2331	1222	607	0	124
2334	1220	608	0	122
2337	1221	608	0	125
2340	1217	609	0	126
2343	1215	608	0	142
2346	1215	605	0	150
2349	1214	603	0	154
2352	1214	603	0	155
2355	1213	603	0	153
2358	1213	603	0	154
2361	1213	602	0	155
2364	1213	602	0	158
2367	1213	602	0	160
2370	1212	602	0	158
2373	1211	601	0	158
2376	1212	601	0	161
2379	1216	602	0	151
2382	1215	601	0	155
2385	1213	601	0	157
2388	1213	601	0	158
2391	1212	601	0	160
2394	1212	602	0	160
2397	1212	602	0	157
2400	1212	603	0	162
2403	1211	601	0	168
2406	1212	601	0	169
2409	1213	602	0	169
2412	1212	603	0	167
2415	1212	604	0	165
2418	1211	604	0	168
2421	1211	604	0	170
2424	1211	605	0	172
2427	1212	605	0	171
2430	1212	605	0	170
2433	1213	605	0	174
2436	1213	606	0	177
2439	1213	606	0	176
2442	1213	606	0	175
2445	1215	606	0	176
2448	1217	606	0	178
2451	1221	606	0	178
2454	1222	606	0	182
2457	1224	606	0	181
2460	1227	605	0	183
2463	1230	608	0	185
2466	1233	610	0	185
2469	1233	610	0	179
2472	1234	610	0	176
2475	1236	612	0	174
2478	1238	613	0	176
2481	1239	614	0	178
2484	1241	613	0	180
2487	1242	611	0	183
2490	1242	610	0	184
2493	1243	610	0	185
2496	1243	609	0	185
2499	1243	609	0	185
2502	1243	610	0	184
2505	1243	610	0	183
2508	1243	612	0	180
2511	1244	614	0	179
2514	1245	614	0	179
2517	1246	613	0	181
2520	1246	612	0	181
2523	1250	612	0	179
2526	1252	610	0	176
2529	1254	612	0	175
2532	1258	613	0	172
2535	1262	613	0	351
2538	1264	614	0	171
2541	1267	620	0	169
2544	1271	621	0	343
2547	1273	621	0	349
2550	1278	621	0	355
2553	1288	617	0	191
2556	1293	618	0	191
2559	1294	621	0	185
2562	1292	623	0	357
2565	1291	625	0	344
2568	1292	628	0	346
2571	1292	628	0	346
2574	1293	627	0	346
2577	1294	626	0	346
2580	1293	626	0	344
2583	1293	625	0	346
2586	1294	625	0	349
2589	1293	625	0	351
2592	1293	623	0	3
2595	1290	623	0	4
2598	1290	623	0	186
2601	1290	623	0	188
2604	1290	623	0	186
2607	1291	623	0	2
2610	1292	623	0	357
2613	1291	624	0	346
2616	1292	624	0	347
2619	1292	626	0	339
2622	1295	624	0	344
2625	1295	624	0	347
2628	1296	624	0	352
2631	1297	624	0	358
2634	1297	623	0	2
2637	1294	622	0	3
2640	1293	621	0	194
2643	1296	620	0	193
2646	1297	618	0	192
2649	1297	617	0	193
2652	1296	618	0	198
2655	1298	617	0	207
2658	1298	617	0	211
2661	1299	617	0	214
2664	1299	617	0	215
2667	1300	616	0	213
2670	1302	617	0	214
2673	1303	617	0	216
2676	1304	617	0	217
2679	1305	617	0	222
2682	1308	616	0	226
2685	1309	616	0	224
2688	1311	615	0	221
2691	1310	614	0	220
2694	1311	613	0	222
2697	1310	613	0	219
2700	1311	613	0	218
2703	1311	613	0	221
2706	1311	612	0	222
2709	1312	612	0	221
2712	1313	612	0	222
2715	1313	612	0	223
2718	1314	612	0	222
2721	1314	612	0	222
2724	1317	610	0	222
2727	1318	610	0	217
2730	1319	609	0	214
2733	1321	608	0	211
2736	1321	608	0	207
2739	1322	607	0	211
2742	1322	606	0	211
2745	1322	607	0	211
2748	1321	607	0	209
2751	1320	607	0	210
2754	1315	607	0	205
2757	1313	611	0	210
2760	1312	613	0	215
2763	1308	616	0	216
2766	1304	616	0	214
2769	1302	617	0	216
2772	1300	616	0	208
2775	1296	615	0	200
2778	1295	616	0	200
2781	1295	618	0	195
2784	1295	620	0	195
2787	1295	620	0	206
2790	1296	621	0	207
2793	1295	621	0	208
2796	1292	624	0	207
2799	1292	624	0	202
2802	1294	623	0	192
2805	1295	623	0	188
2808	1295	623	0	5
2811	1295	623	0	3
2814	1294	624	0	354
2817	1294	624	0	358
2820	1295	625	0	359
2823	1298	623	0	0
2826	1298	628	0	343
2829	1298	629	0	340
2832	1299	629	0	339
2835	1299	630	0	342
2838	1301	630	0	345
2841	1305	631	0	345
2844	1304	631	0	342
2847	1304	631	0	341
2850	1306	631	0	342
2853	1306	632	0	337
2856	1307	632	0	339
2859	1307	632	0	338
2862	1306	631	0	343
2865	1305	632	0	344
2868	1302	631	0	349
2871	1300	631	0	353
2874	1300	630	0	354
2877	1296	625	0	356
2880	1295	624	0	5
2883	1293	626	0	199
2886	1291	625	0	209
2889	1290	624	0	217
2892	1292	625	0	223
2895	1293	624	0	225
2898	1293	622	0	225
2901	1292	617	0	210
2904	1293	617	0	209
2907	1295	617	0	213
2910	1296	615	0	211
2913	1297	615	0	213
2916	1298	615	0	216
2919	1300	613	0	222
2922	1303	612	0	228
2925	1305	614	0	232
2928	1305	614	0	229
2931	1304	614	0	229
2934	1305	614	0	226
2937	1305	613	0	227
2940	1305	613	0	225
2943	1305	612	0	223
2946	1306	611	0	216
2949	1307	610	0	214
2952	1309	608	0	219
2955	1311	608	0	220
2958	1311	608	0	221
2961	1313	607	0	224
2964	1316	607	0	222
2967	1317	607	0	222
2970	1319	606	0	219
2973	1321	606	0	214
2976	1322	606	0	211
2979	1326	606	0	211
2982	1328	604	0	208
2985	1331	603	0	200
2988	1331	603	0	201
2991	1333	603	0	203
2994	1334	602	0	200
2997	1335	602	0	199
3000	1335	601	0	200
3003	1335	600	0	197
3006	1335	601	0	197
3009	1338	599	0	200
3012	1341	597	0	203
3015	1345	595	0	209
3018	1353	593	0	218
3021	1354	593	0	218
3024	1354	591	0	233
3027	1355	591	0	239
3030	1356	591	0	238
3033	1356	591	0	239
3036	1357	592	0	229
3039	1357	593	0	213
3042	1357	594	0	209
3045	1357	593	0	209
3048	1357	593	0	211
3051	1357	594	0	212
3054	1357	593	0	222
3057	1357	591	0	229
3060	1357	591	0	218
3063	1358	591	0	209
3066	1361	589	0	208
3069	1364	588	0	212
3072	1368	588	0	215
3075	1369	587	0	214
3078	1367	588	0	215
3081	1358	589	0	207
3084	1359	589	0	204
3087	1361	592	0	198
3090	1361	593	0	194
3093	1362	593	0	196
3096	1362	593	0	197
3099	1363	593	0	198
3102	1362	594	0	198
3105	1362	594	0	199
3108	1364	594	0	200
3111	1365	593	0	196
3114	1365	590	0	207
3117	1366	591	0	205
3120	1371	590	0	202
3123	1372	589	0	204
3126	1373	588	0	208
3129	1376	586	0	215
3132	1377	586	0	217
3135	1378	587	0	214
3138	1380	586	0	214
3141	1382	585	0	214
3144	1384	586	0	215
3147	1384	585	0	216
3150	1384	585	0	216
3153	1385	584	0	214
3156	1385	583	0	213
3159	1385	582	0	212
3162	1387	579	0	208
3165	1391	576	0	207
3168	1391	578	0	209
3171	1391	578	0	209
3174	1395	577	0	207
3177	1399	574	0	209
3180	1399	573	0	207
3183	1400	571	0	210
3186	1402	571	0	209
3189	1404	570	0	210
3192	1404	569	0	212
3195	1406	569	0	215
3198	1406	569	0	210
3201	1406	569	0	212
3204	1408	569	0	214
3207	1411	567	0	207
3210	1412	565	0	205
3213	1417	560	0	210
3216	1420	559	0	211
3219	1420	558	0	211
3222	1425	557	0	213
3225	1426	557	0	212
3228	1430	557	0	213
3231	1429	556	0	211
3234	1430	551	0	213
3237	1430	549	0	211
3240	1431	549	0	208
3243	1431	547	0	207
3246	1430	549	0	207
3249	1428	550	0	206
3252	1429	549	0	208
3255	1434	550	0	207
3258	1438	551	0	208
3261	1438	551	0	210
3264	1443	553	0	214
3267	1443	553	0	219
3270	1443	552	0	230
3273	1444	551	0	225
3276	1448	547	0	236
3279	1452	543	0	237
3282	1456	541	0	239
3285	1457	543	0	235
3288	1455	542	0	242
3291	1452	542	0	240
3294	1451	544	0	237
3297	1455	548	0	237
3300	1455	551	0	245
3303	1455	550	0	254
3306	1454	548	0	253
3309	1453	542	0	253
3312	1452	541	0	250
3315	1452	541	0	250
3318	1452	542	0	251
3321	1453	539	0	254
3324	1454	539	0	256
3327	1453	537	0	257
3330	1452	535	0	258
3333	1453	536	0	264
3336	1453	534	0	266
3339	1455	534	0	268
3342	1454	532	0	269
3345	1452	531	0	269
3348	1451	527	0	274
3351	1450	524	0	280
3354	1448	521	0	280
3357	1444	519	0	278
3360	1442	517	0	279
3363	1443	514	0	282
3366	1442	513	0	281
3369	1444	513	0	279
3372	1444	514	0	278
3375	1445	514	0	271
3378	1445	514	0	266
3381	1445	514	0	265
3384	1446	513	0	265
3387	1445	510	0	267
3390	1446	506	0	266
3393	1447	505	0	268
3396	1447	505	0	267
3399	1447	504	0	269
3402	1447	503	0	268
3405	1447	502	0	270
3408	1447	501	0	270
3411	1445	500	0	271
3414	1445	498	0	273
3417	1446	495	0	273
3420	1445	493	0	273
3423	1444	491	0	270
3426	1443	489	0	269
3429	1443	486	0	264
3432	1445	484	0	262
3435	1447	480	0	266
3438	1449	475	0	259
3441	1453	472	0	260
3444	1451	471	0	262
3447	1450	470	0	263
3450	1451	466	0	263
3453	1450	465	0	272
3456	1452	462	0	266
3462	1453	457	0	270
3465	1453	454	0	277
3468	1455	452	0	264
3471	1454	452	0	273
3474	1453	449	0	271
3477	1454	448	0	263
3480	1454	444	0	261
3483	1454	443	0	264
3486	1454	443	0	263
3489	1455	443	0	267
3492	1455	441	0	275
3495	1454	438	0	274
3498	1453	438	0	273
3501	1452	436	0	272
3504	1450	436	0	270
3507	1450	436	0	270
3510	1450	433	0	264
3513	1453	433	0	258
3516	1455	431	0	259
3519	1454	430	0	253
3522	1452	426	0	253
3525	1455	420	0	252
3528	1458	422	0	246
3531	1460	420	0	241
3534	1461	416	0	240
3537	1465	412	0	237
3540	1468	410	0	240
3543	1469	409	0	242
3546	1468	407	0	243
3549	1470	405	0	245
3552	1471	405	0	245
3555	1473	403	0	244
3558	1473	404	0	238
3561	1473	404	0	237
3564	1473	403	0	237
3567	1473	402	0	237
3570	1475	402	0	235
3573	1476	400	0	234
3576	1479	399	0	239
3579	1480	398	0	240
3582	1481	399	0	244
3585	1482	399	0	246
3588	1484	398	0	245
3591	1487	395	0	247
3594	1488	394	0	248
3597	1487	395	0	247
3600	1486	394	0	247
3603	1485	391	0	248
3606	1486	392	0	243
3609	1487	390	0	249
3612	1489	388	0	251
3618	1492	385	0	244
3621	1493	384	0	244
3624	1495	383	0	242
3627	1495	382	0	243
3630	1496	382	0	243
3633	1497	382	0	244
3636	1497	381	0	244
3639	1497	381	0	242
3642	1498	381	0	240
3645	1500	377	0	245
3648	1501	375	0	241
3651	1502	373	0	239
3654	1503	371	0	239
3657	1503	370	0	240
3660	1504	366	0	237
3663	1506	364	0	244
3666	1509	365	0	247
3669	1509	365	0	246
3672	1508	364	0	244
3675	1510	363	0	243
3678	1511	363	0	243
3681	1512	361	0	248
3684	1512	361	0	254
3687	1509	362	0	260
3690	1507	359	0	253
3693	1509	357	0	260
3696	1509	357	0	265
3699	1509	355	0	268
3702	1511	352	0	271
3705	1513	351	0	275
3708	1514	349	0	274
3711	1515	348	0	271
3714	1516	347	0	272
3717	1516	346	0	272
3720	1515	343	0	273
3723	1516	343	0	268
3726	1516	342	0	269
3729	1516	342	0	266
3732	1517	343	0	262
3735	1517	346	0	256
3738	1516	345	0	253
3741	1516	344	0	255
3744	1517	343	0	251
3747	1517	345	0	245
3750	1518	343	0	241
3753	1519	340	0	240
3756	1519	338	0	244
3759	1519	335	0	242
3762	1520	334	0	241
3765	1520	332	0	237
3768	1524	324	0	230
3771	1527	323	0	228
3774	1530	320	0	228
3777	1532	319	0	230
3780	1533	316	0	230
3783	1532	314	0	231
3786	1533	310	0	230
3789	1535	306	0	228
3792	1538	304	0	228
3795	1543	303	0	236
3798	1547	300	0	237
3801	1551	294	0	220
3804	1552	289	0	218
3807	1555	287	0	218
3810	1556	286	0	216
3813	1556	285	0	221
3816	1557	285	0	227
3819	1557	285	0	230
3822	1558	285	0	229
3825	1557	285	0	229
3828	1557	285	0	230
3831	1557	285	0	228
3834	1561	286	0	218
3837	1563	286	0	210
3840	1563	288	0	205
3843	1563	288	0	207
3846	1564	288	0	210
3849	1565	288	0	207
3852	1566	288	0	209
3855	1566	287	0	212
3858	1568	284	0	210
3861	1570	282	0	209
3864	1571	283	0	206
3867	1573	285	0	204
3870	1573	285	0	209
3873	1573	283	0	213
3876	1574	282	0	212
3879	1574	281	0	211
3882	1574	280	0	210
3885	1575	280	0	204
3888	1577	283	0	200
3891	1577	284	0	206
3894	1575	284	0	214
3897	1575	281	0	218
3900	1575	280	0	215
3903	1575	279	0	221
3906	1575	279	0	220
3909	1575	278	0	218
3912	1577	277	0	213
3915	1578	276	0	211
3918	1579	274	0	213
3921	1579	274	0	213
3924	1578	274	0	214
3927	1578	274	0	212
3930	1576	275	0	212
3933	1574	278	0	222
3936	1573	282	0	238
3939	1571	280	0	248
3942	1572	281	0	258
3945	1573	280	0	269
3948	1573	278	0	273
3951	1573	276	0	275
3954	1572	276	0	273
3957	1573	272	0	276
3960	1573	268	0	279
3963	1572	264	0	279
3966	1568	261	0	281
3969	1567	260	0	279
3972	1567	260	0	278
3975	1568	258	0	281
3978	1568	255	0	286
3981	1568	254	0	285
3984	1568	254	0	287
3987	1567	253	0	288
3990	1567	253	0	288
3993	1566	254	0	289
3996	1566	255	0	290
3999	1567	255	0	291
4017	1566	257	0	292
4020	1566	258	0	291
4023	1565	258	0	291
4026	1565	259	0	290
4029	1565	259	0	289
4032	1566	259	0	291
4035	1566	259	0	292
4038	1566	259	0	290
4041	1566	260	0	290
4044	1565	260	0	291
4047	1565	260	0	289
4050	1565	261	0	287
4053	1565	261	0	288
4056	1565	261	0	287
4059	1565	261	0	285
4062	1565	261	0	287
4065	1565	261	0	287
4068	1565	261	0	285
4071	1565	261	0	287
4074	1565	261	0	287
4077	1565	260	0	287
4080	1565	261	0	286
4083	1565	260	0	286
4086	1565	260	0	286
4089	1565	260	0	285
4092	1565	261	0	287
4095	1566	261	0	291
4098	1566	260	0	290
4101	1568	259	0	287
4104	1567	258	0	286
4107	1565	257	0	282
4110	1564	257	0	280
4113	1564	255	0	278
4116	1563	253	0	281
4119	1564	250	0	283
4122	1568	244	0	282
4125	1569	241	0	279
4128	1569	239	0	277
4131	1569	240	0	275
4134	1568	240	0	270
4137	1567	237	0	264
4140	1568	235	0	265
4143	1570	232	0	265
4146	1571	231	0	263
4149	1568	230	0	267
4152	1566	228	0	270
4155	1563	225	0	270
4158	1562	225	0	271
4161	1562	225	0	270
4164	1564	225	0	267
4167	1566	226	0	260
4170	1567	224	0	257
4173	1568	220	0	261
4176	1568	217	0	259
4179	1570	214	0	260
4182	1571	210	0	263
4185	1572	207	0	263
4188	1573	204	0	262
4191	1574	205	0	258
4194	1573	205	0	254
4197	1572	203	0	256
4200	1571	202	0	256
4203	1571	201	0	254
4206	1571	199	0	253
4209	1572	198	0	252
4212	1572	196	0	253
4215	1574	195	0	253
4218	1577	193	0	254
4221	1578	191	0	252
4224	1578	189	0	250
4227	1583	182	0	250
4230	1584	181	0	251
4233	1584	179	0	249
4236	1584	179	0	251
4239	1585	179	0	252
4242	1585	178	0	257
4245	1586	176	0	261
4248	1586	172	0	262
4251	1585	169	0	267
4254	1586	163	0	270
4257	1587	158	0	278
4260	1587	157	0	280
4263	1587	157	0	280
4266	1588	156	0	279
4269	1588	157	0	274
4272	1590	160	0	273
4275	1589	162	0	270
4278	1589	163	0	264
4281	1588	164	0	259
4284	1590	165	0	257
4287	1592	167	0	254
4290	1595	169	0	251
4293	1597	174	0	232
4296	1597	174	0	230
4299	1598	176	0	220
4302	1602	176	0	211
4305	1603	176	0	208
4308	1608	174	0	197
4311	1610	174	0	197
4314	1613	172	0	199
4317	1616	170	0	202
4320	1618	169	0	200
4323	1619	170	0	200
4326	1620	171	0	191
4329	1626	171	0	179
4332	1629	170	0	176
4335	1633	169	0	176
4338	1636	169	0	181
4341	1639	169	0	180
4344	1640	170	0	179
4347	1644	170	0	187
4350	1646	170	0	189
4353	1648	170	0	180
4356	1648	171	0	177
4359	1648	171	0	176
4362	1648	171	0	175
4365	1648	171	0	175
4368	1648	172	0	170
4371	1649	172	0	166
4374	1649	173	0	166
4377	1654	171	0	172
4380	1661	170	0	174
4383	1666	168	0	177
4386	1669	171	0	178
4389	1671	173	0	177
4392	1672	172	0	173
4395	1673	174	0	166
4398	1676	179	0	157
4401	1677	179	0	158
4404	1677	181	0	152
4407	1676	181	0	150
4410	1676	182	0	148
4413	1676	184	0	142
4416	1676	184	0	143
4419	1675	183	0	148
4422	1673	183	0	331
4425	1674	183	0	154
4428	1675	181	0	161
4431	1679	178	0	165
4434	1682	180	0	169
4437	1686	184	0	170
4440	1691	184	0	167
4443	1693	185	0	165
4446	1696	186	0	168
4449	1698	187	0	158
4452	1703	189	0	156
4455	1705	190	0	152
4458	1706	192	0	151
4461	1707	194	0	151
4464	1709	196	0	154
4467	1710	196	0	156
4470	1710	195	0	156
4473	1711	192	0	160
4476	1711	192	0	163
4479	1714	191	0	167
4482	1715	190	0	172
4485	1717	190	0	174
4488	1719	190	0	172
4491	1721	188	0	172
4494	1723	188	0	175
4497	1723	188	0	174
4500	1724	188	0	175
4503	1727	189	0	180
4506	1728	190	0	188
4509	1732	191	0	185
4512	1734	189	0	185
4515	1735	189	0	187
4518	1735	189	0	191
4521	1737	188	0	189
4524	1741	187	0	185
4527	1742	188	0	187
4530	1744	188	0	185
4533	1745	187	0	182
4536	1746	190	0	181
4539	1747	192	0	179
4542	1747	192	0	178
4545	1751	194	0	168
4548	1754	197	0	162
4551	1755	199	0	161
4554	1758	199	0	171
4557	1761	200	0	176
4560	1763	195	0	186
4563	1769	200	0	188
4566	1771	195	0	193
4569	1774	191	0	190
4572	1778	191	0	198
4575	1779	191	0	198
4578	1785	190	0	192
4581	1790	188	0	191
4584	1795	189	0	192
4587	1801	187	0	189
4590	1805	186	0	189
4593	1805	186	0	187
4596	1802	183	0	186
4599	1802	185	0	178
4602	1802	186	0	184
4605	1804	186	0	187
4608	1807	186	0	183
4611	1811	188	0	181
4614	1815	189	0	173
4617	1821	193	0	169
4620	1821	194	0	353
4623	1822	195	0	179
4626	1823	195	0	187
4629	1822	195	0	184
4632	1822	195	0	182
4635	1823	194	0	187
4638	1823	194	0	189
4641	1822	193	0	194
4644	1822	193	0	195
4647	1823	192	0	196
4650	1823	190	0	206
4653	1825	187	0	212
4656	1828	186	0	211
4659	1828	185	0	212
4662	1830	184	0	209
4665	1829	184	0	208
4668	1831	182	0	207
4671	1832	181	0	207
4674	1832	182	0	208
4677	1834	183	0	211
4680	1836	183	0	206
4683	1835	182	0	210
4686	1835	180	0	211
4689	1837	179	0	211
4692	1839	178	0	217
4695	1838	178	0	215
4698	1839	179	0	210
4701	1839	180	0	208
4704	1839	181	0	208
4707	1840	182	0	202
4710	1839	184	0	196
4713	1839	184	0	193
4716	1838	183	0	192
4719	1838	184	0	188
4722	1839	186	0	185
4725	1840	186	0	184
4728	1839	187	0	186
4731	1840	192	0	190
4734	1847	197	0	213
4737	1845	193	0	208
4740	1844	188	0	217
4743	1842	183	0	220
4746	1843	178	0	217
4749	1838	182	0	215
4752	1836	186	0	238
4755	1836	188	0	235
4758	1837	185	0	230
4761	1835	184	0	231
4764	1834	185	0	237
4767	1832	189	0	238
4770	1833	187	0	238
4773	1837	183	0	234
4776	1840	177	0	228
4779	1841	175	0	220
4782	1843	173	0	220
4785	1845	172	0	222
4788	1847	171	0	216
4791	1848	171	0	213
4794	1849	170	0	216
4797	1849	170	0	218
4800	1850	169	0	221
4803	1852	168	0	229
4806	1852	165	0	231
4809	1855	159	0	229
4812	1858	158	0	231
4815	1865	154	0	221
4818	1871	155	0	211
4821	1876	155	0	203
4824	1876	153	0	208
4827	1877	152	0	210
4830	1876	151	0	215
4833	1876	149	0	216
4836	1876	151	0	215
4839	1877	151	0	216
4842	1879	153	0	216
4845	1879	153	0	216
4848	1880	152	0	214
4851	1880	153	0	208
4854	1879	154	0	202
4857	1878	155	0	196
4860	1879	155	0	196
4863	1881	156	0	195
4866	1882	156	0	197
4869	1882	156	0	202
4872	1882	155	0	206
4875	1882	152	0	206
4878	1881	150	0	211
4881	1882	149	0	210
4884	1883	150	0	210
4887	1892	145	0	194
4890	1894	146	0	196
4893	1897	145	0	192
4896	1898	144	0	191
4899	1898	141	0	191
4902	1898	140	0	191
4905	1900	139	0	192
4908	1902	141	0	194
4911	1905	142	0	197
4914	1905	141	0	198
4917	1905	140	0	196
4920	1910	139	0	188
4923	1911	137	0	184
4926	1910	138	0	190
4929	1911	139	0	190
4932	1912	138	0	192
4935	1914	139	0	191
4938	1916	140	0	190
4941	1914	140	0	192
4944	1915	140	0	193
4947	1918	140	0	185
4950	1921	141	0	188
4953	1926	140	0	190
4956	1927	139	0	190
4959	1930	138	0	188
4962	1931	137	0	185
4965	1935	136	0	187
4968	1936	136	0	185
4971	1938	137	0	180
4974	1940	135	0	171
4977	1940	133	0	176
4980	1941	134	0	168
4983	1941	133	0	166
4986	1944	133	0	163
4992	1948	137	0	158
4995	1948	135	0	164
4998	1949	135	0	165
5001	1952	134	0	165
5004	1954	133	0	166
5007	1959	130	0	177
5010	1960	130	0	180
5013	1959	130	0	179
5016	1959	130	0	352
5019	1961	132	0	163
5022	1964	135	0	162
5025	1966	136	0	160
5028	1967	136	0	160
5031	1968	136	0	157
5034	1968	133	0	156
5037	1968	135	0	154
5040	1969	136	0	151
5043	1969	139	0	154
5046	1973	141	0	152
5049	1977	141	0	156
5052	1980	141	0	153
5055	1988	143	0	152
5058	1994	144	0	149
5061	1996	146	0	145
5064	1999	148	0	142
5067	2002	149	0	151
5070	2005	150	0	157
5073	2007	152	0	157
5076	2008	152	0	161
5079	2010	152	0	164
5082	2019	150	0	162
5085	2024	155	0	162
5088	2025	162	0	155
5091	2030	168	0	148
5094	2035	173	0	140
5097	2038	176	0	144
5100	2041	179	0	140
5103	2046	178	0	139
5106	2045	178	0	130
5109	2045	178	0	130
5112	2046	179	0	133
5115	2048	179	0	139
5118	2050	182	0	141
5121	2052	184	0	131
5124	2052	185	0	129
5127	2054	186	0	130
5130	2057	186	0	130
5133	2058	188	0	125
5136	2059	193	0	119
5139	2062	197	0	118
5142	2061	200	0	113
5145	2064	201	0	111
5148	2065	202	0	110
5151	2066	206	0	114
5154	2069	210	0	123
5157	2073	214	0	123
5160	2073	215	0	126
5163	2076	217	0	127
5166	2080	219	0	131
5169	2082	220	0	129
5172	2083	224	0	133
5175	2084	224	0	137
5178	2086	226	0	141
5181	2088	230	0	142
5184	2089	231	0	140
5187	2089	232	0	137
5190	2090	234	0	135
5193	2091	235	0	132
5196	2092	236	0	136
5199	2094	237	0	137
5202	2096	238	0	138
5205	2099	239	0	142
5208	2104	242	0	153
5211	2107	242	0	159
5214	2109	242	0	158
5217	2109	242	0	159
5220	2109	245	0	156
5223	2109	247	0	152
5226	2109	248	0	151
5238	2109	248	0	144
5241	2108	249	0	135
5244	2108	249	0	135
5247	2108	251	0	133
5250	2110	255	0	129
5253	2112	256	0	129
5259	2112	257	0	133
5262	2113	258	0	132
5265	2113	259	0	133
5268	2115	258	0	132
5271	2114	258	0	132
5274	2115	256	0	137
5277	2117	256	0	138
5280	2116	256	0	141
5283	2117	256	0	143
5289	2117	256	0	138
5292	2117	256	0	140
5295	2118	257	0	137
5298	2118	258	0	137
5301	2118	261	0	134
5304	2123	264	0	124
5307	2127	270	0	122
5310	2128	273	0	124
5313	2133	282	0	126
5316	2134	281	0	125
5319	2135	284	0	120
5322	2135	289	0	120
5325	2144	299	0	109
5328	2146	302	0	109
5331	2146	306	0	112
5334	2145	310	0	113
5337	2145	312	0	112
5340	2146	315	0	103
5343	2147	319	0	103
5346	2149	322	0	112
5349	2152	323	0	117
5352	2155	326	0	120
5355	2156	325	0	127
5358	2157	324	0	130
5361	2158	322	0	131
5364	2159	322	0	134
5367	2160	320	0	142
5370	2163	320	0	148
5373	2165	319	0	152
5376	2165	318	0	150
5379	2165	317	0	153
5382	2165	317	0	152
5385	2165	316	0	151
5388	2166	317	0	147
5391	2168	319	0	141
5394	2169	320	0	132
5397	2171	321	0	132
5400	2169	322	0	134
5403	2167	324	0	129
5406	2167	327	0	122
5409	2166	328	0	120
5412	2166	329	0	117
5415	2166	330	0	115
5418	2165	330	0	108
5421	2163	330	0	96
5424	2162	330	0	86
5427	2161	330	0	82
5430	2160	331	0	77
5433	2161	333	0	76
5436	2160	335	0	74
5439	2158	337	0	70
5442	2157	337	0	66
5445	2155	339	0	60
5448	2152	342	0	56
5451	2149	344	0	55
5454	2145	348	0	55
5457	2144	352	0	58
5460	2143	353	0	60
5463	2142	355	0	64
5466	2141	357	0	68
5469	2143	358	0	70
5472	2143	357	0	66
5475	2144	356	0	70
5478	2144	357	0	66
5481	2145	357	0	63
5484	2144	358	0	62
5487	2140	359	0	60
5490	2138	359	0	60
5493	2137	358	0	58
5496	2135	357	0	51
5499	2135	356	0	49
5502	2134	355	0	49
5505	2133	355	0	48
5508	2133	356	0	46
5511	2133	357	0	47
5514	2132	357	0	44
5517	2131	356	0	44
5520	2131	357	0	46
5523	2133	357	0	45
5526	2134	357	0	45
5529	2133	355	0	40
5532	2134	353	0	35
5535	2133	353	0	33
5538	2133	352	0	33
5541	2133	352	0	33
5544	2134	352	0	33
5547	2135	353	0	32
5550	2139	353	0	33
5553	2140	353	0	33
5556	2140	354	0	37
5559	2139	355	0	48
5562	2139	356	0	51
5565	2140	356	0	55
5568	2140	356	0	58
5571	2139	355	0	59
5574	2139	355	0	56
5577	2139	352	0	51
5580	2137	352	0	45
5583	2135	353	0	36
5586	2133	353	0	32
5589	2131	354	0	29
5592	2129	354	0	26
5595	2126	354	0	24
5598	2123	353	0	22
5601	2120	353	0	17
5604	2118	353	0	16
5607	2116	352	0	14
5610	2115	351	0	12
5613	2113	352	0	13
5616	2113	351	0	15
5619	2113	351	0	15
5622	2112	351	0	15
5625	2112	350	0	17
5628	2112	351	0	18
5631	2111	351	0	18
5634	2112	351	0	19
5637	2111	351	0	25
5640	2111	352	0	28
5643	2111	352	0	29
5646	2111	352	0	34
5649	2110	354	0	37
5652	2109	355	0	40
5655	2108	355	0	37
5658	2108	355	0	39
5661	2108	355	0	38
5664	2108	355	0	36
5667	2109	355	0	38
5670	2106	355	0	37
5673	2105	356	0	39
5676	2104	356	0	40
5679	2103	357	0	41
5682	2103	357	0	41
5685	2101	357	0	45
5688	2099	356	0	48
5691	2097	358	0	48
5694	2096	359	0	46
5697	2095	359	0	48
5700	2095	357	0	48
5703	2095	356	0	49
5706	2095	354	0	50
5709	2095	354	0	51
5712	2094	354	0	50
5715	2092	355	0	49
5718	2092	355	0	48
5721	2092	355	0	48
5724	2092	355	0	47
5727	2092	355	0	48
5730	2092	355	0	48
5733	2092	355	0	48
5736	2092	355	0	47
5739	2092	355	0	48
5742	2093	355	0	48
5745	2093	354	0	47
5748	2093	353	0	46
5751	2093	354	0	38
5754	2093	355	0	31
5757	2092	356	0	31
5760	2095	356	0	27
5763	2097	356	0	26
5766	2098	356	0	26
5769	2100	356	0	27
5772	2101	356	0	28
5775	2103	356	0	37
5778	2105	353	0	47
5781	2105	354	0	53
5784	2106	355	0	58
5787	2108	355	0	68
5790	2108	354	0	68
5793	2108	354	0	71
5796	2107	355	0	74
5799	2105	357	0	73
5802	2104	358	0	74
5805	2104	359	0	78
5808	2105	358	0	86
5811	2105	358	0	96
5814	2106	360	0	98
5817	2106	363	0	100
5820	2110	375	0	249
5823	2113	371	0	101
5826	2114	372	0	102
5829	2114	374	0	105
5832	2116	375	0	112
5835	2117	379	0	119
5838	2117	380	0	119
5841	2118	381	0	119
5844	2120	382	0	116
5847	2121	386	0	115
5850	2123	388	0	114
5853	2122	390	0	116
5856	2122	394	0	109
5859	2125	396	0	107
5862	2126	399	0	105
5865	2129	403	0	109
5868	2128	405	0	108
5871	2129	406	0	110
5874	2128	409	0	112
5877	2130	411	0	111
5880	2131	412	0	105
5883	2131	413	0	105
5886	2133	416	0	106
5889	2134	419	0	108
5892	2133	419	0	115
5895	2134	419	0	120
5898	2134	419	0	121
5901	2134	418	0	123
5904	2134	419	0	123
5907	2134	419	0	124
5910	2134	418	0	124
5913	2134	419	0	124
5916	2135	419	0	123
5919	2136	419	0	119
5922	2137	420	0	122
5925	2138	420	0	122
5928	2137	419	0	122
5931	2137	419	0	124
5934	2137	420	0	122
5937	2137	420	0	121
5940	2137	419	0	109
5943	2136	421	0	106
5946	2134	422	0	102
5949	2134	422	0	106
5952	2134	422	0	106
5955	2133	423	0	105
5958	2132	424	0	105
5961	2132	425	0	103
5964	2132	425	0	102
5967	2132	424	0	110
5970	2133	423	0	111
5973	2132	422	0	116
5976	2133	420	0	121
5979	2134	417	0	128
5982	2135	416	0	130
5985	2136	415	0	133
5988	2135	414	0	134
5991	2135	413	0	131
5994	2135	412	0	130
5997	2135	412	0	129
6000	2135	412	0	132
6003	2135	412	0	131
6006	2135	410	0	128
6009	2131	412	0	120
6012	2132	414	0	115
6015	2133	418	0	109
6018	2134	419	0	112
6021	2135	421	0	113
6024	2136	422	0	114
6027	2136	421	0	117
6030	2135	422	0	118
6033	2135	423	0	117
6036	2136	425	0	115
[truncated: 984 more rows]
