# Supplementary material for: Markerless tracking of an entire honey bee colony
Source: Nat Commun. 2021 Mar 19;12:1733. doi: 10.1038/s41467-021-21769-1 (PMC7979864; doi:10.1038/s41467-021-21769-1)
Supplement: Supplementary file 4 — Description of Additional Supplementary Files [file 41467_2021_21769_MOESM4_ESM.zip › raw_source/fig_5_sup_fig_21_22/S1_trajectories/000119.txt]

0	599	2222	0	256
3	599	2222	0	255
6	599	2222	0	255
9	599	2222	0	255
12	599	2222	0	256
15	599	2222	0	256
18	599	2222	0	257
21	599	2222	0	256
24	599	2222	0	255
27	599	2222	0	255
30	599	2222	0	256
33	599	2222	0	255
36	599	2222	0	255
39	599	2222	0	256
42	599	2222	0	256
45	599	2222	0	256
48	599	2222	0	256
51	599	2222	0	256
54	599	2222	0	255
57	599	2222	0	255
60	599	2222	0	255
63	599	2222	0	255
66	599	2222	0	256
69	599	2222	0	256
72	599	2222	0	256
75	599	2222	0	255
78	599	2222	0	255
81	599	2222	0	255
84	599	2222	0	255
87	599	2222	0	255
90	599	2222	0	255
93	599	2222	0	255
96	599	2222	0	255
99	599	2222	0	255
102	599	2222	0	255
105	599	2222	0	256
108	599	2222	0	256
111	599	2222	0	255
114	599	2222	0	255
117	599	2222	0	255
120	599	2222	0	254
123	599	2222	0	255
126	599	2222	0	254
129	599	2222	0	254
132	599	2222	0	254
135	599	2222	0	254
138	599	2222	0	254
141	599	2222	0	254
144	599	2222	0	254
147	599	2222	0	254
150	599	2222	0	254
153	599	2222	0	254
156	599	2222	0	254
159	599	2222	0	254
162	599	2222	0	254
165	599	2222	0	254
168	599	2222	0	253
171	599	2222	0	254
174	599	2222	0	254
177	599	2221	0	254
180	599	2222	0	254
183	599	2222	0	254
186	599	2222	0	254
189	599	2222	0	254
192	599	2222	0	254
195	599	2222	0	254
198	599	2222	0	254
201	599	2222	0	254
204	598	2222	0	253
207	598	2222	0	254
210	599	2222	0	253
213	598	2222	0	256
216	599	2222	0	255
219	598	2222	0	255
222	598	2222	0	256
225	598	2222	0	255
228	598	2222	0	254
231	597	2222	0	255
234	597	2222	0	255
237	598	2223	0	255
240	597	2222	0	255
243	598	2223	0	255
246	598	2223	0	255
249	598	2222	0	254
252	598	2222	0	254
255	598	2222	0	254
258	598	2222	0	253
261	598	2222	0	252
264	598	2223	0	252
267	598	2223	0	253
270	598	2223	0	253
273	598	2223	0	253
276	598	2222	0	254
279	598	2222	0	256
282	598	2222	0	256
285	598	2222	0	256
288	598	2222	0	255
291	598	2222	0	255
294	598	2222	0	255
297	598	2222	0	255
300	598	2222	0	254
303	598	2222	0	254
306	598	2222	0	255
309	598	2222	0	255
312	598	2222	0	255
315	599	2222	0	255
318	599	2222	0	255
321	598	2222	0	255
324	598	2222	0	255
327	598	2222	0	255
330	598	2222	0	255
333	599	2222	0	255
336	599	2222	0	255
339	599	2222	0	255
342	599	2222	0	255
345	599	2222	0	255
348	598	2222	0	255
351	599	2222	0	255
354	599	2222	0	254
357	599	2222	0	255
360	599	2222	0	254
363	599	2222	0	255
366	599	2222	0	255
369	599	2222	0	255
372	599	2222	0	255
375	599	2222	0	255
378	599	2222	0	255
381	599	2222	0	256
384	599	2222	0	256
387	599	2222	0	255
390	599	2222	0	256
393	599	2222	0	255
396	599	2222	0	256
399	599	2222	0	256
402	599	2222	0	255
405	599	2222	0	256
408	599	2222	0	255
411	599	2222	0	256
414	599	2222	0	256
417	599	2222	0	256
420	599	2222	0	255
423	599	2222	0	255
426	599	2222	0	255
429	599	2222	0	257
432	599	2222	0	256
435	599	2222	0	256
438	599	2222	0	256
441	599	2222	0	255
444	599	2223	0	255
447	599	2222	0	259
450	599	2223	0	259
453	599	2223	0	258
456	599	2223	0	257
459	599	2223	0	257
462	599	2223	0	257
465	598	2223	0	256
468	599	2223	0	254
471	598	2223	0	254
474	599	2223	0	255
477	599	2223	0	254
480	599	2223	0	253
483	598	2223	0	253
486	599	2224	0	253
489	599	2223	0	254
492	599	2223	0	253
495	599	2223	0	254
498	599	2223	0	254
501	599	2222	0	256
504	599	2222	0	256
507	599	2222	0	257
510	599	2222	0	256
513	599	2222	0	257
516	599	2222	0	256
519	599	2223	0	257
522	599	2222	0	257
525	599	2222	0	256
528	599	2222	0	256
531	599	2222	0	258
534	599	2222	0	258
537	599	2222	0	258
540	599	2222	0	258
543	599	2222	0	257
546	599	2222	0	256
549	599	2222	0	256
552	599	2222	0	257
555	599	2222	0	256
558	599	2222	0	256
561	599	2222	0	256
564	599	2222	0	258
567	599	2221	0	258
570	599	2222	0	258
573	599	2222	0	258
576	599	2221	0	257
579	599	2221	0	258
582	599	2221	0	258
585	599	2221	0	259
588	599	2222	0	258
591	599	2222	0	258
594	599	2222	0	258
597	599	2221	0	258
600	599	2222	0	257
603	599	2222	0	257
606	599	2221	0	257
609	599	2221	0	257
612	599	2221	0	257
615	599	2221	0	257
618	599	2221	0	258
621	599	2222	0	258
624	599	2222	0	258
627	599	2221	0	258
630	599	2222	0	258
633	599	2222	0	258
636	599	2222	0	258
639	599	2222	0	257
642	599	2222	0	258
645	599	2222	0	258
648	599	2222	0	257
651	599	2222	0	257
654	599	2222	0	257
657	599	2222	0	257
660	599	2221	0	257
663	599	2221	0	258
666	599	2222	0	258
669	599	2222	0	258
672	599	2222	0	258
675	599	2221	0	257
678	599	2222	0	258
681	599	2222	0	257
684	599	2221	0	257
687	599	2221	0	257
690	599	2222	0	258
693	599	2221	0	257
696	599	2222	0	258
699	599	2222	0	257
702	599	2221	0	257
705	599	2221	0	258
708	599	2222	0	256
711	599	2221	0	257
714	599	2221	0	257
717	599	2222	0	256
720	599	2221	0	257
723	599	2222	0	257
726	599	2222	0	257
729	599	2222	0	257
732	599	2222	0	257
735	599	2222	0	258
738	599	2221	0	257
741	599	2222	0	257
744	599	2221	0	257
747	599	2221	0	257
750	599	2222	0	257
753	599	2221	0	257
756	599	2222	0	257
759	599	2222	0	257
762	599	2221	0	257
765	599	2222	0	257
768	599	2222	0	257
771	599	2221	0	258
774	599	2221	0	258
777	599	2222	0	258
780	599	2222	0	257
783	599	2221	0	257
786	599	2222	0	257
789	599	2222	0	257
792	599	2222	0	258
795	599	2222	0	257
798	599	2222	0	257
801	599	2221	0	257
804	599	2222	0	258
807	599	2222	0	257
810	599	2222	0	256
813	599	2221	0	257
816	599	2221	0	257
819	599	2222	0	257
822	599	2221	0	257
825	599	2222	0	257
828	599	2222	0	257
831	599	2221	0	257
834	599	2221	0	257
837	599	2221	0	257
840	599	2221	0	258
843	599	2221	0	257
846	599	2221	0	257
849	599	2221	0	257
852	599	2221	0	257
855	599	2221	0	257
858	599	2221	0	256
861	599	2221	0	257
864	599	2222	0	257
867	599	2221	0	257
870	599	2221	0	257
873	599	2221	0	257
876	599	2221	0	257
879	599	2221	0	256
882	599	2221	0	257
885	599	2221	0	257
888	599	2221	0	257
891	599	2221	0	257
894	599	2221	0	257
897	599	2221	0	257
900	599	2221	0	257
903	599	2221	0	257
906	599	2221	0	257
909	599	2221	0	257
912	599	2221	0	257
915	599	2221	0	257
918	599	2221	0	257
921	599	2221	0	258
924	599	2221	0	257
927	599	2221	0	256
930	599	2221	0	257
933	599	2221	0	257
936	599	2221	0	257
939	599	2221	0	257
942	599	2221	0	257
945	599	2221	0	256
948	599	2221	0	256
951	599	2221	0	256
954	599	2221	0	256
957	599	2221	0	256
960	599	2221	0	257
963	599	2221	0	257
966	599	2221	0	257
969	599	2221	0	256
972	599	2221	0	257
975	599	2222	0	256
978	599	2221	0	257
981	599	2221	0	257
984	599	2221	0	257
987	599	2221	0	257
990	599	2221	0	257
993	599	2221	0	256
996	599	2221	0	256
999	599	2222	0	256
1002	599	2222	0	257
1005	599	2222	0	256
1008	599	2221	0	256
1011	599	2222	0	256
1014	599	2222	0	256
1017	599	2222	0	255
1020	599	2222	0	255
1023	599	2221	0	255
1026	599	2221	0	255
1029	599	2221	0	256
1032	599	2222	0	254
1035	599	2222	0	255
1038	599	2222	0	256
1041	599	2222	0	255
1044	599	2222	0	255
1047	599	2221	0	255
1050	599	2222	0	256
1053	599	2221	0	255
1056	599	2221	0	256
1059	599	2221	0	255
1062	599	2221	0	255
1065	599	2221	0	255
1068	599	2221	0	256
1071	599	2221	0	256
1074	599	2221	0	256
1077	599	2221	0	255
1080	599	2221	0	255
1083	599	2221	0	255
1086	599	2222	0	256
1089	599	2221	0	256
1092	599	2221	0	255
1095	599	2221	0	256
1098	599	2221	0	255
1101	599	2222	0	256
1104	599	2222	0	256
1107	599	2222	0	254
1110	599	2221	0	255
1113	599	2221	0	255
1116	599	2221	0	256
1119	599	2222	0	255
1122	599	2222	0	254
1125	599	2222	0	254
1128	599	2222	0	255
1131	599	2222	0	254
1134	599	2221	0	254
1137	599	2222	0	254
1140	599	2221	0	256
1143	599	2221	0	256
1146	599	2221	0	256
1149	599	2221	0	256
1152	599	2221	0	255
1155	599	2221	0	256
1158	599	2221	0	255
1161	599	2222	0	254
1164	599	2221	0	254
1167	599	2222	0	254
1170	599	2222	0	254
1173	599	2222	0	254
1176	599	2222	0	254
1179	599	2222	0	254
1182	599	2222	0	254
1185	599	2221	0	256
1188	599	2221	0	254
1191	599	2221	0	254
1194	599	2221	0	255
1197	599	2222	0	253
1200	599	2222	0	255
1203	599	2222	0	254
1206	599	2222	0	255
1209	599	2222	0	255
1212	599	2222	0	255
1215	599	2222	0	254
1218	599	2222	0	254
1221	599	2222	0	255
1224	599	2222	0	255
1227	599	2222	0	255
1230	599	2222	0	255
1233	599	2222	0	256
1236	599	2222	0	255
1239	599	2222	0	255
1242	599	2221	0	255
1245	599	2222	0	255
1248	599	2222	0	256
1251	599	2222	0	255
1254	599	2222	0	255
1257	599	2222	0	255
1260	599	2222	0	254
1263	599	2222	0	256
1266	599	2222	0	256
1269	599	2222	0	256
1272	599	2222	0	256
1275	599	2221	0	257
1278	599	2221	0	256
1281	599	2222	0	256
1284	599	2221	0	256
1287	599	2222	0	256
1290	599	2221	0	256
1293	599	2221	0	255
1296	599	2221	0	256
1299	599	2222	0	256
1302	599	2221	0	255
1305	599	2222	0	256
1308	599	2222	0	256
1311	599	2221	0	256
1314	599	2222	0	256
1317	599	2222	0	256
1320	599	2221	0	255
1323	599	2222	0	256
1326	599	2222	0	256
1329	599	2221	0	256
1332	599	2221	0	256
1335	599	2221	0	255
1338	599	2221	0	256
1341	599	2221	0	255
1344	599	2221	0	255
1347	599	2221	0	255
1350	599	2222	0	255
1353	599	2222	0	255
1356	599	2222	0	255
1359	599	2222	0	255
1362	599	2221	0	256
1365	599	2221	0	256
1368	599	2222	0	256
1371	599	2221	0	256
1374	599	2221	0	256
1377	599	2221	0	255
1380	599	2221	0	256
1383	598	2223	0	253
1386	598	2223	0	253
1389	598	2223	0	251
1392	598	2223	0	252
1395	598	2222	0	251
1398	598	2223	0	249
1401	598	2223	0	250
1404	598	2222	0	251
1407	598	2222	0	250
1410	598	2223	0	252
1413	598	2223	0	252
1416	598	2223	0	251
1419	598	2222	0	250
1422	598	2222	0	252
1425	598	2222	0	251
1428	598	2222	0	252
1431	599	2222	0	253
1434	599	2222	0	253
1437	599	2222	0	253
1440	599	2222	0	254
1443	599	2222	0	253
1446	599	2222	0	254
1449	599	2222	0	254
1452	599	2222	0	255
1455	599	2222	0	254
1458	599	2222	0	254
1461	599	2222	0	255
1464	599	2222	0	258
1467	599	2222	0	259
1470	599	2222	0	257
1473	599	2222	0	256
1476	599	2222	0	258
1479	599	2222	0	258
1482	599	2222	0	257
1485	599	2221	0	257
1488	599	2221	0	257
1491	599	2221	0	256
1494	599	2221	0	256
1497	599	2222	0	257
1500	599	2221	0	255
1503	599	2221	0	256
1506	600	2221	0	257
1509	600	2221	0	258
1512	599	2221	0	256
1515	600	2221	0	256
1518	600	2221	0	256
1521	599	2222	0	255
1524	600	2221	0	255
1527	600	2222	0	255
1530	599	2222	0	255
1533	600	2221	0	254
1536	600	2221	0	255
1539	600	2222	0	255
1542	600	2221	0	256
1545	600	2221	0	256
1548	600	2221	0	256
1551	600	2220	0	255
1554	600	2221	0	255
1557	600	2221	0	254
1560	601	2220	0	255
1563	601	2220	0	251
1566	603	2219	0	252
1569	604	2218	0	254
1572	605	2218	0	255
1575	605	2219	0	256
1578	605	2219	0	256
1581	605	2221	0	259
1584	605	2222	0	261
1587	605	2221	0	262
1590	606	2221	0	265
1593	607	2220	0	264
1596	607	2219	0	265
1599	607	2218	0	266
1602	607	2217	0	265
1605	607	2217	0	263
1608	608	2218	0	267
1611	608	2218	0	264
1614	608	2217	0	266
1617	608	2216	0	266
1620	608	2216	0	264
1623	607	2217	0	262
1626	607	2216	0	262
1629	607	2217	0	264
1632	605	2221	0	253
1635	605	2221	0	254
1638	604	2220	0	251
1641	604	2220	0	252
1644	605	2219	0	255
1647	605	2220	0	254
1650	604	2220	0	250
1653	603	2220	0	254
1656	604	2220	0	254
1659	604	2219	0	252
1662	604	2220	0	251
1665	604	2220	0	252
1668	603	2222	0	247
1671	603	2220	0	249
1674	603	2220	0	249
1677	604	2220	0	248
1680	603	2219	0	253
1683	603	2219	0	252
1686	604	2218	0	252
1689	604	2218	0	250
1692	604	2218	0	252
1695	604	2218	0	252
1698	604	2218	0	251
1701	604	2218	0	249
1704	604	2219	0	246
1707	604	2220	0	247
1710	604	2220	0	246
1713	604	2220	0	246
1716	604	2220	0	243
1719	603	2223	0	239
1722	603	2224	0	237
1725	603	2220	0	240
1728	603	2219	0	241
1731	603	2218	0	243
1734	602	2219	0	243
1737	602	2218	0	241
1740	602	2218	0	243
1743	602	2218	0	242
1746	602	2218	0	242
1749	602	2218	0	243
1752	602	2217	0	242
1755	602	2217	0	243
1758	602	2217	0	244
1761	602	2218	0	246
1764	602	2218	0	245
1767	602	2218	0	246
1770	602	2218	0	247
1773	602	2217	0	247
1776	602	2217	0	248
1779	601	2217	0	244
1782	601	2217	0	245
1785	600	2216	0	246
1788	600	2217	0	248
1791	600	2217	0	251
1794	600	2217	0	254
1797	600	2217	0	255
1800	600	2217	0	257
1803	600	2217	0	257
1806	600	2217	0	254
1809	600	2216	0	257
1812	599	2215	0	255
1815	597	2212	0	250
1818	598	2211	0	246
1821	597	2211	0	237
1824	597	2211	0	238
1827	599	2211	0	238
1830	598	2209	0	241
1833	601	2207	0	238
1836	602	2207	0	236
1839	602	2207	0	234
1842	603	2207	0	235
1845	603	2207	0	233
1848	604	2207	0	235
1851	604	2206	0	233
1854	604	2206	0	235
1857	604	2206	0	235
1860	605	2206	0	236
1863	605	2207	0	239
1866	605	2207	0	239
1869	606	2208	0	236
1872	606	2208	0	235
1875	605	2208	0	236
1878	605	2208	0	237
1881	605	2209	0	239
1884	605	2209	0	239
1887	605	2210	0	238
1890	605	2210	0	236
1893	605	2210	0	236
1896	605	2210	0	238
1899	604	2210	0	239
1902	603	2211	0	243
1905	603	2211	0	247
1908	603	2212	0	246
1911	602	2212	0	245
1914	600	2215	0	252
1917	593	2210	0	258
1920	593	2209	0	260
1923	593	2209	0	263
1926	593	2209	0	260
1929	593	2209	0	262
1932	593	2209	0	263
1935	594	2208	0	264
1938	595	2208	0	264
1941	595	2208	0	262
1944	595	2209	0	264
1947	595	2209	0	264
1950	595	2208	0	263
1953	595	2208	0	261
1956	595	2208	0	262
1959	595	2207	0	261
1962	596	2206	0	259
1965	596	2204	0	261
1968	594	2202	0	265
1971	593	2202	0	266
1974	590	2199	0	267
1977	589	2198	0	274
1980	589	2197	0	277
1983	588	2196	0	277
1986	587	2195	0	275
1989	585	2196	0	273
1992	582	2193	0	269
1995	582	2192	0	267
1998	581	2192	0	261
2001	584	2191	0	263
2004	584	2190	0	262
2007	584	2190	0	263
2010	584	2190	0	263
2013	585	2190	0	265
2016	584	2190	0	266
2019	583	2190	0	266
2022	582	2190	0	267
2025	582	2190	0	264
2028	582	2190	0	265
2031	582	2190	0	264
2034	581	2190	0	264
2037	581	2191	0	264
2040	580	2192	0	269
2043	579	2192	0	271
2046	579	2191	0	271
2049	578	2190	0	267
2052	579	2190	0	267
2055	579	2190	0	266
2058	579	2190	0	266
2061	580	2190	0	262
2064	580	2190	0	261
2067	580	2190	0	261
2070	579	2191	0	264
2073	579	2191	0	270
2076	578	2192	0	272
2079	578	2192	0	272
2082	578	2192	0	270
2085	576	2192	0	266
2088	576	2192	0	266
2091	576	2192	0	265
2094	575	2192	0	263
2097	573	2192	0	263
2100	571	2192	0	265
2103	571	2192	0	267
2106	570	2192	0	270
2109	569	2190	0	273
2112	567	2190	0	273
2115	566	2188	0	278
2118	565	2187	0	274
2121	558	2183	0	274
2124	555	2179	0	268
2127	555	2177	0	262
2130	556	2177	0	260
2133	557	2179	0	263
2136	556	2180	0	264
2139	557	2179	0	266
2142	558	2181	0	264
2145	558	2181	0	262
2148	558	2181	0	260
2151	557	2181	0	258
2154	557	2181	0	258
2157	556	2182	0	254
2160	556	2182	0	253
2163	556	2182	0	254
2166	556	2182	0	255
2169	556	2183	0	253
2172	556	2183	0	253
2175	556	2183	0	251
2178	557	2184	0	255
2181	557	2184	0	252
2184	556	2183	0	254
2187	556	2183	0	253
2190	555	2183	0	252
2193	556	2183	0	254
2196	556	2182	0	254
2199	556	2183	0	255
2202	557	2182	0	255
2205	556	2182	0	257
2208	556	2182	0	257
2211	555	2181	0	258
2214	555	2182	0	258
2217	555	2182	0	263
2220	555	2182	0	262
2223	555	2182	0	262
2226	555	2183	0	266
2229	555	2183	0	266
2232	555	2184	0	266
2235	555	2184	0	267
2238	555	2184	0	268
2241	555	2184	0	268
2244	556	2183	0	267
2247	556	2183	0	267
2250	556	2183	0	268
2253	556	2183	0	268
2256	556	2184	0	267
2259	556	2184	0	268
2262	556	2184	0	269
2265	556	2184	0	268
2268	556	2184	0	269
2271	556	2184	0	268
2274	556	2184	0	267
2277	556	2184	0	267
2280	556	2184	0	267
2283	556	2183	0	268
2286	556	2184	0	268
2289	556	2184	0	266
2292	556	2185	0	267
2295	557	2185	0	264
2298	557	2185	0	260
2301	557	2185	0	256
2304	558	2186	0	252
2307	557	2185	0	247
2310	558	2185	0	243
2313	558	2185	0	246
2316	560	2185	0	248
2319	560	2185	0	245
2322	560	2185	0	242
2325	563	2183	0	239
2328	564	2183	0	239
2331	565	2182	0	238
2334	566	2179	0	240
2337	567	2180	0	237
2340	567	2181	0	234
2343	568	2181	0	234
2346	568	2182	0	227
2349	570	2182	0	233
2352	570	2182	0	233
2355	571	2182	0	233
2358	570	2182	0	230
2361	570	2182	0	229
2364	570	2182	0	229
2367	570	2182	0	230
2370	570	2182	0	229
2373	571	2181	0	231
2376	571	2181	0	233
2379	571	2181	0	233
2382	571	2181	0	232
2385	572	2182	0	232
2388	573	2181	0	234
2391	572	2180	0	234
2394	573	2180	0	235
2397	573	2180	0	236
2400	573	2180	0	234
2403	573	2180	0	236
2406	573	2180	0	234
2409	573	2180	0	237
2412	573	2180	0	238
2415	573	2180	0	239
2418	573	2179	0	237
2421	573	2179	0	237
2424	573	2180	0	238
2427	573	2180	0	237
2430	573	2180	0	237
2433	573	2180	0	238
2436	573	2180	0	238
2439	572	2180	0	240
2442	572	2179	0	241
2445	571	2179	0	243
2448	570	2179	0	247
2451	570	2178	0	253
2454	569	2179	0	254
2457	568	2178	0	258
2460	568	2177	0	255
2463	567	2176	0	252
2466	567	2176	0	254
2469	567	2176	0	252
2472	567	2175	0	250
2475	567	2175	0	250
2478	567	2175	0	251
2481	566	2177	0	258
2484	566	2178	0	258
2487	567	2178	0	260
2490	566	2179	0	260
2493	566	2177	0	264
2496	565	2176	0	267
2499	564	2177	0	270
2502	563	2176	0	270
2505	563	2176	0	269
2508	563	2176	0	272
2511	562	2176	0	275
2514	562	2177	0	273
2517	562	2177	0	273
2520	562	2176	0	276
2523	561	2176	0	277
2526	561	2177	0	281
2529	561	2177	0	282
2532	561	2177	0	282
2535	561	2178	0	281
2538	561	2178	0	281
2541	561	2179	0	284
2544	561	2179	0	287
2547	561	2180	0	286
2550	560	2180	0	285
2553	561	2179	0	284
2556	560	2179	0	284
2559	560	2178	0	285
2562	560	2178	0	282
2565	560	2177	0	281
2568	560	2176	0	281
2571	560	2176	0	281
2574	560	2176	0	283
2577	560	2177	0	284
2580	561	2180	0	288
2583	561	2180	0	287
2586	561	2179	0	286
2589	561	2179	0	288
2592	561	2179	0	288
2595	561	2179	0	287
2598	561	2179	0	287
2601	561	2179	0	287
2604	561	2179	0	285
2607	561	2179	0	285
2610	561	2179	0	285
2613	561	2180	0	285
2616	561	2180	0	286
2619	561	2180	0	288
2622	559	2180	0	290
2625	558	2179	0	289
2628	557	2179	0	290
2631	556	2178	0	294
2634	555	2178	0	296
2637	556	2177	0	294
2640	556	2178	0	292
2643	556	2178	0	292
2646	557	2178	0	293
2649	558	2180	0	294
2652	559	2181	0	299
2655	558	2181	0	301
2658	559	2181	0	302
2661	559	2181	0	307
2664	559	2180	0	311
2667	559	2180	0	313
2670	559	2180	0	317
2673	560	2180	0	319
2676	559	2179	0	319
2679	559	2179	0	320
2682	560	2177	0	318
2685	560	2176	0	316
2688	559	2176	0	317
2691	558	2175	0	315
2694	557	2174	0	315
2697	556	2174	0	318
2700	553	2174	0	316
2703	551	2174	0	315
2706	552	2175	0	317
2709	553	2175	0	315
2712	554	2175	0	315
2715	555	2175	0	316
2718	554	2175	0	318
2721	555	2175	0	319
2724	554	2175	0	318
2727	554	2176	0	320
2730	554	2176	0	321
2733	553	2176	0	321
2736	553	2176	0	320
2739	552	2176	0	322
2742	552	2176	0	326
2745	550	2175	0	320
2748	549	2175	0	321
2751	548	2174	0	323
2754	547	2173	0	321
2757	547	2172	0	322
2760	547	2172	0	324
2763	546	2171	0	322
2766	547	2171	0	321
2769	547	2172	0	320
2772	549	2173	0	323
2775	551	2174	0	324
2778	550	2174	0	324
2781	550	2174	0	325
2784	551	2175	0	330
2787	551	2175	0	333
2790	551	2176	0	335
2793	550	2176	0	337
2796	549	2176	0	337
2799	549	2175	0	338
2802	549	2175	0	340
2805	548	2175	0	342
2808	546	2175	0	343
2811	545	2177	0	338
2814	544	2177	0	343
2817	543	2176	0	340
2820	542	2176	0	339
2823	541	2175	0	337
2826	540	2175	0	341
2829	538	2174	0	341
2832	536	2174	0	342
2835	535	2174	0	344
2838	533	2174	0	345
2841	533	2173	0	345
2844	532	2173	0	344
2847	530	2173	0	345
2850	530	2173	0	348
2853	530	2173	0	347
2856	531	2173	0	349
2859	531	2173	0	351
2862	532	2173	0	350
2865	532	2173	0	350
2868	532	2173	0	349
2871	531	2171	0	348
2874	531	2171	0	349
2877	531	2170	0	347
2880	531	2170	0	347
2883	532	2170	0	343
2886	533	2169	0	344
2889	533	2170	0	344
2892	533	2170	0	340
2895	533	2170	0	340
2898	533	2169	0	339
2901	533	2169	0	339
2904	533	2169	0	338
2907	533	2169	0	337
2910	533	2169	0	340
2913	533	2169	0	340
2916	533	2169	0	341
2919	533	2169	0	342
2922	533	2170	0	346
2925	533	2170	0	344
2928	532	2171	0	346
2931	532	2171	0	349
2934	532	2171	0	349
2937	533	2172	0	350
2940	534	2173	0	350
2943	534	2174	0	351
2946	533	2174	0	351
2949	533	2174	0	350
2952	533	2174	0	351
2955	533	2173	0	349
2958	534	2172	0	347
2961	534	2172	0	345
2964	534	2172	0	345
2967	535	2172	0	347
2970	535	2172	0	345
2973	535	2172	0	345
2976	536	2172	0	346
2979	536	2173	0	347
2982	536	2173	0	347
2985	536	2173	0	347
2988	536	2173	0	347
2991	536	2173	0	347
2994	536	2172	0	347
2997	536	2173	0	346
3000	536	2173	0	346
3003	536	2173	0	346
3006	536	2173	0	347
3009	537	2173	0	346
3012	537	2173	0	347
3015	537	2173	0	346
3018	537	2173	0	347
3021	537	2173	0	348
3024	537	2174	0	351
3027	538	2174	0	351
3030	539	2175	0	355
3033	539	2175	0	355
3036	539	2175	0	357
3039	539	2175	0	358
3042	539	2176	0	358
3045	538	2176	0	359
3048	538	2176	0	0
3051	538	2176	0	1
3054	538	2176	0	1
3057	538	2176	0	0
3060	538	2176	0	0
3063	539	2176	0	0
3066	539	2176	0	0
3069	539	2176	0	0
3072	539	2176	0	0
3075	539	2176	0	359
3078	539	2176	0	358
3081	539	2176	0	358
3084	539	2176	0	357
3087	539	2176	0	356
3090	539	2176	0	355
3093	539	2176	0	355
3096	539	2176	0	355
3099	539	2176	0	355
3102	539	2175	0	353
3105	539	2175	0	352
3108	539	2175	0	351
3111	539	2175	0	351
3114	540	2175	0	351
3117	540	2175	0	350
3120	540	2175	0	350
3123	541	2175	0	349
3126	542	2175	0	350
3129	542	2175	0	351
3132	542	2175	0	350
3135	542	2175	0	352
3138	543	2176	0	354
3141	543	2176	0	355
3144	543	2176	0	356
3147	543	2176	0	356
3150	543	2176	0	358
3153	543	2176	0	359
3156	542	2177	0	1
3159	541	2177	0	1
3162	540	2177	0	2
3165	539	2178	0	4
3168	538	2179	0	5
3171	536	2179	0	6
3174	533	2179	0	4
3177	532	2178	0	6
3180	534	2179	0	6
3183	533	2180	0	9
3186	534	2181	0	9
3189	535	2182	0	11
3192	536	2182	0	14
3195	536	2182	0	15
3198	535	2182	0	17
3201	534	2182	0	17
3204	534	2182	0	16
3207	534	2182	0	14
3210	534	2182	0	9
3213	533	2180	0	10
3216	533	2178	0	11
3219	533	2177	0	12
3222	532	2177	0	14
3225	533	2177	0	16
3228	534	2177	0	16
3231	534	2177	0	15
3234	533	2178	0	17
3237	533	2177	0	16
3240	533	2178	0	14
3243	533	2178	0	15
3246	533	2178	0	15
3249	533	2178	0	16
3252	533	2178	0	15
3255	533	2178	0	15
3258	533	2178	0	15
3261	533	2178	0	15
3264	534	2178	0	14
3267	533	2178	0	13
3270	533	2178	0	12
3273	533	2177	0	11
3276	532	2177	0	10
3279	532	2177	0	11
3282	532	2176	0	10
3285	532	2176	0	10
3288	532	2176	0	9
3291	532	2176	0	8
3294	532	2176	0	8
3297	533	2176	0	7
3300	533	2176	0	7
3303	533	2176	0	7
3306	533	2176	0	8
3309	534	2176	0	9
3312	533	2176	0	9
3315	534	2176	0	9
3318	534	2177	0	10
3321	534	2177	0	11
3324	534	2177	0	11
3327	534	2177	0	11
3330	534	2177	0	14
3333	535	2177	0	14
3336	535	2177	0	14
3339	535	2177	0	14
3342	535	2177	0	14
3345	536	2177	0	13
3348	536	2177	0	13
3351	536	2177	0	13
3354	536	2176	0	13
3357	536	2176	0	13
3360	537	2176	0	12
3363	537	2176	0	12
3366	537	2176	0	10
3369	537	2176	0	11
3372	537	2176	0	10
3375	538	2176	0	11
3378	538	2176	0	10
3381	538	2176	0	10
3384	538	2176	0	10
3387	538	2176	0	11
3390	537	2177	0	11
3393	538	2177	0	10
3396	538	2177	0	11
3399	539	2177	0	11
3402	539	2177	0	12
3405	539	2177	0	11
3408	539	2177	0	11
3411	539	2177	0	12
3414	539	2177	0	12
3417	540	2177	0	11
3420	540	2177	0	12
3423	540	2177	0	12
3426	540	2177	0	12
3429	540	2177	0	12
3432	540	2177	0	12
3435	540	2177	0	12
3438	540	2177	0	11
3441	540	2177	0	11
3444	541	2177	0	10
3447	540	2177	0	10
3450	541	2177	0	10
3453	541	2177	0	11
3456	541	2177	0	9
3459	541	2177	0	9
3462	541	2177	0	8
3465	541	2177	0	8
3468	541	2177	0	8
3471	541	2177	0	8
3474	541	2176	0	9
3477	541	2176	0	8
3480	541	2176	0	9
3483	541	2176	0	10
3486	541	2176	0	10
3489	541	2176	0	10
3492	541	2176	0	10
3495	541	2176	0	10
3498	541	2176	0	10
3501	541	2176	0	10
3504	541	2176	0	10
3507	541	2176	0	10
3510	541	2176	0	10
3513	541	2176	0	10
3516	541	2176	0	10
3519	541	2176	0	9
3522	541	2176	0	9
3525	541	2176	0	9
3528	541	2176	0	10
3531	541	2176	0	9
3534	541	2176	0	9
3537	541	2176	0	9
3540	541	2176	0	9
3543	541	2176	0	10
3546	541	2176	0	10
3549	541	2176	0	10
3552	541	2176	0	9
3555	541	2176	0	9
3558	541	2176	0	10
3561	541	2176	0	9
3564	541	2176	0	9
3567	541	2176	0	9
3570	541	2176	0	10
3573	541	2176	0	10
3576	541	2176	0	10
3579	541	2176	0	10
3582	541	2176	0	10
3585	541	2176	0	10
3588	541	2176	0	10
3591	541	2176	0	10
3594	541	2176	0	10
3597	541	2176	0	10
3600	541	2176	0	10
3603	541	2176	0	10
3606	541	2176	0	10
3609	542	2176	0	10
3612	542	2176	0	10
3615	542	2176	0	10
3618	542	2176	0	10
3621	542	2176	0	10
3624	542	2176	0	9
3627	542	2176	0	10
3630	542	2176	0	10
3633	542	2176	0	10
3636	542	2176	0	9
3639	542	2176	0	10
3642	542	2176	0	10
3645	542	2176	0	10
3648	542	2176	0	10
3651	542	2176	0	10
3654	542	2176	0	10
3657	542	2176	0	10
3660	542	2176	0	10
3663	542	2176	0	10
3666	542	2176	0	10
3669	542	2176	0	10
3672	542	2176	0	10
3675	542	2176	0	10
3678	542	2176	0	10
3681	542	2176	0	10
3684	542	2176	0	10
3687	542	2176	0	10
3690	542	2176	0	10
3693	542	2176	0	10
3696	542	2176	0	10
3699	542	2176	0	10
3702	542	2176	0	9
3705	542	2176	0	10
3708	542	2176	0	11
3711	542	2176	0	10
3714	542	2176	0	10
3717	542	2176	0	10
3720	542	2176	0	10
3723	542	2176	0	10
3726	542	2176	0	9
3729	542	2176	0	9
3732	542	2176	0	10
3735	542	2176	0	9
3738	542	2176	0	9
3741	542	2176	0	10
3744	542	2176	0	9
3747	542	2176	0	9
3750	542	2176	0	9
3753	542	2176	0	10
3756	542	2176	0	10
3759	542	2176	0	9
3762	542	2176	0	10
3765	542	2176	0	10
3768	542	2176	0	10
3771	542	2176	0	9
3774	542	2176	0	10
3777	542	2176	0	10
3780	542	2176	0	10
3783	542	2176	0	10
3786	542	2176	0	10
3789	542	2176	0	10
3792	542	2176	0	10
3795	542	2176	0	10
3798	542	2176	0	10
3801	542	2176	0	10
3804	542	2176	0	10
3807	542	2176	0	9
3810	542	2176	0	10
3813	542	2176	0	9
3816	542	2176	0	10
3819	542	2176	0	10
3822	542	2176	0	9
3825	542	2176	0	10
3828	542	2176	0	9
3831	542	2176	0	10
3834	542	2176	0	10
3837	542	2176	0	9
3840	542	2176	0	9
3843	542	2176	0	10
3846	542	2176	0	9
3849	542	2176	0	9
3852	542	2176	0	9
3855	542	2176	0	9
3858	542	2176	0	9
3861	542	2176	0	10
3864	542	2176	0	9
3867	542	2176	0	9
3870	542	2176	0	9
3873	542	2176	0	10
3876	542	2176	0	9
3879	542	2176	0	9
3882	542	2176	0	9
3885	542	2176	0	9
3888	542	2176	0	9
3891	542	2176	0	9
3894	542	2176	0	9
3897	542	2176	0	9
3900	542	2176	0	9
3903	542	2176	0	10
3906	542	2176	0	10
3909	542	2176	0	9
3912	542	2176	0	9
3915	542	2176	0	10
3918	542	2176	0	9
3921	542	2176	0	9
3924	542	2176	0	9
3927	542	2176	0	9
3930	542	2176	0	9
3933	542	2176	0	10
3936	542	2176	0	9
3939	542	2176	0	9
3942	542	2176	0	9
3945	542	2176	0	9
3948	542	2176	0	10
3951	542	2176	0	9
3954	542	2176	0	9
3957	542	2176	0	10
3960	542	2176	0	9
3963	542	2176	0	9
3966	542	2176	0	9
3969	542	2176	0	9
3972	542	2176	0	9
3975	542	2176	0	10
3978	542	2176	0	9
3981	542	2176	0	9
3984	542	2176	0	10
3987	542	2176	0	9
3990	542	2176	0	9
3993	542	2176	0	9
3996	542	2176	0	10
3999	542	2176	0	10
4002	542	2176	0	10
4005	542	2176	0	9
4008	542	2176	0	10
4011	542	2176	0	9
4014	542	2176	0	9
4017	542	2176	0	9
4020	542	2176	0	10
4023	542	2176	0	9
4026	542	2176	0	10
4029	542	2176	0	10
4032	542	2176	0	9
4035	542	2176	0	9
4038	542	2176	0	9
4041	542	2176	0	9
4044	542	2176	0	9
4047	542	2176	0	10
4050	542	2176	0	9
4053	542	2176	0	10
4056	542	2176	0	10
4059	542	2176	0	10
4062	542	2176	0	10
4065	542	2176	0	9
4068	542	2176	0	9
4071	542	2176	0	9
4074	542	2176	0	10
4077	542	2176	0	10
4080	542	2176	0	10
4083	542	2176	0	10
4086	542	2176	0	10
4089	542	2176	0	9
4092	542	2176	0	9
4095	542	2176	0	10
4098	542	2176	0	9
4101	542	2176	0	10
4104	542	2176	0	10
4107	542	2176	0	10
4110	542	2176	0	10
4113	542	2176	0	10
4116	542	2176	0	10
4119	542	2176	0	9
4122	542	2176	0	9
4125	542	2176	0	9
4128	542	2176	0	10
4131	542	2176	0	10
4134	542	2176	0	10
4137	542	2176	0	10
4140	542	2176	0	10
4143	542	2176	0	9
4146	542	2176	0	10
4149	542	2176	0	10
4152	542	2176	0	10
4155	542	2176	0	10
4158	542	2176	0	9
4161	542	2176	0	10
4164	542	2176	0	9
4167	542	2176	0	9
4170	542	2176	0	10
4173	542	2176	0	9
4176	542	2176	0	9
4179	542	2176	0	8
4182	542	2176	0	9
4185	542	2176	0	9
4188	542	2176	0	10
4191	542	2176	0	9
4194	542	2176	0	9
4197	542	2176	0	9
4200	542	2176	0	10
4203	542	2176	0	9
4206	542	2176	0	9
4209	542	2176	0	9
4212	542	2176	0	10
4215	542	2176	0	9
4218	542	2176	0	9
4221	542	2176	0	9
4224	542	2176	0	9
4227	542	2176	0	9
4230	542	2176	0	9
4233	542	2176	0	9
4236	542	2176	0	10
4239	542	2176	0	9
4242	542	2176	0	9
4245	542	2176	0	9
4248	542	2176	0	9
4251	542	2176	0	9
4254	542	2176	0	9
4257	542	2176	0	9
4260	542	2176	0	10
4263	542	2176	0	9
4266	542	2176	0	9
4269	542	2176	0	9
4272	542	2176	0	9
4275	542	2176	0	10
4278	542	2176	0	9
4281	542	2176	0	9
4284	542	2176	0	9
4287	542	2176	0	9
4290	542	2176	0	9
4293	542	2176	0	9
4296	542	2176	0	9
4299	542	2176	0	9
4302	542	2176	0	9
4305	542	2176	0	9
4308	542	2176	0	9
4311	542	2176	0	9
4314	542	2176	0	8
4317	542	2176	0	9
4320	542	2176	0	9
4323	542	2176	0	10
4326	542	2176	0	9
4329	542	2176	0	10
4332	542	2176	0	9
4335	542	2176	0	9
4338	542	2176	0	9
4341	542	2176	0	9
4344	542	2176	0	9
4347	542	2176	0	9
4350	542	2176	0	9
4353	542	2176	0	9
4356	542	2176	0	10
4359	542	2176	0	10
4362	542	2176	0	9
4365	542	2176	0	9
4368	542	2176	0	9
4371	542	2176	0	9
4374	542	2176	0	9
4377	542	2176	0	9
4380	542	2176	0	9
4383	542	2176	0	8
4386	542	2176	0	9
4389	542	2176	0	9
4392	542	2176	0	10
4395	542	2176	0	9
4398	542	2176	0	9
4401	542	2176	0	9
4404	542	2176	0	9
4407	542	2176	0	9
4410	542	2176	0	9
4413	542	2176	0	9
4416	542	2176	0	9
4419	542	2176	0	9
4422	542	2176	0	9
4425	542	2176	0	9
4428	542	2176	0	8
4431	542	2176	0	9
4434	542	2176	0	9
4437	542	2176	0	9
4440	542	2176	0	9
4443	542	2176	0	9
4446	542	2176	0	9
4449	542	2176	0	9
4452	542	2176	0	9
4455	542	2176	0	9
4458	542	2176	0	9
4461	542	2176	0	8
4464	542	2176	0	9
4467	542	2176	0	8
4470	542	2176	0	9
4473	542	2176	0	9
4476	542	2176	0	9
4479	542	2176	0	9
4482	542	2176	0	9
4485	542	2176	0	9
4488	542	2176	0	9
4491	542	2176	0	9
4494	542	2176	0	9
4497	542	2176	0	9
4500	543	2176	0	9
4503	542	2176	0	9
4506	542	2176	0	9
4509	543	2176	0	9
4512	542	2176	0	9
4515	542	2176	0	9
4518	542	2176	0	9
4521	542	2176	0	9
4524	542	2176	0	9
4527	542	2176	0	9
4530	543	2176	0	8
4533	542	2176	0	8
4536	542	2176	0	8
4539	542	2176	0	8
4542	542	2176	0	8
4545	542	2176	0	8
4548	542	2176	0	8
4551	543	2176	0	9
4554	543	2176	0	8
4557	542	2176	0	8
4560	542	2176	0	8
4563	542	2176	0	8
4566	542	2176	0	8
4569	542	2176	0	8
4572	543	2176	0	9
4575	543	2176	0	9
4578	542	2176	0	8
4581	542	2176	0	8
4584	543	2176	0	9
4587	542	2176	0	8
4590	542	2176	0	8
4593	542	2176	0	8
4596	542	2176	0	8
4599	543	2176	0	8
4602	543	2176	0	9
4605	542	2176	0	8
4608	543	2176	0	8
4611	542	2176	0	9
4614	542	2176	0	8
4617	542	2176	0	8
4620	542	2176	0	8
4623	543	2176	0	8
4626	542	2176	0	8
4629	542	2176	0	8
4632	543	2176	0	8
4635	543	2176	0	8
4638	542	2176	0	8
4641	542	2176	0	8
4644	542	2176	0	8
4647	543	2176	0	9
4650	542	2176	0	8
4653	543	2176	0	8
4656	542	2176	0	9
4659	543	2176	0	8
4662	543	2176	0	8
4665	543	2176	0	8
4668	543	2176	0	8
4671	543	2176	0	8
4674	543	2176	0	8
4677	543	2176	0	8
4680	543	2176	0	9
4683	543	2176	0	8
4686	543	2176	0	8
4689	543	2176	0	8
4692	543	2176	0	9
4695	543	2176	0	8
4698	543	2176	0	8
4701	543	2176	0	9
4704	543	2176	0	8
4707	543	2176	0	8
4710	543	2176	0	9
4713	543	2176	0	8
4716	543	2176	0	8
4719	543	2176	0	8
4722	543	2176	0	8
4725	543	2176	0	8
4728	543	2176	0	8
4731	543	2176	0	8
4734	543	2176	0	8
4737	543	2176	0	8
4740	543	2176	0	8
4743	543	2176	0	8
4746	543	2176	0	8
4749	543	2176	0	8
4752	543	2176	0	8
4755	543	2176	0	8
4758	543	2176	0	8
4761	543	2176	0	8
4764	543	2176	0	8
4767	543	2176	0	8
4770	543	2176	0	8
4773	543	2176	0	8
4776	543	2176	0	8
4779	543	2176	0	8
4782	543	2176	0	8
4785	543	2176	0	8
4788	543	2176	0	8
4791	543	2176	0	8
4794	543	2176	0	8
4797	543	2176	0	8
4800	543	2176	0	8
4803	543	2176	0	8
4806	543	2176	0	8
4809	543	2176	0	9
4812	543	2176	0	8
4815	543	2176	0	8
4818	543	2176	0	8
4821	543	2176	0	8
4824	543	2176	0	8
4827	543	2176	0	8
4830	543	2176	0	8
4833	543	2176	0	8
4836	543	2176	0	8
4839	543	2176	0	8
4842	543	2176	0	9
4845	543	2176	0	8
4848	543	2176	0	8
4851	543	2176	0	8
4854	543	2176	0	8
4857	543	2176	0	8
4860	543	2176	0	8
4863	543	2176	0	8
4866	543	2176	0	8
4869	543	2176	0	9
4872	543	2176	0	9
4875	543	2176	0	9
4878	543	2176	0	9
4881	543	2176	0	8
4884	543	2176	0	8
4887	543	2176	0	9
4890	543	2176	0	9
4893	543	2176	0	9
4896	543	2176	0	9
4899	543	2176	0	9
4902	543	2176	0	8
4905	543	2176	0	8
4908	543	2176	0	9
4911	543	2176	0	9
4914	543	2176	0	9
4917	543	2176	0	10
4920	543	2176	0	10
4923	543	2176	0	10
4926	543	2176	0	10
4929	543	2176	0	10
4932	543	2176	0	10
4935	543	2176	0	10
4938	543	2176	0	10
4941	543	2176	0	10
4944	543	2176	0	9
4947	543	2176	0	9
4950	543	2176	0	10
4953	543	2176	0	10
4956	543	2176	0	9
4959	543	2176	0	9
4962	543	2176	0	9
4965	543	2176	0	9
4968	543	2176	0	9
4971	543	2176	0	8
4974	543	2176	0	8
4977	543	2176	0	8
4980	543	2176	0	8
4983	543	2176	0	8
4986	543	2176	0	9
4989	543	2176	0	9
4992	543	2176	0	9
4995	543	2176	0	9
4998	543	2176	0	9
5001	543	2176	0	9
5004	543	2176	0	9
5007	543	2176	0	9
5010	543	2176	0	8
5013	543	2176	0	9
5016	543	2176	0	9
5019	543	2176	0	9
5022	543	2176	0	9
5025	543	2176	0	9
5028	543	2176	0	9
5031	543	2176	0	9
5034	543	2176	0	10
5037	543	2176	0	9
5040	543	2176	0	9
5043	543	2176	0	9
5046	543	2176	0	9
5049	543	2176	0	9
5052	543	2176	0	10
5055	543	2176	0	9
5058	543	2176	0	10
5061	543	2176	0	9
5064	543	2176	0	10
5067	543	2176	0	10
5070	543	2176	0	9
5073	543	2176	0	10
5076	543	2176	0	10
5079	543	2176	0	10
5082	543	2176	0	9
5085	543	2176	0	9
5088	543	2176	0	9
5091	543	2176	0	9
5094	543	2176	0	10
5097	543	2176	0	9
5100	543	2176	0	10
5103	542	2177	0	8
5106	542	2177	0	6
5109	542	2177	0	6
5112	542	2177	0	6
5115	542	2177	0	6
5118	542	2177	0	6
5121	542	2177	0	6
5124	542	2177	0	7
5127	542	2177	0	7
5130	542	2177	0	7
5133	542	2177	0	8
5136	542	2177	0	8
5139	542	2177	0	8
5142	542	2177	0	8
5145	542	2177	0	8
5148	542	2177	0	9
5151	542	2177	0	8
5154	542	2177	0	9
5157	542	2177	0	10
5160	542	2177	0	10
5163	542	2177	0	10
5166	542	2177	0	9
5169	542	2177	0	9
5172	542	2177	0	9
5175	542	2177	0	9
5178	542	2177	0	9
5181	542	2177	0	9
5184	542	2177	0	9
5187	542	2177	0	9
5190	542	2177	0	8
5193	542	2178	0	7
5196	542	2177	0	8
5199	544	2180	0	7
5202	544	2180	0	8
5205	544	2180	0	8
5208	544	2180	0	7
5211	543	2180	0	9
5214	543	2180	0	8
5217	543	2180	0	9
5220	543	2180	0	9
5223	543	2180	0	9
5226	543	2180	0	9
5229	543	2180	0	9
5232	543	2180	0	9
5235	544	2180	0	10
5238	543	2180	0	10
5241	544	2180	0	9
5244	544	2180	0	9
5247	544	2180	0	10
5250	543	2180	0	9
5253	543	2180	0	9
5256	543	2180	0	9
5259	544	2180	0	9
5262	544	2180	0	8
5265	544	2180	0	8
5268	544	2180	0	8
5271	544	2180	0	8
5274	544	2180	0	9
5277	544	2180	0	8
5280	543	2181	0	9
5283	543	2181	0	9
5286	544	2181	0	9
5289	543	2181	0	9
5292	544	2181	0	9
5295	544	2181	0	9
5298	544	2181	0	10
5301	544	2181	0	10
5304	544	2181	0	9
5307	544	2181	0	9
5310	544	2181	0	9
5313	544	2181	0	9
5316	544	2181	0	9
5319	544	2181	0	9
5322	544	2181	0	8
5325	544	2181	0	8
5328	544	2181	0	8
5331	544	2181	0	8
5334	544	2181	0	8
5337	544	2181	0	8
5340	544	2181	0	9
5343	544	2181	0	8
5346	544	2181	0	8
5349	544	2181	0	9
5352	544	2181	0	9
5355	544	2181	0	9
5358	544	2181	0	9
5361	544	2181	0	9
5364	544	2181	0	9
5367	544	2181	0	9
5370	544	2181	0	9
5373	544	2181	0	9
5376	544	2181	0	9
5379	544	2181	0	9
5382	544	2181	0	9
5385	544	2181	0	9
5388	544	2181	0	8
5391	544	2181	0	8
5394	544	2181	0	8
5397	544	2181	0	8
5400	544	2181	0	9
5403	544	2181	0	9
5406	544	2181	0	9
5409	544	2181	0	8
5412	544	2181	0	9
5415	544	2181	0	8
5418	544	2181	0	9
5421	544	2181	0	9
5424	544	2181	0	8
5427	544	2181	0	8
5430	544	2181	0	9
5433	544	2181	0	9
5436	544	2181	0	8
5439	544	2181	0	7
5442	544	2181	0	6
5445	544	2181	0	7
5448	544	2181	0	7
5451	544	2181	0	7
5454	544	2181	0	7
5457	544	2181	0	7
5460	544	2181	0	7
5463	544	2181	0	7
5466	545	2181	0	7
5469	545	2181	0	6
5472	545	2181	0	6
5475	545	2181	0	7
5478	545	2181	0	6
5481	545	2181	0	6
5484	545	2181	0	7
5487	545	2181	0	7
5490	545	2181	0	7
5493	545	2181	0	6
5496	545	2182	0	7
5499	545	2182	0	7
5502	545	2182	0	7
5505	545	2182	0	7
5508	545	2182	0	7
5511	545	2182	0	7
5514	545	2182	0	7
5517	545	2182	0	7
5520	545	2182	0	7
5523	545	2182	0	7
5526	545	2182	0	7
5529	545	2182	0	7
5532	545	2182	0	7
5535	545	2182	0	7
5538	545	2182	0	7
5541	545	2182	0	7
5544	545	2182	0	8
5547	545	2182	0	7
5550	545	2182	0	8
5553	545	2182	0	7
5556	545	2182	0	7
5559	545	2182	0	7
5562	545	2182	0	7
5565	545	2182	0	7
5568	545	2182	0	7
5571	545	2182	0	6
5574	545	2182	0	7
5577	545	2182	0	7
5580	545	2182	0	7
5583	545	2182	0	7
5586	545	2182	0	7
5589	545	2182	0	7
5592	545	2182	0	7
5595	545	2182	0	6
5598	545	2182	0	7
5601	545	2182	0	7
5604	545	2182	0	7
5607	545	2182	0	7
5610	545	2182	0	7
5613	545	2182	0	7
5616	545	2182	0	7
5619	545	2182	0	7
5622	545	2182	0	8
5625	545	2182	0	7
5628	545	2182	0	8
5631	545	2181	0	7
5634	545	2182	0	7
5637	545	2182	0	7
5640	545	2182	0	7
5643	545	2181	0	7
5646	545	2181	0	7
5649	545	2181	0	7
5652	545	2181	0	7
5655	545	2181	0	7
5658	545	2181	0	7
5661	545	2181	0	8
5664	545	2182	0	8
5667	545	2182	0	8
5670	545	2182	0	8
5673	545	2182	0	8
5676	545	2181	0	8
5679	545	2182	0	8
5682	545	2182	0	8
5685	545	2182	0	8
5688	545	2182	0	8
5691	545	2181	0	8
5694	545	2182	0	8
5697	545	2182	0	8
5700	545	2182	0	8
5703	545	2182	0	8
5706	545	2182	0	8
5709	545	2182	0	8
5712	545	2182	0	8
5715	545	2182	0	8
5718	545	2182	0	8
5721	545	2182	0	8
5724	545	2182	0	8
5727	545	2182	0	8
5730	545	2182	0	8
5733	545	2182	0	8
5736	545	2182	0	8
5739	545	2182	0	8
5742	545	2182	0	8
5745	545	2182	0	8
5748	545	2182	0	8
5751	545	2182	0	8
5754	545	2182	0	8
5757	545	2182	0	8
5760	545	2182	0	8
5763	545	2182	0	8
5766	545	2182	0	8
5769	545	2182	0	8
5772	545	2182	0	8
5775	545	2182	0	8
5778	545	2182	0	8
5781	545	2181	0	7
5784	545	2181	0	7
5787	545	2181	0	7
5790	545	2181	0	7
5793	545	2181	0	7
5796	545	2181	0	7
5799	545	2181	0	7
5802	545	2181	0	7
5805	545	2181	0	7
5808	545	2181	0	7
5811	545	2181	0	7
5814	545	2181	0	7
5817	545	2181	0	7
5820	545	2181	0	7
5823	545	2181	0	7
5826	545	2181	0	7
5829	545	2181	0	7
5832	545	2181	0	7
5835	545	2181	0	7
5838	545	2181	0	7
5841	545	2181	0	7
5844	545	2181	0	7
5847	545	2181	0	7
5850	545	2181	0	7
5853	545	2181	0	7
5856	545	2181	0	7
5859	545	2181	0	7
5862	545	2181	0	7
5865	545	2181	0	7
5868	545	2181	0	7
5871	545	2181	0	7
5874	545	2181	0	8
5877	545	2181	0	7
5880	545	2181	0	7
5883	545	2181	0	7
5886	545	2181	0	7
5889	545	2181	0	7
5892	545	2181	0	7
5895	545	2181	0	8
5898	545	2181	0	7
5901	545	2181	0	8
5904	545	2181	0	7
5907	545	2181	0	7
5910	545	2181	0	8
5913	545	2181	0	7
5916	545	2181	0	7
5919	545	2181	0	7
5922	545	2181	0	7
5925	545	2181	0	7
5928	545	2181	0	7
5931	545	2181	0	8
5934	545	2181	0	8
5937	545	2181	0	7
5940	545	2181	0	7
5943	545	2181	0	7
5946	545	2181	0	7
5949	545	2181	0	7
5952	545	2181	0	8
5955	545	2181	0	8
5958	545	2181	0	8
5961	545	2181	0	8
5964	545	2181	0	8
5967	545	2181	0	8
5970	545	2181	0	8
5973	545	2181	0	8
5976	545	2181	0	8
5979	545	2181	0	8
5982	545	2181	0	7
5985	545	2181	0	8
5988	545	2181	0	8
5991	545	2181	0	8
5994	545	2181	0	8
5997	545	2181	0	8
[truncated: 999 more rows]
