# Supplementary material for: Markerless tracking of an entire honey bee colony
Source: Nat Commun. 2021 Mar 19;12:1733. doi: 10.1038/s41467-021-21769-1 (PMC7979864; doi:10.1038/s41467-021-21769-1)
Supplement: Supplementary file 4 — Description of Additional Supplementary Files [file 41467_2021_21769_MOESM4_ESM.zip › raw_source/fig_5_sup_fig_21_22/S1_trajectories/000657.txt]

0	618	1170	0	57
3	618	1171	0	60
6	619	1171	0	54
9	619	1171	0	52
12	617	1172	0	56
15	616	1171	0	60
18	615	1172	0	60
21	616	1173	0	63
24	617	1171	0	58
27	615	1172	0	60
30	612	1170	0	62
33	612	1170	0	62
36	612	1170	0	62
39	612	1171	0	59
42	613	1171	0	56
45	613	1172	0	56
48	612	1173	0	55
51	612	1172	0	54
54	612	1172	0	55
57	612	1172	0	58
60	612	1173	0	58
63	613	1172	0	57
66	613	1173	0	59
69	613	1172	0	57
72	613	1173	0	59
75	613	1172	0	59
78	613	1173	0	58
81	612	1173	0	60
84	612	1173	0	62
87	610	1174	0	60
90	610	1174	0	58
93	609	1175	0	58
96	610	1174	0	59
99	611	1174	0	57
102	610	1174	0	58
105	609	1174	0	56
108	609	1174	0	57
111	609	1174	0	56
114	609	1174	0	57
117	610	1175	0	57
120	610	1175	0	54
123	610	1175	0	54
126	610	1175	0	54
129	610	1174	0	52
132	609	1173	0	52
135	612	1172	0	56
138	613	1172	0	55
141	614	1172	0	58
144	612	1175	0	52
147	609	1180	0	49
150	606	1182	0	38
153	605	1186	0	27
156	606	1186	0	30
159	604	1187	0	32
162	604	1190	0	32
165	604	1193	0	28
168	602	1195	0	28
171	600	1196	0	24
174	600	1196	0	21
177	600	1197	0	19
180	599	1199	0	16
183	598	1201	0	17
186	597	1200	0	12
189	597	1200	0	14
192	596	1200	0	14
195	595	1199	0	13
198	594	1200	0	13
201	594	1201	0	11
204	593	1201	0	13
207	592	1199	0	14
210	591	1199	0	15
213	591	1198	0	15
216	592	1200	0	14
219	592	1200	0	16
222	594	1199	0	4
225	594	1200	0	355
228	593	1200	0	350
231	593	1201	0	348
234	591	1201	0	346
237	591	1200	0	342
240	590	1200	0	342
243	590	1200	0	338
246	591	1199	0	343
249	590	1198	0	343
252	590	1198	0	339
255	589	1198	0	333
258	589	1196	0	333
261	589	1194	0	331
264	589	1193	0	329
267	588	1194	0	332
270	588	1195	0	329
273	586	1196	0	317
276	588	1198	0	321
279	589	1200	0	318
282	590	1201	0	318
285	588	1202	0	312
288	588	1202	0	304
291	587	1202	0	299
294	587	1201	0	295
297	588	1203	0	297
300	588	1205	0	297
303	587	1205	0	300
306	586	1204	0	296
309	584	1203	0	296
312	583	1204	0	294
315	582	1205	0	291
318	583	1205	0	289
321	584	1204	0	289
324	586	1205	0	294
327	584	1204	0	294
330	582	1203	0	294
333	581	1204	0	291
336	581	1203	0	287
339	580	1203	0	288
342	580	1203	0	286
345	581	1205	0	283
348	584	1204	0	282
351	584	1204	0	281
354	584	1204	0	280
357	585	1205	0	282
360	585	1204	0	283
363	585	1204	0	282
366	584	1203	0	287
369	584	1202	0	286
372	584	1200	0	283
375	584	1200	0	274
378	585	1200	0	274
381	586	1199	0	274
384	585	1202	0	272
387	585	1199	0	271
390	586	1199	0	265
393	586	1197	0	264
396	587	1196	0	262
399	587	1197	0	262
402	588	1196	0	262
405	588	1196	0	262
408	589	1196	0	263
411	589	1197	0	268
414	589	1198	0	275
417	589	1201	0	293
420	587	1200	0	301
423	586	1200	0	308
426	584	1199	0	309
429	584	1199	0	309
432	584	1200	0	311
435	583	1201	0	315
438	583	1199	0	319
441	584	1199	0	317
444	583	1199	0	317
447	582	1199	0	315
450	583	1200	0	315
453	584	1199	0	321
456	584	1197	0	328
459	585	1194	0	333
462	587	1193	0	342
465	587	1192	0	344
468	588	1190	0	339
471	587	1187	0	333
474	586	1187	0	335
477	588	1186	0	336
480	589	1187	0	332
483	589	1187	0	333
486	589	1188	0	333
489	589	1189	0	330
492	588	1191	0	332
495	589	1191	0	336
498	590	1192	0	337
501	592	1195	0	328
504	594	1195	0	328
507	594	1197	0	324
510	594	1198	0	322
513	592	1200	0	326
516	590	1201	0	332
519	590	1204	0	329
522	587	1204	0	331
525	588	1204	0	327
528	588	1205	0	330
531	587	1205	0	340
534	587	1204	0	352
537	588	1202	0	351
540	588	1202	0	357
543	588	1203	0	359
546	588	1204	0	1
549	587	1204	0	0
552	584	1201	0	352
555	584	1200	0	353
558	586	1199	0	356
561	585	1198	0	353
564	586	1197	0	356
567	589	1197	0	3
570	591	1197	0	10
573	593	1197	0	13
576	596	1197	0	21
579	597	1193	0	28
582	594	1194	0	22
585	595	1197	0	27
588	594	1194	0	24
591	591	1195	0	26
594	590	1196	0	29
597	591	1198	0	22
600	591	1199	0	21
603	592	1199	0	22
606	593	1197	0	29
609	593	1197	0	27
612	591	1201	0	24
615	596	1203	0	16
618	596	1202	0	10
621	599	1203	0	355
624	597	1205	0	335
627	601	1210	0	312
630	600	1208	0	312
633	601	1206	0	306
636	601	1207	0	302
639	600	1208	0	299
642	598	1210	0	294
645	598	1210	0	295
648	597	1210	0	286
651	596	1210	0	288
654	593	1211	0	282
657	593	1210	0	283
660	591	1209	0	285
663	588	1210	0	288
666	586	1211	0	289
669	585	1211	0	289
672	585	1211	0	286
675	584	1209	0	287
678	583	1209	0	285
681	582	1209	0	284
684	581	1209	0	281
687	580	1207	0	287
690	580	1206	0	290
693	580	1207	0	291
696	579	1206	0	293
699	576	1205	0	288
702	576	1205	0	291
705	575	1205	0	289
708	573	1205	0	289
711	571	1204	0	291
714	568	1204	0	288
717	566	1204	0	282
720	565	1203	0	282
723	563	1202	0	284
726	564	1201	0	281
729	567	1201	0	289
732	568	1199	0	292
735	569	1198	0	295
738	571	1200	0	301
741	573	1200	0	302
744	574	1200	0	304
747	574	1201	0	304
750	573	1200	0	305
753	574	1200	0	303
756	575	1200	0	305
759	574	1200	0	302
762	575	1199	0	303
765	575	1199	0	308
768	576	1198	0	311
771	577	1195	0	316
774	577	1192	0	313
777	577	1190	0	315
780	577	1190	0	317
783	577	1190	0	314
786	577	1191	0	314
789	578	1190	0	310
792	578	1190	0	309
795	578	1190	0	308
798	577	1189	0	311
801	577	1189	0	311
804	577	1188	0	308
807	577	1187	0	304
810	577	1187	0	304
813	577	1187	0	303
816	577	1186	0	305
819	577	1186	0	305
822	577	1186	0	305
825	578	1187	0	306
828	578	1187	0	308
831	578	1187	0	312
834	578	1187	0	314
837	577	1187	0	316
840	577	1187	0	316
843	577	1187	0	317
846	578	1187	0	319
849	579	1187	0	319
852	579	1187	0	320
855	579	1188	0	322
858	579	1188	0	321
861	579	1188	0	320
864	579	1189	0	317
867	579	1188	0	317
870	579	1189	0	316
873	579	1188	0	320
876	579	1189	0	317
879	579	1188	0	317
882	579	1189	0	317
885	579	1189	0	318
888	579	1188	0	319
891	579	1188	0	320
894	579	1188	0	320
897	579	1188	0	318
900	579	1188	0	318
903	579	1188	0	319
906	579	1188	0	322
909	579	1188	0	319
912	579	1188	0	322
915	580	1188	0	320
918	580	1188	0	320
921	580	1188	0	321
924	580	1188	0	323
927	580	1189	0	323
930	580	1189	0	322
933	579	1189	0	321
936	579	1188	0	322
939	579	1188	0	319
942	579	1188	0	323
945	579	1188	0	322
948	579	1188	0	324
951	580	1188	0	323
954	579	1188	0	322
957	579	1188	0	320
960	579	1187	0	323
963	579	1187	0	321
966	579	1187	0	322
969	579	1187	0	320
972	579	1186	0	317
975	579	1186	0	319
978	579	1186	0	319
981	579	1186	0	318
984	579	1186	0	320
987	579	1186	0	320
990	579	1186	0	322
993	579	1186	0	322
996	579	1186	0	323
999	580	1186	0	319
1002	579	1186	0	322
1005	579	1186	0	321
1008	579	1186	0	323
1011	579	1186	0	322
1014	579	1186	0	321
1017	579	1186	0	326
1020	579	1186	0	326
1023	579	1186	0	326
1026	578	1184	0	322
1029	579	1183	0	323
1032	580	1183	0	321
1035	580	1182	0	320
1038	582	1182	0	321
1041	584	1181	0	322
1044	585	1182	0	325
1047	587	1182	0	325
1050	587	1182	0	319
1053	587	1183	0	317
1056	588	1183	0	319
1059	589	1184	0	318
1062	591	1184	0	317
1065	591	1185	0	313
1068	591	1184	0	311
1071	591	1184	0	311
1074	591	1183	0	313
1077	591	1183	0	313
1080	591	1183	0	313
1083	591	1183	0	310
1086	590	1183	0	306
1089	590	1183	0	306
1092	591	1183	0	308
1095	591	1183	0	308
1098	590	1183	0	311
1101	590	1182	0	312
1104	591	1182	0	320
1107	589	1182	0	324
1110	587	1183	0	318
1113	586	1184	0	316
1116	587	1185	0	314
1119	587	1187	0	315
1122	587	1186	0	316
1125	587	1185	0	312
1128	588	1185	0	311
1131	587	1182	0	312
1134	587	1181	0	309
1137	587	1180	0	309
1140	587	1180	0	314
1143	588	1180	0	318
1146	589	1179	0	325
1149	594	1179	0	330
1152	596	1182	0	324
1155	596	1184	0	320
1158	594	1182	0	326
1161	593	1181	0	332
1164	593	1182	0	338
1167	594	1183	0	333
1170	595	1183	0	335
1173	594	1184	0	332
1176	593	1186	0	327
1179	592	1186	0	323
1182	592	1187	0	319
1185	592	1186	0	311
1188	594	1187	0	311
1191	594	1188	0	314
1194	596	1189	0	303
1197	597	1189	0	302
1200	598	1188	0	295
1203	596	1187	0	287
1206	595	1186	0	280
1209	595	1185	0	280
1212	595	1184	0	275
1215	595	1185	0	274
1218	596	1183	0	273
1221	596	1183	0	270
1224	597	1183	0	269
1227	597	1183	0	269
1230	597	1184	0	268
1233	598	1184	0	269
1236	598	1184	0	268
1239	598	1184	0	267
1242	598	1185	0	268
1245	598	1185	0	266
1248	598	1185	0	266
1251	598	1185	0	267
1254	598	1185	0	265
1257	598	1184	0	263
1260	599	1182	0	257
1263	600	1182	0	252
1266	602	1184	0	243
1269	602	1185	0	228
1272	601	1187	0	224
1275	600	1188	0	220
1278	599	1189	0	221
1281	599	1189	0	223
1284	599	1189	0	224
1287	598	1189	0	225
1290	599	1186	0	226
1293	601	1187	0	218
1296	604	1189	0	205
1299	606	1190	0	199
1302	607	1192	0	194
1305	606	1193	0	194
1308	604	1193	0	197
1311	604	1193	0	197
1314	604	1193	0	198
1317	605	1193	0	200
1320	604	1193	0	199
1323	605	1193	0	200
1326	605	1192	0	199
1329	605	1192	0	200
1332	605	1192	0	200
1335	604	1192	0	199
1338	605	1191	0	204
1341	605	1189	0	200
1344	609	1188	0	192
1347	612	1187	0	183
1350	616	1191	0	175
1353	623	1186	0	164
1356	622	1186	0	165
1359	622	1188	0	168
1362	622	1190	0	168
1365	621	1191	0	170
1368	621	1192	0	167
1371	622	1192	0	348
1374	624	1192	0	343
1377	624	1192	0	342
1380	625	1193	0	342
1383	625	1193	0	344
1386	624	1192	0	343
1389	623	1191	0	170
1392	620	1187	0	174
1395	619	1186	0	176
1398	620	1184	0	176
1401	620	1185	0	176
1404	620	1186	0	175
1407	620	1186	0	174
1410	620	1186	0	177
1413	620	1186	0	176
1416	621	1186	0	175
1419	621	1186	0	174
1422	620	1186	0	175
1425	619	1186	0	172
1428	620	1185	0	173
1431	620	1186	0	173
1434	621	1186	0	171
1437	621	1186	0	172
1440	622	1185	0	171
1443	622	1186	0	170
1446	623	1185	0	172
1449	622	1186	0	172
1452	623	1186	0	172
1455	624	1186	0	171
1458	623	1186	0	172
1461	624	1186	0	172
1464	624	1187	0	175
1467	625	1186	0	175
1470	624	1186	0	173
1473	624	1187	0	174
1476	623	1187	0	171
1479	625	1186	0	176
1482	625	1186	0	174
1485	625	1186	0	173
1488	624	1186	0	173
1491	625	1186	0	174
1494	624	1186	0	175
1497	624	1187	0	175
1500	624	1187	0	177
1503	620	1188	0	187
1506	621	1187	0	198
1509	623	1185	0	207
1512	624	1184	0	213
1515	624	1184	0	219
1518	626	1183	0	222
1521	626	1183	0	223
1524	625	1181	0	224
1527	629	1181	0	226
1530	634	1178	0	224
1533	634	1180	0	231
1536	633	1181	0	240
1539	635	1179	0	239
1542	635	1179	0	240
1545	637	1179	0	246
1548	638	1179	0	249
1551	639	1180	0	251
1554	639	1182	0	254
1557	638	1184	0	259
1560	635	1186	0	259
1563	635	1182	0	270
1566	636	1180	0	271
1569	640	1175	0	289
1572	640	1175	0	291
1575	640	1176	0	293
1578	638	1176	0	290
1581	638	1174	0	292
1584	638	1175	0	292
1587	637	1175	0	292
1590	635	1176	0	292
1593	635	1175	0	291
1596	636	1175	0	294
1599	635	1173	0	291
1602	635	1173	0	293
1605	636	1172	0	296
1608	636	1170	0	299
1611	638	1169	0	296
1614	637	1167	0	295
1617	634	1167	0	300
1620	634	1167	0	299
1623	633	1166	0	296
1626	631	1168	0	295
1629	631	1167	0	294
1632	630	1167	0	294
1635	630	1167	0	293
1638	631	1167	0	293
1641	631	1167	0	295
1644	631	1167	0	306
1647	629	1166	0	319
1650	628	1164	0	332
1653	626	1164	0	336
1656	626	1164	0	344
1659	624	1164	0	347
1662	622	1164	0	352
1665	623	1162	0	356
1668	621	1161	0	358
1671	621	1162	0	356
1674	620	1161	0	357
1677	620	1163	0	349
1680	620	1165	0	348
1683	619	1165	0	350
1686	617	1165	0	349
1689	616	1165	0	349
1692	615	1167	0	345
1695	614	1170	0	340
1698	612	1170	0	343
1701	615	1170	0	341
1704	615	1171	0	331
1707	614	1170	0	330
1710	613	1170	0	335
1713	613	1171	0	332
1716	614	1173	0	324
1719	614	1172	0	333
1722	613	1171	0	332
1725	613	1170	0	336
1728	614	1171	0	331
1731	614	1172	0	333
1734	613	1172	0	330
1737	612	1171	0	330
1740	612	1171	0	329
1743	612	1170	0	328
1746	609	1169	0	329
1749	609	1170	0	330
1752	610	1171	0	329
1755	610	1171	0	328
1758	610	1171	0	331
1761	610	1171	0	331
1764	610	1171	0	328
1767	609	1172	0	325
1770	608	1174	0	315
1773	609	1179	0	310
1776	609	1180	0	311
1779	608	1180	0	311
1782	608	1179	0	309
1785	608	1180	0	311
1788	608	1179	0	316
1791	608	1177	0	318
1794	608	1177	0	317
1797	608	1178	0	318
1800	608	1177	0	319
1803	608	1177	0	316
1806	608	1178	0	318
1809	608	1179	0	318
1812	608	1179	0	316
1815	608	1178	0	315
1818	607	1179	0	307
1821	605	1178	0	303
1824	605	1178	0	308
1827	604	1178	0	308
1830	603	1177	0	310
1833	604	1177	0	310
1836	603	1176	0	307
1839	603	1177	0	306
1842	603	1177	0	308
1845	604	1177	0	308
1848	603	1176	0	307
1851	603	1176	0	308
1854	603	1176	0	308
1857	604	1176	0	308
1860	604	1175	0	308
1863	603	1175	0	310
1866	603	1175	0	309
1869	603	1175	0	310
1872	603	1175	0	308
1875	604	1175	0	308
1878	603	1175	0	310
1881	604	1175	0	309
1884	604	1175	0	310
1887	604	1174	0	310
1890	603	1174	0	310
1893	603	1175	0	310
1896	603	1174	0	310
1899	603	1175	0	311
1902	603	1174	0	312
1905	603	1175	0	309
1908	603	1175	0	311
1911	603	1176	0	310
1914	605	1176	0	310
1917	606	1177	0	311
1920	606	1177	0	308
1923	606	1178	0	308
1926	607	1180	0	308
1929	607	1181	0	308
1932	607	1183	0	307
1935	606	1182	0	305
1938	606	1182	0	302
1941	605	1182	0	304
1944	605	1181	0	302
1947	603	1181	0	300
1950	603	1179	0	298
1953	604	1179	0	299
1956	604	1180	0	300
1959	604	1180	0	297
1962	603	1180	0	299
1965	603	1179	0	299
1968	602	1179	0	299
1971	603	1179	0	297
1974	602	1175	0	299
1977	601	1172	0	304
1980	601	1171	0	316
1983	601	1171	0	328
1986	600	1170	0	332
1989	600	1169	0	344
1992	600	1169	0	351
1995	600	1169	0	352
1998	599	1169	0	350
2001	598	1169	0	350
2004	597	1170	0	352
2007	597	1170	0	352
2010	596	1172	0	349
2013	597	1172	0	349
2016	596	1172	0	350
2019	596	1173	0	348
2022	596	1174	0	350
2025	595	1175	0	349
2028	596	1175	0	349
2031	598	1174	0	352
2034	598	1174	0	350
2037	597	1175	0	352
2040	596	1176	0	350
2043	596	1176	0	349
2046	594	1177	0	350
2049	593	1177	0	349
2052	593	1176	0	348
2055	593	1176	0	354
2058	592	1176	0	354
2061	595	1176	0	358
2064	596	1178	0	355
2067	597	1178	0	355
2070	598	1179	0	358
2073	598	1178	0	359
2076	599	1178	0	358
2079	598	1178	0	358
2082	598	1177	0	358
2085	598	1177	0	359
2088	597	1177	0	359
2091	598	1177	0	357
2094	598	1177	0	357
2097	598	1176	0	357
2100	597	1176	0	357
2103	597	1176	0	358
2106	597	1176	0	359
2109	597	1177	0	358
2112	596	1177	0	359
2115	595	1178	0	0
2118	593	1178	0	359
2121	592	1178	0	358
2124	592	1178	0	359
2127	591	1177	0	359
2130	590	1178	0	359
2133	589	1177	0	358
2136	590	1176	0	357
2139	590	1177	0	357
2142	592	1178	0	358
2145	591	1178	0	4
2148	590	1178	0	3
2151	593	1179	0	4
2154	595	1181	0	14
2157	597	1181	0	19
2160	598	1181	0	19
2163	599	1180	0	22
2166	600	1178	0	24
2169	600	1177	0	26
2172	600	1175	0	35
2175	601	1173	0	39
2178	601	1171	0	35
2181	601	1171	0	36
2184	601	1171	0	34
2187	601	1171	0	37
2190	600	1170	0	36
2193	600	1171	0	38
2196	600	1170	0	36
2199	600	1172	0	39
2202	600	1171	0	40
2205	600	1172	0	44
2208	599	1172	0	44
2211	600	1174	0	48
2214	601	1174	0	51
2217	599	1174	0	50
2220	600	1174	0	52
2223	599	1175	0	50
2226	599	1174	0	50
2229	599	1174	0	47
2232	598	1174	0	41
2235	596	1175	0	36
2238	595	1175	0	30
2241	595	1175	0	32
2244	594	1174	0	32
2247	594	1174	0	34
2250	593	1174	0	34
2253	592	1175	0	31
2256	591	1174	0	18
2259	591	1175	0	16
2262	592	1176	0	16
2265	593	1176	0	14
2268	591	1176	0	9
2271	590	1178	0	2
2274	590	1180	0	355
2277	590	1181	0	351
2280	590	1180	0	352
2283	589	1179	0	353
2286	591	1178	0	352
2289	589	1179	0	353
2292	588	1181	0	349
2295	588	1182	0	342
2298	588	1183	0	344
2301	588	1184	0	345
2304	588	1184	0	347
2307	585	1183	0	344
2310	586	1184	0	344
2313	586	1184	0	347
2316	585	1182	0	341
2319	585	1183	0	339
2322	585	1184	0	335
2325	586	1184	0	339
2328	587	1184	0	345
2331	588	1184	0	353
2334	588	1184	0	356
2337	587	1184	0	359
2340	586	1187	0	5
2343	584	1187	0	6
2346	583	1187	0	8
2349	584	1187	0	6
2352	585	1187	0	1
2355	583	1187	0	5
2358	583	1188	0	5
2361	584	1189	0	9
2364	584	1190	0	10
2367	584	1191	0	9
2370	585	1192	0	7
2373	585	1193	0	4
2376	585	1193	0	6
2379	585	1193	0	6
2382	584	1193	0	5
2385	583	1194	0	1
2388	582	1194	0	359
2391	580	1195	0	355
2394	579	1195	0	353
2397	579	1194	0	349
2400	580	1193	0	353
2403	581	1192	0	354
2406	581	1190	0	3
2409	583	1187	0	12
2412	581	1186	0	13
2415	580	1186	0	13
2418	579	1188	0	7
2421	578	1189	0	7
2424	579	1189	0	18
2427	578	1189	0	20
2430	578	1190	0	24
2433	578	1192	0	24
2436	578	1193	0	18
2439	577	1193	0	26
2442	579	1194	0	34
2445	583	1193	0	34
2448	583	1193	0	37
2451	583	1193	0	37
2454	581	1192	0	39
2457	580	1193	0	30
2460	579	1193	0	32
2463	578	1194	0	30
2466	578	1194	0	30
2469	576	1194	0	32
2472	576	1192	0	33
2475	576	1191	0	32
2478	575	1190	0	28
2481	574	1190	0	32
2484	572	1190	0	30
2487	571	1189	0	29
2490	570	1188	0	28
2493	569	1188	0	27
2496	567	1184	0	29
2499	567	1182	0	30
2502	567	1180	0	31
2505	567	1179	0	39
2508	566	1181	0	41
2511	566	1181	0	45
2514	567	1180	0	48
2517	567	1179	0	46
2520	568	1178	0	48
2523	568	1178	0	49
2526	567	1179	0	52
2529	568	1179	0	52
2532	568	1178	0	54
2535	568	1179	0	55
2538	568	1179	0	53
2541	566	1181	0	53
2544	566	1181	0	52
2547	566	1181	0	49
2550	566	1181	0	50
2553	566	1181	0	50
2556	565	1181	0	50
2559	566	1181	0	51
2562	565	1181	0	49
2565	566	1181	0	50
2568	566	1181	0	52
2571	566	1182	0	54
2574	565	1182	0	52
2577	565	1182	0	52
2580	566	1181	0	50
2583	565	1181	0	51
2586	565	1180	0	52
2589	564	1179	0	53
2592	564	1179	0	53
2595	564	1179	0	52
2598	564	1179	0	51
2601	565	1180	0	52
2604	566	1182	0	55
2607	567	1182	0	55
2610	569	1183	0	55
2613	569	1183	0	57
2616	569	1182	0	56
2619	568	1181	0	64
2622	568	1181	0	69
2625	568	1181	0	66
2628	568	1184	0	63
2631	568	1187	0	62
2634	568	1192	0	62
2637	568	1195	0	62
2640	566	1202	0	60
2643	564	1202	0	59
2646	564	1201	0	56
2649	562	1202	0	52
2652	562	1201	0	51
2655	563	1202	0	53
2658	562	1203	0	53
2661	561	1204	0	51
2664	564	1203	0	47
2667	563	1205	0	49
2670	563	1206	0	39
2673	561	1207	0	30
2676	558	1209	0	19
2679	554	1209	0	14
2682	551	1212	0	10
2685	550	1212	0	4
2688	551	1213	0	7
2691	552	1215	0	9
2694	551	1215	0	13
2697	550	1215	0	13
2700	549	1215	0	20
2703	549	1215	0	22
2706	548	1216	0	25
2709	548	1218	0	23
2712	547	1221	0	27
2715	547	1221	0	26
2718	546	1221	0	27
2721	546	1221	0	28
2724	547	1220	0	23
2727	546	1219	0	21
2730	544	1220	0	20
2733	543	1219	0	21
2736	542	1219	0	17
2739	541	1218	0	22
2742	540	1218	0	22
2745	540	1220	0	27
2748	541	1220	0	33
2751	540	1220	0	34
2754	538	1218	0	39
2757	537	1218	0	45
2760	536	1218	0	42
2763	537	1218	0	43
2766	536	1217	0	41
2769	532	1217	0	40
2772	531	1216	0	47
2775	530	1215	0	49
2778	530	1216	0	49
2781	530	1215	0	48
2784	529	1217	0	40
2787	530	1218	0	37
2790	531	1218	0	30
2793	530	1219	0	26
2796	531	1221	0	30
2799	532	1223	0	34
2802	533	1224	0	35
2805	532	1224	0	38
2808	535	1226	0	40
2811	534	1225	0	39
2814	535	1225	0	37
2817	536	1226	0	41
2820	537	1226	0	42
2823	537	1226	0	46
2826	537	1227	0	45
2829	537	1227	0	46
2832	538	1227	0	43
2835	539	1225	0	44
2838	538	1224	0	42
2841	537	1225	0	41
2844	537	1224	0	42
2847	536	1224	0	44
2850	536	1223	0	49
2853	535	1222	0	47
2856	534	1221	0	49
2859	533	1221	0	51
2862	533	1221	0	47
2865	533	1222	0	49
2868	533	1222	0	48
2871	533	1222	0	48
2874	533	1222	0	45
2877	533	1221	0	40
2880	533	1221	0	41
2883	534	1220	0	43
2886	533	1220	0	42
2889	534	1218	0	45
2892	534	1218	0	46
2895	533	1219	0	44
2898	533	1220	0	34
2901	533	1220	0	30
2904	532	1221	0	31
2907	531	1223	0	25
2910	531	1223	0	24
2913	530	1223	0	19
2916	531	1223	0	15
2919	531	1223	0	14
2922	531	1223	0	10
2925	531	1224	0	6
2928	529	1224	0	2
2931	528	1224	0	2
2934	526	1224	0	1
2937	527	1224	0	1
2940	526	1223	0	359
2943	526	1223	0	359
2946	526	1223	0	0
2949	526	1222	0	359
2952	527	1220	0	359
2955	528	1221	0	358
2958	528	1222	0	358
2961	527	1221	0	0
2964	529	1221	0	2
2967	528	1221	0	1
2970	525	1221	0	1
2973	525	1221	0	358
2976	526	1221	0	357
2979	525	1220	0	358
2982	526	1220	0	358
2985	526	1219	0	359
2988	526	1220	0	357
2991	526	1220	0	355
2994	527	1220	0	351
2997	528	1221	0	346
3000	530	1222	0	346
3003	530	1223	0	340
3006	528	1221	0	340
3009	528	1220	0	343
3012	527	1218	0	337
3015	527	1218	0	338
3018	527	1218	0	337
3021	528	1218	0	346
3024	527	1217	0	345
3027	526	1221	0	349
3030	524	1221	0	351
3033	523	1222	0	350
3036	522	1221	0	349
3039	520	1221	0	347
3042	520	1222	0	350
3045	520	1222	0	350
3048	520	1222	0	351
3051	520	1222	0	354
3054	520	1224	0	348
3057	525	1227	0	330
3060	527	1228	0	314
3063	528	1228	0	306
3066	528	1229	0	293
3069	527	1228	0	283
3072	525	1224	0	282
3075	525	1221	0	274
3078	525	1221	0	267
3081	525	1219	0	263
3084	527	1218	0	258
3087	528	1218	0	264
3090	528	1218	0	266
3093	528	1218	0	270
3096	529	1217	0	270
3099	527	1216	0	264
3102	528	1216	0	264
3105	526	1217	0	261
3108	526	1217	0	259
3111	526	1218	0	259
3114	527	1219	0	260
3117	527	1219	0	260
3120	527	1218	0	259
3123	527	1218	0	262
3126	529	1217	0	266
3129	528	1217	0	266
3132	528	1217	0	267
3135	528	1218	0	268
3138	528	1218	0	268
3141	527	1218	0	267
3144	526	1219	0	270
3147	526	1218	0	271
3150	524	1216	0	275
3153	525	1215	0	277
3156	524	1216	0	275
3159	524	1214	0	276
3162	524	1215	0	276
3165	524	1216	0	272
3168	524	1215	0	274
3171	524	1215	0	275
3174	524	1214	0	278
3177	524	1214	0	277
3180	523	1214	0	277
3183	523	1215	0	275
3186	527	1216	0	269
3189	527	1216	0	267
3192	528	1214	0	261
3195	528	1214	0	255
3198	527	1215	0	252
3201	526	1214	0	251
3204	526	1214	0	252
3207	527	1214	0	249
3210	527	1215	0	245
3213	528	1215	0	244
3216	529	1215	0	242
3219	530	1212	0	243
3222	531	1212	0	241
3225	530	1212	0	241
3228	530	1213	0	245
3231	530	1213	0	243
3234	531	1214	0	246
3237	532	1215	0	250
3240	531	1215	0	249
3243	532	1214	0	249
3246	532	1214	0	248
3249	531	1214	0	250
3252	532	1214	0	253
3255	531	1214	0	251
3258	531	1213	0	250
3261	531	1214	0	250
3264	530	1214	0	249
3267	530	1214	0	248
3270	529	1215	0	248
3273	529	1214	0	250
3276	529	1213	0	248
3279	530	1213	0	248
3282	531	1212	0	246
3285	532	1214	0	247
3288	530	1212	0	243
3291	529	1211	0	243
3294	529	1211	0	238
3297	529	1211	0	237
3300	527	1210	0	231
3303	527	1210	0	230
3306	526	1209	0	230
3309	527	1208	0	228
3312	527	1208	0	223
3315	527	1208	0	221
3318	527	1209	0	221
3321	526	1208	0	215
3324	526	1207	0	213
3327	525	1207	0	209
3330	524	1207	0	210
3333	525	1206	0	212
3336	526	1207	0	222
3339	528	1208	0	227
3342	528	1208	0	227
3345	527	1209	0	234
3348	528	1208	0	222
3351	528	1207	0	215
3354	529	1207	0	212
3357	529	1207	0	217
3360	528	1207	0	213
3363	529	1206	0	213
3366	530	1208	0	215
3369	531	1209	0	208
3372	531	1209	0	205
3375	532	1209	0	205
3378	533	1208	0	204
3381	533	1208	0	204
3384	533	1208	0	208
3387	534	1208	0	206
3390	533	1207	0	211
3393	533	1208	0	213
3396	533	1208	0	211
3399	532	1210	0	214
3402	531	1210	0	213
3405	531	1210	0	212
3408	531	1210	0	211
3411	532	1209	0	209
3414	532	1208	0	211
3417	532	1208	0	211
3420	532	1208	0	211
3423	532	1208	0	214
3426	531	1209	0	206
3429	531	1208	0	210
3432	531	1209	0	211
3435	531	1208	0	215
3438	530	1207	0	215
3441	530	1208	0	213
3444	530	1207	0	216
3447	530	1208	0	215
3450	530	1208	0	218
3453	530	1209	0	215
3456	530	1208	0	217
3459	530	1208	0	220
3462	530	1207	0	221
3465	530	1207	0	221
3468	530	1207	0	224
3471	530	1207	0	221
3474	530	1207	0	222
3477	530	1207	0	220
3480	530	1207	0	222
3483	530	1207	0	220
3486	530	1207	0	218
3489	530	1207	0	215
3492	530	1207	0	217
3495	530	1208	0	214
3498	531	1207	0	213
3501	531	1207	0	216
3504	530	1208	0	219
3507	531	1207	0	213
3510	532	1207	0	211
3513	531	1207	0	211
3516	530	1208	0	208
3519	529	1208	0	210
3522	530	1207	0	214
3525	530	1208	0	204
3528	531	1208	0	203
3531	532	1208	0	204
3534	530	1208	0	208
3537	530	1208	0	208
3540	529	1209	0	214
3543	527	1209	0	210
3546	529	1208	0	214
3549	530	1210	0	208
3552	531	1210	0	206
3555	532	1209	0	203
3558	531	1210	0	203
3561	532	1209	0	207
3564	531	1210	0	211
3567	531	1211	0	211
3570	530	1211	0	215
3573	531	1210	0	211
3576	532	1210	0	210
3579	533	1208	0	204
3582	534	1204	0	206
3585	534	1204	0	205
3588	535	1204	0	203
3591	534	1204	0	200
3594	535	1205	0	199
3597	535	1207	0	194
3600	534	1207	0	192
3603	531	1208	0	190
3606	530	1209	0	185
3609	529	1210	0	179
3612	529	1213	0	177
3615	528	1213	0	175
3618	526	1214	0	167
3621	526	1216	0	167
3624	524	1215	0	167
3627	524	1215	0	165
3630	524	1215	0	166
3633	525	1215	0	162
3636	528	1220	0	150
3639	531	1223	0	147
3642	531	1225	0	146
3645	531	1225	0	141
3648	535	1229	0	132
3651	535	1232	0	130
3654	536	1233	0	132
3657	537	1232	0	141
3660	539	1232	0	142
3663	539	1232	0	144
3666	541	1233	0	147
3669	541	1233	0	148
3672	542	1231	0	149
3675	542	1231	0	149
3678	542	1231	0	149
3681	542	1231	0	150
3684	542	1231	0	151
3687	542	1232	0	151
3690	542	1232	0	151
3693	540	1234	0	150
3696	541	1233	0	152
3699	541	1233	0	149
3702	540	1234	0	143
3705	540	1234	0	138
3708	539	1233	0	133
3711	540	1234	0	128
3714	539	1234	0	129
3717	540	1233	0	132
3720	540	1234	0	131
3723	540	1234	0	133
3726	540	1235	0	134
3729	539	1234	0	132
3732	539	1234	0	134
3735	540	1235	0	131
3738	540	1235	0	132
3741	540	1234	0	133
3744	540	1235	0	131
3747	540	1235	0	131
3750	540	1235	0	130
3753	539	1235	0	131
3756	540	1235	0	132
3759	539	1234	0	132
3762	540	1234	0	133
3765	539	1235	0	134
3768	540	1234	0	132
3771	539	1235	0	129
3774	539	1235	0	130
3777	539	1235	0	129
3780	540	1236	0	129
3783	540	1237	0	129
3786	541	1236	0	131
3789	541	1236	0	132
3792	541	1237	0	132
3795	541	1237	0	131
3798	541	1237	0	133
3801	542	1238	0	133
3804	543	1238	0	134
3807	543	1238	0	130
3810	544	1238	0	133
3813	544	1237	0	128
3816	544	1238	0	127
3819	546	1238	0	123
3822	546	1238	0	122
3825	546	1238	0	120
3828	545	1237	0	121
3831	544	1237	0	123
3834	543	1237	0	123
3837	544	1237	0	122
3840	544	1237	0	120
3843	542	1238	0	122
3846	542	1239	0	122
3849	543	1238	0	122
3852	543	1239	0	122
3855	544	1239	0	126
3858	546	1239	0	125
3861	546	1240	0	125
3864	544	1239	0	123
3867	544	1240	0	120
3870	543	1241	0	116
3873	544	1240	0	117
3876	542	1240	0	117
3879	541	1240	0	115
3882	540	1240	0	112
3885	541	1241	0	110
3888	543	1239	0	116
3891	544	1240	0	114
3894	543	1239	0	115
3897	544	1240	0	111
3900	546	1240	0	110
3903	547	1240	0	111
3906	548	1241	0	109
3909	550	1241	0	112
3912	553	1242	0	112
3915	554	1243	0	107
3918	554	1244	0	107
3921	554	1243	0	104
3924	553	1244	0	102
3927	554	1244	0	102
3930	554	1243	0	100
3933	554	1242	0	100
3936	554	1241	0	99
3939	554	1242	0	100
3942	555	1243	0	100
3945	554	1242	0	100
3948	554	1242	0	102
3951	554	1242	0	103
3954	554	1242	0	101
3957	554	1242	0	101
3960	555	1242	0	104
3963	554	1242	0	103
3966	554	1242	0	103
3969	554	1241	0	105
3972	554	1242	0	104
3975	554	1241	0	102
3978	553	1242	0	97
3981	552	1243	0	96
3984	551	1243	0	90
3987	550	1241	0	89
3990	550	1240	0	89
3993	549	1240	0	88
3996	553	1240	0	70
3999	555	1240	0	63
4002	557	1243	0	67
4005	557	1243	0	68
4008	556	1242	0	67
4011	557	1244	0	69
4014	557	1245	0	65
4017	557	1246	0	66
4020	559	1247	0	61
4023	558	1245	0	57
4026	560	1248	0	56
4029	561	1248	0	57
4032	561	1249	0	58
4035	562	1251	0	64
4038	565	1254	0	63
4041	564	1254	0	60
4044	564	1255	0	62
4047	564	1255	0	62
4050	565	1257	0	62
4053	564	1257	0	62
4056	564	1257	0	60
4059	566	1257	0	56
4062	564	1256	0	52
4065	566	1255	0	48
4068	568	1255	0	42
4071	564	1255	0	50
4074	565	1257	0	49
4077	565	1256	0	44
4080	564	1255	0	41
4083	565	1255	0	33
4086	566	1257	0	33
4089	566	1258	0	32
4092	568	1259	0	32
4095	570	1264	0	38
4098	570	1264	0	43
4101	569	1264	0	44
4104	569	1264	0	42
4107	569	1265	0	43
4110	568	1266	0	44
4113	569	1265	0	41
4116	569	1265	0	41
4119	568	1265	0	41
4122	569	1265	0	42
4125	568	1266	0	42
4128	568	1266	0	43
4131	568	1267	0	42
4134	568	1265	0	45
4137	568	1265	0	44
4140	567	1264	0	43
4143	567	1263	0	43
4146	566	1264	0	44
4149	566	1264	0	43
4152	566	1265	0	42
4155	566	1266	0	42
4158	565	1267	0	40
4161	567	1269	0	40
4164	566	1269	0	33
4167	563	1270	0	17
4170	563	1270	0	11
4173	560	1270	0	3
4176	555	1270	0	354
4179	554	1269	0	348
4182	552	1274	0	346
4185	553	1274	0	341
4188	553	1273	0	337
4191	553	1273	0	343
4194	550	1275	0	348
4197	551	1277	0	349
4200	553	1274	0	338
4203	553	1273	0	337
4206	554	1275	0	338
4209	555	1276	0	344
4212	555	1277	0	346
4215	555	1276	0	344
4218	557	1277	0	345
4221	554	1276	0	341
4224	553	1276	0	342
4227	554	1276	0	344
4230	554	1277	0	345
4233	554	1277	0	341
4236	554	1277	0	341
4239	554	1278	0	342
4242	555	1278	0	342
4245	554	1277	0	340
4248	554	1278	0	344
4251	554	1278	0	345
4254	553	1278	0	344
4257	553	1278	0	344
4260	554	1278	0	345
4263	553	1278	0	344
4266	552	1277	0	342
4269	554	1278	0	343
4272	553	1279	0	342
4275	552	1278	0	342
4278	553	1278	0	343
4281	551	1277	0	342
4284	552	1278	0	343
4287	553	1278	0	342
4290	553	1278	0	342
4293	552	1278	0	340
4296	552	1278	0	341
4299	553	1278	0	341
4302	553	1278	0	341
4305	551	1277	0	337
4308	552	1276	0	338
4311	553	1274	0	333
4314	554	1273	0	332
4317	554	1273	0	329
4320	553	1271	0	319
4323	552	1267	0	314
4326	552	1267	0	304
4329	553	1268	0	305
4332	553	1268	0	294
4335	553	1268	0	291
4338	553	1267	0	295
4341	553	1268	0	294
4344	552	1269	0	293
4347	551	1268	0	294
4350	552	1268	0	292
4353	553	1269	0	294
4356	553	1269	0	293
4359	552	1267	0	295
4362	550	1266	0	291
4365	550	1264	0	294
4368	551	1264	0	294
4371	551	1263	0	292
4374	551	1263	0	294
4377	549	1263	0	290
4380	549	1260	0	286
4383	549	1260	0	286
4386	550	1260	0	290
4389	548	1260	0	291
4392	550	1259	0	288
4395	550	1258	0	290
4398	552	1255	0	283
4401	552	1255	0	285
4404	552	1257	0	285
4407	553	1257	0	279
4410	552	1257	0	285
4413	550	1256	0	275
4416	552	1256	0	270
4419	552	1257	0	273
4422	552	1257	0	271
4425	552	1258	0	270
4428	552	1257	0	270
4431	551	1257	0	272
4434	549	1256	0	271
4437	551	1256	0	267
4440	551	1256	0	266
4443	551	1255	0	265
4446	551	1255	0	265
4449	551	1256	0	263
4452	551	1256	0	264
4455	551	1256	0	264
4458	552	1256	0	263
4461	552	1256	0	262
4464	552	1256	0	264
4467	552	1256	0	264
4470	552	1256	0	264
4473	551	1256	0	266
4476	550	1256	0	265
4479	550	1256	0	264
4482	550	1256	0	264
4485	548	1256	0	268
4488	548	1256	0	266
4491	549	1257	0	263
4494	548	1257	0	261
4497	548	1257	0	260
4500	548	1257	0	259
4503	547	1256	0	254
4506	547	1256	0	254
4509	548	1256	0	257
4512	548	1255	0	259
4515	548	1256	0	260
4518	548	1256	0	257
4521	547	1257	0	256
4524	548	1256	0	257
4527	548	1256	0	257
4530	547	1255	0	257
4533	547	1254	0	255
4536	548	1256	0	257
4539	548	1256	0	257
4542	547	1256	0	256
4545	547	1255	0	255
4548	547	1256	0	257
4551	547	1256	0	258
4554	546	1257	0	255
4557	547	1256	0	257
4560	546	1256	0	262
4563	546	1257	0	263
4566	546	1257	0	258
4569	546	1256	0	259
4572	546	1256	0	255
4575	547	1256	0	256
4578	546	1256	0	254
4581	547	1256	0	254
4584	547	1256	0	252
4587	547	1256	0	252
4590	547	1256	0	252
4593	547	1257	0	251
4596	547	1256	0	251
4599	547	1256	0	252
4602	547	1257	0	254
4605	547	1256	0	252
4608	547	1256	0	252
4611	547	1256	0	251
4614	547	1256	0	251
4617	548	1256	0	256
4620	548	1255	0	259
4623	548	1256	0	262
4626	548	1255	0	264
4629	548	1255	0	260
4632	547	1254	0	261
4635	547	1254	0	259
4638	547	1254	0	259
4641	547	1254	0	256
4644	547	1254	0	257
4647	546	1254	0	260
4650	546	1254	0	261
4653	547	1254	0	259
4656	546	1254	0	261
4659	545	1253	0	262
4662	546	1253	0	267
4665	546	1253	0	264
4668	545	1254	0	266
4671	546	1252	0	270
4674	546	1253	0	273
4677	545	1253	0	269
4680	545	1253	0	271
4683	545	1253	0	272
4686	545	1253	0	273
4689	544	1254	0	269
4692	545	1251	0	271
4695	545	1253	0	272
4698	544	1253	0	271
4701	544	1253	0	270
4704	544	1252	0	270
4707	544	1254	0	271
4710	545	1254	0	272
4713	545	1254	0	274
4716	545	1254	0	274
4719	544	1255	0	269
4722	545	1254	0	272
4725	545	1255	0	273
4728	545	1254	0	265
4731	544	1255	0	266
4734	545	1254	0	260
4737	545	1255	0	254
4740	544	1256	0	256
4743	545	1254	0	256
4746	547	1254	0	256
4749	550	1252	0	258
4752	550	1254	0	254
4755	550	1255	0	253
4758	550	1255	0	254
4761	550	1255	0	254
4764	550	1255	0	255
4767	550	1255	0	254
4770	550	1255	0	255
4773	550	1255	0	255
4776	551	1255	0	262
4779	551	1255	0	262
4782	551	1255	0	261
4785	551	1256	0	263
4788	552	1255	0	265
4791	553	1253	0	268
4794	553	1252	0	266
4797	554	1254	0	270
4800	553	1254	0	275
4803	553	1253	0	280
4806	553	1251	0	275
4809	551	1250	0	284
4812	549	1248	0	285
4815	551	1246	0	281
4818	554	1248	0	289
4821	555	1251	0	292
4824	555	1251	0	292
4827	554	1251	0	283
4830	553	1248	0	264
4833	553	1250	0	254
4836	553	1251	0	242
4839	549	1255	0	229
4842	550	1255	0	221
4845	553	1255	0	218
4848	554	1255	0	211
4851	559	1253	0	212
4854	559	1252	0	222
4857	559	1250	0	227
4860	561	1248	0	226
4863	562	1245	0	226
4866	565	1243	0	225
4869	567	1243	0	223
4872	565	1247	0	232
4875	564	1251	0	243
4878	560	1254	0	258
4881	559	1253	0	270
4884	558	1252	0	276
4887	556	1252	0	279
4890	554	1250	0	284
4893	553	1249	0	286
4896	553	1248	0	283
4899	552	1247	0	281
4902	552	1246	0	281
4905	553	1244	0	292
4908	552	1244	0	292
4911	554	1243	0	294
4914	556	1240	0	300
4917	555	1238	0	297
4920	556	1240	0	298
4923	556	1241	0	300
4926	557	1241	0	307
4929	559	1242	0	316
4932	561	1244	0	332
4935	561	1246	0	341
4938	556	1245	0	345
4941	554	1245	0	348
4944	549	1243	0	345
4947	547	1242	0	348
4950	544	1242	0	347
4953	541	1242	0	342
4956	538	1243	0	338
4959	538	1244	0	337
4962	537	1245	0	340
4965	536	1246	0	339
4968	535	1247	0	340
4971	536	1247	0	338
4974	534	1246	0	339
4977	533	1246	0	341
4980	531	1245	0	338
4983	526	1244	0	344
4986	525	1244	0	344
4989	525	1245	0	347
4992	528	1246	0	344
4995	531	1246	0	356
4998	531	1245	0	9
5001	532	1244	0	15
5004	534	1245	0	17
5007	535	1245	0	18
5010	536	1244	0	32
5013	536	1245	0	44
5016	537	1246	0	48
5019	538	1248	0	44
5022	538	1248	0	41
5025	535	1248	0	44
5028	534	1248	0	50
5031	536	1250	0	38
5034	537	1253	0	22
5037	536	1254	0	10
5040	534	1252	0	6
5043	532	1253	0	353
5046	532	1254	0	347
5049	530	1255	0	340
5052	530	1254	0	337
5055	530	1254	0	337
5058	527	1254	0	329
5061	527	1253	0	324
5064	527	1253	0	323
5067	524	1250	0	322
5070	524	1248	0	320
5073	521	1245	0	323
5076	520	1242	0	327
5079	517	1240	0	324
5082	522	1246	0	314
5085	525	1250	0	310
5088	524	1253	0	292
5091	523	1261	0	281
5094	521	1260	0	282
5097	519	1262	0	280
5100	518	1262	0	276
5103	518	1262	0	276
5106	517	1262	0	276
5109	517	1262	0	275
5112	516	1258	0	270
5115	512	1257	0	271
5118	512	1258	0	269
5121	513	1257	0	271
5124	514	1256	0	276
5127	514	1256	0	278
5130	517	1256	0	278
5133	519	1254	0	282
5136	521	1255	0	284
5139	522	1256	0	281
5142	522	1254	0	285
5145	523	1254	0	283
5148	523	1253	0	282
5151	523	1253	0	282
5154	523	1251	0	280
5157	523	1251	0	278
5160	523	1251	0	277
5163	523	1251	0	278
5166	523	1251	0	278
5169	523	1251	0	278
5172	523	1252	0	279
5175	523	1252	0	277
5178	523	1252	0	277
5181	523	1252	0	276
5184	523	1252	0	275
5187	524	1252	0	276
5190	523	1252	0	276
5193	523	1252	0	276
5196	523	1251	0	278
5199	523	1251	0	278
5202	523	1252	0	278
5205	523	1252	0	279
5208	523	1252	0	279
5211	523	1252	0	278
5214	523	1252	0	276
5217	523	1251	0	276
5220	523	1252	0	277
5223	523	1251	0	275
5226	523	1250	0	274
5229	523	1250	0	274
5232	523	1250	0	273
5235	523	1250	0	271
5238	523	1250	0	272
5241	524	1250	0	269
5244	525	1250	0	267
5247	525	1250	0	267
5250	525	1250	0	268
5253	525	1250	0	267
5256	525	1249	0	266
5259	525	1249	0	271
5262	525	1250	0	271
5265	525	1250	0	273
5268	525	1250	0	273
5271	524	1250	0	278
5274	525	1250	0	277
5277	524	1250	0	281
5280	523	1250	0	280
5283	523	1250	0	281
5286	523	1250	0	279
5289	523	1251	0	279
5292	523	1251	0	280
5295	523	1251	0	280
5298	523	1251	0	279
5301	523	1251	0	278
5304	523	1250	0	279
5307	523	1251	0	279
5310	523	1251	0	278
5313	523	1251	0	279
5316	524	1250	0	275
5319	523	1250	0	277
5322	523	1250	0	275
5325	523	1250	0	276
5328	523	1251	0	277
5331	523	1250	0	277
5334	523	1250	0	277
5337	523	1250	0	276
5340	523	1250	0	276
5343	523	1250	0	277
5346	523	1250	0	278
5349	524	1249	0	272
5352	524	1249	0	272
5355	524	1249	0	271
5358	524	1249	0	270
5361	524	1248	0	269
5364	524	1248	0	269
5367	524	1248	0	270
5370	524	1248	0	270
5373	524	1248	0	269
5376	524	1247	0	269
5379	524	1247	0	267
5382	524	1247	0	266
5385	524	1247	0	267
5388	524	1246	0	268
5391	524	1246	0	267
5394	524	1246	0	267
5397	524	1246	0	267
5400	524	1246	0	267
5403	525	1247	0	266
5406	524	1246	0	264
5409	524	1246	0	262
5412	524	1246	0	263
5415	524	1246	0	263
5418	524	1246	0	262
5421	524	1246	0	265
5424	524	1247	0	266
5427	524	1247	0	268
5430	524	1247	0	269
5433	524	1247	0	263
5436	524	1246	0	262
5439	523	1246	0	261
5442	523	1245	0	261
5445	523	1245	0	260
5448	523	1245	0	259
5451	523	1246	0	259
5454	523	1245	0	259
5457	523	1246	0	258
5460	523	1246	0	256
5463	524	1245	0	257
5466	524	1244	0	254
5469	524	1245	0	254
5472	524	1245	0	256
5475	524	1245	0	257
5478	525	1245	0	258
5481	525	1245	0	257
5484	525	1245	0	262
5487	525	1245	0	260
5490	525	1245	0	259
5493	525	1244	0	260
5496	525	1244	0	259
5499	525	1244	0	262
5502	525	1245	0	263
5505	525	1246	0	264
5508	525	1246	0	265
5511	525	1245	0	263
5514	525	1245	0	263
5517	525	1245	0	263
5520	525	1245	0	260
5523	523	1244	0	260
5526	522	1243	0	263
5529	522	1243	0	262
5532	521	1243	0	262
5535	521	1243	0	262
5538	521	1243	0	262
5541	521	1241	0	261
5544	520	1241	0	262
5547	520	1241	0	261
5550	520	1241	0	260
5553	520	1240	0	260
5556	519	1239	0	260
5559	518	1239	0	259
5562	518	1240	0	259
5565	518	1240	0	258
5568	518	1240	0	258
5571	517	1240	0	256
5574	517	1240	0	257
5577	517	1240	0	254
5580	517	1240	0	254
5583	517	1241	0	255
5586	516	1240	0	255
5589	515	1240	0	258
5592	514	1241	0	257
5595	514	1241	0	257
5598	514	1241	0	259
5601	514	1240	0	257
5604	514	1239	0	258
5607	513	1240	0	257
5610	513	1240	0	256
5613	513	1240	0	258
5616	513	1239	0	260
5619	513	1239	0	259
5622	513	1239	0	260
5625	513	1238	0	262
5628	513	1237	0	258
5631	514	1237	0	256
5634	514	1236	0	256
5637	513	1236	0	256
5640	513	1236	0	255
5643	513	1236	0	254
5646	512	1237	0	254
5649	513	1238	0	254
5652	513	1237	0	255
5655	513	1237	0	253
5658	515	1239	0	254
5661	515	1239	0	252
5664	517	1240	0	248
5667	518	1240	0	249
5670	519	1240	0	251
5673	519	1241	0	250
5676	519	1241	0	251
5679	520	1241	0	249
5682	521	1242	0	252
5685	521	1242	0	250
5688	521	1242	0	249
5691	521	1242	0	250
5694	521	1242	0	248
5697	521	1241	0	250
5700	521	1242	0	253
5703	521	1242	0	254
5706	521	1242	0	254
5709	521	1240	0	256
5712	521	1240	0	260
5715	520	1239	0	257
5718	520	1238	0	258
5721	521	1239	0	260
5724	520	1239	0	262
5727	520	1238	0	262
5730	520	1238	0	261
5733	519	1237	0	263
5736	518	1237	0	260
5739	517	1237	0	260
5742	517	1237	0	261
5745	517	1237	0	261
5748	516	1237	0	265
5751	515	1236	0	261
5754	515	1236	0	262
5757	515	1238	0	259
5760	515	1238	0	257
5763	515	1238	0	257
5766	514	1238	0	255
5769	514	1238	0	254
5772	516	1239	0	252
5775	517	1240	0	256
5778	517	1240	0	256
5781	518	1238	0	256
5784	519	1237	0	257
5787	519	1236	0	260
5790	519	1236	0	258
5793	519	1236	0	258
5796	519	1236	0	255
5799	520	1236	0	255
5802	519	1236	0	257
5805	519	1235	0	256
5808	520	1235	0	256
5811	519	1236	0	256
5814	519	1234	0	257
5817	519	1235	0	258
5820	519	1236	0	259
5823	519	1235	0	258
5826	519	1233	0	260
5829	518	1233	0	259
5832	517	1233	0	257
5835	516	1233	0	254
5838	516	1231	0	251
5841	515	1233	0	253
5844	514	1232	0	253
5847	514	1233	0	255
5850	514	1233	0	253
5853	514	1234	0	255
5856	514	1233	0	251
5859	513	1234	0	254
5862	513	1234	0	252
5865	513	1235	0	251
5868	520	1232	0	258
5871	522	1229	0	253
5874	522	1229	0	252
5877	521	1230	0	249
5880	521	1229	0	243
5883	521	1228	0	242
5886	522	1228	0	246
5889	523	1228	0	244
5892	524	1228	0	246
5895	524	1230	0	245
5898	525	1232	0	245
5901	525	1231	0	248
5904	526	1232	0	249
5907	526	1232	0	252
5910	527	1232	0	251
5913	526	1232	0	250
5916	526	1233	0	253
5919	528	1233	0	255
5922	530	1231	0	255
5925	532	1232	0	253
5928	533	1234	0	256
5931	534	1234	0	258
5934	534	1234	0	260
5937	534	1233	0	260
5940	534	1235	0	259
5943	534	1234	0	258
5946	535	1234	0	262
5949	535	1233	0	265
5952	534	1233	0	265
5955	532	1233	0	267
5958	533	1233	0	264
5961	532	1233	0	271
5964	531	1233	0	268
5967	532	1233	0	272
5970	531	1234	0	268
5973	530	1235	0	272
5976	529	1235	0	273
5979	529	1235	0	272
5982	528	1237	0	272
5985	528	1238	0	269
5988	529	1237	0	276
5991	529	1238	0	273
5994	529	1237	0	274
5997	529	1237	0	275
[truncated: 999 more rows]
