# Supplementary material for: Markerless tracking of an entire honey bee colony
Source: Nat Commun. 2021 Mar 19;12:1733. doi: 10.1038/s41467-021-21769-1 (PMC7979864; doi:10.1038/s41467-021-21769-1)
Supplement: Supplementary file 4 — Description of Additional Supplementary Files [file 41467_2021_21769_MOESM4_ESM.zip › raw_source/fig_5_sup_fig_21_22/S1_trajectories/000131.txt]

0	164	1829	0	358
3	165	1829	0	1
6	165	1829	0	0
9	165	1829	0	0
12	165	1829	0	0
15	165	1829	0	0
18	165	1829	0	1
21	165	1829	0	0
24	165	1829	0	0
27	165	1829	0	0
30	165	1829	0	1
33	165	1829	0	0
36	165	1829	0	0
39	165	1829	0	1
42	165	1829	0	0
45	165	1829	0	0
48	165	1829	0	0
51	165	1829	0	0
54	165	1829	0	0
57	165	1829	0	0
60	165	1829	0	1
63	165	1829	0	0
66	165	1829	0	0
69	165	1829	0	0
72	165	1828	0	0
75	165	1829	0	0
78	165	1829	0	0
81	165	1829	0	0
84	165	1829	0	0
87	165	1829	0	0
90	165	1829	0	0
93	165	1829	0	0
96	165	1829	0	0
99	165	1829	0	0
102	165	1829	0	0
105	165	1829	0	1
108	165	1829	0	0
111	165	1829	0	1
114	165	1829	0	1
117	165	1829	0	1
120	165	1829	0	1
123	165	1829	0	0
126	165	1829	0	1
129	165	1829	0	0
132	165	1829	0	1
135	165	1829	0	1
138	165	1829	0	0
141	165	1829	0	1
144	165	1829	0	0
147	165	1829	0	0
150	165	1829	0	1
153	165	1829	0	1
156	165	1829	0	1
159	165	1829	0	1
162	165	1829	0	0
165	165	1829	0	1
168	165	1829	0	1
171	165	1829	0	1
174	165	1829	0	1
177	165	1829	0	1
180	165	1829	0	1
183	165	1829	0	0
186	165	1829	0	1
189	165	1829	0	1
192	165	1829	0	0
195	165	1829	0	0
198	165	1829	0	0
201	165	1829	0	1
204	165	1829	0	1
207	165	1829	0	0
210	165	1829	0	0
213	165	1829	0	0
216	165	1829	0	0
219	165	1829	0	1
222	165	1829	0	1
225	165	1829	0	0
228	165	1829	0	0
231	165	1829	0	0
234	165	1829	0	0
237	165	1829	0	0
240	165	1829	0	0
243	165	1829	0	0
246	165	1829	0	0
249	165	1829	0	1
252	165	1829	0	0
255	165	1829	0	0
258	165	1829	0	0
261	165	1829	0	0
264	165	1829	0	1
267	165	1829	0	0
270	165	1829	0	1
273	165	1829	0	1
276	165	1829	0	1
279	165	1829	0	1
282	165	1829	0	1
285	165	1829	0	1
288	165	1829	0	1
291	165	1829	0	0
294	165	1829	0	1
297	165	1829	0	1
300	165	1829	0	1
303	165	1829	0	1
306	165	1829	0	1
309	165	1829	0	1
312	165	1829	0	0
315	165	1829	0	0
318	165	1829	0	0
321	165	1829	0	0
324	165	1829	0	0
327	165	1829	0	0
330	165	1829	0	0
333	165	1829	0	0
336	165	1829	0	0
339	165	1829	0	0
342	165	1829	0	0
345	165	1829	0	0
348	165	1829	0	0
351	165	1829	0	0
354	165	1829	0	0
357	165	1829	0	0
360	165	1829	0	0
363	165	1829	0	0
366	165	1829	0	0
369	165	1829	0	0
372	165	1829	0	0
375	165	1829	0	0
378	165	1829	0	0
381	165	1829	0	1
384	165	1828	0	1
387	165	1829	0	0
390	165	1829	0	0
393	165	1829	0	1
396	165	1829	0	0
399	165	1829	0	0
402	165	1829	0	0
405	165	1829	0	0
408	165	1829	0	0
411	165	1829	0	1
414	165	1829	0	1
417	165	1829	0	1
420	165	1829	0	1
423	165	1829	0	1
426	165	1829	0	1
429	165	1829	0	2
432	165	1829	0	1
435	165	1828	0	1
438	164	1829	0	1
441	165	1829	0	1
444	165	1829	0	0
447	164	1829	0	1
450	164	1829	0	0
453	165	1829	0	0
456	165	1829	0	0
459	164	1829	0	1
462	165	1829	0	0
465	165	1829	0	1
468	165	1829	0	1
471	165	1829	0	1
474	165	1829	0	1
477	165	1828	0	0
480	165	1829	0	1
483	165	1829	0	1
486	165	1829	0	0
489	165	1828	0	0
492	164	1829	0	1
495	165	1829	0	0
498	165	1829	0	0
501	165	1829	0	0
504	165	1829	0	0
507	164	1829	0	1
510	164	1829	0	1
513	165	1829	0	1
516	165	1829	0	1
519	165	1829	0	0
522	165	1829	0	0
525	165	1829	0	1
528	165	1829	0	1
531	165	1828	0	0
534	165	1829	0	1
537	165	1829	0	0
540	165	1829	0	0
543	165	1829	0	0
546	165	1828	0	0
549	165	1829	0	0
552	165	1829	0	0
555	165	1829	0	1
558	165	1829	0	1
561	165	1829	0	1
564	165	1829	0	1
567	165	1829	0	0
570	165	1829	0	0
573	165	1829	0	1
576	165	1829	0	1
579	165	1829	0	0
582	165	1829	0	1
585	165	1829	0	0
588	165	1829	0	0
591	165	1829	0	0
594	165	1829	0	0
597	165	1828	0	1
600	165	1828	0	1
603	165	1829	0	0
606	165	1829	0	0
609	165	1829	0	0
612	165	1829	0	0
615	165	1829	0	0
618	165	1829	0	0
621	165	1829	0	0
624	165	1829	0	1
627	165	1829	0	0
630	165	1829	0	1
633	165	1829	0	0
636	165	1829	0	1
639	165	1829	0	0
642	165	1829	0	0
645	165	1829	0	0
648	165	1828	0	0
651	165	1829	0	0
654	165	1829	0	0
657	165	1829	0	0
660	165	1829	0	0
663	165	1829	0	0
666	165	1829	0	0
669	165	1829	0	0
672	165	1829	0	1
675	165	1829	0	0
678	165	1829	0	0
681	165	1829	0	0
684	165	1829	0	0
687	165	1829	0	0
690	165	1829	0	0
693	165	1829	0	0
696	165	1829	0	0
699	165	1829	0	0
702	165	1829	0	0
705	165	1829	0	0
708	165	1829	0	0
711	165	1828	0	1
714	165	1828	0	1
717	165	1828	0	1
720	165	1829	0	0
723	165	1828	0	1
726	165	1828	0	1
729	165	1829	0	0
732	165	1829	0	0
735	165	1829	0	0
738	165	1829	0	0
741	165	1829	0	0
744	165	1828	0	0
747	165	1828	0	1
750	165	1828	0	0
753	165	1828	0	1
756	165	1829	0	0
759	165	1829	0	1
762	165	1829	0	1
765	165	1829	0	0
768	165	1828	0	0
771	165	1829	0	0
774	165	1828	0	0
777	165	1828	0	0
780	165	1828	0	0
783	165	1829	0	1
786	165	1828	0	1
789	165	1828	0	0
792	165	1828	0	1
795	165	1829	0	0
798	165	1829	0	1
801	165	1828	0	1
804	165	1828	0	1
807	165	1828	0	1
810	165	1829	0	2
813	165	1828	0	1
816	164	1829	0	0
819	164	1829	0	0
822	164	1829	0	359
825	164	1829	0	359
828	164	1829	0	359
831	164	1829	0	0
834	164	1829	0	359
837	164	1829	0	359
840	164	1829	0	359
843	164	1829	0	359
846	164	1829	0	359
849	164	1829	0	0
852	164	1829	0	359
855	164	1829	0	0
858	164	1829	0	359
861	164	1829	0	359
864	164	1829	0	359
867	164	1829	0	358
870	164	1829	0	359
873	164	1829	0	358
876	164	1829	0	359
879	164	1829	0	359
882	164	1829	0	359
885	164	1829	0	359
888	164	1829	0	359
891	164	1829	0	359
894	164	1829	0	359
897	164	1829	0	359
900	164	1829	0	359
903	164	1829	0	0
906	164	1829	0	0
909	164	1829	0	359
912	164	1829	0	0
915	164	1829	0	0
918	164	1829	0	0
921	164	1829	0	0
924	164	1829	0	0
927	165	1829	0	0
930	164	1829	0	0
933	165	1829	0	0
936	165	1829	0	1
939	165	1829	0	1
942	165	1829	0	1
945	165	1829	0	1
948	165	1829	0	1
951	165	1829	0	1
954	165	1829	0	1
957	165	1829	0	1
960	165	1829	0	1
963	165	1829	0	1
966	165	1829	0	1
969	165	1829	0	0
972	165	1829	0	1
975	165	1829	0	1
978	165	1829	0	1
981	165	1829	0	1
984	165	1829	0	1
987	165	1829	0	1
990	165	1829	0	1
993	165	1829	0	1
996	165	1829	0	2
999	165	1829	0	1
1002	165	1829	0	1
1005	165	1829	0	0
1008	165	1829	0	1
1011	165	1829	0	0
1014	165	1829	0	0
1017	165	1829	0	1
1020	165	1829	0	1
1023	165	1829	0	1
1026	165	1829	0	2
1029	165	1828	0	1
1032	165	1829	0	2
1035	165	1829	0	2
1038	165	1829	0	2
1041	165	1829	0	2
1044	165	1829	0	2
1047	165	1828	0	2
1050	165	1828	0	2
1053	165	1828	0	2
1056	165	1828	0	2
1059	165	1828	0	2
1062	165	1828	0	2
1065	165	1828	0	2
1068	165	1828	0	2
1071	165	1828	0	2
1074	165	1828	0	2
1077	165	1828	0	2
1080	165	1828	0	2
1083	165	1828	0	2
1086	165	1828	0	2
1089	165	1829	0	1
1092	165	1829	0	2
1095	165	1829	0	2
1098	165	1828	0	2
1101	165	1829	0	2
1104	165	1829	0	2
1107	165	1828	0	2
1110	165	1828	0	2
1113	165	1829	0	2
1116	165	1829	0	2
1119	165	1829	0	1
1122	165	1829	0	2
1125	165	1829	0	2
1128	165	1829	0	2
1131	165	1829	0	2
1134	165	1829	0	2
1137	165	1829	0	2
1140	165	1829	0	2
1143	165	1829	0	2
1146	165	1829	0	2
1149	165	1829	0	2
1152	165	1829	0	1
1155	165	1829	0	2
1158	165	1829	0	2
1161	165	1829	0	2
1164	165	1829	0	2
1167	165	1828	0	2
1170	165	1828	0	1
1173	165	1829	0	1
1176	165	1829	0	1
1179	165	1828	0	2
1182	165	1829	0	1
1185	165	1829	0	1
1188	165	1829	0	1
1191	165	1829	0	1
1194	165	1829	0	1
1197	165	1829	0	1
1200	165	1829	0	1
1203	165	1829	0	1
1206	165	1829	0	1
1209	165	1829	0	1
1212	165	1829	0	1
1215	165	1829	0	1
1218	165	1829	0	1
1221	165	1829	0	1
1224	165	1829	0	1
1227	165	1829	0	1
1230	165	1829	0	1
1233	165	1829	0	1
1236	165	1829	0	1
1239	165	1829	0	1
1242	165	1829	0	1
1245	165	1828	0	1
1248	165	1829	0	1
1251	165	1829	0	2
1254	165	1829	0	2
1257	165	1829	0	2
1260	165	1829	0	1
1263	165	1829	0	1
1266	165	1829	0	1
1269	165	1829	0	1
1272	165	1829	0	1
1275	165	1829	0	1
1278	165	1829	0	1
1281	165	1829	0	1
1284	165	1829	0	1
1287	165	1829	0	1
1290	165	1829	0	1
1293	165	1829	0	1
1296	165	1829	0	1
1299	165	1829	0	2
1302	165	1829	0	1
1305	165	1829	0	1
1308	165	1829	0	1
1311	165	1829	0	1
1314	165	1829	0	2
1317	165	1829	0	2
1320	165	1829	0	1
1323	165	1829	0	1
1326	165	1829	0	1
1329	165	1829	0	1
1332	165	1829	0	1
1335	165	1829	0	1
1338	165	1829	0	1
1341	165	1829	0	1
1344	165	1829	0	1
1347	165	1829	0	1
1350	165	1829	0	1
1353	165	1829	0	1
1356	165	1829	0	1
1359	165	1829	0	1
1362	165	1829	0	1
1365	165	1829	0	1
1368	165	1829	0	1
1371	165	1829	0	1
1374	165	1829	0	1
1377	165	1829	0	1
1380	165	1829	0	1
1383	165	1829	0	1
1386	165	1829	0	1
1389	165	1829	0	1
1392	165	1829	0	1
1395	165	1829	0	1
1398	165	1829	0	1
1401	165	1829	0	1
1404	165	1829	0	1
1407	165	1829	0	1
1410	165	1829	0	1
1413	165	1829	0	1
1416	165	1829	0	1
1419	165	1829	0	0
1422	165	1829	0	1
1425	165	1829	0	1
1428	165	1829	0	0
1431	165	1829	0	0
1434	165	1829	0	0
1437	165	1829	0	1
1440	165	1829	0	1
1443	165	1829	0	1
1446	165	1829	0	0
1449	165	1829	0	1
1452	165	1829	0	0
1455	165	1829	0	0
1458	165	1829	0	1
1461	165	1829	0	0
1464	165	1829	0	1
1467	165	1829	0	1
1470	165	1829	0	0
1473	165	1829	0	1
1476	165	1829	0	1
1479	165	1829	0	1
1482	165	1829	0	1
1485	165	1829	0	1
1488	165	1829	0	1
1491	165	1829	0	1
1494	165	1829	0	1
1497	165	1829	0	1
1500	165	1829	0	1
1503	165	1829	0	1
1506	165	1829	0	1
1509	165	1829	0	1
1512	165	1829	0	1
1515	165	1829	0	1
1518	165	1829	0	1
1521	165	1829	0	1
1524	165	1829	0	1
1527	165	1829	0	1
1530	165	1829	0	1
1533	165	1829	0	0
1536	165	1829	0	1
1539	165	1829	0	0
1542	165	1829	0	0
1545	165	1829	0	1
1548	165	1829	0	1
1551	165	1829	0	1
1554	165	1829	0	0
1557	165	1829	0	0
1560	165	1829	0	0
1563	165	1829	0	0
1566	165	1829	0	0
1569	165	1829	0	1
1572	165	1829	0	1
1575	165	1829	0	0
1578	165	1829	0	1
1581	165	1829	0	1
1584	165	1829	0	1
1587	165	1829	0	1
1590	165	1829	0	1
1593	165	1829	0	1
1596	165	1829	0	1
1599	165	1829	0	1
1602	165	1829	0	1
1605	165	1829	0	1
1608	165	1829	0	1
1611	165	1829	0	1
1614	165	1829	0	1
1617	165	1829	0	1
1620	165	1829	0	1
1623	165	1829	0	0
1626	165	1829	0	1
1629	165	1829	0	1
1632	165	1829	0	1
1635	165	1829	0	1
1638	165	1829	0	1
1641	165	1829	0	1
1644	165	1829	0	1
1647	165	1829	0	1
1650	165	1829	0	1
1653	165	1829	0	1
1656	165	1829	0	1
1659	165	1829	0	1
1662	165	1829	0	1
1665	165	1829	0	1
1668	165	1829	0	1
1671	165	1829	0	1
1674	165	1829	0	0
1677	165	1829	0	1
1680	165	1829	0	1
1683	165	1829	0	1
1686	165	1829	0	1
1689	165	1829	0	1
1692	165	1829	0	0
1695	165	1829	0	1
1698	165	1829	0	1
1701	165	1829	0	1
1704	165	1829	0	1
1707	165	1829	0	1
1710	165	1829	0	1
1713	165	1829	0	1
1716	165	1829	0	1
1719	165	1829	0	1
1722	165	1829	0	1
1725	165	1829	0	1
1728	165	1829	0	1
1731	165	1829	0	1
1734	165	1829	0	1
1737	165	1829	0	1
1740	165	1829	0	0
1743	165	1829	0	1
1746	165	1829	0	1
1749	165	1829	0	1
1752	165	1829	0	1
1755	165	1829	0	1
1758	165	1829	0	1
1761	165	1829	0	1
1764	165	1829	0	1
1767	165	1829	0	1
1770	165	1829	0	1
1773	165	1829	0	1
1776	165	1829	0	1
1779	165	1829	0	1
1782	165	1829	0	1
1785	165	1829	0	1
1788	165	1829	0	1
1791	165	1829	0	1
1794	165	1829	0	1
1797	165	1829	0	1
1800	165	1829	0	1
1803	165	1829	0	1
1806	165	1829	0	1
1809	165	1829	0	1
1812	165	1829	0	1
1815	165	1829	0	1
1818	165	1829	0	1
1821	165	1829	0	1
1824	165	1829	0	1
1827	165	1829	0	1
1830	165	1829	0	1
1833	165	1829	0	1
1836	165	1829	0	1
1839	165	1829	0	1
1842	165	1829	0	1
1845	165	1829	0	0
1848	165	1829	0	0
1851	165	1829	0	1
1854	165	1829	0	1
1857	165	1829	0	0
1860	164	1829	0	0
1863	164	1829	0	358
1866	164	1829	0	359
1869	163	1829	0	358
1872	164	1829	0	358
1875	164	1829	0	357
1878	165	1830	0	355
1881	164	1830	0	355
1884	164	1829	0	356
1887	165	1828	0	2
1890	166	1828	0	5
1893	167	1828	0	4
1896	167	1828	0	3
1899	166	1828	0	3
1902	166	1828	0	4
1905	165	1828	0	1
1908	166	1828	0	1
1911	166	1828	0	0
1914	166	1828	0	0
1917	166	1828	0	0
1920	167	1828	0	0
1923	167	1828	0	1
1926	167	1828	0	1
1929	167	1828	0	1
1932	167	1828	0	1
1935	167	1828	0	1
1938	167	1828	0	1
1941	167	1828	0	1
1944	167	1828	0	1
1947	167	1828	0	2
1950	167	1828	0	2
1953	167	1828	0	2
1956	167	1828	0	2
1959	167	1828	0	2
1962	167	1828	0	2
1965	167	1828	0	2
1968	167	1828	0	2
1971	167	1828	0	2
1974	167	1828	0	2
1977	167	1828	0	2
1980	167	1828	0	2
1983	167	1828	0	1
1986	167	1828	0	2
1989	167	1828	0	1
1992	167	1828	0	2
1995	167	1828	0	2
1998	167	1828	0	2
2001	167	1828	0	2
2004	167	1828	0	2
2007	167	1828	0	2
2010	167	1828	0	2
2013	167	1828	0	2
2016	167	1828	0	2
2019	167	1828	0	2
2022	167	1828	0	2
2025	167	1828	0	2
2028	167	1828	0	2
2031	167	1828	0	2
2034	167	1828	0	3
2037	167	1828	0	2
2040	167	1828	0	2
2043	167	1828	0	2
2046	167	1828	0	2
2049	167	1828	0	3
2052	167	1828	0	2
2055	167	1828	0	2
2058	167	1828	0	2
2061	167	1828	0	2
2064	167	1828	0	2
2067	167	1828	0	3
2070	167	1828	0	2
2073	167	1828	0	2
2076	167	1828	0	3
2079	167	1828	0	2
2082	167	1828	0	2
2085	167	1828	0	2
2088	167	1828	0	2
2091	167	1828	0	2
2094	167	1828	0	2
2097	167	1828	0	2
2100	167	1828	0	2
2103	167	1828	0	2
2106	167	1828	0	3
2109	167	1828	0	2
2112	167	1828	0	1
2115	167	1828	0	2
2118	167	1828	0	2
2121	167	1828	0	2
2124	167	1828	0	2
2127	167	1828	0	2
2130	167	1828	0	2
2133	167	1828	0	2
2136	167	1828	0	2
2139	167	1828	0	2
2142	167	1828	0	2
2145	167	1828	0	2
2148	167	1828	0	1
2151	167	1828	0	2
2154	167	1828	0	2
2157	167	1828	0	2
2160	167	1828	0	2
2163	167	1828	0	2
2166	167	1828	0	2
2169	167	1828	0	2
2172	167	1828	0	3
2175	167	1828	0	3
2178	167	1828	0	3
2181	167	1828	0	3
2184	167	1828	0	2
2187	167	1828	0	2
2190	167	1828	0	2
2193	166	1828	0	3
2196	167	1828	0	4
2199	167	1828	0	3
2202	168	1827	0	12
2205	169	1826	0	23
2208	168	1827	0	18
2211	168	1827	0	10
2214	166	1827	0	20
2217	165	1827	0	25
2220	166	1826	0	31
2223	165	1825	0	34
2226	163	1824	0	39
2229	167	1823	0	23
2232	168	1822	0	20
2235	168	1821	0	23
2238	169	1820	0	18
2241	171	1819	0	32
2244	171	1818	0	41
2247	171	1815	0	39
2250	170	1812	0	33
2253	170	1812	0	36
2256	171	1813	0	36
2259	172	1813	0	38
2262	174	1811	0	39
2265	176	1809	0	37
2268	176	1808	0	34
2271	176	1808	0	35
2274	177	1807	0	36
2277	177	1807	0	35
2280	177	1808	0	35
2283	178	1808	0	36
2286	177	1809	0	36
2289	177	1809	0	37
2292	177	1809	0	35
2295	178	1809	0	35
2298	177	1809	0	34
2301	177	1809	0	33
2304	177	1809	0	34
2307	177	1809	0	34
2310	177	1809	0	35
2313	178	1809	0	35
2316	177	1808	0	34
2319	177	1808	0	33
2322	177	1808	0	34
2325	177	1808	0	35
2328	177	1808	0	34
2331	177	1808	0	32
2334	178	1807	0	31
2337	178	1807	0	32
2340	179	1807	0	32
2343	179	1807	0	32
2346	179	1807	0	32
2349	179	1807	0	33
2352	179	1807	0	32
2355	180	1807	0	30
2358	180	1806	0	30
2361	183	1806	0	30
2364	183	1806	0	30
2367	183	1806	0	30
2370	183	1806	0	28
2373	183	1806	0	25
2376	183	1806	0	21
2379	183	1806	0	22
2382	183	1807	0	21
2385	181	1807	0	18
2388	183	1807	0	12
2391	179	1808	0	7
2394	177	1806	0	0
2397	179	1806	0	1
2400	178	1806	0	358
2403	180	1807	0	359
2406	180	1807	0	0
2409	181	1807	0	358
2412	182	1806	0	356
2415	184	1806	0	359
2418	184	1806	0	358
2421	183	1805	0	1
2424	186	1804	0	4
2427	184	1802	0	1
2430	182	1801	0	0
2433	178	1801	0	0
2436	178	1801	0	1
2439	177	1801	0	5
2442	177	1800	0	4
2445	175	1799	0	4
2448	174	1798	0	6
2451	175	1798	0	8
2454	173	1797	0	10
2457	173	1797	0	9
2460	173	1796	0	8
2463	172	1796	0	9
2466	172	1795	0	14
2469	172	1794	0	16
2472	172	1794	0	15
2475	172	1793	0	18
2478	173	1792	0	25
2481	176	1791	0	24
2484	180	1789	0	24
2487	181	1786	0	25
2490	180	1786	0	24
2493	179	1785	0	25
2496	180	1784	0	16
2499	178	1785	0	15
2502	177	1785	0	11
2505	178	1784	0	8
2508	180	1784	0	6
2511	180	1782	0	6
2514	178	1780	0	6
2517	178	1780	0	6
2520	178	1780	0	5
2523	179	1780	0	6
2526	179	1779	0	7
2529	178	1779	0	7
2532	178	1779	0	8
2535	178	1779	0	9
2538	177	1779	0	9
2541	176	1779	0	10
2544	176	1779	0	14
2547	175	1779	0	18
2550	174	1780	0	16
2553	173	1779	0	19
2556	174	1779	0	21
2559	174	1779	0	18
2562	175	1780	0	20
2565	174	1780	0	20
2568	173	1780	0	21
2571	173	1779	0	22
2574	171	1779	0	24
2577	169	1778	0	30
2580	169	1779	0	31
2583	170	1779	0	31
2586	169	1781	0	34
2589	169	1779	0	37
2592	169	1779	0	41
2595	169	1779	0	40
2598	169	1779	0	37
2601	170	1779	0	37
2604	171	1779	0	36
2607	170	1779	0	36
2610	170	1778	0	33
2613	170	1777	0	30
2616	171	1775	0	31
2619	171	1775	0	31
2622	171	1774	0	32
2625	173	1772	0	36
2628	175	1770	0	39
2631	175	1770	0	41
2634	177	1770	0	44
2637	177	1770	0	43
2640	177	1771	0	42
2643	178	1771	0	42
2646	178	1771	0	40
2649	179	1771	0	41
2652	179	1772	0	42
2655	179	1772	0	42
2658	179	1772	0	41
2661	180	1773	0	41
2664	179	1774	0	42
2667	179	1775	0	42
2670	179	1774	0	42
2673	179	1775	0	41
2676	179	1774	0	39
2679	180	1774	0	39
2682	180	1773	0	39
2685	181	1773	0	40
2688	181	1773	0	41
2691	181	1774	0	41
2694	181	1773	0	42
2697	181	1773	0	41
2700	182	1772	0	41
2703	182	1773	0	42
2706	183	1773	0	47
2709	183	1773	0	46
2712	184	1772	0	46
2715	183	1772	0	45
2718	183	1772	0	45
2721	184	1772	0	41
2724	184	1772	0	40
2727	184	1771	0	34
2730	183	1774	0	35
2733	183	1774	0	39
2736	182	1774	0	35
2739	180	1773	0	33
2742	179	1773	0	31
2745	178	1773	0	31
2748	177	1774	0	29
2751	177	1773	0	28
2754	177	1772	0	30
2757	178	1772	0	30
2760	178	1772	0	30
2763	177	1773	0	28
2766	178	1773	0	33
2769	177	1773	0	33
2772	177	1773	0	36
2775	177	1773	0	36
2778	176	1773	0	35
2781	176	1773	0	36
2784	176	1773	0	37
2787	176	1773	0	38
2790	177	1774	0	38
2793	177	1774	0	39
2796	176	1774	0	37
2799	177	1774	0	38
2802	177	1774	0	37
2805	176	1774	0	36
2808	176	1774	0	35
2811	176	1774	0	35
2814	176	1774	0	36
2817	176	1775	0	36
2820	176	1775	0	36
2823	177	1775	0	37
2826	177	1775	0	36
2829	177	1775	0	36
2832	177	1775	0	37
2835	176	1775	0	36
2838	176	1775	0	36
2841	176	1775	0	36
2844	177	1775	0	36
2847	176	1775	0	36
2850	177	1775	0	36
2853	176	1775	0	36
2856	176	1775	0	36
2859	176	1775	0	35
2862	176	1775	0	35
2865	176	1775	0	36
2868	176	1775	0	36
2871	176	1775	0	36
2874	176	1775	0	36
2877	176	1775	0	36
2880	176	1775	0	35
2883	176	1775	0	35
2886	176	1776	0	36
2889	176	1776	0	36
2892	176	1775	0	35
2895	176	1775	0	35
2898	176	1775	0	36
2901	176	1775	0	35
2904	176	1776	0	36
2907	176	1775	0	35
2910	176	1775	0	36
2913	176	1775	0	35
2916	176	1775	0	35
2919	176	1775	0	35
2922	176	1776	0	35
2925	176	1775	0	35
2928	176	1775	0	35
2931	176	1776	0	35
2934	176	1775	0	35
2937	176	1775	0	35
2940	176	1776	0	35
2943	176	1776	0	35
2946	176	1776	0	35
2949	176	1776	0	34
2952	176	1776	0	35
2955	176	1776	0	35
2958	176	1775	0	35
2961	176	1775	0	35
2964	176	1775	0	35
2967	175	1776	0	34
2970	175	1776	0	34
2973	175	1776	0	34
2976	176	1776	0	34
2979	176	1776	0	34
2982	176	1776	0	34
2985	176	1776	0	33
2988	176	1776	0	33
2991	176	1776	0	33
2994	176	1776	0	33
2997	176	1776	0	33
3000	176	1776	0	33
3003	176	1776	0	33
3006	176	1776	0	33
3009	176	1776	0	33
3012	176	1776	0	33
3015	176	1776	0	33
3018	176	1776	0	33
3021	176	1776	0	33
3024	176	1776	0	33
3027	176	1776	0	33
3030	177	1776	0	33
3033	176	1776	0	33
3036	177	1776	0	33
3039	177	1776	0	33
3042	176	1776	0	33
3045	176	1776	0	33
3048	176	1776	0	32
3051	177	1776	0	33
3054	176	1776	0	32
3057	177	1776	0	33
3060	177	1776	0	33
3063	177	1776	0	33
3066	177	1776	0	33
3069	177	1776	0	33
3072	177	1776	0	33
3075	177	1776	0	33
3078	177	1776	0	33
3081	177	1776	0	33
3084	177	1776	0	33
3087	177	1776	0	33
3090	177	1776	0	33
3093	177	1776	0	33
3096	177	1776	0	33
3099	177	1776	0	33
3102	177	1776	0	34
3105	177	1776	0	33
3108	177	1776	0	33
3111	177	1776	0	33
3114	177	1776	0	33
3117	177	1776	0	33
3120	177	1776	0	33
3123	177	1776	0	33
3126	177	1776	0	33
3129	177	1776	0	33
3132	177	1776	0	33
3135	177	1776	0	33
3138	177	1776	0	34
3141	177	1776	0	33
3144	177	1776	0	33
3147	177	1776	0	34
3150	177	1776	0	34
3153	178	1776	0	33
3156	178	1776	0	34
3159	177	1776	0	33
3162	177	1776	0	33
3165	177	1776	0	32
3168	177	1776	0	32
3171	177	1776	0	32
3174	177	1776	0	32
3177	177	1776	0	32
3180	177	1776	0	32
3183	178	1776	0	31
3186	177	1776	0	32
3189	178	1776	0	31
3192	178	1776	0	31
3195	178	1776	0	31
3198	177	1776	0	31
3201	177	1776	0	32
3204	177	1776	0	32
3207	178	1776	0	31
3210	178	1776	0	31
3213	177	1776	0	31
3216	177	1776	0	31
3219	177	1776	0	31
3222	177	1776	0	31
3225	177	1776	0	30
3228	177	1776	0	31
3231	177	1776	0	31
3234	177	1776	0	31
3237	177	1776	0	30
3240	177	1776	0	30
3243	177	1776	0	30
3246	177	1776	0	30
3249	177	1776	0	30
3252	177	1776	0	30
3255	177	1776	0	30
3258	177	1776	0	30
3261	177	1776	0	30
3264	177	1776	0	30
3267	177	1776	0	30
3270	177	1776	0	30
3273	177	1776	0	30
3276	177	1776	0	31
3279	178	1776	0	31
3282	177	1775	0	31
3285	177	1776	0	31
3288	177	1776	0	32
3291	177	1775	0	31
3294	177	1775	0	32
3297	177	1776	0	32
3300	177	1776	0	32
3303	177	1776	0	32
3306	177	1776	0	32
3309	177	1776	0	32
3312	177	1776	0	31
3315	177	1776	0	32
3318	177	1776	0	32
3321	176	1776	0	32
3324	177	1776	0	31
3327	177	1776	0	32
3330	177	1776	0	31
3333	177	1776	0	32
3336	177	1776	0	32
3339	177	1776	0	32
3342	177	1776	0	32
3345	177	1776	0	32
3348	177	1775	0	31
3351	177	1775	0	31
3354	177	1775	0	31
3357	177	1776	0	31
3360	177	1776	0	32
3363	177	1775	0	32
3366	177	1775	0	32
3369	177	1775	0	32
3372	177	1775	0	32
3375	177	1776	0	32
3378	177	1775	0	32
3381	177	1775	0	32
3384	177	1776	0	32
3387	177	1775	0	31
3390	177	1776	0	31
3393	177	1776	0	31
3396	177	1776	0	31
3399	177	1775	0	31
3402	177	1776	0	31
3405	177	1776	0	30
3408	178	1775	0	30
3411	178	1775	0	30
3414	177	1775	0	30
3417	177	1775	0	30
3420	178	1776	0	30
3423	178	1775	0	31
3426	178	1775	0	31
3429	178	1775	0	31
3432	178	1776	0	30
3435	178	1776	0	30
3438	178	1776	0	29
3441	178	1776	0	30
3444	178	1775	0	30
3447	178	1775	0	30
3450	178	1775	0	31
3453	178	1776	0	31
3456	178	1776	0	31
3459	177	1776	0	32
3462	178	1776	0	31
3465	177	1776	0	31
3468	177	1776	0	31
3471	177	1776	0	31
3474	177	1776	0	31
3477	177	1776	0	31
3480	178	1776	0	30
3483	177	1776	0	32
3486	177	1776	0	33
3489	177	1776	0	32
3492	178	1775	0	32
3495	178	1775	0	32
3498	177	1776	0	32
3501	177	1776	0	32
3504	178	1775	0	31
3507	178	1775	0	31
3510	178	1776	0	30
3513	177	1776	0	30
3516	178	1776	0	30
3519	178	1776	0	31
3522	178	1776	0	31
3525	178	1776	0	31
3528	178	1776	0	31
3531	178	1776	0	31
3534	178	1776	0	31
3537	178	1776	0	30
3540	178	1776	0	30
3543	178	1776	0	30
3546	178	1776	0	30
3549	178	1776	0	30
3552	178	1776	0	30
3555	178	1776	0	30
3558	178	1776	0	30
3561	178	1776	0	29
3564	178	1776	0	30
3567	178	1776	0	30
3570	178	1776	0	30
3573	178	1776	0	30
3576	178	1776	0	30
3579	178	1776	0	30
3582	178	1776	0	30
3585	178	1776	0	30
3588	178	1776	0	30
3591	178	1776	0	30
3594	178	1776	0	30
3597	178	1776	0	30
3600	178	1776	0	30
3603	178	1776	0	30
3606	178	1776	0	30
3609	178	1776	0	30
3612	178	1776	0	29
3615	178	1776	0	29
3618	178	1776	0	29
3621	178	1776	0	29
3624	178	1776	0	29
3627	178	1776	0	30
3630	178	1776	0	30
3633	178	1776	0	29
3636	179	1776	0	30
3639	178	1776	0	29
3642	179	1776	0	30
3645	179	1776	0	29
3648	178	1777	0	29
3651	178	1776	0	29
3654	178	1776	0	30
3657	178	1776	0	30
3660	178	1776	0	30
3663	178	1776	0	30
3666	178	1776	0	30
3669	178	1776	0	30
3672	178	1776	0	30
3675	178	1776	0	30
3678	178	1776	0	30
3681	178	1776	0	30
3684	178	1776	0	30
3687	178	1776	0	29
3690	178	1776	0	30
3693	178	1776	0	30
3696	178	1776	0	30
3699	178	1776	0	29
3702	178	1776	0	30
3705	178	1776	0	29
3708	178	1776	0	29
3711	178	1776	0	29
3714	178	1776	0	29
3717	178	1777	0	30
3720	178	1777	0	30
3723	178	1777	0	30
3726	178	1777	0	29
3729	178	1776	0	30
3732	178	1777	0	29
3735	178	1777	0	29
3738	178	1777	0	29
3741	178	1777	0	29
3744	178	1777	0	29
3747	178	1776	0	29
3750	178	1777	0	30
3753	178	1777	0	29
3756	178	1777	0	29
3759	178	1777	0	29
3762	178	1777	0	29
3765	178	1777	0	29
3768	178	1777	0	30
3771	178	1777	0	28
3774	178	1777	0	29
3777	178	1777	0	29
3780	178	1777	0	29
3783	178	1777	0	29
3786	178	1777	0	29
3789	178	1777	0	29
3792	178	1777	0	30
3795	177	1777	0	29
3798	177	1777	0	29
3801	178	1777	0	29
3804	178	1777	0	29
3807	178	1777	0	29
3810	178	1777	0	29
3813	177	1777	0	29
3816	178	1777	0	29
3819	177	1777	0	28
3822	177	1777	0	29
3825	177	1777	0	29
3828	177	1777	0	29
3831	177	1777	0	28
3834	177	1777	0	29
3837	177	1777	0	29
3840	178	1777	0	28
3843	177	1777	0	29
3846	177	1777	0	29
3849	177	1777	0	29
3852	178	1777	0	28
3855	177	1777	0	29
3858	177	1777	0	29
3861	178	1777	0	28
3864	177	1777	0	29
3867	177	1777	0	28
3870	177	1777	0	29
3873	178	1777	0	29
3876	177	1777	0	29
3879	178	1777	0	28
3882	178	1777	0	29
3885	178	1777	0	29
3888	177	1777	0	29
3891	178	1777	0	29
3894	178	1777	0	29
3897	178	1777	0	29
3900	178	1777	0	29
3903	177	1777	0	29
3906	178	1777	0	29
3909	178	1777	0	29
3912	178	1777	0	29
3915	178	1777	0	29
3918	178	1777	0	29
3921	178	1777	0	29
3924	178	1777	0	29
3927	178	1777	0	29
3930	177	1777	0	29
3933	177	1777	0	29
3936	177	1777	0	29
3939	177	1777	0	29
3942	177	1777	0	29
3945	177	1777	0	29
3948	177	1777	0	29
3951	178	1777	0	29
3954	177	1777	0	29
3957	177	1777	0	29
3960	177	1777	0	29
3963	177	1777	0	29
3966	177	1777	0	29
3969	177	1777	0	29
3972	177	1777	0	29
3975	177	1777	0	29
3978	177	1777	0	29
3981	177	1777	0	29
3984	177	1777	0	29
3987	177	1777	0	29
3990	177	1777	0	29
3993	178	1777	0	28
3996	177	1777	0	28
3999	177	1777	0	28
4002	178	1777	0	28
4005	178	1777	0	29
4008	178	1777	0	29
4011	178	1777	0	29
4014	177	1777	0	29
4017	178	1777	0	29
4020	178	1777	0	29
4023	178	1777	0	29
4026	177	1777	0	28
4029	178	1777	0	29
4032	177	1777	0	29
4035	178	1777	0	28
4038	178	1777	0	28
4041	178	1777	0	28
4044	178	1777	0	29
4047	178	1777	0	29
4050	178	1777	0	29
4053	178	1777	0	29
4056	178	1777	0	29
4059	178	1777	0	28
4062	177	1777	0	28
4065	178	1777	0	28
4068	178	1777	0	28
4071	178	1777	0	28
4074	178	1777	0	28
4077	177	1777	0	29
4080	178	1777	0	28
4083	178	1777	0	28
4086	178	1777	0	28
4089	177	1777	0	29
4092	178	1777	0	28
4095	177	1777	0	28
4098	178	1777	0	28
4101	178	1777	0	28
4104	178	1777	0	28
4107	178	1777	0	28
4110	178	1777	0	28
4113	178	1777	0	28
4116	178	1777	0	28
4119	178	1777	0	28
4122	178	1777	0	28
4125	178	1777	0	28
4128	178	1777	0	28
4131	178	1777	0	28
4134	178	1777	0	28
4137	178	1777	0	28
4140	178	1777	0	28
4143	178	1777	0	28
4146	178	1777	0	28
4149	178	1777	0	28
4152	178	1777	0	28
4155	178	1777	0	28
4158	178	1777	0	28
4161	178	1777	0	28
4164	178	1777	0	28
4167	178	1777	0	28
4170	178	1777	0	28
4173	178	1777	0	28
4176	178	1777	0	28
4179	178	1777	0	28
4182	178	1777	0	28
4185	178	1777	0	28
4188	178	1777	0	28
4191	178	1777	0	28
4194	178	1777	0	28
4197	178	1777	0	28
4200	178	1777	0	28
4203	178	1777	0	28
4206	178	1777	0	28
4209	178	1777	0	28
4212	178	1777	0	28
4215	178	1777	0	28
4218	177	1777	0	29
4221	178	1777	0	29
4224	178	1777	0	29
4227	177	1777	0	29
4230	177	1777	0	29
4233	178	1777	0	29
4236	177	1777	0	29
4239	178	1777	0	28
4242	177	1777	0	29
4245	177	1777	0	28
4248	177	1777	0	29
4251	177	1777	0	29
4254	177	1777	0	29
4257	177	1777	0	29
4260	177	1777	0	28
4263	177	1777	0	29
4266	177	1777	0	29
4269	177	1777	0	29
4272	177	1777	0	29
4275	178	1777	0	29
4278	177	1777	0	29
4281	177	1777	0	29
4284	177	1777	0	29
4287	177	1777	0	29
4290	177	1777	0	28
4293	177	1777	0	29
4296	177	1777	0	29
4299	177	1777	0	29
4302	177	1777	0	29
4305	177	1777	0	29
4308	177	1777	0	29
4311	177	1777	0	29
4314	177	1777	0	29
4317	177	1777	0	29
4320	177	1777	0	29
4323	177	1777	0	29
4326	177	1777	0	29
4329	177	1777	0	29
4332	177	1777	0	29
4335	177	1777	0	29
4338	177	1777	0	29
4341	177	1777	0	29
4344	177	1777	0	29
4347	177	1777	0	29
4350	177	1777	0	29
4353	177	1777	0	29
4356	177	1777	0	29
4359	177	1777	0	29
4362	177	1777	0	29
4365	177	1777	0	28
4368	177	1777	0	29
4371	177	1777	0	29
4374	177	1777	0	29
4377	177	1777	0	29
4380	178	1777	0	29
4383	178	1777	0	29
4386	177	1777	0	29
4389	177	1777	0	29
4392	177	1777	0	29
4395	177	1777	0	29
4398	177	1777	0	29
4401	177	1777	0	29
4404	177	1777	0	29
4407	178	1777	0	29
4410	178	1777	0	29
4413	178	1777	0	29
4416	177	1777	0	29
4419	178	1777	0	29
4422	177	1777	0	29
4425	178	1777	0	29
4428	177	1777	0	29
4431	177	1777	0	29
4434	177	1777	0	29
4437	177	1777	0	29
4440	177	1777	0	29
4443	177	1777	0	29
4446	177	1777	0	29
4449	177	1777	0	29
4452	177	1777	0	29
4455	177	1777	0	29
4458	177	1777	0	29
4461	177	1777	0	29
4464	177	1777	0	29
4467	178	1777	0	29
4470	178	1777	0	29
4473	178	1777	0	29
4476	177	1777	0	29
4479	177	1777	0	29
4482	177	1777	0	29
4485	177	1777	0	29
4488	178	1777	0	29
4491	178	1776	0	29
4494	178	1776	0	29
4497	178	1776	0	29
4500	178	1776	0	29
4503	178	1777	0	29
4506	178	1776	0	29
4509	178	1777	0	29
4512	178	1776	0	29
4515	178	1777	0	29
4518	178	1776	0	29
4521	178	1776	0	28
4524	178	1776	0	29
4527	178	1776	0	29
4530	178	1776	0	29
4533	178	1777	0	29
4536	178	1776	0	29
4539	178	1776	0	29
4542	178	1776	0	29
4545	178	1776	0	29
4548	178	1777	0	29
4551	178	1776	0	29
4554	178	1776	0	29
4557	178	1776	0	29
4560	178	1776	0	29
4563	178	1776	0	29
4566	178	1776	0	29
4569	178	1776	0	29
4572	178	1776	0	29
4575	178	1777	0	29
4578	178	1776	0	29
4581	178	1776	0	29
4584	178	1776	0	29
4587	178	1777	0	29
4590	178	1776	0	29
4593	178	1776	0	29
4596	177	1777	0	29
4599	178	1777	0	29
4602	178	1776	0	29
4605	178	1776	0	29
4608	178	1776	0	29
4611	178	1776	0	29
4614	178	1776	0	29
4617	178	1776	0	29
4620	178	1776	0	29
4623	178	1777	0	29
4626	178	1776	0	29
4629	178	1776	0	29
4632	178	1776	0	29
4635	178	1776	0	29
4638	178	1777	0	29
4641	178	1776	0	29
4644	178	1777	0	29
4647	178	1776	0	29
4650	178	1776	0	29
4653	178	1776	0	29
4656	178	1776	0	29
4659	178	1776	0	29
4662	178	1776	0	29
4665	178	1776	0	29
4668	178	1776	0	29
4671	178	1776	0	29
4674	178	1776	0	29
4677	178	1776	0	29
4680	178	1776	0	29
4683	178	1776	0	29
4686	178	1776	0	29
4689	178	1776	0	29
4692	178	1776	0	29
4695	178	1776	0	29
4698	178	1776	0	29
4701	178	1776	0	29
4704	178	1776	0	29
4707	178	1776	0	29
4710	178	1776	0	29
4713	178	1776	0	29
4716	178	1776	0	29
4719	178	1776	0	29
4722	178	1776	0	29
4725	178	1776	0	29
4728	178	1776	0	29
4731	178	1776	0	29
4734	178	1776	0	29
4737	178	1776	0	29
4740	178	1776	0	29
4743	178	1776	0	29
4746	178	1776	0	29
4749	178	1776	0	29
4752	178	1776	0	29
4755	178	1776	0	29
4758	178	1776	0	29
4761	178	1776	0	29
4764	178	1776	0	29
4767	178	1776	0	29
4770	178	1776	0	29
4773	178	1776	0	29
4776	178	1777	0	29
4779	178	1776	0	29
4782	178	1777	0	29
4785	178	1776	0	29
4788	177	1777	0	29
4791	177	1777	0	29
4794	178	1776	0	29
4797	177	1777	0	29
4800	178	1777	0	29
4803	177	1777	0	29
4806	178	1776	0	29
4809	178	1776	0	29
4812	177	1777	0	29
4815	178	1776	0	29
4818	178	1776	0	29
4821	178	1776	0	29
4824	178	1776	0	29
4827	178	1776	0	29
4830	178	1776	0	29
4833	178	1776	0	29
4836	177	1777	0	29
4839	178	1777	0	29
4842	178	1776	0	29
4845	178	1776	0	29
4848	178	1776	0	29
4851	178	1776	0	29
4854	178	1776	0	29
4857	177	1777	0	29
4860	178	1777	0	29
4863	178	1776	0	29
4866	178	1776	0	29
4869	178	1776	0	29
4872	178	1776	0	29
4875	178	1776	0	29
4878	177	1777	0	29
4881	178	1776	0	29
4884	178	1776	0	29
4887	178	1776	0	29
4890	178	1776	0	29
4893	178	1776	0	29
4896	178	1776	0	29
4899	178	1776	0	29
4902	178	1776	0	29
4905	178	1776	0	29
4908	178	1776	0	29
4911	178	1776	0	29
4914	178	1776	0	29
4917	178	1776	0	29
4920	178	1776	0	29
4923	178	1776	0	29
4926	178	1776	0	29
4929	178	1776	0	29
4932	178	1776	0	29
4935	178	1776	0	29
4938	178	1776	0	29
4941	178	1776	0	29
4944	178	1776	0	29
4947	178	1776	0	29
4950	178	1776	0	29
4953	178	1777	0	28
4956	178	1776	0	29
4959	178	1776	0	29
4962	178	1776	0	29
4965	178	1776	0	29
4968	178	1776	0	29
4971	178	1776	0	29
4974	178	1776	0	29
4977	178	1776	0	29
4980	178	1776	0	30
4983	178	1776	0	29
4986	178	1776	0	29
4989	178	1776	0	29
4992	178	1776	0	29
4995	178	1776	0	29
4998	178	1776	0	29
5001	178	1776	0	29
5004	178	1776	0	30
5007	178	1776	0	29
5010	178	1776	0	29
5013	178	1776	0	29
5016	178	1776	0	30
5019	178	1776	0	29
5022	178	1776	0	29
5025	178	1776	0	29
5028	178	1776	0	29
5031	178	1776	0	29
5034	178	1776	0	29
5037	178	1776	0	30
5040	178	1776	0	29
5043	178	1776	0	29
5046	178	1776	0	29
5049	178	1776	0	29
5052	178	1776	0	30
5055	178	1776	0	29
5058	178	1777	0	30
5061	178	1776	0	30
5064	178	1777	0	30
5067	178	1776	0	30
5070	178	1776	0	30
5073	178	1776	0	30
5076	178	1776	0	30
5079	178	1776	0	30
5082	178	1776	0	30
5085	178	1776	0	30
5088	178	1776	0	30
5091	178	1776	0	29
5094	178	1776	0	30
5097	178	1776	0	30
5100	178	1776	0	30
5103	178	1776	0	30
5106	178	1776	0	29
5109	178	1776	0	29
5112	178	1776	0	29
5115	178	1776	0	30
5118	178	1776	0	29
5121	178	1777	0	30
5124	177	1777	0	30
5127	178	1776	0	30
5130	177	1777	0	29
5133	178	1776	0	29
5136	178	1776	0	29
5139	178	1776	0	30
5142	178	1776	0	30
5145	177	1777	0	29
5148	177	1777	0	29
5151	177	1777	0	29
5154	178	1777	0	30
5157	178	1776	0	29
5160	178	1777	0	30
5163	178	1776	0	29
5166	178	1776	0	29
5169	178	1776	0	29
5172	178	1776	0	29
5175	178	1776	0	29
5178	178	1776	0	29
5181	178	1776	0	29
5184	177	1777	0	29
5187	178	1776	0	30
5190	178	1776	0	29
5193	178	1776	0	29
5196	178	1776	0	30
5199	177	1777	0	29
5202	178	1776	0	29
5205	177	1777	0	30
5208	178	1776	0	29
5211	178	1776	0	29
5214	178	1776	0	29
5217	178	1776	0	29
5220	178	1776	0	29
5223	178	1776	0	29
5226	178	1776	0	30
5229	178	1776	0	29
5232	178	1776	0	29
5235	178	1777	0	29
5238	178	1777	0	30
5241	178	1776	0	29
5244	178	1776	0	29
5247	178	1776	0	29
5250	177	1777	0	29
5253	177	1777	0	30
5256	177	1777	0	29
5259	178	1776	0	30
5262	178	1777	0	29
5265	178	1777	0	29
5268	178	1776	0	30
5271	177	1777	0	29
5274	177	1777	0	29
5277	178	1777	0	29
5280	177	1777	0	29
5283	177	1777	0	29
5286	178	1776	0	29
5289	177	1777	0	29
5292	177	1777	0	29
5295	178	1776	0	29
5298	177	1777	0	29
5301	178	1776	0	29
5304	177	1777	0	29
5307	177	1777	0	29
5310	177	1777	0	29
5313	177	1777	0	29
5316	177	1777	0	29
5319	177	1777	0	29
5322	177	1777	0	29
5325	177	1777	0	29
5328	177	1777	0	29
5331	177	1777	0	29
5334	177	1777	0	29
5337	177	1777	0	29
5340	177	1777	0	29
5343	177	1777	0	29
5346	177	1777	0	29
5349	177	1777	0	29
5352	178	1777	0	29
5355	177	1777	0	29
5358	177	1777	0	29
5361	177	1777	0	29
5364	177	1777	0	29
5367	177	1777	0	29
5370	177	1777	0	29
5373	178	1777	0	29
5376	177	1777	0	29
5379	177	1777	0	29
5382	177	1777	0	29
5385	177	1777	0	29
5388	177	1777	0	29
5391	177	1777	0	29
5394	178	1777	0	29
5397	177	1777	0	29
5400	177	1777	0	29
5403	177	1777	0	29
5406	177	1777	0	29
5409	178	1777	0	29
5412	178	1777	0	29
5415	178	1777	0	29
5418	177	1777	0	29
5421	177	1777	0	29
5424	177	1777	0	29
5427	177	1777	0	29
5430	178	1777	0	29
5433	177	1777	0	29
5436	177	1777	0	29
5439	177	1777	0	29
5442	177	1777	0	29
5445	178	1777	0	29
5448	177	1777	0	29
5451	177	1777	0	29
5454	177	1777	0	29
5457	177	1777	0	29
5460	178	1777	0	29
5463	178	1777	0	29
5466	177	1777	0	29
5469	178	1777	0	29
5472	177	1777	0	29
5475	177	1777	0	29
5478	177	1777	0	29
5481	177	1777	0	29
5484	177	1777	0	29
5487	178	1777	0	29
5490	177	1777	0	29
5493	177	1777	0	29
5496	177	1777	0	29
5499	177	1777	0	29
5502	177	1777	0	29
5505	178	1777	0	30
5508	178	1777	0	30
5511	178	1777	0	30
5514	177	1777	0	29
5517	177	1777	0	29
5520	177	1777	0	29
5523	177	1777	0	29
5526	178	1777	0	30
5529	177	1777	0	29
5532	177	1777	0	29
5535	177	1777	0	29
5538	177	1777	0	29
5541	178	1777	0	30
5544	177	1777	0	29
5547	177	1777	0	29
5550	177	1777	0	29
5553	178	1777	0	30
5556	178	1777	0	30
5559	178	1777	0	29
5562	177	1777	0	29
5565	178	1776	0	29
5568	177	1777	0	29
5571	177	1777	0	29
5574	178	1777	0	29
5577	178	1777	0	29
5580	178	1777	0	30
5583	177	1777	0	29
5586	177	1777	0	29
5589	178	1777	0	30
5592	178	1777	0	29
5595	178	1777	0	29
5598	178	1776	0	29
5601	177	1777	0	29
5604	177	1777	0	29
5607	177	1777	0	29
5610	177	1777	0	29
5613	178	1777	0	29
5616	178	1777	0	29
5619	178	1777	0	29
5622	178	1777	0	29
5625	178	1777	0	29
5628	178	1777	0	29
5631	178	1777	0	29
5634	178	1777	0	29
5637	178	1777	0	29
5640	178	1777	0	29
5643	177	1777	0	29
5646	178	1776	0	29
5649	178	1776	0	29
5652	178	1776	0	29
5655	177	1777	0	29
5658	178	1777	0	29
5661	178	1777	0	29
5664	178	1777	0	29
5667	178	1777	0	29
5670	178	1777	0	29
5673	178	1777	0	29
5676	178	1777	0	29
5679	178	1776	0	29
5682	178	1777	0	29
5685	178	1776	0	29
5688	178	1777	0	29
5691	178	1777	0	29
5694	178	1777	0	29
5697	177	1777	0	29
5700	177	1777	0	29
5703	178	1776	0	29
5706	178	1777	0	29
5709	177	1777	0	29
5712	178	1777	0	29
5715	178	1777	0	29
5718	177	1777	0	29
5721	177	1777	0	29
5724	178	1777	0	29
5727	178	1777	0	29
5730	178	1777	0	29
5733	178	1777	0	29
5736	178	1776	0	29
5739	178	1777	0	29
5742	177	1777	0	29
5745	177	1777	0	29
5748	178	1777	0	29
5751	177	1777	0	29
5754	178	1777	0	29
5757	178	1777	0	29
5760	178	1777	0	29
5763	177	1777	0	29
5766	178	1777	0	29
5769	177	1777	0	29
5772	178	1777	0	29
5775	177	1777	0	29
5778	178	1777	0	29
5781	177	1777	0	29
5784	177	1777	0	29
5787	178	1777	0	29
5790	178	1777	0	29
5793	178	1777	0	29
5796	178	1777	0	29
5799	177	1777	0	29
5802	178	1777	0	29
5805	177	1777	0	29
5808	178	1777	0	29
5811	177	1777	0	29
5814	177	1777	0	29
5817	178	1777	0	29
5820	177	1777	0	29
5823	178	1777	0	29
5826	177	1777	0	29
5829	177	1777	0	29
5832	178	1777	0	29
5835	178	1777	0	29
5838	178	1777	0	29
5841	178	1777	0	29
5844	177	1777	0	29
5847	177	1777	0	29
5850	177	1777	0	29
5853	177	1777	0	29
5856	177	1777	0	29
5859	178	1777	0	29
5862	178	1777	0	29
5865	177	1777	0	29
5868	178	1777	0	29
5871	178	1777	0	29
5874	178	1777	0	29
5877	178	1777	0	29
5880	178	1777	0	29
5883	178	1777	0	29
5886	178	1777	0	29
5889	177	1777	0	29
5892	178	1777	0	29
5895	177	1777	0	29
5898	177	1777	0	29
5901	178	1777	0	29
5904	178	1777	0	29
5907	178	1777	0	28
5910	177	1777	0	29
5913	177	1777	0	29
5916	177	1777	0	29
5919	177	1777	0	29
5922	178	1777	0	29
5925	177	1777	0	29
5928	178	1777	0	29
5931	177	1777	0	29
5934	177	1777	0	29
5937	177	1777	0	29
5940	177	1777	0	29
5943	177	1777	0	30
5946	177	1777	0	29
5949	177	1777	0	29
5952	177	1777	0	29
5955	177	1777	0	29
5958	178	1777	0	29
5961	178	1777	0	29
5964	178	1777	0	29
5967	178	1777	0	29
5970	178	1777	0	29
5973	177	1777	0	29
5976	178	1777	0	29
5979	178	1777	0	29
5982	177	1777	0	29
5985	177	1777	0	29
5988	177	1777	0	29
5991	177	1777	0	29
5994	177	1777	0	29
5997	177	1777	0	29
[truncated: 999 more rows]
