# Supplementary material for: Markerless tracking of an entire honey bee colony
Source: Nat Commun. 2021 Mar 19;12:1733. doi: 10.1038/s41467-021-21769-1 (PMC7979864; doi:10.1038/s41467-021-21769-1)
Supplement: Supplementary file 4 — Description of Additional Supplementary Files [file 41467_2021_21769_MOESM4_ESM.zip › raw_source/fig_5_sup_fig_21_22/S1_trajectories/000125.txt]

0	421	2346	0	14
3	420	2346	0	14
6	420	2346	0	14
9	420	2346	0	14
12	420	2346	0	14
15	421	2345	0	14
18	420	2345	0	14
21	420	2346	0	14
24	420	2345	0	14
27	420	2345	0	14
30	420	2346	0	13
33	421	2346	0	13
36	420	2346	0	13
39	420	2346	0	13
42	420	2346	0	14
45	421	2345	0	15
48	420	2345	0	14
51	420	2345	0	14
54	420	2346	0	14
57	420	2346	0	13
60	420	2346	0	13
63	420	2346	0	14
66	420	2346	0	14
69	421	2346	0	14
72	421	2346	0	15
75	421	2346	0	16
78	421	2346	0	17
81	421	2345	0	16
84	421	2345	0	16
87	421	2346	0	17
90	421	2346	0	17
93	421	2346	0	17
96	421	2346	0	16
99	421	2346	0	17
102	421	2346	0	15
105	421	2346	0	15
108	421	2346	0	16
111	421	2346	0	16
114	421	2346	0	16
117	421	2346	0	16
120	421	2346	0	16
123	421	2345	0	16
126	421	2345	0	15
129	421	2345	0	15
132	421	2345	0	15
135	421	2346	0	15
138	421	2345	0	15
141	421	2345	0	14
144	421	2345	0	15
147	421	2345	0	14
150	420	2346	0	14
153	421	2345	0	14
156	420	2346	0	14
159	420	2345	0	14
162	420	2346	0	13
165	420	2346	0	13
168	420	2346	0	13
171	420	2346	0	13
174	420	2346	0	13
177	421	2345	0	14
180	420	2346	0	12
183	420	2345	0	13
186	420	2345	0	13
189	420	2346	0	13
192	421	2345	0	14
195	421	2345	0	14
198	421	2345	0	14
201	420	2345	0	14
204	421	2345	0	14
207	421	2345	0	14
210	421	2345	0	14
213	420	2345	0	14
216	420	2345	0	14
219	420	2345	0	13
222	421	2345	0	12
225	421	2345	0	12
228	420	2345	0	13
231	420	2345	0	13
234	421	2345	0	12
237	420	2345	0	13
240	420	2345	0	13
243	420	2345	0	12
246	421	2345	0	14
249	421	2345	0	12
252	421	2345	0	12
255	420	2345	0	13
258	421	2345	0	13
261	421	2345	0	13
264	420	2345	0	13
267	420	2345	0	12
270	420	2345	0	12
273	420	2345	0	12
276	420	2345	0	12
279	420	2345	0	12
282	420	2345	0	12
285	420	2345	0	12
288	420	2345	0	12
291	420	2345	0	13
294	421	2345	0	14
297	420	2345	0	13
300	421	2345	0	14
303	420	2345	0	13
306	421	2345	0	14
309	421	2345	0	14
312	421	2345	0	14
315	421	2345	0	14
318	421	2345	0	13
321	421	2345	0	13
324	421	2345	0	13
327	421	2345	0	13
330	421	2345	0	14
333	421	2345	0	14
336	421	2345	0	14
339	422	2345	0	15
342	422	2345	0	16
345	422	2345	0	16
348	423	2345	0	17
351	424	2345	0	15
354	423	2345	0	16
357	423	2345	0	17
360	423	2345	0	17
363	424	2345	0	17
366	423	2345	0	17
369	423	2345	0	17
372	423	2345	0	18
375	424	2345	0	18
378	424	2345	0	17
381	425	2346	0	16
384	425	2346	0	15
387	425	2346	0	14
390	423	2346	0	15
393	422	2345	0	17
396	422	2345	0	17
399	422	2346	0	18
402	425	2345	0	19
405	426	2345	0	20
408	426	2345	0	19
411	426	2346	0	19
414	426	2347	0	19
417	427	2347	0	20
420	426	2347	0	18
423	427	2347	0	17
426	426	2347	0	17
429	426	2347	0	18
432	426	2347	0	18
435	427	2347	0	18
438	427	2347	0	19
441	427	2347	0	18
444	426	2347	0	19
447	426	2347	0	19
450	426	2348	0	21
453	426	2347	0	19
456	426	2347	0	19
459	427	2347	0	17
462	426	2348	0	17
465	426	2348	0	18
468	426	2348	0	17
471	426	2348	0	18
474	426	2348	0	18
477	425	2348	0	17
480	426	2348	0	17
483	426	2348	0	18
486	426	2348	0	18
489	426	2348	0	17
492	426	2348	0	16
495	426	2348	0	16
498	426	2348	0	16
501	426	2348	0	16
504	426	2348	0	17
507	426	2348	0	17
510	426	2348	0	17
513	427	2348	0	17
516	427	2348	0	17
519	426	2348	0	17
522	426	2348	0	17
525	426	2348	0	17
528	426	2348	0	17
531	426	2348	0	17
534	426	2348	0	17
537	427	2348	0	17
540	426	2348	0	17
543	427	2348	0	17
546	426	2348	0	17
549	426	2348	0	17
552	426	2348	0	17
555	426	2348	0	17
558	426	2348	0	17
561	426	2348	0	16
564	426	2348	0	16
567	426	2348	0	16
570	426	2348	0	16
573	427	2348	0	16
576	427	2348	0	16
579	427	2348	0	16
582	426	2348	0	16
585	427	2348	0	16
588	426	2348	0	16
591	427	2348	0	16
594	427	2348	0	16
597	427	2348	0	16
600	427	2348	0	16
603	427	2348	0	16
606	426	2348	0	16
609	426	2348	0	16
612	426	2348	0	16
615	426	2348	0	16
618	427	2348	0	15
621	426	2348	0	16
624	427	2348	0	15
627	427	2348	0	15
630	426	2348	0	16
633	426	2348	0	16
636	427	2348	0	15
639	426	2348	0	15
642	426	2348	0	14
645	426	2349	0	15
648	426	2348	0	15
651	426	2349	0	15
654	426	2349	0	15
657	426	2349	0	15
660	426	2349	0	14
663	426	2349	0	15
666	426	2348	0	14
669	426	2348	0	15
672	426	2348	0	15
675	426	2348	0	15
678	426	2348	0	16
681	426	2349	0	15
684	426	2349	0	15
687	426	2349	0	15
690	426	2349	0	15
693	426	2349	0	15
696	426	2348	0	15
699	426	2348	0	14
702	426	2348	0	14
705	426	2348	0	15
708	426	2348	0	15
711	426	2348	0	14
714	426	2348	0	14
717	426	2348	0	14
720	426	2349	0	15
723	426	2349	0	15
726	425	2349	0	14
729	426	2348	0	15
732	426	2349	0	15
735	426	2349	0	14
738	426	2349	0	15
741	425	2349	0	15
744	426	2349	0	15
747	425	2349	0	15
750	426	2349	0	15
753	426	2349	0	15
756	426	2349	0	15
759	426	2349	0	15
762	426	2349	0	15
765	426	2348	0	15
768	426	2349	0	15
771	426	2348	0	15
774	426	2348	0	15
777	426	2349	0	15
780	425	2349	0	15
783	426	2348	0	15
786	426	2349	0	15
789	426	2348	0	15
792	426	2348	0	15
795	426	2349	0	15
798	426	2349	0	15
801	426	2349	0	15
804	426	2349	0	15
807	426	2349	0	15
810	426	2349	0	15
813	426	2349	0	15
816	426	2349	0	15
819	426	2349	0	15
822	426	2349	0	15
825	425	2349	0	15
828	426	2349	0	14
831	425	2349	0	15
834	425	2349	0	15
837	425	2349	0	14
840	425	2349	0	15
843	425	2348	0	15
846	426	2348	0	15
849	425	2348	0	15
852	425	2348	0	14
855	426	2348	0	14
858	426	2348	0	14
861	426	2348	0	14
864	426	2349	0	15
867	426	2349	0	15
870	426	2349	0	15
873	426	2349	0	15
876	426	2349	0	15
879	426	2349	0	15
882	426	2349	0	15
885	426	2349	0	15
888	426	2349	0	15
891	426	2348	0	14
894	426	2348	0	14
897	426	2348	0	15
900	426	2349	0	15
903	426	2348	0	14
906	426	2348	0	13
909	426	2348	0	15
912	426	2348	0	14
915	426	2348	0	14
918	426	2348	0	14
921	426	2349	0	14
924	426	2348	0	15
927	426	2349	0	16
930	426	2349	0	15
933	426	2349	0	15
936	426	2349	0	15
939	426	2349	0	15
942	426	2349	0	15
945	426	2349	0	15
948	426	2349	0	15
951	426	2349	0	14
954	426	2349	0	14
957	427	2349	0	14
960	427	2349	0	14
963	427	2349	0	13
966	427	2349	0	13
969	427	2350	0	14
972	426	2349	0	13
975	426	2349	0	14
978	425	2349	0	12
981	424	2348	0	9
984	423	2346	0	12
987	425	2349	0	11
990	426	2348	0	11
993	427	2348	0	12
996	427	2349	0	13
999	427	2350	0	14
1002	428	2351	0	14
1005	428	2351	0	15
1008	428	2351	0	16
1011	428	2351	0	15
1014	429	2351	0	15
1017	429	2351	0	15
1020	429	2351	0	16
1023	429	2351	0	15
1026	429	2351	0	14
1029	428	2351	0	15
1032	428	2351	0	15
1035	428	2351	0	15
1038	428	2351	0	15
1041	428	2351	0	16
1044	429	2352	0	16
1047	430	2352	0	17
1050	431	2352	0	17
1053	431	2352	0	19
1056	431	2352	0	19
1059	431	2353	0	19
1062	432	2353	0	19
1065	431	2353	0	19
1068	432	2352	0	18
1071	431	2352	0	21
1074	430	2352	0	22
1077	430	2352	0	23
1080	430	2352	0	23
1083	430	2351	0	23
1086	431	2351	0	23
1089	431	2350	0	21
1092	429	2350	0	20
1095	427	2349	0	23
1098	427	2346	0	23
1101	427	2343	0	22
1104	425	2343	0	24
1107	425	2342	0	27
1110	426	2342	0	26
1113	426	2342	0	24
1116	426	2342	0	25
1119	427	2342	0	24
1122	427	2342	0	21
1125	428	2342	0	20
1128	427	2342	0	22
1131	427	2342	0	21
1134	427	2342	0	20
1137	427	2342	0	21
1140	427	2342	0	21
1143	428	2342	0	21
1146	428	2344	0	22
1149	428	2344	0	23
1152	427	2344	0	26
1155	425	2344	0	27
1158	424	2345	0	28
1161	423	2344	0	30
1164	423	2344	0	28
1167	423	2344	0	29
1170	421	2344	0	28
1173	421	2344	0	29
1176	418	2343	0	34
1179	417	2343	0	39
1182	416	2343	0	40
1185	416	2344	0	38
1188	415	2345	0	42
1191	414	2346	0	43
1194	415	2346	0	39
1197	415	2346	0	37
1200	414	2346	0	36
1203	414	2347	0	34
1206	413	2346	0	35
1209	413	2346	0	34
1212	412	2346	0	35
1215	412	2346	0	35
1218	412	2346	0	38
1221	412	2345	0	37
1224	411	2345	0	36
1227	411	2346	0	35
1230	411	2346	0	35
1233	411	2345	0	36
1236	411	2345	0	35
1239	411	2345	0	33
1242	411	2345	0	34
1245	411	2345	0	35
1248	409	2346	0	39
1251	408	2346	0	40
1254	408	2346	0	41
1257	408	2346	0	43
1260	408	2346	0	43
1263	409	2346	0	42
1266	409	2346	0	42
1269	408	2346	0	41
1272	409	2345	0	41
1275	409	2345	0	41
1278	408	2345	0	44
1281	408	2345	0	43
1284	408	2345	0	45
1287	408	2345	0	47
1290	408	2345	0	48
1293	408	2345	0	49
1296	408	2344	0	50
1299	408	2344	0	50
1302	408	2344	0	50
1305	409	2344	0	49
1308	409	2344	0	48
1311	409	2345	0	48
1314	409	2345	0	49
1317	409	2344	0	50
1320	409	2344	0	50
1323	409	2345	0	52
1326	408	2345	0	55
1329	408	2345	0	56
1332	409	2344	0	54
1335	409	2344	0	52
1338	409	2344	0	52
1341	410	2344	0	50
1344	410	2344	0	50
1347	410	2344	0	50
1350	410	2344	0	50
1353	409	2344	0	51
1356	410	2344	0	49
1359	409	2344	0	50
1362	409	2344	0	50
1365	410	2344	0	51
1368	409	2343	0	53
1371	409	2343	0	58
1374	408	2344	0	59
1377	409	2344	0	59
1380	409	2344	0	59
1383	409	2344	0	60
1386	409	2343	0	58
1389	409	2343	0	59
1392	409	2343	0	59
1395	409	2344	0	59
1398	408	2344	0	59
1401	408	2344	0	59
1404	408	2344	0	58
1407	408	2344	0	57
1410	408	2344	0	57
1413	409	2344	0	56
1416	409	2343	0	56
1419	409	2343	0	56
1422	409	2343	0	56
1425	409	2343	0	55
1428	409	2343	0	55
1431	409	2343	0	55
1434	409	2343	0	55
1437	409	2343	0	56
1440	409	2342	0	60
1443	408	2342	0	64
1446	408	2341	0	67
1449	409	2340	0	70
1452	408	2339	0	70
1455	408	2339	0	68
1458	409	2339	0	69
1461	409	2340	0	69
1464	408	2341	0	68
1467	409	2341	0	69
1470	409	2342	0	68
1473	409	2341	0	68
1476	410	2341	0	67
1479	410	2342	0	67
1482	409	2342	0	64
1485	410	2341	0	62
1488	409	2341	0	67
1491	410	2342	0	71
1494	410	2342	0	69
1497	410	2343	0	68
1500	409	2345	0	67
1503	409	2345	0	68
1506	409	2345	0	68
1509	409	2345	0	68
1512	410	2346	0	64
1515	411	2347	0	62
1518	411	2347	0	60
1521	410	2347	0	57
1524	410	2348	0	58
1527	411	2348	0	59
1530	411	2348	0	59
1533	411	2347	0	58
1536	410	2347	0	59
1539	411	2347	0	57
1542	411	2348	0	56
1545	411	2348	0	57
1548	411	2348	0	55
1551	410	2348	0	56
1554	411	2349	0	56
1557	411	2349	0	54
1560	411	2350	0	55
1563	411	2350	0	57
1566	410	2351	0	57
1569	410	2351	0	58
1572	410	2352	0	58
1575	410	2351	0	59
1578	410	2352	0	60
1581	410	2352	0	61
1584	410	2351	0	62
1587	409	2354	0	66
1590	410	2354	0	68
1593	410	2354	0	68
1596	410	2353	0	70
1599	411	2353	0	70
1602	411	2352	0	69
1605	411	2352	0	69
1608	411	2352	0	69
1611	411	2352	0	70
1614	412	2352	0	69
1617	412	2352	0	69
1620	411	2352	0	69
1623	411	2352	0	69
1626	412	2352	0	69
1629	412	2352	0	69
1632	412	2352	0	68
1635	412	2352	0	69
1638	412	2352	0	69
1641	412	2351	0	68
1644	412	2352	0	69
1647	412	2352	0	69
1650	412	2352	0	68
1653	412	2351	0	68
1656	413	2351	0	68
1659	412	2351	0	67
1662	412	2351	0	67
1665	412	2351	0	67
1668	413	2351	0	67
1671	412	2351	0	67
1674	413	2351	0	67
1677	413	2351	0	67
1680	413	2351	0	67
1683	413	2351	0	67
1686	413	2351	0	67
1689	413	2351	0	67
1692	413	2351	0	67
1695	413	2351	0	68
1698	413	2351	0	67
1701	413	2351	0	67
1704	413	2350	0	67
1707	413	2350	0	66
1710	413	2350	0	67
1713	413	2351	0	67
1716	413	2350	0	66
1719	413	2350	0	66
1722	413	2350	0	66
1725	413	2351	0	66
1728	413	2350	0	65
1731	413	2351	0	65
1734	412	2351	0	64
1737	413	2350	0	64
1740	413	2348	0	63
1743	413	2347	0	59
1746	413	2346	0	59
1749	412	2346	0	61
1752	411	2346	0	62
1755	411	2345	0	61
1758	411	2345	0	62
1761	411	2345	0	63
1764	411	2346	0	61
1767	411	2346	0	61
1770	412	2345	0	61
1773	412	2346	0	63
1776	411	2346	0	63
1779	411	2346	0	63
1782	411	2345	0	62
1785	409	2346	0	65
1788	407	2347	0	66
1791	407	2346	0	72
1794	407	2346	0	75
1797	407	2346	0	78
1800	407	2347	0	83
1803	407	2347	0	84
1806	407	2346	0	89
1809	407	2346	0	85
1812	408	2346	0	85
1815	408	2346	0	84
1818	408	2346	0	83
1821	408	2346	0	83
1824	408	2346	0	83
1827	408	2346	0	83
1830	408	2346	0	83
1833	409	2346	0	83
1836	409	2346	0	83
1839	409	2345	0	84
1842	409	2345	0	84
1845	409	2345	0	83
1848	410	2345	0	83
1851	410	2345	0	84
1854	410	2344	0	84
1857	410	2344	0	83
1860	410	2344	0	84
1863	410	2344	0	84
1866	410	2345	0	84
1869	409	2346	0	88
1872	409	2346	0	89
1875	408	2346	0	89
1878	408	2346	0	90
1881	408	2346	0	90
1884	409	2346	0	91
1887	409	2346	0	90
1890	409	2345	0	91
1893	409	2345	0	91
1896	409	2345	0	91
1899	409	2345	0	89
1902	410	2345	0	89
1905	410	2345	0	88
1908	410	2344	0	88
1911	410	2344	0	88
1914	410	2344	0	88
1917	410	2343	0	89
1920	410	2343	0	88
1923	410	2342	0	88
1926	410	2342	0	87
1929	411	2342	0	87
1932	411	2342	0	87
1935	411	2342	0	87
1938	411	2342	0	87
1941	411	2342	0	87
1944	411	2342	0	87
1947	411	2341	0	87
1950	411	2342	0	86
1953	411	2341	0	86
1956	411	2341	0	86
1959	411	2341	0	86
1962	411	2342	0	86
1965	411	2341	0	86
1968	411	2341	0	86
1971	411	2341	0	86
1974	411	2341	0	86
1977	411	2341	0	86
1980	411	2341	0	86
1983	411	2341	0	86
1986	411	2341	0	86
1989	411	2341	0	86
1992	411	2341	0	86
1995	411	2341	0	86
1998	411	2341	0	86
2001	411	2341	0	86
2004	411	2341	0	86
2007	411	2341	0	86
2010	411	2341	0	86
2013	411	2341	0	85
2016	411	2341	0	86
2019	411	2341	0	85
2022	408	2342	0	87
2025	407	2343	0	89
2028	408	2342	0	90
2031	408	2342	0	87
2034	408	2341	0	87
2037	408	2342	0	88
2040	407	2342	0	90
2043	408	2343	0	92
2046	408	2341	0	92
2049	407	2341	0	93
2052	407	2345	0	93
2055	407	2345	0	94
2058	407	2344	0	94
2061	407	2344	0	95
2064	407	2344	0	96
2067	407	2345	0	97
2070	407	2345	0	98
2073	407	2344	0	96
2076	406	2346	0	96
2079	406	2347	0	98
2082	407	2347	0	99
2085	407	2346	0	97
2088	407	2347	0	96
2091	407	2347	0	97
2094	408	2350	0	98
2097	408	2351	0	97
2100	407	2350	0	95
2103	407	2350	0	95
2106	406	2349	0	96
2109	406	2351	0	97
2112	407	2350	0	100
2115	408	2350	0	101
2118	410	2349	0	103
2121	411	2348	0	103
2124	411	2348	0	102
2127	411	2349	0	103
2130	412	2349	0	104
2133	411	2349	0	103
2136	411	2349	0	104
2139	411	2349	0	102
2142	411	2349	0	103
2145	411	2349	0	102
2148	411	2349	0	102
2151	411	2349	0	103
2154	411	2349	0	101
2157	411	2348	0	101
2160	411	2348	0	101
2163	411	2348	0	102
2166	411	2348	0	100
2169	410	2348	0	100
2172	410	2348	0	99
2175	410	2348	0	99
2178	410	2348	0	100
2181	411	2347	0	100
2184	411	2347	0	101
2187	411	2346	0	101
2190	411	2346	0	100
2193	411	2346	0	100
2196	411	2346	0	100
2199	411	2346	0	100
2202	411	2346	0	100
2205	411	2345	0	100
2208	411	2345	0	99
2211	411	2344	0	99
2214	411	2344	0	99
2217	411	2343	0	99
2220	411	2343	0	99
2223	411	2343	0	98
2226	412	2343	0	98
2229	412	2343	0	98
2232	412	2343	0	98
2235	412	2343	0	98
2238	412	2343	0	98
2241	412	2343	0	97
2244	412	2343	0	96
2247	412	2343	0	96
2250	412	2343	0	96
2253	412	2343	0	96
2256	412	2343	0	95
2259	412	2343	0	95
2262	412	2343	0	94
2265	412	2343	0	94
2268	412	2343	0	93
2271	412	2343	0	93
2274	412	2343	0	93
2277	413	2343	0	92
2280	413	2343	0	92
2283	413	2343	0	92
2286	413	2343	0	91
2289	413	2342	0	91
2292	413	2342	0	90
2295	413	2342	0	90
2298	413	2342	0	90
2301	413	2342	0	90
2304	413	2342	0	90
2307	413	2342	0	90
2310	413	2342	0	90
2313	414	2342	0	89
2316	414	2342	0	89
2319	414	2342	0	88
2322	414	2342	0	89
2325	414	2342	0	88
2328	414	2342	0	89
2331	414	2342	0	88
2334	414	2342	0	88
2337	414	2342	0	88
2340	414	2342	0	88
2343	414	2342	0	88
2346	414	2342	0	88
2349	414	2342	0	88
2352	414	2342	0	88
2355	414	2342	0	88
2358	414	2342	0	88
2361	414	2342	0	88
2364	414	2342	0	88
2367	414	2342	0	89
2370	414	2342	0	88
2373	414	2343	0	88
2376	414	2343	0	88
2379	414	2344	0	88
2382	414	2343	0	88
2385	414	2344	0	88
2388	415	2344	0	89
2391	415	2345	0	88
2394	416	2346	0	88
2397	416	2346	0	86
2400	416	2346	0	83
2403	415	2346	0	84
2406	415	2346	0	82
2409	415	2345	0	81
2412	415	2345	0	81
2415	416	2346	0	82
2418	416	2346	0	82
2421	416	2347	0	83
2424	416	2347	0	84
2427	416	2347	0	85
2430	415	2348	0	85
2433	415	2349	0	80
2436	414	2353	0	79
2439	414	2353	0	78
2442	413	2355	0	81
2445	412	2356	0	86
2448	411	2357	0	88
2451	410	2356	0	93
2454	409	2356	0	96
2457	408	2358	0	97
2460	407	2359	0	99
2463	407	2358	0	101
2466	406	2358	0	104
2469	405	2358	0	105
2472	403	2361	0	96
2475	402	2362	0	97
2478	402	2362	0	97
2481	402	2363	0	96
2484	402	2363	0	94
2487	402	2362	0	92
2490	402	2362	0	91
2493	403	2361	0	87
2496	403	2360	0	89
2499	403	2360	0	90
2502	403	2360	0	92
2505	403	2360	0	93
2508	403	2359	0	94
2511	403	2359	0	95
2514	403	2358	0	96
2517	403	2358	0	94
2520	403	2358	0	94
2523	403	2358	0	92
2526	403	2358	0	91
2529	403	2357	0	89
2532	404	2355	0	83
2535	404	2354	0	83
2538	405	2353	0	83
2541	406	2353	0	78
2544	407	2352	0	77
2547	407	2352	0	77
2550	407	2352	0	77
2553	407	2352	0	77
2556	407	2351	0	77
2559	407	2351	0	77
2562	408	2351	0	78
2565	408	2351	0	79
2568	408	2350	0	78
2571	408	2350	0	78
2574	408	2350	0	78
2577	408	2350	0	78
2580	408	2351	0	79
2583	408	2350	0	78
2586	408	2350	0	78
2589	408	2350	0	78
2592	408	2350	0	78
2595	408	2350	0	78
2598	408	2350	0	77
2601	408	2350	0	77
2604	407	2350	0	76
2607	407	2350	0	77
2610	407	2351	0	77
2613	407	2351	0	76
2616	407	2351	0	76
2619	407	2352	0	76
2622	407	2353	0	75
2625	408	2353	0	74
2628	408	2353	0	75
2631	408	2353	0	75
2634	407	2353	0	75
2637	407	2353	0	73
2640	407	2353	0	72
2643	408	2353	0	70
2646	408	2354	0	73
2649	408	2353	0	71
2652	407	2353	0	74
2655	407	2354	0	74
2658	408	2354	0	72
2661	408	2353	0	74
2664	408	2353	0	70
2667	408	2354	0	71
2670	408	2353	0	70
2673	408	2353	0	73
2676	408	2353	0	73
2679	408	2353	0	72
2682	408	2353	0	73
2685	409	2353	0	72
2688	409	2353	0	72
2691	409	2353	0	73
2694	409	2353	0	73
2697	409	2353	0	72
2700	409	2353	0	72
2703	410	2353	0	72
2706	410	2353	0	73
2709	410	2354	0	73
2712	410	2354	0	71
2715	410	2354	0	72
2718	410	2353	0	72
2721	410	2354	0	72
2724	410	2354	0	71
2727	410	2354	0	72
2730	410	2355	0	71
2733	410	2354	0	72
2736	410	2354	0	71
2739	410	2354	0	72
2742	411	2353	0	72
2745	411	2353	0	72
2748	411	2353	0	71
2751	410	2353	0	70
2754	410	2353	0	70
2757	410	2353	0	70
2760	410	2353	0	70
2763	410	2353	0	70
2766	410	2353	0	70
2769	410	2353	0	70
2772	410	2353	0	70
2775	410	2353	0	70
2778	410	2353	0	70
2781	410	2353	0	69
2784	411	2353	0	69
2787	411	2353	0	69
2790	410	2353	0	71
2793	411	2353	0	72
2796	411	2353	0	72
2799	412	2354	0	72
2802	411	2354	0	71
2805	411	2354	0	71
2808	411	2354	0	71
2811	411	2354	0	70
2814	411	2354	0	70
2817	411	2354	0	71
2820	411	2353	0	72
2823	411	2353	0	74
2826	411	2353	0	74
2829	411	2353	0	74
2832	411	2353	0	73
2835	411	2352	0	74
2838	411	2353	0	73
2841	411	2353	0	73
2844	411	2354	0	72
2847	411	2353	0	72
2850	411	2353	0	70
2853	411	2354	0	69
2856	411	2353	0	69
2859	410	2353	0	69
2862	410	2353	0	68
2865	410	2353	0	67
2868	410	2354	0	67
2871	410	2354	0	68
2874	409	2355	0	68
2877	408	2356	0	68
2880	408	2355	0	70
2883	408	2355	0	69
2886	408	2356	0	70
2889	408	2356	0	71
2892	408	2356	0	71
2895	408	2356	0	71
2898	408	2356	0	71
2901	408	2356	0	72
2904	408	2355	0	72
2907	408	2355	0	72
2910	408	2354	0	71
2913	408	2353	0	71
2916	408	2353	0	70
2919	408	2353	0	70
2922	409	2352	0	69
2925	409	2352	0	68
2928	409	2352	0	67
2931	410	2352	0	67
2934	410	2352	0	67
2937	410	2352	0	68
2940	410	2353	0	68
2943	410	2353	0	69
2946	410	2353	0	69
2949	410	2353	0	69
2952	410	2353	0	68
2955	410	2353	0	68
2958	410	2353	0	68
2961	410	2353	0	68
2964	410	2353	0	68
2967	410	2353	0	68
2970	410	2353	0	68
2973	410	2353	0	68
2976	410	2353	0	68
2979	410	2353	0	68
2982	411	2353	0	68
2985	411	2353	0	68
2988	411	2353	0	67
2991	410	2353	0	69
2994	409	2354	0	69
2997	409	2354	0	68
3000	409	2354	0	69
3003	409	2354	0	69
3006	409	2354	0	70
3009	409	2354	0	70
3012	410	2353	0	71
3015	410	2353	0	72
3018	409	2353	0	70
3021	410	2353	0	69
3024	410	2353	0	69
3027	410	2353	0	68
3030	410	2352	0	67
3033	410	2353	0	68
3036	410	2353	0	68
3039	410	2353	0	67
3042	410	2353	0	68
3045	410	2353	0	67
3048	410	2354	0	69
3051	410	2356	0	66
3054	410	2355	0	68
3057	410	2355	0	68
3060	410	2355	0	67
3063	410	2355	0	66
3066	410	2355	0	66
3069	410	2355	0	67
3072	410	2354	0	67
3075	410	2354	0	67
3078	410	2354	0	68
3081	410	2354	0	67
3084	410	2355	0	68
3087	410	2356	0	68
3090	410	2355	0	69
3093	410	2354	0	69
3096	410	2354	0	70
3099	410	2353	0	71
3102	410	2353	0	71
3105	410	2353	0	71
3108	411	2353	0	72
3111	410	2354	0	70
3114	411	2353	0	72
3117	410	2354	0	71
3120	410	2353	0	66
3123	411	2354	0	65
3126	411	2355	0	62
3129	410	2356	0	58
3132	412	2355	0	59
3135	413	2356	0	61
3138	414	2355	0	61
3141	413	2354	0	62
3144	411	2354	0	61
3147	413	2355	0	59
3150	413	2355	0	61
3153	413	2357	0	65
3156	414	2360	0	65
3159	414	2360	0	63
3162	414	2362	0	60
3165	414	2362	0	61
3168	414	2363	0	62
3171	414	2362	0	61
3174	414	2363	0	60
3177	415	2361	0	59
3180	415	2361	0	60
3183	413	2362	0	62
3186	413	2361	0	65
3189	412	2362	0	69
3192	412	2361	0	70
3195	412	2360	0	70
3198	412	2361	0	72
3201	412	2360	0	71
3204	412	2361	0	71
3207	413	2361	0	73
3210	413	2361	0	74
3213	413	2361	0	75
3216	413	2362	0	75
3219	413	2364	0	77
3222	413	2364	0	78
3225	413	2364	0	80
3228	414	2363	0	79
3231	414	2363	0	78
3234	414	2364	0	81
3237	414	2363	0	81
3240	414	2363	0	82
3243	414	2362	0	81
3246	415	2362	0	82
3249	415	2362	0	82
3252	415	2363	0	83
3255	415	2362	0	83
3258	415	2362	0	82
3261	414	2363	0	82
3264	414	2362	0	82
3267	414	2362	0	81
3270	414	2362	0	81
3273	415	2362	0	83
3276	415	2362	0	83
3279	415	2362	0	83
3282	414	2362	0	82
3285	414	2362	0	83
3288	415	2361	0	81
3291	415	2361	0	80
3294	415	2361	0	79
3297	415	2361	0	80
3300	415	2362	0	80
3303	415	2361	0	79
3306	415	2362	0	79
3309	415	2362	0	78
3312	415	2362	0	79
3315	415	2362	0	78
3318	415	2361	0	76
3321	415	2361	0	77
3324	415	2361	0	78
3327	415	2361	0	78
3330	415	2361	0	77
3333	415	2360	0	78
3336	414	2359	0	76
3339	414	2359	0	74
3342	416	2360	0	68
3345	415	2360	0	65
3348	415	2360	0	67
3351	415	2360	0	68
3354	415	2361	0	66
3357	415	2359	0	68
3360	413	2360	0	67
3363	413	2360	0	66
3366	414	2360	0	66
3369	413	2360	0	68
3372	413	2361	0	68
3375	414	2361	0	67
3378	414	2361	0	66
3381	413	2360	0	68
3384	413	2359	0	66
3387	413	2360	0	61
3390	414	2357	0	55
3393	413	2357	0	54
3396	413	2356	0	56
3399	413	2354	0	63
3402	413	2353	0	67
3405	412	2353	0	66
3408	411	2353	0	71
3411	410	2353	0	80
3414	411	2353	0	74
3417	412	2352	0	67
3420	413	2352	0	58
3423	412	2353	0	60
3426	412	2353	0	59
3429	413	2355	0	56
3432	412	2356	0	58
3435	412	2356	0	58
3438	412	2356	0	56
3441	412	2357	0	58
3444	413	2359	0	61
3447	412	2359	0	63
3450	411	2359	0	61
3453	410	2359	0	63
3456	410	2358	0	66
3459	411	2357	0	67
3462	411	2357	0	69
3465	411	2357	0	70
3468	411	2358	0	71
3471	410	2358	0	75
3474	410	2358	0	77
3477	411	2358	0	81
3480	412	2359	0	81
3483	412	2359	0	82
3486	413	2360	0	82
3489	413	2361	0	83
3492	413	2361	0	83
3495	413	2361	0	84
3498	413	2361	0	84
3501	413	2361	0	84
3504	413	2360	0	84
3507	412	2360	0	83
3510	412	2360	0	82
3513	412	2360	0	81
3516	412	2360	0	81
3519	413	2359	0	82
3522	413	2358	0	79
3525	413	2359	0	79
3528	413	2358	0	80
3531	413	2358	0	82
3534	413	2358	0	81
3537	413	2357	0	77
3540	413	2356	0	75
3543	414	2357	0	76
3546	414	2358	0	78
3549	414	2358	0	79
3552	414	2359	0	79
3555	414	2359	0	77
3558	414	2360	0	80
3561	414	2361	0	79
3564	414	2362	0	77
3567	414	2363	0	79
3570	414	2362	0	77
3573	414	2362	0	77
3576	414	2361	0	75
3579	414	2360	0	77
3582	414	2360	0	74
3585	414	2359	0	70
3588	413	2358	0	65
3591	413	2357	0	62
3594	412	2357	0	57
3597	411	2357	0	63
3600	411	2356	0	65
3603	411	2356	0	63
3606	410	2356	0	64
3609	410	2356	0	65
3612	410	2355	0	66
3615	411	2355	0	67
3618	411	2356	0	67
3621	411	2356	0	67
3624	411	2355	0	67
3627	411	2356	0	67
3630	411	2357	0	67
3633	411	2356	0	69
3636	411	2356	0	70
3639	411	2356	0	72
3642	411	2356	0	73
3645	411	2356	0	73
3648	411	2356	0	71
3651	412	2356	0	68
3654	411	2356	0	66
3657	411	2355	0	66
3660	411	2356	0	65
3663	411	2356	0	64
3666	412	2355	0	64
3669	411	2355	0	64
3672	411	2355	0	66
3675	411	2355	0	66
3678	411	2355	0	66
3681	411	2355	0	67
3684	411	2355	0	67
3687	411	2355	0	66
3690	411	2355	0	67
3693	411	2355	0	69
3696	411	2355	0	68
3699	411	2355	0	68
3702	411	2355	0	68
3705	411	2355	0	69
3708	411	2355	0	69
3711	411	2355	0	69
3714	411	2356	0	68
3717	411	2356	0	68
3720	411	2356	0	67
3723	411	2356	0	68
3726	411	2356	0	68
3729	411	2356	0	68
3732	411	2356	0	68
3735	411	2356	0	70
3738	411	2355	0	70
3741	411	2356	0	71
3744	411	2356	0	70
3747	412	2351	0	251
3750	413	2352	0	250
3753	412	2352	0	251
3756	412	2354	0	251
3759	411	2355	0	251
3762	410	2359	0	70
3765	410	2359	0	71
3768	411	2359	0	70
3771	411	2358	0	70
3774	411	2358	0	70
3777	411	2358	0	70
3780	411	2359	0	70
3783	411	2359	0	70
3786	411	2359	0	69
3789	411	2359	0	69
3792	411	2359	0	70
3795	411	2359	0	69
3798	411	2358	0	69
3801	411	2359	0	68
3804	411	2359	0	68
3807	411	2359	0	68
3810	411	2358	0	66
3813	411	2358	0	67
3816	411	2358	0	68
3819	411	2358	0	68
3822	411	2358	0	66
3825	411	2357	0	67
3828	411	2358	0	67
3831	411	2357	0	67
3834	411	2358	0	67
3837	411	2358	0	68
3840	411	2358	0	67
3843	411	2358	0	67
3846	411	2358	0	67
3849	411	2358	0	67
3852	411	2358	0	67
3855	411	2358	0	67
3858	411	2358	0	68
3861	411	2358	0	67
3864	411	2358	0	67
3867	411	2358	0	67
3870	411	2358	0	67
3873	411	2358	0	68
3876	411	2358	0	67
3879	411	2358	0	67
3882	411	2357	0	68
3885	411	2357	0	68
3888	411	2358	0	67
3891	411	2357	0	67
3894	411	2357	0	68
3897	411	2357	0	67
3900	411	2357	0	66
3903	411	2357	0	66
3906	411	2357	0	65
3909	411	2357	0	66
3912	411	2357	0	66
3915	411	2357	0	65
3918	411	2357	0	66
3921	411	2357	0	66
3924	411	2357	0	65
3927	411	2357	0	65
3930	411	2357	0	65
3933	411	2357	0	64
3936	411	2357	0	64
3939	412	2357	0	64
3942	412	2356	0	64
3945	411	2356	0	65
3948	409	2357	0	66
3951	408	2357	0	72
3954	410	2357	0	71
3957	411	2357	0	70
3960	412	2359	0	70
3963	412	2359	0	70
3966	412	2359	0	71
3969	412	2359	0	72
3972	412	2359	0	72
3975	412	2358	0	71
3978	412	2359	0	70
3981	412	2359	0	71
3984	412	2359	0	72
3987	412	2358	0	70
3990	412	2358	0	69
3993	412	2358	0	69
3996	412	2358	0	70
3999	413	2358	0	70
4002	413	2358	0	70
4005	413	2358	0	70
4008	413	2358	0	70
4011	413	2358	0	71
4014	413	2358	0	70
4017	413	2358	0	70
4020	413	2358	0	70
4023	413	2358	0	70
4026	413	2358	0	70
4029	413	2358	0	70
4032	412	2358	0	69
4035	412	2358	0	69
4038	412	2358	0	69
4041	413	2358	0	69
4044	413	2358	0	69
4047	413	2358	0	70
4050	412	2358	0	69
4053	412	2358	0	69
4056	412	2357	0	68
4059	412	2357	0	68
4062	412	2358	0	68
4065	412	2358	0	68
4068	412	2357	0	68
4071	412	2357	0	68
4074	412	2357	0	68
4077	412	2357	0	68
4080	412	2357	0	67
4083	412	2357	0	67
4086	412	2357	0	67
4089	412	2357	0	65
4092	412	2356	0	66
4095	412	2356	0	66
4098	412	2356	0	66
4101	412	2356	0	66
4104	412	2357	0	66
4107	412	2356	0	66
4110	412	2356	0	66
4113	412	2356	0	66
4116	412	2356	0	66
4119	412	2356	0	66
4122	412	2356	0	66
4125	412	2356	0	66
4128	411	2356	0	66
4131	411	2356	0	66
4134	411	2356	0	67
4137	411	2356	0	67
4140	411	2356	0	66
4143	411	2356	0	66
4146	411	2356	0	66
4149	411	2356	0	66
4152	411	2356	0	66
4155	411	2356	0	66
4158	411	2356	0	66
4161	411	2356	0	66
4164	411	2357	0	66
4167	412	2356	0	66
4170	412	2356	0	65
4173	412	2356	0	65
4176	412	2356	0	65
4179	412	2356	0	65
4182	412	2356	0	65
4185	412	2356	0	65
4188	412	2356	0	65
4191	412	2356	0	65
4194	412	2356	0	65
4197	412	2356	0	65
4200	412	2356	0	66
4203	412	2356	0	65
4206	412	2356	0	65
4209	412	2356	0	65
4212	412	2356	0	65
4215	412	2356	0	65
4218	412	2356	0	65
4221	412	2356	0	64
4224	412	2356	0	64
4227	412	2356	0	64
4230	412	2356	0	64
4233	412	2356	0	64
4236	412	2357	0	64
4239	412	2357	0	64
4242	412	2356	0	63
4245	412	2356	0	64
4248	412	2356	0	64
4251	412	2356	0	64
4254	412	2356	0	64
4257	412	2356	0	64
4260	412	2357	0	64
4263	412	2356	0	64
4266	412	2357	0	64
4269	412	2356	0	64
4272	412	2357	0	64
4275	412	2356	0	64
4278	412	2357	0	64
4281	412	2357	0	64
4284	412	2357	0	64
4287	412	2357	0	64
4290	412	2357	0	65
4293	412	2357	0	64
4296	412	2357	0	65
4299	412	2356	0	65
4302	412	2357	0	64
4305	412	2357	0	65
4308	412	2356	0	64
4311	412	2356	0	65
4314	412	2356	0	65
4317	412	2357	0	65
4320	412	2356	0	64
4323	412	2356	0	65
4326	412	2356	0	65
4329	412	2356	0	65
4332	412	2356	0	65
4335	412	2355	0	65
4338	412	2355	0	64
4341	412	2355	0	65
4344	412	2355	0	65
4347	412	2355	0	65
4350	412	2355	0	65
4353	412	2355	0	65
4356	412	2355	0	64
4359	412	2355	0	64
4362	412	2355	0	65
4365	412	2355	0	64
4368	412	2355	0	64
4371	412	2354	0	65
4374	412	2355	0	65
4377	412	2354	0	65
4380	412	2355	0	65
4383	412	2355	0	64
4386	412	2355	0	64
4389	412	2355	0	64
4392	412	2355	0	67
4395	412	2355	0	66
4398	412	2354	0	67
4401	412	2354	0	66
4404	412	2354	0	66
4407	412	2354	0	66
4410	412	2354	0	65
4413	412	2354	0	67
4416	412	2355	0	66
4419	412	2354	0	66
4422	412	2354	0	66
4425	412	2354	0	67
4428	412	2354	0	67
4431	412	2354	0	67
4434	412	2354	0	67
4437	412	2354	0	67
4440	412	2354	0	67
4443	411	2354	0	66
4446	412	2354	0	67
4449	412	2354	0	66
4452	412	2354	0	67
4455	412	2354	0	66
4458	412	2354	0	67
4461	412	2355	0	66
4464	412	2354	0	66
4467	412	2354	0	66
4470	412	2354	0	66
4473	412	2354	0	66
4476	412	2354	0	66
4479	412	2354	0	66
4482	412	2354	0	65
4485	412	2355	0	65
4488	412	2354	0	66
4491	412	2354	0	65
4494	412	2354	0	65
4497	412	2354	0	65
4500	412	2354	0	64
4503	412	2354	0	64
4506	412	2355	0	64
4509	412	2354	0	64
4512	412	2354	0	64
4515	412	2354	0	63
4518	412	2354	0	63
4521	412	2354	0	63
4524	412	2354	0	63
4527	412	2354	0	62
4530	412	2355	0	62
4533	412	2355	0	62
4536	412	2355	0	62
4539	412	2355	0	62
4542	412	2355	0	62
4545	412	2355	0	62
4548	412	2355	0	62
4551	412	2355	0	62
4554	412	2355	0	61
4557	412	2355	0	61
4560	412	2355	0	62
4563	412	2355	0	62
4566	412	2354	0	61
4569	412	2354	0	61
4572	413	2354	0	61
4575	413	2354	0	61
4578	413	2354	0	61
4581	412	2354	0	61
4584	412	2354	0	61
4587	412	2354	0	61
4590	412	2354	0	61
4593	412	2354	0	61
4596	412	2354	0	61
4599	412	2354	0	60
4602	412	2354	0	61
4605	412	2354	0	62
4608	413	2354	0	62
4611	412	2354	0	62
4614	413	2353	0	61
4617	413	2353	0	61
4620	412	2354	0	62
4623	412	2354	0	61
4626	413	2353	0	60
4629	413	2354	0	61
4632	413	2354	0	60
4635	413	2353	0	61
4638	413	2353	0	61
4641	413	2354	0	60
4644	413	2354	0	60
4647	413	2354	0	61
4650	413	2354	0	60
4653	413	2353	0	61
4656	413	2353	0	61
4659	413	2353	0	60
4662	413	2353	0	61
4665	413	2354	0	61
4668	413	2354	0	61
4671	413	2353	0	60
4674	413	2353	0	59
4677	413	2353	0	60
4680	412	2354	0	60
4683	412	2354	0	60
4686	412	2353	0	60
4689	412	2354	0	59
4692	412	2353	0	60
4695	413	2353	0	60
4698	413	2353	0	60
4701	412	2353	0	61
4704	413	2353	0	60
4707	413	2353	0	61
4710	413	2353	0	60
4713	412	2354	0	60
4716	413	2354	0	61
4719	413	2354	0	61
4722	413	2354	0	61
4725	413	2354	0	61
4728	413	2354	0	60
4731	413	2354	0	60
4734	413	2354	0	60
4737	413	2354	0	60
4740	413	2354	0	60
4743	413	2354	0	60
4746	412	2354	0	59
4749	413	2353	0	60
4752	413	2353	0	61
4755	413	2352	0	61
4758	413	2353	0	61
4761	413	2353	0	61
4764	413	2352	0	61
4767	413	2352	0	62
4770	413	2352	0	62
4773	413	2352	0	61
4776	413	2352	0	61
4779	413	2352	0	62
4782	413	2352	0	62
4785	413	2352	0	63
4788	413	2352	0	63
4791	413	2352	0	63
4794	413	2352	0	63
4797	413	2352	0	63
4800	413	2352	0	63
4803	413	2352	0	63
4806	413	2351	0	62
4809	413	2352	0	62
4812	413	2352	0	62
4815	413	2352	0	62
4818	413	2352	0	61
4821	412	2353	0	61
4824	412	2353	0	61
4827	412	2353	0	60
4830	412	2353	0	61
4833	412	2353	0	61
4836	413	2353	0	61
4839	413	2353	0	61
4842	413	2353	0	61
4845	412	2353	0	61
4848	412	2354	0	61
4851	412	2354	0	61
4854	412	2354	0	61
4857	412	2354	0	62
4860	412	2354	0	61
4863	412	2354	0	61
4866	412	2353	0	59
4869	412	2354	0	59
4872	412	2354	0	60
4875	412	2354	0	60
4878	412	2353	0	60
4881	412	2353	0	60
4884	412	2353	0	60
4887	412	2353	0	61
4890	412	2354	0	60
4893	412	2354	0	61
4896	412	2354	0	60
4899	412	2354	0	61
4902	412	2354	0	60
4905	412	2354	0	61
4908	412	2354	0	62
4911	412	2354	0	62
4914	412	2354	0	62
4917	412	2354	0	62
4920	412	2354	0	63
4923	412	2354	0	63
4926	412	2354	0	62
4929	413	2354	0	63
4932	412	2353	0	62
4935	412	2354	0	62
4938	412	2353	0	61
4941	412	2354	0	61
4944	412	2354	0	60
4947	412	2354	0	62
4950	412	2354	0	61
4953	412	2353	0	61
4956	412	2353	0	61
4959	412	2353	0	61
4962	412	2353	0	60
4965	412	2353	0	61
4968	412	2353	0	61
4971	412	2353	0	60
4974	412	2353	0	60
4977	412	2353	0	61
4980	412	2353	0	61
4983	412	2353	0	61
4986	412	2353	0	61
4989	412	2353	0	61
4992	412	2353	0	61
4995	412	2353	0	61
4998	412	2353	0	61
5001	412	2353	0	61
5004	412	2353	0	62
5007	413	2353	0	61
5010	413	2353	0	61
5013	412	2353	0	61
5016	413	2353	0	61
5019	412	2353	0	61
5022	412	2353	0	62
5025	412	2353	0	61
5028	412	2353	0	62
5031	412	2353	0	62
5034	412	2353	0	61
5037	412	2353	0	61
5040	412	2353	0	61
5043	412	2353	0	61
5046	412	2353	0	60
5049	412	2353	0	60
5052	412	2353	0	60
5055	412	2353	0	60
5058	413	2353	0	60
5061	412	2353	0	60
5064	413	2353	0	60
5067	413	2353	0	60
5070	412	2353	0	60
5073	412	2353	0	60
5076	412	2353	0	59
5079	413	2353	0	59
5082	413	2353	0	59
5085	413	2353	0	59
5088	413	2353	0	59
5091	413	2353	0	59
5094	412	2353	0	58
5097	413	2353	0	58
5100	413	2353	0	59
5103	412	2353	0	59
5106	412	2353	0	59
5109	412	2353	0	58
5112	412	2353	0	58
5115	412	2353	0	57
5118	412	2353	0	58
5121	412	2353	0	58
5124	412	2353	0	58
5127	412	2353	0	58
5130	411	2354	0	59
5133	412	2354	0	60
5136	412	2354	0	60
5139	412	2353	0	60
5142	413	2353	0	59
5145	413	2353	0	58
5148	413	2352	0	57
5151	413	2352	0	57
5154	413	2352	0	57
5157	413	2353	0	58
5160	413	2353	0	58
5163	413	2352	0	57
5166	413	2352	0	58
5169	413	2353	0	58
5172	413	2353	0	59
5175	413	2352	0	58
5178	413	2352	0	59
5181	413	2352	0	59
5184	413	2352	0	58
5187	413	2352	0	58
5190	413	2352	0	59
5193	413	2352	0	59
5196	413	2352	0	59
5199	413	2352	0	58
5202	413	2352	0	59
5205	413	2352	0	58
5208	413	2352	0	59
5211	413	2352	0	58
5214	413	2353	0	59
5217	413	2352	0	58
5220	413	2352	0	58
5223	413	2352	0	58
5226	413	2352	0	59
5229	413	2352	0	58
5232	413	2353	0	59
5235	413	2352	0	59
5238	413	2353	0	58
5241	413	2353	0	59
5244	413	2353	0	59
5247	412	2353	0	59
5250	412	2353	0	58
5253	412	2353	0	59
5256	412	2353	0	59
5259	412	2353	0	58
5262	412	2353	0	58
5265	412	2353	0	59
5268	412	2353	0	58
5271	412	2353	0	59
5274	412	2353	0	58
5277	412	2353	0	59
5280	412	2353	0	58
5283	412	2353	0	58
5286	412	2353	0	58
5289	412	2353	0	58
5292	412	2353	0	58
5295	412	2353	0	58
5298	412	2353	0	58
5301	413	2353	0	58
5304	413	2353	0	59
5307	413	2353	0	58
5310	412	2353	0	58
5313	413	2353	0	58
5316	413	2353	0	58
5319	412	2353	0	58
5322	412	2353	0	58
5325	412	2353	0	58
5328	412	2353	0	58
5331	412	2353	0	58
5334	412	2353	0	57
5337	412	2353	0	57
5340	412	2353	0	57
5343	413	2353	0	58
5346	412	2353	0	57
5349	412	2353	0	57
5352	413	2353	0	57
5355	412	2353	0	57
5358	413	2353	0	57
5361	412	2353	0	57
5364	413	2353	0	56
5367	413	2353	0	57
5370	413	2353	0	57
5373	413	2353	0	57
5376	413	2353	0	57
5379	413	2353	0	57
5382	413	2353	0	57
5385	413	2353	0	57
5388	413	2353	0	57
5391	413	2353	0	57
5394	413	2353	0	57
5397	413	2353	0	56
5400	413	2353	0	57
5403	413	2353	0	57
5406	413	2353	0	57
5409	413	2353	0	57
5412	413	2353	0	57
5415	413	2353	0	57
5418	413	2353	0	57
5421	413	2353	0	57
5424	413	2353	0	57
5427	413	2353	0	57
5430	413	2353	0	57
5433	413	2353	0	57
5436	413	2353	0	57
5439	413	2353	0	57
5442	413	2353	0	57
5445	413	2353	0	57
5448	413	2353	0	57
5451	413	2353	0	57
5454	413	2353	0	57
5457	413	2353	0	57
5460	413	2353	0	57
5463	413	2353	0	57
5466	413	2353	0	57
5469	413	2353	0	57
5472	413	2353	0	58
5475	413	2353	0	57
5478	413	2353	0	57
5481	413	2353	0	57
5484	413	2353	0	57
5487	413	2353	0	57
5490	413	2353	0	57
5493	413	2353	0	57
5496	413	2353	0	57
5499	413	2353	0	57
5502	413	2353	0	57
5505	413	2353	0	57
5508	413	2353	0	57
5511	413	2353	0	57
5514	413	2353	0	57
5517	413	2353	0	57
5520	413	2353	0	57
5523	413	2353	0	57
5526	413	2353	0	57
5529	413	2353	0	57
5532	413	2353	0	57
5535	413	2353	0	57
5538	413	2353	0	57
5541	413	2353	0	57
5544	413	2353	0	57
5547	413	2353	0	57
5550	413	2353	0	57
5553	413	2353	0	57
5556	413	2353	0	57
5559	413	2353	0	57
5562	413	2353	0	58
5565	414	2353	0	57
5568	414	2353	0	57
5571	414	2353	0	57
5574	414	2353	0	57
5577	414	2352	0	57
5580	414	2352	0	57
5583	414	2352	0	57
5586	414	2352	0	57
5589	414	2352	0	56
5592	414	2352	0	56
5595	414	2353	0	57
5598	414	2352	0	56
5601	414	2352	0	57
5604	414	2352	0	56
5607	414	2353	0	57
5610	414	2352	0	57
5613	414	2352	0	56
5616	414	2352	0	56
5619	414	2352	0	56
5622	414	2353	0	57
5625	414	2352	0	56
5628	414	2352	0	56
5631	414	2352	0	56
5634	414	2353	0	57
5637	414	2353	0	56
5640	414	2353	0	56
5643	414	2353	0	56
5646	414	2353	0	56
5649	414	2353	0	57
5652	414	2353	0	57
5655	414	2353	0	56
5658	414	2353	0	56
5661	414	2353	0	56
5664	414	2353	0	57
5667	414	2353	0	56
5670	414	2353	0	56
5673	414	2353	0	56
5676	414	2353	0	56
5679	414	2353	0	56
5682	414	2353	0	57
5685	414	2353	0	56
5688	414	2353	0	56
5691	414	2353	0	56
5694	414	2353	0	56
5697	414	2353	0	57
5700	414	2353	0	56
5703	414	2353	0	56
5706	414	2353	0	56
5709	414	2353	0	56
5712	414	2353	0	56
5715	414	2353	0	56
5718	414	2353	0	57
5721	414	2353	0	56
5724	414	2353	0	56
5727	414	2353	0	56
5730	414	2353	0	56
5733	414	2353	0	56
5736	414	2353	0	56
5739	414	2353	0	56
5742	414	2353	0	56
5745	414	2353	0	57
5748	414	2353	0	56
5751	414	2353	0	56
5754	414	2353	0	56
5757	414	2353	0	56
5760	414	2353	0	57
5763	414	2353	0	56
5766	414	2353	0	56
5769	414	2353	0	56
5772	414	2353	0	56
5775	414	2353	0	56
5778	414	2353	0	56
5781	414	2353	0	56
5784	414	2353	0	56
5787	414	2353	0	56
5790	414	2353	0	56
5793	414	2353	0	57
5796	414	2353	0	56
5799	414	2353	0	56
5802	414	2353	0	56
5805	414	2353	0	56
5808	414	2353	0	56
5811	414	2353	0	56
5814	414	2353	0	56
5817	414	2353	0	56
5820	414	2353	0	56
5823	414	2353	0	56
5826	414	2353	0	56
5829	414	2353	0	56
5832	414	2353	0	56
5835	414	2353	0	56
5838	414	2353	0	56
5841	414	2353	0	56
5844	414	2353	0	56
5847	414	2353	0	56
5850	414	2353	0	55
5853	414	2353	0	56
5856	414	2353	0	56
5859	414	2353	0	56
5862	414	2353	0	56
5865	414	2353	0	56
5868	414	2353	0	56
5871	414	2353	0	55
5874	414	2353	0	55
5877	414	2353	0	56
5880	414	2353	0	55
5883	414	2353	0	56
5886	414	2353	0	55
5889	414	2353	0	56
5892	414	2353	0	56
5895	414	2353	0	56
5898	414	2353	0	56
5901	414	2353	0	56
5904	414	2353	0	56
5907	414	2353	0	56
5910	414	2353	0	55
5913	414	2353	0	56
5916	414	2353	0	56
5919	414	2353	0	56
5922	414	2353	0	56
5925	414	2353	0	56
5928	414	2353	0	56
5931	414	2353	0	56
5934	414	2353	0	56
5937	414	2353	0	56
5940	414	2353	0	56
5943	414	2353	0	56
5946	414	2353	0	56
5949	414	2353	0	57
5952	414	2353	0	56
5955	414	2353	0	56
5958	414	2353	0	55
5961	414	2353	0	55
5964	414	2353	0	55
5967	414	2353	0	55
5970	414	2353	0	55
5973	414	2353	0	56
5976	414	2353	0	56
5979	414	2353	0	56
5982	414	2354	0	55
5985	414	2353	0	55
5988	414	2354	0	55
5991	414	2354	0	55
5994	414	2354	0	54
5997	414	2353	0	55
[truncated: 999 more rows]
