# Supplementary material for: Markerless tracking of an entire honey bee colony
Source: Nat Commun. 2021 Mar 19;12:1733. doi: 10.1038/s41467-021-21769-1 (PMC7979864; doi:10.1038/s41467-021-21769-1)
Supplement: Supplementary file 4 — Description of Additional Supplementary Files [file 41467_2021_21769_MOESM4_ESM.zip › raw_source/fig_5_sup_fig_21_22/S1_trajectories/000643.txt]

0	1731	1200	0	168
3	1730	1199	0	169
6	1730	1199	0	170
9	1730	1199	0	170
12	1734	1200	0	173
15	1732	1200	0	171
18	1732	1200	0	170
21	1732	1200	0	170
24	1733	1200	0	171
27	1733	1199	0	173
30	1734	1199	0	171
33	1735	1198	0	172
36	1735	1198	0	171
39	1735	1197	0	173
42	1735	1197	0	171
45	1735	1198	0	171
48	1733	1198	0	171
51	1732	1198	0	165
54	1731	1199	0	163
57	1731	1199	0	157
60	1731	1200	0	156
63	1731	1201	0	152
66	1732	1202	0	152
69	1734	1203	0	144
72	1735	1203	0	142
75	1739	1206	0	134
78	1741	1207	0	130
81	1742	1207	0	131
84	1742	1207	0	130
87	1742	1208	0	128
90	1743	1209	0	118
93	1743	1210	0	115
96	1744	1210	0	118
99	1742	1210	0	118
102	1744	1212	0	122
105	1745	1213	0	120
108	1742	1213	0	114
111	1742	1214	0	112
114	1742	1215	0	104
117	1743	1217	0	95
120	1744	1220	0	87
123	1743	1222	0	86
126	1743	1224	0	88
129	1743	1224	0	87
132	1742	1226	0	85
135	1742	1228	0	80
138	1743	1229	0	75
141	1743	1231	0	76
144	1743	1233	0	71
147	1742	1233	0	70
150	1741	1235	0	67
153	1741	1237	0	68
156	1741	1239	0	64
159	1742	1240	0	60
162	1740	1243	0	54
165	1738	1244	0	51
168	1738	1245	0	48
171	1738	1246	0	41
174	1738	1247	0	40
177	1738	1248	0	47
180	1741	1249	0	49
183	1740	1249	0	50
186	1739	1250	0	54
189	1739	1249	0	58
192	1738	1249	0	59
195	1737	1250	0	59
198	1737	1249	0	59
201	1740	1248	0	61
204	1741	1246	0	61
207	1741	1244	0	62
210	1742	1243	0	61
213	1742	1242	0	64
216	1743	1240	0	67
219	1743	1238	0	66
222	1743	1236	0	70
225	1745	1236	0	69
228	1746	1236	0	73
231	1745	1235	0	78
234	1744	1235	0	80
237	1744	1236	0	79
240	1743	1238	0	76
243	1742	1242	0	73
246	1740	1244	0	70
249	1739	1246	0	67
252	1739	1247	0	68
255	1738	1248	0	69
258	1738	1250	0	67
261	1738	1252	0	64
264	1737	1252	0	62
267	1737	1254	0	60
270	1737	1255	0	60
273	1736	1256	0	59
276	1736	1255	0	59
279	1736	1256	0	60
282	1736	1257	0	61
285	1736	1257	0	60
288	1736	1259	0	60
291	1736	1260	0	61
294	1736	1262	0	59
297	1736	1264	0	58
300	1735	1266	0	60
303	1735	1267	0	64
306	1735	1268	0	65
309	1735	1269	0	66
312	1734	1271	0	70
315	1735	1272	0	74
318	1736	1273	0	76
321	1736	1275	0	78
324	1733	1277	0	83
327	1731	1280	0	93
330	1731	1281	0	93
333	1731	1283	0	95
336	1731	1284	0	96
339	1731	1285	0	97
342	1731	1285	0	101
345	1730	1285	0	103
348	1729	1287	0	102
351	1728	1288	0	105
354	1727	1287	0	108
357	1726	1288	0	116
360	1725	1289	0	116
363	1724	1289	0	119
366	1722	1289	0	126
369	1720	1288	0	126
372	1720	1287	0	127
375	1719	1286	0	124
378	1719	1285	0	125
381	1719	1287	0	125
384	1719	1286	0	124
402	1721	1286	0	136
405	1720	1286	0	134
408	1720	1287	0	134
411	1721	1288	0	133
414	1723	1289	0	138
417	1724	1290	0	133
420	1725	1290	0	131
423	1727	1291	0	131
426	1729	1292	0	127
429	1731	1295	0	132
432	1731	1296	0	133
435	1731	1298	0	130
438	1731	1297	0	128
441	1731	1297	0	129
444	1730	1296	0	129
447	1730	1296	0	128
450	1731	1296	0	128
453	1732	1295	0	128
456	1732	1295	0	126
459	1732	1296	0	125
462	1732	1296	0	127
465	1733	1294	0	130
468	1736	1294	0	124
471	1736	1294	0	124
474	1738	1293	0	123
477	1739	1294	0	122
480	1740	1296	0	118
483	1741	1297	0	116
486	1742	1297	0	119
489	1741	1296	0	125
492	1742	1295	0	126
495	1742	1295	0	130
498	1744	1296	0	129
501	1743	1295	0	130
504	1744	1296	0	129
507	1744	1296	0	127
510	1745	1298	0	122
513	1746	1301	0	121
516	1747	1302	0	121
519	1748	1300	0	123
522	1748	1299	0	124
525	1747	1297	0	125
528	1746	1296	0	129
531	1745	1296	0	134
534	1745	1296	0	136
537	1746	1296	0	139
540	1746	1296	0	139
543	1746	1296	0	132
546	1747	1296	0	131
549	1747	1297	0	129
552	1748	1299	0	131
555	1749	1301	0	131
558	1751	1304	0	129
561	1754	1309	0	127
564	1755	1315	0	132
567	1758	1316	0	132
570	1764	1317	0	138
573	1768	1317	0	140
576	1770	1318	0	147
579	1773	1318	0	147
582	1774	1319	0	144
585	1776	1324	0	141
588	1777	1327	0	148
591	1777	1326	0	150
594	1776	1326	0	149
597	1774	1324	0	146
600	1772	1325	0	146
603	1773	1325	0	143
606	1773	1324	0	139
609	1774	1324	0	140
612	1775	1323	0	144
615	1775	1322	0	142
618	1773	1321	0	139
621	1773	1321	0	138
624	1772	1321	0	139
627	1771	1320	0	141
630	1771	1321	0	142
633	1771	1323	0	135
636	1771	1326	0	125
639	1771	1328	0	120
642	1771	1329	0	118
645	1771	1330	0	121
648	1770	1332	0	119
651	1768	1333	0	116
654	1766	1335	0	116
657	1766	1338	0	117
660	1767	1339	0	121
663	1768	1340	0	123
666	1768	1341	0	127
669	1767	1342	0	127
672	1765	1343	0	132
675	1764	1344	0	131
678	1763	1344	0	133
681	1763	1346	0	137
684	1764	1346	0	138
687	1767	1349	0	140
690	1768	1350	0	141
693	1770	1351	0	141
696	1769	1352	0	144
699	1770	1353	0	146
702	1770	1354	0	147
705	1770	1354	0	146
708	1770	1355	0	145
711	1770	1354	0	145
714	1770	1354	0	146
717	1771	1355	0	148
720	1775	1356	0	153
723	1781	1355	0	156
726	1783	1353	0	160
729	1781	1352	0	170
732	1779	1354	0	168
735	1775	1355	0	166
738	1773	1355	0	168
741	1773	1354	0	169
744	1772	1355	0	165
747	1773	1355	0	157
750	1773	1357	0	157
753	1773	1359	0	149
756	1772	1361	0	141
759	1771	1363	0	136
762	1768	1365	0	132
765	1768	1367	0	134
768	1766	1368	0	132
771	1764	1369	0	131
774	1763	1370	0	125
777	1761	1370	0	126
780	1759	1371	0	128
783	1757	1369	0	128
786	1756	1369	0	128
789	1755	1369	0	129
792	1754	1367	0	128
795	1754	1367	0	127
798	1754	1368	0	129
801	1754	1370	0	129
804	1754	1370	0	128
807	1753	1369	0	128
810	1754	1370	0	125
813	1754	1369	0	127
816	1753	1369	0	129
819	1752	1370	0	126
822	1748	1371	0	124
825	1747	1371	0	121
828	1749	1372	0	116
831	1749	1372	0	117
834	1748	1372	0	115
837	1749	1375	0	111
840	1750	1375	0	115
843	1754	1376	0	124
846	1755	1377	0	130
849	1755	1379	0	140
852	1757	1384	0	151
855	1758	1386	0	153
858	1758	1383	0	159
861	1760	1382	0	163
864	1761	1381	0	168
867	1762	1380	0	170
870	1764	1379	0	167
873	1763	1378	0	163
876	1765	1377	0	167
879	1766	1375	0	169
882	1765	1374	0	167
885	1764	1374	0	167
888	1763	1373	0	167
891	1764	1373	0	162
894	1766	1373	0	158
897	1766	1373	0	154
900	1765	1374	0	160
903	1765	1375	0	161
906	1765	1375	0	162
909	1765	1375	0	163
912	1766	1376	0	165
915	1767	1380	0	153
918	1768	1382	0	154
921	1770	1384	0	155
924	1771	1386	0	155
927	1776	1385	0	156
930	1777	1386	0	157
933	1778	1390	0	161
936	1779	1390	0	162
939	1782	1391	0	166
942	1783	1392	0	166
945	1783	1392	0	164
948	1783	1389	0	158
951	1784	1389	0	158
954	1784	1389	0	158
957	1783	1388	0	159
960	1782	1387	0	161
963	1783	1387	0	166
966	1782	1386	0	165
969	1780	1387	0	164
972	1777	1388	0	169
975	1776	1389	0	170
978	1775	1389	0	171
981	1775	1389	0	171
984	1775	1390	0	171
987	1774	1390	0	172
990	1774	1390	0	171
993	1774	1390	0	171
996	1774	1390	0	168
999	1773	1390	0	167
1002	1773	1390	0	165
1005	1773	1390	0	165
1008	1773	1390	0	169
1011	1772	1389	0	175
1014	1769	1388	0	176
1017	1768	1387	0	178
1020	1767	1387	0	177
1023	1768	1387	0	179
1026	1768	1387	0	185
1029	1767	1387	0	190
1032	1764	1385	0	201
1035	1763	1384	0	216
1038	1761	1384	0	222
1041	1760	1382	0	222
1044	1759	1382	0	226
1047	1758	1384	0	236
1050	1757	1384	0	242
1053	1757	1385	0	243
1056	1757	1384	0	246
1059	1755	1383	0	252
1062	1754	1383	0	255
1065	1753	1380	0	262
1068	1752	1379	0	265
1071	1752	1378	0	271
1074	1751	1377	0	277
1077	1751	1375	0	288
1080	1752	1375	0	288
1083	1752	1374	0	287
1086	1751	1374	0	284
1089	1750	1373	0	285
1092	1750	1373	0	284
1095	1751	1372	0	280
1098	1751	1369	0	284
1101	1749	1368	0	287
1104	1749	1366	0	287
1107	1750	1364	0	284
1110	1750	1363	0	285
1113	1750	1362	0	285
1116	1751	1361	0	281
1119	1750	1358	0	280
1122	1749	1357	0	287
1125	1749	1359	0	292
1128	1750	1361	0	299
1131	1750	1362	0	303
1134	1749	1364	0	314
1137	1746	1363	0	321
1140	1742	1361	0	328
1143	1740	1358	0	333
1146	1737	1357	0	343
1149	1736	1356	0	344
1152	1737	1357	0	339
1155	1743	1358	0	338
1158	1744	1359	0	330
1161	1743	1360	0	330
1164	1743	1359	0	327
1167	1743	1357	0	323
1170	1746	1355	0	311
1173	1746	1354	0	308
1176	1746	1354	0	311
1179	1745	1353	0	308
1182	1744	1353	0	303
1185	1744	1353	0	304
1188	1745	1352	0	303
1191	1744	1351	0	304
1194	1744	1350	0	303
1197	1745	1350	0	304
1200	1746	1349	0	304
1203	1746	1349	0	304
1206	1747	1348	0	301
1209	1749	1348	0	297
1212	1750	1348	0	289
1215	1751	1348	0	288
1218	1752	1347	0	288
1221	1753	1346	0	289
1224	1754	1345	0	290
1227	1755	1344	0	288
1230	1756	1343	0	288
1233	1755	1342	0	291
1236	1752	1340	0	289
1239	1751	1338	0	288
1242	1754	1337	0	289
1245	1757	1336	0	290
1248	1757	1333	0	284
1251	1757	1328	0	283
1254	1758	1330	0	279
1257	1763	1331	0	267
1260	1763	1330	0	267
1263	1765	1327	0	259
1266	1766	1322	0	256
1269	1768	1317	0	260
1272	1768	1315	0	267
1275	1767	1315	0	264
1278	1767	1317	0	264
1281	1768	1323	0	256
1284	1768	1326	0	253
1287	1767	1325	0	252
1290	1768	1325	0	252
1293	1769	1324	0	249
1296	1770	1326	0	244
1299	1770	1328	0	247
1302	1770	1328	0	245
1305	1771	1327	0	246
1308	1771	1327	0	245
1311	1770	1327	0	246
1314	1771	1327	0	246
1317	1772	1327	0	241
1320	1773	1327	0	240
1323	1773	1327	0	235
1326	1773	1326	0	233
1329	1772	1326	0	228
1332	1771	1326	0	226
1335	1771	1326	0	217
1338	1771	1326	0	219
1341	1772	1326	0	220
1344	1772	1327	0	217
1347	1773	1327	0	214
1350	1773	1327	0	209
1353	1773	1326	0	209
1356	1773	1326	0	207
1359	1773	1325	0	205
1362	1773	1325	0	205
1365	1773	1325	0	206
1368	1774	1324	0	206
1371	1774	1322	0	207
1374	1774	1321	0	209
1377	1774	1322	0	207
1380	1773	1322	0	206
1383	1774	1322	0	202
1386	1776	1322	0	198
1389	1777	1321	0	190
1392	1778	1321	0	185
1395	1779	1321	0	186
1398	1779	1321	0	187
1401	1779	1321	0	188
1404	1778	1321	0	190
1407	1778	1322	0	190
1410	1778	1322	0	186
1413	1778	1322	0	181
1416	1776	1324	0	180
1419	1775	1324	0	180
1422	1776	1325	0	179
1425	1776	1325	0	177
1428	1776	1324	0	177
1431	1777	1324	0	178
1434	1779	1323	0	179
1437	1784	1324	0	182
1440	1790	1321	0	183
1443	1792	1321	0	181
1446	1795	1320	0	181
1449	1796	1320	0	179
1452	1798	1320	0	178
1455	1798	1319	0	174
1458	1800	1319	0	175
1461	1801	1317	0	173
1464	1800	1317	0	169
1467	1800	1317	0	170
1470	1801	1317	0	168
1473	1802	1318	0	168
1476	1800	1318	0	169
1479	1799	1318	0	169
1482	1797	1320	0	173
1485	1798	1323	0	167
1488	1799	1323	0	167
1491	1800	1322	0	164
1494	1800	1322	0	166
1497	1800	1321	0	166
1500	1800	1322	0	164
1503	1800	1322	0	166
1506	1800	1321	0	164
1509	1800	1322	0	167
1512	1799	1323	0	173
1515	1798	1324	0	175
1518	1797	1322	0	178
1521	1797	1320	0	186
1524	1798	1319	0	192
1527	1798	1318	0	193
1530	1797	1317	0	195
1533	1797	1316	0	198
1536	1797	1315	0	197
1539	1797	1314	0	198
1542	1797	1312	0	205
1545	1796	1311	0	209
1548	1797	1310	0	210
1551	1798	1311	0	208
1554	1799	1311	0	211
1557	1799	1312	0	212
1560	1799	1312	0	212
1563	1799	1311	0	214
1566	1800	1309	0	212
1569	1799	1308	0	212
1572	1798	1306	0	214
1575	1798	1303	0	212
1578	1799	1301	0	211
1581	1800	1299	0	210
1584	1802	1297	0	212
1587	1803	1295	0	212
1590	1803	1294	0	211
1593	1803	1294	0	209
1596	1804	1294	0	205
1599	1806	1293	0	205
1602	1810	1293	0	203
1605	1812	1292	0	204
1608	1813	1292	0	211
1611	1812	1292	0	213
1614	1810	1295	0	215
1617	1808	1296	0	217
1620	1807	1296	0	217
1623	1806	1295	0	219
1626	1806	1297	0	224
1629	1806	1297	0	224
1632	1806	1298	0	226
1635	1807	1299	0	224
1638	1807	1298	0	228
1641	1808	1297	0	231
1644	1810	1296	0	229
1647	1809	1297	0	231
1650	1809	1299	0	232
1653	1809	1300	0	236
1656	1811	1299	0	251
1659	1811	1298	0	250
1662	1811	1300	0	249
1665	1809	1300	0	242
1668	1807	1302	0	238
1671	1806	1303	0	234
1674	1807	1304	0	240
1677	1806	1304	0	239
1680	1806	1305	0	239
1683	1806	1305	0	241
1686	1807	1304	0	238
1689	1809	1304	0	236
1692	1810	1304	0	238
1695	1811	1302	0	234
1698	1810	1304	0	226
1701	1809	1307	0	218
1704	1809	1306	0	209
1707	1808	1305	0	203
1710	1808	1305	0	199
1713	1808	1304	0	196
1716	1811	1300	0	195
1719	1811	1298	0	194
1722	1810	1297	0	194
1725	1810	1297	0	191
1728	1810	1297	0	190
1731	1810	1299	0	184
1734	1812	1302	0	192
1737	1814	1302	0	194
1740	1814	1302	0	193
1743	1815	1302	0	187
1746	1815	1302	0	180
1749	1815	1302	0	182
1752	1816	1305	0	188
1755	1817	1304	0	185
1758	1818	1305	0	179
1761	1816	1306	0	173
1764	1813	1305	0	164
1767	1811	1310	0	156
1770	1809	1312	0	152
1773	1808	1313	0	146
1776	1806	1312	0	139
1779	1805	1312	0	136
1782	1803	1312	0	132
1785	1803	1311	0	125
1788	1804	1310	0	116
1791	1806	1310	0	114
1794	1806	1310	0	109
1797	1806	1312	0	106
1800	1807	1313	0	113
1803	1807	1314	0	117
1806	1807	1315	0	111
1809	1807	1316	0	113
1812	1807	1319	0	116
1815	1806	1322	0	112
1818	1808	1323	0	111
1821	1810	1325	0	114
1824	1810	1326	0	114
1827	1809	1328	0	115
1830	1810	1329	0	114
1833	1810	1329	0	116
1836	1810	1328	0	115
1839	1810	1327	0	117
1842	1810	1325	0	115
1845	1810	1324	0	110
1848	1809	1321	0	103
1851	1807	1320	0	98
1854	1804	1318	0	86
1857	1803	1318	0	83
1860	1805	1319	0	79
1863	1806	1320	0	78
1866	1805	1322	0	74
1869	1802	1322	0	70
1872	1801	1323	0	68
1875	1800	1324	0	66
1878	1800	1326	0	64
1881	1799	1328	0	64
1884	1799	1330	0	60
1887	1797	1330	0	56
1890	1795	1331	0	51
1893	1795	1333	0	48
1896	1793	1335	0	46
1899	1793	1337	0	45
1902	1793	1338	0	46
1905	1794	1339	0	48
1908	1794	1339	0	48
1911	1793	1342	0	47
1914	1792	1342	0	44
1917	1792	1342	0	36
1920	1792	1342	0	28
1923	1793	1343	0	27
1926	1794	1344	0	34
1929	1794	1344	0	35
1932	1795	1345	0	35
1935	1796	1345	0	36
1938	1795	1345	0	36
1941	1794	1347	0	38
1944	1793	1347	0	39
1947	1792	1348	0	39
1950	1793	1349	0	41
1953	1793	1350	0	41
1956	1792	1353	0	50
1959	1788	1357	0	54
1962	1787	1359	0	55
1965	1786	1360	0	54
1968	1784	1362	0	62
1971	1787	1362	0	55
1974	1788	1359	0	47
1977	1787	1360	0	43
1980	1786	1360	0	32
1983	1785	1363	0	20
1986	1784	1363	0	17
1989	1788	1359	0	15
1992	1790	1353	0	9
1995	1790	1350	0	1
1998	1791	1347	0	359
2001	1792	1347	0	359
2004	1795	1347	0	359
2007	1794	1347	0	358
2010	1794	1346	0	357
2013	1792	1346	0	355
2016	1791	1346	0	359
2019	1791	1347	0	0
2022	1790	1348	0	2
2025	1790	1349	0	4
2028	1790	1349	0	5
2031	1790	1348	0	3
2034	1791	1348	0	2
2037	1791	1348	0	1
2040	1791	1348	0	0
2043	1793	1348	0	355
2046	1796	1347	0	354
2049	1796	1347	0	351
2052	1798	1348	0	346
2055	1797	1348	0	345
2058	1793	1349	0	342
2061	1791	1351	0	340
2064	1790	1350	0	341
2067	1790	1350	0	343
2070	1791	1350	0	343
2073	1791	1350	0	346
2076	1792	1351	0	350
2079	1792	1355	0	351
2082	1791	1355	0	352
2085	1790	1355	0	352
2088	1789	1356	0	354
2091	1787	1356	0	357
2094	1787	1356	0	358
2097	1787	1356	0	357
2100	1787	1355	0	358
2103	1787	1354	0	358
2106	1786	1354	0	355
2109	1787	1353	0	353
2112	1785	1352	0	349
2115	1787	1355	0	341
2118	1788	1356	0	334
2121	1792	1359	0	322
2124	1793	1359	0	317
2127	1793	1359	0	309
2130	1790	1359	0	304
2133	1788	1359	0	298
2136	1789	1358	0	290
2139	1789	1356	0	284
2142	1790	1355	0	280
2145	1790	1355	0	278
2148	1789	1355	0	273
2151	1788	1355	0	275
2154	1788	1355	0	278
2157	1788	1355	0	276
2160	1788	1354	0	278
2163	1788	1355	0	279
2166	1787	1353	0	282
2169	1786	1353	0	282
2172	1785	1351	0	284
2175	1784	1349	0	282
2178	1784	1349	0	282
2181	1783	1350	0	279
2184	1782	1350	0	282
2187	1782	1349	0	280
2190	1782	1348	0	281
2193	1781	1348	0	280
2196	1781	1347	0	284
2199	1780	1346	0	285
2202	1779	1345	0	284
2205	1780	1346	0	284
2208	1781	1347	0	285
2211	1781	1346	0	283
2214	1782	1346	0	280
2217	1782	1346	0	268
2220	1782	1347	0	265
2223	1781	1351	0	261
2226	1782	1351	0	255
2229	1782	1352	0	248
2232	1783	1351	0	249
2235	1783	1351	0	252
2238	1782	1350	0	248
2241	1783	1351	0	251
2244	1783	1351	0	246
2247	1783	1351	0	246
2250	1782	1353	0	242
2253	1782	1354	0	240
2256	1783	1353	0	233
2259	1781	1352	0	230
2262	1781	1351	0	233
2265	1781	1349	0	232
2268	1782	1348	0	230
2271	1782	1349	0	228
2274	1781	1349	0	230
2277	1781	1351	0	234
2280	1781	1351	0	235
2283	1781	1350	0	231
2286	1781	1351	0	230
2289	1782	1351	0	231
2292	1782	1349	0	229
2295	1783	1349	0	225
2298	1783	1349	0	228
2301	1783	1349	0	232
2304	1783	1349	0	235
2307	1782	1349	0	238
2310	1782	1350	0	243
2313	1781	1348	0	243
2316	1781	1347	0	245
2319	1781	1347	0	246
2322	1780	1347	0	253
2325	1780	1344	0	255
2328	1780	1340	0	257
2331	1781	1338	0	258
2334	1782	1339	0	256
2337	1782	1339	0	256
2340	1782	1339	0	255
2343	1781	1339	0	253
2346	1781	1340	0	254
2349	1781	1340	0	254
2352	1780	1341	0	254
2355	1781	1341	0	254
2358	1782	1341	0	253
2361	1783	1341	0	253
2364	1784	1342	0	253
2367	1785	1342	0	251
2370	1785	1342	0	253
2373	1785	1343	0	254
2376	1785	1343	0	252
2379	1786	1343	0	252
2382	1785	1344	0	251
2385	1785	1344	0	249
2388	1785	1343	0	249
2391	1785	1343	0	249
2394	1785	1343	0	250
2397	1786	1343	0	251
2400	1786	1343	0	252
2403	1786	1343	0	251
2406	1786	1343	0	253
2409	1786	1343	0	253
2412	1786	1343	0	254
2415	1786	1342	0	253
2418	1785	1342	0	255
2421	1785	1341	0	255
2424	1785	1341	0	256
2427	1784	1341	0	255
2430	1785	1339	0	257
2433	1785	1340	0	256
2436	1784	1340	0	256
2439	1784	1341	0	257
2442	1784	1340	0	256
2445	1783	1341	0	256
2448	1783	1341	0	256
2451	1783	1341	0	256
2454	1783	1341	0	256
2457	1783	1341	0	256
2460	1783	1341	0	256
2463	1783	1341	0	256
2466	1783	1341	0	258
2469	1783	1342	0	258
2472	1783	1342	0	258
2475	1783	1342	0	257
2478	1782	1341	0	256
2481	1782	1341	0	258
2484	1782	1341	0	257
2487	1782	1342	0	257
2490	1783	1341	0	258
2493	1782	1342	0	258
2496	1782	1341	0	259
2499	1782	1341	0	260
2502	1783	1341	0	258
2505	1783	1341	0	260
2508	1783	1341	0	259
2511	1783	1341	0	259
2514	1782	1341	0	260
2517	1782	1341	0	259
2520	1783	1340	0	258
2523	1783	1340	0	257
2526	1783	1340	0	258
2529	1783	1340	0	258
2532	1782	1340	0	259
2535	1783	1340	0	259
2538	1783	1340	0	259
2541	1783	1340	0	259
2544	1782	1339	0	259
2547	1782	1339	0	260
2550	1781	1339	0	260
2553	1781	1339	0	259
2556	1781	1338	0	261
2559	1781	1339	0	261
2562	1781	1339	0	259
2565	1781	1339	0	260
2568	1781	1339	0	260
2571	1781	1339	0	260
2574	1781	1339	0	258
2577	1781	1339	0	261
2580	1780	1339	0	261
2583	1781	1338	0	261
2586	1781	1338	0	261
2589	1780	1337	0	260
2592	1780	1337	0	259
2595	1780	1337	0	260
2598	1780	1337	0	259
2601	1779	1336	0	259
2604	1779	1336	0	258
2607	1779	1336	0	258
2610	1779	1336	0	257
2613	1779	1336	0	256
2616	1780	1336	0	252
2619	1779	1336	0	254
2622	1779	1337	0	257
2625	1779	1338	0	257
2628	1779	1338	0	258
2631	1779	1338	0	258
2634	1779	1338	0	255
2637	1779	1338	0	257
2640	1779	1338	0	259
2643	1779	1338	0	257
2646	1780	1338	0	257
2649	1780	1338	0	259
2652	1780	1337	0	258
2655	1780	1337	0	260
2658	1780	1338	0	260
2661	1780	1338	0	261
2664	1780	1338	0	261
2667	1780	1339	0	260
2670	1780	1338	0	260
2673	1780	1338	0	259
2676	1780	1338	0	259
2679	1780	1338	0	259
2682	1780	1338	0	259
2685	1780	1338	0	259
2688	1780	1338	0	259
2691	1780	1338	0	258
2694	1780	1338	0	259
2697	1780	1337	0	259
2700	1779	1337	0	260
2703	1779	1337	0	260
2706	1780	1337	0	260
2709	1779	1337	0	260
2712	1779	1337	0	263
2715	1779	1337	0	264
2718	1779	1337	0	265
2721	1779	1337	0	265
2724	1779	1337	0	264
2727	1779	1337	0	263
2730	1779	1336	0	262
2733	1779	1337	0	262
2736	1779	1336	0	262
2739	1779	1336	0	262
2742	1779	1337	0	262
2745	1779	1337	0	263
2748	1779	1337	0	264
2751	1779	1337	0	264
2754	1779	1337	0	264
2757	1779	1337	0	264
2760	1779	1336	0	263
2763	1779	1337	0	263
2766	1779	1337	0	264
2769	1779	1336	0	264
2772	1779	1336	0	263
2775	1780	1336	0	264
2778	1780	1336	0	265
2781	1780	1336	0	263
2784	1780	1336	0	263
2787	1780	1336	0	263
2790	1780	1337	0	263
2793	1780	1336	0	263
2796	1780	1336	0	264
2799	1780	1336	0	263
2802	1780	1336	0	264
2805	1780	1336	0	265
2808	1780	1336	0	264
2811	1780	1336	0	264
2814	1780	1336	0	264
2817	1779	1336	0	264
2820	1779	1336	0	264
2823	1779	1336	0	263
2826	1779	1336	0	264
2829	1780	1336	0	264
2832	1780	1336	0	263
2835	1780	1336	0	265
2838	1780	1336	0	266
2841	1781	1336	0	265
2844	1781	1336	0	267
2847	1782	1336	0	268
2850	1782	1336	0	269
2853	1782	1335	0	272
2856	1783	1335	0	270
2859	1783	1335	0	270
2862	1783	1335	0	270
2865	1782	1336	0	272
2868	1782	1336	0	269
2871	1782	1336	0	265
2874	1782	1336	0	267
2877	1782	1337	0	267
2880	1781	1337	0	266
2883	1782	1336	0	266
2886	1782	1336	0	266
2889	1781	1337	0	266
2892	1781	1337	0	267
2895	1781	1338	0	271
2898	1780	1337	0	272
2901	1780	1336	0	274
2904	1779	1336	0	275
2907	1779	1336	0	275
2910	1779	1337	0	275
2913	1778	1337	0	274
2916	1777	1337	0	274
2919	1775	1336	0	266
2922	1773	1335	0	260
2925	1773	1333	0	257
2928	1771	1332	0	257
2931	1769	1329	0	244
2934	1768	1329	0	241
2937	1769	1329	0	243
2940	1768	1328	0	236
2943	1765	1330	0	234
2946	1764	1332	0	227
2949	1764	1331	0	228
2952	1763	1330	0	228
2955	1763	1330	0	225
2958	1763	1330	0	224
2961	1763	1330	0	224
2964	1763	1330	0	224
2967	1763	1330	0	219
2970	1765	1330	0	221
2973	1768	1330	0	220
2976	1769	1329	0	216
2979	1768	1328	0	205
2982	1766	1328	0	197
2985	1765	1328	0	191
2988	1764	1328	0	187
2991	1763	1329	0	183
2994	1764	1329	0	182
2997	1765	1330	0	182
3000	1767	1330	0	183
3003	1766	1330	0	180
3006	1766	1330	0	181
3009	1766	1331	0	187
3012	1766	1331	0	190
3015	1766	1331	0	192
3018	1764	1331	0	190
3021	1763	1330	0	202
3024	1763	1328	0	211
3027	1765	1324	0	213
3030	1766	1321	0	210
3033	1766	1320	0	205
3036	1765	1321	0	204
3039	1766	1321	0	207
3042	1765	1321	0	211
3045	1764	1320	0	213
3048	1765	1319	0	210
3051	1765	1319	0	210
3054	1764	1319	0	213
3057	1762	1320	0	216
3060	1761	1317	0	219
3063	1761	1317	0	218
3066	1761	1317	0	219
3069	1761	1316	0	219
3072	1760	1315	0	226
3075	1761	1312	0	233
3078	1762	1313	0	238
3081	1763	1313	0	238
3084	1763	1311	0	237
3087	1762	1310	0	242
3090	1762	1309	0	244
3093	1760	1309	0	240
3096	1760	1310	0	244
3099	1758	1308	0	247
3102	1757	1306	0	248
3105	1756	1304	0	258
3108	1755	1303	0	259
3111	1753	1301	0	264
3114	1753	1300	0	263
3117	1753	1299	0	265
3120	1752	1299	0	266
3123	1752	1300	0	268
3126	1753	1301	0	271
3129	1754	1303	0	271
3132	1753	1304	0	265
3135	1753	1304	0	264
3138	1752	1305	0	261
3141	1751	1306	0	260
3144	1749	1307	0	257
3147	1749	1307	0	252
3150	1747	1304	0	242
3153	1747	1301	0	236
3156	1742	1299	0	223
3159	1739	1298	0	218
3162	1739	1298	0	215
3165	1738	1294	0	207
3168	1738	1293	0	204
3171	1738	1291	0	201
3174	1738	1292	0	200
3177	1738	1291	0	196
3180	1739	1288	0	201
3183	1742	1284	0	194
3186	1743	1283	0	191
3189	1744	1282	0	187
3192	1745	1283	0	192
3195	1746	1284	0	192
3198	1748	1284	0	190
3201	1751	1283	0	188
3204	1752	1284	0	185
3207	1752	1281	0	178
3210	1749	1280	0	180
3213	1749	1280	0	182
3216	1750	1281	0	185
3219	1750	1280	0	180
3222	1752	1280	0	180
3225	1753	1279	0	184
3228	1754	1279	0	184
3231	1759	1279	0	190
3234	1761	1277	0	194
3237	1766	1275	0	192
3240	1769	1274	0	192
3243	1768	1274	0	190
3246	1766	1277	0	179
3249	1766	1278	0	177
3252	1765	1279	0	172
3255	1765	1279	0	168
3258	1761	1275	0	163
3261	1759	1271	0	162
3264	1760	1269	0	159
3267	1762	1269	0	157
3270	1765	1272	0	150
3273	1769	1274	0	150
3276	1770	1273	0	146
3279	1769	1271	0	152
3282	1762	1258	0	158
3285	1761	1250	0	152
3288	1760	1249	0	145
3291	1760	1247	0	138
3294	1761	1245	0	132
3297	1760	1244	0	130
3300	1760	1245	0	128
3303	1760	1246	0	126
3306	1762	1249	0	125
3309	1770	1257	0	124
3312	1772	1258	0	132
3315	1769	1249	0	132
3318	1767	1245	0	122
3321	1769	1249	0	123
3324	1769	1247	0	131
3327	1766	1248	0	133
3330	1765	1245	0	125
3333	1762	1246	0	113
3336	1761	1243	0	117
3339	1759	1242	0	114
3342	1758	1243	0	107
3345	1757	1244	0	98
3348	1759	1244	0	88
3351	1756	1241	0	79
3354	1754	1240	0	73
3357	1754	1239	0	70
3360	1753	1238	0	66
3363	1752	1239	0	58
3366	1749	1239	0	47
3369	1748	1239	0	42
3372	1749	1239	0	32
3375	1750	1238	0	31
3378	1750	1236	0	28
3381	1749	1236	0	32
3384	1748	1235	0	33
3387	1747	1233	0	32
3390	1746	1231	0	31
3393	1742	1230	0	38
3396	1741	1229	0	37
3399	1741	1227	0	38
3402	1740	1224	0	35
3405	1739	1221	0	29
3408	1736	1219	0	35
3411	1735	1218	0	33
3414	1734	1218	0	30
3417	1733	1219	0	30
3420	1731	1219	0	31
3423	1730	1221	0	32
3426	1729	1221	0	33
3429	1729	1220	0	33
3432	1729	1219	0	32
3435	1729	1219	0	33
3438	1728	1216	0	36
3441	1728	1213	0	51
3444	1728	1212	0	55
3447	1728	1211	0	57
3450	1728	1210	0	52
3453	1727	1210	0	50
3456	1726	1210	0	52
3459	1726	1210	0	48
3462	1726	1210	0	49
3465	1725	1209	0	51
3468	1724	1210	0	49
3471	1721	1211	0	50
3474	1720	1211	0	47
3477	1719	1210	0	48
3480	1718	1210	0	48
3483	1714	1209	0	46
3486	1713	1209	0	48
3489	1712	1208	0	46
3492	1710	1207	0	40
3495	1710	1207	0	41
3498	1709	1207	0	44
3501	1709	1206	0	42
3504	1709	1206	0	45
3507	1709	1205	0	49
3510	1708	1205	0	49
3513	1708	1205	0	46
3516	1708	1204	0	54
3519	1708	1203	0	56
3522	1708	1203	0	51
3525	1708	1202	0	53
3528	1708	1201	0	56
3531	1708	1201	0	57
3534	1708	1201	0	57
3537	1707	1201	0	58
3540	1707	1201	0	61
3543	1706	1203	0	55
3546	1706	1202	0	53
3549	1705	1203	0	50
3552	1705	1203	0	49
3555	1704	1203	0	49
3558	1704	1204	0	48
3561	1704	1204	0	49
3564	1704	1204	0	52
3567	1704	1205	0	53
3570	1704	1206	0	53
3573	1704	1208	0	56
3576	1704	1208	0	57
3579	1704	1208	0	57
3582	1704	1208	0	57
3585	1704	1208	0	56
3588	1704	1208	0	57
3591	1705	1208	0	54
3594	1706	1208	0	50
3597	1709	1207	0	48
3600	1711	1207	0	48
3603	1712	1206	0	44
3606	1714	1202	0	47
3609	1716	1201	0	43
3612	1718	1199	0	49
3615	1719	1196	0	51
3618	1720	1197	0	50
3621	1720	1197	0	52
3624	1721	1197	0	49
3627	1721	1196	0	41
3630	1721	1194	0	37
3633	1720	1195	0	26
3636	1719	1195	0	20
3639	1718	1195	0	16
3642	1718	1195	0	14
3645	1718	1195	0	14
3648	1718	1195	0	16
3651	1718	1194	0	14
3654	1718	1194	0	15
3657	1719	1194	0	17
3660	1719	1194	0	17
3663	1719	1195	0	17
3666	1719	1195	0	20
3669	1720	1195	0	25
3672	1721	1196	0	27
3675	1721	1196	0	30
3678	1720	1196	0	32
3681	1720	1197	0	31
3684	1721	1195	0	26
3687	1722	1193	0	22
3690	1723	1193	0	24
3693	1723	1192	0	24
3696	1723	1191	0	26
3699	1723	1192	0	28
3702	1724	1192	0	33
3705	1724	1192	0	41
3708	1724	1192	0	43
3711	1724	1192	0	47
3714	1723	1195	0	47
3717	1721	1196	0	51
3720	1720	1197	0	55
3723	1720	1198	0	55
3726	1717	1199	0	49
3729	1715	1200	0	53
3732	1712	1204	0	58
3735	1710	1207	0	61
3738	1708	1210	0	65
3741	1706	1212	0	61
3744	1707	1213	0	63
3747	1707	1212	0	70
3750	1706	1212	0	72
3753	1705	1212	0	73
3756	1707	1211	0	74
3759	1707	1210	0	75
3762	1708	1209	0	75
3765	1708	1209	0	80
3768	1708	1207	0	80
3771	1709	1203	0	79
3774	1708	1201	0	85
3777	1708	1198	0	91
3780	1707	1196	0	95
3783	1707	1197	0	97
3786	1708	1197	0	94
3789	1708	1198	0	94
3792	1709	1199	0	92
3795	1708	1201	0	99
3798	1706	1204	0	97
3801	1704	1205	0	96
3804	1703	1208	0	98
3807	1702	1208	0	96
3810	1702	1208	0	93
3813	1703	1204	0	88
3816	1703	1203	0	89
3819	1705	1202	0	86
3822	1707	1202	0	78
3825	1706	1201	0	75
3828	1707	1199	0	76
3831	1707	1198	0	75
3834	1709	1199	0	66
3837	1711	1199	0	65
3840	1713	1196	0	63
3843	1714	1195	0	61
3846	1714	1195	0	65
3849	1714	1196	0	67
3852	1714	1195	0	67
3855	1715	1195	0	63
3858	1716	1194	0	60
3861	1716	1192	0	58
3864	1717	1189	0	67
3867	1717	1186	0	68
3870	1716	1185	0	70
3873	1714	1182	0	70
3876	1713	1182	0	70
3879	1711	1181	0	81
3882	1711	1177	0	85
3885	1712	1176	0	86
3888	1712	1172	0	91
3891	1713	1171	0	95
3894	1713	1169	0	97
3897	1712	1169	0	99
3900	1712	1168	0	99
3903	1714	1167	0	106
3906	1716	1165	0	113
3909	1718	1165	0	120
3912	1720	1165	0	120
3915	1722	1164	0	127
3918	1723	1164	0	131
3921	1723	1164	0	131
3924	1723	1166	0	130
3927	1724	1166	0	132
3930	1726	1164	0	133
3933	1729	1164	0	134
3936	1729	1161	0	137
3939	1730	1160	0	137
3942	1731	1159	0	136
3945	1732	1158	0	136
3948	1732	1157	0	143
3951	1732	1157	0	150
3954	1733	1157	0	154
3957	1734	1157	0	157
3960	1735	1156	0	159
3963	1733	1153	0	166
3966	1734	1154	0	172
3969	1735	1153	0	179
3972	1738	1152	0	181
3975	1743	1151	0	182
3978	1747	1148	0	189
3981	1750	1149	0	189
3984	1750	1150	0	188
3987	1747	1150	0	187
3990	1748	1150	0	184
3993	1749	1149	0	191
3996	1749	1146	0	193
3999	1749	1144	0	199
4002	1751	1143	0	204
4005	1756	1136	0	211
4008	1755	1136	0	215
4011	1757	1138	0	216
4014	1760	1141	0	216
4017	1762	1143	0	220
4020	1761	1137	0	220
4023	1759	1136	0	223
4026	1758	1135	0	228
4029	1759	1134	0	226
4032	1760	1134	0	220
4035	1763	1136	0	211
4038	1764	1135	0	209
4041	1767	1132	0	205
4044	1768	1134	0	195
4047	1768	1135	0	191
4050	1764	1133	0	197
4053	1763	1133	0	203
4056	1762	1134	0	207
4059	1761	1134	0	209
4062	1761	1133	0	206
4065	1766	1132	0	205
4068	1767	1130	0	203
4071	1765	1129	0	213
4074	1763	1127	0	220
4077	1762	1129	0	222
4080	1760	1131	0	231
4083	1759	1130	0	237
4086	1756	1130	0	244
4089	1756	1128	0	249
4092	1755	1126	0	251
4095	1755	1126	0	257
4098	1755	1124	0	258
4101	1755	1124	0	257
4104	1755	1124	0	259
4107	1755	1122	0	261
4110	1755	1119	0	265
4113	1757	1112	0	269
4116	1755	1105	0	281
4119	1753	1102	0	280
4122	1751	1100	0	283
4125	1752	1101	0	286
4128	1756	1106	0	290
4131	1758	1112	0	286
4134	1760	1114	0	300
4137	1761	1116	0	295
4140	1763	1121	0	298
4143	1763	1125	0	294
4146	1765	1125	0	298
4149	1762	1125	0	305
4152	1760	1124	0	308
4155	1756	1122	0	312
4158	1753	1122	0	321
4161	1752	1123	0	328
4164	1751	1123	0	335
4167	1749	1123	0	333
4170	1747	1124	0	325
4173	1743	1123	0	330
4176	1744	1124	0	329
4179	1744	1124	0	324
4182	1744	1124	0	324
4185	1745	1122	0	321
4188	1745	1121	0	319
4191	1744	1121	0	319
4194	1745	1120	0	313
4197	1746	1117	0	302
4200	1746	1114	0	296
4203	1745	1112	0	296
4206	1744	1108	0	294
4209	1741	1106	0	293
4212	1739	1106	0	293
4215	1738	1104	0	291
4218	1738	1103	0	291
4221	1738	1103	0	288
4224	1740	1101	0	286
4227	1741	1101	0	288
4230	1740	1101	0	287
4233	1741	1101	0	284
4236	1743	1100	0	277
4239	1743	1096	0	270
4242	1743	1094	0	264
4245	1742	1094	0	258
4248	1741	1093	0	254
4251	1739	1092	0	255
4254	1738	1091	0	257
4257	1739	1092	0	256
4260	1738	1094	0	249
4263	1736	1096	0	253
4266	1736	1095	0	257
4269	1737	1095	0	256
4272	1736	1093	0	251
4275	1734	1094	0	247
4278	1733	1093	0	246
4281	1732	1094	0	246
4284	1732	1092	0	250
4287	1731	1088	0	254
4290	1731	1088	0	256
4293	1730	1081	0	270
4296	1730	1078	0	279
4299	1730	1076	0	283
4302	1729	1072	0	290
4305	1726	1069	0	292
4308	1726	1065	0	298
4311	1726	1062	0	300
4314	1724	1061	0	303
4317	1723	1057	0	310
4320	1720	1056	0	319
4323	1719	1056	0	321
4326	1721	1055	0	316
4329	1720	1054	0	316
4332	1719	1054	0	323
4335	1718	1054	0	320
4338	1717	1053	0	319
4341	1715	1051	0	317
4344	1713	1049	0	317
4347	1711	1045	0	309
4350	1708	1042	0	314
4353	1706	1041	0	316
4356	1703	1040	0	317
4359	1700	1038	0	316
4362	1698	1036	0	308
4365	1696	1035	0	309
4368	1695	1033	0	307
4371	1693	1032	0	309
4374	1692	1028	0	306
4377	1690	1022	0	302
4380	1684	1018	0	311
4383	1678	1017	0	306
4386	1678	1015	0	304
4389	1681	1018	0	299
4392	1682	1020	0	294
4395	1684	1019	0	294
4398	1687	1021	0	308
4401	1688	1020	0	318
4404	1687	1020	0	319
4407	1687	1021	0	320
4410	1686	1024	0	330
4413	1687	1025	0	337
4416	1686	1028	0	342
4419	1689	1029	0	334
4422	1689	1028	0	333
4425	1687	1028	0	332
4428	1687	1028	0	331
4431	1687	1027	0	330
4434	1688	1027	0	328
4437	1688	1027	0	324
4440	1686	1027	0	328
4443	1685	1027	0	327
4446	1685	1027	0	329
4449	1682	1027	0	335
4452	1680	1026	0	336
4455	1676	1024	0	330
4458	1675	1024	0	337
4461	1674	1024	0	339
4464	1671	1024	0	343
4467	1668	1022	0	340
4470	1665	1020	0	342
4473	1665	1020	0	343
4476	1665	1020	0	345
4479	1665	1019	0	346
4482	1664	1018	0	345
4485	1663	1017	0	345
4488	1662	1017	0	339
4491	1660	1018	0	337
4494	1659	1019	0	332
4497	1659	1019	0	330
4500	1662	1019	0	327
4503	1669	1021	0	320
4506	1670	1022	0	313
4509	1674	1023	0	300
4512	1677	1023	0	294
4515	1676	1023	0	288
4518	1672	1023	0	287
4521	1670	1022	0	286
4524	1670	1023	0	287
4527	1671	1023	0	292
4530	1674	1023	0	293
4533	1675	1024	0	297
4536	1674	1022	0	296
4539	1674	1019	0	290
4542	1674	1017	0	288
4545	1673	1016	0	290
4548	1672	1014	0	288
4551	1670	1012	0	293
4554	1666	1011	0	292
4557	1663	1009	0	294
4560	1660	1007	0	295
4563	1659	1006	0	298
4566	1658	1005	0	303
4569	1658	1004	0	301
4572	1657	1003	0	300
4575	1657	1003	0	296
4578	1660	1004	0	298
4581	1658	1003	0	299
4584	1657	1002	0	302
4587	1656	1003	0	310
4590	1656	1003	0	312
4593	1654	1002	0	312
4596	1652	1001	0	304
4599	1652	1001	0	305
4602	1652	1002	0	304
4605	1656	1007	0	301
4608	1660	1012	0	297
4611	1660	1014	0	303
4614	1661	1016	0	301
4617	1660	1016	0	302
4620	1660	1016	0	300
4623	1662	1018	0	308
4626	1663	1021	0	307
4629	1663	1022	0	310
4632	1665	1023	0	313
4635	1667	1024	0	317
4638	1669	1027	0	324
4641	1666	1029	0	330
4644	1671	1030	0	324
4647	1674	1030	0	328
4650	1675	1029	0	323
4653	1673	1029	0	325
4656	1671	1028	0	326
4659	1670	1029	0	327
4662	1665	1029	0	328
4665	1664	1027	0	330
4668	1662	1027	0	332
4671	1663	1027	0	332
4674	1662	1027	0	335
4677	1662	1027	0	336
4680	1664	1029	0	334
4683	1667	1031	0	335
4686	1671	1033	0	330
4689	1673	1032	0	317
4692	1676	1033	0	317
4695	1676	1035	0	314
4698	1676	1036	0	321
4701	1675	1035	0	324
4704	1671	1035	0	322
4707	1668	1035	0	326
4710	1667	1034	0	327
4713	1667	1034	0	329
4716	1667	1034	0	327
4719	1667	1033	0	324
4722	1667	1033	0	325
4725	1664	1031	0	324
4728	1661	1028	0	321
4731	1661	1027	0	319
4734	1660	1026	0	318
4737	1661	1026	0	316
4740	1661	1026	0	314
4743	1662	1026	0	309
4746	1667	1026	0	299
4749	1667	1026	0	295
4752	1668	1027	0	283
4755	1667	1028	0	281
4758	1669	1025	0	278
4761	1669	1026	0	273
4764	1667	1026	0	271
4767	1666	1024	0	270
4770	1664	1025	0	264
4773	1663	1025	0	263
4776	1663	1024	0	265
4779	1663	1024	0	263
4782	1663	1025	0	262
4785	1665	1025	0	264
4788	1666	1025	0	265
4791	1666	1024	0	265
4794	1667	1023	0	262
4797	1667	1024	0	266
4800	1667	1025	0	264
4803	1665	1029	0	258
4806	1666	1031	0	256
4809	1668	1032	0	261
4812	1668	1032	0	268
4815	1668	1032	0	269
4818	1668	1029	0	268
4821	1669	1028	0	267
4824	1669	1025	0	270
4827	1669	1025	0	274
4830	1670	1024	0	275
4833	1671	1020	0	280
4836	1671	1018	0	284
4839	1671	1016	0	288
4842	1673	1016	0	296
4845	1677	1018	0	297
4848	1678	1018	0	298
4851	1676	1016	0	293
4854	1674	1014	0	291
4857	1674	1014	0	289
4860	1674	1014	0	291
4863	1674	1015	0	291
4866	1675	1015	0	282
4869	1677	1016	0	275
4872	1678	1014	0	272
4875	1678	1011	0	269
4878	1679	1009	0	264
4881	1680	1006	0	258
4884	1679	1005	0	254
4887	1678	1003	0	252
4890	1678	1002	0	248
4893	1678	1002	0	249
4896	1678	1003	0	247
4899	1676	1005	0	251
4902	1676	1006	0	253
4905	1675	1007	0	252
4908	1675	1005	0	254
4911	1674	1003	0	248
4914	1674	1001	0	251
4917	1675	998	0	251
4920	1675	997	0	251
4923	1677	994	0	251
4926	1679	989	0	249
4929	1683	984	0	250
4932	1685	982	0	248
4935	1685	980	0	244
4938	1686	980	0	243
4941	1686	979	0	246
4944	1686	978	0	249
4947	1685	977	0	252
4950	1685	976	0	253
4953	1685	976	0	253
4956	1685	976	0	252
4959	1686	976	0	248
4962	1686	975	0	247
4965	1686	975	0	248
4968	1686	975	0	251
4971	1688	973	0	247
4974	1688	975	0	245
4977	1686	976	0	239
4980	1684	978	0	233
4983	1681	980	0	231
4986	1680	980	0	225
4989	1678	983	0	224
4992	1678	984	0	219
4995	1677	984	0	216
4998	1675	985	0	208
5001	1672	987	0	201
5004	1672	988	0	197
5007	1672	985	0	199
5010	1672	984	0	199
5013	1673	984	0	196
5016	1673	983	0	189
5019	1674	983	0	190
5022	1674	982	0	190
5025	1675	983	0	188
5028	1673	984	0	189
5031	1674	983	0	187
5034	1676	982	0	191
5037	1674	983	0	193
5040	1671	984	0	192
5043	1673	983	0	188
5046	1673	985	0	193
5049	1674	985	0	193
5052	1671	986	0	193
5055	1669	987	0	196
5058	1667	988	0	198
5061	1669	989	0	201
5064	1668	991	0	208
5067	1667	990	0	203
5070	1666	989	0	205
5073	1665	988	0	208
5076	1667	985	0	214
5079	1667	982	0	220
5082	1667	980	0	223
5085	1666	979	0	230
5088	1666	976	0	240
5091	1664	972	0	245
5094	1663	971	0	258
5097	1662	970	0	274
5100	1662	969	0	277
5103	1662	968	0	277
5106	1661	968	0	279
5109	1661	967	0	279
5112	1659	965	0	278
5115	1659	965	0	277
5118	1659	965	0	274
5121	1659	961	0	275
5124	1658	959	0	277
5127	1657	956	0	277
5130	1654	954	0	278
5133	1652	952	0	277
5136	1652	950	0	275
5139	1651	949	0	272
5142	1651	947	0	270
5145	1652	945	0	269
5148	1653	942	0	268
5151	1655	939	0	264
5154	1656	939	0	267
5157	1656	937	0	266
5160	1656	937	0	270
5163	1655	937	0	276
5166	1655	938	0	284
5169	1656	940	0	287
5172	1656	942	0	290
5175	1656	943	0	293
5178	1656	944	0	293
5181	1655	945	0	290
5184	1654	944	0	291
5187	1653	943	0	292
5190	1654	942	0	284
5193	1654	938	0	278
5196	1654	935	0	273
5199	1654	934	0	273
5202	1655	930	0	276
5205	1655	927	0	273
5208	1654	927	0	276
5211	1654	924	0	277
5214	1653	925	0	271
5217	1653	926	0	267
5220	1653	929	0	264
5223	1655	934	0	249
5226	1655	935	0	246
5229	1654	935	0	250
5232	1655	935	0	253
5235	1655	934	0	253
5238	1656	932	0	254
5241	1657	931	0	249
5244	1656	930	0	249
5247	1657	928	0	248
5250	1657	927	0	252
5253	1657	928	0	250
5256	1660	930	0	258
5259	1659	930	0	260
5262	1658	930	0	264
5265	1658	931	0	263
5268	1658	931	0	264
5271	1658	932	0	262
5274	1658	932	0	263
5277	1658	933	0	263
5280	1657	933	0	263
5283	1657	932	0	263
5286	1657	932	0	262
5289	1657	933	0	263
5292	1657	933	0	267
5295	1658	932	0	276
5298	1658	932	0	281
5301	1658	933	0	279
5304	1657	933	0	271
5307	1661	932	0	265
5310	1662	934	0	262
5313	1662	933	0	262
5316	1664	933	0	259
5319	1661	931	0	256
5322	1663	931	0	258
5325	1664	931	0	254
5328	1664	932	0	253
5331	1665	931	0	254
5334	1665	931	0	257
5337	1666	930	0	260
5340	1665	930	0	262
5343	1665	929	0	263
5346	1664	928	0	264
5349	1664	927	0	265
5352	1664	927	0	266
5355	1666	930	0	267
5358	1667	931	0	271
5361	1664	934	0	275
5364	1662	933	0	277
5367	1662	932	0	280
5370	1662	931	0	284
5373	1662	930	0	292
5376	1662	931	0	294
5379	1661	931	0	297
5382	1662	931	0	294
5385	1662	930	0	292
5388	1661	929	0	292
5391	1660	930	0	291
5394	1660	929	0	292
5397	1660	927	0	288
5400	1660	927	0	294
5403	1659	927	0	301
5406	1660	926	0	303
5409	1660	926	0	303
5412	1661	925	0	306
5415	1662	922	0	305
5418	1663	920	0	312
5421	1664	919	0	318
5424	1665	918	0	318
5427	1665	918	0	323
5430	1666	918	0	324
5433	1669	919	0	326
5436	1673	920	0	351
5439	1673	923	0	359
5442	1674	924	0	1
5445	1674	924	0	3
5448	1676	923	0	3
5451	1674	924	0	9
5454	1673	924	0	10
5457	1671	921	0	10
5460	1670	920	0	17
5463	1669	921	0	21
5466	1669	923	0	25
5469	1668	925	0	27
5472	1669	925	0	31
5475	1669	927	0	37
5478	1669	927	0	36
5481	1670	927	0	39
5484	1669	928	0	41
5487	1669	928	0	39
5490	1668	926	0	29
5493	1666	927	0	27
5496	1665	928	0	25
5499	1663	929	0	25
5502	1662	931	0	24
5505	1661	931	0	27
5508	1659	931	0	29
5511	1656	932	0	26
5514	1655	934	0	29
5517	1654	937	0	29
5520	1653	938	0	29
5523	1654	937	0	34
5526	1653	938	0	34
5529	1650	938	0	30
5532	1649	940	0	31
5535	1648	942	0	38
5538	1647	943	0	34
5541	1647	944	0	33
5544	1646	943	0	28
5547	1644	942	0	26
5550	1641	943	0	27
5553	1641	943	0	28
5556	1645	940	0	28
5559	1649	939	0	22
5562	1650	938	0	23
5565	1651	938	0	23
5568	1652	937	0	18
5571	1652	937	0	11
5574	1653	936	0	9
5577	1660	935	0	4
5580	1665	934	0	0
5583	1666	932	0	1
5586	1666	931	0	0
5589	1663	931	0	1
5592	1661	930	0	0
5595	1660	930	0	1
5598	1656	930	0	358
5601	1652	930	0	357
5604	1649	931	0	354
5607	1645	931	0	1
5610	1643	931	0	359
5613	1639	932	0	0
5616	1638	930	0	354
5619	1637	929	0	353
5622	1637	930	0	354
5625	1636	930	0	354
5628	1636	930	0	352
5631	1634	929	0	350
5634	1634	929	0	348
5637	1635	928	0	351
5640	1634	929	0	350
5643	1633	928	0	349
5646	1631	928	0	351
5649	1630	928	0	352
5652	1627	928	0	351
5655	1625	927	0	355
5658	1622	925	0	345
5661	1616	925	0	341
5664	1607	925	0	349
5667	1602	924	0	348
5670	1600	923	0	349
5673	1600	924	0	347
5676	1601	924	0	349
5679	1600	924	0	349
5682	1600	924	0	347
5685	1600	924	0	342
5688	1599	926	0	344
5691	1600	925	0	340
5694	1598	924	0	345
5697	1597	924	0	347
5700	1596	923	0	350
5703	1596	922	0	355
5706	1594	922	0	354
5709	1593	922	0	353
5712	1594	921	0	355
5715	1593	921	0	358
5718	1594	920	0	0
5721	1590	921	0	358
5724	1587	922	0	359
5727	1586	920	0	357
5730	1587	920	0	4
5733	1586	920	0	3
5736	1586	921	0	4
5739	1586	920	0	6
5742	1585	921	0	3
5745	1585	922	0	3
5748	1584	921	0	3
5751	1584	921	0	10
5754	1583	921	0	12
5757	1584	921	1	359
5760	1584	921	1	344
5763	1584	921	1	342
5766	1584	921	1	349
5769	1584	921	1	29
5772	1584	921	1	25
5775	1584	921	1	23
5778	1584	921	1	30
5781	1583	921	1	36
5784	1583	921	1	15
5787	1583	921	1	36
5790	1583	921	1	24
5793	1583	921	1	13
5796	1583	921	1	10
5799	1583	921	1	52
5802	1583	921	1	340
5805	1583	922	1	318
5808	1583	922	1	305
5811	1583	922	1	304
5814	1583	923	1	315
5817	1583	923	1	312
5820	1583	922	1	27
5823	1583	922	1	9
5826	1583	922	1	37
5829	1583	922	1	22
5832	1583	922	1	51
5835	1582	921	1	336
5838	1582	921	1	59
5841	1583	922	1	302
5844	1583	922	1	16
5847	1583	922	1	44
5850	1584	922	1	30
5853	1584	922	1	30
5856	1583	922	1	30
5859	1582	921	1	19
5862	1582	921	1	15
5865	1582	920	1	33
5868	1582	920	1	34
5871	1583	921	1	61
5874	1582	920	1	42
5877	1583	921	1	49
5880	1583	921	1	59
5883	1583	921	1	64
5886	1583	921	1	65
5889	1583	921	1	71
5892	1583	921	1	81
5895	1583	921	1	60
5898	1583	921	1	56
5901	1583	922	1	320
5904	1583	922	1	306
5907	1583	921	1	76
5910	1583	921	1	60
5913	1582	921	1	50
5916	1583	920	1	54
5919	1583	921	1	53
5922	1584	921	1	52
5925	1584	921	1	44
5928	1583	921	1	48
5931	1582	921	1	56
5934	1582	922	1	28
5937	1582	921	1	9
5940	1582	921	1	32
5943	1582	921	1	69
5946	1582	921	1	62
5949	1582	921	1	53
5952	1582	921	1	25
5955	1582	921	1	71
5958	1582	921	1	7
5961	1582	921	1	20
5964	1582	921	1	7
5967	1582	921	1	356
5970	1582	921	1	342
5973	1582	921	1	338
5976	1582	922	1	358
5979	1582	922	1	358
5982	1582	922	1	335
5985	1582	922	1	342
5988	1582	922	1	340
5991	1582	922	1	338
5994	1583	922	1	317
5997	1583	922	1	329
6000	1583	922	1	345
6003	1582	922	1	351
6006	1583	921	1	359
6009	1582	921	1	275
6012	1582	922	1	63
[truncated: 977 more rows]
