# Supplementary material for: Markerless tracking of an entire honey bee colony
Source: Nat Commun. 2021 Mar 19;12:1733. doi: 10.1038/s41467-021-21769-1 (PMC7979864; doi:10.1038/s41467-021-21769-1)
Supplement: Supplementary file 4 — Description of Additional Supplementary Files [file 41467_2021_21769_MOESM4_ESM.zip › raw_source/fig_5_sup_fig_21_22/S1_trajectories/000904.txt]

0	541	583	0	4
3	541	583	0	4
6	541	583	0	5
9	540	583	0	4
12	540	583	0	5
15	541	583	0	4
18	541	583	0	4
21	541	583	0	4
24	541	583	0	3
27	541	583	0	3
30	541	583	0	4
33	541	583	0	4
36	541	583	0	4
39	541	583	0	4
42	541	583	0	4
45	541	583	0	4
48	541	583	0	4
51	541	583	0	3
54	541	583	0	3
57	541	583	0	4
60	541	583	0	3
63	541	583	0	4
66	541	583	0	3
69	541	583	0	3
72	541	583	0	3
75	541	583	0	3
78	540	583	0	3
81	540	583	0	3
84	541	583	0	4
87	541	583	0	3
90	541	583	0	3
93	540	583	0	3
96	540	583	0	3
99	540	583	0	4
102	540	583	0	3
105	540	583	0	3
108	540	583	0	3
111	540	583	0	3
114	540	583	0	3
117	540	583	0	3
120	540	583	0	3
123	540	583	0	3
126	540	583	0	3
129	540	583	0	3
132	540	583	0	4
135	541	583	0	4
138	541	583	0	3
141	540	583	0	3
144	540	583	0	3
147	541	583	0	3
150	541	583	0	3
153	541	583	0	3
156	541	583	0	3
159	541	583	0	4
162	541	583	0	4
165	541	583	0	3
168	541	583	0	3
171	541	583	0	3
174	541	583	0	3
177	541	583	0	3
180	541	583	0	4
183	541	583	0	3
186	541	583	0	3
189	541	583	0	3
192	541	583	0	4
195	541	583	0	3
198	541	583	0	4
201	541	583	0	3
204	541	583	0	3
207	541	583	0	3
210	541	583	0	3
213	541	583	0	4
216	541	583	0	3
219	541	583	0	3
222	541	583	0	4
225	541	583	0	3
228	541	583	0	4
231	541	583	0	4
234	541	583	0	4
237	541	583	0	4
240	541	583	0	4
243	541	583	0	4
246	541	583	0	4
249	541	583	0	4
252	541	583	0	4
255	541	583	0	4
258	541	583	0	4
261	541	583	0	4
264	541	583	0	4
267	541	583	0	4
270	541	583	0	4
273	541	583	0	4
276	541	583	0	3
279	541	583	0	4
282	541	583	0	4
285	541	583	0	4
288	541	583	0	4
291	541	583	0	4
294	541	583	0	4
297	541	583	0	4
300	541	583	0	4
303	541	583	0	4
306	541	583	0	4
309	541	583	0	4
312	541	583	0	3
315	541	583	0	4
318	541	583	0	4
321	541	583	0	3
324	541	583	0	3
327	541	583	0	3
330	541	583	0	2
333	541	583	0	3
336	541	583	0	3
339	541	583	0	3
342	541	583	0	3
345	541	583	0	3
348	541	583	0	3
351	541	583	0	3
354	541	583	0	3
357	541	583	0	3
360	541	583	0	3
363	541	583	0	2
366	541	583	0	3
369	541	583	0	3
372	541	583	0	3
375	541	583	0	3
378	541	583	0	2
381	541	583	0	3
384	541	583	0	3
387	541	583	0	3
390	541	583	0	3
393	541	583	0	3
396	541	583	0	3
399	541	583	0	2
402	541	583	0	3
405	541	583	0	2
408	541	583	0	2
411	541	583	0	2
414	541	583	0	3
417	541	583	0	3
420	541	583	0	3
423	541	583	0	3
426	541	583	0	3
429	541	583	0	3
432	541	583	0	2
435	541	583	0	3
438	541	583	0	3
441	541	583	0	3
444	541	583	0	2
447	541	583	0	3
450	541	583	0	3
453	541	583	0	3
456	541	583	0	3
459	541	583	0	2
462	541	583	0	3
465	541	583	0	3
468	541	583	0	3
471	541	583	0	3
474	541	583	0	3
477	541	583	0	3
480	542	583	0	3
483	542	583	0	3
486	542	583	0	3
489	542	583	0	3
492	542	584	0	3
495	542	583	0	3
498	542	583	0	3
501	542	583	0	3
504	542	584	0	3
507	542	584	0	3
510	542	583	0	2
513	542	584	0	2
516	542	584	0	2
519	542	584	0	2
522	542	584	0	3
525	542	584	0	3
528	542	584	0	3
531	542	584	0	2
534	542	584	0	2
537	542	584	0	3
540	542	584	0	2
543	542	584	0	2
546	542	584	0	3
549	542	584	0	2
552	542	584	0	3
555	542	584	0	3
558	542	584	0	3
561	542	584	0	2
564	542	584	0	2
567	542	584	0	3
570	542	584	0	3
573	542	584	0	3
576	542	584	0	3
579	542	584	0	4
582	542	584	0	3
585	542	584	0	3
588	542	584	0	3
591	542	584	0	3
594	542	584	0	3
597	542	584	0	3
600	542	584	0	3
603	542	584	0	3
606	542	584	0	3
609	542	584	0	3
612	542	584	0	3
615	542	584	0	3
618	542	584	0	3
621	542	584	0	4
624	542	584	0	5
627	542	584	0	4
630	542	584	0	4
633	542	584	0	4
636	542	584	0	4
639	542	584	0	4
642	542	584	0	4
645	542	585	0	5
648	542	584	0	3
651	543	585	0	4
654	543	585	0	4
657	543	585	0	4
660	543	585	0	4
663	543	585	0	4
666	543	585	0	5
669	542	585	0	3
672	543	585	0	4
675	543	585	0	4
678	543	585	0	4
681	543	585	0	4
684	543	585	0	3
687	543	585	0	3
690	543	585	0	3
693	543	585	0	3
696	543	585	0	4
699	543	585	0	4
702	543	585	0	4
705	543	585	0	4
708	543	585	0	3
711	543	585	0	4
714	543	585	0	5
717	543	585	0	4
720	543	585	0	3
723	543	585	0	4
726	543	586	0	4
729	543	586	0	4
732	543	586	0	3
735	543	586	0	4
738	543	586	0	5
741	544	586	0	4
744	544	586	0	4
747	543	586	0	4
750	543	586	0	4
753	543	586	0	4
756	543	586	0	5
759	543	586	0	4
762	543	586	0	4
765	543	586	0	4
768	543	586	0	4
771	543	586	0	4
774	543	586	0	4
777	543	586	0	4
780	543	585	0	3
783	543	585	0	3
786	543	585	0	3
789	543	585	0	3
792	543	585	0	2
795	543	585	0	3
798	543	585	0	2
801	543	585	0	2
804	543	585	0	2
807	543	585	0	2
810	543	585	0	2
813	543	585	0	2
816	543	585	0	2
819	543	585	0	3
822	543	585	0	3
825	543	585	0	2
828	543	585	0	2
831	543	585	0	3
834	543	585	0	3
837	543	585	0	3
840	543	585	0	2
843	543	585	0	2
846	543	585	0	3
849	543	585	0	2
852	543	585	0	2
855	543	585	0	2
858	543	585	0	4
861	543	585	0	3
864	543	585	0	2
867	543	585	0	2
870	543	585	0	2
873	543	585	0	2
876	543	585	0	2
879	543	585	0	0
882	543	585	0	1
885	543	585	0	0
888	543	585	0	1
891	543	585	0	1
894	543	585	0	1
897	543	585	0	1
900	543	585	0	1
903	543	585	0	2
906	543	585	0	1
909	543	585	0	1
912	543	585	0	0
915	543	585	0	1
918	543	585	0	0
921	543	585	0	0
924	543	585	0	0
927	543	585	0	1
930	543	585	0	0
933	543	585	0	0
936	543	585	0	0
939	543	585	0	0
942	543	585	0	1
945	543	585	0	0
948	543	585	0	2
951	543	585	0	1
954	543	585	0	1
957	543	585	0	0
960	543	585	0	1
963	543	585	0	0
966	543	585	0	0
969	543	585	0	1
972	543	585	0	0
975	543	585	0	2
978	543	585	0	1
981	543	585	0	2
984	543	585	0	0
987	543	585	0	1
990	543	585	0	1
993	543	585	0	1
996	543	585	0	0
999	543	585	0	1
1002	543	585	0	1
1005	543	585	0	1
1008	543	585	0	1
1011	543	585	0	1
1014	543	585	0	1
1017	543	585	0	1
1020	543	585	0	1
1023	543	585	0	1
1026	543	585	0	1
1029	543	585	0	0
1032	543	585	0	0
1035	543	585	0	1
1038	543	585	0	1
1041	543	585	0	1
1044	543	585	0	0
1047	543	585	0	0
1050	543	585	0	2
1053	543	585	0	0
1056	543	585	0	1
1059	543	585	0	2
1062	543	585	0	0
1065	543	585	0	1
1068	543	585	0	2
1071	543	585	0	1
1074	543	585	0	1
1077	543	585	0	1
1080	543	585	0	1
1083	543	585	0	1
1086	543	585	0	2
1089	543	585	0	0
1092	543	585	0	1
1095	543	585	0	0
1098	543	585	0	0
1101	543	585	0	1
1104	543	585	0	1
1107	543	585	0	1
1110	543	585	0	1
1113	543	585	0	1
1116	543	585	0	1
1119	543	585	0	1
1122	543	585	0	1
1125	543	585	0	0
1128	543	585	0	0
1131	543	585	0	1
1134	543	585	0	0
1137	544	585	0	1
1140	544	585	0	2
1143	544	585	0	359
1146	544	586	0	2
1149	544	586	0	2
1152	544	586	0	2
1155	545	586	0	4
1158	545	586	0	4
1161	545	586	0	3
1164	545	586	0	4
1167	545	586	0	4
1170	545	586	0	3
1173	545	586	0	3
1176	545	586	0	3
1179	545	586	0	4
1182	545	586	0	2
1185	545	586	0	3
1188	545	586	0	3
1191	545	586	0	3
1194	545	586	0	3
1197	545	586	0	3
1200	545	586	0	3
1203	545	586	0	2
1206	545	586	0	3
1209	545	586	0	3
1212	545	586	0	3
1215	545	586	0	3
1218	545	586	0	3
1221	545	586	0	3
1224	545	586	0	2
1227	545	586	0	3
1230	545	586	0	3
1233	545	586	0	3
1236	545	586	0	2
1239	545	586	0	2
1242	545	586	0	2
1245	545	586	0	3
1248	545	586	0	2
1251	545	586	0	3
1254	545	586	0	3
1257	545	586	0	3
1260	545	586	0	4
1263	545	586	0	4
1266	545	586	0	4
1269	545	586	0	3
1272	545	586	0	3
1275	545	586	0	3
1278	545	586	0	3
1281	545	586	0	3
1284	545	586	0	4
1287	545	586	0	3
1290	545	586	0	3
1293	545	586	0	3
1296	545	586	0	3
1299	545	586	0	3
1302	545	586	0	3
1305	545	586	0	3
1308	545	586	0	3
1311	545	586	0	3
1314	545	586	0	3
1317	545	586	0	2
1320	545	586	0	2
1323	545	586	0	2
1326	545	586	0	2
1329	545	586	0	2
1332	545	586	0	3
1335	545	586	0	3
1338	545	586	0	2
1341	545	586	0	3
1344	545	586	0	2
1347	545	586	0	3
1350	545	586	0	2
1353	545	586	0	3
1356	545	586	0	3
1359	545	586	0	3
1362	545	586	0	3
1365	545	586	0	3
1368	545	586	0	2
1371	545	586	0	3
1374	545	586	0	3
1377	545	586	0	2
1380	545	586	0	3
1383	545	586	0	3
1386	545	586	0	3
1389	545	586	0	3
1392	545	586	0	2
1395	545	586	0	2
1398	545	586	0	2
1401	545	586	0	2
1404	545	586	0	2
1407	545	586	0	2
1410	545	586	0	2
1413	545	586	0	2
1416	545	586	0	2
1419	545	586	0	2
1422	545	586	0	2
1425	545	586	0	2
1428	545	586	0	3
1431	545	586	0	3
1434	545	586	0	3
1437	545	586	0	2
1440	545	586	0	2
1443	545	586	0	2
1446	545	586	0	2
1449	545	586	0	3
1452	545	586	0	2
1455	545	586	0	2
1458	545	586	0	2
1461	545	586	0	2
1464	545	586	0	2
1467	545	586	0	3
1470	545	586	0	3
1473	545	586	0	3
1476	545	586	0	2
1479	545	586	0	3
1482	545	586	0	3
1485	545	586	0	2
1488	545	586	0	2
1491	545	586	0	2
1494	545	586	0	2
1497	545	586	0	2
1500	545	586	0	2
1503	545	586	0	2
1506	545	586	0	2
1509	545	586	0	3
1512	545	586	0	2
1515	545	586	0	2
1518	545	586	0	2
1521	545	586	0	2
1524	545	586	0	2
1527	545	586	0	2
1530	545	586	0	2
1533	545	586	0	2
1536	545	586	0	2
1539	545	586	0	2
1542	545	586	0	2
1545	545	586	0	2
1548	545	586	0	2
1551	545	586	0	2
1554	545	586	0	2
1557	545	586	0	2
1560	545	586	0	2
1563	545	586	0	2
1566	545	586	0	2
1569	545	586	0	2
1572	545	586	0	2
1575	545	586	0	2
1578	545	586	0	2
1581	545	586	0	2
1584	545	586	0	2
1587	545	586	0	2
1590	545	586	0	2
1593	545	586	0	2
1596	545	586	0	2
1599	545	586	0	2
1602	545	586	0	2
1605	545	586	0	2
1608	545	586	0	2
1611	545	586	0	2
1614	545	586	0	3
1617	545	586	0	3
1620	545	586	0	2
1623	545	586	0	2
1626	545	586	0	2
1629	545	586	0	2
1632	544	586	0	2
1635	545	586	0	1
1638	544	586	0	1
1641	545	586	0	2
1644	545	586	0	2
1647	545	586	0	1
1650	545	586	0	1
1653	545	586	0	2
1656	545	586	0	2
1659	545	586	0	2
1662	545	586	0	2
1665	545	586	0	2
1668	545	586	0	3
1671	545	586	0	2
1674	545	586	0	2
1677	545	586	0	2
1680	545	586	0	2
1683	545	586	0	0
1686	545	586	0	359
1689	544	586	0	358
1692	544	586	0	357
1695	544	585	0	356
1698	544	586	0	359
1701	543	586	0	359
1704	543	586	0	357
1707	544	586	0	357
1710	544	586	0	358
1713	544	586	0	359
1716	543	586	0	357
1719	543	586	0	358
1722	543	586	0	0
1725	544	586	0	0
1728	544	586	0	359
1731	544	586	0	359
1734	544	586	0	359
1737	544	586	0	359
1740	544	586	0	359
1743	544	586	0	358
1746	544	586	0	359
1749	544	586	0	358
1752	544	586	0	359
1755	544	586	0	358
1758	544	586	0	359
1761	544	586	0	358
1764	544	586	0	358
1767	544	586	0	358
1770	544	586	0	357
1773	544	586	0	358
1776	544	586	0	357
1779	544	586	0	359
1782	544	586	0	359
1785	544	586	0	0
1788	544	586	0	0
1791	544	586	0	358
1794	544	586	0	359
1797	544	586	0	359
1800	544	586	0	358
1803	544	586	0	358
1806	544	586	0	358
1809	544	586	0	359
1812	544	586	0	358
1815	544	586	0	358
1818	544	586	0	359
1821	544	586	0	358
1824	544	586	0	358
1827	544	586	0	358
1830	544	586	0	358
1833	544	586	0	359
1836	544	587	0	359
1839	544	586	0	359
1842	544	586	0	358
1845	544	586	0	359
1848	544	587	0	359
1851	544	587	0	358
1854	544	587	0	359
1857	544	586	0	358
1860	544	587	0	358
1863	544	587	0	359
1866	544	587	0	359
1869	544	587	0	0
1872	544	587	0	0
1875	544	587	0	1
1878	544	587	0	1
1881	544	586	0	0
1884	544	586	0	1
1887	544	586	0	1
1890	544	587	0	0
1893	544	587	0	0
1896	544	587	0	0
1899	544	587	0	0
1902	544	586	0	359
1905	544	587	0	0
1908	544	587	0	359
1911	544	586	0	0
1914	544	586	0	359
1917	544	586	0	359
1920	544	586	0	359
1923	544	586	0	358
1926	544	586	0	358
1929	543	586	0	358
1932	544	586	0	359
1935	544	586	0	358
1938	543	586	0	357
1941	543	586	0	358
1944	544	586	0	358
1947	543	586	0	357
1950	544	586	0	358
1953	544	585	0	358
1956	544	585	0	357
1959	544	584	0	356
1962	544	584	0	355
1965	545	583	0	357
1968	544	583	0	357
1971	545	581	0	354
1974	545	580	0	355
1977	545	579	0	352
1980	544	578	0	348
1983	546	577	0	344
1986	546	576	0	337
1989	546	576	0	337
1992	547	576	0	336
1995	547	576	0	335
1998	548	576	0	335
2001	550	576	0	332
2004	550	576	0	331
2007	550	574	0	327
2010	549	574	0	327
2013	550	574	0	326
2016	550	573	0	325
2019	550	574	0	326
2022	550	574	0	326
2025	551	574	0	326
2028	551	574	0	328
2031	551	574	0	328
2034	551	574	0	327
2037	551	574	0	326
2040	552	574	0	321
2043	552	574	0	317
2046	552	575	0	316
2049	552	575	0	318
2052	551	576	0	316
2055	551	577	0	308
2058	551	577	0	310
2061	550	577	0	311
2064	551	576	0	310
2067	551	576	0	303
2070	552	576	0	303
2073	552	574	0	302
2076	554	576	0	309
2079	551	575	0	300
2082	551	576	0	293
2085	550	576	0	290
2088	551	577	0	294
2091	552	576	0	301
2094	554	575	0	303
2097	554	575	0	302
2100	554	574	0	302
2103	554	574	0	304
2106	554	574	0	304
2109	554	576	0	307
2112	553	577	0	310
2115	552	577	0	310
2118	552	578	0	309
2121	550	575	0	312
2124	550	572	0	317
2127	551	573	0	317
2130	552	572	0	319
2133	549	570	0	324
2136	549	572	0	328
2139	548	573	0	333
2142	547	575	0	338
2145	548	578	0	336
2148	548	580	0	339
2151	548	583	0	348
2154	548	587	0	354
2157	548	587	0	356
2160	548	588	0	356
2163	548	588	0	355
2166	548	588	0	355
2169	547	588	0	355
2172	546	588	0	356
2175	546	588	0	359
2178	545	587	0	358
2181	545	587	0	358
2184	545	587	0	357
2187	545	587	0	358
2190	544	587	0	358
2193	544	588	0	0
2196	545	588	0	4
2199	543	586	0	10
2202	542	585	0	12
2205	542	585	0	13
2208	542	585	0	15
2211	539	585	0	16
2214	539	584	0	17
2217	537	584	0	16
2220	535	584	0	14
2223	535	585	0	15
2226	535	585	0	16
2229	535	585	0	17
2232	534	585	0	18
2235	534	585	0	19
2238	534	585	0	20
2241	534	585	0	20
2244	535	585	0	19
2247	535	585	0	20
2250	535	585	0	19
2253	535	585	0	18
2256	535	585	0	19
2259	534	585	0	19
2262	534	583	0	19
2265	537	582	0	9
2268	538	580	0	7
2271	538	580	0	9
2274	540	579	0	6
2277	540	579	0	9
2280	540	579	0	7
2283	540	578	0	7
2286	541	579	0	8
2289	540	579	0	9
2292	541	579	0	7
2295	540	579	0	6
2298	540	579	0	3
2301	541	579	0	4
2304	542	579	0	3
2307	542	579	0	2
2310	542	578	0	4
2313	543	578	0	2
2316	543	578	0	2
2319	543	578	0	2
2322	542	578	0	4
2325	542	577	0	5
2328	541	576	0	11
2331	538	577	0	18
2334	538	576	0	18
2337	541	575	0	13
2340	541	574	0	9
2343	541	573	0	9
2346	541	573	0	11
2349	540	573	0	12
2352	540	572	0	11
2355	540	572	0	10
2358	540	572	0	10
2361	540	572	0	13
2364	540	572	0	15
2367	539	572	0	19
2370	538	572	0	25
2373	538	573	0	33
2376	537	573	0	32
2379	536	574	0	33
2382	536	574	0	32
2385	536	573	0	31
2388	536	573	0	31
2391	536	573	0	33
2394	537	573	0	35
2397	538	573	0	37
2400	538	574	0	40
2403	538	574	0	39
2406	538	574	0	37
2409	539	574	0	32
2412	541	573	0	31
2415	543	571	0	22
2418	544	570	0	25
2421	543	571	0	27
2424	543	571	0	28
2427	543	571	0	29
2430	543	570	0	30
2433	543	570	0	27
2436	544	569	0	19
2439	544	569	0	17
2442	544	569	0	17
2445	544	570	0	15
2448	544	570	0	16
2451	544	571	0	19
2454	543	573	0	25
2457	542	576	0	30
2460	541	577	0	31
2463	538	577	0	30
2466	537	578	0	32
2469	537	578	0	32
2472	537	578	0	29
2475	536	578	0	30
2478	537	579	0	32
2481	537	579	0	32
2484	537	580	0	29
2487	537	580	0	30
2490	535	580	0	35
2493	535	579	0	38
2496	534	578	0	40
2499	534	577	0	43
2502	534	577	0	42
2505	532	577	0	42
2508	531	577	0	41
2511	530	576	0	36
2514	529	576	0	37
2517	528	577	0	39
2520	529	577	0	40
2523	529	577	0	40
2526	528	578	0	41
2529	527	579	0	40
2532	527	580	0	39
2535	527	580	0	37
2538	526	581	0	36
2541	526	582	0	37
2544	526	582	0	35
2547	526	582	0	35
2550	525	582	0	37
2553	525	582	0	36
2556	526	582	0	37
2559	526	582	0	36
2562	525	582	0	35
2565	526	582	0	34
2568	530	579	0	28
2571	534	577	0	32
2574	536	576	0	31
2577	540	575	0	28
2580	543	574	0	30
2583	543	575	0	28
2586	543	575	0	30
2589	542	575	0	27
2592	542	575	0	25
2595	542	574	0	20
2598	541	573	0	15
2601	541	573	0	17
2604	540	572	0	18
2607	539	573	0	20
2610	538	573	0	23
2613	537	572	0	28
2616	535	572	0	28
2619	533	573	0	27
2622	533	575	0	25
2625	532	576	0	25
2628	531	576	0	23
2631	529	577	0	25
2634	528	576	0	22
2637	527	577	0	23
2640	526	580	0	26
2643	526	581	0	23
2646	526	582	0	23
2649	525	584	0	26
2652	524	584	0	26
2655	524	584	0	27
2658	523	584	0	26
2661	522	584	0	23
2664	522	584	0	22
2667	522	584	0	21
2670	522	585	0	22
2673	521	584	0	21
2676	521	584	0	21
2679	521	584	0	21
2682	521	584	0	21
2685	521	585	0	21
2688	520	585	0	22
2691	520	586	0	19
2694	520	586	0	17
2697	523	587	0	18
2700	523	587	0	18
2703	523	587	0	19
2706	523	587	0	19
2709	523	587	0	16
2712	522	587	0	15
2715	522	586	0	15
2718	521	586	0	14
2721	521	587	0	14
2724	521	587	0	13
2727	519	587	0	14
2730	518	588	0	16
2733	518	588	0	14
2736	519	588	0	19
2739	518	588	0	21
2742	518	588	0	18
2745	518	588	0	17
2748	517	589	0	16
2751	517	589	0	15
2754	517	589	0	15
2757	517	588	0	16
2760	516	587	0	17
2763	516	588	0	18
2766	516	588	0	19
2769	516	588	0	18
2772	515	588	0	18
2775	516	588	0	16
2778	514	589	0	14
2781	513	590	0	15
2784	512	590	0	15
2787	511	589	0	16
2790	511	589	0	15
2793	511	589	0	17
2796	511	590	0	15
2799	510	590	0	15
2802	510	591	0	12
2805	511	590	0	11
2808	510	591	0	11
2811	511	591	0	12
2814	511	591	0	11
2817	510	591	0	7
2820	507	591	0	4
2823	506	592	0	4
2826	505	592	0	7
2829	505	592	0	8
2832	505	593	0	6
2835	503	593	0	2
2838	502	593	0	4
2841	502	592	0	1
2844	497	591	0	357
2847	494	591	0	357
2850	492	591	0	357
2853	491	591	0	359
2856	490	590	0	1
2859	490	591	0	1
2862	485	591	0	358
2865	484	590	0	358
2868	483	591	0	357
2871	481	591	0	359
2874	478	589	0	356
2877	474	590	0	351
2880	472	590	0	348
2883	470	589	0	347
2886	469	588	0	345
2889	467	588	0	342
2892	464	587	0	342
2895	461	586	0	343
2898	454	584	0	343
2901	451	583	0	345
2904	449	580	0	340
2907	445	579	0	338
2910	440	576	0	337
2913	437	573	0	338
2916	434	572	0	344
2919	431	571	0	346
2922	430	571	0	344
2925	429	569	0	339
2928	429	567	0	340
2931	427	562	0	338
2934	425	560	0	339
2937	423	559	0	344
2940	422	559	0	347
2943	421	559	0	348
2946	420	558	0	351
2949	414	554	0	353
2952	413	552	0	349
2955	415	547	0	350
2958	415	545	0	344
2961	412	544	0	341
2964	410	545	0	342
2967	408	545	0	342
2970	405	543	0	344
2973	404	541	0	347
2976	401	538	0	351
2979	399	537	0	350
2982	398	537	0	349
2985	395	536	0	351
2988	394	536	0	351
2991	393	536	0	354
2994	392	536	0	359
2997	391	537	0	1
3000	390	537	0	2
3003	387	537	0	2
3006	386	537	0	359
3009	386	536	0	356
3012	378	537	0	357
3015	374	536	0	350
3018	374	535	0	353
3021	373	536	0	359
3024	377	535	0	3
3027	379	535	0	3
3030	379	535	0	3
3033	380	535	0	1
3036	381	535	0	2
3039	381	535	0	1
3042	381	536	0	0
3045	381	536	0	0
3048	380	536	0	358
3051	380	536	0	357
3054	379	535	0	357
3057	378	535	0	359
3060	375	536	0	3
3063	373	536	0	6
3066	373	537	0	7
3069	376	536	0	4
3072	378	535	0	6
3075	381	534	0	5
3078	385	534	0	7
3081	386	534	0	9
3084	387	534	0	9
3087	387	535	0	10
3090	387	534	0	11
3093	387	533	0	11
3096	384	533	0	11
3099	382	532	0	3
3102	380	533	0	2
3105	379	533	0	2
3108	379	533	0	359
3111	378	532	0	355
3114	376	532	0	355
3117	376	532	0	353
3120	375	530	0	345
3123	371	527	0	346
3126	367	524	0	352
3129	364	522	0	348
3132	362	522	0	346
3135	360	520	0	343
3138	356	518	0	351
3141	351	517	0	358
3144	349	517	0	1
3147	345	516	0	0
3150	343	514	0	356
3153	343	512	0	0
3156	341	510	0	356
3159	338	509	0	357
3162	334	507	0	356
3165	331	506	0	355
3168	327	504	0	359
3171	325	504	0	3
3174	323	504	0	1
3177	322	502	0	3
3180	320	499	0	353
3183	316	498	0	356
3186	308	498	0	356
3189	303	497	0	352
3192	299	495	0	353
3195	298	494	0	354
3198	298	493	0	356
3201	298	493	0	357
3204	298	493	0	358
3207	296	494	0	1
3210	294	494	0	1
3213	292	493	0	1
3216	294	491	0	359
3219	293	490	0	356
3222	292	490	0	358
3225	290	490	0	359
3228	288	490	0	0
3231	287	491	0	0
3234	286	491	0	0
3237	286	490	0	2
3240	287	488	0	1
3243	286	488	0	0
3246	285	488	0	1
3249	284	488	0	358
3252	283	488	0	356
3255	283	489	0	355
3258	284	488	0	354
3261	284	489	0	353
3264	285	491	0	355
3267	285	492	0	356
3270	285	493	0	355
3273	286	492	0	356
3276	285	490	0	356
3279	284	490	0	354
3282	283	489	0	355
3285	283	489	0	357
3288	285	489	0	357
3291	287	491	0	6
3294	287	493	0	12
3297	288	495	0	15
3300	285	496	0	18
3303	285	497	0	27
3306	285	497	0	45
3309	287	496	0	52
3312	288	498	0	48
3315	288	501	0	46
3318	286	502	0	47
3321	283	504	0	49
3324	282	507	0	52
3327	281	514	0	56
3330	281	519	0	57
3333	280	521	0	57
3336	279	523	0	54
3339	279	522	0	53
3342	279	522	0	53
3345	278	522	0	49
3348	278	522	0	51
3351	277	523	0	49
3354	276	523	0	44
3357	274	525	0	42
3360	274	525	0	40
3363	274	525	0	36
3366	273	526	0	33
3369	272	527	0	32
3372	272	528	0	29
3375	272	529	0	28
3378	272	530	0	28
3381	271	529	0	27
3384	271	529	0	33
3387	271	528	0	37
3390	270	528	0	37
3393	268	529	0	33
3396	266	530	0	32
3399	264	530	0	30
3402	262	531	0	34
3405	260	534	0	30
3408	257	537	0	37
3411	256	537	0	37
3414	254	536	0	32
3417	253	541	0	31
3420	247	548	0	35
3423	240	552	0	37
3426	239	553	0	36
3429	237	556	0	33
3432	236	555	0	35
3435	235	556	0	24
3438	233	556	0	22
3441	231	557	0	14
3444	227	557	0	8
3447	223	558	0	7
3450	221	557	0	3
3453	220	557	0	1
3456	219	558	0	356
3459	219	557	0	352
3462	221	558	0	353
3465	222	560	0	351
3468	222	560	0	353
3471	221	560	0	349
3474	220	559	0	353
3477	222	559	0	354
3480	221	558	0	354
3483	220	559	0	358
3486	221	559	0	0
3489	221	558	0	5
3492	225	558	0	11
3495	227	559	0	15
3498	226	560	0	18
3501	229	565	0	21
3504	230	564	0	23
3507	228	563	0	27
3510	226	564	0	29
3513	226	565	0	32
3516	226	567	0	33
3519	226	567	0	38
3522	225	568	0	38
3525	225	568	0	40
3528	225	569	0	43
3531	223	570	0	50
3534	222	572	0	52
3537	221	572	0	60
3540	220	572	0	64
3543	220	573	0	59
3546	220	575	0	50
3549	221	575	0	47
3552	221	574	0	46
3555	220	575	0	46
3558	216	577	0	54
3561	214	578	0	55
3564	213	579	0	55
3567	213	581	0	57
3570	213	583	0	56
3573	210	586	0	54
3576	210	586	0	58
3579	210	584	0	63
3582	209	584	0	65
3585	208	585	0	63
3591	204	591	0	60
3594	200	595	0	39
3597	195	596	0	202
3600	197	598	0	41
3603	195	603	0	52
3606	194	604	0	50
3609	189	610	0	50
3612	189	614	0	52
3615	187	616	0	53
3618	186	615	0	51
3621	188	612	0	45
3624	179	617	0	41
3627	174	622	0	37
3630	170	626	0	32
3633	166	630	0	36
3636	164	631	0	41
3639	163	633	0	43
3642	156	638	0	45
3645	155	640	0	43
3648	153	644	0	38
3651	151	649	0	33
3654	150	650	0	35
3657	147	654	0	35
3660	144	655	0	41
3663	140	659	0	46
3666	138	659	0	44
3669	137	659	0	42
3672	137	660	0	44
3675	136	660	0	41
3678	134	662	0	40
3681	134	664	0	45
3684	135	667	0	46
3687	138	670	0	43
3690	136	671	0	45
3693	135	672	0	46
3696	135	673	0	44
3699	138	673	0	44
3702	138	673	0	47
3705	138	671	0	43
3708	138	670	0	40
3711	139	669	0	41
3714	140	667	0	39
3717	142	666	0	36
3720	143	664	0	29
3723	143	660	0	26
3726	144	654	0	19
3729	143	652	0	21
3732	144	651	0	23
3735	149	649	0	18
3738	152	642	0	12
3741	153	640	0	10
3744	156	638	0	7
3747	156	636	0	8
3750	159	631	0	10
3753	159	629	0	9
3756	159	623	0	4
3759	159	620	0	0
3762	156	621	0	356
3765	155	620	0	358
3768	158	619	0	2
3771	164	617	0	354
3774	165	615	0	348
3777	167	617	0	347
3780	168	616	0	353
3783	167	617	0	346
3786	168	620	0	350
3789	170	622	0	351
3792	172	623	0	354
3795	172	624	0	356
3798	170	623	0	1
3801	169	625	0	5
3804	168	624	0	5
3807	178	622	0	189
3810	178	621	0	189
3813	176	621	0	186
3816	171	621	0	3
3819	171	620	0	2
3822	172	619	0	357
3825	172	619	0	357
3828	172	620	0	356
3831	172	621	0	357
3834	172	624	0	2
3837	171	622	0	9
3840	169	624	0	8
3843	169	624	0	7
3846	170	623	0	8
3849	168	618	0	359
3852	161	614	0	353
3855	159	612	0	348
3858	159	612	0	342
3861	158	612	0	336
3864	158	612	0	334
3867	157	612	0	335
3870	156	611	0	335
3873	155	610	0	338
3876	152	609	0	343
3879	149	608	0	347
3882	148	608	0	351
3885	149	608	0	354
3888	149	609	0	355
3891	150	608	0	353
3894	151	608	0	348
3897	152	607	0	345
3900	153	606	0	340
3903	154	605	0	332
3906	154	604	0	325
3909	152	601	0	327
3912	151	600	0	325
3915	151	599	0	321
3918	151	596	0	314
3921	147	593	0	316
3924	144	588	0	309
3927	145	585	0	305
3930	145	582	0	306
3933	146	576	0	295
3936	143	569	0	286
3939	143	566	0	286
3942	143	563	0	301
3945	141	560	0	304
3948	140	557	0	301
3951	139	552	0	295
3954	139	548	0	293
3957	138	545	0	291
3960	139	537	0	297
3963	138	534	0	302
3966	136	531	0	306
3969	135	527	0	308
3972	134	523	0	308
3975	134	519	0	307
3978	133	516	0	302
3981	131	512	0	302
3984	131	508	0	296
3987	131	506	0	297
3990	130	505	0	297
3993	129	504	0	298
3996	129	501	0	293
3999	131	501	0	288
4002	133	502	0	282
4005	134	502	0	278
4008	134	501	0	276
4011	134	500	0	282
4014	132	497	0	293
4017	132	495	0	292
4020	134	494	0	296
4023	132	490	0	299
4026	132	486	0	305
4029	131	484	0	316
4032	131	483	0	320
4035	132	483	0	313
4038	133	481	0	311
4041	133	481	0	306
4044	133	479	0	304
4047	134	480	0	303
4050	135	479	0	296
4053	136	474	0	291
4056	137	473	0	291
4059	138	473	0	292
4062	136	470	0	295
4065	134	468	0	290
4068	136	465	0	288
4071	136	464	0	283
4074	136	462	0	289
4077	136	461	0	287
4080	135	459	0	285
4083	134	455	0	287
4086	132	450	0	288
4089	132	450	0	287
4092	130	444	0	293
4095	132	444	0	292
4098	132	441	0	300
4101	133	440	0	299
4104	133	441	0	294
4107	135	440	0	292
4110	136	436	0	288
4113	140	432	0	288
4116	139	428	0	286
4119	145	421	0	283
4122	141	410	0	311
4125	144	404	0	296
4128	143	402	0	294
4131	144	399	0	289
4134	145	395	0	284
4137	145	389	0	283
4140	145	382	0	282
4143	150	365	0	286
4146	152	361	0	290
4149	153	360	0	288
4152	153	357	0	281
4155	154	356	0	279
4158	153	352	0	281
4161	154	350	0	285
4164	161	337	0	293
4167	161	335	0	292
4170	158	331	0	295
4173	155	330	0	295
4176	151	329	0	303
4179	148	324	0	292
4182	148	324	0	287
4185	149	323	0	286
4188	146	320	0	291
4191	145	317	0	289
4194	144	315	0	287
4197	144	313	0	281
4200	142	310	0	280
4203	141	308	0	277
4206	142	303	0	286
4209	140	301	0	291
4212	139	299	0	292
4215	138	299	0	298
4218	138	299	0	300
4221	137	299	0	298
4224	136	298	0	302
4227	135	297	0	302
4230	133	297	0	302
4233	131	297	0	306
4236	128	294	0	313
4239	125	292	0	320
4242	125	290	0	322
4245	123	289	0	319
4248	121	286	0	321
4251	120	285	0	311
4254	118	281	0	310
4257	120	280	0	302
4260	120	279	0	298
4263	120	277	0	294
4266	118	276	0	298
4269	119	273	0	287
4272	126	265	0	291
4275	129	262	0	299
4278	131	260	0	306
4281	128	256	0	305
4284	127	256	0	307
4287	125	254	0	307
4290	124	252	0	311
4293	123	245	0	318
4296	121	242	0	317
4299	120	241	0	311
4302	121	237	0	299
4305	122	234	0	294
4308	123	232	0	289
4311	124	232	0	282
4314	125	230	0	284
4317	128	228	0	301
4320	130	224	0	312
4323	132	221	0	310
4326	138	221	0	325
4329	146	220	0	324
4332	150	225	0	313
4335	155	228	0	296
4338	157	227	0	295
4341	157	225	0	285
4344	155	222	0	273
4347	156	216	0	271
4350	158	213	0	269
4353	159	209	0	264
4356	160	197	0	266
4359	162	192	0	248
4362	163	188	0	248
4365	167	185	0	244
4368	169	182	0	244
4371	171	173	0	249
4374	171	170	0	247
4377	174	167	0	249
4380	177	166	0	247
4383	176	165	0	253
4386	175	164	0	260
4389	176	163	0	248
4392	176	163	0	237
4395	178	163	0	240
4398	179	161	0	238
4401	180	159	0	231
4404	180	157	0	228
4407	184	156	0	229
4410	184	156	0	216
4413	186	154	0	216
4416	192	149	0	234
4419	193	150	0	226
4422	198	147	0	218
4425	202	139	0	217
4428	206	140	0	219
4431	208	140	0	219
4434	210	138	0	217
4437	214	139	0	218
4440	215	137	0	210
4443	217	137	0	209
4446	221	139	0	212
4449	228	137	0	201
4452	238	137	0	202
4455	240	139	0	206
4458	248	140	0	212
4461	251	142	0	214
4464	254	141	0	214
4467	257	141	0	211
4470	260	141	0	213
4473	262	141	0	213
4476	263	143	0	212
4479	264	143	0	212
4482	264	144	0	212
4485	265	145	0	215
4488	267	146	0	217
4491	267	147	0	229
4494	267	147	0	237
4497	266	145	0	242
4500	266	145	0	242
4503	268	145	0	241
4506	269	143	0	243
4509	269	141	0	244
4512	268	141	0	246
4515	269	140	0	244
4518	270	142	0	250
4521	274	144	0	247
4524	280	141	0	256
4527	288	144	0	237
4530	289	141	0	240
4533	289	140	0	246
4536	290	137	0	233
4539	294	134	0	232
4542	295	133	0	230
4545	295	132	0	233
4548	297	131	0	233
4551	298	130	0	233
4554	298	129	0	229
4557	299	128	0	232
4560	301	127	0	236
4563	302	125	0	234
4566	303	123	0	236
4569	304	121	0	239
4572	306	120	0	242
4575	308	117	0	245
4578	309	116	0	243
4581	310	116	0	240
4584	311	116	0	240
4587	311	117	0	239
4590	313	116	0	230
4593	314	114	0	222
4596	315	113	0	219
4599	316	113	0	215
4602	319	112	0	218
4605	321	111	0	210
4608	321	110	0	214
4611	324	110	0	212
4614	328	109	0	206
4617	331	109	0	207
4620	335	108	0	208
4623	338	107	0	205
4626	342	106	0	196
4629	343	105	0	196
4632	345	106	0	194
4635	346	106	0	195
4638	349	106	0	194
4641	353	105	0	197
4644	357	104	0	196
4647	360	103	0	203
4650	362	103	0	196
4653	367	103	0	196
4656	371	102	0	195
4659	373	101	0	195
4662	375	100	0	198
4665	379	99	0	206
4668	383	99	0	216
4671	385	100	0	216
4674	385	101	0	216
4677	386	101	0	211
4680	387	101	0	207
4683	390	100	0	202
4686	391	100	0	199
4689	391	100	0	198
4692	392	101	0	199
4695	392	101	0	200
4698	393	102	0	200
4701	392	102	0	197
4704	392	103	0	196
4707	390	103	0	193
4710	388	103	0	192
4713	384	103	0	190
4716	383	104	0	189
4719	384	102	0	192
4722	383	102	0	187
4725	381	102	0	180
4728	380	104	0	186
4731	377	106	0	185
4734	375	107	0	192
4737	376	107	0	192
4740	375	107	0	196
4743	374	109	0	195
4746	374	110	0	194
4749	370	112	0	195
4752	369	112	0	191
4755	368	112	0	194
4758	366	113	0	189
4761	364	113	0	184
4764	364	113	0	186
4767	364	113	0	189
4770	363	113	0	188
4773	361	113	0	185
4776	359	114	0	177
4779	359	114	0	172
4782	356	114	0	171
4785	355	114	0	165
4788	354	115	0	161
4791	354	115	0	158
4794	355	116	0	151
4797	355	117	0	148
4800	356	118	0	141
4821	369	135	0	108
4824	370	138	0	104
4827	370	139	0	104
4830	370	142	0	106
4833	369	148	0	105
4836	370	151	0	109
4839	369	154	0	109
4842	369	156	0	111
4845	371	156	0	118
4848	375	162	0	110
4851	376	165	0	108
4854	376	170	0	111
4857	378	170	0	108
4860	379	173	0	103
4863	380	174	0	105
4866	381	178	0	104
4869	383	181	0	98
4872	384	183	0	99
4875	384	184	0	99
4878	383	185	0	104
4881	382	185	0	105
4884	383	185	0	104
4887	384	185	0	104
4890	384	185	0	104
4893	384	183	0	99
4896	384	180	0	97
4899	383	177	0	96
4902	382	177	0	93
4905	379	177	0	100
4908	379	179	0	99
4911	378	181	0	102
4914	379	183	0	105
4917	380	186	0	100
4920	382	187	0	99
4923	383	189	0	95
4926	384	189	0	98
4929	386	190	0	99
4932	388	192	0	103
4935	391	194	0	92
4938	391	196	0	89
4941	392	198	0	99
4944	396	208	0	95
4947	397	209	0	95
4950	397	215	0	94
4953	399	214	0	93
4956	400	215	0	96
4959	400	216	0	95
4962	399	217	0	94
4965	399	218	0	95
4968	399	217	0	97
4971	399	215	0	95
4974	401	214	0	96
4977	401	212	0	94
4980	401	212	0	96
4983	401	213	0	95
4986	401	214	0	94
4989	401	214	0	94
4992	401	214	0	96
4995	401	214	0	95
4998	402	214	0	94
5001	402	212	0	91
5004	403	211	0	89
5007	403	209	0	88
5010	402	206	0	98
5013	404	203	0	94
5016	404	202	0	98
5019	403	203	0	104
5022	404	202	0	103
5025	404	203	0	102
5028	405	205	0	101
5031	407	204	0	105
5034	408	201	0	116
5037	406	198	0	125
5040	408	196	0	127
5043	407	192	0	138
5046	408	193	0	139
5049	408	192	0	141
5052	409	190	0	151
5055	412	191	0	153
5058	414	191	0	153
5061	417	191	0	159
5064	418	191	0	157
5067	420	190	0	159
5070	422	190	0	157
5073	423	190	0	159
5076	424	189	0	159
5079	424	189	0	161
5082	423	190	0	165
5085	423	192	0	160
5088	424	195	0	156
5091	424	195	0	157
5094	421	197	0	160
5097	420	197	0	160
5100	419	195	0	161
5103	418	195	0	165
5106	414	194	0	164
5109	413	192	0	167
5112	412	192	0	166
5115	414	193	0	164
5118	416	193	0	160
5121	420	194	0	153
5124	423	194	0	149
5127	425	193	0	152
5130	425	193	0	154
5133	424	193	0	155
5136	425	191	0	157
5139	425	192	0	157
5142	426	192	0	156
5145	425	192	0	157
5148	426	192	0	156
5151	426	192	0	156
5154	425	192	0	157
5157	426	191	0	158
5160	426	191	0	156
5163	426	191	0	156
5166	426	190	0	157
5169	426	190	0	158
5172	426	191	0	158
5175	426	191	0	159
5178	426	191	0	158
5181	426	191	0	157
5184	426	190	0	156
5187	426	190	0	155
5190	427	191	0	154
5193	427	191	0	153
5196	427	191	0	152
5199	428	190	0	150
5202	428	190	0	148
5205	427	190	0	147
5208	427	190	0	143
5211	427	190	0	135
5214	426	190	0	131
5217	425	189	0	124
5220	423	189	0	115
5223	422	190	0	114
5226	422	191	0	112
5229	420	190	0	107
5232	418	190	0	99
5235	418	191	0	91
5238	419	191	0	98
5241	420	190	0	100
5244	421	190	0	98
5247	421	190	0	99
5250	421	189	0	92
5253	421	188	0	88
5256	422	185	0	97
5259	421	188	0	90
5262	423	195	0	64
5265	426	196	0	53
5268	428	194	0	58
5271	430	195	0	51
5274	428	199	0	53
5277	427	201	0	45
5280	427	199	0	34
5283	428	198	0	32
5286	428	199	0	32
5289	430	198	0	31
5292	430	197	0	33
5295	430	196	0	33
5298	431	195	0	30
5301	430	195	0	30
5304	428	195	0	29
5307	428	193	0	27
5310	428	193	0	26
5313	427	193	0	25
5316	427	193	0	22
5319	429	193	0	17
5322	430	192	0	12
5325	426	188	0	7
5328	424	185	0	6
5331	422	184	0	2
5334	421	182	0	1
5337	421	181	0	1
5340	419	181	0	357
5343	415	182	0	350
5346	412	178	0	349
5349	409	176	0	351
5352	405	176	0	344
5355	401	175	0	338
5358	398	174	0	336
5361	394	173	0	338
5364	393	173	0	339
5367	390	173	0	338
5370	388	173	0	338
5373	390	177	0	340
5376	390	177	0	336
5379	389	176	0	336
5382	388	176	0	336
5385	388	174	0	335
5388	390	178	0	334
5391	390	179	0	339
5394	387	179	0	342
5397	387	177	0	342
5400	387	175	0	340
5403	386	175	0	339
5406	386	175	0	338
5409	385	176	0	338
5412	385	176	0	341
5415	382	177	0	342
5418	383	177	0	340
5421	384	175	0	338
5424	384	172	0	338
5427	383	171	0	336
5430	381	171	0	334
5433	380	169	0	328
5436	379	166	0	325
5439	376	163	0	321
5442	378	161	0	320
5445	379	159	0	309
5448	379	152	0	299
5451	376	147	0	303
5454	374	145	0	305
5457	372	142	0	309
5460	370	140	0	312
5463	367	137	0	313
5466	367	136	0	302
5469	368	135	0	306
5472	367	135	0	307
5475	368	135	0	300
5478	368	135	0	299
5481	367	135	0	296
5484	371	137	0	301
5487	378	136	0	294
5490	382	138	0	293
5493	383	138	0	292
5496	384	138	0	289
5499	384	138	0	286
5502	386	139	0	281
5505	386	141	0	284
5508	385	142	0	290
5511	384	143	0	296
5514	387	146	0	298
5517	388	153	0	296
5520	387	155	0	296
5523	382	154	0	311
5526	380	153	0	312
5529	382	152	0	314
5532	383	152	0	304
5535	382	148	0	302
5538	379	144	0	307
5541	378	141	0	310
5544	376	138	0	310
5547	375	135	0	308
5550	375	134	0	306
5553	374	130	0	315
5556	374	129	0	313
5559	372	128	0	310
5562	371	128	0	313
5565	370	126	0	311
5568	369	125	0	303
5571	370	125	0	301
5574	372	123	0	293
5577	372	121	0	296
5580	374	119	0	298
5583	378	119	0	313
5586	381	121	0	317
5589	385	124	0	315
5592	388	128	0	311
5595	391	129	0	312
5598	395	133	0	317
5601	401	134	0	320
5604	402	136	0	328
5607	408	139	0	337
5610	410	140	0	344
5613	409	143	0	352
5616	410	144	0	356
5619	406	146	0	4
5622	403	150	0	5
5625	407	159	0	11
5628	404	159	0	14
5631	400	162	0	13
5634	397	163	0	15
5637	391	166	0	20
5640	390	164	0	13
5643	389	163	0	13
5646	387	164	0	12
5649	387	167	0	12
5652	387	169	0	11
5655	387	170	0	12
5658	381	176	0	21
5661	377	180	0	25
5664	377	179	0	24
5667	376	179	0	25
5670	373	181	0	28
5673	369	184	0	27
5676	365	185	0	27
5679	364	184	0	25
5682	362	184	0	22
5685	362	189	0	16
5688	361	189	0	16
5691	356	191	0	19
5694	354	192	0	18
5697	350	192	0	16
5700	350	192	0	17
5703	350	192	0	18
5706	351	192	0	17
5709	350	192	0	15
5712	348	192	0	12
5715	348	192	0	12
5718	349	191	0	16
5721	349	191	0	19
5724	349	190	0	18
5727	352	190	0	26
5730	357	182	0	32
5733	356	182	0	31
5736	356	184	0	30
5739	357	183	0	33
5742	356	183	0	28
5745	352	185	0	28
5748	350	186	0	27
5751	349	187	0	27
5754	348	188	0	28
5757	346	189	0	30
5760	345	192	0	28
5763	345	194	0	33
5766	347	195	0	37
5769	347	198	0	45
5772	347	200	0	56
5775	347	204	0	53
5778	354	199	0	233
5781	347	213	0	50
5784	345	215	0	47
5787	344	220	0	45
5790	343	222	0	41
5793	341	223	0	40
5796	339	225	0	38
5799	337	227	0	33
5802	337	230	0	37
5805	336	233	0	36
5808	333	235	0	37
5811	331	236	0	37
5814	329	236	0	40
5817	325	237	0	38
5820	322	239	0	37
5823	321	239	0	36
5826	319	241	0	34
5829	316	244	0	38
5832	316	245	0	36
5835	313	247	0	42
5838	311	250	0	45
5841	309	251	0	49
5844	306	254	0	46
5847	303	256	0	47
5850	302	259	0	52
5853	302	261	0	60
5856	299	269	0	54
5859	297	277	0	51
5862	295	278	0	56
5865	294	279	0	59
5868	289	283	0	64
5871	291	289	0	58
5874	290	286	0	57
5877	285	287	0	52
5880	281	288	0	48
5883	277	293	0	46
5886	272	294	0	38
5889	266	296	0	39
5892	262	299	0	36
5895	263	302	0	31
5898	266	304	0	22
5901	270	308	0	24
5904	272	311	0	22
5907	274	312	0	24
5910	272	311	0	24
5913	268	310	0	24
5916	266	305	0	23
5919	263	303	0	13
5922	259	306	0	10
5925	259	309	0	6
5928	258	311	0	13
5931	253	311	0	12
5934	249	310	0	14
5937	247	311	0	19
5940	245	312	0	21
5943	245	309	0	28
5946	245	309	0	28
5949	242	312	0	30
5952	241	316	0	26
5955	239	320	0	21
5958	239	321	0	18
5961	237	322	0	20
5964	238	323	0	20
5967	238	324	0	20
5970	239	324	0	17
5973	241	325	0	19
5976	242	325	0	20
5979	243	325	0	20
5982	242	324	0	21
5985	241	324	0	18
5988	238	325	0	12
5991	238	326	0	11
5994	239	328	0	13
5997	238	329	0	15
6000	238	330	0	16
6003	238	330	0	18
6006	237	331	0	22
6009	235	331	0	23
6012	233	331	0	24
6015	230	331	0	26
6018	228	333	0	32
[truncated: 980 more rows]
