# Supplementary material for: Markerless tracking of an entire honey bee colony
Source: Nat Commun. 2021 Mar 19;12:1733. doi: 10.1038/s41467-021-21769-1 (PMC7979864; doi:10.1038/s41467-021-21769-1)
Supplement: Supplementary file 4 — Description of Additional Supplementary Files [file 41467_2021_21769_MOESM4_ESM.zip › raw_source/fig_5_sup_fig_21_22/S1_trajectories/000910.txt]

0	984	199	0	59
3	983	199	0	50
6	982	200	0	45
9	980	201	0	47
12	979	201	0	42
15	979	201	0	42
18	979	201	0	44
21	979	201	0	46
24	980	202	0	50
27	980	203	0	57
30	980	204	0	59
33	981	201	0	56
36	981	201	0	57
39	980	200	0	58
42	981	200	0	54
45	979	200	0	44
48	977	201	0	38
51	977	201	0	41
54	977	200	0	41
57	977	201	0	40
60	976	204	0	47
63	976	204	0	48
66	979	204	0	54
69	977	203	0	57
72	977	203	0	60
75	977	203	0	60
78	979	202	0	54
81	978	202	0	57
84	979	201	0	57
87	980	202	0	63
90	980	203	0	66
93	980	202	0	64
96	980	203	0	64
99	981	201	0	61
102	981	199	0	62
105	983	197	0	64
108	983	197	0	65
111	983	197	0	69
114	983	196	0	72
117	983	195	0	74
120	983	195	0	74
123	983	193	0	73
126	983	193	0	71
129	983	195	0	69
132	983	195	0	70
135	983	195	0	72
138	983	195	0	78
141	983	195	0	78
144	983	195	0	77
147	983	196	0	76
150	984	196	0	77
153	984	196	0	78
156	984	196	0	77
159	983	196	0	79
162	984	195	0	77
165	983	194	0	72
168	983	194	0	81
171	983	192	0	84
174	984	191	0	80
177	984	191	0	81
180	984	191	0	80
183	985	190	0	84
186	987	189	0	81
189	988	190	0	91
192	988	190	0	98
195	988	190	0	112
198	989	191	0	110
201	990	192	0	98
204	990	191	0	116
207	990	191	0	116
210	989	191	0	111
213	988	193	0	115
216	988	193	0	134
219	983	192	0	162
222	985	194	0	138
225	985	196	0	122
228	985	195	0	129
231	985	196	0	132
234	986	196	0	145
237	986	196	0	145
240	989	197	0	136
243	990	195	0	143
246	989	186	0	147
249	990	183	0	146
252	992	184	0	147
255	992	184	0	150
258	995	185	0	159
261	997	184	0	160
264	999	184	0	161
267	999	184	0	162
270	999	184	0	165
273	1000	183	0	165
276	1002	183	0	165
279	1001	183	0	169
282	1001	184	0	171
285	1001	184	0	171
288	1002	183	0	171
291	1004	182	0	170
294	1003	183	0	168
297	1003	182	0	170
300	1003	178	0	174
303	1002	178	0	170
306	1003	177	0	166
309	1003	179	0	158
312	1005	178	0	160
315	1006	178	0	155
318	1007	179	0	151
321	1007	179	0	154
324	1007	178	0	159
327	1007	178	0	162
330	1007	180	0	152
333	1008	180	0	152
336	1007	181	0	152
339	1008	181	0	151
342	1008	181	0	151
345	1007	182	0	149
348	1006	182	0	151
351	1004	182	0	151
354	1004	183	0	147
357	1004	183	0	146
360	1002	182	0	137
363	1002	184	0	128
366	1001	186	0	119
369	1001	188	0	121
372	1000	187	0	117
375	999	187	0	111
378	999	186	0	105
381	1000	185	0	98
384	999	183	0	95
387	1000	181	0	92
390	1001	182	0	95
393	1001	184	0	99
396	1002	186	0	98
399	1001	187	0	102
402	1002	188	0	103
405	1002	189	0	110
408	1002	191	0	119
411	1001	191	0	120
414	1000	192	0	117
417	999	192	0	113
420	999	193	0	104
423	998	194	0	102
426	998	193	0	105
429	998	193	0	105
432	998	193	0	105
435	997	193	0	106
438	998	193	0	109
441	998	191	0	114
444	998	191	0	112
447	998	192	0	112
450	999	192	0	110
453	999	193	0	109
456	1000	193	0	113
459	1001	193	0	115
462	1001	193	0	115
465	1006	191	0	115
468	1006	192	0	118
471	1007	193	0	119
474	1003	194	0	133
477	1001	194	0	136
480	1001	194	0	138
483	1001	195	0	136
486	1001	195	0	134
489	1002	195	0	138
492	1002	194	0	140
495	1002	195	0	140
498	1001	195	0	137
501	1001	194	0	130
504	1002	193	0	112
507	1002	192	0	108
510	1002	192	0	106
513	1001	193	0	105
516	1002	196	0	112
519	1003	197	0	114
522	1002	198	0	116
525	1002	197	0	118
528	1003	197	0	118
531	1004	198	0	116
534	1005	197	0	117
537	1004	197	0	113
540	1004	195	0	104
543	1004	193	0	98
546	1004	192	0	98
549	1004	191	0	89
552	1005	189	0	93
555	1004	193	0	97
558	1004	194	0	84
561	1003	197	0	89
564	1003	196	0	83
567	1000	194	0	69
570	997	197	0	67
573	994	198	0	71
576	992	200	0	77
579	990	201	0	78
582	991	198	0	62
585	991	199	0	61
588	991	208	0	62
591	990	209	0	52
594	989	209	0	55
597	986	211	0	55
600	982	217	0	60
603	983	221	0	50
606	978	220	0	59
609	975	217	0	52
612	975	217	0	41
615	974	218	0	38
618	971	217	0	32
621	969	217	0	29
624	969	219	0	25
627	966	219	0	24
630	968	218	0	22
633	965	216	0	23
636	971	217	0	28
639	968	223	0	33
642	969	231	0	28
645	973	227	0	31
648	965	225	0	34
651	972	230	0	11
654	971	227	0	34
657	971	219	0	71
660	967	222	0	36
669	999	226	0	12
672	1012	222	0	355
675	1002	218	0	15
678	996	216	0	10
681	990	220	0	16
684	984	222	0	20
687	977	223	0	24
690	971	223	0	22
693	969	225	0	15
696	967	223	0	15
699	966	220	0	11
702	966	220	0	13
705	960	223	0	16
708	957	224	0	17
711	955	225	0	13
714	952	226	0	10
717	950	227	0	9
720	952	226	0	11
723	951	226	0	11
726	952	226	0	14
729	952	227	0	18
732	952	227	0	13
735	952	226	0	17
738	951	225	0	25
741	951	224	0	25
744	953	220	0	55
747	953	223	0	17
750	953	224	0	19
753	952	226	0	21
756	953	221	0	12
759	951	222	0	18
762	951	221	0	13
765	953	224	0	17
768	952	225	0	20
771	953	225	0	25
774	953	225	0	23
777	953	224	0	20
780	954	227	0	17
783	954	227	0	13
786	957	221	0	67
789	956	228	0	12
792	955	228	0	10
795	956	228	0	11
798	953	229	0	14
801	954	229	0	11
804	953	228	0	15
807	954	230	0	13
810	954	231	0	12
813	953	232	0	16
816	953	231	0	15
819	952	231	0	13
822	955	226	0	57
825	950	233	0	14
828	952	232	0	8
831	953	233	0	8
834	952	233	0	11
837	952	234	0	7
840	952	236	0	6
843	954	233	0	11
846	954	233	0	8
849	953	234	0	5
852	957	235	0	7
855	953	239	0	13
858	951	238	0	16
861	952	235	0	7
864	954	234	0	7
867	949	236	0	6
870	952	232	0	10
873	954	234	0	359
876	961	233	0	357
879	963	234	0	356
882	960	235	0	179
885	947	235	0	0
888	947	233	0	1
891	947	234	0	6
894	946	234	0	6
897	944	236	0	1
900	946	236	0	3
903	949	236	0	347
906	952	236	0	355
909	951	237	0	358
912	952	233	0	4
915	960	236	0	176
918	961	237	0	0
921	945	238	0	357
924	945	237	0	357
927	944	238	0	357
930	957	237	0	1
933	946	236	0	3
936	946	235	0	5
939	947	234	0	12
942	943	231	0	0
945	938	229	0	350
948	933	230	0	351
951	932	231	0	348
954	932	225	0	341
957	939	224	0	355
960	931	224	0	343
963	930	222	0	345
966	927	223	0	346
969	925	221	0	338
972	925	222	0	342
975	924	222	0	338
978	923	222	0	347
981	924	222	0	353
984	924	222	0	358
987	925	224	0	359
990	924	225	0	356
993	923	225	0	353
996	923	224	0	353
999	922	225	0	351
1002	921	225	0	351
1005	922	225	0	351
1008	922	226	0	355
1011	920	226	0	359
1014	917	228	0	359
1017	915	227	0	0
1020	913	227	0	0
1023	912	227	0	11
1026	908	227	0	7
1029	906	227	0	6
1032	903	228	0	10
1035	897	230	0	17
1038	892	229	0	14
1041	888	228	0	15
1044	884	228	0	15
1047	879	231	0	16
1050	876	233	0	20
1053	873	234	0	22
1056	873	235	0	25
1059	871	235	0	22
1062	867	237	0	32
1065	865	239	0	40
1068	866	242	0	33
1071	862	241	0	50
1074	863	238	0	33
1077	859	239	0	50
1080	853	245	0	54
1083	852	249	0	62
1086	855	250	0	70
1089	858	246	0	82
1092	860	243	0	112
1095	860	242	0	135
1098	858	243	0	69
1101	857	245	0	64
1104	857	246	0	60
1107	855	246	0	50
1110	854	248	0	225
1113	850	249	0	53
1116	846	254	0	52
1119	848	253	0	48
1122	846	256	0	44
1125	841	260	0	41
1128	842	261	0	40
1131	843	261	0	40
1134	842	263	0	40
1137	841	264	0	34
1140	841	266	0	34
1143	841	265	0	34
1146	838	267	0	32
1149	837	267	0	27
1152	832	267	0	22
1155	831	267	0	23
1158	832	266	0	26
1161	833	266	0	26
1164	834	266	0	24
1167	834	265	0	30
1170	836	264	0	30
1173	838	264	0	34
1176	839	263	0	35
1179	839	263	0	34
1182	839	264	0	33
1185	839	263	0	34
1188	838	263	0	34
1191	838	262	0	37
1194	838	261	0	35
1197	836	264	0	38
1200	833	266	0	40
1203	825	273	0	17
1206	823	275	0	18
1209	821	277	0	20
1215	814	281	0	43
1218	808	288	0	31
1221	812	283	0	51
1224	811	285	0	46
1227	809	285	0	46
1230	806	285	0	42
1233	804	285	0	45
1236	807	284	0	47
1239	809	282	0	47
1242	808	281	0	47
1245	811	282	0	49
1248	813	280	0	54
1251	809	283	0	45
1254	811	283	0	46
1257	817	280	0	115
1260	814	284	0	28
1263	814	282	0	62
1266	816	282	0	112
1269	808	286	0	48
1272	808	289	0	203
1275	807	291	0	204
1278	807	293	0	201
1284	793	301	0	44
1308	804	285	0	58
1320	796	299	0	53
1323	794	298	0	51
1326	789	299	0	64
1329	789	301	0	68
1332	789	301	0	65
1335	794	301	0	68
1338	795	299	0	66
1341	795	298	0	75
1344	798	299	0	90
1350	806	286	0	58
1353	805	285	0	59
1356	803	291	0	55
1359	805	284	0	62
1362	804	284	0	58
1365	800	294	0	55
1368	799	295	0	62
1371	800	294	0	57
1374	809	282	0	62
1377	808	285	0	62
1380	809	284	0	65
1383	808	286	0	69
1386	809	284	0	68
1389	811	277	0	65
1392	810	276	0	64
1395	810	277	0	63
1398	805	285	0	59
1401	801	288	0	59
1404	798	292	0	55
1407	795	298	0	60
1410	789	303	0	58
1413	786	307	0	50
1416	784	309	0	47
1419	781	314	0	47
1422	781	316	0	46
1425	781	318	0	44
1428	782	322	0	35
1431	782	323	0	32
1434	781	322	0	28
1437	778	319	0	23
1440	779	317	0	22
1443	783	315	0	17
1446	783	315	0	18
1449	783	313	0	14
1452	782	313	0	12
1455	781	313	0	13
1458	780	313	0	13
1461	774	316	0	21
1464	772	318	0	21
1467	772	318	0	24
1470	772	318	0	22
1473	774	317	0	24
1476	774	317	0	24
1479	775	318	0	25
1482	775	320	0	24
1485	775	322	0	26
1488	773	325	0	31
1491	772	326	0	37
1494	770	329	0	45
1497	768	330	0	43
1500	769	329	0	45
1503	771	329	0	50
1506	772	329	0	48
1509	772	326	0	45
1512	772	324	0	33
1515	771	324	0	29
1518	768	325	0	33
1521	768	326	0	35
1524	769	326	0	38
1527	767	327	0	41
1530	767	327	0	42
1533	766	329	0	49
1536	766	331	0	55
1539	765	330	0	60
1542	765	331	0	60
1545	765	332	0	55
1548	763	333	0	54
1551	762	333	0	55
1554	762	333	0	55
1557	762	332	0	50
1560	764	332	0	51
1563	763	333	0	51
1566	764	333	0	53
1569	765	331	0	54
1572	763	332	0	56
1575	763	333	0	55
1578	762	334	0	53
1581	760	335	0	57
1584	759	337	0	56
1587	758	338	0	57
1590	756	338	0	61
1593	757	337	0	58
1596	757	337	0	59
1599	761	334	0	49
1602	763	333	0	43
1605	763	333	0	39
1608	767	332	0	35
1611	768	332	0	40
1614	770	328	0	49
1617	776	326	0	48
1620	775	326	0	49
1623	774	325	0	53
1626	774	325	0	58
1629	774	321	0	61
1632	774	318	0	61
1635	773	316	0	63
1638	772	317	0	62
1641	769	316	0	66
1644	767	324	0	65
1647	766	326	0	57
1650	762	325	0	54
1653	761	326	0	57
1656	761	325	0	60
1659	763	324	0	59
1662	763	324	0	59
1665	762	326	0	58
1668	761	326	0	59
1671	762	326	0	60
1674	761	324	0	63
1677	762	321	0	69
1680	764	319	0	68
1683	765	318	0	67
1686	766	323	0	54
1689	768	320	0	55
1692	769	320	0	62
1695	769	320	0	56
1698	770	318	0	58
1701	771	317	0	62
1704	772	316	0	64
1707	772	312	0	72
1710	771	316	0	77
1713	771	318	0	67
1716	771	318	0	73
1719	770	320	0	70
1722	769	322	0	66
1725	769	327	0	58
1728	766	329	0	47
1731	764	331	0	51
1734	763	333	0	55
1737	763	333	0	54
1740	763	333	0	52
1743	763	332	0	52
1746	763	333	0	52
1749	763	331	0	47
1752	764	328	0	43
1755	765	328	0	39
1758	770	325	0	40
1761	776	324	0	40
1764	776	324	0	41
1767	774	326	0	38
1770	772	326	0	40
1773	772	325	0	45
1776	773	326	0	47
1779	772	325	0	42
1782	771	323	0	68
1785	771	323	0	66
1788	770	325	0	62
1791	769	324	0	61
1794	771	324	0	64
1797	771	323	0	65
1800	770	324	0	61
1803	772	326	0	51
1806	771	323	0	60
1809	772	317	0	63
1812	772	316	0	66
1815	771	314	0	65
1818	771	312	0	74
1821	771	310	0	83
1824	770	308	0	85
1827	770	311	0	85
1830	770	314	0	87
1833	770	313	0	86
1836	769	313	0	89
1839	770	313	0	91
1842	770	312	0	94
1845	770	311	0	96
1848	770	311	0	96
1851	771	311	0	103
1854	771	312	0	99
1857	772	308	0	107
1860	776	306	0	106
1863	780	304	0	111
1866	781	304	0	121
1869	783	302	0	127
1872	785	299	0	143
1875	787	301	0	147
1878	790	301	0	160
1881	792	303	0	167
1884	793	303	0	163
1887	793	303	0	163
1890	793	303	0	159
1893	794	303	0	160
1896	793	303	0	159
1899	792	303	0	159
1902	791	303	0	156
1905	792	302	0	155
1908	792	302	0	155
1911	790	301	0	154
1914	789	301	0	157
1917	788	302	0	162
1920	789	301	0	163
1923	793	302	0	160
1926	795	306	0	167
1929	795	309	0	172
1932	794	307	0	172
1935	794	307	0	172
1938	794	307	0	173
1941	795	308	0	171
1944	793	308	0	174
1947	792	309	0	171
1950	792	309	0	174
1953	790	309	0	175
1956	786	308	0	177
1959	782	308	0	176
1962	781	307	0	180
1965	782	305	0	190
1968	782	304	0	191
1971	785	300	0	211
1974	787	299	0	217
1977	789	298	0	219
1980	781	282	0	143
1983	791	295	0	215
1989	795	295	0	227
1992	795	291	0	222
1995	795	291	0	218
1998	796	290	0	217
2001	796	290	0	217
2004	797	290	0	222
2007	797	289	0	224
2010	797	290	0	222
2019	798	290	0	217
2022	799	290	0	215
2025	801	289	0	218
2028	803	287	0	219
2031	805	286	0	215
2034	803	287	0	212
2037	809	285	0	194
2040	804	286	0	209
2043	815	282	0	183
2058	820	263	0	244
2061	820	265	0	216
2064	822	261	0	239
2067	826	260	0	214
2070	825	261	0	210
2073	833	254	0	209
2076	838	251	0	208
2079	842	248	0	208
2082	846	245	0	208
2085	849	244	0	205
2088	854	239	0	211
2091	858	235	0	215
2094	861	233	0	218
2097	863	231	0	224
2100	870	225	0	233
2103	875	218	0	222
2106	874	208	0	290
2112	876	216	0	220
2115	882	207	0	229
2118	887	200	0	231
2121	888	197	0	235
2124	889	197	0	235
2127	890	198	0	231
2130	890	198	0	227
2133	892	196	0	221
2136	895	195	0	214
2139	897	192	0	215
2142	901	190	0	212
2145	904	189	0	209
2148	905	187	0	204
2151	910	185	0	189
2154	914	183	0	188
2157	917	180	0	181
2160	921	176	0	185
2163	922	170	0	192
2166	922	170	0	190
2169	923	170	0	192
2172	926	171	0	190
2175	928	168	0	199
2178	930	165	0	205
2181	931	165	0	206
2184	931	164	0	204
2187	931	164	0	202
2190	931	165	0	198
2193	930	168	0	186
2196	930	170	0	186
2199	931	171	0	181
2202	932	173	0	176
2205	934	175	0	174
2208	934	174	0	176
2211	931	174	0	178
2214	931	174	0	182
2217	931	174	0	185
2220	932	173	0	186
2223	932	174	0	188
2226	932	173	0	187
2229	935	175	0	181
2232	936	176	0	183
2235	935	176	0	183
2238	940	177	0	166
2241	945	178	0	160
2244	945	177	0	162
2247	945	177	0	167
2250	943	176	0	168
2253	941	174	0	166
2256	941	174	0	168
2259	939	175	0	164
2262	940	175	0	159
2265	943	174	0	158
2268	944	174	0	159
2271	945	174	0	161
2274	944	174	0	160
2277	943	174	0	159
2280	944	173	0	157
2283	945	174	0	155
2286	945	175	0	156
2289	949	180	0	147
2292	951	182	0	151
2295	952	184	0	141
2298	953	186	0	133
2301	953	186	0	131
2304	953	184	0	130
2307	954	182	0	133
2310	953	185	0	122
2313	952	186	0	122
2316	952	186	0	121
2319	952	184	0	137
2322	952	185	0	137
2325	954	185	0	139
2328	954	185	0	138
2331	954	187	0	138
2334	954	186	0	142
2337	955	187	0	141
2340	957	188	0	135
2343	956	185	0	150
2346	962	183	0	157
2349	970	185	0	156
2352	972	186	0	156
2355	976	185	0	153
2358	980	188	0	154
2361	981	191	0	155
2364	987	191	0	157
2367	989	192	0	153
2370	992	194	0	146
2373	994	194	0	152
2376	993	192	0	158
2379	995	194	0	153
2382	999	196	0	165
2385	1003	198	0	163
2388	1004	198	0	161
2391	1009	198	0	164
2394	1012	201	0	163
2397	1017	204	0	165
2400	1019	201	0	173
2403	1021	198	0	175
2406	1023	196	0	190
2409	1035	193	0	199
2412	1038	194	0	194
2415	1040	196	0	184
2418	1040	201	0	183
2421	1046	200	0	173
2424	1051	205	0	170
2427	1058	203	0	172
2430	1064	202	0	170
2433	1067	204	0	156
2436	1069	207	0	158
2439	1071	210	0	152
2442	1070	211	0	150
2445	1073	211	0	154
2448	1078	213	0	152
2451	1084	216	0	152
2454	1086	217	0	145
2457	1089	218	0	142
2460	1089	218	0	142
2463	1088	216	0	145
2466	1088	215	0	148
2469	1090	217	0	149
2472	1091	218	0	145
2475	1092	219	0	146
2478	1094	220	0	144
2481	1098	223	0	139
2484	1103	224	0	130
2487	1105	227	0	129
2490	1111	230	0	135
2493	1116	233	0	137
2496	1121	237	0	131
2499	1126	240	0	127
2502	1130	242	0	131
2505	1132	245	0	128
2508	1132	248	0	203
2511	1144	250	0	124
2514	1147	257	0	123
2517	1146	260	0	121
2520	1148	260	0	127
2523	1152	259	0	133
2526	1156	260	0	137
2529	1159	260	0	145
2532	1161	259	0	150
2535	1163	257	0	149
2538	1163	254	0	153
2541	1163	253	0	155
2544	1162	252	0	152
2547	1163	253	0	153
2550	1164	253	0	152
2553	1165	252	0	152
2556	1165	251	0	152
2559	1165	251	0	154
2562	1165	252	0	155
2565	1168	253	0	161
2568	1170	256	0	159
2571	1171	259	0	159
2574	1177	262	0	158
2577	1182	262	0	152
2580	1189	262	0	153
2583	1191	262	0	153
2586	1190	262	0	159
2589	1193	263	0	167
2592	1198	264	0	161
2595	1202	266	0	163
2598	1204	266	0	165
2601	1207	268	0	164
2604	1211	268	0	166
2607	1212	267	0	163
2610	1213	269	0	157
2613	1216	269	0	156
2616	1217	271	0	159
2619	1219	271	0	160
2622	1219	270	0	163
2625	1224	269	0	164
2628	1227	270	0	170
2631	1230	270	0	173
2634	1234	271	0	176
2637	1239	269	0	175
2640	1242	269	0	176
2643	1247	268	0	193
2646	1251	266	0	193
2649	1257	265	0	194
2652	1259	264	0	202
2655	1261	263	0	201
2658	1266	265	0	200
2661	1269	268	0	183
2664	1270	266	0	185
2667	1268	264	0	183
2670	1265	264	0	184
2673	1268	265	0	188
2676	1268	266	0	192
2679	1268	267	0	191
2682	1269	267	0	190
2685	1270	267	0	186
2688	1270	267	0	186
2691	1269	267	0	182
2694	1267	267	0	180
2697	1268	268	0	187
2700	1268	268	0	183
2703	1268	268	0	183
2706	1268	270	0	181
2709	1265	269	0	170
2712	1268	270	0	174
2715	1268	270	0	176
2718	1266	269	0	183
2721	1265	269	0	178
2724	1267	270	0	191
2727	1272	270	0	192
2730	1275	270	0	196
2733	1278	270	0	192
2736	1280	271	0	185
2739	1284	268	0	179
2742	1286	271	0	178
2745	1290	273	0	176
2748	1286	272	0	173
2751	1286	271	0	169
2769	1283	279	0	185
2772	1283	279	0	184
2775	1283	279	0	180
2778	1304	274	0	192
2781	1307	274	0	185
2784	1311	275	0	181
2787	1311	278	0	188
2790	1313	279	0	182
2793	1318	278	0	184
2796	1320	277	0	190
2799	1321	277	0	195
2802	1325	277	0	199
2805	1329	277	0	192
2808	1333	276	0	184
2811	1339	272	0	183
2814	1343	272	0	182
2817	1345	272	0	179
2820	1350	270	0	181
2823	1354	270	0	173
2826	1362	273	0	163
2829	1371	269	0	151
2832	1374	269	0	152
2835	1376	267	0	156
2838	1376	265	0	157
2841	1375	263	0	166
2844	1383	263	0	174
2847	1386	260	0	171
2850	1387	261	0	170
2853	1385	263	0	177
2856	1388	261	0	181
2859	1390	261	0	179
2862	1391	262	0	176
2865	1391	263	0	173
2868	1395	264	0	175
2871	1396	268	0	179
2874	1397	267	0	182
2877	1396	266	0	180
2880	1392	266	0	176
2883	1388	267	0	176
2886	1384	269	0	166
2889	1381	272	0	163
2892	1380	272	0	154
2895	1384	272	0	153
2898	1384	270	0	150
2901	1382	273	0	157
2904	1379	273	0	158
2907	1379	275	0	152
2910	1380	273	0	147
2913	1387	277	0	148
2916	1387	279	0	145
2919	1390	280	0	151
2922	1390	280	0	147
2925	1392	281	0	144
2928	1393	281	0	140
2931	1392	279	0	140
2934	1391	279	0	133
2937	1393	281	0	132
2940	1394	280	0	132
2943	1391	277	0	133
2946	1389	276	0	134
2949	1389	276	0	142
2952	1390	275	0	149
2955	1391	274	0	150
2958	1386	274	0	144
2961	1390	278	0	144
2964	1392	279	0	146
2967	1393	277	0	150
2970	1391	278	0	143
2973	1389	278	0	143
2976	1387	278	0	143
2979	1385	278	0	146
2982	1383	276	0	149
2985	1385	275	0	134
2988	1384	272	0	115
2991	1384	273	0	110
2994	1383	274	0	106
2997	1382	277	0	124
3000	1382	277	0	128
3003	1383	277	0	121
3006	1383	282	0	126
3009	1382	283	0	123
3012	1381	281	0	127
3015	1381	281	0	130
3018	1385	278	0	124
3021	1385	276	0	129
3024	1386	279	0	126
3027	1389	281	0	118
3030	1390	282	0	110
3033	1388	282	0	105
3036	1388	282	0	107
3039	1388	282	0	108
3042	1389	283	0	104
3045	1389	284	0	105
3048	1390	284	0	102
3051	1390	286	0	98
3054	1389	287	0	102
3057	1389	290	0	100
3060	1391	294	0	98
3063	1390	295	0	93
3066	1391	298	0	85
3069	1395	297	0	73
3072	1400	299	0	69
3075	1401	298	0	75
3078	1400	298	0	73
3081	1398	299	0	74
3084	1398	299	0	73
3087	1398	297	0	72
3090	1399	299	0	76
3093	1396	304	0	78
3096	1396	307	0	79
3099	1395	310	0	75
3102	1395	316	0	77
3105	1394	317	0	93
3108	1393	318	0	85
3111	1392	319	0	83
3114	1392	320	0	80
3117	1392	322	0	97
3120	1391	331	0	94
3123	1392	336	0	97
3126	1392	332	0	95
3129	1391	332	0	95
3132	1390	333	0	99
3135	1389	333	0	104
3138	1390	330	0	108
3141	1391	329	0	108
3144	1394	331	0	114
3147	1394	332	0	125
3150	1397	333	0	137
3153	1400	337	0	139
3156	1402	338	0	143
3159	1407	340	0	150
3162	1418	345	0	148
3165	1423	348	0	148
3168	1425	349	0	146
3171	1426	350	0	145
3174	1428	349	0	149
3177	1428	350	0	153
3180	1429	349	0	158
3183	1433	349	0	160
3186	1437	350	0	165
3189	1439	350	0	167
3192	1438	349	0	173
3195	1443	348	0	173
3198	1444	347	0	178
3201	1446	346	0	180
3204	1456	346	0	192
3207	1462	345	0	193
3210	1473	344	0	187
3213	1482	341	0	185
3216	1489	342	0	183
3219	1493	342	0	183
3222	1496	342	0	183
3225	1498	341	0	184
3228	1506	340	0	190
3231	1511	339	0	176
3234	1515	341	0	172
3237	1514	342	0	170
3240	1513	341	0	167
3243	1508	340	0	164
3246	1506	340	0	163
3249	1505	340	0	162
3252	1504	341	0	165
3255	1505	341	0	163
3258	1506	341	0	160
3261	1505	341	0	160
3264	1504	341	0	162
3267	1504	341	0	161
3270	1505	340	0	163
3273	1505	339	0	166
3276	1505	339	0	173
3279	1504	341	0	174
3282	1502	339	0	181
3285	1503	339	0	180
3288	1501	338	0	178
3291	1499	337	0	172
3300	1501	334	0	160
3306	1521	337	0	131
3309	1530	345	0	107
3312	1527	337	0	142
3315	1523	339	0	152
3318	1527	341	0	154
3321	1529	341	0	156
3324	1528	343	0	160
3327	1528	343	0	161
3330	1531	343	0	163
3333	1532	344	0	160
3336	1532	344	0	165
3339	1531	343	0	170
3342	1534	344	0	176
3345	1534	343	0	173
3348	1532	340	0	172
3351	1531	340	0	169
3354	1530	342	0	159
3357	1531	344	0	158
3360	1532	344	0	166
3363	1531	342	0	171
3366	1534	343	0	175
3369	1534	343	0	175
3372	1533	343	0	174
3375	1533	341	0	176
3378	1533	341	0	178
3381	1534	340	0	177
3384	1535	343	0	173
3387	1537	344	0	168
3390	1537	344	0	165
3393	1538	344	0	343
3396	1542	344	0	167
3399	1545	343	0	353
3402	1550	346	0	345
3405	1552	344	0	348
3408	1553	345	0	348
3411	1554	345	0	348
3414	1555	345	0	344
3417	1558	344	0	344
3420	1559	343	0	344
3423	1559	343	0	163
3426	1561	343	0	342
3429	1562	343	0	341
3432	1563	344	0	343
3435	1563	344	0	341
3438	1564	344	0	341
3441	1565	344	0	342
3444	1566	344	0	341
3447	1567	345	0	342
3450	1567	344	0	159
3453	1569	344	0	159
3456	1569	343	0	161
3459	1569	342	0	162
3462	1568	342	0	160
3465	1568	342	0	163
3468	1570	343	0	163
3471	1570	344	0	158
3474	1569	344	0	158
3477	1567	343	0	157
3480	1567	343	0	156
3483	1566	342	0	156
3486	1566	341	0	157
3489	1566	341	0	158
3492	1567	342	0	163
3495	1568	343	0	164
3498	1570	343	0	164
3501	1571	344	0	161
3504	1571	344	0	159
3507	1572	344	0	158
3510	1573	344	0	165
3513	1574	344	0	351
3516	1575	343	0	353
3519	1575	343	0	351
3522	1574	343	0	347
3525	1573	343	0	169
3528	1575	344	0	170
3531	1576	344	0	349
3534	1577	344	0	347
3537	1577	344	0	350
3540	1577	344	0	350
3543	1576	344	0	349
3546	1575	344	0	348
3549	1576	344	0	349
3552	1578	344	0	348
3555	1578	345	0	352
3558	1577	345	0	175
3561	1574	345	0	354
3564	1573	345	0	354
3567	1572	346	0	172
3570	1572	347	0	174
3573	1573	348	0	177
3576	1573	348	0	178
3579	1570	347	0	176
3582	1568	346	0	345
3585	1568	344	0	157
3588	1568	343	0	155
3591	1567	343	0	153
3594	1569	343	0	157
3597	1570	344	0	159
3600	1573	344	0	342
3603	1574	345	0	163
3606	1574	345	0	163
3609	1573	344	0	342
3612	1572	343	0	340
3615	1571	342	0	156
3618	1570	342	0	157
3621	1572	344	0	341
3624	1573	344	0	164
3627	1573	344	0	161
3630	1568	340	0	161
3633	1568	337	0	165
3636	1567	338	0	163
3639	1567	342	0	163
3642	1570	343	0	164
3645	1571	344	0	341
3648	1573	345	0	341
3651	1572	344	0	342
3654	1571	343	0	345
3657	1571	343	0	344
3660	1571	343	0	343
3663	1572	344	0	156
3666	1575	346	0	159
3669	1575	348	0	154
3672	1576	348	0	154
3675	1576	348	0	154
3678	1575	348	0	156
3681	1573	348	0	154
3684	1572	346	0	157
3687	1572	344	0	162
3690	1572	344	0	349
3693	1574	344	0	171
3696	1577	344	0	168
3699	1577	346	0	161
3702	1577	347	0	155
3705	1576	347	0	149
3708	1574	344	0	152
3711	1573	345	0	153
3714	1573	342	0	152
3717	1573	341	0	155
3720	1574	339	0	157
3723	1574	337	0	162
3726	1574	337	0	158
3729	1574	337	0	154
3732	1575	337	0	156
3735	1576	335	0	158
3738	1577	335	0	159
3741	1580	336	0	142
3744	1583	333	0	126
3747	1583	333	0	123
3750	1582	335	0	127
3753	1581	337	0	127
3756	1579	339	0	132
3759	1577	340	0	140
3762	1577	340	0	140
3765	1577	342	0	136
3768	1578	341	0	137
3771	1579	341	0	140
3774	1580	342	0	149
3777	1580	341	0	153
3780	1581	340	0	155
3783	1579	340	0	156
3786	1577	341	0	148
3789	1577	341	0	140
3792	1578	341	0	138
3795	1578	339	0	134
3798	1578	338	0	126
3801	1577	335	0	126
3804	1576	335	0	125
3807	1577	336	0	127
3810	1578	338	0	132
3813	1578	340	0	137
3816	1578	341	0	133
3819	1577	341	0	133
3822	1577	342	0	135
3825	1576	342	0	137
3828	1576	340	0	146
3831	1577	342	0	142
3834	1577	344	0	136
3837	1576	346	0	132
3840	1576	348	0	125
3843	1575	350	0	121
3846	1575	350	0	119
3849	1576	351	0	119
3852	1575	351	0	121
3855	1575	350	0	125
3858	1575	349	0	133
3861	1573	346	0	134
3864	1573	345	0	138
3867	1573	344	0	147
3870	1572	343	0	150
3873	1573	343	0	152
3876	1573	341	0	150
3879	1573	338	0	151
3882	1574	337	0	153
3885	1575	338	0	152
3888	1575	339	0	150
3891	1575	339	0	151
3894	1576	338	0	157
3897	1578	337	0	156
3900	1579	338	0	150
3903	1579	339	0	145
3906	1579	340	0	142
3909	1578	339	0	145
3912	1578	337	0	152
3915	1580	337	0	156
3918	1579	336	0	157
3921	1576	335	0	156
3924	1574	334	0	155
3927	1575	333	0	153
3930	1575	334	0	153
3933	1576	336	0	154
3936	1576	337	0	155
3939	1576	338	0	158
3942	1580	338	0	345
3945	1583	336	0	350
3948	1583	334	0	171
3951	1584	335	0	169
3954	1586	334	0	172
3957	1587	334	0	172
3960	1588	332	0	176
3963	1589	332	0	178
3966	1590	330	0	178
3969	1590	330	0	178
3972	1589	330	0	178
3975	1589	330	0	174
3978	1591	332	0	168
3981	1591	332	0	168
3984	1592	331	0	169
3987	1595	330	0	173
3990	1597	330	0	171
3993	1599	331	0	171
3996	1604	334	0	172
3999	1605	335	0	350
4002	1610	335	0	351
4005	1614	335	0	171
4008	1616	334	0	168
4011	1618	335	0	163
4014	1619	335	0	163
4017	1621	335	0	158
4020	1622	335	0	156
4023	1623	334	0	157
4026	1623	333	0	157
4029	1622	333	0	157
4032	1623	335	0	160
4035	1623	336	0	162
4038	1620	335	0	161
4041	1617	334	0	161
4044	1615	332	0	162
4047	1612	330	0	162
4050	1610	330	0	161
4053	1611	331	0	165
4056	1617	332	0	162
4059	1620	335	0	159
4062	1622	336	0	158
4065	1624	338	0	156
4068	1625	338	0	157
4071	1625	339	0	159
4074	1628	339	0	161
4077	1631	339	0	163
4080	1633	339	0	159
4083	1635	343	0	159
4086	1637	344	0	159
4089	1638	345	0	158
4092	1639	345	0	158
4095	1639	344	0	161
4098	1641	344	0	165
4101	1643	344	0	350
4104	1644	340	0	173
4107	1645	339	0	174
4110	1647	339	0	181
4113	1653	337	0	185
4116	1658	337	0	180
4119	1659	339	0	179
4122	1659	339	0	180
4125	1658	339	0	181
4128	1658	339	0	181
4131	1659	341	0	175
4134	1661	341	0	179
4137	1664	341	0	187
4140	1666	339	0	193
4143	1665	339	0	197
4146	1665	338	0	194
4149	1669	336	0	187
4152	1671	336	0	187
4155	1671	335	0	188
4158	1676	335	0	183
4161	1682	336	0	182
4164	1685	336	0	183
4167	1687	336	0	185
4170	1689	336	0	182
4173	1690	336	0	179
4176	1691	336	0	180
4179	1692	336	0	179
4182	1694	336	0	180
4185	1695	336	0	181
4188	1699	337	0	354
4191	1699	337	0	356
4194	1700	337	0	351
4197	1700	338	0	345
4200	1697	339	0	170
4203	1693	337	0	174
4206	1691	337	0	172
4209	1690	338	0	174
4212	1688	338	0	175
4215	1685	338	0	175
4218	1682	338	0	179
4221	1681	340	0	181
4224	1682	340	0	178
4227	1680	338	0	173
4230	1678	340	0	172
4233	1675	340	0	170
4236	1672	341	0	159
4239	1672	341	0	151
4242	1673	341	0	140
4245	1674	342	0	137
4248	1673	343	0	127
4251	1674	344	0	111
4254	1674	345	0	110
4257	1674	345	0	114
4260	1673	347	0	115
4263	1673	348	0	110
4266	1671	348	0	111
4269	1671	349	0	118
4272	1672	347	0	123
4275	1672	349	0	124
4278	1672	347	0	116
4281	1670	350	0	114
4284	1672	354	0	108
4287	1672	357	0	107
4290	1678	361	0	100
4293	1677	361	0	102
4296	1677	362	0	105
4299	1678	363	0	108
4302	1678	363	0	110
4305	1678	365	0	112
4308	1679	366	0	111
4311	1679	367	0	110
4314	1680	369	0	108
4317	1683	371	0	106
4320	1682	375	0	106
4323	1683	377	0	109
4326	1683	378	0	113
4329	1682	378	0	114
4332	1683	377	0	115
4335	1683	377	0	113
4338	1683	377	0	114
4341	1683	377	0	117
4344	1684	377	0	119
4347	1684	375	0	118
4350	1682	375	0	123
4353	1683	375	0	125
4356	1682	374	0	129
4359	1683	375	0	130
4362	1684	375	0	135
4365	1687	374	0	143
4368	1688	374	0	152
4371	1691	374	0	155
4374	1695	374	0	162
4377	1697	372	0	158
4380	1699	374	0	161
4383	1699	373	0	167
4386	1700	373	0	171
4389	1701	375	0	179
4392	1701	372	0	187
4395	1703	370	0	188
4398	1703	370	0	187
4401	1703	369	0	187
4404	1704	368	0	187
4407	1704	368	0	189
4410	1704	368	0	196
4413	1704	368	0	201
4416	1705	365	0	196
4419	1705	364	0	198
4422	1705	363	0	195
4425	1705	364	0	184
4428	1706	364	0	185
4431	1705	364	0	186
4434	1705	364	0	187
4437	1702	366	0	194
4440	1704	363	0	200
4443	1703	363	0	196
4446	1702	364	0	196
4449	1702	365	0	196
4452	1703	364	0	193
4455	1703	364	0	192
4458	1703	364	0	193
4461	1705	364	0	188
4464	1704	364	0	188
4467	1707	365	0	181
4470	1709	368	0	177
4473	1709	369	0	173
4476	1709	369	0	174
4479	1709	368	0	172
4482	1709	368	0	167
4485	1707	368	0	166
4488	1708	368	0	165
4491	1708	368	0	161
4494	1711	370	0	158
4497	1711	370	0	156
4500	1711	370	0	157
4503	1712	371	0	155
4506	1713	371	0	152
4509	1712	372	0	150
4512	1711	371	0	152
4515	1713	373	0	153
4518	1713	374	0	152
4521	1712	374	0	151
4524	1710	374	0	149
4527	1708	374	0	148
4530	1709	371	0	153
4533	1708	371	0	153
4536	1707	370	0	152
4539	1706	370	0	154
4542	1707	369	0	154
4545	1708	370	0	152
4548	1710	371	0	151
4551	1711	373	0	150
4554	1711	374	0	149
4557	1711	375	0	147
4560	1711	375	0	147
4563	1711	376	0	147
4566	1709	377	0	152
4569	1708	377	0	153
4572	1709	377	0	153
4575	1710	377	0	150
4578	1710	378	0	149
4581	1709	378	0	149
4584	1710	379	0	148
4587	1712	381	0	148
4590	1713	382	0	147
4593	1713	382	0	141
4596	1713	382	0	139
4599	1711	382	0	139
4602	1711	379	0	142
4605	1712	379	0	144
4608	1713	379	0	146
4611	1714	380	0	148
4614	1715	380	0	146
4617	1715	378	0	145
4620	1715	378	0	144
4623	1715	379	0	143
4626	1715	380	0	142
4629	1715	380	0	143
4632	1714	379	0	146
4635	1715	381	0	143
4638	1716	381	0	143
4641	1715	381	0	141
4644	1713	380	0	143
4647	1713	380	0	143
4650	1714	380	0	144
4653	1714	381	0	141
4656	1714	381	0	138
4659	1714	381	0	139
4662	1714	380	0	139
4665	1715	380	0	138
4668	1717	380	0	137
4671	1720	381	0	143
4674	1721	382	0	145
4677	1725	386	0	140
4680	1725	388	0	141
4683	1727	391	0	145
4686	1729	394	0	147
4689	1730	394	0	146
4692	1730	394	0	144
4695	1730	395	0	141
4698	1730	395	0	140
4701	1729	394	0	140
4704	1727	392	0	143
4707	1726	392	0	146
4710	1726	391	0	144
4713	1726	390	0	143
4716	1725	391	0	145
4719	1727	391	0	144
4722	1727	390	0	146
4725	1727	390	0	151
4728	1729	390	0	151
4731	1728	390	0	150
4734	1727	391	0	152
4737	1726	390	0	149
4740	1728	390	0	148
4743	1731	393	0	146
4746	1734	394	0	145
4749	1737	396	0	143
4752	1740	395	0	147
4755	1742	398	0	145
4758	1745	400	0	146
4761	1747	401	0	146
4764	1749	402	0	146
4767	1753	405	0	141
4770	1754	409	0	135
4773	1755	413	0	125
4776	1757	417	0	128
4779	1756	417	0	128
4782	1756	418	0	130
4785	1756	418	0	126
4788	1754	418	0	128
4791	1753	418	0	123
4794	1752	419	0	121
4797	1752	420	0	119
4800	1752	419	0	120
4803	1754	421	0	125
4806	1757	421	0	131
4809	1758	422	0	134
4812	1759	423	0	138
4815	1760	424	0	137
4818	1762	425	0	136
4821	1764	425	0	136
4824	1766	427	0	139
4827	1767	428	0	142
4830	1767	430	0	144
4833	1771	432	0	147
4836	1775	434	0	150
4839	1777	434	0	149
4842	1779	438	0	153
4845	1781	440	0	160
4848	1780	442	0	159
4851	1782	444	0	159
4854	1784	447	0	156
4857	1785	448	0	161
4860	1794	449	0	174
4863	1798	451	0	180
4866	1799	451	0	185
4869	1806	450	0	189
4872	1809	449	0	188
4875	1807	448	0	180
4878	1804	450	0	188
4881	1808	449	0	190
4884	1809	449	0	188
4887	1812	448	0	185
4890	1814	449	0	182
4893	1814	449	0	183
4896	1814	451	0	183
4899	1814	454	0	184
4902	1818	454	0	187
4905	1817	451	0	182
4908	1817	450	0	185
4911	1818	451	0	186
4914	1818	452	0	183
4917	1816	453	0	188
4920	1816	454	0	186
4923	1816	454	0	185
4926	1817	454	0	186
4929	1817	455	0	185
4932	1818	455	0	184
4935	1818	455	0	183
4938	1820	455	0	178
4941	1819	455	0	179
4944	1821	455	0	180
4947	1820	456	0	178
4950	1820	456	0	176
4953	1819	457	0	176
4956	1819	457	0	176
4959	1820	457	0	176
4962	1819	458	0	177
4965	1820	457	0	178
4968	1820	458	0	177
4971	1821	457	0	178
4974	1821	457	0	178
4977	1819	457	0	178
4980	1819	457	0	177
4983	1817	456	0	176
4986	1814	456	0	171
4989	1811	455	0	171
4992	1810	454	0	166
4995	1809	454	0	170
4998	1809	454	0	172
5001	1808	454	0	172
5004	1807	455	0	175
5007	1804	456	0	178
5010	1803	455	0	181
5013	1802	454	0	180
5016	1803	452	0	175
5019	1803	452	0	171
5022	1803	451	0	169
5025	1801	451	0	169
5028	1801	452	0	171
5031	1802	451	0	175
5034	1804	452	0	189
5037	1807	450	0	186
5040	1808	448	0	189
5043	1811	447	0	192
5046	1811	447	0	193
5049	1812	447	0	199
5052	1811	446	0	194
5055	1812	446	0	199
5058	1811	446	0	201
5061	1811	446	0	197
5064	1808	446	0	195
5067	1808	445	0	197
5070	1809	446	0	195
5073	1808	445	0	194
5076	1809	445	0	195
5079	1808	445	0	197
5082	1805	448	0	199
5085	1803	449	0	202
5088	1803	450	0	202
5091	1804	451	0	202
5094	1804	451	0	201
5097	1805	451	0	201
5100	1804	451	0	202
5103	1804	451	0	205
5106	1804	452	0	208
5109	1804	452	0	210
5112	1804	452	0	211
5115	1804	452	0	212
5118	1804	452	0	211
5121	1804	451	0	211
5124	1804	452	0	210
5127	1804	452	0	209
5130	1803	452	0	208
5133	1803	453	0	206
5136	1803	452	0	206
5139	1803	452	0	205
5142	1804	453	0	203
5145	1805	452	0	202
5148	1805	452	0	203
5151	1805	452	0	203
5154	1805	452	0	203
5157	1805	452	0	202
5160	1804	452	0	204
5163	1805	452	0	203
5166	1806	451	0	204
5169	1804	451	0	209
5172	1804	452	0	211
5175	1805	452	0	211
5178	1805	452	0	214
5181	1804	452	0	215
5184	1804	452	0	211
5187	1804	452	0	212
5190	1805	452	0	209
5193	1804	451	0	209
5196	1804	451	0	206
5199	1803	451	0	208
5202	1804	452	0	206
5205	1804	452	0	206
5208	1805	452	0	205
5211	1806	452	0	209
5214	1806	453	0	208
5217	1804	454	0	209
5220	1804	454	0	206
5223	1803	455	0	202
5226	1803	455	0	205
5229	1802	455	0	209
5232	1803	455	0	207
5235	1802	456	0	205
5238	1801	456	0	205
5241	1802	457	0	205
5244	1801	457	0	202
5247	1801	457	0	203
5250	1802	457	0	200
5253	1803	458	0	199
5256	1804	459	0	193
5259	1804	459	0	188
5262	1804	459	0	191
5265	1804	459	0	192
5268	1806	459	0	190
5271	1805	458	0	191
5274	1806	458	0	190
5277	1807	457	0	188
5280	1807	457	0	187
5283	1809	457	0	189
5286	1810	457	0	186
5289	1811	458	0	186
5292	1813	459	0	187
5295	1814	459	0	188
5298	1815	460	0	190
5301	1818	461	0	189
5304	1820	462	0	199
5307	1823	465	0	211
5310	1824	468	0	220
5313	1827	471	0	223
5316	1829	475	0	228
5319	1834	473	0	241
5322	1834	474	0	241
5325	1835	475	0	240
5328	1836	475	0	242
5331	1837	475	0	243
5334	1838	475	0	244
5337	1838	476	0	243
5340	1840	475	0	244
5343	1840	476	0	246
5346	1840	476	0	246
5349	1840	477	0	251
5352	1840	478	0	250
5355	1841	478	0	253
5358	1841	478	0	255
5361	1841	478	0	261
5364	1841	479	0	261
5367	1842	479	0	264
5370	1842	480	0	265
5373	1842	480	0	264
5376	1843	480	0	265
5379	1843	480	0	265
5382	1845	481	0	264
5385	1846	482	0	258
5388	1849	484	0	259
5391	1853	486	0	270
5394	1854	486	0	269
5397	1855	485	0	270
5400	1854	486	0	266
5403	1852	489	0	252
5406	1850	490	0	245
5409	1850	491	0	242
5412	1850	492	0	240
5415	1851	494	0	233
5418	1853	494	0	223
5421	1857	493	0	212
5424	1859	494	0	200
5427	1864	500	0	196
5430	1867	500	0	195
5433	1874	499	0	179
5436	1877	503	0	172
5439	1880	502	0	175
5442	1887	504	0	181
5445	1890	504	0	179
5448	1895	501	0	185
5451	1897	500	0	187
5454	1900	502	0	183
5457	1899	504	0	180
5460	1901	504	0	177
5463	1902	503	0	177
5466	1902	503	0	176
5469	1900	503	0	178
5472	1901	503	0	187
5475	1906	504	0	188
5478	1906	503	0	196
5481	1907	504	0	197
5484	1907	502	0	196
5487	1910	502	0	196
5490	1911	500	0	192
5493	1911	503	0	194
5496	1909	502	0	189
5499	1906	505	0	191
5502	1906	505	0	188
5505	1905	503	0	182
5508	1903	502	0	185
5511	1902	502	0	184
5514	1902	501	0	183
5517	1905	502	0	183
5520	1908	504	0	184
5523	1908	504	0	185
5526	1911	503	0	182
5529	1912	502	0	181
5532	1914	502	0	179
5535	1916	502	0	182
5538	1918	503	0	189
5541	1917	503	0	189
5544	1919	503	0	192
5547	1919	502	0	194
5550	1920	501	0	190
5553	1920	500	0	192
5556	1926	499	0	196
5559	1928	500	0	198
5562	1928	498	0	196
5565	1931	499	0	203
5568	1934	500	0	200
5571	1936	494	0	189
5574	1944	491	0	189
5577	1950	484	0	193
5580	1953	481	0	202
5583	1953	480	0	201
5586	1958	480	0	208
5589	1960	478	0	207
5592	1964	478	0	203
5595	1967	477	0	195
5598	1971	477	0	195
5601	1972	479	0	193
5604	1973	478	0	194
5607	1974	477	0	191
5610	1976	475	0	191
5613	1976	477	0	188
5616	1976	477	0	190
5619	1976	478	0	184
5622	1976	479	0	180
5625	1975	479	0	177
5628	1976	481	0	177
5631	1976	483	0	178
5634	1977	484	0	176
5637	1978	482	0	169
5640	1979	481	0	172
5643	1983	482	0	165
5646	1986	480	0	168
5649	1989	479	0	176
5652	1992	478	0	348
5655	1996	478	0	168
5658	1997	480	0	175
5661	1998	480	0	175
5664	2002	479	0	181
5667	2006	477	0	179
5670	2009	478	0	176
5673	2009	479	0	174
5676	2009	480	0	173
5679	2009	482	0	174
5682	2010	483	0	174
5685	2010	483	0	171
5688	2010	483	0	174
5691	2012	483	0	176
5694	2013	481	0	179
5697	2012	479	0	180
5700	2011	480	0	185
5703	2010	479	0	189
5706	2010	479	0	188
5709	2018	477	0	185
5712	2020	478	0	188
5715	2020	478	0	189
5718	2022	477	0	182
5721	2023	476	0	182
5724	2025	474	0	187
5727	2030	471	0	185
5730	2032	473	0	186
5733	2036	473	0	187
5736	2038	472	0	188
5739	2039	471	0	189
5742	2040	473	0	190
5745	2041	473	0	186
5748	2041	473	0	185
5751	2038	471	0	180
5754	2034	470	0	178
5757	2032	470	0	173
5760	2028	468	0	159
5763	2027	470	0	145
5766	2028	471	0	144
5769	2028	475	0	142
5772	2026	476	0	146
5775	2026	476	0	146
5778	2027	475	0	148
5781	2026	475	0	149
5784	2025	475	0	145
5787	2025	475	0	142
5790	2026	474	0	138
5793	2027	474	0	140
5796	2027	475	0	141
5799	2027	476	0	140
5802	2027	476	0	143
5805	2027	474	0	139
5808	2028	471	0	153
5811	2032	471	0	145
5814	2031	473	0	147
5817	2031	476	0	141
5820	2032	475	0	143
5823	2034	475	0	145
5826	2035	478	0	139
5829	2037	478	0	134
5832	2039	480	0	130
5835	2040	482	0	132
5838	2040	483	0	121
5841	2040	484	0	120
5844	2041	487	0	119
5847	2042	489	0	118
5850	2043	489	0	116
5853	2041	491	0	111
5856	2040	493	0	110
5859	2040	492	0	107
5862	2040	493	0	110
5865	2040	492	0	110
5868	2040	493	0	110
5871	2038	493	0	110
5874	2038	492	0	105
5877	2039	492	0	108
5880	2039	493	0	112
5883	2037	493	0	115
5886	2038	494	0	120
5889	2039	494	0	126
5892	2038	494	0	126
5895	2038	495	0	126
5898	2041	497	0	121
5901	2045	497	0	117
5904	2046	495	0	124
5907	2044	494	0	125
5910	2047	495	0	128
5913	2048	495	0	125
5916	2049	496	0	127
5919	2052	495	0	122
5922	2052	494	0	121
5925	2051	492	0	118
5928	2052	492	0	113
5931	2052	493	0	115
5934	2053	493	0	118
5937	2053	494	0	118
5940	2054	493	0	119
5943	2056	492	0	118
5946	2058	492	0	115
5949	2059	491	0	114
5952	2060	492	0	121
5955	2063	495	0	129
5958	2063	496	0	133
5961	2062	499	0	135
5964	2063	500	0	137
5967	2064	500	0	140
5970	2066	498	0	141
5973	2066	499	0	143
5976	2069	501	0	147
5979	2071	501	0	150
5982	2074	505	0	150
5985	2078	511	0	150
5988	2082	516	0	153
5991	2084	517	0	154
5994	2087	515	0	146
5997	2087	515	0	148
6000	2089	516	0	148
6003	2091	515	0	147
6006	2091	515	0	150
6009	2092	515	0	151
6012	2094	513	0	150
6015	2096	511	0	154
6018	2097	509	0	159
6021	2097	509	0	160
6024	2098	511	0	159
6027	2100	513	0	155
6030	2101	514	0	157
6033	2105	515	0	154
6036	2108	514	0	155
6039	2110	513	0	155
6042	2115	510	0	168
6045	2113	512	0	160
6048	2113	515	0	156
6051	2114	517	0	157
6054	2114	517	0	157
6057	2111	516	0	156
6060	2110	516	0	157
6063	2109	517	0	154
6066	2109	518	0	154
6069	2109	518	0	157
6072	2110	517	0	158
6075	2115	517	0	159
6078	2117	518	0	164
6081	2119	519	0	166
6084	2117	518	0	161
6087	2118	518	0	157
6090	2119	518	0	157
[truncated: 966 more rows]
