# Supplementary material for: Markerless tracking of an entire honey bee colony
Source: Nat Commun. 2021 Mar 19;12:1733. doi: 10.1038/s41467-021-21769-1 (PMC7979864; doi:10.1038/s41467-021-21769-1)
Supplement: Supplementary file 4 — Description of Additional Supplementary Files [file 41467_2021_21769_MOESM4_ESM.zip › raw_source/fig_5_sup_fig_21_22/S1_trajectories/000938.txt]

1935	2383	2281	0	87
1938	2383	2280	0	93
1941	2382	2280	0	89
1944	2382	2280	0	91
1947	2382	2279	0	91
1950	2382	2279	0	96
1953	2381	2278	0	89
1956	2381	2277	0	91
1959	2382	2277	0	91
1962	2381	2276	0	99
1965	2381	2274	0	102
1968	2380	2271	0	99
1971	2378	2271	0	95
1974	2378	2271	0	87
1977	2375	2271	0	29
1980	2374	2271	0	36
1983	2373	2271	0	49
1986	2374	2272	0	51
1989	2374	2273	0	48
1992	2373	2272	0	45
1995	2374	2273	0	47
1998	2374	2273	0	45
2001	2373	2272	0	39
2004	2373	2272	0	42
2007	2372	2272	0	28
2010	2374	2272	0	54
2013	2374	2272	0	60
2016	2374	2271	0	57
2019	2374	2271	0	44
2022	2374	2271	0	45
2025	2374	2272	0	41
2028	2373	2272	0	34
2031	2373	2272	0	29
2034	2372	2272	0	17
2037	2373	2272	0	6
2040	2374	2272	0	7
2043	2373	2271	0	2
2052	2381	2278	0	102
2055	2364	2269	0	345
2061	2382	2279	0	104
2064	2381	2277	0	100
2067	2381	2281	0	94
2070	2381	2282	0	86
2073	2382	2283	0	71
2076	2381	2284	0	73
2079	2381	2283	0	78
2082	2380	2282	0	83
2085	2379	2283	0	81
2088	2381	2279	0	95
2091	2380	2277	0	93
2094	2381	2276	0	93
2097	2382	2277	0	88
2100	2382	2276	0	85
2103	2379	2275	0	93
2106	2378	2275	0	96
2109	2378	2275	0	97
2112	2378	2275	0	97
2115	2378	2275	0	96
2118	2378	2275	0	95
2121	2377	2274	0	96
2124	2376	2274	0	95
2127	2376	2274	0	93
2130	2376	2274	0	94
2133	2377	2274	0	95
2136	2376	2274	0	97
2139	2377	2274	0	95
2142	2377	2275	0	94
2145	2378	2276	0	91
2148	2378	2275	0	91
2151	2377	2274	0	91
2154	2375	2275	0	79
2157	2374	2275	0	80
2160	2374	2275	0	82
2163	2373	2275	0	84
2166	2374	2275	0	94
2169	2374	2275	0	96
2172	2374	2275	0	94
2175	2375	2273	0	72
2178	2376	2271	0	68
2181	2376	2272	0	79
2184	2378	2271	0	79
2187	2378	2269	0	62
2190	2376	2270	0	77
2193	2376	2270	0	45
2196	2376	2270	0	89
2199	2376	2270	0	88
2202	2376	2271	0	91
2205	2377	2271	0	96
2208	2376	2272	0	127
2211	2376	2272	0	98
2214	2376	2273	0	140
2217	2373	2272	0	357
2220	2379	2275	0	123
2223	2378	2276	0	127
2226	2378	2278	0	88
2229	2379	2277	0	116
2232	2381	2280	0	104
2235	2380	2282	0	89
2238	2378	2282	0	91
2241	2379	2280	0	93
2244	2379	2280	0	90
2247	2379	2280	0	86
2250	2379	2280	0	87
2253	2379	2281	0	90
2256	2378	2279	0	91
2259	2378	2278	0	90
2262	2378	2278	0	88
2265	2378	2278	0	88
2268	2378	2278	0	88
2271	2378	2278	0	90
2274	2378	2278	0	88
2277	2378	2279	0	89
2280	2377	2279	0	90
2283	2378	2279	0	90
2286	2378	2278	0	92
2289	2378	2278	0	90
2292	2378	2279	0	90
2295	2378	2279	0	89
2298	2379	2277	0	92
2301	2378	2277	0	91
2304	2378	2275	0	96
2307	2377	2273	0	93
2310	2377	2272	0	92
2313	2378	2268	0	92
2316	2378	2268	0	92
2319	2382	2272	0	83
2322	2381	2271	0	79
2325	2380	2272	0	83
2328	2382	2275	0	75
2331	2382	2274	0	69
2334	2382	2276	0	78
2337	2383	2274	0	81
2340	2380	2272	0	77
2343	2381	2272	0	70
2346	2380	2271	0	65
2349	2380	2272	0	80
2352	2380	2275	0	84
2355	2379	2278	0	94
2358	2378	2277	0	98
2361	2378	2277	0	94
2364	2379	2280	0	85
2367	2379	2282	0	80
2370	2379	2281	0	85
2373	2377	2281	0	57
2376	2375	2281	0	42
2379	2376	2282	0	67
2382	2376	2281	0	76
2385	2376	2281	0	80
2388	2376	2280	0	78
2391	2376	2280	0	86
2394	2375	2281	0	83
2397	2375	2281	0	76
2400	2375	2281	0	68
2403	2376	2281	0	68
2406	2375	2282	0	70
2409	2375	2283	0	74
2412	2375	2282	0	83
2415	2376	2282	0	77
2418	2376	2283	0	93
2421	2376	2283	0	83
2424	2377	2282	0	81
2427	2376	2283	0	90
2433	2376	2285	0	103
2436	2377	2287	0	85
2439	2377	2288	0	89
2451	2380	2212	0	178
2454	2380	2213	0	165
2457	2379	2213	0	168
2460	2379	2213	0	180
2469	2378	2212	0	204
2496	2377	2289	0	92
2499	2377	2289	0	93
2502	2376	2289	0	96
2505	2377	2290	0	93
2508	2377	2291	0	89
2511	2377	2291	0	89
2514	2376	2290	0	90
2517	2376	2292	0	88
2520	2376	2291	0	89
2523	2377	2291	0	86
2526	2377	2291	0	87
2529	2377	2290	0	87
2532	2377	2289	0	87
2535	2377	2289	0	88
2538	2377	2290	0	89
2541	2377	2290	0	89
2544	2377	2290	0	88
2547	2378	2289	0	87
2550	2377	2289	0	87
2553	2377	2289	0	87
2556	2377	2289	0	88
2559	2377	2289	0	88
2562	2378	2289	0	88
2565	2377	2289	0	89
2568	2377	2288	0	88
2571	2377	2289	0	87
2574	2377	2288	0	88
2577	2377	2288	0	89
2580	2377	2288	0	89
2583	2377	2289	0	87
2586	2377	2289	0	88
2589	2377	2289	0	89
2592	2377	2289	0	89
2595	2377	2288	0	89
2598	2377	2289	0	88
2601	2377	2289	0	89
2604	2377	2289	0	88
2607	2377	2289	0	87
2610	2377	2289	0	87
2613	2377	2289	0	87
2616	2377	2288	0	87
2619	2377	2290	0	86
2622	2377	2289	0	87
2625	2377	2289	0	86
2628	2377	2290	0	86
2631	2377	2291	0	86
2634	2377	2289	0	87
2637	2377	2289	0	86
2640	2377	2290	0	87
2643	2377	2290	0	86
2646	2377	2290	0	85
2649	2377	2290	0	85
2652	2377	2289	0	84
2655	2378	2288	0	85
2658	2377	2288	0	85
2661	2378	2287	0	86
2664	2378	2288	0	85
2667	2378	2287	0	86
2670	2377	2288	0	85
2673	2378	2287	0	80
2676	2377	2287	0	80
2679	2378	2288	0	83
2682	2378	2288	0	83
2685	2378	2287	0	83
2688	2378	2289	0	81
2691	2378	2288	0	83
2694	2379	2286	0	86
2697	2378	2288	0	81
2700	2379	2286	0	85
2703	2379	2285	0	85
2706	2380	2286	0	87
2709	2380	2286	0	87
2712	2381	2286	0	87
2715	2382	2286	0	85
2718	2382	2282	0	85
2721	2382	2283	0	81
2724	2383	2278	0	87
2727	2382	2274	0	104
2730	2383	2274	0	100
2733	2382	2276	0	93
2736	2381	2277	0	93
2739	2381	2278	0	92
2742	2380	2279	0	92
2745	2380	2279	0	95
2748	2381	2279	0	92
2751	2381	2278	0	91
2754	2380	2275	0	89
2757	2380	2273	0	82
2760	2382	2270	0	67
2763	2383	2267	0	67
2766	2384	2266	0	71
2769	2386	2264	0	76
2772	2387	2263	0	70
2775	2388	2263	0	76
2778	2390	2264	0	41
2781	2388	2266	0	85
2784	2389	2269	0	102
2787	2390	2271	0	62
2790	2388	2270	0	78
2793	2388	2269	0	87
2796	2388	2269	0	85
2799	2388	2268	0	81
2802	2378	2267	0	190
2811	2389	2261	0	75
2814	2389	2262	0	69
2817	2388	2263	0	66
2820	2388	2263	0	73
2823	2387	2265	0	74
2826	2386	2266	0	79
2829	2385	2267	0	85
2832	2384	2269	0	87
2835	2384	2267	0	90
2838	2384	2267	0	92
2841	2383	2263	0	89
2844	2384	2262	0	78
2847	2384	2264	0	83
2850	2378	2264	0	149
2853	2377	2264	0	172
2856	2379	2266	0	105
2859	2383	2260	0	67
2865	2385	2266	0	81
2868	2385	2264	0	74
2871	2385	2265	0	76
2874	2385	2265	0	77
2877	2385	2264	0	75
2880	2385	2262	0	79
2883	2386	2260	0	67
2886	2385	2262	0	68
2889	2384	2260	0	67
2892	2383	2266	0	71
2901	2384	2263	0	66
2904	2383	2263	0	63
2907	2382	2264	0	69
2910	2382	2264	0	74
2913	2382	2265	0	69
2916	2383	2265	0	76
2919	2383	2267	0	71
2931	2384	2258	0	69
2934	2381	2258	0	56
2937	2383	2257	0	71
2940	2383	2259	0	66
2943	2382	2256	0	51
2946	2382	2259	0	67
2949	2382	2259	0	70
2952	2384	2258	0	71
2955	2386	2258	0	75
2958	2385	2258	0	73
2961	2385	2258	0	71
2964	2385	2258	0	71
2967	2385	2258	0	69
2970	2385	2259	0	69
2973	2386	2256	0	246
2976	2384	2259	0	255
2979	2383	2261	0	75
2982	2381	2262	0	75
2985	2381	2265	0	73
2988	2381	2268	0	74
2991	2380	2269	0	74
2994	2379	2271	0	81
2997	2378	2272	0	85
3000	2378	2273	0	90
3003	2378	2275	0	91
3006	2377	2275	0	93
3009	2379	2279	0	90
3012	2379	2279	0	90
3015	2378	2280	0	90
3018	2378	2282	0	86
3021	2378	2284	0	87
3024	2379	2284	0	90
3027	2379	2285	0	93
3030	2379	2287	0	92
3033	2379	2286	0	87
3036	2379	2286	0	89
3039	2379	2286	0	89
3042	2379	2286	0	90
3045	2379	2286	0	89
3048	2380	2285	0	90
3051	2379	2284	0	87
3054	2379	2284	0	88
3057	2380	2285	0	86
3060	2379	2283	0	86
3063	2380	2283	0	83
3066	2379	2283	0	82
3069	2379	2283	0	81
3072	2379	2283	0	80
3075	2379	2284	0	85
3078	2379	2285	0	87
3081	2379	2286	0	90
3084	2379	2286	0	92
3087	2379	2286	0	92
3090	2378	2287	0	90
3093	2378	2287	0	89
3096	2377	2287	0	90
3099	2377	2287	0	90
3102	2377	2287	0	89
3105	2377	2287	0	92
3108	2376	2287	0	94
3111	2376	2287	0	93
3114	2376	2287	0	93
3117	2376	2287	0	91
3120	2376	2287	0	92
3123	2376	2286	0	93
3126	2378	2288	0	91
3129	2378	2288	0	88
3132	2378	2287	0	87
3135	2378	2287	0	88
3138	2378	2287	0	88
3141	2379	2287	0	89
3144	2379	2288	0	88
3147	2379	2287	0	89
3150	2380	2286	0	87
3153	2380	2287	0	89
3156	2380	2286	0	88
3159	2380	2286	0	91
3162	2381	2287	0	94
3165	2380	2286	0	95
3168	2380	2285	0	89
3171	2381	2284	0	86
3174	2381	2285	0	86
3177	2381	2283	0	85
3180	2381	2283	0	87
3183	2381	2284	0	88
3186	2380	2281	0	86
3189	2382	2282	0	86
3192	2382	2281	0	88
3195	2381	2278	0	90
3198	2381	2276	0	91
3201	2380	2278	0	87
3204	2380	2278	0	90
3207	2381	2279	0	83
3210	2379	2277	0	88
3213	2378	2276	0	83
3216	2378	2275	0	85
3219	2378	2274	0	84
3222	2378	2275	0	84
3225	2380	2273	0	81
3228	2380	2272	0	80
3231	2379	2274	0	83
3234	2378	2276	0	82
3237	2378	2279	0	86
3240	2379	2281	0	86
3243	2378	2281	0	83
3246	2377	2282	0	87
3249	2375	2279	0	93
3252	2374	2275	0	101
3255	2373	2273	0	110
3258	2372	2271	0	116
3261	2371	2275	0	106
3264	2369	2272	0	112
3267	2370	2271	0	132
3270	2370	2272	0	133
3273	2373	2279	0	115
3276	2375	2287	0	100
3279	2377	2290	0	88
3282	2377	2292	0	85
3285	2376	2297	0	85
3288	2376	2296	0	83
3291	2376	2296	0	84
3294	2376	2294	0	80
3297	2377	2293	0	80
3300	2378	2293	0	78
3303	2378	2293	0	80
3306	2378	2297	0	75
3309	2376	2302	0	82
3312	2377	2299	0	68
3315	2375	2302	0	76
3318	2375	2302	0	82
3321	2375	2303	0	79
3324	2375	2304	0	83
3327	2376	2305	0	84
3330	2375	2308	0	83
3333	2375	2309	0	86
3336	2375	2310	0	86
3339	2375	2310	0	84
3342	2375	2311	0	88
3345	2374	2312	0	83
3348	2374	2314	0	80
3351	2374	2313	0	83
3354	2374	2313	0	80
3357	2374	2313	0	82
3360	2374	2312	0	85
3363	2373	2312	0	80
3366	2373	2313	0	76
3369	2372	2315	0	67
3372	2373	2313	0	71
3375	2373	2313	0	78
3378	2374	2313	0	79
3381	2373	2315	0	74
3384	2373	2316	0	73
3387	2373	2318	0	72
3390	2374	2316	0	75
3393	2374	2316	0	80
3396	2374	2318	0	70
3399	2374	2318	0	75
3402	2374	2317	0	81
3405	2374	2318	0	80
3408	2374	2317	0	74
3411	2375	2317	0	84
3414	2375	2317	0	83
3417	2374	2317	0	78
3420	2375	2318	0	84
3423	2375	2318	0	85
3426	2374	2317	0	75
3429	2374	2315	0	79
3432	2374	2317	0	76
3435	2374	2315	0	80
3438	2374	2315	0	81
3441	2374	2315	0	75
3444	2374	2315	0	79
3447	2374	2315	0	78
3450	2374	2316	0	80
3453	2374	2315	0	82
3456	2374	2316	0	81
3459	2374	2315	0	80
3462	2374	2314	0	83
3465	2374	2314	0	83
3468	2374	2315	0	83
3471	2374	2316	0	81
3474	2374	2316	0	79
3477	2374	2316	0	81
3480	2373	2314	0	79
3483	2373	2314	0	80
3486	2373	2314	0	79
3489	2373	2314	0	79
3492	2373	2315	0	79
3495	2373	2314	0	80
3498	2373	2314	0	81
3501	2373	2314	0	78
3504	2373	2315	0	77
3507	2373	2315	0	76
3510	2373	2315	0	77
3513	2373	2314	0	81
3516	2372	2315	0	75
3519	2372	2315	0	76
3522	2373	2313	0	78
3525	2372	2315	0	75
3528	2373	2314	0	78
3531	2373	2313	0	80
3534	2373	2313	0	78
3537	2373	2314	0	78
3540	2372	2315	0	76
3543	2373	2314	0	77
3546	2373	2313	0	81
3549	2372	2315	0	77
3552	2373	2314	0	78
3555	2373	2313	0	81
3558	2373	2313	0	82
3561	2373	2314	0	79
3564	2373	2314	0	76
3567	2372	2318	0	77
3570	2372	2317	0	74
3573	2372	2318	0	76
3576	2372	2317	0	73
3579	2372	2318	0	77
3582	2372	2318	0	77
3585	2372	2318	0	76
3588	2373	2318	0	84
3591	2374	2318	0	89
3594	2373	2320	0	64
3597	2373	2320	0	74
3600	2373	2318	0	75
3603	2374	2319	0	82
3606	2375	2320	0	90
3609	2374	2320	0	97
3612	2373	2319	0	95
3615	2374	2320	0	97
3618	2374	2322	0	96
3621	2375	2325	0	112
3624	2377	2325	0	123
3627	2377	2328	0	128
3630	2379	2331	0	119
3633	2382	2334	0	114
3636	2382	2338	0	111
3639	2382	2339	0	119
3642	2381	2344	0	125
3645	2378	2342	0	120
3648	2383	2342	0	114
3651	2382	2344	0	121
3654	2382	2342	0	128
3657	2382	2343	0	117
3663	2379	2346	0	131
3666	2376	2341	0	125
3669	2380	2342	0	120
3672	2376	2340	0	306
3675	2378	2341	0	123
3678	2382	2347	0	132
3681	2382	2347	0	129
3684	2382	2347	0	126
3687	2380	2342	0	117
3690	2382	2347	0	128
3693	2382	2348	0	124
3696	2382	2346	0	123
3699	2383	2347	0	121
3702	2382	2346	0	125
3705	2383	2347	0	125
3708	2383	2347	0	121
3711	2383	2347	0	123
3714	2384	2347	0	122
3717	2386	2348	0	119
3720	2385	2346	0	118
3723	2384	2344	0	117
3726	2383	2344	0	112
3729	2383	2344	0	116
3732	2383	2345	0	111
3735	2384	2344	0	116
3738	2384	2344	0	120
3741	2384	2344	0	120
3744	2384	2344	0	117
3747	2384	2344	0	117
3750	2385	2344	0	114
3753	2386	2343	0	115
3756	2387	2344	0	117
3759	2388	2345	0	124
3762	2387	2346	0	127
3765	2384	2343	0	136
3768	2384	2343	0	134
3771	2386	2344	0	122
3774	2386	2343	0	122
3777	2386	2343	0	122
3780	2387	2345	0	118
3783	2387	2345	0	119
3786	2387	2346	0	120
3789	2387	2347	0	122
3792	2387	2347	0	127
3795	2387	2345	0	131
3798	2388	2342	0	137
3801	2388	2342	0	141
3804	2387	2341	0	143
3807	2382	2338	0	153
3810	2386	2340	0	149
3813	2385	2339	0	153
3816	2383	2340	0	158
3819	2385	2340	0	154
3822	2392	2343	0	152
3825	2393	2344	0	146
3828	2392	2344	0	147
3831	2393	2345	0	148
3834	2393	2345	0	148
3837	2393	2346	0	143
3840	2393	2346	0	148
3843	2392	2345	0	146
3846	2393	2345	0	149
3849	2396	2346	0	146
3852	2395	2346	0	148
3855	2396	2347	0	149
3858	2397	2348	0	149
3861	2395	2347	0	150
3864	2396	2349	0	149
3867	2399	2351	0	143
3870	2398	2349	0	148
3873	2403	2352	0	143
3876	2401	2352	0	150
3879	2401	2352	0	157
3882	2402	2353	0	158
3885	2401	2351	0	147
3888	2399	2348	0	147
3891	2400	2347	0	150
3894	2399	2348	0	146
3897	2401	2348	0	148
3900	2402	2349	0	150
3903	2403	2349	0	151
3906	2402	2350	0	147
3909	2401	2349	0	142
3912	2400	2348	0	146
3915	2396	2347	0	143
3918	2397	2346	0	146
3921	2395	2346	0	145
3924	2394	2346	0	144
3927	2392	2344	0	148
3930	2391	2345	0	145
3933	2391	2345	0	143
3936	2392	2345	0	145
3939	2391	2345	0	145
3942	2390	2344	0	146
3945	2390	2344	0	146
3948	2392	2344	0	146
3951	2391	2344	0	145
3954	2389	2343	0	146
3957	2390	2344	0	145
3960	2385	2340	0	148
3963	2389	2343	0	146
3966	2383	2339	0	150
3969	2388	2343	0	144
3972	2389	2343	0	146
3975	2392	2347	0	135
3978	2393	2346	0	147
3981	2397	2346	0	155
3984	2399	2349	0	147
3987	2400	2349	0	163
3990	2401	2347	0	164
3993	2403	2347	0	171
3996	2405	2348	0	185
3999	2406	2347	0	196
4002	2406	2349	0	191
4005	2406	2351	0	196
4008	2405	2353	0	196
4011	2406	2352	0	195
4014	2406	2352	0	198
4017	2400	2352	0	185
4020	2404	2353	0	191
4023	2397	2354	0	179
4026	2398	2354	0	184
4029	2399	2355	0	186
4032	2399	2356	0	185
4035	2411	2353	0	261
4038	2412	2357	0	219
4041	2411	2357	0	223
4044	2411	2357	0	219
4047	2413	2358	0	221
4050	2413	2361	0	220
4053	2412	2363	0	224
4056	2412	2357	0	269
4059	2412	2362	0	235
4062	2411	2359	0	268
4065	2411	2363	0	226
4068	2412	2362	0	229
4071	2413	2363	0	229
4074	2413	2362	0	240
4077	2413	2364	0	229
4080	2413	2362	0	228
4083	2412	2363	0	224
4086	2412	2361	0	248
4089	2412	2363	0	225
4092	2412	2358	0	264
4095	2413	2355	0	285
4098	2414	2357	0	268
4101	2414	2354	0	287
4104	2415	2357	0	291
4107	2423	2361	0	272
4110	2425	2363	0	281
4113	2425	2362	0	302
4116	2421	2361	0	316
4119	2419	2362	0	322
4122	2417	2362	0	325
4125	2417	2361	0	327
4128	2417	2361	0	326
4131	2417	2359	0	327
4134	2417	2358	0	323
4137	2416	2356	0	323
4140	2416	2355	0	324
4143	2420	2360	0	332
4146	2419	2362	0	353
4149	2423	2365	0	351
4152	2422	2364	0	353
4155	2422	2363	0	351
4158	2429	2357	0	1
4161	2428	2356	0	357
4164	2427	2357	0	2
4167	2426	2361	0	7
4170	2427	2361	0	15
4173	2426	2360	0	18
4176	2424	2360	0	25
4179	2424	2360	0	29
4182	2424	2359	0	26
4185	2423	2358	0	31
4188	2424	2358	0	26
4191	2425	2361	0	15
4194	2428	2361	0	19
4197	2426	2364	0	38
4200	2420	2366	0	41
4203	2421	2365	0	32
4206	2421	2364	0	20
4209	2423	2362	0	6
4212	2426	2359	0	349
4215	2425	2356	0	331
4218	2424	2355	0	330
4221	2424	2353	0	321
4224	2425	2352	0	325
4227	2427	2350	0	335
4230	2429	2350	0	328
4233	2426	2347	0	322
4236	2424	2345	0	322
4239	2423	2343	0	324
4242	2422	2342	0	322
4245	2425	2342	0	322
4248	2423	2342	0	333
4251	2422	2344	0	327
4254	2420	2347	0	324
4257	2420	2348	0	318
4260	2421	2346	0	321
4263	2422	2344	0	323
4266	2422	2343	0	324
4269	2421	2343	0	316
4272	2420	2342	0	312
4275	2418	2342	0	312
4278	2416	2342	0	307
4281	2418	2345	0	290
4284	2419	2346	0	278
4287	2414	2345	0	305
4290	2419	2352	0	238
4293	2426	2348	0	234
4296	2427	2353	0	239
4299	2429	2351	0	222
4302	2430	2348	0	215
4305	2433	2345	0	224
4308	2436	2344	0	224
4311	2437	2342	0	243
4314	2436	2341	0	249
4317	2432	2341	0	245
4320	2426	2343	0	251
4323	2424	2344	0	253
4326	2415	2338	0	347
4329	2423	2339	0	259
4332	2421	2344	0	334
4335	2427	2350	0	267
4338	2425	2355	0	295
4341	2423	2358	0	314
4344	2422	2358	0	316
4347	2422	2355	0	313
4350	2419	2349	0	286
4353	2418	2347	0	279
4356	2418	2345	0	282
4359	2418	2343	0	283
4362	2421	2347	0	291
4365	2422	2352	0	313
4368	2422	2356	0	313
4371	2422	2358	0	320
4374	2421	2357	0	328
4377	2422	2358	0	328
4380	2422	2357	0	333
4383	2421	2360	0	341
4386	2423	2362	0	1
4389	2426	2363	0	10
4392	2423	2366	0	14
4395	2425	2366	0	17
4398	2428	2366	0	26
4401	2430	2367	0	30
4404	2430	2366	0	22
4407	2428	2367	0	28
4410	2428	2366	0	33
4413	2424	2364	0	15
4416	2419	2364	0	5
4419	2418	2365	0	2
4422	2416	2365	0	358
4425	2414	2364	0	358
4428	2414	2364	0	2
4431	2415	2364	0	4
4434	2414	2366	0	8
4437	2417	2366	0	11
4440	2416	2367	0	9
4443	2415	2367	0	5
4446	2415	2367	0	4
4449	2416	2367	0	0
4452	2414	2366	0	358
4455	2412	2369	0	1
4458	2418	2367	0	345
4461	2419	2364	0	329
4464	2419	2363	0	326
4467	2418	2362	0	319
4470	2417	2363	0	328
4473	2416	2364	0	348
4476	2411	2369	0	8
4479	2407	2369	0	2
4482	2401	2369	0	2
4485	2401	2371	0	1
4488	2399	2372	0	1
4491	2410	2373	0	348
4494	2409	2373	0	352
4497	2409	2373	0	358
4500	2408	2373	0	353
4503	2407	2373	0	356
4506	2406	2372	0	1
4512	2417	2369	0	332
4515	2417	2366	0	296
4518	2415	2361	0	290
4521	2414	2359	0	278
4524	2413	2361	0	258
4527	2412	2360	0	275
4530	2412	2360	0	265
4533	2412	2359	0	268
4536	2412	2355	0	269
4539	2412	2352	0	285
4542	2413	2351	0	282
4545	2413	2350	0	281
4548	2415	2348	0	286
4551	2410	2345	0	324
4554	2413	2349	0	293
4557	2413	2350	0	285
4560	2411	2351	0	281
4563	2411	2351	0	279
4566	2410	2351	0	284
4569	2410	2351	0	284
4572	2412	2350	0	279
4575	2411	2351	0	283
4578	2411	2350	0	293
4581	2412	2352	0	293
4584	2409	2353	0	295
4587	2410	2352	0	301
4590	2412	2350	0	299
4593	2411	2349	0	281
4596	2411	2344	0	287
4599	2412	2343	0	295
4602	2414	2345	0	287
4605	2414	2346	0	298
4608	2414	2350	0	296
4611	2415	2348	0	277
4614	2413	2347	0	302
4617	2416	2350	0	256
4620	2417	2348	0	245
4623	2418	2346	0	224
4626	2422	2339	0	246
4629	2420	2343	0	255
4632	2418	2349	0	261
4635	2414	2350	0	287
4638	2414	2353	0	274
4641	2413	2353	0	298
4644	2415	2352	0	333
4647	2420	2349	0	240
4650	2423	2348	0	232
4653	2421	2353	0	234
4656	2419	2355	0	249
4659	2418	2354	0	254
4662	2414	2351	0	272
4665	2416	2350	0	266
4668	2420	2351	0	265
4671	2418	2355	0	275
4674	2415	2356	0	297
4677	2414	2356	0	310
4680	2425	2347	0	351
4683	2423	2348	0	348
4686	2422	2351	0	357
4689	2420	2350	0	8
4692	2425	2351	0	13
4695	2423	2353	0	11
4698	2422	2355	0	5
4701	2430	2353	0	19
4704	2438	2348	0	194
4707	2439	2349	0	195
4710	2442	2347	0	185
4713	2437	2342	0	153
4716	2442	2349	0	187
4719	2452	2349	0	146
4722	2421	2356	0	19
4725	2416	2357	0	19
4728	2416	2356	0	21
4731	2412	2358	0	22
4734	2409	2359	0	30
4737	2409	2361	0	37
4740	2415	2356	0	22
4743	2419	2355	0	187
4746	2420	2360	0	348
4749	2418	2360	0	344
4752	2420	2360	0	354
4755	2425	2359	0	1
4758	2426	2361	0	3
4761	2428	2362	0	358
4764	2424	2359	0	357
4767	2423	2359	0	349
4770	2421	2359	0	350
4773	2422	2357	0	346
4776	2422	2358	0	346
4779	2420	2360	0	341
4782	2422	2355	0	348
4785	2427	2353	0	0
4788	2425	2351	0	345
4791	2424	2352	0	343
4794	2419	2352	0	342
4797	2421	2350	0	329
4800	2423	2347	0	334
4803	2424	2343	0	331
4806	2425	2345	0	332
4809	2432	2348	0	328
4812	2431	2345	0	312
4815	2430	2345	0	301
4818	2430	2344	0	293
4821	2427	2354	0	268
4824	2429	2353	0	265
4827	2432	2353	0	270
4830	2434	2347	0	273
4833	2433	2345	0	273
4836	2431	2343	0	273
4839	2429	2342	0	271
4842	2430	2343	0	277
4845	2431	2343	0	290
4848	2432	2344	0	294
4851	2432	2341	0	288
4854	2432	2339	0	287
4857	2434	2343	0	286
4860	2437	2348	0	297
4863	2436	2346	0	299
4866	2434	2344	0	307
4869	2431	2340	0	311
4872	2430	2340	0	318
4875	2430	2341	0	315
4878	2429	2343	0	328
4881	2428	2344	0	335
4884	2429	2344	0	331
4887	2427	2346	0	327
4890	2427	2347	0	323
4893	2427	2343	0	324
4896	2426	2344	0	328
4899	2428	2345	0	331
4902	2430	2348	0	323
4905	2433	2351	0	308
4908	2440	2354	0	310
4911	2434	2349	0	278
4914	2432	2347	0	275
4917	2431	2345	0	257
4920	2432	2350	0	251
4923	2432	2346	0	258
4926	2427	2345	0	250
4929	2426	2344	0	247
4932	2428	2349	0	263
4935	2427	2352	0	281
4938	2426	2352	0	299
4941	2429	2354	0	309
4944	2430	2355	0	314
4947	2430	2356	0	317
4950	2428	2357	0	324
4953	2426	2356	0	321
4956	2425	2357	0	326
4959	2427	2360	0	328
4962	2429	2365	0	332
4965	2431	2366	0	340
4968	2436	2368	0	342
4971	2439	2370	0	341
4974	2435	2368	0	352
4977	2433	2365	0	353
4980	2429	2364	0	355
4983	2427	2362	0	7
4986	2432	2356	0	22
4989	2434	2350	0	45
4992	2429	2352	0	50
4995	2429	2350	0	48
4998	2426	2349	0	28
5001	2422	2352	0	36
5004	2426	2350	0	35
5007	2424	2351	0	41
5010	2425	2349	0	43
5013	2421	2351	0	44
5016	2420	2353	0	50
5019	2417	2354	0	42
5022	2417	2354	0	32
5025	2418	2355	0	33
5028	2418	2356	0	42
5031	2417	2357	0	43
5034	2419	2356	0	48
5037	2419	2354	0	49
5040	2416	2358	0	49
5043	2414	2358	0	49
5046	2411	2362	0	49
5049	2407	2368	0	50
5052	2408	2370	0	59
5055	2409	2382	0	44
5058	2407	2382	0	38
5061	2406	2384	0	37
5064	2405	2384	0	36
5067	2404	2384	0	37
5070	2404	2383	0	39
5073	2404	2383	0	39
5076	2404	2383	0	38
5079	2403	2382	0	37
5082	2402	2382	0	36
5085	2402	2381	0	37
5088	2403	2381	0	38
5091	2403	2382	0	37
5094	2404	2381	0	39
5097	2404	2382	0	39
5100	2403	2380	0	39
5103	2403	2380	0	38
5106	2403	2380	0	36
5109	2402	2379	0	39
5112	2402	2379	0	37
5115	2403	2378	0	37
5118	2403	2378	0	35
5121	2404	2377	0	33
5124	2404	2376	0	37
5127	2403	2377	0	37
5130	2403	2377	0	40
5133	2403	2378	0	38
5136	2403	2377	0	39
5139	2405	2376	0	36
5142	2405	2377	0	33
5145	2405	2377	0	35
5148	2405	2377	0	40
5151	2405	2377	0	37
5154	2406	2377	0	35
5157	2405	2377	0	32
5160	2405	2376	0	32
5163	2405	2376	0	31
5166	2405	2376	0	29
5169	2406	2377	0	26
5172	2406	2377	0	26
5175	2409	2375	0	33
5178	2409	2373	0	34
5181	2406	2373	0	33
5184	2406	2374	0	30
5187	2407	2374	0	32
5190	2405	2376	0	38
5193	2404	2376	0	32
5196	2404	2377	0	34
5199	2404	2377	0	36
5202	2403	2378	0	31
5205	2404	2378	0	31
5208	2404	2377	0	34
5211	2406	2377	0	29
5214	2404	2378	0	28
5217	2404	2378	0	29
5220	2407	2376	0	36
5223	2409	2375	0	35
5226	2406	2378	0	24
5229	2410	2379	0	20
5232	2412	2376	0	24
5235	2414	2376	0	23
5238	2417	2375	0	22
5241	2416	2374	0	20
5244	2420	2374	0	15
5247	2421	2372	0	5
5250	2420	2370	0	350
5253	2421	2371	0	340
5256	2422	2370	0	316
5259	2422	2365	0	312
5262	2424	2363	0	312
5265	2424	2362	0	317
5268	2423	2362	0	311
5271	2422	2362	0	312
5274	2422	2361	0	310
5277	2423	2360	0	307
5280	2423	2359	0	310
5283	2422	2359	0	309
5286	2424	2358	0	302
5289	2425	2353	0	284
5292	2426	2352	0	273
5295	2427	2357	0	276
5298	2427	2355	0	274
5301	2428	2353	0	271
5304	2429	2353	0	272
5307	2430	2356	0	287
5310	2427	2354	0	286
5313	2426	2353	0	285
5316	2426	2354	0	299
5319	2424	2353	0	305
5322	2423	2353	0	304
5325	2421	2351	0	301
5328	2420	2349	0	302
5331	2418	2346	0	298
5334	2419	2345	0	304
5337	2420	2345	0	305
5340	2423	2346	0	312
5343	2422	2347	0	330
5346	2420	2347	0	323
5349	2420	2345	0	309
5352	2418	2342	0	300
5355	2421	2339	0	301
5358	2426	2344	0	323
5361	2421	2347	0	330
5364	2419	2347	0	319
5367	2419	2348	0	326
5370	2418	2349	0	322
5373	2419	2350	0	321
5376	2419	2350	0	314
5379	2418	2347	0	307
5382	2417	2347	0	318
5385	2417	2346	0	308
5388	2418	2348	0	318
5391	2415	2351	0	328
5394	2413	2352	0	329
5397	2413	2353	0	324
5400	2414	2353	0	321
5403	2415	2353	0	310
5406	2416	2353	0	306
5409	2418	2352	0	298
5412	2416	2347	0	294
5415	2415	2343	0	292
5418	2416	2340	0	280
5421	2420	2342	0	296
5424	2421	2345	0	309
5427	2418	2345	0	318
5430	2420	2346	0	328
5433	2421	2350	0	338
5436	2422	2355	0	351
5439	2421	2356	0	359
5442	2419	2357	0	9
5445	2422	2355	0	29
5448	2421	2354	0	25
5451	2419	2351	0	29
5454	2419	2352	0	31
5457	2422	2351	0	33
5460	2421	2351	0	28
5463	2420	2353	0	24
5466	2421	2357	0	26
5469	2420	2358	0	28
5472	2414	2357	0	118
5475	2414	2365	0	43
5478	2413	2368	0	47
5481	2412	2370	0	42
5484	2412	2372	0	40
5487	2410	2373	0	40
5490	2410	2373	0	37
5493	2409	2374	0	37
5496	2409	2377	0	40
5499	2412	2377	0	34
5502	2418	2373	0	26
5505	2421	2373	0	14
5508	2424	2372	0	13
5511	2429	2372	0	6
5514	2430	2374	0	349
5517	2432	2373	0	344
5520	2428	2367	0	320
5523	2425	2365	0	316
5526	2425	2363	0	302
5529	2425	2360	0	310
5532	2422	2355	0	313
5535	2421	2353	0	313
5538	2420	2353	0	314
5541	2420	2351	0	313
5544	2420	2351	0	313
5547	2419	2349	0	310
5550	2418	2349	0	305
5553	2419	2347	0	294
5556	2420	2346	0	298
5559	2418	2346	0	291
5562	2420	2347	0	278
5565	2422	2348	0	278
5568	2419	2341	0	311
5571	2419	2339	0	314
5574	2426	2340	0	272
5577	2428	2338	0	273
5580	2428	2337	0	275
5583	2428	2337	0	271
5586	2427	2334	0	271
5589	2427	2336	0	274
5592	2428	2340	0	278
5595	2425	2339	0	290
5598	2424	2338	0	283
5601	2425	2337	0	276
5604	2426	2335	0	271
5607	2426	2335	0	272
5610	2427	2334	0	270
5613	2426	2334	0	269
5616	2427	2331	0	269
5619	2427	2330	0	266
5622	2427	2330	0	275
5625	2427	2330	0	276
5628	2428	2329	0	275
5631	2428	2332	0	278
5634	2427	2336	0	290
5637	2425	2336	0	289
5640	2427	2337	0	279
5643	2430	2332	0	264
5646	2429	2330	0	267
5649	2426	2328	0	276
5652	2427	2329	0	273
5655	2429	2332	0	272
5658	2427	2336	0	275
5661	2424	2334	0	270
5664	2424	2332	0	271
5667	2423	2333	0	259
5670	2422	2335	0	262
5673	2423	2335	0	267
5676	2423	2336	0	273
5679	2422	2336	0	278
5682	2423	2336	0	282
5685	2425	2335	0	276
5688	2426	2334	0	271
5691	2425	2334	0	273
5694	2425	2334	0	269
5697	2426	2334	0	272
5700	2426	2333	0	273
5703	2426	2330	0	272
5706	2427	2330	0	277
5709	2428	2330	0	278
5712	2428	2330	0	278
5715	2430	2333	0	284
5718	2431	2332	0	285
5721	2432	2330	0	283
5724	2431	2329	0	277
5727	2430	2329	0	281
5730	2431	2333	0	280
5733	2429	2336	0	272
5736	2427	2338	0	272
5739	2426	2337	0	275
5742	2427	2339	0	282
5745	2424	2339	0	291
5748	2422	2338	0	297
5751	2425	2341	0	302
5754	2425	2343	0	297
5757	2425	2343	0	296
5760	2427	2344	0	304
5763	2428	2345	0	315
5766	2427	2345	0	305
5769	2427	2345	0	303
5772	2425	2345	0	302
5775	2425	2345	0	303
5778	2426	2349	0	300
5781	2425	2350	0	288
5784	2429	2350	0	277
5787	2430	2347	0	273
5790	2430	2347	0	278
5793	2429	2348	0	271
5796	2430	2350	0	262
5799	2431	2350	0	258
5802	2430	2348	0	262
5805	2428	2348	0	267
5808	2427	2346	0	265
5811	2425	2344	0	265
5814	2422	2341	0	265
5817	2421	2339	0	273
5820	2424	2346	0	276
5823	2426	2348	0	285
5826	2424	2349	0	293
5829	2423	2348	0	293
5832	2423	2347	0	295
5835	2423	2351	0	297
5838	2422	2350	0	299
5841	2422	2350	0	315
5844	2426	2350	0	318
5847	2425	2350	0	321
5850	2424	2350	0	323
5853	2427	2355	0	306
5856	2425	2359	0	290
5859	2425	2356	0	283
5862	2426	2351	0	282
5865	2428	2344	0	276
5868	2427	2340	0	276
5871	2428	2338	0	277
5874	2429	2338	0	278
5877	2428	2345	0	276
5880	2425	2346	0	287
5883	2423	2346	0	296
5886	2422	2345	0	294
5889	2421	2344	0	294
5892	2427	2347	0	289
5895	2429	2352	0	300
5898	2430	2354	0	306
5901	2430	2355	0	309
5904	2430	2355	0	307
5907	2426	2349	0	297
5910	2424	2347	0	298
5913	2423	2345	0	307
5916	2420	2342	0	305
5919	2424	2346	0	304
5922	2426	2352	0	307
5925	2429	2354	0	312
5928	2431	2357	0	309
5931	2429	2355	0	305
5934	2428	2350	0	287
5937	2429	2345	0	284
5940	2426	2340	0	282
5943	2425	2339	0	279
5946	2427	2344	0	285
5949	2426	2346	0	290
5952	2425	2347	0	305
5955	2427	2347	0	318
5958	2430	2348	0	331
5961	2431	2349	0	341
5964	2434	2355	0	354
5967	2437	2355	0	0
5970	2439	2357	0	353
5976	2436	2365	0	352
5979	2435	2369	0	7
5982	2437	2370	0	17
5985	2439	2371	0	21
5988	2437	2374	0	21
5991	2435	2374	0	8
5994	2437	2372	0	5
5997	2435	2370	0	351
6000	2434	2367	0	344
6003	2434	2365	0	332
6006	2428	2361	0	320
6009	2429	2357	0	318
6012	2427	2357	0	325
6015	2425	2355	0	311
6018	2422	2351	0	307
6021	2422	2349	0	303
6024	2421	2348	0	303
6027	2422	2344	0	298
6030	2424	2340	0	285
6033	2427	2337	0	279
6036	2431	2341	0	279
6039	2435	2346	0	273
6042	2436	2350	0	267
6045	2442	2343	0	277
6048	2452	2347	0	252
6051	2453	2346	0	253
6054	2454	2343	0	246
6057	2454	2338	0	252
6060	2455	2337	0	249
6063	2455	2336	0	240
6066	2456	2335	0	234
6069	2455	2336	0	231
6072	2455	2336	0	229
6075	2455	2336	0	240
6078	2454	2334	0	259
6081	2454	2340	0	219
6084	2454	2340	0	217
6087	2451	2339	0	211
6090	2451	2342	0	214
6093	2451	2342	0	210
6096	2471	2345	0	171
6099	2470	2344	0	169
6102	2472	2343	0	166
6105	2455	2337	0	198
6108	2452	2338	0	200
6111	2455	2340	0	185
6114	2472	2345	0	162
6117	2456	2338	0	176
6120	2452	2334	0	186
6123	2452	2333	0	186
6126	2450	2334	0	184
6129	2451	2333	0	185
6132	2453	2331	0	182
6135	2453	2329	0	182
6138	2453	2327	0	180
6141	2453	2327	0	174
6144	2453	2328	0	186
6147	2452	2328	0	185
6150	2451	2329	0	183
6153	2451	2327	0	180
6156	2448	2328	0	182
6159	2450	2330	0	195
6162	2452	2327	0	196
6165	2450	2329	0	190
6168	2447	2328	0	184
6171	2452	2325	0	195
6174	2453	2324	0	196
6177	2453	2326	0	197
6180	2455	2324	0	202
6183	2455	2324	0	208
6186	2467	2315	0	227
6189	2451	2331	0	203
6192	2450	2332	0	193
6195	2459	2324	0	234
6198	2463	2320	0	251
6201	2466	2318	0	249
6204	2468	2319	0	258
6207	2471	2318	0	259
6210	2472	2317	0	273
6213	2475	2308	0	289
6216	2475	2304	0	335
6219	2480	2303	0	7
6222	2485	2307	0	350
6225	2485	2312	0	353
6228	2483	2316	0	6
6237	2474	2323	0	42
6240	2474	2325	0	40
6243	2472	2326	0	41
6246	2473	2327	0	47
6249	2474	2326	0	46
6252	2473	2327	0	49
6255	2468	2329	0	43
6258	2465	2330	0	44
6261	2462	2331	0	33
6264	2455	2332	0	31
6267	2452	2330	0	30
6270	2451	2328	0	22
6273	2450	2329	0	22
6276	2451	2332	0	30
6279	2452	2336	0	47
6282	2450	2337	0	48
6285	2448	2340	0	46
6288	2447	2343	0	47
6291	2452	2346	0	37
6294	2450	2349	0	37
6297	2446	2350	0	39
6300	2440	2352	0	44
6303	2439	2353	0	43
6306	2437	2360	0	50
6309	2434	2361	0	47
6312	2433	2361	0	45
6315	2430	2362	0	44
6318	2427	2363	0	46
6321	2428	2366	0	56
6324	2429	2371	0	53
6327	2427	2371	0	41
6330	2427	2372	0	43
6333	2424	2373	0	41
6336	2423	2374	0	40
6339	2422	2375	0	39
6342	2421	2376	0	36
6345	2422	2375	0	28
6348	2426	2371	0	31
6351	2425	2370	0	30
6354	2423	2369	0	19
6357	2423	2368	0	16
6360	2426	2372	0	29
6363	2424	2377	0	40
6366	2424	2377	0	41
6369	2421	2375	0	24
6372	2419	2372	0	19
6375	2422	2375	0	23
6378	2420	2377	0	24
6381	2419	2377	0	31
6384	2419	2377	0	28
6387	2418	2374	0	21
6390	2419	2375	0	19
6393	2419	2375	0	13
6396	2421	2373	0	0
6399	2419	2375	0	350
6402	2419	2376	0	344
6405	2416	2377	0	340
6408	2416	2377	0	336
6411	2416	2378	0	335
6414	2419	2384	0	334
6417	2419	2380	0	322
6420	2415	2378	0	308
6423	2413	2373	0	300
6426	2409	2372	0	297
6429	2408	2373	0	298
6432	2407	2371	0	300
6435	2406	2371	0	295
6438	2406	2371	0	292
6441	2407	2371	0	294
6444	2408	2369	0	295
6447	2407	2368	0	299
6450	2408	2368	0	301
6453	2409	2367	0	297
6456	2408	2364	0	296
6459	2408	2362	0	295
6462	2408	2360	0	299
6465	2407	2360	0	298
6468	2406	2359	0	298
6471	2406	2358	0	298
6474	2406	2357	0	298
6477	2407	2359	0	301
6480	2410	2363	0	302
6483	2411	2367	0	305
6486	2411	2366	0	280
6489	2407	2359	0	293
6492	2408	2354	0	280
6495	2410	2357	0	279
6498	2410	2361	0	295
6501	2413	2363	0	307
6504	2414	2370	0	314
6507	2414	2374	0	334
6510	2414	2375	0	330
6513	2418	2376	0	332
6516	2417	2377	0	331
6519	2414	2378	0	336
6522	2414	2378	0	336
6525	2413	2378	0	336
6528	2412	2378	0	340
6531	2412	2377	0	341
6534	2414	2376	0	336
6537	2414	2373	0	327
6540	2414	2373	0	328
6543	2414	2369	0	327
6546	2414	2365	0	323
6549	2414	2363	0	321
6552	2414	2364	0	334
6555	2417	2364	0	341
6558	2416	2359	0	313
6561	2417	2355	0	302
6564	2416	2352	0	310
6567	2413	2351	0	316
6570	2416	2355	0	319
6573	2416	2361	0	341
6576	2416	2367	0	346
6579	2417	2369	0	358
6582	2418	2373	0	9
6585	2420	2366	0	335
6588	2419	2364	0	330
6591	2419	2361	0	330
6594	2418	2360	0	331
6597	2414	2366	0	331
6600	2415	2369	0	341
6603	2415	2372	0	358
6606	2416	2374	0	5
6609	2414	2375	0	7
6612	2415	2376	0	12
6615	2416	2380	0	17
6618	2417	2381	0	17
6621	2413	2385	0	24
6624	2413	2385	0	26
6627	2412	2383	0	20
6630	2413	2385	0	19
6633	2414	2385	0	18
6636	2415	2385	0	21
6639	2415	2385	0	10
6642	2422	2387	0	351
6645	2424	2387	0	347
6648	2423	2380	0	323
6651	2421	2378	0	312
6654	2419	2375	0	308
6657	2416	2371	0	302
6660	2414	2370	0	300
6663	2414	2370	0	303
6666	2413	2369	0	303
6669	2412	2367	0	300
6672	2414	2365	0	298
6675	2414	2365	0	301
6678	2413	2367	0	307
6681	2415	2368	0	307
6684	2417	2368	0	308
6687	2416	2367	0	315
6690	2415	2365	0	308
6693	2414	2362	0	304
6696	2414	2363	0	302
6699	2413	2363	0	311
6702	2414	2363	0	305
6705	2414	2360	0	302
6708	2414	2359	0	298
6711	2413	2358	0	296
6714	2414	2358	0	295
6717	2413	2355	0	299
6720	2412	2354	0	297
6723	2415	2358	0	293
6726	2414	2356	0	295
6729	2411	2354	0	290
6732	2413	2354	0	288
6735	2413	2354	0	285
6738	2412	2353	0	291
6741	2412	2351	0	288
6744	2409	2349	0	23
6747	2414	2346	0	261
6750	2417	2348	0	281
6753	2420	2354	0	299
6756	2421	2358	0	311
6759	2422	2362	0	315
6762	2422	2365	0	316
6765	2421	2366	0	308
6768	2420	2360	0	286
6771	2417	2355	0	283
6774	2418	2355	0	293
6777	2420	2355	0	306
6780	2420	2357	0	319
6783	2423	2361	0	329
6786	2423	2364	0	326
6789	2421	2364	0	324
6792	2421	2363	0	320
6795	2419	2359	0	312
6798	2418	2358	0	312
6801	2420	2359	0	312
6807	2423	2364	0	326
6810	2422	2364	0	324
6813	2420	2364	0	325
6816	2419	2360	0	327
6819	2420	2355	0	311
6822	2420	2353	0	306
6825	2421	2355	0	298
6828	2421	2353	0	292
6831	2420	2352	0	288
6834	2420	2351	0	274
6837	2422	2352	0	272
6840	2419	2351	0	285
6843	2417	2348	0	284
6846	2417	2347	0	285
6849	2422	2351	0	284
6852	2423	2359	0	314
6855	2424	2362	0	322
6858	2422	2364	0	332
6861	2420	2365	0	336
6864	2422	2365	0	342
6867	2422	2365	0	340
6870	2427	2365	0	348
6873	2427	2367	0	344
6876	2430	2367	0	343
6879	2427	2369	0	356
6882	2423	2373	0	7
6885	2425	2373	0	1
6888	2423	2377	0	19
6891	2419	2382	0	19
6894	2415	2385	0	25
6897	2410	2390	0	21
6900	2406	2395	0	28
6903	2403	2395	0	25
6906	2399	2395	0	11
6909	2399	2395	0	16
6912	2399	2397	0	10
6915	2393	2399	0	1
6918	2390	2402	0	359
6921	2385	2402	0	328
6924	2381	2404	0	327
6927	2379	2404	0	327
6930	2376	2404	0	330
6933	2374	2403	0	335
6936	2373	2404	0	334
6939	2373	2403	0	332
6942	2375	2404	0	329
6945	2373	2405	0	320
6948	2372	2405	0	321
6951	2372	2406	0	319
6954	2371	2406	0	318
6957	2372	2407	0	324
6960	2370	2406	0	325
6963	2370	2406	0	326
6966	2370	2406	0	326
6969	2370	2406	0	330
6972	2370	2406	0	328
6975	2371	2406	0	321
6978	2371	2406	0	320
6981	2372	2406	0	325
6984	2372	2405	0	312
6987	2372	2406	0	313
6990	2372	2405	0	299
6993	2373	2405	0	294
6996	2371	2404	0	296
6999	2372	2405	0	291
7002	2371	2406	0	289
7005	2370	2402	0	276
7008	2367	2399	0	262
7011	2366	2399	0	257
7014	2363	2392	0	259
7017	2363	2389	0	262
7020	2363	2386	0	267
7023	2363	2383	0	267
7026	2363	2381	0	272
7029	2360	2380	0	272
7032	2360	2377	0	268
7035	2362	2374	0	271
7038	2363	2373	0	262
7041	2363	2376	0	267
7044	2363	2379	0	264
7047	2364	2380	0	267
7050	2363	2379	0	268
7053	2364	2379	0	266
7056	2368	2380	0	260
7059	2368	2382	0	258
7062	2368	2382	0	253
7065	2368	2382	0	264
7068	2365	2378	0	273
7071	2363	2379	0	271
7074	2361	2378	0	266
7077	2361	2377	0	263
7080	2360	2379	0	263
7083	2360	2381	0	254
7086	2359	2376	0	253
7089	2358	2376	0	248
7092	2359	2379	0	247
7095	2359	2382	0	242
7098	2360	2377	0	260
7101	2360	2375	0	260
7104	2360	2375	0	259
7107	2361	2375	0	263
7110	2361	2376	0	267
7113	2363	2380	0	269
7116	2366	2380	0	275
7119	2364	2376	0	275
7122	2363	2375	0	271
7125	2363	2373	0	267
7128	2363	2373	0	270
7131	2361	2376	0	264
7134	2359	2375	0	258
7137	2358	2373	0	255
7140	2359	2372	0	252
7143	2360	2372	0	248
7146	2360	2372	0	245
7149	2360	2372	0	243
7152	2358	2374	0	247
7155	2358	2373	0	248
7158	2357	2373	0	244
7161	2357	2375	0	245
7164	2358	2380	0	246
7167	2355	2376	0	176
7170	2362	2376	0	243
7173	2354	2367	0	287
7176	2352	2366	0	282
7179	2352	2369	0	267
7182	2351	2377	0	255
7185	2348	2370	0	316
7188	2352	2371	0	245
7191	2353	2371	0	254
7194	2352	2371	0	259
7197	2353	2371	0	259
7200	2355	2371	0	254
7203	2357	2374	0	252
7206	2357	2374	0	252
7209	2358	2372	0	262
7212	2357	2372	0	267
7215	2357	2372	0	269
7218	2357	2371	0	266
7221	2357	2371	0	264
7224	2358	2371	0	265
7227	2357	2370	0	263
7230	2357	2372	0	264
7233	2357	2373	0	277
7236	2356	2372	0	279
7239	2355	2372	0	277
7242	2356	2372	0	281
7245	2357	2369	0	287
7248	2359	2366	0	276
7251	2359	2364	0	242
7254	2360	2365	0	267
7257	2362	2375	0	279
7260	2367	2381	0	271
7263	2367	2381	0	266
7266	2367	2380	0	255
7269	2365	2382	0	260
7272	2366	2385	0	266
7275	2365	2385	0	269
7278	2365	2380	0	268
7281	2367	2378	0	269
7284	2366	2376	0	263
7287	2366	2375	0	262
7290	2366	2376	0	267
7293	2365	2375	0	273
7296	2366	2375	0	276
7299	2366	2375	0	273
7302	2365	2375	0	275
7305	2366	2376	0	270
7308	2365	2376	0	272
7311	2365	2375	0	269
7314	2365	2374	0	275
7317	2364	2374	0	269
7320	2365	2375	0	270
7323	2366	2374	0	274
7326	2366	2373	0	270
7329	2365	2375	0	267
7332	2364	2375	0	267
7335	2365	2373	0	267
7338	2365	2374	0	267
7341	2364	2374	0	270
7344	2363	2372	0	272
7347	2363	2372	0	274
7350	2363	2374	0	275
7353	2363	2374	0	274
7356	2363	2377	0	285
7359	2362	2376	0	277
7362	2362	2376	0	272
7365	2363	2376	0	278
7368	2363	2374	0	279
7371	2363	2374	0	279
7374	2364	2376	0	276
7377	2363	2375	0	283
7380	2363	2373	0	284
7383	2362	2372	0	279
7386	2364	2373	0	277
7389	2363	2374	0	280
7392	2365	2375	0	283
7395	2363	2378	0	273
7398	2367	2382	0	280
7401	2366	2381	0	274
7404	2365	2381	0	269
7407	2365	2381	0	259
7410	2368	2382	0	268
7413	2367	2382	0	254
7416	2367	2382	0	249
7419	2366	2380	0	248
7422	2364	2381	0	242
7425	2365	2379	0	245
7428	2364	2379	0	262
7431	2365	2381	0	263
7434	2364	2382	0	242
7437	2365	2380	0	240
7440	2363	2381	0	253
7443	2362	2380	0	260
7446	2361	2379	0	262
7449	2360	2379	0	265
7452	2359	2377	0	262
7455	2360	2377	0	260
7458	2360	2378	0	263
7461	2361	2379	0	258
7464	2361	2379	0	258
7467	2361	2381	0	250
7470	2363	2381	0	248
7473	2362	2381	0	246
7476	2364	2379	0	249
7479	2362	2378	0	244
7482	2361	2379	0	245
7485	2360	2380	0	240
7488	2360	2383	0	240
7491	2363	2385	0	242
7494	2364	2387	0	236
7497	2364	2388	0	238
7500	2367	2387	0	247
7503	2378	2386	0	253
7506	2377	2388	0	266
7509	2369	2384	0	349
7512	2370	2378	0	283
7515	2371	2377	0	288
7518	2371	2374	0	287
7521	2372	2372	0	286
7524	2371	2372	0	280
7527	2373	2375	0	282
7530	2373	2376	0	278
7533	2373	2374	0	310
7536	2371	2373	0	308
7539	2371	2371	0	312
7542	2370	2371	0	305
7545	2370	2373	0	302
7548	2373	2375	0	313
7551	2373	2374	0	319
7554	2370	2371	0	319
7557	2364	2369	0	316
7560	2362	2368	0	315
7563	2360	2368	0	309
7566	2361	2369	0	307
7569	2364	2372	0	303
7572	2368	2377	0	292
7575	2368	2378	0	294
7578	2369	2379	0	298
7581	2371	2380	0	300
7584	2373	2380	0	307
7587	2372	2380	0	299
7590	2371	2384	0	292
7593	2370	2386	0	291
7596	2368	2391	0	268
7599	2367	2394	0	264
7602	2366	2398	0	242
7605	2370	2401	0	235
7608	2374	2399	0	225
7611	2373	2398	0	224
7614	2371	2399	0	227
7617	2372	2401	0	225
7620	2371	2402	0	214
7623	2373	2401	0	231
7626	2376	2396	0	275
7629	2375	2394	0	289
7632	2376	2399	0	263
7635	2374	2398	0	265
7638	2365	2391	0	13
7641	2371	2388	0	273
7644	2370	2384	0	271
7647	2366	2383	0	229
7650	2368	2376	0	279
7653	2367	2375	0	286
7656	2368	2373	0	289
7659	2366	2372	0	298
7662	2363	2370	0	305
7665	2363	2370	0	303
7668	2365	2369	0	305
7671	2365	2369	0	300
7674	2365	2369	0	305
7677	2367	2369	0	296
7680	2368	2368	0	297
7683	2369	2368	0	305
7686	2370	2371	0	298
7689	2372	2375	0	319
7692	2368	2376	0	324
7695	2365	2374	0	320
7698	2363	2375	0	326
7701	2362	2378	0	335
7704	2359	2378	0	340
7707	2357	2379	0	336
7710	2357	2382	0	341
7713	2354	2382	0	341
7716	2353	2383	0	336
7719	2351	2384	0	335
7722	2353	2385	0	323
7725	2356	2387	0	343
7728	2357	2390	0	348
7731	2356	2392	0	349
7734	2362	2393	0	356
7737	2364	2393	0	339
7740	2364	2390	0	320
7743	2362	2392	0	312
7746	2361	2390	0	301
7749	2361	2390	0	300
7752	2355	2390	0	290
7755	2354	2388	0	284
7758	2354	2385	0	284
7761	2354	2386	0	280
7764	2347	2391	0	239
7767	2350	2388	0	286
7770	2348	2389	0	283
7773	2348	2389	0	277
7776	2348	2389	0	275
7779	2347	2385	0	269
7782	2346	2385	0	265
7785	2346	2384	0	265
7788	2347	2384	0	269
7791	2349	2387	0	270
7794	2350	2388	0	269
7797	2350	2390	0	270
7800	2350	2391	0	274
7803	2349	2394	0	270
7806	2349	2400	0	269
7809	2356	2403	0	266
7812	2354	2409	0	252
7815	2358	2410	0	242
7818	2359	2411	0	242
7821	2360	2407	0	254
7824	2358	2400	0	261
7827	2358	2400	0	249
7830	2360	2403	0	250
7833	2363	2402	0	246
7836	2363	2399	0	240
7839	2362	2398	0	242
7842	2363	2397	0	245
7845	2363	2400	0	242
7848	2364	2408	0	255
7851	2362	2416	0	283
7854	2360	2411	0	297
7857	2361	2405	0	292
7860	2362	2398	0	273
7863	2362	2393	0	274
7866	2360	2394	0	260
7869	2358	2392	0	267
7872	2358	2390	0	267
7875	2357	2388	0	270
7878	2356	2386	0	273
7881	2356	2385	0	270
7884	2355	2384	0	269
7887	2354	2379	0	263
7890	2353	2375	0	255
7893	2353	2374	0	258
7896	2353	2373	0	254
7899	2354	2374	0	259
7902	2354	2375	0	265
7905	2354	2375	0	264
7908	2354	2374	0	262
7911	2354	2372	0	254
7914	2355	2371	0	255
7917	2354	2369	0	258
7920	2354	2369	0	260
7923	2355	2369	0	264
7926	2356	2372	0	271
7929	2356	2377	0	269
7932	2356	2377	0	271
7935	2356	2377	0	275
7938	2357	2379	0	278
7941	2362	2388	0	291
7944	2365	2392	0	311
7947	2365	2391	0	322
7950	2364	2392	0	321
7953	2364	2388	0	305
7956	2361	2387	0	306
7959	2357	2386	0	306
7962	2355	2384	0	300
7965	2354	2385	0	299
7968	2355	2387	0	296
7971	2351	2384	0	285
7974	2348	2380	0	275
7977	2348	2380	0	274
7980	2348	2380	0	282
7983	2347	2383	0	252
7986	2348	2383	0	258
7989	2350	2381	0	273
7992	2355	2386	0	284
7995	2357	2389	0	295
7998	2358	2390	0	308
8001	2355	2393	0	331
8004	2356	2394	0	337
8007	2355	2394	0	344
8010	2351	2395	0	354
8013	2349	2395	0	354
8016	2348	2396	0	356
8019	2353	2401	0	359
8022	2355	2405	0	1
8025	2360	2404	0	343
[truncated: 321 more rows]
