# Supplementary material for: Markerless tracking of an entire honey bee colony
Source: Nat Commun. 2021 Mar 19;12:1733. doi: 10.1038/s41467-021-21769-1 (PMC7979864; doi:10.1038/s41467-021-21769-1)
Supplement: Supplementary file 4 — Description of Additional Supplementary Files [file 41467_2021_21769_MOESM4_ESM.zip › raw_source/fig_5_sup_fig_21_22/S1_trajectories/000086.txt]

0	778	1166	0	15
3	777	1166	0	16
6	776	1166	0	15
9	776	1166	0	15
12	777	1166	0	16
15	777	1166	0	16
18	777	1166	0	15
21	777	1167	0	16
24	778	1166	0	15
27	777	1166	0	14
30	778	1166	0	15
33	777	1166	0	16
36	777	1167	0	16
39	777	1166	0	15
42	777	1167	0	15
45	777	1167	0	15
48	778	1167	0	14
51	778	1167	0	14
54	778	1166	0	15
57	778	1166	0	16
60	777	1167	0	16
63	778	1167	0	15
66	778	1166	0	16
69	778	1166	0	16
72	778	1166	0	17
75	777	1166	0	17
78	776	1166	0	15
81	777	1166	0	15
84	778	1166	0	14
87	779	1166	0	16
90	779	1166	0	15
93	779	1166	0	15
96	779	1166	0	15
99	779	1166	0	14
102	778	1167	0	14
105	776	1167	0	15
108	776	1166	0	13
111	778	1166	0	14
114	778	1166	0	15
117	778	1166	0	14
120	777	1166	0	13
123	776	1166	0	14
126	776	1166	0	14
129	776	1166	0	13
132	776	1166	0	13
135	776	1166	0	15
138	775	1166	0	15
141	776	1166	0	15
144	777	1166	0	16
147	778	1166	0	16
150	777	1166	0	15
153	777	1166	0	15
156	778	1166	0	15
159	776	1166	0	16
162	776	1166	0	17
165	777	1166	0	17
168	777	1165	0	18
171	776	1166	0	17
174	775	1166	0	15
177	776	1166	0	17
180	775	1166	0	15
183	777	1165	0	16
186	777	1165	0	17
189	776	1166	0	17
192	776	1166	0	17
195	776	1166	0	18
198	777	1165	0	18
201	776	1166	0	16
204	775	1166	0	15
207	775	1166	0	16
210	776	1166	0	15
213	775	1166	0	14
216	776	1166	0	14
219	777	1166	0	17
222	776	1166	0	13
225	777	1166	0	14
228	777	1166	0	14
231	777	1166	0	14
234	776	1166	0	14
237	776	1166	0	14
240	777	1166	0	15
243	776	1166	0	17
246	777	1166	0	16
249	776	1166	0	15
252	777	1166	0	15
255	777	1166	0	15
258	777	1166	0	17
261	778	1165	0	17
264	779	1166	0	17
267	777	1166	0	16
270	777	1166	0	15
273	776	1167	0	16
276	778	1166	0	17
279	778	1166	0	18
282	778	1166	0	18
285	778	1166	0	16
288	777	1167	0	17
291	777	1167	0	16
294	777	1167	0	15
297	776	1167	0	13
300	777	1167	0	14
303	777	1167	0	15
306	778	1166	0	15
309	777	1167	0	13
312	775	1168	0	12
315	774	1167	0	13
318	775	1166	0	13
321	775	1166	0	14
324	775	1166	0	15
327	775	1166	0	14
330	775	1166	0	15
333	775	1166	0	17
336	775	1166	0	18
339	775	1166	0	17
342	774	1166	0	17
345	774	1166	0	17
348	774	1166	0	17
351	775	1166	0	18
354	775	1166	0	17
357	775	1166	0	16
360	774	1166	0	16
363	773	1166	0	13
366	773	1166	0	13
369	775	1166	0	16
372	776	1165	0	18
375	776	1165	0	17
378	775	1166	0	16
381	775	1166	0	16
384	775	1166	0	17
387	776	1165	0	18
390	776	1165	0	18
393	775	1166	0	17
396	775	1166	0	17
399	775	1166	0	18
402	775	1166	0	17
405	775	1165	0	16
408	774	1165	0	16
411	775	1166	0	18
414	775	1166	0	19
417	775	1166	0	18
420	775	1166	0	19
423	775	1166	0	21
426	776	1166	0	19
429	775	1166	0	19
432	775	1166	0	19
435	775	1166	0	18
438	775	1166	0	17
441	775	1166	0	17
444	776	1166	0	18
447	776	1166	0	18
450	775	1166	0	16
453	775	1167	0	15
456	775	1167	0	15
459	776	1167	0	16
462	777	1166	0	17
465	776	1166	0	16
468	776	1167	0	15
471	776	1167	0	15
474	776	1167	0	15
477	776	1167	0	14
480	776	1166	0	16
483	777	1166	0	16
486	776	1166	0	13
489	776	1167	0	15
492	776	1166	0	15
495	776	1167	0	15
498	775	1167	0	14
501	777	1166	0	15
504	778	1166	0	16
507	776	1166	0	13
510	776	1166	0	14
513	775	1166	0	12
516	777	1166	0	15
519	778	1166	0	16
522	777	1167	0	15
525	777	1167	0	14
528	777	1167	0	13
531	777	1166	0	13
534	777	1167	0	13
537	777	1167	0	13
540	776	1167	0	11
543	776	1166	0	11
546	777	1166	0	14
549	777	1167	0	15
552	777	1166	0	15
555	777	1167	0	14
558	777	1167	0	14
561	777	1167	0	14
564	777	1166	0	15
567	777	1166	0	15
570	776	1167	0	13
573	775	1166	0	10
576	775	1166	0	10
579	777	1166	0	15
582	778	1166	0	15
585	777	1166	0	15
588	777	1166	0	14
591	777	1166	0	14
594	776	1166	0	15
597	778	1166	0	14
600	778	1166	0	15
603	776	1166	0	12
606	777	1166	0	13
609	776	1166	0	11
612	777	1166	0	13
615	777	1166	0	14
618	777	1166	0	15
621	777	1166	0	15
624	777	1166	0	15
627	777	1166	0	14
630	777	1166	0	13
633	778	1166	0	15
636	777	1166	0	15
639	777	1166	0	13
642	775	1167	0	13
645	776	1166	0	14
648	776	1166	0	15
651	776	1166	0	15
654	776	1166	0	15
657	775	1166	0	16
660	776	1166	0	16
663	775	1166	0	16
666	776	1166	0	18
669	776	1166	0	18
672	776	1166	0	19
675	776	1166	0	18
678	775	1166	0	19
681	776	1165	0	18
684	775	1165	0	17
687	776	1165	0	18
690	775	1166	0	19
693	775	1166	0	17
696	775	1166	0	15
699	775	1167	0	15
702	775	1166	0	16
705	775	1166	0	16
708	775	1166	0	16
711	776	1166	0	17
714	776	1166	0	17
717	776	1166	0	17
720	775	1166	0	15
723	774	1166	0	13
726	775	1166	0	16
729	775	1166	0	19
732	775	1166	0	17
735	775	1166	0	17
738	777	1166	0	19
741	777	1165	0	19
744	777	1166	0	19
747	776	1166	0	18
750	776	1166	0	17
753	775	1166	0	16
756	775	1166	0	16
759	774	1166	0	16
762	775	1166	0	18
765	776	1166	0	18
768	775	1166	0	18
771	775	1167	0	18
774	775	1167	0	17
777	776	1167	0	17
780	775	1166	0	18
783	776	1166	0	20
786	776	1166	0	19
789	776	1166	0	19
792	776	1167	0	17
795	776	1167	0	16
798	775	1167	0	17
801	775	1167	0	16
804	775	1167	0	14
807	776	1166	0	17
810	776	1167	0	17
813	776	1167	0	16
816	776	1167	0	16
819	776	1167	0	16
822	776	1167	0	15
825	776	1167	0	15
828	777	1166	0	17
831	777	1166	0	17
834	776	1167	0	15
837	776	1167	0	14
840	777	1167	0	15
843	776	1167	0	11
846	776	1167	0	13
849	777	1167	0	14
852	777	1167	0	14
855	777	1167	0	15
858	777	1166	0	16
861	778	1166	0	15
864	778	1166	0	15
867	778	1166	0	15
870	778	1167	0	15
873	777	1167	0	15
876	778	1166	0	16
879	778	1166	0	16
882	776	1166	0	14
885	777	1166	0	14
888	778	1166	0	14
891	778	1166	0	14
894	777	1167	0	17
897	778	1167	0	15
900	778	1166	0	16
903	778	1166	0	16
906	777	1166	0	15
909	777	1166	0	15
912	777	1166	0	15
915	777	1167	0	14
918	777	1166	0	15
921	778	1166	0	16
924	778	1166	0	15
927	778	1167	0	14
930	777	1167	0	15
933	777	1167	0	18
936	777	1167	0	16
939	777	1167	0	13
942	778	1167	0	14
945	777	1167	0	14
948	775	1167	0	12
951	774	1166	0	12
954	774	1166	0	13
957	774	1166	0	12
960	775	1166	0	13
963	774	1166	0	15
966	774	1166	0	15
969	774	1165	0	15
972	774	1166	0	15
975	774	1166	0	15
978	774	1166	0	15
981	774	1166	0	16
984	774	1166	0	16
987	774	1166	0	16
990	775	1165	0	17
993	775	1165	0	18
996	775	1165	0	17
999	775	1165	0	17
1002	775	1165	0	17
1005	775	1166	0	17
1008	775	1166	0	17
1011	775	1166	0	18
1014	776	1165	0	18
1017	775	1165	0	18
1020	775	1165	0	17
1023	775	1165	0	16
1026	775	1165	0	17
1029	775	1165	0	19
1032	776	1166	0	20
1035	775	1165	0	17
1038	776	1165	0	17
1041	776	1165	0	17
1044	776	1165	0	18
1047	776	1165	0	16
1050	776	1166	0	16
1053	776	1166	0	16
1056	776	1166	0	15
1059	776	1166	0	16
1062	776	1166	0	16
1065	775	1166	0	16
1068	775	1166	0	15
1071	775	1165	0	15
1074	775	1165	0	15
1077	776	1165	0	17
1080	775	1166	0	18
1083	775	1166	0	17
1086	775	1166	0	17
1089	776	1166	0	16
1092	775	1166	0	17
1095	776	1165	0	18
1098	776	1165	0	19
1101	776	1165	0	18
1104	776	1165	0	17
1107	775	1166	0	17
1110	775	1165	0	17
1113	775	1165	0	20
1116	775	1165	0	19
1119	776	1165	0	18
1122	775	1165	0	18
1125	775	1165	0	18
1128	775	1165	0	18
1131	775	1165	0	17
1134	774	1165	0	17
1137	774	1165	0	16
1140	775	1165	0	18
1143	775	1165	0	18
1146	775	1165	0	19
1149	772	1170	0	42
1152	776	1165	0	18
1155	775	1165	0	18
1158	776	1164	0	18
1161	777	1165	0	20
1164	777	1165	0	20
1167	777	1165	0	20
1170	777	1165	0	20
1173	776	1165	0	18
1176	777	1165	0	19
1179	776	1165	0	19
1182	776	1165	0	18
1185	776	1165	0	18
1188	776	1165	0	18
1191	775	1165	0	19
1194	776	1165	0	19
1197	776	1165	0	19
1200	775	1166	0	18
1203	774	1165	0	16
1206	774	1166	0	17
1209	774	1165	0	17
1212	776	1165	0	20
1215	774	1166	0	20
1218	776	1165	0	18
1221	775	1165	0	16
1224	776	1165	0	17
1227	775	1166	0	18
1230	776	1166	0	18
1233	775	1166	0	15
1236	775	1166	0	18
1239	776	1166	0	18
1242	776	1166	0	18
1245	775	1166	0	18
1248	775	1166	0	16
1251	776	1165	0	17
1254	775	1166	0	17
1257	776	1165	0	17
1260	775	1166	0	17
1263	775	1166	0	17
1266	775	1166	0	18
1269	775	1165	0	18
1272	776	1165	0	19
1275	775	1164	0	21
1278	776	1163	0	21
1281	777	1162	0	22
1284	780	1162	0	29
1287	780	1161	0	27
1290	781	1161	0	23
1293	781	1160	0	28
1296	781	1160	0	29
1299	782	1160	0	29
1302	782	1160	0	30
1305	782	1160	0	27
1308	782	1160	0	22
1311	783	1160	0	23
1314	782	1159	0	24
1317	783	1160	0	25
1320	782	1160	0	24
1323	782	1160	0	25
1326	782	1161	0	28
1329	782	1160	0	30
1332	782	1160	0	26
1335	783	1159	0	23
1338	784	1159	0	24
1341	783	1160	0	29
1344	783	1161	0	30
1347	783	1161	0	33
1350	785	1160	0	33
1353	786	1160	0	35
1356	785	1160	0	31
1359	785	1161	0	28
1362	784	1161	0	24
1365	784	1161	0	21
1368	785	1161	0	21
1371	784	1161	0	22
1374	783	1162	0	20
1377	783	1161	0	19
1380	782	1161	0	19
1383	782	1161	0	20
1386	783	1161	0	18
1389	782	1161	0	20
1392	783	1161	0	19
1395	783	1161	0	19
1398	783	1161	0	17
1401	783	1160	0	19
1404	783	1160	0	18
1407	783	1161	0	17
1410	783	1161	0	17
1413	783	1161	0	17
1416	783	1161	0	16
1419	782	1161	0	18
1422	782	1161	0	18
1425	783	1161	0	16
1428	782	1161	0	15
1431	783	1161	0	13
1434	783	1160	0	16
1437	783	1160	0	16
1440	783	1160	0	18
1443	783	1160	0	18
1446	783	1160	0	19
1449	783	1160	0	17
1452	783	1160	0	18
1455	783	1161	0	16
1458	783	1161	0	15
1461	783	1161	0	15
1464	783	1161	0	16
1467	783	1161	0	17
1470	782	1161	0	15
1473	783	1161	0	15
1476	783	1161	0	14
1479	783	1161	0	14
1482	783	1161	0	13
1485	783	1161	0	13
1488	783	1161	0	14
1491	783	1161	0	15
1494	783	1161	0	11
1497	783	1161	0	13
1500	783	1161	0	14
1503	783	1161	0	14
1506	784	1161	0	15
1509	784	1161	0	14
1512	784	1161	0	15
1515	784	1161	0	13
1518	784	1161	0	13
1521	784	1161	0	13
1524	783	1161	0	13
1527	783	1161	0	12
1530	783	1161	0	11
1533	783	1161	0	12
1536	783	1161	0	12
1539	783	1161	0	12
1542	783	1161	0	13
1545	783	1161	0	12
1548	783	1161	0	12
1551	783	1161	0	13
1554	783	1161	0	13
1557	783	1161	0	12
1560	783	1161	0	13
1563	783	1161	0	11
1566	783	1161	0	12
1569	783	1162	0	13
1572	783	1162	0	13
1575	783	1162	0	13
1578	784	1161	0	11
1581	783	1162	0	12
1584	783	1162	0	13
1587	783	1162	0	12
1590	783	1162	0	13
1593	783	1162	0	13
1596	783	1162	0	12
1599	783	1162	0	12
1602	783	1162	0	12
1605	783	1162	0	14
1608	783	1162	0	13
1611	784	1162	0	11
1614	784	1162	0	12
1617	784	1162	0	13
1620	785	1162	0	13
1623	785	1162	0	10
1626	785	1162	0	9
1629	785	1162	0	8
1632	784	1163	0	11
1635	784	1163	0	11
1638	784	1163	0	11
1641	784	1163	0	11
1644	785	1163	0	10
1647	784	1163	0	8
1650	784	1162	0	8
1653	784	1162	0	8
1656	784	1163	0	11
1659	784	1163	0	11
1662	784	1163	0	10
1665	784	1163	0	11
1668	784	1163	0	10
1671	784	1163	0	11
1674	784	1163	0	11
1677	784	1163	0	11
1680	784	1163	0	10
1683	784	1163	0	11
1686	784	1163	0	12
1689	784	1163	0	12
1692	784	1163	0	11
1695	783	1163	0	11
1698	784	1163	0	10
1701	783	1163	0	9
1704	783	1163	0	11
1707	784	1163	0	11
1710	784	1164	0	11
1713	784	1163	0	10
1716	784	1163	0	11
1719	785	1163	0	11
1722	783	1163	0	11
1725	784	1163	0	10
1728	784	1163	0	10
1731	783	1164	0	11
1734	783	1164	0	12
1737	784	1164	0	11
1740	784	1164	0	12
1743	784	1164	0	11
1746	784	1164	0	9
1749	784	1164	0	9
1752	784	1164	0	10
1755	784	1163	0	11
1758	784	1164	0	12
1761	783	1164	0	12
1764	784	1164	0	10
1767	784	1163	0	9
1770	783	1164	0	9
1773	784	1163	0	9
1776	784	1164	0	10
1779	784	1164	0	11
1782	784	1164	0	11
1785	784	1164	0	12
1788	784	1164	0	11
1791	783	1164	0	10
1794	783	1164	0	10
1797	784	1164	0	8
1800	784	1163	0	7
1803	783	1164	0	9
1806	783	1164	0	9
1809	784	1164	0	11
1812	785	1163	0	9
1815	785	1163	0	9
1818	785	1164	0	12
1821	785	1164	0	12
1824	785	1164	0	12
1827	785	1164	0	11
1830	785	1164	0	9
1833	785	1164	0	11
1836	785	1164	0	11
1839	785	1164	0	11
1842	785	1164	0	9
1845	785	1164	0	10
1848	785	1164	0	11
1851	785	1164	0	11
1854	784	1164	0	11
1857	784	1164	0	10
1860	785	1164	0	10
1863	785	1164	0	9
1866	784	1164	0	9
1869	784	1164	0	9
1872	784	1164	0	10
1875	785	1164	0	11
1878	786	1164	0	12
1881	786	1164	0	13
1884	786	1164	0	12
1887	785	1164	0	12
1890	785	1164	0	12
1893	785	1164	0	12
1896	785	1164	0	11
1899	785	1164	0	10
1902	785	1164	0	9
1905	785	1164	0	9
1908	784	1164	0	10
1911	785	1164	0	10
1914	784	1164	0	10
1917	784	1164	0	10
1920	785	1164	0	10
1923	785	1164	0	10
1926	785	1164	0	10
1929	785	1164	0	10
1932	784	1164	0	11
1935	784	1164	0	11
1938	784	1164	0	11
1941	784	1164	0	11
1944	784	1164	0	11
1947	784	1164	0	10
1950	784	1164	0	11
1953	783	1164	0	10
1956	784	1164	0	9
1959	785	1164	0	10
1962	784	1165	0	11
1965	784	1165	0	11
1968	785	1164	0	11
1971	785	1164	0	12
1974	785	1164	0	11
1977	785	1164	0	11
1980	784	1164	0	12
1983	784	1164	0	12
1986	785	1164	0	11
1989	785	1164	0	11
1992	786	1164	0	10
1995	785	1164	0	13
1998	784	1164	0	14
2001	786	1164	0	15
2004	785	1164	0	15
2007	786	1164	0	14
2010	785	1164	0	11
2013	785	1164	0	11
2016	784	1164	0	12
2019	784	1165	0	14
2022	784	1165	0	16
2025	784	1165	0	15
2028	785	1164	0	16
2031	788	1163	0	20
2034	791	1158	0	21
2037	792	1157	0	19
2040	795	1156	0	18
2043	796	1155	0	13
2046	796	1153	0	6
2049	795	1153	0	4
2052	796	1152	0	3
2055	796	1152	0	3
2058	798	1152	0	1
2061	799	1152	0	1
2064	801	1152	0	2
2067	802	1151	0	3
2070	801	1152	0	4
2073	802	1152	0	13
2076	802	1153	0	18
2079	803	1153	0	24
2082	803	1153	0	25
2085	803	1152	0	27
2088	803	1152	0	30
2091	803	1152	0	29
2094	803	1152	0	32
2097	803	1151	0	34
2100	803	1151	0	37
2103	803	1151	0	33
2106	803	1151	0	35
2109	804	1151	0	32
2112	803	1151	0	33
2115	804	1151	0	36
2118	804	1151	0	34
2121	804	1151	0	31
2124	804	1152	0	34
2127	803	1152	0	31
2130	802	1152	0	30
2133	802	1152	0	25
2136	803	1151	0	20
2139	802	1151	0	19
2142	803	1152	0	22
2145	802	1152	0	22
2148	803	1153	0	23
2151	802	1154	0	22
2154	803	1154	0	17
2157	804	1154	0	15
2160	803	1155	0	16
2163	803	1155	0	15
2166	803	1155	0	15
2169	804	1155	0	15
2172	804	1155	0	15
2175	804	1155	0	16
2178	803	1155	0	17
2181	803	1155	0	16
2184	803	1155	0	16
2187	803	1155	0	16
2190	803	1156	0	15
2193	802	1156	0	15
2196	802	1156	0	15
2199	802	1156	0	16
2202	802	1156	0	16
2205	802	1156	0	17
2208	810	1153	0	199
2211	809	1153	0	199
2214	811	1152	0	198
2217	811	1153	0	198
2220	811	1153	0	198
2223	802	1156	0	14
2226	803	1156	0	14
2229	803	1156	0	13
2232	803	1157	0	14
2235	803	1157	0	14
2238	803	1157	0	13
2241	803	1157	0	12
2244	803	1157	0	13
2247	803	1157	0	13
2250	803	1157	0	14
2253	803	1157	0	16
2256	802	1156	0	16
2259	802	1157	0	15
2262	802	1157	0	14
2265	802	1157	0	13
2268	803	1156	0	15
2271	808	1155	0	196
2274	808	1155	0	196
2277	804	1156	0	15
2280	803	1157	0	13
2283	803	1157	0	14
2286	803	1157	0	14
2289	803	1157	0	14
2292	803	1157	0	14
2295	803	1157	0	13
2298	803	1157	0	13
2301	803	1157	0	13
2304	803	1157	0	12
2307	803	1157	0	12
2310	803	1157	0	11
2313	803	1157	0	11
2316	803	1157	0	12
2319	803	1157	0	12
2322	803	1157	0	12
2325	803	1157	0	13
2328	803	1157	0	11
2331	803	1157	0	11
2334	803	1157	0	11
2337	803	1157	0	13
2340	803	1157	0	12
2343	803	1157	0	12
2346	803	1157	0	12
2349	803	1157	0	13
2352	803	1157	0	12
2355	803	1157	0	12
2358	803	1157	0	12
2361	803	1157	0	12
2364	803	1157	0	13
2367	803	1157	0	13
2370	803	1157	0	13
2373	804	1157	0	13
2376	804	1157	0	12
2379	804	1157	0	14
2382	804	1157	0	14
2385	804	1157	0	14
2388	804	1156	0	14
2391	804	1156	0	15
2394	804	1157	0	15
2397	804	1157	0	14
2400	804	1157	0	13
2403	803	1157	0	15
2406	803	1157	0	15
2409	803	1157	0	14
2412	803	1157	0	14
2415	803	1157	0	16
2418	803	1157	0	16
2421	804	1157	0	15
2424	804	1157	0	15
2427	804	1157	0	15
2430	804	1157	0	16
2433	803	1156	0	16
2436	804	1157	0	15
2439	804	1156	0	15
2442	804	1157	0	15
2445	804	1157	0	15
2448	804	1157	0	14
2451	804	1157	0	14
2454	804	1157	0	13
2457	804	1157	0	16
2460	804	1156	0	17
2463	804	1156	0	17
2466	804	1156	0	16
2469	804	1157	0	15
2472	804	1156	0	15
2475	804	1157	0	16
2478	804	1157	0	14
2481	804	1157	0	13
2484	804	1156	0	15
2487	804	1156	0	14
2490	804	1156	0	15
2493	804	1157	0	14
2496	804	1157	0	15
2499	804	1157	0	15
2502	804	1157	0	15
2505	804	1157	0	15
2508	804	1157	0	14
2511	804	1157	0	13
2514	804	1158	0	14
2517	804	1157	0	14
2520	805	1158	0	14
2523	805	1157	0	11
2526	804	1157	0	12
2529	804	1157	0	13
2532	804	1158	0	14
2535	804	1158	0	12
2538	804	1158	0	13
2541	804	1158	0	13
2544	804	1158	0	14
2547	804	1157	0	15
2550	804	1157	0	15
2553	804	1157	0	14
2556	804	1157	0	15
2559	803	1158	0	16
2562	803	1158	0	14
2565	804	1157	0	13
2568	804	1157	0	15
2571	804	1157	0	13
2574	803	1157	0	13
2577	802	1158	0	16
2580	803	1158	0	15
2583	803	1158	0	14
2586	803	1157	0	16
2589	804	1157	0	14
2592	805	1157	0	15
2595	805	1157	0	14
2598	805	1157	0	16
2601	804	1157	0	14
2604	804	1158	0	15
2607	803	1158	0	14
2610	804	1158	0	15
2613	805	1158	0	15
2616	805	1157	0	17
2619	805	1157	0	16
2622	804	1157	0	16
2625	805	1157	0	17
2628	805	1157	0	15
2631	805	1157	0	15
2634	805	1156	0	11
2637	804	1157	0	14
2640	804	1158	0	13
2643	804	1158	0	12
2646	804	1157	0	12
2649	804	1157	0	10
2652	803	1157	0	9
2655	804	1157	0	10
2658	805	1157	0	12
2661	805	1157	0	12
2664	805	1157	0	12
2667	805	1157	0	11
2670	805	1157	0	11
2673	805	1157	0	11
2676	805	1157	0	12
2679	805	1157	0	14
2682	805	1156	0	11
2685	805	1156	0	9
2688	805	1156	0	9
2691	805	1157	0	14
2694	805	1157	0	13
2697	805	1158	0	13
2700	805	1158	0	12
2703	805	1158	0	12
2706	805	1158	0	12
2709	805	1157	0	14
2712	805	1157	0	16
2715	805	1157	0	16
2718	806	1157	0	14
2721	806	1157	0	14
2724	806	1157	0	16
2727	805	1157	0	13
2730	805	1158	0	13
2733	805	1158	0	13
2736	805	1158	0	14
2739	805	1157	0	17
2742	805	1158	0	17
2745	805	1158	0	15
2748	804	1158	0	18
2751	805	1158	0	17
2754	804	1158	0	17
2757	804	1158	0	18
2760	804	1159	0	17
2763	804	1159	0	17
2766	804	1159	0	17
2769	804	1159	0	17
2772	805	1158	0	16
2775	805	1158	0	15
2778	805	1159	0	17
2781	805	1158	0	15
2784	805	1158	0	15
2787	805	1158	0	14
2790	805	1158	0	14
2793	805	1158	0	14
2796	805	1158	0	14
2799	805	1158	0	14
2802	805	1158	0	14
2805	805	1158	0	13
2808	805	1159	0	13
2811	805	1159	0	12
2814	804	1159	0	16
2817	805	1159	0	17
2820	805	1159	0	18
2823	805	1158	0	20
2826	805	1158	0	20
2829	805	1158	0	18
2832	804	1158	0	16
2835	804	1158	0	16
2838	804	1158	0	16
2841	804	1158	0	16
2844	804	1158	0	17
2847	805	1158	0	18
2850	805	1158	0	19
2853	805	1158	0	18
2856	805	1158	0	18
2859	805	1158	0	18
2862	804	1159	0	18
2865	804	1158	0	19
2868	804	1158	0	18
2871	804	1158	0	17
2874	804	1158	0	16
2877	804	1158	0	16
2880	804	1158	0	17
2883	805	1158	0	17
2886	804	1159	0	16
2889	804	1159	0	16
2892	804	1159	0	14
2895	804	1159	0	14
2898	804	1159	0	15
2901	804	1159	0	14
2904	804	1159	0	14
2907	804	1159	0	14
2910	804	1159	0	11
2913	804	1159	0	13
2916	804	1159	0	13
2919	805	1159	0	14
2922	805	1159	0	15
2925	805	1159	0	16
2928	804	1159	0	13
2931	805	1159	0	14
2934	805	1159	0	13
2937	805	1159	0	13
2940	805	1159	0	11
2943	805	1159	0	11
2946	805	1159	0	11
2949	805	1159	0	11
2952	805	1159	0	11
2955	806	1159	0	12
2958	805	1159	0	12
2961	805	1159	0	10
2964	805	1159	0	11
2967	805	1159	0	12
2970	805	1159	0	11
2973	805	1159	0	11
2976	805	1159	0	11
2979	806	1159	0	10
2982	806	1159	0	10
2985	805	1159	0	13
2988	805	1158	0	16
2991	805	1158	0	15
2994	805	1158	0	15
2997	805	1158	0	17
3000	805	1158	0	15
3003	804	1158	0	13
3006	804	1158	0	15
3009	804	1158	0	15
3012	804	1158	0	13
3015	805	1158	0	15
3018	804	1158	0	13
3021	805	1158	0	15
3024	805	1158	0	14
3027	805	1158	0	15
3030	805	1159	0	14
3033	805	1159	0	13
3036	805	1159	0	14
3039	804	1159	0	15
3042	804	1159	0	14
3045	805	1159	0	14
3048	805	1159	0	13
3051	805	1159	0	13
3054	805	1159	0	13
3057	805	1159	0	14
3060	805	1159	0	13
3063	805	1159	0	12
3066	804	1159	0	12
3069	805	1159	0	13
3072	804	1159	0	12
3075	804	1159	0	11
3078	804	1159	0	11
3081	805	1159	0	11
3084	805	1159	0	11
3087	805	1159	0	10
3090	805	1159	0	12
3093	806	1159	0	12
3096	806	1159	0	11
3099	805	1159	0	13
3102	805	1158	0	13
3105	805	1158	0	13
3108	805	1158	0	14
3111	805	1158	0	13
3114	805	1159	0	13
3117	805	1159	0	12
3120	805	1159	0	13
3123	805	1159	0	11
3126	805	1159	0	11
3129	805	1159	0	12
3132	805	1159	0	12
3135	805	1158	0	10
3138	805	1158	0	13
3141	805	1158	0	14
3144	804	1158	0	13
3147	804	1158	0	14
3150	804	1158	0	12
3153	804	1158	0	12
3156	805	1158	0	13
3159	805	1158	0	12
3162	805	1158	0	12
3165	805	1158	0	12
3168	805	1158	0	13
3171	805	1159	0	14
3174	805	1159	0	12
3177	805	1159	0	12
3180	805	1159	0	10
3183	805	1159	0	10
3186	806	1159	0	11
3189	806	1158	0	13
3192	805	1158	0	13
3195	805	1158	0	13
3198	805	1158	0	12
3201	805	1158	0	12
3204	805	1158	0	12
3207	805	1158	0	12
3210	805	1158	0	12
3213	805	1158	0	11
3216	805	1158	0	10
3219	806	1158	0	9
3222	805	1159	0	10
3225	805	1159	0	9
3228	806	1159	0	9
3231	806	1159	0	11
3234	806	1159	0	11
3237	806	1158	0	12
3240	805	1158	0	13
3243	805	1158	0	13
3246	806	1158	0	14
3249	806	1158	0	14
3252	806	1158	0	12
3255	806	1158	0	12
3258	806	1158	0	12
3261	806	1158	0	11
3264	806	1158	0	12
3267	806	1159	0	10
3270	806	1159	0	10
3273	806	1159	0	9
3276	806	1159	0	8
3279	806	1159	0	9
3282	806	1159	0	8
3285	806	1158	0	7
3288	806	1158	0	12
3291	805	1158	0	12
3294	806	1158	0	12
3297	806	1158	0	11
3300	806	1158	0	10
3303	806	1158	0	11
3306	806	1159	0	10
3309	806	1159	0	10
3312	806	1159	0	11
3315	806	1159	0	10
3318	806	1158	0	12
3321	806	1158	0	12
3324	806	1158	0	12
3327	807	1158	0	11
3330	807	1158	0	10
3333	807	1158	0	9
3336	807	1158	0	10
3339	807	1158	0	9
3342	807	1158	0	9
3345	807	1158	0	8
3348	807	1158	0	9
3351	807	1158	0	9
3354	807	1158	0	10
3357	806	1158	0	10
3360	806	1158	0	13
3363	806	1158	0	11
3366	807	1158	0	11
3369	807	1158	0	12
3372	807	1158	0	12
3375	807	1158	0	11
3378	807	1158	0	12
3381	807	1158	0	11
3384	807	1158	0	10
3387	807	1158	0	12
3390	807	1158	0	9
3393	806	1158	0	12
3396	806	1158	0	12
3399	806	1158	0	13
3402	806	1158	0	13
3405	806	1158	0	13
3408	807	1158	0	13
3411	807	1158	0	14
3414	807	1158	0	14
3417	807	1158	0	12
3420	807	1158	0	13
3423	806	1158	0	13
3426	806	1158	0	13
3429	806	1158	0	13
3432	807	1158	0	12
3435	806	1158	0	13
3438	807	1158	0	13
3441	807	1158	0	14
3444	807	1158	0	13
3447	807	1158	0	13
3450	807	1158	0	13
3453	806	1158	0	12
3456	806	1158	0	12
3459	806	1158	0	13
3462	806	1158	0	14
3465	807	1158	0	13
3468	807	1158	0	13
3471	807	1158	0	13
3474	807	1158	0	13
3477	807	1158	0	12
3480	807	1158	0	13
3483	808	1158	0	13
3486	808	1158	0	12
3489	808	1158	0	12
3492	808	1158	0	13
3495	809	1158	0	11
3498	810	1158	0	11
3501	808	1158	0	13
3504	807	1158	0	12
3507	808	1158	0	12
3510	808	1158	0	13
3513	808	1157	0	14
3516	808	1157	0	13
3519	808	1158	0	14
3522	809	1158	0	13
3525	809	1158	0	13
3528	809	1158	0	14
3531	809	1158	0	13
3534	809	1158	0	12
3537	809	1158	0	12
3540	809	1158	0	12
3543	809	1158	0	11
3546	809	1158	0	11
3549	809	1158	0	11
3552	809	1158	0	10
3555	809	1158	0	10
3558	809	1158	0	10
3561	808	1158	0	11
3564	808	1157	0	13
3567	808	1157	0	12
3570	809	1157	0	13
3573	809	1157	0	13
3576	808	1157	0	14
3579	807	1158	0	14
3582	808	1157	0	14
3585	808	1157	0	13
3588	808	1157	0	13
3591	808	1157	0	13
3594	808	1157	0	13
3597	808	1157	0	14
3600	809	1158	0	14
3603	808	1158	0	14
3606	809	1158	0	13
3609	809	1158	0	12
3612	809	1158	0	13
3615	809	1158	0	13
3618	809	1158	0	13
3621	809	1157	0	14
3624	808	1158	0	12
3627	807	1158	0	11
3630	808	1158	0	12
3633	808	1157	0	14
3636	808	1157	0	14
3639	808	1157	0	13
3642	807	1157	0	13
3645	808	1157	0	14
3648	808	1157	0	14
3651	808	1157	0	13
3654	808	1157	0	13
3657	808	1158	0	12
3660	808	1158	0	13
3663	808	1158	0	12
3666	808	1158	0	13
3669	808	1158	0	12
3672	809	1158	0	12
3675	809	1158	0	11
3678	808	1158	0	11
3681	808	1158	0	12
3684	807	1158	0	10
3687	807	1158	0	9
3690	807	1159	0	9
3693	808	1158	0	10
3696	808	1158	0	12
3699	809	1158	0	12
3702	808	1158	0	12
3705	808	1158	0	11
3708	808	1158	0	11
3711	808	1158	0	13
3714	807	1158	0	12
3717	807	1158	0	13
3720	807	1158	0	12
3723	808	1158	0	11
3726	808	1158	0	11
3729	808	1158	0	10
3732	807	1158	0	11
3735	807	1158	0	11
3738	807	1158	0	11
3741	807	1158	0	9
3744	808	1158	0	8
3747	808	1158	0	10
3750	808	1158	0	11
3753	807	1158	0	10
3756	807	1158	0	12
3759	807	1157	0	14
3762	808	1157	0	14
3765	809	1157	0	13
3768	809	1157	0	12
3771	809	1157	0	12
3774	809	1158	0	11
3777	809	1158	0	11
3780	809	1158	0	12
3783	808	1157	0	11
3786	808	1157	0	11
3789	808	1157	0	11
3792	808	1158	0	9
3795	808	1158	0	11
3798	808	1158	0	12
3801	809	1158	0	12
3804	809	1158	0	10
3807	809	1158	0	10
3810	810	1158	0	10
3813	809	1158	0	8
3816	809	1158	0	9
3819	809	1158	0	8
3822	809	1158	0	9
3825	808	1158	0	8
3828	808	1157	0	10
3831	808	1157	0	11
3834	808	1158	0	10
3837	808	1158	0	10
3840	808	1158	0	11
3843	808	1158	0	12
3846	808	1158	0	10
3849	808	1158	0	11
3852	809	1158	0	9
3855	810	1158	0	10
3858	809	1158	0	12
3861	809	1158	0	11
3864	809	1158	0	12
3867	809	1158	0	12
3870	809	1158	0	12
3873	809	1158	0	12
3876	808	1158	0	12
3879	809	1158	0	12
3882	809	1158	0	11
3885	809	1158	0	10
3888	809	1158	0	11
3891	808	1158	0	11
3894	808	1158	0	13
3897	808	1158	0	13
3900	808	1158	0	12
3903	808	1158	0	12
3906	808	1158	0	11
3909	808	1158	0	12
3912	809	1158	0	11
3915	809	1158	0	11
3918	809	1158	0	11
3921	809	1158	0	12
3924	809	1158	0	12
3927	809	1158	0	12
3930	809	1158	0	11
3933	809	1158	0	11
3936	809	1158	0	11
3939	809	1158	0	11
3942	809	1159	0	11
3945	809	1159	0	11
3948	809	1158	0	11
3951	809	1159	0	10
3954	809	1159	0	8
3957	809	1159	0	8
3960	809	1159	0	8
3963	809	1159	0	7
3966	809	1159	0	7
3969	809	1158	0	9
3972	809	1158	0	11
3975	808	1158	0	12
3978	808	1158	0	11
3981	808	1158	0	11
3984	808	1157	0	12
3987	808	1158	0	14
3990	809	1158	0	14
3993	809	1158	0	15
3996	809	1157	0	14
3999	809	1158	0	14
4002	808	1158	0	15
4005	809	1158	0	13
4008	809	1158	0	13
4011	809	1158	0	14
4014	809	1158	0	13
4017	809	1158	0	12
4020	809	1158	0	12
4023	809	1158	0	11
4026	809	1158	0	12
4029	809	1158	0	13
4032	809	1158	0	14
4035	809	1157	0	13
4038	808	1157	0	13
4041	809	1157	0	12
4044	809	1157	0	12
4047	809	1158	0	13
4050	809	1158	0	14
4053	809	1158	0	15
4056	809	1158	0	16
4059	809	1157	0	16
4062	809	1157	0	18
4065	810	1158	0	17
4068	809	1158	0	17
4071	809	1158	0	17
4074	809	1158	0	16
4077	809	1157	0	16
4080	809	1157	0	15
4083	809	1157	0	16
4086	809	1157	0	16
4089	809	1157	0	16
4092	809	1157	0	16
4095	809	1157	0	16
4098	809	1157	0	17
4101	809	1157	0	17
4104	810	1157	0	18
4107	809	1157	0	18
4110	810	1157	0	18
4113	810	1157	0	17
4116	810	1157	0	17
4119	810	1157	0	17
4122	810	1157	0	15
4125	809	1157	0	16
4128	809	1157	0	17
4131	809	1157	0	17
4134	809	1157	0	17
4137	809	1157	0	17
4140	809	1157	0	16
4143	809	1157	0	16
4146	810	1157	0	17
4149	809	1157	0	16
4152	809	1157	0	15
4155	809	1157	0	19
4158	810	1157	0	20
4161	810	1157	0	19
4164	810	1157	0	19
4167	809	1157	0	19
4170	810	1157	0	19
4173	810	1157	0	18
4176	810	1157	0	17
4179	810	1157	0	17
4182	810	1157	0	17
4185	810	1157	0	17
4188	810	1157	0	16
4191	810	1157	0	15
4194	810	1157	0	16
4197	811	1157	0	17
4200	811	1157	0	17
4203	811	1157	0	17
4206	811	1157	0	17
4209	811	1157	0	17
4212	810	1157	0	15
4215	810	1158	0	13
4218	809	1158	0	13
4221	810	1158	0	15
4224	809	1158	0	15
4227	809	1158	0	15
4230	809	1157	0	17
4233	810	1157	0	15
4236	810	1157	0	14
4239	810	1157	0	14
4242	810	1157	0	14
4245	810	1157	0	13
4248	810	1157	0	13
4251	809	1158	0	15
4254	809	1158	0	15
4257	809	1157	0	14
4260	809	1157	0	14
4263	809	1157	0	14
4266	809	1157	0	15
4269	810	1157	0	15
4272	810	1157	0	16
4275	810	1157	0	16
4278	810	1158	0	17
4281	810	1158	0	17
4284	810	1157	0	17
4287	810	1157	0	16
4290	810	1157	0	17
4293	810	1157	0	18
4296	810	1157	0	17
4299	810	1157	0	15
4302	810	1158	0	16
4305	810	1157	0	17
4308	810	1157	0	17
4311	810	1157	0	18
4314	809	1158	0	16
4317	810	1158	0	17
4320	810	1158	0	15
4323	810	1158	0	16
4326	810	1158	0	16
4329	810	1158	0	16
4332	810	1158	0	15
4335	809	1158	0	13
4338	809	1158	0	14
4341	809	1158	0	14
4344	809	1158	0	15
4347	809	1158	0	14
4350	810	1158	0	14
4353	809	1158	0	14
4356	809	1158	0	14
4359	809	1158	0	14
4362	809	1158	0	14
4365	809	1158	0	14
4368	809	1158	0	13
4371	809	1158	0	13
4374	809	1158	0	12
4377	810	1158	0	12
4380	809	1157	0	14
4383	809	1157	0	13
4386	809	1157	0	13
4389	810	1157	0	13
4392	809	1158	0	12
4395	809	1158	0	11
4398	809	1158	0	10
4401	809	1158	0	11
4404	809	1158	0	11
4407	809	1158	0	10
4410	809	1158	0	9
4413	809	1158	0	10
4416	809	1158	0	10
4419	809	1158	0	10
4422	809	1157	0	10
4425	808	1157	0	12
4428	808	1157	0	10
4431	809	1158	0	12
4434	809	1158	0	14
4437	808	1158	0	14
4440	808	1158	0	15
4443	808	1158	0	16
4446	808	1158	0	15
4449	808	1158	0	14
4452	808	1158	0	14
4455	808	1158	0	15
4458	808	1158	0	17
4461	808	1158	0	15
4464	808	1158	0	16
4467	808	1158	0	16
4470	808	1158	0	15
4473	808	1158	0	15
4476	808	1158	0	14
4479	808	1158	0	14
4482	809	1158	0	14
4485	809	1158	0	14
4488	808	1158	0	14
4491	808	1158	0	12
4494	808	1158	0	14
4497	808	1158	0	14
4500	808	1158	0	14
4503	808	1158	0	12
4506	808	1158	0	12
4509	808	1158	0	12
4512	808	1158	0	12
4515	809	1158	0	12
4518	809	1158	0	12
4521	809	1158	0	12
4524	809	1158	0	13
4527	809	1158	0	13
4530	808	1158	0	13
4533	809	1158	0	12
4536	807	1158	0	13
4539	807	1157	0	13
4542	807	1157	0	12
4545	807	1158	0	12
4548	807	1158	0	9
4551	808	1157	0	10
4554	808	1157	0	11
4557	808	1158	0	13
4560	809	1158	0	12
4563	809	1158	0	12
4566	809	1158	0	10
4569	809	1158	0	10
4572	808	1158	0	8
4575	808	1158	0	10
4578	807	1158	0	9
4581	807	1158	0	9
4584	808	1158	0	9
4587	808	1158	0	12
4590	809	1158	0	12
4593	809	1158	0	12
4596	808	1158	0	12
4599	808	1158	0	12
4602	808	1158	0	14
4605	808	1158	0	14
4608	808	1158	0	14
4611	808	1158	0	16
4614	808	1158	0	16
4617	808	1158	0	15
4620	808	1158	0	16
4623	808	1158	0	16
4626	808	1158	0	15
4629	808	1158	0	16
4632	808	1158	0	16
4635	808	1158	0	16
4638	808	1158	0	17
4641	808	1158	0	17
4644	808	1158	0	17
4647	807	1158	0	17
4650	808	1158	0	15
4653	808	1158	0	15
4656	808	1158	0	16
4659	809	1158	0	17
4662	809	1158	0	16
4665	810	1157	0	16
4668	810	1158	0	17
4671	809	1158	0	17
4674	809	1158	0	17
4677	809	1158	0	17
4680	809	1158	0	17
4683	809	1158	0	17
4686	809	1158	0	16
4689	809	1158	0	16
4692	809	1158	0	17
4695	809	1158	0	16
4698	810	1158	0	15
4701	809	1158	0	17
4704	809	1158	0	16
4707	807	1158	0	17
4710	807	1158	0	17
4713	807	1157	0	12
4716	807	1157	0	13
4719	807	1158	0	14
4722	808	1158	0	15
4725	808	1158	0	16
4728	808	1158	0	15
4731	808	1158	0	16
4734	808	1158	0	17
4737	808	1158	0	16
4740	808	1158	0	16
4743	808	1158	0	17
4746	807	1158	0	19
4749	807	1158	0	19
4752	808	1158	0	16
4755	807	1157	0	18
4758	807	1157	0	16
4761	807	1157	0	16
4764	807	1156	0	15
4767	807	1156	0	12
4770	808	1156	0	11
4773	808	1156	0	13
4776	808	1156	0	15
4779	808	1156	0	13
4782	808	1156	0	13
4785	808	1156	0	13
4788	808	1156	0	12
4791	808	1156	0	13
4794	808	1156	0	13
4797	807	1157	0	15
4800	807	1157	0	15
4803	807	1157	0	15
4806	807	1157	0	16
4809	808	1157	0	16
4812	808	1157	0	17
4815	808	1157	0	15
4818	808	1157	0	17
4821	808	1157	0	16
4824	808	1157	0	16
4827	808	1157	0	16
4830	808	1157	0	17
4833	808	1157	0	17
4836	808	1157	0	16
4839	808	1157	0	16
4842	808	1157	0	17
4845	807	1157	0	17
4848	808	1157	0	17
4851	808	1157	0	16
4854	808	1157	0	16
4857	809	1157	0	15
4860	808	1157	0	15
4863	808	1157	0	16
4866	808	1157	0	18
4869	807	1157	0	18
4872	807	1157	0	17
4875	808	1157	0	17
4878	808	1157	0	17
4881	808	1157	0	17
4884	808	1157	0	17
4887	808	1157	0	16
4890	808	1157	0	16
4893	809	1157	0	16
4896	809	1157	0	16
4899	809	1157	0	16
4902	808	1157	0	17
4905	808	1157	0	18
4908	808	1157	0	17
4911	808	1157	0	17
4914	808	1157	0	18
4917	808	1158	0	18
4920	808	1158	0	17
4923	808	1157	0	16
4926	808	1158	0	17
4929	808	1158	0	16
4932	808	1158	0	16
4935	808	1158	0	15
4938	808	1158	0	15
4941	808	1158	0	14
4944	809	1158	0	13
4947	809	1157	0	13
4950	809	1158	0	15
4953	808	1158	0	15
4956	808	1158	0	15
4959	808	1158	0	15
4962	809	1158	0	15
4965	809	1158	0	15
4968	809	1158	0	14
4971	808	1158	0	17
4974	808	1158	0	16
4977	808	1158	0	16
4980	808	1157	0	18
4983	809	1157	0	17
4986	809	1158	0	16
4989	809	1158	0	17
4992	808	1158	0	17
4995	808	1158	0	17
4998	809	1158	0	16
5001	809	1157	0	15
5004	810	1157	0	16
5007	810	1157	0	16
5010	809	1158	0	15
5013	808	1158	0	15
5016	808	1158	0	15
5019	808	1158	0	16
5022	808	1157	0	15
5025	808	1157	0	15
5028	809	1157	0	15
5031	808	1158	0	16
5034	809	1158	0	15
5037	809	1158	0	16
5040	809	1158	0	16
5043	809	1158	0	16
5046	809	1158	0	16
5049	809	1158	0	16
5052	810	1157	0	16
5055	809	1158	0	15
5058	809	1158	0	15
5061	809	1158	0	15
5064	809	1158	0	16
5067	809	1158	0	16
5070	808	1158	0	18
5073	808	1158	0	17
5076	808	1158	0	16
5079	808	1158	0	16
5082	808	1158	0	17
5085	808	1157	0	16
5088	808	1157	0	16
5091	808	1158	0	16
5094	809	1157	0	15
5097	808	1157	0	14
5100	808	1158	0	14
5103	808	1158	0	14
5106	809	1157	0	15
5109	809	1157	0	15
5112	809	1157	0	15
5115	809	1157	0	14
5118	809	1157	0	13
5121	809	1157	0	14
5124	808	1158	0	15
5127	808	1158	0	16
5130	806	1158	0	14
5133	807	1158	0	12
5136	807	1158	0	13
5139	806	1157	0	17
5142	807	1157	0	15
5145	807	1157	0	15
5148	807	1156	0	12
5151	807	1156	0	9
5154	808	1156	0	12
5157	808	1156	0	11
5160	808	1156	0	12
5163	808	1156	0	13
5166	808	1156	0	10
5169	808	1156	0	10
5172	809	1156	0	10
5175	809	1156	0	5
5178	809	1156	0	8
5181	809	1157	0	11
5184	809	1157	0	12
5187	809	1157	0	16
5190	808	1157	0	15
5193	808	1157	0	14
5196	808	1157	0	14
5199	808	1157	0	16
5202	808	1158	0	17
5205	808	1158	0	16
5208	808	1157	0	17
5211	808	1157	0	15
5214	808	1157	0	14
5217	809	1157	0	14
5220	809	1157	0	14
5223	809	1157	0	15
5226	808	1157	0	16
5229	809	1157	0	15
5232	808	1157	0	16
5235	808	1157	0	16
5238	808	1157	0	15
5241	808	1157	0	16
5244	808	1158	0	18
5247	808	1158	0	16
5250	807	1157	0	18
5253	808	1157	0	17
5256	808	1157	0	17
5259	808	1157	0	17
5262	809	1157	0	16
5265	809	1157	0	15
5268	809	1157	0	15
5271	809	1157	0	16
5274	808	1157	0	16
5277	809	1157	0	16
5280	809	1157	0	15
5283	809	1157	0	15
5286	809	1157	0	15
5289	808	1157	0	15
5292	807	1158	0	17
5295	808	1158	0	16
5298	808	1158	0	15
5301	808	1157	0	15
5304	808	1157	0	15
5307	808	1157	0	14
5310	808	1157	0	13
5313	808	1157	0	13
5316	808	1157	0	14
5319	808	1157	0	14
5322	808	1157	0	15
5325	808	1157	0	15
5328	808	1157	0	15
5331	808	1157	0	15
5334	808	1157	0	15
5337	808	1157	0	16
5340	808	1157	0	16
5343	808	1157	0	15
5346	808	1157	0	16
5349	808	1157	0	15
5352	808	1157	0	15
5355	808	1157	0	16
5358	807	1157	0	17
5361	808	1157	0	17
5364	808	1157	0	18
5367	808	1157	0	18
5370	808	1157	0	18
5373	808	1157	0	16
5376	808	1157	0	16
5379	808	1157	0	14
5382	809	1157	0	14
5385	808	1157	0	15
5388	809	1157	0	16
5391	809	1157	0	15
5394	809	1157	0	15
5397	808	1157	0	16
5400	808	1157	0	16
5403	808	1157	0	16
5406	808	1157	0	16
5409	808	1158	0	16
5412	808	1158	0	16
5415	808	1158	0	16
5418	808	1158	0	16
5421	808	1157	0	17
5424	808	1157	0	18
5427	808	1157	0	18
5430	808	1157	0	15
5433	808	1157	0	16
5436	808	1157	0	15
5439	809	1157	0	14
5442	809	1157	0	15
5445	809	1157	0	16
5448	809	1157	0	14
5451	809	1157	0	14
5454	809	1157	0	14
5457	808	1157	0	15
5460	808	1157	0	16
5463	808	1157	0	16
5466	808	1157	0	16
5469	808	1157	0	15
5472	808	1157	0	16
5475	808	1157	0	16
5478	809	1157	0	15
5481	809	1157	0	15
5484	809	1157	0	15
5487	808	1157	0	17
5490	808	1158	0	15
5493	808	1158	0	15
5496	808	1158	0	19
5499	808	1157	0	17
5502	808	1157	0	17
5505	809	1157	0	16
5508	809	1157	0	14
5511	808	1157	0	15
5514	809	1157	0	15
5517	809	1157	0	14
5520	809	1157	0	14
5523	808	1157	0	16
5526	808	1157	0	17
5529	808	1157	0	18
5532	808	1157	0	16
5535	808	1157	0	15
5538	808	1157	0	16
5541	809	1157	0	15
5544	808	1157	0	15
5547	808	1157	0	15
5550	808	1157	0	15
5553	809	1157	0	15
5556	808	1157	0	16
5559	808	1158	0	17
5562	807	1157	0	18
5565	808	1157	0	18
5568	809	1157	0	19
5571	809	1157	0	19
5574	810	1157	0	17
5577	809	1157	0	17
5580	809	1157	0	16
5583	809	1157	0	16
5586	809	1157	0	16
5589	809	1157	0	16
5592	809	1157	0	16
5595	809	1157	0	16
5598	809	1157	0	16
5601	810	1157	0	16
5604	810	1156	0	17
5607	810	1156	0	15
5610	810	1156	0	16
5613	809	1157	0	17
5616	810	1157	0	15
5619	810	1157	0	15
5622	810	1157	0	13
5625	810	1157	0	15
5628	810	1157	0	15
5631	809	1157	0	15
5634	809	1157	0	15
5637	810	1157	0	15
5640	810	1157	0	15
5643	809	1157	0	17
5646	809	1157	0	17
5649	810	1156	0	16
5652	810	1157	0	17
5655	809	1157	0	17
5658	809	1157	0	15
5661	809	1156	0	17
5664	809	1157	0	16
5667	810	1156	0	15
5670	810	1156	0	17
5673	810	1156	0	16
5676	809	1157	0	16
5679	809	1157	0	17
5682	809	1157	0	17
5685	809	1157	0	19
5688	809	1157	0	19
5691	809	1157	0	19
5694	809	1157	0	17
5697	809	1156	0	18
5700	809	1156	0	17
5703	809	1156	0	17
5706	809	1156	0	16
5709	809	1157	0	16
5712	809	1157	0	16
5715	809	1157	0	16
5718	809	1157	0	16
5721	809	1157	0	16
5724	809	1157	0	15
5727	809	1157	0	19
5730	809	1157	0	18
5733	809	1157	0	17
5736	809	1157	0	17
5739	809	1157	0	16
5742	809	1157	0	15
5745	809	1157	0	15
5748	809	1157	0	14
5751	809	1157	0	15
5754	809	1157	0	17
5757	809	1157	0	17
5760	809	1156	0	15
5763	809	1157	0	17
5766	810	1157	0	16
5769	810	1157	0	16
5772	810	1156	0	15
5775	809	1157	0	15
5778	808	1157	0	15
5781	809	1157	0	15
5784	809	1157	0	16
5787	809	1157	0	14
5790	810	1157	0	16
5793	809	1157	0	17
5796	809	1157	0	16
5799	810	1157	0	18
5802	809	1157	0	17
5805	809	1157	0	18
5808	809	1157	0	18
5811	809	1157	0	17
5814	809	1157	0	16
5817	809	1156	0	17
5820	809	1157	0	17
5823	809	1157	0	16
5826	809	1157	0	16
5829	809	1157	0	16
5832	809	1157	0	15
5835	808	1157	0	17
5838	809	1157	0	20
5841	809	1157	0	18
5844	809	1157	0	18
5847	809	1157	0	18
5850	809	1156	0	17
5853	809	1156	0	17
5856	809	1156	0	17
5859	809	1157	0	18
5862	809	1157	0	17
5865	809	1157	0	17
5868	809	1157	0	17
5871	810	1156	0	16
5874	810	1156	0	16
5877	809	1157	0	17
5880	809	1157	0	19
5883	809	1157	0	18
5886	809	1157	0	21
5889	809	1157	0	20
5892	809	1157	0	20
5895	809	1157	0	18
5898	810	1157	0	18
5901	809	1157	0	18
5904	809	1157	0	17
5907	809	1156	0	17
5910	809	1157	0	18
5913	809	1157	0	16
5916	809	1157	0	17
5919	809	1157	0	17
5922	809	1157	0	19
5925	809	1156	0	21
5928	809	1156	0	18
5931	808	1157	0	18
5934	808	1157	0	19
5937	808	1157	0	21
5940	808	1157	0	22
5943	808	1157	0	18
5946	811	1156	0	15
5949	813	1155	0	16
5952	815	1154	0	13
5955	815	1153	0	15
5958	816	1152	0	13
5961	816	1153	0	17
5964	818	1153	0	7
5967	818	1153	0	4
5970	818	1153	0	3
5973	817	1152	0	359
5976	817	1151	0	354
5979	817	1151	0	356
5982	817	1151	0	353
5985	817	1150	0	350
5988	817	1150	0	351
5991	818	1150	0	351
5994	818	1149	0	352
5997	817	1149	0	352
[truncated: 999 more rows]
