# Supplementary material for: Markerless tracking of an entire honey bee colony
Source: Nat Commun. 2021 Mar 19;12:1733. doi: 10.1038/s41467-021-21769-1 (PMC7979864; doi:10.1038/s41467-021-21769-1)
Supplement: Supplementary file 4 — Description of Additional Supplementary Files [file 41467_2021_21769_MOESM4_ESM.zip › raw_source/fig_5_sup_fig_21_22/S1_trajectories/000092.txt]

0	282	1576	0	28
3	282	1576	0	28
6	282	1577	0	27
9	282	1576	0	28
12	282	1576	0	28
15	282	1577	0	28
18	282	1577	0	28
21	282	1577	0	27
24	282	1576	0	27
27	282	1577	0	28
30	282	1576	0	28
33	282	1577	0	27
36	282	1577	0	27
39	282	1577	0	27
42	282	1577	0	28
45	282	1577	0	28
48	282	1577	0	28
51	282	1577	0	28
54	282	1577	0	28
57	282	1577	0	28
60	282	1577	0	28
63	282	1577	0	28
66	282	1577	0	28
69	282	1577	0	28
72	282	1577	0	28
75	282	1577	0	28
78	282	1577	0	28
81	282	1577	0	27
84	282	1577	0	28
87	282	1577	0	29
90	282	1577	0	29
93	282	1577	0	29
96	282	1577	0	29
99	282	1577	0	28
102	282	1577	0	28
105	282	1577	0	29
108	282	1577	0	29
111	282	1577	0	28
114	282	1577	0	29
117	282	1577	0	29
120	282	1577	0	29
123	282	1577	0	29
126	282	1577	0	28
129	282	1577	0	29
132	282	1577	0	29
135	282	1577	0	28
138	282	1577	0	29
141	282	1577	0	29
144	282	1577	0	30
147	282	1577	0	30
150	282	1577	0	29
153	282	1577	0	29
156	282	1577	0	28
159	282	1577	0	28
162	282	1577	0	28
165	282	1577	0	28
168	282	1576	0	29
171	282	1577	0	28
174	282	1577	0	28
177	282	1577	0	28
180	282	1577	0	28
183	282	1577	0	28
186	282	1576	0	28
189	282	1577	0	29
192	282	1577	0	28
195	282	1577	0	28
198	282	1577	0	28
201	282	1576	0	27
204	282	1576	0	27
207	282	1576	0	27
210	282	1576	0	27
213	282	1576	0	27
216	282	1576	0	27
219	282	1577	0	28
222	282	1577	0	28
225	282	1577	0	27
228	282	1577	0	28
231	282	1577	0	27
234	282	1577	0	27
237	282	1577	0	28
240	282	1577	0	27
243	282	1576	0	27
246	282	1576	0	27
249	282	1577	0	27
252	282	1577	0	28
255	282	1577	0	27
258	282	1577	0	27
261	282	1577	0	27
264	282	1577	0	28
267	282	1577	0	27
270	282	1577	0	27
273	282	1577	0	28
276	282	1577	0	28
279	282	1577	0	28
282	282	1577	0	27
285	282	1577	0	27
288	282	1577	0	28
291	282	1577	0	27
294	282	1577	0	28
297	282	1577	0	28
300	282	1577	0	27
303	282	1577	0	28
306	282	1577	0	27
309	282	1577	0	28
312	282	1577	0	27
315	282	1577	0	28
318	282	1576	0	27
321	282	1577	0	28
324	282	1577	0	28
327	282	1577	0	28
330	282	1577	0	28
333	282	1577	0	28
336	282	1577	0	28
339	282	1577	0	28
342	282	1577	0	28
345	282	1577	0	28
348	282	1576	0	27
351	282	1576	0	27
354	282	1576	0	27
357	283	1576	0	27
360	282	1576	0	27
363	282	1576	0	27
366	282	1577	0	27
369	282	1576	0	27
372	282	1577	0	28
375	282	1577	0	28
378	282	1577	0	28
381	282	1577	0	28
384	282	1577	0	28
387	282	1577	0	28
390	282	1577	0	28
393	282	1576	0	28
396	282	1576	0	28
399	282	1576	0	27
402	282	1576	0	27
405	282	1577	0	27
408	282	1577	0	27
411	282	1577	0	28
414	282	1577	0	28
417	282	1576	0	28
420	282	1577	0	28
423	282	1577	0	28
426	282	1577	0	28
429	282	1577	0	28
432	282	1577	0	28
435	282	1577	0	28
438	282	1577	0	28
441	282	1577	0	28
444	282	1577	0	29
447	282	1577	0	29
450	282	1577	0	28
453	282	1577	0	29
456	282	1577	0	27
459	282	1577	0	29
462	282	1577	0	29
465	282	1577	0	28
468	282	1577	0	29
471	282	1577	0	29
474	282	1577	0	28
477	282	1577	0	28
480	282	1577	0	28
483	282	1577	0	29
486	282	1577	0	28
489	282	1576	0	27
492	282	1577	0	29
495	282	1577	0	28
498	282	1577	0	28
501	282	1577	0	28
504	282	1577	0	29
507	282	1577	0	29
510	282	1577	0	29
513	282	1577	0	29
516	282	1577	0	28
519	282	1577	0	28
522	282	1577	0	28
525	282	1577	0	29
528	282	1577	0	28
531	282	1577	0	29
534	282	1577	0	28
537	282	1576	0	28
540	282	1577	0	28
543	282	1577	0	29
546	282	1576	0	30
549	282	1576	0	29
552	282	1576	0	28
555	282	1576	0	29
558	282	1577	0	29
561	282	1576	0	29
564	282	1576	0	30
567	282	1576	0	30
570	282	1577	0	29
573	283	1576	0	29
576	283	1576	0	29
579	283	1576	0	29
582	283	1576	0	29
585	283	1576	0	29
588	283	1576	0	29
591	283	1576	0	28
594	283	1576	0	28
597	283	1576	0	28
600	283	1576	0	27
603	283	1576	0	28
606	283	1576	0	29
609	283	1576	0	28
612	283	1576	0	28
615	283	1576	0	28
618	283	1576	0	28
621	283	1576	0	28
624	283	1576	0	28
627	283	1576	0	27
630	283	1576	0	28
633	283	1576	0	28
636	283	1576	0	29
639	283	1576	0	28
642	283	1576	0	29
645	283	1576	0	29
648	283	1576	0	29
651	283	1576	0	29
654	283	1576	0	29
657	283	1576	0	29
660	283	1576	0	28
663	283	1576	0	29
666	283	1576	0	29
669	283	1576	0	29
672	283	1576	0	29
675	283	1576	0	29
678	283	1576	0	29
681	283	1576	0	28
684	283	1576	0	28
687	283	1576	0	29
690	283	1576	0	29
693	283	1576	0	28
696	283	1576	0	29
699	283	1576	0	29
702	283	1576	0	29
705	283	1576	0	28
708	283	1576	0	28
711	283	1576	0	28
714	283	1576	0	28
717	283	1576	0	28
720	283	1576	0	28
723	283	1576	0	28
726	283	1577	0	28
729	283	1577	0	27
732	283	1576	0	27
735	283	1577	0	28
738	283	1576	0	28
741	283	1576	0	27
744	283	1576	0	28
747	283	1576	0	28
750	283	1576	0	28
753	283	1576	0	28
756	283	1576	0	28
759	283	1576	0	28
762	283	1576	0	28
765	283	1576	0	28
768	283	1576	0	28
771	283	1576	0	28
774	283	1576	0	28
777	283	1576	0	28
780	283	1576	0	28
783	283	1576	0	28
786	283	1576	0	28
789	283	1576	0	28
792	283	1576	0	28
795	283	1576	0	28
798	283	1576	0	28
801	283	1576	0	28
804	283	1576	0	28
807	283	1576	0	28
810	283	1576	0	28
813	283	1576	0	28
816	283	1576	0	27
819	283	1576	0	28
822	283	1576	0	27
825	282	1577	0	28
828	283	1576	0	27
831	283	1576	0	28
834	283	1576	0	28
837	283	1576	0	27
840	283	1576	0	27
843	283	1576	0	27
846	283	1576	0	27
849	283	1576	0	28
852	283	1576	0	27
855	283	1576	0	27
858	283	1576	0	27
861	283	1576	0	27
864	283	1576	0	27
867	283	1576	0	27
870	283	1576	0	27
873	283	1576	0	27
876	283	1577	0	27
879	283	1577	0	28
882	283	1576	0	28
885	283	1576	0	27
888	283	1576	0	28
891	283	1577	0	27
894	283	1576	0	27
897	283	1576	0	27
900	283	1576	0	26
903	283	1577	0	27
906	283	1576	0	27
909	283	1576	0	27
912	283	1576	0	28
915	283	1576	0	28
918	283	1576	0	27
921	283	1576	0	27
924	283	1576	0	27
927	283	1576	0	29
930	283	1576	0	27
933	283	1576	0	28
936	283	1576	0	29
939	283	1576	0	28
942	283	1576	0	28
945	283	1576	0	28
948	283	1576	0	28
951	283	1576	0	29
954	283	1576	0	28
957	283	1576	0	28
960	283	1576	0	28
963	283	1576	0	28
966	283	1576	0	28
969	283	1576	0	28
972	283	1576	0	27
975	283	1576	0	28
978	283	1576	0	28
981	283	1576	0	28
984	283	1576	0	28
987	283	1576	0	28
990	283	1576	0	28
993	283	1576	0	27
996	283	1576	0	27
999	283	1576	0	27
1002	283	1576	0	27
1005	283	1576	0	27
1008	283	1576	0	28
1011	283	1576	0	27
1014	283	1576	0	27
1017	283	1576	0	27
1020	283	1576	0	27
1023	283	1576	0	27
1026	283	1576	0	27
1029	283	1576	0	27
1032	283	1576	0	27
1035	283	1576	0	27
1038	283	1576	0	27
1041	283	1576	0	27
1044	283	1576	0	28
1047	283	1576	0	27
1050	283	1576	0	27
1053	283	1576	0	28
1056	283	1576	0	27
1059	283	1576	0	27
1062	283	1576	0	27
1065	283	1577	0	27
1068	283	1577	0	26
1071	283	1577	0	26
1074	283	1577	0	26
1077	283	1577	0	26
1080	283	1577	0	27
1083	283	1577	0	27
1086	283	1577	0	26
1089	283	1577	0	27
1092	283	1577	0	25
1095	283	1577	0	27
1098	283	1577	0	28
1101	283	1577	0	26
1104	283	1577	0	27
1107	283	1577	0	27
1110	283	1577	0	27
1113	283	1577	0	27
1116	283	1577	0	28
1119	283	1577	0	27
1122	283	1577	0	27
1125	283	1577	0	27
1128	283	1577	0	28
1131	283	1577	0	28
1134	283	1577	0	27
1137	283	1577	0	27
1140	283	1577	0	27
1143	283	1577	0	27
1146	283	1577	0	28
1149	283	1577	0	27
1152	283	1577	0	27
1155	283	1577	0	27
1158	283	1577	0	27
1161	283	1577	0	27
1164	283	1577	0	27
1167	283	1577	0	27
1170	283	1577	0	27
1173	283	1577	0	27
1176	283	1577	0	27
1179	283	1577	0	28
1182	283	1577	0	27
1185	283	1577	0	27
1188	283	1576	0	26
1191	283	1576	0	26
1194	283	1576	0	27
1197	283	1577	0	27
1200	283	1576	0	27
1203	283	1576	0	27
1206	283	1577	0	27
1209	283	1577	0	27
1212	283	1576	0	27
1215	283	1577	0	26
1218	283	1576	0	27
1221	283	1576	0	27
1224	283	1577	0	27
1227	283	1577	0	28
1230	283	1577	0	28
1233	283	1577	0	27
1236	283	1577	0	28
1239	283	1577	0	28
1242	283	1577	0	26
1245	283	1577	0	27
1248	283	1577	0	27
1251	283	1577	0	27
1254	283	1577	0	27
1257	283	1577	0	27
1260	283	1577	0	28
1263	283	1577	0	27
1266	283	1577	0	28
1269	283	1577	0	28
1272	283	1577	0	28
1275	283	1577	0	28
1278	283	1576	0	27
1281	283	1577	0	27
1284	283	1576	0	27
1287	283	1576	0	27
1290	283	1576	0	27
1293	283	1576	0	27
1296	283	1577	0	27
1299	283	1577	0	28
1302	283	1576	0	27
1305	283	1576	0	28
1308	283	1577	0	27
1311	283	1577	0	28
1314	283	1577	0	28
1317	283	1577	0	28
1320	283	1577	0	28
1323	283	1577	0	28
1326	283	1577	0	28
1329	283	1577	0	28
1332	283	1577	0	28
1335	283	1576	0	28
1338	283	1576	0	28
1341	283	1576	0	28
1344	283	1577	0	28
1347	283	1576	0	28
1350	283	1576	0	28
1353	283	1576	0	28
1356	283	1576	0	28
1359	283	1577	0	28
1362	283	1576	0	28
1365	283	1576	0	28
1368	283	1577	0	28
1371	283	1577	0	28
1374	283	1576	0	28
1377	283	1576	0	28
1380	283	1576	0	28
1383	283	1576	0	28
1386	283	1576	0	28
1389	283	1577	0	28
1392	283	1576	0	27
1395	283	1576	0	28
1398	283	1576	0	28
1401	283	1576	0	28
1404	283	1576	0	28
1407	283	1576	0	28
1410	283	1576	0	28
1413	283	1576	0	28
1416	283	1577	0	28
1419	283	1577	0	28
1422	283	1577	0	28
1425	283	1577	0	28
1428	283	1576	0	28
1431	283	1577	0	28
1434	283	1577	0	28
1437	283	1576	0	28
1440	283	1577	0	28
1443	283	1576	0	27
1446	283	1577	0	28
1449	283	1576	0	29
1452	283	1576	0	29
1455	283	1577	0	29
1458	283	1576	0	28
1461	283	1576	0	28
1464	283	1576	0	28
1467	283	1577	0	28
1470	283	1576	0	27
1473	283	1577	0	28
1476	283	1576	0	28
1479	283	1576	0	28
1482	283	1577	0	28
1485	283	1576	0	27
1488	283	1576	0	27
1491	283	1577	0	28
1494	283	1576	0	28
1497	283	1577	0	27
1500	283	1577	0	27
1503	283	1577	0	28
1506	283	1577	0	27
1509	283	1577	0	26
1512	284	1576	0	28
1515	284	1576	0	27
1518	284	1577	0	27
1521	284	1576	0	28
1524	284	1576	0	27
1527	284	1576	0	28
1530	284	1577	0	26
1533	284	1576	0	27
1536	284	1576	0	28
1539	284	1576	0	28
1542	284	1576	0	28
1545	284	1576	0	28
1548	284	1576	0	27
1551	284	1576	0	27
1554	284	1576	0	26
1557	284	1576	0	27
1560	284	1576	0	27
1563	284	1576	0	26
1566	284	1576	0	27
1569	284	1576	0	28
1572	284	1576	0	27
1575	284	1576	0	27
1578	284	1576	0	28
1581	284	1576	0	28
1584	283	1576	0	28
1587	283	1576	0	29
1590	284	1576	0	28
1593	284	1576	0	28
1596	284	1576	0	27
1599	284	1576	0	28
1602	284	1576	0	26
1605	284	1576	0	27
1608	283	1576	0	26
1611	283	1576	0	26
1614	284	1576	0	25
1617	283	1577	0	26
1620	284	1576	0	26
1623	284	1576	0	26
1626	284	1576	0	27
1629	284	1576	0	27
1632	284	1576	0	27
1635	284	1576	0	27
1638	284	1576	0	27
1641	283	1576	0	26
1644	283	1577	0	26
1647	283	1577	0	27
1650	283	1577	0	27
1653	284	1576	0	26
1656	283	1576	0	26
1659	284	1576	0	27
1662	283	1576	0	27
1665	284	1576	0	28
1668	284	1576	0	28
1671	284	1576	0	27
1674	284	1576	0	27
1677	284	1576	0	27
1680	284	1576	0	27
1683	284	1576	0	27
1686	284	1576	0	27
1689	284	1576	0	27
1692	284	1576	0	27
1695	284	1576	0	27
1698	284	1576	0	27
1701	284	1576	0	27
1704	284	1576	0	27
1707	284	1576	0	27
1710	283	1576	0	27
1713	284	1576	0	27
1716	284	1576	0	27
1719	284	1576	0	27
1722	283	1576	0	27
1725	284	1576	0	27
1728	284	1576	0	27
1731	284	1576	0	27
1734	284	1576	0	27
1737	284	1576	0	27
1740	284	1576	0	27
1743	284	1576	0	26
1746	284	1576	0	27
1749	284	1576	0	27
1752	284	1576	0	28
1755	284	1576	0	27
1758	284	1576	0	27
1761	284	1576	0	27
1764	284	1576	0	27
1767	284	1576	0	27
1770	284	1576	0	27
1773	284	1576	0	27
1776	284	1576	0	27
1779	284	1576	0	27
1782	284	1576	0	27
1785	284	1576	0	27
1788	283	1576	0	28
1791	284	1576	0	27
1794	284	1576	0	27
1797	284	1576	0	27
1800	284	1576	0	27
1803	284	1576	0	27
1806	284	1576	0	27
1809	284	1576	0	26
1812	284	1576	0	27
1815	284	1576	0	26
1818	284	1576	0	27
1821	284	1576	0	27
1824	284	1576	0	27
1827	284	1576	0	27
1830	284	1576	0	27
1833	284	1576	0	27
1836	284	1576	0	26
1839	284	1576	0	27
1842	284	1576	0	27
1845	284	1576	0	27
1848	284	1576	0	27
1851	284	1576	0	27
1854	284	1576	0	26
1857	284	1576	0	26
1860	284	1576	0	26
1863	284	1576	0	27
1866	284	1576	0	27
1869	284	1576	0	26
1872	284	1576	0	27
1875	284	1576	0	26
1878	284	1576	0	26
1881	284	1576	0	26
1884	284	1576	0	26
1887	284	1576	0	26
1890	284	1576	0	26
1893	284	1576	0	26
1896	284	1576	0	26
1899	284	1576	0	26
1902	284	1576	0	26
1905	284	1576	0	26
1908	284	1576	0	25
1911	284	1576	0	27
1914	284	1576	0	26
1917	284	1576	0	26
1920	284	1576	0	25
1923	284	1577	0	25
1926	284	1576	0	26
1929	284	1576	0	26
1932	284	1576	0	26
1935	284	1576	0	26
1938	284	1576	0	26
1941	284	1576	0	26
1944	284	1576	0	25
1947	284	1576	0	26
1950	284	1576	0	26
1953	284	1576	0	26
1956	283	1577	0	26
1959	284	1576	0	26
1962	283	1577	0	25
1965	283	1576	0	26
1968	284	1576	0	26
1971	284	1576	0	25
1974	284	1576	0	26
1977	284	1576	0	26
1980	283	1576	0	25
1983	284	1576	0	25
1986	284	1577	0	25
1989	283	1577	0	26
1992	284	1576	0	26
1995	284	1576	0	25
1998	283	1576	0	26
2001	284	1576	0	26
2004	284	1576	0	25
2007	284	1576	0	26
2010	284	1576	0	26
2013	284	1576	0	25
2016	284	1576	0	26
2019	284	1576	0	26
2022	284	1576	0	25
2025	284	1576	0	25
2028	284	1576	0	25
2031	283	1577	0	26
2034	283	1577	0	26
2037	284	1576	0	25
2040	284	1576	0	25
2043	284	1576	0	25
2046	284	1576	0	25
2049	283	1577	0	26
2052	284	1576	0	26
2055	284	1576	0	26
2058	284	1577	0	25
2061	284	1576	0	26
2064	284	1576	0	25
2067	284	1576	0	25
2070	284	1576	0	25
2073	284	1576	0	25
2076	284	1576	0	25
2079	284	1576	0	26
2082	284	1576	0	26
2085	284	1576	0	26
2088	284	1576	0	25
2091	284	1576	0	25
2094	284	1576	0	26
2097	284	1576	0	25
2100	284	1576	0	24
2103	284	1576	0	26
2106	284	1576	0	25
2109	284	1576	0	26
2112	284	1576	0	25
2115	284	1576	0	26
2118	284	1576	0	25
2121	284	1576	0	25
2124	284	1576	0	26
2127	284	1576	0	25
2130	284	1576	0	25
2133	284	1576	0	25
2136	284	1576	0	26
2139	284	1576	0	26
2142	284	1576	0	26
2145	283	1576	0	26
2148	284	1576	0	26
2151	284	1576	0	26
2154	284	1576	0	26
2157	284	1576	0	26
2160	284	1576	0	26
2163	284	1576	0	26
2166	284	1576	0	26
2169	284	1576	0	26
2172	284	1576	0	26
2175	284	1576	0	26
2178	284	1576	0	26
2181	284	1576	0	26
2184	284	1576	0	26
2187	284	1576	0	26
2190	284	1576	0	26
2193	284	1576	0	26
2196	284	1576	0	26
2199	284	1576	0	26
2202	284	1576	0	26
2205	284	1576	0	26
2208	284	1576	0	25
2211	284	1576	0	25
2214	284	1576	0	26
2217	284	1576	0	26
2220	284	1576	0	26
2223	284	1576	0	26
2226	284	1576	0	26
2229	284	1576	0	26
2232	284	1576	0	26
2235	284	1576	0	25
2238	284	1576	0	26
2241	283	1576	0	25
2244	283	1576	0	25
2247	284	1576	0	25
2250	283	1576	0	25
2253	284	1576	0	25
2256	284	1576	0	25
2259	283	1576	0	25
2262	284	1576	0	25
2265	283	1576	0	25
2268	284	1576	0	25
2271	284	1576	0	25
2274	283	1576	0	26
2277	283	1576	0	26
2280	284	1576	0	26
2283	284	1576	0	26
2286	283	1576	0	27
2289	283	1576	0	27
2292	283	1576	0	26
2295	284	1576	0	26
2298	283	1576	0	26
2301	284	1576	0	26
2304	284	1576	0	26
2307	284	1576	0	26
2310	284	1576	0	26
2313	284	1576	0	26
2316	284	1576	0	27
2319	284	1576	0	26
2322	284	1576	0	26
2325	283	1576	0	25
2328	283	1576	0	25
2331	284	1576	0	25
2334	284	1576	0	26
2337	284	1576	0	26
2340	284	1576	0	26
2343	284	1576	0	26
2346	284	1576	0	26
2349	284	1576	0	26
2352	284	1576	0	26
2355	284	1576	0	26
2358	284	1576	0	26
2361	284	1576	0	26
2364	284	1576	0	26
2367	284	1576	0	26
2370	284	1576	0	26
2373	284	1576	0	26
2376	284	1576	0	26
2379	284	1576	0	26
2382	284	1576	0	26
2385	284	1576	0	26
2388	284	1576	0	26
2391	284	1576	0	26
2394	284	1576	0	26
2397	284	1576	0	26
2400	284	1576	0	26
2403	284	1576	0	26
2406	284	1576	0	26
2409	284	1576	0	26
2412	284	1576	0	26
2415	284	1576	0	26
2418	284	1576	0	26
2421	284	1576	0	26
2424	284	1576	0	26
2427	284	1576	0	26
2430	284	1576	0	26
2433	284	1576	0	26
2436	284	1576	0	26
2439	284	1576	0	26
2442	284	1576	0	26
2445	284	1576	0	26
2448	284	1576	0	27
2451	284	1576	0	26
2454	284	1576	0	26
2457	284	1576	0	25
2460	284	1576	0	26
2463	284	1576	0	26
2466	284	1576	0	26
2469	284	1576	0	26
2472	284	1576	0	26
2475	284	1576	0	26
2478	284	1576	0	25
2481	284	1576	0	26
2484	284	1576	0	26
2487	284	1576	0	26
2490	284	1576	0	26
2493	284	1576	0	26
2496	284	1576	0	26
2499	284	1576	0	25
2502	284	1576	0	25
2505	284	1576	0	25
2508	284	1576	0	25
2511	284	1576	0	25
2514	284	1576	0	25
2517	284	1576	0	25
2520	284	1576	0	25
2523	284	1576	0	26
2526	284	1576	0	25
2529	284	1576	0	26
2532	284	1576	0	25
2535	284	1576	0	25
2538	284	1576	0	25
2541	284	1576	0	26
2544	284	1576	0	25
2547	284	1576	0	26
2550	284	1576	0	25
2553	284	1576	0	26
2556	284	1576	0	26
2559	284	1576	0	26
2562	284	1576	0	25
2565	284	1576	0	26
2568	284	1576	0	26
2571	284	1576	0	26
2574	284	1576	0	26
2577	284	1576	0	26
2580	284	1576	0	26
2583	284	1576	0	25
2586	284	1576	0	25
2589	284	1576	0	26
2592	284	1576	0	26
2595	284	1576	0	25
2598	284	1576	0	25
2601	284	1576	0	25
2604	284	1576	0	25
2607	284	1576	0	25
2610	284	1576	0	25
2613	284	1576	0	25
2616	284	1576	0	25
2619	284	1576	0	25
2622	284	1576	0	26
2625	284	1576	0	25
2628	284	1576	0	26
2631	284	1576	0	26
2634	284	1576	0	26
2637	284	1576	0	25
2640	284	1576	0	26
2643	284	1576	0	26
2646	284	1576	0	25
2649	284	1576	0	26
2652	284	1576	0	25
2655	284	1576	0	25
2658	284	1576	0	26
2661	284	1576	0	26
2664	284	1576	0	26
2667	284	1576	0	26
2670	284	1576	0	26
2673	284	1576	0	26
2676	284	1576	0	26
2679	284	1576	0	25
2682	284	1576	0	26
2685	284	1576	0	26
2688	284	1576	0	26
2691	284	1576	0	26
2694	284	1576	0	26
2697	284	1576	0	26
2700	284	1576	0	26
2703	284	1576	0	26
2706	284	1576	0	26
2709	284	1576	0	25
2712	284	1576	0	25
2715	284	1576	0	25
2718	284	1576	0	26
2721	284	1576	0	26
2724	284	1576	0	26
2727	284	1576	0	25
2730	284	1576	0	25
2733	284	1576	0	26
2736	284	1576	0	25
2739	284	1576	0	26
2742	284	1576	0	26
2745	284	1576	0	25
2748	284	1576	0	25
2751	284	1576	0	26
2754	284	1576	0	26
2757	284	1576	0	26
2760	284	1576	0	26
2763	284	1576	0	25
2766	284	1576	0	25
2769	284	1576	0	26
2772	284	1576	0	26
2775	284	1576	0	25
2778	284	1576	0	26
2781	284	1576	0	25
2784	284	1576	0	26
2787	284	1576	0	25
2790	284	1576	0	26
2793	284	1576	0	26
2796	284	1576	0	26
2799	284	1576	0	25
2802	284	1576	0	25
2805	284	1576	0	25
2808	284	1576	0	25
2811	284	1576	0	25
2814	284	1576	0	25
2817	283	1576	0	25
2820	284	1576	0	25
2823	283	1576	0	25
2826	283	1576	0	25
2829	283	1576	0	25
2832	284	1576	0	25
2835	283	1576	0	26
2838	283	1576	0	26
2841	283	1576	0	26
2844	283	1576	0	25
2847	284	1576	0	26
2850	284	1576	0	25
2853	284	1576	0	26
2856	283	1576	0	25
2859	283	1576	0	26
2862	283	1576	0	26
2865	284	1576	0	25
2868	284	1576	0	25
2871	283	1576	0	26
2874	284	1576	0	26
2877	284	1576	0	26
2880	284	1576	0	25
2883	283	1576	0	27
2886	283	1576	0	27
2889	284	1576	0	26
2892	284	1576	0	27
2895	284	1576	0	27
2898	284	1576	0	27
2901	283	1576	0	27
2904	284	1576	0	26
2907	283	1576	0	27
2910	284	1576	0	26
2913	283	1576	0	28
2916	283	1576	0	28
2919	283	1576	0	28
2922	283	1576	0	29
2925	284	1576	0	28
2928	283	1576	0	29
2931	283	1576	0	29
2934	283	1576	0	29
2937	283	1576	0	29
2940	284	1576	0	28
2943	283	1576	0	28
2946	283	1576	0	29
2949	283	1576	0	29
2952	283	1576	0	28
2955	284	1576	0	27
2958	283	1576	0	27
2961	283	1576	0	28
2964	284	1576	0	27
2967	284	1576	0	27
2970	283	1576	0	27
2973	283	1576	0	27
2976	283	1576	0	28
2979	283	1576	0	27
2982	283	1576	0	26
2985	283	1577	0	26
2988	283	1577	0	27
2991	283	1577	0	27
2994	283	1577	0	27
2997	283	1577	0	27
3000	283	1577	0	26
3003	283	1577	0	26
3006	283	1577	0	27
3009	283	1577	0	26
3012	283	1577	0	26
3015	283	1577	0	26
3018	283	1577	0	25
3021	283	1577	0	26
3024	283	1577	0	27
3027	283	1576	0	25
3030	283	1577	0	25
3033	283	1577	0	25
3036	283	1577	0	25
3039	283	1577	0	25
3042	283	1576	0	24
3045	283	1577	0	25
3048	283	1577	0	25
3051	283	1577	0	25
3054	283	1576	0	26
3057	283	1576	0	25
3060	283	1576	0	25
3063	283	1576	0	25
3066	283	1577	0	25
3069	283	1577	0	25
3072	283	1577	0	25
3075	283	1576	0	25
3078	283	1576	0	25
3081	283	1576	0	25
3084	283	1576	0	25
3087	283	1576	0	25
3090	283	1576	0	25
3093	283	1576	0	24
3096	283	1576	0	24
3099	283	1576	0	25
3102	283	1576	0	24
3105	283	1576	0	24
3108	283	1576	0	25
3111	283	1576	0	25
3114	283	1576	0	24
3117	283	1576	0	25
3120	283	1576	0	25
3123	283	1576	0	24
3126	283	1576	0	25
3129	283	1576	0	25
3132	283	1577	0	24
3135	283	1576	0	24
3138	283	1577	0	25
3141	283	1577	0	25
3144	283	1576	0	24
3147	283	1576	0	24
3150	283	1577	0	24
3153	283	1577	0	24
3156	283	1576	0	25
3159	283	1576	0	25
3162	283	1576	0	25
3165	283	1576	0	25
3168	283	1577	0	25
3171	283	1576	0	25
3174	283	1576	0	24
3177	283	1576	0	24
3180	283	1577	0	25
3183	283	1577	0	25
3186	283	1576	0	25
3189	283	1576	0	24
3192	283	1576	0	24
3195	283	1576	0	25
3198	283	1577	0	25
3201	283	1576	0	25
3204	283	1576	0	25
3207	283	1576	0	25
3210	283	1576	0	25
3213	283	1576	0	25
3216	283	1576	0	25
3219	283	1576	0	25
3222	283	1576	0	25
3225	283	1577	0	25
3228	283	1577	0	26
3231	283	1576	0	26
3234	283	1577	0	25
3237	283	1576	0	25
3240	283	1576	0	25
3243	283	1576	0	25
3246	283	1576	0	25
3249	283	1576	0	25
3252	283	1576	0	25
3255	283	1576	0	25
3258	283	1576	0	25
3261	283	1576	0	24
3264	283	1576	0	25
3267	283	1576	0	25
3270	283	1576	0	25
3273	283	1577	0	25
3276	283	1577	0	24
3279	283	1577	0	24
3282	284	1577	0	25
3285	283	1577	0	25
3288	283	1577	0	26
3291	283	1577	0	25
3294	283	1577	0	26
3297	283	1577	0	25
3300	283	1577	0	25
3303	283	1577	0	24
3306	283	1577	0	25
3309	283	1577	0	25
3312	283	1577	0	26
3315	283	1577	0	26
3318	283	1576	0	26
3321	283	1577	0	24
3324	283	1577	0	24
3327	283	1577	0	24
3330	283	1577	0	23
3333	283	1577	0	24
3336	283	1577	0	24
3339	283	1577	0	24
3342	283	1577	0	24
3345	284	1576	0	25
3348	284	1577	0	23
3351	284	1577	0	24
3354	284	1577	0	24
3357	284	1577	0	23
3360	284	1577	0	24
3363	284	1577	0	24
3366	284	1577	0	24
3369	283	1577	0	23
3372	283	1577	0	24
3375	284	1577	0	25
3378	284	1577	0	25
3381	284	1577	0	24
3384	284	1577	0	24
3387	284	1577	0	25
3390	284	1577	0	24
3393	284	1577	0	25
3396	284	1577	0	24
3399	284	1577	0	24
3402	284	1577	0	24
3405	284	1577	0	23
3408	284	1577	0	23
3411	283	1577	0	23
3414	283	1577	0	23
3417	283	1577	0	23
3420	284	1577	0	23
3423	284	1577	0	24
3426	284	1577	0	23
3429	284	1577	0	24
3432	284	1577	0	23
3435	284	1577	0	24
3438	284	1577	0	24
3441	284	1577	0	24
3444	284	1577	0	24
3447	284	1577	0	23
3450	284	1577	0	23
3453	284	1577	0	23
3456	284	1577	0	23
3459	284	1576	0	24
3462	284	1577	0	23
3465	284	1577	0	24
3468	284	1577	0	23
3471	284	1577	0	24
3474	284	1577	0	24
3477	284	1577	0	24
3480	284	1577	0	24
3483	284	1577	0	25
3486	284	1577	0	23
3489	284	1577	0	23
3492	284	1577	0	23
3495	284	1577	0	23
3498	284	1577	0	23
3501	284	1577	0	23
3504	284	1577	0	23
3507	284	1577	0	23
3510	284	1577	0	23
3513	284	1577	0	23
3516	284	1577	0	24
3519	284	1577	0	24
3522	284	1577	0	23
3525	284	1577	0	24
3528	284	1577	0	23
3531	284	1577	0	23
3534	284	1577	0	23
3537	284	1577	0	23
3540	284	1577	0	23
3543	284	1577	0	23
3546	284	1577	0	24
3549	284	1577	0	23
3552	284	1577	0	23
3555	284	1577	0	23
3558	284	1577	0	23
3561	284	1577	0	23
3564	284	1577	0	23
3567	284	1577	0	23
3570	284	1577	0	22
3573	284	1577	0	23
3576	284	1577	0	23
3579	284	1577	0	23
3582	284	1577	0	22
3585	284	1577	0	23
3588	284	1577	0	23
3591	284	1577	0	23
3594	284	1577	0	23
3597	284	1577	0	23
3600	284	1577	0	23
3603	284	1577	0	23
3606	284	1577	0	24
3609	284	1577	0	23
3612	284	1577	0	24
3615	283	1577	0	24
3618	284	1577	0	24
3621	284	1577	0	24
3624	284	1577	0	24
3627	284	1577	0	24
3630	284	1577	0	23
3633	284	1577	0	24
3636	284	1577	0	23
3639	284	1577	0	24
3642	284	1577	0	23
3645	284	1577	0	24
3648	284	1577	0	23
3651	284	1577	0	23
3654	284	1577	0	24
3657	284	1577	0	24
3660	284	1577	0	24
3663	284	1577	0	24
3666	284	1577	0	23
3669	284	1577	0	24
3672	284	1577	0	24
3675	284	1577	0	23
3678	284	1577	0	24
3681	284	1577	0	24
3684	284	1577	0	23
3687	284	1577	0	23
3690	284	1577	0	23
3693	284	1577	0	24
3696	284	1577	0	23
3699	284	1577	0	23
3702	284	1577	0	23
3705	284	1577	0	24
3708	284	1577	0	23
3711	284	1576	0	24
3714	284	1576	0	23
3717	284	1577	0	23
3720	284	1577	0	24
3723	284	1577	0	24
3726	284	1577	0	23
3729	284	1577	0	24
3732	284	1577	0	24
3735	284	1577	0	24
3738	284	1577	0	24
3741	284	1577	0	23
3744	284	1577	0	24
3747	284	1577	0	23
3750	284	1576	0	23
3753	284	1576	0	23
3756	284	1577	0	24
3759	284	1577	0	24
3762	284	1577	0	23
3765	284	1577	0	23
3768	284	1577	0	24
3771	284	1577	0	24
3774	284	1577	0	23
3777	284	1577	0	23
3780	284	1577	0	23
3783	284	1577	0	23
3786	284	1577	0	23
3789	284	1577	0	24
3792	284	1577	0	24
3795	284	1577	0	23
3798	284	1577	0	23
3801	284	1577	0	24
3804	284	1577	0	23
3807	284	1577	0	23
3810	285	1577	0	23
3813	285	1576	0	23
3816	285	1577	0	23
3819	284	1577	0	23
3822	284	1577	0	23
3825	285	1577	0	23
3828	284	1577	0	23
3831	285	1576	0	23
3834	284	1577	0	22
3837	284	1577	0	23
3840	284	1577	0	23
3843	284	1577	0	23
3846	284	1577	0	23
3849	284	1577	0	23
3852	284	1577	0	23
3855	284	1577	0	23
3858	284	1577	0	23
3861	284	1577	0	23
3864	284	1577	0	23
3867	284	1577	0	23
3870	284	1577	0	23
3873	284	1577	0	23
3876	284	1577	0	23
3879	284	1577	0	23
3882	284	1577	0	23
3885	284	1577	0	23
3888	284	1576	0	23
3891	284	1576	0	23
3894	284	1576	0	23
3897	284	1576	0	23
3900	284	1576	0	23
3903	284	1576	0	23
3906	284	1577	0	23
3909	284	1576	0	23
3912	284	1576	0	23
3915	284	1576	0	23
3918	284	1576	0	23
3921	284	1576	0	23
3924	284	1576	0	23
3927	284	1576	0	23
3930	284	1576	0	23
3933	284	1577	0	23
3936	284	1577	0	23
3939	284	1577	0	23
3942	284	1577	0	23
3945	284	1577	0	23
3948	284	1577	0	23
3951	284	1577	0	23
3954	284	1577	0	23
3957	284	1577	0	23
3960	284	1577	0	23
3963	284	1576	0	23
3966	284	1577	0	23
3969	284	1577	0	23
3972	284	1577	0	23
3975	284	1577	0	23
3978	284	1577	0	23
3981	284	1577	0	23
3984	284	1577	0	23
3987	284	1577	0	23
3990	284	1576	0	23
3993	284	1576	0	23
3996	284	1576	0	23
3999	284	1576	0	23
4002	284	1577	0	23
4005	284	1576	0	23
4008	284	1577	0	23
4011	284	1576	0	23
4014	284	1577	0	23
4017	284	1577	0	23
4020	284	1577	0	23
4023	284	1577	0	23
4026	284	1577	0	23
4029	284	1576	0	23
4032	284	1576	0	23
4035	284	1577	0	23
4038	284	1577	0	23
4041	284	1576	0	23
4044	284	1577	0	23
4047	284	1577	0	23
4050	284	1577	0	23
4053	284	1577	0	23
4056	284	1577	0	23
4059	284	1577	0	23
4062	284	1576	0	23
4065	284	1576	0	23
4068	284	1577	0	23
4071	284	1576	0	23
4074	284	1577	0	23
4077	284	1577	0	23
4080	284	1576	0	23
4083	284	1576	0	23
4086	284	1577	0	23
4089	284	1577	0	23
4092	284	1577	0	23
4095	284	1577	0	23
4098	284	1577	0	23
4101	284	1577	0	23
4104	284	1577	0	23
4107	284	1577	0	23
4110	284	1577	0	23
4113	284	1577	0	23
4116	284	1577	0	23
4119	284	1577	0	23
4122	284	1577	0	23
4125	284	1577	0	23
4128	284	1577	0	23
4131	284	1577	0	23
4134	284	1577	0	23
4137	284	1577	0	23
4140	284	1577	0	23
4143	284	1577	0	23
4146	284	1577	0	22
4149	284	1577	0	23
4152	284	1577	0	23
4155	284	1577	0	23
4158	284	1577	0	23
4161	284	1577	0	24
4164	283	1576	0	25
4167	284	1576	0	24
4170	284	1576	0	24
4173	284	1576	0	24
4176	284	1576	0	24
4179	284	1576	0	24
4182	284	1576	0	24
4185	285	1576	0	24
4188	285	1576	0	23
4191	285	1576	0	23
4194	285	1576	0	23
4197	285	1576	0	22
4200	285	1576	0	22
4203	286	1576	0	22
4206	286	1576	0	23
4209	285	1576	0	23
4212	285	1576	0	23
4215	285	1576	0	23
4218	285	1576	0	23
4221	285	1576	0	23
4224	285	1576	0	24
4227	285	1576	0	24
4230	285	1576	0	23
4233	285	1576	0	23
4236	285	1576	0	23
4239	285	1576	0	24
4242	285	1576	0	24
4245	285	1576	0	24
4248	285	1576	0	24
4251	285	1576	0	24
4254	285	1576	0	24
4257	285	1576	0	24
4260	285	1576	0	23
4263	285	1576	0	24
4266	286	1576	0	24
4269	286	1576	0	23
4272	286	1576	0	22
4275	286	1576	0	20
4278	287	1576	0	20
4281	287	1576	0	21
4284	285	1576	0	21
4287	286	1575	0	22
4290	284	1575	0	24
4293	285	1575	0	24
4296	286	1574	0	23
4299	285	1575	0	23
4302	285	1575	0	25
4305	284	1575	0	26
4308	284	1575	0	25
4311	283	1575	0	26
4314	283	1575	0	28
4317	282	1575	0	28
4320	283	1575	0	28
4323	283	1575	0	28
4326	283	1575	0	30
4329	284	1575	0	28
4332	284	1574	0	30
4335	283	1574	0	32
4338	284	1574	0	31
4341	285	1574	0	30
4344	285	1574	0	31
4347	280	1577	0	32
4350	280	1577	0	36
4353	279	1577	0	37
4356	280	1576	0	36
4359	278	1577	0	38
4362	278	1577	0	38
4365	278	1576	0	40
4368	278	1576	0	41
4371	278	1576	0	42
4374	279	1576	0	42
4377	280	1575	0	41
4380	293	1571	0	196
4383	293	1570	0	198
4386	280	1576	0	40
4389	280	1576	0	37
4392	280	1574	0	36
4395	281	1574	0	31
4398	282	1574	0	27
4401	281	1574	0	29
4404	280	1574	0	31
4407	278	1575	0	35
4410	277	1576	0	37
4413	278	1575	0	37
4416	278	1576	0	36
4419	277	1576	0	36
4422	276	1576	0	38
4425	277	1576	0	39
4428	276	1577	0	40
4431	276	1577	0	40
4434	277	1576	0	39
4437	277	1576	0	39
4440	278	1575	0	38
4443	279	1574	0	37
4446	280	1574	0	34
4449	280	1574	0	35
4452	280	1574	0	37
4455	279	1575	0	39
4458	279	1575	0	39
4461	279	1575	0	40
4464	279	1575	0	40
4467	279	1575	0	39
4470	279	1575	0	41
4473	279	1575	0	41
4476	279	1575	0	39
4479	279	1575	0	38
4482	279	1575	0	38
4485	279	1576	0	38
4488	279	1575	0	37
4491	278	1576	0	38
4494	278	1576	0	38
4497	278	1576	0	39
4500	279	1576	0	36
4503	279	1576	0	37
4506	279	1576	0	37
4509	279	1576	0	37
4512	279	1576	0	37
4515	280	1576	0	36
4518	281	1575	0	33
4521	282	1575	0	32
4524	282	1575	0	33
4527	281	1575	0	35
4530	280	1576	0	36
4533	281	1575	0	34
4536	281	1576	0	34
4539	280	1576	0	34
4542	280	1576	0	34
4545	279	1576	0	35
4548	278	1577	0	35
4551	278	1578	0	34
4554	278	1578	0	34
4557	278	1577	0	34
4560	279	1577	0	34
4563	279	1577	0	33
4566	279	1577	0	33
4569	279	1577	0	34
4572	279	1577	0	33
4575	279	1577	0	33
4578	279	1577	0	33
4581	279	1577	0	33
4584	278	1577	0	34
4587	278	1577	0	34
4590	278	1578	0	33
4593	278	1578	0	34
4596	278	1578	0	34
4599	278	1578	0	34
4602	278	1578	0	34
4605	278	1578	0	34
4608	278	1578	0	34
4611	278	1578	0	34
4614	278	1577	0	34
4617	278	1577	0	32
4620	278	1577	0	32
4623	278	1577	0	33
4626	278	1577	0	34
4629	278	1577	0	34
4632	278	1578	0	34
4635	278	1577	0	34
4638	278	1577	0	34
4641	278	1577	0	34
4644	278	1577	0	34
4647	278	1577	0	34
4650	278	1577	0	34
4653	278	1578	0	34
4656	278	1577	0	34
4659	278	1577	0	34
4662	278	1577	0	33
4665	278	1577	0	34
4668	278	1578	0	34
4671	278	1577	0	34
4674	278	1577	0	34
4677	278	1578	0	34
4680	278	1577	0	33
4683	278	1577	0	32
4686	278	1578	0	34
4689	278	1578	0	35
4692	278	1578	0	35
4695	278	1578	0	35
4698	278	1578	0	34
4701	278	1578	0	34
4704	278	1578	0	35
4707	278	1578	0	35
4710	278	1578	0	35
4713	278	1578	0	35
4716	278	1578	0	35
4719	278	1578	0	34
4722	278	1578	0	34
4725	279	1577	0	33
4728	279	1577	0	34
4731	278	1578	0	34
4734	278	1578	0	34
4737	278	1578	0	36
4740	278	1578	0	35
4743	278	1578	0	35
4746	278	1578	0	35
4749	278	1578	0	35
4752	278	1578	0	35
4755	278	1578	0	35
4758	278	1578	0	35
4761	278	1578	0	35
4764	278	1578	0	35
4767	278	1578	0	35
4770	279	1578	0	35
4773	279	1577	0	36
4776	278	1578	0	37
4779	279	1578	0	36
4782	279	1578	0	35
4785	279	1578	0	36
4788	279	1578	0	35
4791	279	1578	0	35
4794	278	1578	0	35
4797	278	1578	0	35
4800	279	1578	0	35
4803	279	1578	0	35
4806	279	1578	0	35
4809	279	1578	0	34
4812	279	1578	0	34
4815	279	1578	0	35
4818	279	1578	0	34
4821	279	1578	0	35
4824	279	1578	0	34
4827	279	1578	0	34
4830	279	1578	0	35
4833	279	1578	0	36
4836	279	1578	0	35
4839	279	1578	0	35
4842	279	1578	0	35
4845	279	1578	0	36
4848	279	1578	0	36
4851	279	1578	0	36
4854	279	1578	0	36
4857	279	1578	0	36
4860	279	1578	0	36
4863	279	1578	0	36
4866	279	1578	0	36
4869	279	1578	0	36
4872	280	1577	0	36
4875	280	1577	0	35
4878	280	1577	0	36
4881	280	1577	0	35
4884	280	1577	0	34
4887	280	1577	0	35
4890	280	1577	0	35
4893	280	1577	0	35
4896	280	1577	0	36
4899	280	1577	0	36
4902	280	1577	0	35
4905	280	1577	0	36
4908	280	1577	0	35
4911	280	1577	0	35
4914	280	1577	0	35
4917	280	1577	0	35
4920	279	1578	0	35
4923	280	1577	0	35
4926	280	1577	0	35
4929	280	1577	0	35
4932	280	1577	0	35
4935	280	1577	0	36
4938	280	1577	0	35
4941	280	1577	0	35
4944	280	1577	0	36
4947	280	1577	0	36
4950	280	1577	0	37
4953	280	1577	0	36
4956	280	1577	0	37
4959	280	1577	0	38
4962	280	1577	0	37
4965	280	1577	0	38
4968	280	1577	0	37
4971	280	1576	0	38
4974	281	1576	0	37
4977	280	1576	0	38
4980	280	1576	0	36
4983	281	1577	0	38
4986	282	1576	0	38
4989	282	1576	0	36
4992	285	1574	0	25
4995	286	1573	0	26
4998	284	1574	0	30
5001	285	1574	0	28
5004	283	1573	0	27
5007	280	1573	0	47
5010	279	1574	0	44
5013	279	1575	0	38
5016	278	1576	0	37
5019	279	1575	0	33
5022	278	1576	0	38
5025	279	1575	0	32
5028	279	1575	0	32
5031	283	1573	0	33
5034	283	1573	0	29
5037	282	1574	0	27
5040	283	1573	0	23
5043	280	1573	0	26
5046	280	1573	0	28
5049	279	1574	0	30
5052	277	1574	0	30
5055	276	1575	0	33
5058	276	1576	0	34
5061	275	1576	0	36
5064	275	1576	0	39
5067	275	1576	0	42
5070	274	1576	0	41
5073	274	1576	0	42
5076	274	1576	0	43
5079	274	1576	0	45
5082	274	1576	0	45
5085	274	1576	0	44
5088	274	1576	0	45
5091	274	1576	0	44
5094	274	1576	0	43
5097	273	1576	0	44
5100	273	1577	0	43
5103	274	1576	0	45
5106	274	1577	0	46
5109	276	1575	0	45
5112	276	1575	0	46
5115	276	1575	0	44
5118	277	1575	0	42
5121	276	1575	0	48
5124	275	1576	0	48
5127	274	1576	0	47
5130	274	1576	0	51
5133	276	1577	0	52
5136	276	1576	0	56
5139	275	1577	0	60
5142	277	1576	0	56
5145	277	1576	0	57
5148	275	1575	0	55
5151	274	1575	0	58
5154	274	1575	0	60
5157	274	1577	0	66
5160	275	1577	0	67
5163	274	1578	0	67
5166	274	1578	0	70
5169	274	1578	0	71
5172	275	1579	0	74
5175	275	1580	0	75
5178	273	1579	0	72
5181	271	1579	0	75
5184	271	1579	0	68
5187	271	1580	0	73
5190	272	1582	0	73
5193	272	1582	0	73
5196	272	1583	0	72
5199	272	1583	0	70
5202	272	1583	0	70
5205	273	1583	0	67
5208	273	1582	0	68
5211	272	1581	0	64
5214	273	1580	0	61
5217	274	1579	0	62
5220	274	1578	0	63
5223	274	1576	0	61
5226	272	1577	0	61
5229	272	1576	0	62
5232	271	1577	0	64
5235	271	1577	0	65
5238	272	1577	0	63
5241	271	1577	0	66
5244	271	1578	0	59
5247	271	1578	0	60
5250	271	1575	0	66
5253	272	1574	0	71
5256	272	1575	0	76
5259	272	1573	0	255
5262	272	1572	0	249
5265	271	1575	0	244
5268	270	1574	0	75
5271	268	1577	0	66
5274	270	1576	0	78
5277	269	1579	0	72
5280	270	1579	0	73
5283	270	1578	0	74
5286	271	1577	0	75
5289	271	1578	0	72
5292	271	1578	0	73
5295	271	1578	0	71
5298	272	1579	0	69
5301	272	1579	0	65
5304	272	1580	0	65
5307	273	1580	0	68
5310	272	1579	0	68
5313	272	1581	0	72
5316	273	1582	0	72
5319	272	1582	0	72
5322	272	1582	0	72
5325	273	1583	0	71
5328	273	1582	0	71
5331	273	1582	0	71
5334	273	1583	0	70
5337	273	1583	0	70
5340	273	1582	0	70
5343	273	1583	0	68
5346	273	1583	0	68
5349	274	1583	0	68
5352	274	1583	0	69
5355	274	1583	0	69
5358	274	1583	0	69
5361	274	1582	0	71
5364	275	1582	0	68
5367	275	1582	0	67
5370	275	1581	0	67
5373	275	1581	0	66
5376	274	1582	0	68
5379	274	1581	0	67
5382	274	1582	0	67
5385	274	1582	0	66
5388	274	1581	0	67
5391	274	1581	0	64
5394	273	1581	0	65
5397	273	1582	0	67
5400	273	1581	0	63
5403	273	1581	0	64
5406	273	1581	0	65
5409	273	1581	0	64
5412	273	1581	0	64
5415	273	1581	0	64
5418	273	1582	0	65
5421	273	1582	0	65
5424	273	1582	0	64
5427	273	1582	0	64
5430	273	1582	0	64
5433	273	1581	0	64
5436	273	1581	0	64
5439	273	1581	0	65
5442	273	1581	0	65
5445	273	1581	0	65
5448	273	1582	0	66
5451	273	1582	0	66
5454	273	1582	0	66
5457	273	1582	0	65
5460	273	1582	0	65
5463	273	1582	0	65
5466	273	1581	0	68
5469	273	1582	0	68
5472	273	1581	0	69
5475	273	1581	0	71
5478	274	1581	0	70
5481	275	1580	0	69
5484	275	1578	0	71
5487	275	1578	0	73
5490	275	1579	0	75
5493	276	1580	0	71
5496	276	1580	0	70
5499	275	1580	0	69
5502	275	1580	0	68
5505	275	1580	0	66
5508	275	1580	0	66
5511	275	1580	0	67
5514	274	1580	0	67
5517	274	1580	0	67
5520	274	1580	0	68
5523	274	1580	0	67
5526	275	1580	0	66
5529	274	1580	0	68
5532	274	1580	0	67
5535	274	1580	0	67
5538	274	1580	0	66
5541	274	1581	0	67
5544	274	1581	0	65
5547	274	1581	0	66
5550	274	1581	0	68
5553	274	1580	0	69
5556	275	1581	0	69
5559	275	1580	0	68
5562	275	1580	0	69
5565	275	1581	0	69
5568	274	1581	0	68
5571	275	1581	0	68
5574	275	1581	0	68
5577	275	1581	0	68
5580	275	1580	0	67
5583	275	1580	0	67
5586	275	1580	0	67
5589	275	1580	0	68
5592	275	1580	0	68
5595	275	1580	0	68
5598	275	1580	0	67
5601	275	1580	0	68
5604	275	1580	0	67
5607	275	1580	0	67
5610	275	1580	0	66
5613	275	1580	0	66
5616	275	1580	0	65
5619	275	1580	0	66
5622	275	1580	0	66
5625	275	1580	0	66
5628	275	1580	0	66
5631	275	1580	0	66
5634	275	1580	0	65
5637	275	1580	0	65
5640	275	1580	0	67
5643	275	1580	0	67
5646	275	1581	0	66
5649	275	1580	0	67
5652	275	1580	0	67
5655	275	1580	0	67
5658	275	1580	0	67
5661	275	1580	0	67
5664	275	1580	0	67
5667	275	1580	0	67
5670	275	1580	0	66
5673	275	1580	0	67
5676	275	1580	0	67
5679	275	1580	0	67
5682	275	1580	0	66
5685	275	1580	0	67
5688	275	1580	0	66
5691	275	1580	0	67
5694	275	1580	0	66
5697	275	1580	0	66
5700	275	1580	0	67
5703	275	1580	0	67
5706	275	1580	0	65
5709	275	1580	0	65
5712	275	1580	0	65
5715	275	1580	0	65
5718	275	1580	0	65
5721	275	1580	0	64
5724	275	1580	0	64
5727	275	1580	0	64
5730	275	1580	0	65
5733	275	1580	0	65
5736	275	1580	0	66
5739	275	1580	0	67
5742	275	1580	0	66
5745	275	1580	0	66
5748	275	1580	0	65
5751	275	1580	0	65
5754	275	1580	0	65
5757	275	1580	0	64
5760	275	1580	0	65
5763	276	1580	0	65
5766	275	1580	0	66
5769	275	1580	0	66
5772	275	1580	0	67
5775	275	1580	0	68
5778	275	1579	0	68
5781	276	1577	0	68
5784	276	1579	0	66
5787	276	1579	0	66
5790	276	1580	0	70
5793	276	1580	0	71
5796	276	1579	0	71
5799	276	1578	0	70
5802	276	1578	0	69
5805	275	1579	0	69
5808	275	1579	0	69
5811	275	1579	0	68
5814	275	1579	0	68
5817	275	1579	0	68
5820	274	1579	0	68
5823	274	1580	0	70
5826	274	1580	0	68
5829	274	1580	0	67
5832	274	1580	0	68
5835	274	1580	0	67
5838	274	1580	0	68
5841	273	1580	0	69
5844	274	1580	0	69
5847	274	1580	0	71
5850	274	1580	0	68
5853	274	1580	0	67
5856	274	1580	0	68
5859	274	1580	0	68
5862	274	1580	0	68
5865	274	1580	0	67
5868	274	1580	0	68
5871	274	1580	0	68
5874	274	1580	0	68
5877	274	1580	0	69
5880	275	1580	0	67
5883	275	1580	0	67
5886	275	1580	0	69
5889	275	1580	0	68
5892	273	1580	0	68
5895	272	1581	0	60
5898	271	1582	0	56
5901	272	1583	0	64
5904	273	1584	0	65
5907	274	1583	0	66
5910	274	1583	0	72
5913	276	1579	0	77
5916	276	1578	0	66
5919	276	1579	0	67
5922	275	1579	0	68
5925	275	1580	0	67
5928	275	1580	0	69
5931	275	1580	0	72
5934	274	1580	0	69
5937	274	1580	0	72
5940	274	1580	0	73
5943	274	1581	0	73
5946	273	1581	0	72
5949	273	1581	0	73
5952	274	1581	0	73
5955	273	1581	0	75
5958	274	1581	0	75
5961	274	1581	0	76
5964	274	1581	0	77
5967	274	1581	0	75
5970	274	1581	0	78
5973	275	1582	0	78
5976	276	1581	0	74
5979	276	1581	0	76
5982	276	1581	0	78
5985	275	1581	0	76
5988	275	1581	0	79
5991	275	1582	0	78
5994	275	1582	0	78
5997	275	1582	0	78
[truncated: 999 more rows]
