# Supplementary material for: Markerless tracking of an entire honey bee colony
Source: Nat Commun. 2021 Mar 19;12:1733. doi: 10.1038/s41467-021-21769-1 (PMC7979864; doi:10.1038/s41467-021-21769-1)
Supplement: Supplementary file 4 — Description of Additional Supplementary Files [file 41467_2021_21769_MOESM4_ESM.zip › raw_source/fig_5_sup_fig_21_22/S1_trajectories/000079.txt]

0	221	917	0	52
3	221	917	0	51
6	221	917	0	50
9	221	917	0	52
12	221	917	0	52
15	221	917	0	51
18	221	917	0	52
21	221	917	0	52
24	221	917	0	52
27	221	917	0	52
30	221	917	0	52
33	221	917	0	52
36	221	917	0	52
39	221	917	0	52
42	221	917	0	52
45	221	917	0	52
48	221	917	0	51
51	221	917	0	52
54	221	917	0	52
57	221	917	0	51
60	221	917	0	52
63	221	917	0	52
66	221	917	0	52
69	221	917	0	52
72	221	917	0	52
75	221	917	0	52
78	221	917	0	52
81	221	917	0	52
84	221	917	0	52
87	221	917	0	52
90	221	917	0	52
93	221	917	0	52
96	221	917	0	52
99	221	917	0	52
102	221	917	0	52
105	221	917	0	52
108	221	917	0	52
111	221	917	0	51
114	221	917	0	52
117	221	917	0	52
120	221	917	0	52
123	221	917	0	52
126	221	917	0	52
129	221	917	0	52
132	221	917	0	51
135	221	917	0	51
138	221	917	0	51
141	221	917	0	51
144	221	917	0	51
147	221	917	0	51
150	221	917	0	51
153	221	917	0	51
156	221	917	0	51
159	221	917	0	51
162	221	917	0	51
165	221	917	0	51
168	221	917	0	50
171	221	917	0	51
174	221	917	0	51
177	221	917	0	49
180	221	917	0	52
183	221	917	0	53
186	222	917	0	52
189	222	917	0	52
192	222	917	0	51
195	222	917	0	50
198	222	917	0	51
201	222	917	0	51
204	222	917	0	50
207	221	917	0	53
210	221	916	0	52
213	221	916	0	53
216	221	916	0	55
219	221	917	0	57
222	221	917	0	57
225	221	917	0	56
228	221	916	0	58
231	221	917	0	56
234	222	916	0	57
237	222	917	0	57
240	222	917	0	56
243	222	916	0	55
246	222	917	0	56
249	222	917	0	56
252	222	917	0	54
255	222	917	0	55
258	222	917	0	54
261	222	917	0	53
264	222	917	0	54
267	222	917	0	53
270	222	917	0	53
273	222	917	0	52
276	222	917	0	52
279	222	917	0	52
282	222	917	0	52
285	222	917	0	52
288	222	917	0	53
291	222	917	0	52
294	222	917	0	52
297	222	917	0	52
300	222	917	0	52
303	222	917	0	52
306	222	917	0	51
309	222	917	0	52
312	222	917	0	52
315	222	917	0	52
318	222	917	0	52
321	222	917	0	52
324	222	917	0	52
327	222	917	0	53
330	222	917	0	53
333	222	917	0	53
336	222	917	0	52
339	222	917	0	51
342	222	917	0	51
345	222	917	0	51
348	222	917	0	52
351	222	917	0	51
354	222	917	0	51
357	222	917	0	51
360	222	917	0	52
363	222	917	0	51
366	222	917	0	51
369	222	917	0	51
372	222	917	0	51
375	222	917	0	50
378	222	917	0	51
381	222	917	0	50
384	222	917	0	49
387	222	917	0	49
390	222	917	0	51
393	222	917	0	50
396	222	917	0	49
399	222	918	0	49
402	222	917	0	49
405	222	918	0	49
408	222	918	0	49
411	222	917	0	53
414	222	917	0	52
417	222	918	0	49
420	222	917	0	50
423	222	917	0	49
426	222	918	0	48
429	222	918	0	48
432	222	918	0	49
435	222	917	0	51
438	222	917	0	53
441	222	918	0	51
444	222	918	0	51
447	222	918	0	52
450	222	917	0	54
453	222	918	0	51
456	222	918	0	50
459	222	919	0	51
462	222	919	0	49
465	222	918	0	49
468	222	918	0	50
471	222	918	0	49
474	222	917	0	51
477	222	917	0	51
480	224	919	0	50
483	224	919	0	50
486	224	919	0	49
489	224	919	0	52
492	224	919	0	50
495	224	919	0	51
498	224	919	0	52
501	224	919	0	51
504	224	919	0	50
507	224	919	0	50
510	224	919	0	52
513	224	919	0	52
516	224	919	0	51
519	224	919	0	49
522	224	919	0	49
525	224	919	0	49
528	224	919	0	48
531	224	919	0	48
534	224	919	0	49
537	224	919	0	49
540	225	919	0	49
543	224	919	0	49
546	224	919	0	47
549	224	919	0	46
552	224	919	0	46
555	224	919	0	47
558	224	919	0	46
561	224	919	0	47
564	224	919	0	47
567	224	919	0	47
570	224	919	0	48
573	224	919	0	48
576	224	919	0	48
579	224	919	0	48
582	224	919	0	48
585	224	919	0	47
588	224	919	0	47
591	224	919	0	46
594	224	919	0	47
597	224	919	0	47
600	224	919	0	46
603	224	919	0	48
606	224	919	0	50
609	224	919	0	48
612	224	919	0	48
615	224	919	0	48
618	224	919	0	48
621	224	919	0	48
624	224	919	0	48
627	224	919	0	48
630	224	919	0	48
633	224	919	0	48
636	224	919	0	47
639	224	919	0	47
642	224	919	0	46
645	224	919	0	46
648	224	919	0	46
651	224	919	0	46
654	224	919	0	47
657	224	919	0	46
660	224	919	0	47
663	224	919	0	46
666	224	919	0	46
669	224	919	0	47
672	224	919	0	47
675	224	919	0	47
678	224	919	0	47
681	224	919	0	46
684	224	919	0	46
687	224	919	0	47
690	224	919	0	46
693	224	919	0	46
696	224	919	0	46
699	224	919	0	46
702	224	919	0	46
705	224	919	0	46
708	224	919	0	46
711	224	919	0	46
714	224	919	0	47
717	224	919	0	47
720	224	919	0	47
723	224	919	0	47
726	224	919	0	47
729	224	919	0	46
732	224	919	0	46
735	224	919	0	46
738	224	919	0	46
741	224	919	0	47
744	224	919	0	47
747	224	919	0	46
750	224	919	0	46
753	224	919	0	46
756	224	919	0	47
759	224	919	0	46
762	224	919	0	47
765	224	919	0	46
768	224	919	0	46
771	224	919	0	47
774	224	919	0	46
777	224	919	0	47
780	224	919	0	46
783	224	919	0	46
786	224	919	0	47
789	224	919	0	47
792	224	919	0	48
795	224	919	0	48
798	224	919	0	48
801	224	919	0	48
804	224	919	0	48
807	224	919	0	48
810	224	919	0	48
813	224	919	0	48
816	224	919	0	48
819	224	919	0	48
822	224	919	0	49
825	224	919	0	49
828	224	919	0	48
831	224	919	0	48
834	224	919	0	47
837	224	919	0	47
840	224	919	0	47
843	224	919	0	47
846	224	919	0	46
849	224	919	0	47
852	224	919	0	47
855	224	919	0	47
858	224	919	0	47
861	224	919	0	48
864	224	919	0	47
867	224	919	0	47
870	224	919	0	47
873	224	919	0	47
876	224	919	0	47
879	224	919	0	46
882	224	919	0	46
885	224	919	0	46
888	224	919	0	46
891	224	919	0	46
894	224	919	0	47
897	224	919	0	46
900	224	919	0	46
903	224	919	0	46
906	224	919	0	46
909	224	919	0	46
912	224	919	0	46
915	224	919	0	46
918	224	919	0	46
921	224	919	0	46
924	224	919	0	47
927	224	919	0	46
930	224	919	0	47
933	224	919	0	46
936	224	919	0	46
939	224	919	0	46
942	224	919	0	47
945	224	919	0	46
948	224	919	0	46
951	224	919	0	46
954	224	919	0	46
957	224	919	0	47
960	224	919	0	46
963	224	919	0	46
966	224	919	0	46
969	224	919	0	47
972	224	919	0	46
975	224	919	0	48
978	224	919	0	46
981	224	919	0	46
984	224	919	0	47
987	224	919	0	46
990	224	919	0	48
993	224	919	0	49
996	224	919	0	49
999	224	919	0	48
1002	224	919	0	47
1005	224	919	0	48
1008	224	919	0	47
1011	224	919	0	47
1014	224	919	0	47
1017	224	919	0	47
1020	224	919	0	46
1023	224	919	0	48
1026	224	919	0	46
1029	224	919	0	47
1032	224	919	0	47
1035	224	919	0	47
1038	224	919	0	48
1041	224	919	0	47
1044	224	919	0	47
1047	224	919	0	46
1050	224	919	0	47
1053	224	919	0	47
1056	224	919	0	47
1059	224	919	0	46
1062	224	919	0	47
1065	224	919	0	48
1068	224	919	0	47
1071	224	919	0	47
1074	224	919	0	48
1077	224	919	0	48
1080	224	919	0	47
1083	224	919	0	46
1086	224	919	0	47
1089	224	919	0	46
1092	224	919	0	47
1095	224	919	0	47
1098	224	919	0	47
1101	224	919	0	47
1104	224	919	0	47
1107	224	919	0	47
1110	224	919	0	47
1113	224	919	0	47
1116	224	919	0	47
1119	224	919	0	47
1122	224	919	0	47
1125	224	919	0	47
1128	224	919	0	46
1131	224	919	0	47
1134	224	919	0	46
1137	224	919	0	47
1140	224	919	0	47
1143	224	919	0	47
1146	224	919	0	48
1149	224	919	0	46
1152	224	919	0	47
1155	224	919	0	47
1158	224	919	0	46
1161	224	919	0	47
1164	224	919	0	47
1167	224	919	0	47
1170	224	919	0	47
1173	224	919	0	47
1176	224	919	0	47
1179	224	919	0	47
1182	224	919	0	47
1185	224	919	0	47
1188	224	919	0	47
1191	224	919	0	47
1194	224	919	0	47
1197	224	919	0	47
1200	224	919	0	46
1203	224	919	0	47
1206	224	919	0	47
1209	224	919	0	47
1212	224	919	0	47
1215	224	919	0	47
1218	224	919	0	47
1221	224	919	0	47
1224	224	919	0	47
1227	224	919	0	47
1230	224	919	0	47
1233	224	919	0	47
1236	224	919	0	47
1239	224	919	0	47
1242	224	919	0	47
1245	224	919	0	46
1248	224	919	0	45
1251	224	919	0	46
1254	224	919	0	47
1257	224	919	0	47
1260	224	919	0	47
1263	224	919	0	46
1266	224	919	0	46
1269	224	919	0	46
1272	224	919	0	45
1275	224	919	0	46
1278	224	919	0	47
1281	224	919	0	46
1284	224	919	0	46
1287	224	919	0	47
1290	224	919	0	46
1293	224	919	0	46
1296	224	919	0	47
1299	224	919	0	47
1302	224	919	0	46
1305	224	919	0	46
1308	224	919	0	47
1311	224	919	0	46
1314	224	919	0	46
1317	224	919	0	47
1320	224	919	0	46
1323	224	919	0	47
1326	224	919	0	46
1329	224	919	0	46
1332	224	919	0	47
1335	224	919	0	46
1338	224	919	0	46
1341	224	919	0	45
1344	224	919	0	46
1347	224	919	0	46
1350	224	919	0	46
1353	224	919	0	45
1356	224	919	0	45
1359	224	919	0	47
1362	224	919	0	45
1365	224	919	0	45
1368	224	919	0	45
1371	224	919	0	46
1374	224	919	0	45
1377	224	919	0	45
1380	224	919	0	46
1383	224	919	0	45
1386	224	919	0	46
1389	224	919	0	45
1392	224	919	0	46
1395	224	919	0	46
1398	224	919	0	46
1401	224	919	0	46
1404	224	919	0	46
1407	224	919	0	45
1410	224	919	0	45
1413	224	919	0	45
1416	224	919	0	45
1419	224	919	0	45
1422	224	919	0	45
1425	224	919	0	45
1428	224	919	0	45
1431	224	919	0	45
1434	224	919	0	46
1437	224	919	0	46
1440	224	919	0	46
1443	224	919	0	45
1446	224	919	0	45
1449	224	919	0	45
1452	224	919	0	45
1455	225	919	0	45
1458	224	919	0	45
1461	224	919	0	45
1464	224	919	0	45
1467	224	919	0	45
1470	224	919	0	45
1473	224	919	0	46
1476	225	919	0	45
1479	224	919	0	45
1482	225	919	0	45
1485	224	919	0	45
1488	224	919	0	45
1491	224	919	0	45
1494	224	919	0	45
1497	224	919	0	45
1500	225	919	0	44
1503	224	919	0	45
1506	225	919	0	45
1509	224	919	0	45
1512	225	919	0	44
1515	225	919	0	44
1518	225	919	0	45
1521	225	919	0	45
1524	225	919	0	44
1527	225	919	0	45
1530	224	919	0	45
1533	224	919	0	45
1536	225	919	0	45
1539	224	919	0	45
1542	225	919	0	44
1545	225	919	0	45
1548	225	919	0	44
1551	225	920	0	45
1554	225	920	0	45
1557	225	919	0	44
1560	225	919	0	44
1563	225	919	0	44
1566	225	919	0	44
1569	224	919	0	45
1572	224	919	0	44
1575	225	919	0	44
1578	225	919	0	45
1581	225	919	0	44
1584	225	919	0	45
1587	225	919	0	45
1590	225	919	0	45
1593	225	919	0	44
1596	225	919	0	44
1599	225	919	0	45
1602	225	919	0	45
1605	225	919	0	45
1608	225	919	0	45
1611	225	919	0	45
1614	225	920	0	45
1617	225	919	0	45
1620	225	919	0	46
1623	225	919	0	45
1626	225	919	0	45
1629	225	919	0	45
1632	225	919	0	45
1635	225	919	0	45
1638	225	919	0	45
1641	225	919	0	45
1644	225	919	0	45
1647	225	919	0	45
1650	225	919	0	45
1653	224	919	0	45
1656	224	919	0	46
1659	224	919	0	46
1662	224	919	0	46
1665	224	919	0	45
1668	225	919	0	46
1671	224	919	0	46
1674	225	919	0	46
1677	225	919	0	45
1680	224	919	0	46
1683	224	919	0	47
1686	224	919	0	48
1689	224	919	0	47
1692	224	919	0	47
1695	224	919	0	46
1698	224	919	0	47
1701	224	919	0	46
1704	224	919	0	47
1707	224	919	0	46
1710	224	919	0	45
1713	224	919	0	47
1716	224	919	0	46
1719	224	919	0	47
1722	224	919	0	46
1725	224	919	0	45
1728	224	919	0	46
1731	224	919	0	47
1734	224	919	0	46
1737	224	919	0	47
1740	224	919	0	46
1743	224	919	0	47
1746	224	919	0	46
1749	224	919	0	46
1752	224	919	0	45
1755	224	919	0	46
1758	225	919	0	46
1761	224	920	0	45
1764	224	919	0	46
1767	225	919	0	47
1770	225	919	0	47
1773	225	919	0	46
1776	224	919	0	46
1779	224	919	0	47
1782	224	919	0	47
1785	224	919	0	47
1788	224	919	0	47
1791	224	919	0	48
1794	224	919	0	48
1797	224	919	0	48
1800	224	919	0	49
1803	224	919	0	48
1806	224	919	0	48
1809	224	919	0	47
1812	224	919	0	47
1815	224	919	0	47
1818	224	919	0	46
1821	225	919	0	47
1824	224	919	0	46
1827	225	919	0	46
1830	224	919	0	46
1833	224	919	0	47
1836	224	919	0	47
1839	224	919	0	47
1842	224	919	0	47
1845	224	919	0	47
1848	224	919	0	47
1851	224	919	0	47
1854	224	919	0	47
1857	224	919	0	47
1860	224	919	0	46
1863	224	919	0	47
1866	225	919	0	47
1869	225	919	0	47
1872	224	919	0	47
1875	225	919	0	46
1878	225	919	0	47
1881	225	919	0	47
1884	225	919	0	47
1887	225	919	0	48
1890	225	919	0	48
1893	225	919	0	46
1896	225	919	0	48
1899	225	919	0	48
1902	225	919	0	48
1905	225	919	0	47
1908	225	919	0	47
1911	225	919	0	47
1914	225	919	0	47
1917	225	919	0	47
1920	225	919	0	47
1923	225	919	0	47
1926	225	919	0	47
1929	225	919	0	47
1932	225	919	0	47
1935	225	919	0	47
1938	225	919	0	47
1941	225	919	0	47
1944	225	919	0	47
1947	224	919	0	46
1950	225	919	0	47
1953	225	919	0	48
1956	225	919	0	47
1959	225	919	0	47
1962	225	919	0	47
1965	225	919	0	47
1968	225	919	0	47
1971	225	919	0	47
1974	225	919	0	47
1977	225	919	0	47
1980	225	919	0	47
1983	225	919	0	48
1986	225	919	0	47
1989	225	919	0	47
1992	225	919	0	47
1995	225	919	0	47
1998	225	919	0	47
2001	225	919	0	47
2004	225	919	0	47
2007	225	919	0	47
2010	225	919	0	47
2013	225	919	0	47
2016	225	919	0	46
2019	225	919	0	47
2022	225	919	0	47
2025	225	919	0	47
2028	225	919	0	47
2031	225	919	0	45
2034	225	919	0	47
2037	225	919	0	47
2040	225	919	0	47
2043	225	919	0	47
2046	225	919	0	46
2049	225	919	0	47
2052	225	919	0	47
2055	225	919	0	47
2058	225	919	0	47
2061	225	919	0	46
2064	225	919	0	47
2067	225	919	0	47
2070	225	919	0	47
2073	225	919	0	47
2076	225	919	0	48
2079	225	919	0	47
2082	225	919	0	47
2085	225	919	0	47
2088	225	919	0	46
2091	225	919	0	46
2094	225	919	0	46
2097	225	919	0	46
2100	225	919	0	46
2103	225	919	0	46
2106	225	919	0	46
2109	225	919	0	46
2112	225	919	0	46
2115	225	919	0	46
2118	225	919	0	46
2121	225	919	0	46
2124	225	919	0	47
2127	225	919	0	46
2130	225	919	0	46
2133	225	919	0	46
2136	225	919	0	46
2139	225	919	0	46
2142	225	919	0	46
2145	225	919	0	46
2148	225	919	0	46
2151	225	919	0	47
2154	225	919	0	46
2157	225	919	0	46
2160	225	919	0	46
2163	225	919	0	46
2166	225	919	0	46
2169	225	919	0	46
2172	225	919	0	46
2175	225	919	0	46
2178	225	919	0	46
2181	225	919	0	46
2184	225	919	0	45
2187	225	919	0	46
2190	225	919	0	45
2193	225	919	0	46
2196	225	919	0	46
2199	225	919	0	47
2202	225	919	0	46
2205	225	919	0	46
2208	225	919	0	46
2211	225	919	0	46
2214	225	919	0	46
2217	225	919	0	47
2220	225	919	0	46
2223	225	919	0	46
2226	225	919	0	46
2229	225	919	0	46
2232	225	919	0	46
2235	225	919	0	46
2238	225	919	0	45
2241	225	919	0	46
2244	225	919	0	46
2247	225	919	0	46
2250	225	919	0	46
2253	225	919	0	46
2256	225	919	0	46
2259	225	919	0	46
2262	225	919	0	46
2265	225	919	0	46
2268	225	919	0	46
2271	225	919	0	46
2274	225	919	0	46
2277	225	919	0	46
2280	225	919	0	46
2283	225	919	0	46
2286	225	919	0	46
2289	225	919	0	46
2292	225	919	0	46
2295	225	919	0	46
2298	225	919	0	46
2301	225	919	0	46
2304	225	919	0	46
2307	225	919	0	46
2310	225	919	0	46
2313	225	919	0	45
2316	225	919	0	46
2319	225	919	0	46
2322	225	919	0	46
2325	225	919	0	46
2328	225	919	0	46
2331	225	919	0	46
2334	225	919	0	46
2337	225	919	0	46
2340	225	919	0	46
2343	225	919	0	46
2346	225	919	0	46
2349	225	919	0	46
2352	225	919	0	46
2355	225	919	0	46
2358	225	919	0	46
2361	225	919	0	46
2364	225	919	0	45
2367	225	919	0	46
2370	225	919	0	46
2373	225	919	0	46
2376	225	919	0	46
2379	225	919	0	46
2382	225	919	0	46
2385	225	919	0	46
2388	225	919	0	46
2391	225	919	0	46
2394	225	919	0	46
2397	225	919	0	46
2400	225	919	0	46
2403	225	919	0	46
2406	225	919	0	46
2409	225	919	0	46
2412	225	919	0	46
2415	225	919	0	46
2418	225	919	0	46
2421	225	919	0	46
2424	225	919	0	46
2427	225	919	0	45
2430	225	919	0	46
2433	225	919	0	46
2436	225	919	0	46
2439	225	919	0	46
2442	225	919	0	46
2445	225	919	0	46
2448	225	919	0	46
2451	225	919	0	46
2454	225	919	0	45
2457	225	919	0	45
2460	225	919	0	45
2463	225	919	0	46
2466	225	919	0	46
2469	225	919	0	46
2472	225	919	0	45
2475	225	919	0	44
2478	225	919	0	46
2481	225	919	0	45
2484	225	919	0	46
2487	225	919	0	46
2490	225	919	0	45
2493	225	919	0	46
2496	225	919	0	46
2499	225	919	0	46
2502	225	919	0	45
2505	225	919	0	45
2508	225	919	0	45
2511	225	919	0	46
2514	225	919	0	45
2517	225	919	0	46
2520	225	919	0	46
2523	225	919	0	46
2526	225	919	0	46
2529	225	919	0	46
2532	225	919	0	46
2535	225	919	0	46
2538	225	919	0	46
2541	225	919	0	46
2544	225	919	0	45
2547	225	919	0	46
2550	225	919	0	46
2553	225	919	0	46
2556	225	919	0	46
2559	225	919	0	46
2562	225	919	0	46
2565	225	919	0	46
2568	225	919	0	46
2571	225	919	0	46
2574	225	919	0	46
2577	225	919	0	46
2580	225	919	0	46
2583	225	919	0	45
2586	225	919	0	46
2589	225	919	0	45
2592	225	919	0	45
2595	225	919	0	46
2598	225	919	0	45
2601	225	919	0	46
2604	225	919	0	46
2607	225	919	0	46
2610	225	919	0	46
2613	225	919	0	45
2616	225	919	0	45
2619	225	919	0	45
2622	225	919	0	46
2625	225	919	0	46
2628	225	919	0	46
2631	225	919	0	46
2634	225	919	0	46
2637	225	919	0	46
2640	225	919	0	46
2643	225	919	0	46
2646	225	919	0	45
2649	225	919	0	46
2652	225	919	0	45
2655	225	919	0	45
2658	225	919	0	45
2661	225	919	0	45
2664	225	919	0	45
2667	225	919	0	45
2670	225	919	0	46
2673	225	919	0	45
2676	225	919	0	45
2679	225	919	0	46
2682	225	919	0	46
2685	225	919	0	46
2688	225	919	0	46
2691	225	919	0	45
2694	225	919	0	46
2697	225	919	0	45
2700	225	919	0	46
2703	225	919	0	46
2706	225	919	0	45
2709	225	919	0	45
2712	225	919	0	46
2715	225	919	0	46
2718	225	919	0	46
2721	225	919	0	45
2724	225	919	0	46
2727	225	919	0	46
2730	225	919	0	46
2733	225	919	0	46
2736	225	919	0	46
2739	225	919	0	46
2742	225	919	0	46
2745	225	919	0	46
2748	225	919	0	44
2751	225	919	0	46
2754	225	919	0	46
2757	225	919	0	45
2760	225	919	0	45
2763	225	919	0	45
2766	225	919	0	45
2769	225	919	0	45
2772	225	919	0	46
2775	225	917	0	61
2778	224	915	0	70
2781	226	915	0	82
2784	225	911	0	82
2787	223	910	0	78
2790	222	910	0	86
2793	222	909	0	85
2796	223	908	0	79
2799	223	908	0	78
2802	224	905	0	70
2805	224	904	0	74
2808	224	904	0	76
2811	223	904	0	75
2814	228	902	0	80
2817	227	901	0	81
2820	226	901	0	83
2823	227	901	0	79
2826	226	900	0	83
2829	225	900	0	88
2832	225	901	0	88
2835	225	903	0	89
2838	224	904	0	89
2841	223	904	0	92
2844	223	908	0	95
2847	223	906	0	96
2850	223	906	0	94
2853	223	905	0	95
2856	221	909	0	95
2859	221	906	0	95
2862	220	904	0	94
2865	221	905	0	85
2868	220	904	0	75
2871	217	905	0	77
2874	217	910	0	84
2877	216	911	0	83
2880	212	910	0	86
2883	211	914	0	85
2886	209	917	0	103
2889	208	917	0	105
2892	209	914	0	101
2895	212	913	0	109
2898	210	913	0	117
2901	212	907	0	114
2904	212	908	0	114
2907	214	909	0	123
2910	214	908	0	129
2913	213	907	0	140
2916	214	909	0	141
2919	215	909	0	146
2922	216	907	0	148
2925	216	908	0	147
2928	217	907	0	147
2931	218	908	0	141
2934	218	908	0	139
2937	218	908	0	137
2940	218	909	0	137
2943	218	909	0	138
2946	216	909	0	136
2949	215	905	0	134
2952	214	905	0	134
2955	215	905	0	135
2958	214	905	0	136
2961	213	904	0	133
2964	213	904	0	130
2967	214	904	0	127
2970	214	904	0	126
2973	214	904	0	126
2976	213	905	0	133
2979	213	905	0	136
2982	214	905	0	133
2985	214	905	0	133
2988	214	905	0	132
2991	214	906	0	129
2994	214	906	0	128
2997	214	906	0	129
3000	214	907	0	127
3003	214	907	0	129
3006	214	908	0	128
3009	215	910	0	122
3012	216	911	0	122
3015	217	912	0	120
3018	217	912	0	121
3021	217	912	0	121
3024	215	914	0	122
3027	214	910	0	126
3030	211	905	0	126
3033	209	903	0	125
3036	208	901	0	117
3039	209	901	0	119
3042	210	903	0	124
3045	210	903	0	130
3048	211	905	0	129
3051	214	908	0	132
3054	214	909	0	131
3057	214	909	0	133
3060	214	909	0	134
3063	215	910	0	135
3066	215	909	0	133
3069	215	910	0	130
3072	215	910	0	123
3075	215	910	0	122
3078	216	910	0	119
3081	216	910	0	120
3084	217	911	0	120
3087	217	911	0	125
3090	217	912	0	124
3093	217	911	0	125
3096	217	911	0	125
3099	217	912	0	125
3102	217	912	0	125
3105	217	912	0	125
3108	217	912	0	125
3111	217	912	0	126
3114	217	912	0	124
3117	217	912	0	125
3120	217	910	0	124
3123	216	911	0	125
3126	215	910	0	134
3129	213	906	0	126
3132	212	906	0	126
3135	212	906	0	130
3138	212	906	0	132
3141	212	906	0	133
3144	212	907	0	133
3147	213	909	0	132
3150	214	910	0	129
3153	214	910	0	131
3156	215	910	0	129
3159	215	910	0	130
3162	215	911	0	129
3165	216	911	0	132
3168	216	911	0	131
3171	216	911	0	132
3174	216	911	0	133
3177	216	912	0	134
3180	216	912	0	132
3183	216	913	0	132
3186	220	915	0	136
3189	223	915	0	137
3192	223	913	0	141
3195	223	911	0	140
3198	220	909	0	147
3201	220	909	0	146
3204	220	909	0	148
3207	220	909	0	150
3210	221	909	0	149
3213	221	909	0	149
3216	222	909	0	148
3219	224	911	0	142
3222	224	912	0	137
3225	225	913	0	138
3228	226	914	0	137
3231	227	914	0	137
3234	228	915	0	137
3237	228	916	0	134
3240	229	915	0	139
3243	229	915	0	139
3246	229	915	0	139
3249	229	915	0	140
3252	229	915	0	140
3255	229	915	0	138
3258	229	915	0	136
3261	229	915	0	137
3264	229	915	0	136
3267	229	916	0	134
3270	229	916	0	135
3273	227	915	0	130
3276	226	916	0	129
3279	223	915	0	128
3282	221	914	0	135
3285	220	914	0	137
3288	221	915	0	140
3291	222	915	0	140
3294	223	916	0	137
3297	227	919	0	134
3300	227	919	0	135
3303	227	920	0	139
3306	227	919	0	139
3309	226	919	0	137
3312	226	919	0	134
3315	225	919	0	135
3318	225	919	0	134
3321	226	920	0	132
3324	226	920	0	134
3327	227	921	0	139
3330	229	921	0	140
3333	229	922	0	140
3336	229	922	0	140
3339	228	922	0	141
3342	228	921	0	143
3345	228	920	0	143
3348	228	919	0	146
3351	227	919	0	141
3354	227	919	0	152
3357	227	918	0	147
3360	227	918	0	146
3363	226	917	0	147
3366	226	918	0	146
3369	226	918	0	145
3372	227	918	0	144
3375	228	919	0	139
3378	228	920	0	139
3381	229	920	0	139
3384	229	920	0	137
3387	229	921	0	138
3390	228	922	0	142
3393	230	920	0	144
3396	231	921	0	149
3399	230	919	0	152
3402	230	918	0	149
3405	231	918	0	149
3408	230	917	0	151
3411	230	916	0	154
3414	230	916	0	155
3417	230	916	0	154
3420	230	916	0	149
3423	229	915	0	147
3426	229	916	0	145
3429	230	916	0	147
3432	230	916	0	148
3435	232	918	0	146
3438	234	918	0	144
3441	235	918	0	148
3444	235	917	0	149
3447	235	917	0	147
3450	235	918	0	148
3453	235	918	0	145
3456	235	919	0	144
3459	235	919	0	147
3462	235	920	0	145
3465	234	920	0	144
3468	235	920	0	146
3471	235	919	0	147
3474	235	919	0	149
3477	235	919	0	147
3480	236	919	0	149
3483	235	919	0	149
3486	235	920	0	146
3489	234	920	0	149
3492	233	920	0	154
3495	233	919	0	151
3498	233	918	0	154
3501	233	918	0	154
3504	233	918	0	153
3507	233	918	0	153
3510	233	919	0	152
3513	234	919	0	151
3516	234	919	0	150
3519	234	919	0	148
3522	234	919	0	146
3525	234	920	0	141
3528	236	922	0	140
3531	236	921	0	142
3534	236	921	0	142
3537	236	921	0	143
3540	236	921	0	143
3543	235	921	0	142
3546	235	921	0	140
3549	235	921	0	139
3552	235	922	0	138
3555	236	922	0	140
3558	236	923	0	139
3561	236	923	0	143
3564	236	923	0	145
3567	237	923	0	143
3570	236	923	0	144
3573	235	923	0	149
3576	235	923	0	147
3579	237	922	0	148
3582	237	922	0	148
3585	237	922	0	147
3588	237	922	0	148
3591	236	922	0	146
3594	236	922	0	146
3597	236	922	0	144
3600	236	920	0	144
3603	236	919	0	143
3606	236	919	0	146
3609	236	920	0	142
3612	236	921	0	140
3615	237	921	0	140
3618	237	921	0	138
3621	237	920	0	137
3624	237	920	0	137
3627	236	921	0	139
3630	236	921	0	138
3633	236	921	0	141
3636	237	921	0	136
3639	237	921	0	134
3642	237	921	0	135
3645	236	921	0	137
3648	236	922	0	141
3651	236	922	0	142
3654	236	922	0	140
3657	236	922	0	140
3660	237	923	0	142
3663	236	923	0	149
3666	236	921	0	149
3669	236	921	0	148
3672	237	920	0	145
3675	236	919	0	146
3678	237	919	0	145
3681	237	918	0	143
3684	237	918	0	141
3687	237	919	0	140
3690	236	918	0	143
3693	236	918	0	144
3696	237	918	0	141
3699	237	918	0	142
3702	237	919	0	139
3705	237	918	0	138
3708	237	918	0	140
3711	237	918	0	140
3714	237	918	0	140
3717	237	918	0	142
3720	237	918	0	141
3723	237	918	0	142
3726	237	917	0	144
3729	237	918	0	141
3732	238	918	0	140
3735	238	920	0	139
3738	239	921	0	141
3741	239	921	0	143
3744	239	921	0	140
3747	240	921	0	142
3750	239	921	0	143
3753	239	921	0	144
3756	240	922	0	146
3759	240	922	0	146
3762	241	922	0	146
3765	241	922	0	144
3768	241	922	0	146
3771	241	922	0	145
3774	241	922	0	146
3777	240	922	0	143
3780	240	922	0	142
3783	239	922	0	145
3786	239	922	0	144
3789	239	922	0	145
3792	238	922	0	144
3795	238	922	0	144
3798	238	921	0	144
3801	239	921	0	144
3804	239	921	0	145
3807	239	921	0	145
3810	238	920	0	146
3813	237	919	0	145
3816	237	919	0	143
3819	237	919	0	139
3822	237	919	0	139
3825	237	920	0	136
3828	237	920	0	134
3831	237	921	0	134
3834	237	922	0	135
3837	236	922	0	135
3840	236	921	0	137
3843	236	921	0	137
3846	236	921	0	137
3849	237	922	0	136
3852	237	922	0	137
3855	236	922	0	135
3858	237	922	0	135
3861	236	922	0	132
3864	236	922	0	132
3867	236	922	0	135
3870	235	922	0	135
3873	236	922	0	137
3876	236	922	0	135
3879	236	922	0	136
3882	236	922	0	135
3885	236	922	0	135
3888	236	922	0	136
3891	236	922	0	137
3894	236	922	0	139
3897	236	922	0	137
3900	236	922	0	138
3903	236	922	0	137
3906	237	922	0	136
3909	237	922	0	137
3912	237	922	0	137
3915	237	922	0	137
3918	237	922	0	137
3921	237	922	0	136
3924	237	922	0	136
3927	237	922	0	136
3930	237	922	0	135
3933	237	922	0	134
3936	236	922	0	133
3939	235	923	0	132
3942	235	923	0	130
3945	235	923	0	130
3948	234	923	0	129
3951	233	922	0	130
3954	233	920	0	129
3957	233	921	0	134
3960	233	921	0	133
3963	234	921	0	131
3966	233	921	0	129
3969	233	921	0	125
3972	233	921	0	124
3975	233	921	0	125
3978	233	921	0	123
3981	233	921	0	123
3984	233	921	0	123
3987	233	921	0	124
3990	232	921	0	124
3993	232	921	0	125
3996	232	921	0	122
3999	232	921	0	122
4002	232	921	0	123
4005	232	921	0	123
4008	232	921	0	123
4011	232	921	0	122
4014	232	921	0	122
4017	232	921	0	121
4020	232	921	0	122
4023	232	921	0	122
4026	232	921	0	123
4029	232	921	0	123
4032	232	921	0	123
4035	232	921	0	122
4038	232	921	0	122
4041	232	921	0	123
4044	232	921	0	123
4047	232	921	0	122
4050	232	921	0	123
4053	232	921	0	123
4056	232	921	0	122
4059	232	921	0	123
4062	232	921	0	123
4065	232	921	0	123
4068	232	921	0	124
4071	232	921	0	125
4074	232	921	0	124
4077	232	921	0	124
4080	232	921	0	124
4083	233	921	0	124
4086	233	921	0	124
4089	232	921	0	125
4092	233	921	0	125
4095	232	921	0	125
4098	233	921	0	124
4101	233	921	0	125
4104	232	921	0	126
4107	232	921	0	137
4110	231	921	0	139
4113	231	920	0	144
4116	231	918	0	148
4119	231	917	0	148
4122	231	918	0	146
4125	231	918	0	148
4128	231	917	0	147
4131	231	917	0	147
4134	231	918	0	147
4137	231	919	0	146
4140	231	919	0	143
4143	231	919	0	143
4146	232	919	0	140
4149	232	919	0	140
4152	232	919	0	138
4155	232	920	0	138
4158	232	920	0	137
4161	232	920	0	136
4164	232	920	0	135
4167	232	919	0	136
4170	232	920	0	136
4173	232	920	0	134
4176	232	921	0	134
4179	232	920	0	135
4182	233	920	0	136
4185	233	920	0	135
4188	232	920	0	134
4191	232	920	0	134
4194	232	920	0	132
4197	232	921	0	133
4200	231	921	0	138
4203	231	919	0	137
4206	231	919	0	137
4209	231	920	0	131
4212	231	919	0	135
4215	232	919	0	136
4218	232	919	0	134
4221	232	919	0	133
4224	232	920	0	135
4227	232	920	0	133
4230	232	920	0	130
4233	232	920	0	129
4236	232	920	0	126
4239	232	920	0	126
4242	232	920	0	125
4245	232	920	0	126
4248	232	920	0	126
4251	232	920	0	125
4254	232	920	0	124
4257	232	920	0	124
4260	232	920	0	126
4263	232	920	0	125
4266	232	920	0	126
4269	232	920	0	126
4272	232	920	0	126
4275	232	920	0	128
4278	232	920	0	127
4281	232	920	0	128
4284	232	920	0	127
4287	232	920	0	126
4290	232	920	0	126
4293	232	920	0	126
4296	232	920	0	127
4299	232	920	0	128
4302	232	920	0	128
4305	232	920	0	128
4308	232	920	0	128
4311	232	920	0	129
4314	232	920	0	129
4317	232	920	0	129
4320	232	920	0	129
4323	232	920	0	128
4326	232	920	0	128
4329	232	920	0	129
4332	232	920	0	128
4335	233	920	0	128
4338	233	920	0	128
4341	233	920	0	127
4344	233	920	0	127
4347	233	920	0	128
4350	233	920	0	128
4353	233	920	0	127
4356	233	920	0	129
4359	233	920	0	128
4362	233	920	0	128
4365	233	920	0	127
4368	233	920	0	128
4371	233	920	0	128
4374	233	920	0	128
4377	233	920	0	127
4380	233	920	0	127
4383	232	920	0	128
4386	233	920	0	127
4389	233	920	0	128
4392	233	920	0	128
4395	233	920	0	127
4398	233	920	0	128
4401	233	920	0	128
4404	233	920	0	129
4407	233	920	0	129
4410	233	920	0	128
4413	233	920	0	129
4416	233	920	0	129
4419	233	920	0	129
4422	233	920	0	130
4425	233	920	0	129
4428	233	920	0	128
4431	233	920	0	129
4434	233	920	0	129
4437	233	920	0	129
4440	233	920	0	129
4443	233	920	0	129
4446	233	920	0	128
4449	233	920	0	129
4452	233	920	0	129
4455	233	920	0	129
4458	233	920	0	129
4461	233	920	0	129
4464	232	920	0	131
4467	233	920	0	129
4470	232	920	0	132
4473	233	920	0	130
4476	233	920	0	129
4479	233	920	0	130
4482	233	920	0	130
4485	233	920	0	130
4488	233	920	0	130
4491	233	920	0	129
4494	233	920	0	130
4497	233	920	0	129
4500	233	920	0	129
4503	233	920	0	130
4506	233	920	0	130
4509	233	920	0	130
4512	233	920	0	131
4515	233	920	0	130
4518	233	920	0	130
4521	233	920	0	131
4524	233	920	0	129
4527	233	920	0	129
4530	233	920	0	129
4533	233	920	0	130
4536	233	920	0	130
4539	233	920	0	129
4542	233	920	0	130
4545	233	920	0	130
4548	233	920	0	129
4551	233	920	0	130
4554	233	920	0	130
4557	233	920	0	130
4560	233	920	0	129
4563	233	920	0	130
4566	233	920	0	129
4569	233	920	0	130
4572	233	920	0	129
4575	233	920	0	130
4578	233	920	0	129
4581	233	920	0	129
4584	233	920	0	129
4587	233	920	0	130
4590	233	920	0	129
4593	233	920	0	129
4596	233	920	0	130
4599	233	920	0	130
4602	233	920	0	130
4605	233	920	0	129
4608	233	920	0	130
4611	233	920	0	130
4614	233	920	0	130
4617	233	920	0	129
4620	233	920	0	130
4623	233	920	0	129
4626	233	920	0	130
4629	233	920	0	129
4632	233	920	0	129
4635	233	920	0	129
4638	233	920	0	129
4641	233	920	0	129
4644	233	920	0	129
4647	233	920	0	129
4650	233	920	0	129
4653	233	920	0	129
4656	233	920	0	129
4659	233	920	0	129
4662	233	920	0	129
4665	233	920	0	129
4668	233	920	0	129
4671	233	920	0	129
4674	233	920	0	129
4677	233	920	0	129
4680	233	920	0	129
4683	233	920	0	129
4686	233	920	0	129
4689	233	920	0	128
4692	233	920	0	129
4695	233	920	0	130
4698	233	920	0	130
4701	233	920	0	130
4704	233	920	0	129
4707	233	920	0	130
4710	233	920	0	130
4713	233	920	0	129
4716	233	920	0	129
4719	233	920	0	129
4722	233	920	0	129
4725	233	920	0	130
4728	233	920	0	130
4731	233	920	0	130
4734	233	920	0	129
4737	233	920	0	130
4740	233	920	0	130
4743	233	920	0	130
4746	233	920	0	130
4749	233	920	0	130
4752	233	920	0	131
4755	233	920	0	131
4758	233	920	0	130
4761	233	920	0	130
4764	233	920	0	130
4767	233	920	0	130
4770	233	920	0	131
4773	233	920	0	131
4776	233	920	0	130
4779	233	920	0	130
4782	233	920	0	130
4785	233	920	0	130
4788	233	920	0	130
4791	233	920	0	131
4794	233	920	0	131
4797	233	920	0	131
4800	233	920	0	131
4803	233	920	0	131
4806	233	920	0	130
4809	233	920	0	131
4812	233	920	0	131
4815	233	920	0	131
4818	233	920	0	131
4821	233	920	0	131
4824	233	920	0	129
4827	233	920	0	129
4830	233	920	0	129
4833	233	920	0	129
4836	233	920	0	130
4839	233	920	0	130
4842	233	920	0	131
4845	233	920	0	130
4848	232	920	0	131
4851	232	920	0	131
4854	232	920	0	130
4857	232	920	0	132
4860	233	920	0	131
4863	232	920	0	132
4866	232	920	0	132
4869	232	920	0	132
4872	232	920	0	132
4875	232	920	0	131
4878	232	920	0	131
4881	232	920	0	132
4884	232	920	0	132
4887	232	920	0	132
4890	232	920	0	132
4893	232	920	0	133
4896	232	920	0	131
4899	232	920	0	132
4902	232	920	0	132
4905	232	920	0	133
4908	232	920	0	133
4911	232	920	0	133
4914	232	920	0	132
4917	232	920	0	132
4920	232	920	0	132
4923	232	919	0	132
4926	232	920	0	132
4929	232	919	0	131
4932	232	919	0	132
4935	232	919	0	132
4938	232	919	0	132
4941	232	919	0	132
4944	233	919	0	133
4947	232	919	0	133
4950	232	919	0	133
4953	232	919	0	133
4956	232	919	0	132
4959	232	919	0	132
4962	233	919	0	132
4965	233	919	0	133
4968	233	919	0	133
4971	233	919	0	134
4974	233	919	0	132
4977	233	919	0	132
4980	233	919	0	133
4983	233	919	0	133
4986	233	919	0	133
4989	233	919	0	131
4992	233	919	0	131
4995	233	919	0	130
4998	233	919	0	131
5001	233	919	0	131
5004	233	920	0	131
5007	233	919	0	131
5010	233	919	0	130
5013	233	919	0	132
5016	233	919	0	131
5019	233	920	0	131
5022	233	920	0	131
5025	233	920	0	130
5028	233	920	0	131
5031	233	919	0	132
5034	233	919	0	131
5037	233	919	0	131
5040	233	919	0	131
5043	233	919	0	131
5046	233	920	0	132
5049	233	920	0	132
5052	233	920	0	131
5055	233	920	0	131
5058	233	919	0	131
5061	233	920	0	131
5064	233	920	0	130
5067	233	920	0	131
5070	233	920	0	131
5073	233	920	0	131
5076	233	920	0	131
5079	233	920	0	131
5082	233	920	0	132
5085	233	920	0	132
5088	233	920	0	131
5091	233	920	0	131
5094	233	920	0	133
5097	233	920	0	131
5100	233	920	0	131
5103	233	920	0	131
5106	233	920	0	132
5109	233	920	0	132
5112	233	920	0	132
5115	233	920	0	132
5118	233	920	0	132
5121	233	920	0	132
5124	233	920	0	132
5127	233	920	0	132
5130	233	920	0	132
5133	233	920	0	132
5136	233	920	0	131
5139	233	920	0	132
5142	233	920	0	132
5145	233	920	0	131
5148	233	920	0	132
5151	233	920	0	132
5154	233	920	0	132
5157	233	920	0	132
5160	233	920	0	132
5163	233	920	0	132
5166	233	920	0	132
5169	233	920	0	132
5172	233	920	0	133
5175	233	920	0	133
5178	233	920	0	132
5181	233	920	0	133
5184	233	920	0	132
5187	233	920	0	133
5190	233	920	0	133
5193	233	920	0	133
5196	233	920	0	132
5199	233	920	0	132
5202	233	920	0	132
5205	233	920	0	132
5208	233	920	0	132
5211	233	920	0	132
5214	233	920	0	133
5217	233	920	0	133
5220	233	920	0	132
5223	233	920	0	132
5226	233	920	0	134
5229	233	920	0	133
5232	233	920	0	133
5235	233	920	0	133
5238	233	920	0	133
5241	233	920	0	133
5244	233	920	0	132
5247	233	920	0	132
5250	233	920	0	133
5253	233	920	0	132
5256	233	920	0	132
5259	233	920	0	132
5262	233	920	0	132
5265	233	920	0	132
5268	233	920	0	132
5271	233	920	0	132
5274	233	920	0	132
5277	233	920	0	132
5280	233	920	0	132
5283	233	920	0	132
5286	233	920	0	132
5289	233	920	0	132
5292	233	920	0	132
5295	233	920	0	132
5298	233	920	0	131
5301	233	920	0	131
5304	233	920	0	132
5307	233	920	0	132
5310	233	920	0	132
5313	233	920	0	132
5316	233	920	0	132
5319	233	920	0	132
5322	233	920	0	132
5325	233	920	0	133
5328	233	920	0	133
5331	233	920	0	133
5334	233	920	0	131
5337	233	920	0	132
5340	233	920	0	131
5343	233	920	0	131
5346	233	920	0	131
5349	233	920	0	131
5352	233	920	0	131
5355	233	920	0	131
5358	233	920	0	131
5361	233	920	0	132
5364	233	920	0	131
5367	233	920	0	130
5370	233	920	0	131
5373	233	920	0	131
5376	233	920	0	131
5379	233	920	0	131
5382	233	920	0	131
5385	233	920	0	130
5388	233	920	0	131
5391	233	920	0	131
5394	233	920	0	131
5397	233	920	0	131
5400	233	920	0	130
5403	233	920	0	132
5406	232	920	0	132
5409	231	920	0	133
5412	232	920	0	133
5415	232	920	0	134
5418	232	919	0	132
5421	232	919	0	130
5424	232	919	0	130
5427	232	920	0	130
5430	232	919	0	130
5433	231	920	0	132
5436	229	921	0	144
5439	226	921	0	155
5442	224	922	0	157
5445	225	920	0	158
5448	224	920	0	158
5451	223	919	0	157
5454	223	918	0	154
5457	224	918	0	154
5460	223	917	0	156
5463	224	919	0	157
5466	223	919	0	157
5469	223	919	0	158
5472	224	920	0	159
5475	223	922	0	156
5478	223	923	0	157
5481	223	924	0	159
5484	224	924	0	160
5487	223	925	0	159
5490	224	926	0	159
5493	224	926	0	160
5496	224	926	0	160
5499	224	925	0	158
5502	224	926	0	159
5505	225	926	0	160
5508	226	928	0	161
5511	226	928	0	160
5514	228	928	0	161
5517	229	929	0	164
5520	229	928	0	165
5523	229	928	0	165
5526	228	927	0	168
5529	227	927	0	164
5532	227	927	0	158
5535	225	925	0	155
5538	224	925	0	156
5541	224	926	0	155
5544	225	926	0	155
5547	224	925	0	156
5550	218	922	0	333
5553	224	925	0	155
5556	219	923	0	334
5559	216	921	0	333
5562	213	919	0	331
5565	213	919	0	331
5568	224	925	0	154
5571	224	925	0	155
5574	224	925	0	153
5577	224	925	0	154
5580	224	925	0	154
5583	219	923	0	334
5586	225	926	0	156
5589	226	927	0	156
5592	226	927	0	155
5595	226	928	0	158
5598	226	928	0	155
5601	226	929	0	156
5604	226	929	0	156
5607	226	929	0	156
5610	226	931	0	162
5613	228	932	0	171
5616	228	932	0	170
5619	230	932	0	171
5622	231	931	0	170
5625	231	931	0	168
5628	231	931	0	170
5631	231	931	0	168
5634	232	931	0	168
5637	232	931	0	166
5640	233	934	0	170
5643	233	934	0	171
5646	233	933	0	171
5649	233	933	0	171
5652	234	933	0	172
5655	234	932	0	180
5658	240	931	0	186
5661	241	930	0	190
5664	240	930	0	190
5667	239	931	0	186
5670	239	931	0	185
5673	240	930	0	184
5676	239	931	0	185
5679	238	930	0	186
5682	237	930	0	178
5685	236	930	0	178
5688	236	930	0	177
5691	236	931	0	176
5694	238	931	0	178
5697	238	931	0	179
5700	239	931	0	179
5703	241	931	0	178
5706	243	932	0	176
5709	244	932	0	176
5712	243	931	0	169
5715	244	931	0	171
5718	244	931	0	174
5721	244	931	0	176
5724	244	931	0	167
5727	245	931	0	167
5730	245	931	0	166
5733	245	932	0	162
5736	245	932	0	163
5739	244	933	0	162
5742	243	933	0	163
5745	243	934	0	160
5748	243	936	0	160
5751	243	936	0	161
5754	242	936	0	162
5757	243	934	0	159
5760	238	931	0	161
5763	245	933	0	158
5766	246	932	0	160
5769	246	932	0	160
5772	246	932	0	161
5775	247	932	0	160
5778	247	932	0	162
5781	248	932	0	161
5784	248	931	0	158
5787	248	931	0	158
5790	248	932	0	159
5793	247	933	0	158
5796	248	934	0	157
5799	248	935	0	155
5802	248	935	0	155
5805	248	936	0	155
5808	248	936	0	153
5811	249	937	0	150
5814	249	938	0	152
5817	249	938	0	152
5820	249	939	0	150
5823	249	939	0	151
5826	248	939	0	153
5829	249	939	0	154
5832	250	938	0	152
5835	252	938	0	158
5838	252	938	0	161
5841	253	938	0	161
5844	254	938	0	162
5847	255	937	0	162
5850	255	937	0	159
5862	256	936	0	159
5865	256	936	0	158
5868	256	936	0	159
5871	256	936	0	158
5874	256	936	0	160
5877	256	937	0	161
5880	256	936	0	161
5883	256	936	0	162
5886	256	936	0	163
5889	256	936	0	162
5892	256	936	0	161
5895	256	935	0	161
5898	256	935	0	160
5901	257	935	0	161
5904	257	936	0	161
5907	257	936	0	161
5910	257	936	0	160
5913	258	936	0	162
5916	258	936	0	161
5919	258	936	0	161
5922	258	936	0	160
5925	258	936	0	160
5928	258	936	0	160
5931	258	936	0	160
5934	257	936	0	160
5937	257	936	0	159
5940	257	936	0	160
5943	257	936	0	161
5946	257	935	0	160
5949	257	936	0	161
5952	257	936	0	159
5955	257	936	0	159
5958	257	936	0	160
5961	257	936	0	160
5964	257	936	0	160
5967	257	936	0	159
5970	257	936	0	159
5973	257	936	0	158
5976	257	936	0	159
5979	257	936	0	159
5982	257	936	0	159
5985	257	936	0	159
5988	257	936	0	160
5991	257	936	0	159
5994	257	936	0	160
5997	257	936	0	159
6000	257	936	0	159
6003	257	936	0	159
6006	258	936	0	159
[truncated: 994 more rows]
