# Supplementary material for: Markerless tracking of an entire honey bee colony
Source: Nat Commun. 2021 Mar 19;12:1733. doi: 10.1038/s41467-021-21769-1 (PMC7979864; doi:10.1038/s41467-021-21769-1)
Supplement: Supplementary file 4 — Description of Additional Supplementary Files [file 41467_2021_21769_MOESM4_ESM.zip › raw_source/fig_5_sup_fig_21_22/S1_trajectories/000723.txt]

0	1461	1226	0	196
3	1460	1226	0	197
6	1460	1226	0	198
9	1460	1226	0	197
12	1459	1227	0	197
15	1459	1227	0	198
18	1460	1227	0	199
21	1460	1227	0	200
24	1460	1227	0	200
27	1460	1227	0	200
30	1460	1227	0	200
33	1460	1227	0	200
36	1460	1227	0	199
39	1460	1227	0	199
42	1460	1227	0	199
45	1460	1227	0	198
48	1459	1227	0	199
51	1460	1227	0	200
54	1460	1227	0	200
57	1460	1227	0	200
60	1460	1227	0	200
63	1460	1227	0	199
66	1460	1227	0	197
69	1460	1227	0	197
72	1460	1227	0	198
75	1460	1227	0	197
78	1460	1227	0	197
81	1460	1227	0	196
84	1460	1227	0	196
87	1460	1227	0	198
90	1460	1227	0	197
93	1460	1227	0	196
96	1460	1227	0	197
99	1460	1227	0	198
102	1460	1227	0	199
105	1459	1227	0	197
108	1459	1227	0	198
111	1459	1227	0	197
114	1459	1227	0	198
117	1459	1227	0	197
120	1460	1226	0	201
123	1460	1226	0	202
126	1460	1225	0	203
129	1460	1225	0	206
132	1460	1225	0	205
135	1460	1225	0	206
138	1460	1225	0	206
141	1460	1225	0	206
144	1460	1225	0	207
147	1460	1225	0	206
150	1461	1225	0	205
153	1461	1225	0	204
156	1460	1225	0	205
159	1460	1225	0	203
162	1459	1225	0	203
165	1459	1226	0	204
168	1460	1226	0	202
171	1460	1226	0	201
174	1460	1226	0	201
177	1460	1226	0	202
180	1461	1226	0	201
183	1461	1226	0	201
186	1461	1226	0	202
189	1461	1226	0	201
192	1461	1226	0	201
195	1461	1226	0	200
198	1461	1226	0	200
201	1461	1226	0	200
204	1461	1226	0	201
207	1461	1226	0	202
210	1461	1226	0	202
213	1461	1226	0	202
216	1461	1226	0	201
219	1461	1226	0	200
222	1460	1226	0	202
225	1460	1226	0	202
228	1460	1226	0	202
231	1460	1226	0	202
234	1461	1226	0	200
237	1462	1226	0	200
240	1462	1226	0	201
243	1462	1226	0	201
246	1462	1226	0	202
249	1462	1226	0	202
252	1462	1226	0	201
255	1462	1226	0	200
258	1462	1226	0	200
261	1462	1226	0	199
264	1463	1226	0	201
267	1462	1226	0	200
270	1462	1226	0	200
273	1462	1226	0	201
276	1462	1226	0	200
279	1462	1226	0	200
282	1462	1226	0	202
285	1462	1226	0	201
288	1462	1226	0	201
291	1462	1226	0	201
294	1462	1226	0	202
297	1462	1226	0	201
300	1462	1227	0	201
303	1462	1227	0	202
306	1462	1227	0	201
309	1462	1227	0	202
312	1462	1226	0	201
315	1462	1227	0	201
318	1462	1226	0	200
321	1462	1226	0	200
324	1462	1226	0	200
327	1462	1226	0	200
330	1462	1226	0	200
333	1462	1227	0	200
336	1462	1227	0	200
339	1462	1227	0	200
342	1462	1227	0	201
345	1462	1227	0	201
348	1462	1227	0	202
351	1462	1227	0	202
354	1462	1227	0	202
357	1462	1227	0	203
360	1462	1226	0	203
363	1462	1226	0	206
366	1462	1226	0	204
369	1461	1226	0	204
372	1461	1226	0	204
375	1461	1227	0	204
378	1461	1227	0	205
381	1461	1226	0	206
384	1461	1226	0	207
387	1461	1226	0	206
390	1462	1226	0	206
393	1462	1226	0	206
396	1462	1226	0	208
399	1462	1226	0	208
402	1462	1226	0	207
405	1462	1226	0	208
408	1462	1226	0	208
411	1462	1226	0	208
414	1461	1226	0	209
417	1462	1226	0	208
420	1462	1226	0	207
423	1462	1226	0	209
426	1462	1226	0	209
429	1462	1226	0	209
432	1462	1226	0	209
435	1462	1226	0	210
438	1462	1226	0	210
441	1462	1226	0	209
444	1462	1226	0	210
447	1461	1225	0	211
450	1462	1225	0	211
453	1462	1225	0	211
456	1462	1225	0	211
459	1462	1225	0	211
462	1462	1225	0	211
465	1461	1225	0	210
468	1462	1225	0	211
471	1462	1225	0	210
474	1461	1225	0	210
477	1461	1225	0	210
480	1461	1225	0	210
483	1462	1225	0	209
486	1462	1225	0	209
489	1461	1225	0	210
492	1461	1225	0	211
495	1461	1225	0	211
498	1462	1225	0	211
501	1462	1225	0	210
504	1462	1225	0	211
507	1461	1225	0	210
510	1462	1225	0	211
513	1462	1225	0	211
516	1462	1225	0	211
519	1462	1225	0	211
522	1462	1225	0	210
525	1462	1225	0	210
528	1462	1225	0	211
531	1462	1225	0	211
534	1462	1225	0	209
537	1462	1225	0	209
540	1462	1225	0	210
543	1462	1225	0	211
546	1462	1225	0	211
549	1462	1225	0	211
552	1462	1225	0	211
555	1462	1225	0	209
558	1462	1225	0	210
561	1462	1225	0	211
564	1462	1225	0	211
567	1462	1226	0	212
570	1462	1225	0	212
573	1462	1225	0	211
576	1461	1225	0	210
579	1461	1225	0	210
582	1461	1225	0	210
585	1461	1225	0	210
588	1461	1225	0	211
591	1462	1225	0	210
594	1461	1225	0	209
597	1461	1225	0	210
600	1461	1225	0	210
603	1461	1225	0	211
606	1461	1225	0	211
609	1462	1225	0	210
612	1461	1225	0	210
615	1462	1225	0	211
618	1462	1225	0	211
621	1462	1225	0	212
624	1462	1225	0	211
627	1462	1225	0	212
630	1462	1225	0	212
633	1462	1226	0	211
636	1462	1226	0	213
639	1462	1225	0	212
642	1461	1225	0	214
645	1461	1226	0	214
648	1461	1226	0	214
651	1461	1225	0	214
654	1461	1226	0	213
657	1461	1226	0	215
660	1461	1226	0	215
663	1461	1225	0	213
666	1461	1225	0	213
669	1461	1226	0	212
672	1462	1225	0	214
675	1462	1225	0	214
678	1462	1225	0	213
681	1462	1225	0	213
684	1461	1225	0	213
687	1461	1225	0	213
690	1461	1225	0	213
693	1462	1225	0	212
696	1461	1225	0	213
699	1461	1225	0	214
702	1461	1225	0	213
705	1461	1225	0	215
708	1461	1224	0	213
711	1461	1224	0	213
714	1461	1224	0	214
717	1461	1224	0	214
720	1461	1224	0	213
723	1461	1224	0	214
726	1461	1224	0	212
729	1461	1224	0	212
732	1461	1224	0	212
735	1461	1224	0	211
738	1461	1224	0	211
741	1461	1224	0	211
744	1461	1224	0	212
747	1460	1224	0	212
750	1460	1224	0	212
753	1460	1224	0	214
756	1460	1225	0	215
759	1460	1225	0	216
762	1460	1225	0	216
765	1460	1225	0	217
768	1460	1225	0	216
771	1460	1225	0	216
774	1460	1224	0	216
777	1460	1224	0	214
780	1460	1224	0	215
783	1460	1224	0	214
786	1460	1224	0	214
789	1460	1224	0	214
792	1460	1224	0	213
795	1460	1224	0	214
798	1460	1224	0	216
801	1460	1224	0	214
804	1460	1224	0	214
807	1460	1224	0	213
810	1459	1224	0	213
813	1459	1224	0	213
816	1459	1224	0	213
819	1459	1224	0	214
822	1459	1224	0	214
825	1459	1223	0	217
828	1459	1223	0	218
831	1459	1223	0	220
834	1459	1223	0	220
837	1459	1223	0	220
840	1459	1223	0	220
843	1459	1223	0	219
846	1459	1223	0	217
849	1459	1223	0	219
852	1459	1223	0	218
855	1459	1223	0	219
858	1459	1223	0	218
861	1459	1223	0	218
864	1459	1223	0	215
867	1459	1224	0	215
870	1459	1224	0	214
873	1459	1224	0	212
876	1459	1224	0	210
879	1459	1225	0	209
882	1459	1225	0	208
885	1459	1225	0	210
888	1459	1225	0	210
891	1459	1225	0	211
894	1459	1225	0	211
897	1459	1225	0	211
900	1459	1225	0	210
903	1459	1225	0	211
906	1459	1225	0	210
909	1459	1225	0	211
912	1459	1225	0	213
915	1459	1225	0	214
918	1459	1225	0	213
921	1459	1225	0	213
924	1458	1224	0	213
927	1458	1224	0	213
930	1459	1224	0	212
933	1459	1224	0	212
936	1459	1224	0	211
939	1458	1224	0	210
942	1459	1224	0	210
945	1459	1224	0	210
948	1458	1224	0	208
951	1459	1224	0	206
954	1459	1224	0	206
957	1458	1224	0	207
960	1459	1224	0	206
963	1459	1225	0	206
966	1459	1225	0	206
969	1458	1225	0	209
972	1458	1225	0	207
975	1458	1226	0	206
978	1457	1226	0	206
981	1456	1227	0	203
984	1456	1229	0	205
987	1455	1229	0	206
990	1454	1230	0	206
993	1454	1230	0	206
996	1455	1229	0	204
999	1455	1229	0	204
1002	1455	1229	0	205
1005	1455	1229	0	206
1008	1455	1229	0	206
1011	1455	1229	0	205
1014	1455	1229	0	205
1017	1455	1229	0	205
1020	1455	1229	0	204
1023	1455	1229	0	203
1026	1455	1229	0	202
1029	1456	1230	0	203
1032	1456	1230	0	201
1035	1455	1230	0	201
1038	1456	1230	0	201
1041	1455	1230	0	201
1044	1455	1230	0	201
1047	1455	1230	0	201
1050	1455	1230	0	200
1053	1455	1230	0	200
1056	1455	1230	0	201
1059	1455	1230	0	201
1062	1455	1230	0	202
1065	1455	1230	0	202
1068	1456	1230	0	202
1071	1456	1230	0	202
1074	1455	1230	0	202
1077	1455	1230	0	203
1080	1455	1230	0	202
1083	1456	1230	0	203
1086	1456	1230	0	204
1089	1456	1230	0	204
1092	1456	1230	0	202
1095	1456	1230	0	202
1098	1456	1230	0	203
1101	1455	1230	0	202
1104	1456	1230	0	201
1107	1456	1230	0	203
1110	1456	1230	0	203
1113	1456	1230	0	203
1116	1456	1230	0	203
1119	1456	1230	0	203
1122	1456	1230	0	203
1125	1456	1230	0	203
1128	1455	1230	0	203
1131	1455	1230	0	203
1134	1455	1230	0	203
1137	1455	1231	0	203
1140	1455	1231	0	202
1143	1455	1231	0	203
1146	1455	1231	0	203
1149	1455	1230	0	203
1152	1456	1231	0	202
1155	1456	1231	0	201
1158	1456	1231	0	201
1161	1456	1231	0	202
1164	1455	1231	0	201
1167	1455	1231	0	201
1170	1455	1231	0	201
1173	1455	1231	0	201
1176	1455	1231	0	202
1179	1455	1231	0	202
1182	1455	1231	0	201
1185	1455	1230	0	200
1188	1455	1230	0	197
1191	1455	1230	0	197
1194	1455	1230	0	198
1197	1455	1230	0	196
1200	1455	1231	0	197
1203	1455	1231	0	197
1206	1455	1231	0	197
1209	1455	1231	0	197
1212	1455	1231	0	198
1215	1455	1230	0	199
1218	1455	1230	0	200
1221	1455	1230	0	199
1224	1455	1230	0	199
1227	1455	1231	0	200
1230	1455	1231	0	199
1233	1455	1230	0	199
1236	1455	1230	0	199
1239	1455	1230	0	197
1242	1455	1230	0	198
1245	1455	1230	0	198
1248	1455	1230	0	198
1251	1456	1230	0	197
1254	1456	1230	0	197
1257	1456	1230	0	198
1260	1456	1230	0	198
1263	1456	1230	0	199
1266	1456	1230	0	199
1269	1456	1230	0	200
1272	1456	1230	0	200
1275	1456	1230	0	200
1278	1456	1230	0	199
1281	1456	1230	0	199
1284	1455	1230	0	199
1287	1455	1230	0	199
1290	1455	1230	0	198
1293	1455	1230	0	199
1296	1455	1230	0	198
1299	1455	1230	0	198
1302	1455	1230	0	199
1305	1455	1230	0	199
1308	1455	1230	0	200
1311	1455	1230	0	201
1314	1455	1230	0	201
1317	1455	1230	0	201
1320	1455	1230	0	202
1323	1455	1230	0	201
1326	1455	1230	0	201
1329	1455	1230	0	201
1332	1455	1230	0	201
1335	1455	1230	0	202
1338	1455	1230	0	202
1341	1455	1230	0	201
1344	1455	1230	0	201
1347	1455	1230	0	201
1350	1455	1230	0	201
1353	1455	1230	0	201
1356	1456	1230	0	202
1359	1456	1230	0	202
1362	1455	1231	0	202
1365	1456	1231	0	201
1368	1456	1231	0	202
1371	1456	1231	0	201
1374	1456	1230	0	200
1377	1456	1230	0	201
1380	1456	1230	0	201
1383	1456	1230	0	201
1386	1456	1231	0	201
1389	1456	1231	0	202
1392	1456	1231	0	201
1395	1456	1231	0	202
1398	1456	1230	0	201
1401	1456	1231	0	200
1404	1456	1231	0	200
1407	1456	1231	0	200
1410	1456	1231	0	202
1413	1456	1230	0	201
1416	1456	1231	0	200
1419	1456	1230	0	200
1422	1456	1231	0	201
1425	1456	1231	0	201
1428	1456	1231	0	201
1431	1456	1231	0	201
1434	1456	1231	0	200
1437	1456	1231	0	200
1440	1456	1231	0	200
1443	1456	1231	0	200
1446	1456	1231	0	200
1449	1456	1231	0	200
1452	1456	1231	0	201
1455	1456	1231	0	201
1458	1456	1231	0	201
1461	1456	1230	0	200
1464	1456	1231	0	200
1467	1456	1230	0	200
1470	1457	1231	0	201
1473	1456	1231	0	200
1476	1456	1230	0	201
1479	1457	1230	0	201
1482	1457	1230	0	201
1485	1457	1230	0	201
1488	1457	1230	0	202
1491	1457	1230	0	202
1494	1456	1230	0	202
1497	1456	1231	0	202
1500	1456	1231	0	204
1503	1456	1231	0	203
1506	1457	1231	0	203
1509	1457	1231	0	204
1512	1457	1231	0	205
1515	1457	1231	0	206
1518	1457	1231	0	207
1521	1458	1231	0	209
1524	1459	1230	0	216
1527	1459	1229	0	217
1530	1459	1228	0	219
1533	1460	1228	0	216
1536	1460	1228	0	217
1539	1461	1227	0	217
1542	1462	1227	0	213
1545	1462	1227	0	213
1548	1462	1227	0	214
1551	1462	1228	0	215
1554	1462	1228	0	215
1557	1463	1228	0	217
1560	1462	1228	0	219
1563	1462	1228	0	219
1566	1462	1229	0	220
1569	1462	1229	0	220
1572	1462	1228	0	221
1575	1462	1228	0	221
1578	1462	1228	0	220
1581	1462	1229	0	221
1584	1462	1228	0	221
1587	1462	1228	0	221
1590	1462	1229	0	220
1593	1462	1229	0	220
1596	1463	1229	0	222
1599	1462	1229	0	223
1602	1463	1228	0	223
1605	1462	1229	0	220
1608	1464	1228	0	220
1611	1464	1228	0	220
1614	1464	1228	0	216
1617	1463	1228	0	214
1620	1463	1228	0	214
1623	1463	1228	0	214
1626	1463	1228	0	214
1629	1464	1228	0	213
1632	1464	1228	0	213
1635	1465	1228	0	213
1638	1464	1228	0	213
1641	1464	1229	0	212
1644	1464	1228	0	213
1647	1464	1228	0	213
1650	1464	1228	0	214
1653	1465	1228	0	218
1656	1465	1228	0	219
1659	1465	1228	0	219
1662	1465	1228	0	219
1665	1465	1227	0	219
1668	1466	1227	0	221
1671	1466	1226	0	223
1674	1465	1226	0	226
1677	1465	1226	0	229
1680	1465	1225	0	230
1683	1465	1225	0	231
1686	1466	1225	0	230
1689	1466	1225	0	229
1692	1466	1224	0	229
1695	1466	1224	0	227
1698	1466	1224	0	227
1701	1466	1224	0	227
1704	1467	1224	0	227
1707	1467	1223	0	226
1710	1467	1223	0	224
1713	1467	1223	0	226
1716	1467	1223	0	225
1719	1467	1223	0	226
1722	1467	1223	0	226
1725	1467	1223	0	226
1728	1467	1223	0	225
1731	1467	1223	0	227
1734	1467	1223	0	226
1737	1467	1223	0	225
1740	1467	1223	0	226
1743	1466	1223	0	227
1746	1467	1223	0	227
1749	1467	1223	0	227
1752	1467	1223	0	227
1755	1467	1223	0	227
1758	1467	1223	0	227
1761	1467	1223	0	227
1764	1467	1223	0	228
1767	1467	1223	0	227
1770	1467	1223	0	228
1773	1467	1223	0	228
1776	1467	1223	0	228
1779	1466	1223	0	229
1782	1467	1223	0	229
1785	1467	1223	0	229
1788	1467	1223	0	230
1791	1467	1223	0	231
1794	1467	1223	0	231
1797	1467	1223	0	231
1800	1467	1223	0	230
1803	1467	1223	0	230
1806	1467	1224	0	229
1809	1467	1223	0	229
1812	1467	1224	0	229
1815	1467	1224	0	231
1818	1467	1224	0	231
1821	1467	1224	0	231
1824	1467	1224	0	231
1827	1467	1224	0	231
1830	1467	1224	0	231
1833	1467	1224	0	232
1836	1467	1224	0	232
1839	1467	1224	0	233
1842	1467	1225	0	233
1845	1467	1225	0	234
1848	1467	1225	0	235
1851	1468	1224	0	231
1854	1468	1223	0	232
1857	1468	1223	0	233
1860	1467	1222	0	231
1863	1467	1223	0	234
1866	1467	1222	0	234
1869	1467	1223	0	233
1872	1467	1223	0	233
1875	1468	1223	0	233
1878	1468	1222	0	231
1881	1468	1222	0	233
1884	1469	1221	0	234
1887	1470	1222	0	237
1890	1472	1221	0	240
1893	1474	1218	0	244
1896	1477	1215	0	248
1899	1477	1214	0	247
1902	1477	1214	0	246
1905	1478	1213	0	246
1908	1479	1213	0	249
1911	1479	1212	0	251
1914	1479	1211	0	252
1917	1478	1211	0	251
1920	1478	1211	0	252
1923	1478	1211	0	253
1926	1478	1211	0	252
1929	1478	1212	0	250
1932	1478	1212	0	250
1935	1478	1212	0	252
1938	1478	1211	0	252
1941	1479	1210	0	252
1944	1480	1209	0	251
1947	1480	1208	0	252
1950	1480	1208	0	252
1953	1480	1208	0	250
1956	1480	1208	0	253
1959	1481	1208	0	253
1962	1481	1208	0	253
1965	1481	1208	0	255
1968	1480	1208	0	255
1971	1481	1208	0	254
1974	1480	1208	0	255
1977	1480	1208	0	254
1980	1480	1208	0	255
1983	1481	1208	0	254
1986	1481	1208	0	253
1989	1480	1208	0	253
1992	1480	1208	0	253
1995	1480	1208	0	254
1998	1480	1208	0	254
2001	1480	1208	0	255
2004	1481	1208	0	254
2007	1480	1208	0	254
2010	1480	1207	0	255
2013	1481	1208	0	253
2016	1480	1208	0	253
2019	1481	1208	0	253
2022	1481	1208	0	253
2025	1481	1208	0	253
2028	1480	1208	0	253
2031	1480	1208	0	253
2034	1480	1208	0	253
2037	1480	1208	0	253
2040	1480	1208	0	254
2043	1480	1208	0	255
2046	1480	1208	0	254
2049	1480	1208	0	253
2052	1480	1208	0	254
2055	1480	1208	0	253
2058	1480	1208	0	253
2061	1480	1208	0	253
2064	1480	1208	0	254
2067	1480	1208	0	254
2070	1480	1208	0	254
2073	1480	1208	0	254
2076	1480	1208	0	252
2079	1480	1208	0	252
2082	1480	1208	0	253
2085	1480	1208	0	253
2088	1480	1208	0	251
2091	1480	1208	0	253
2094	1480	1208	0	251
2097	1480	1208	0	252
2100	1480	1208	0	252
2103	1480	1208	0	252
2106	1480	1208	0	252
2109	1480	1208	0	252
2112	1480	1208	0	252
2115	1480	1208	0	252
2118	1480	1208	0	252
2121	1480	1208	0	252
2124	1480	1208	0	252
2127	1480	1208	0	252
2130	1480	1208	0	252
2133	1480	1208	0	252
2136	1481	1207	0	255
2139	1482	1207	0	255
2142	1482	1207	0	257
2145	1482	1207	0	257
2148	1482	1207	0	257
2151	1482	1206	0	258
2154	1482	1206	0	257
2157	1482	1206	0	258
2160	1482	1206	0	257
2163	1482	1206	0	259
2166	1482	1206	0	259
2169	1482	1206	0	259
2172	1482	1206	0	259
2175	1482	1206	0	260
2178	1482	1206	0	260
2181	1482	1206	0	259
2184	1483	1205	0	260
2187	1483	1205	0	261
2190	1483	1205	0	260
2193	1483	1205	0	261
2196	1483	1205	0	260
2199	1483	1205	0	260
2202	1483	1205	0	260
2205	1483	1205	0	259
2208	1483	1205	0	260
2211	1483	1205	0	258
2214	1483	1205	0	259
2217	1483	1205	0	258
2220	1483	1205	0	259
2223	1483	1205	0	259
2226	1483	1205	0	259
2229	1483	1205	0	259
2232	1483	1205	0	259
2235	1483	1205	0	259
2238	1483	1205	0	259
2241	1483	1205	0	259
2244	1483	1205	0	258
2247	1483	1205	0	259
2250	1483	1205	0	259
2253	1483	1205	0	258
2256	1483	1205	0	259
2259	1483	1205	0	259
2262	1483	1205	0	259
2265	1483	1205	0	258
2268	1484	1204	0	257
2271	1484	1204	0	258
2274	1484	1204	0	258
2277	1484	1204	0	258
2280	1484	1204	0	258
2283	1484	1204	0	259
2286	1484	1204	0	259
2289	1484	1204	0	259
2292	1484	1204	0	258
2295	1484	1204	0	258
2298	1484	1204	0	259
2301	1484	1204	0	258
2304	1484	1204	0	259
2307	1484	1204	0	258
2310	1484	1204	0	258
2313	1484	1204	0	259
2316	1484	1204	0	259
2319	1484	1204	0	259
2322	1484	1204	0	258
2325	1484	1204	0	258
2328	1484	1204	0	258
2331	1484	1204	0	258
2334	1484	1204	0	258
2337	1484	1204	0	258
2340	1484	1204	0	257
2343	1484	1204	0	257
2346	1484	1204	0	257
2349	1484	1204	0	257
2352	1484	1204	0	257
2355	1484	1204	0	258
2358	1484	1204	0	258
2361	1484	1204	0	258
2364	1484	1204	0	258
2367	1484	1204	0	258
2370	1484	1204	0	258
2373	1484	1204	0	257
2376	1484	1204	0	256
2379	1484	1204	0	256
2382	1484	1204	0	256
2385	1484	1204	0	256
2388	1484	1204	0	257
2391	1484	1204	0	257
2394	1484	1204	0	257
2397	1484	1204	0	257
2400	1484	1204	0	256
2403	1484	1204	0	257
2406	1484	1204	0	256
2409	1484	1204	0	257
2412	1484	1204	0	256
2415	1484	1204	0	256
2418	1484	1204	0	256
2421	1484	1204	0	257
2424	1484	1204	0	257
2427	1484	1204	0	257
2430	1484	1204	0	257
2433	1484	1204	0	257
2436	1484	1204	0	258
2439	1484	1204	0	257
2442	1484	1204	0	256
2445	1484	1204	0	257
2448	1484	1204	0	257
2451	1484	1204	0	257
2454	1484	1204	0	258
2457	1484	1204	0	258
2460	1484	1204	0	257
2463	1484	1204	0	257
2466	1484	1204	0	257
2469	1484	1204	0	256
2472	1484	1204	0	256
2475	1484	1204	0	257
2478	1484	1204	0	256
2481	1484	1204	0	257
2484	1484	1204	0	256
2487	1484	1204	0	257
2490	1484	1204	0	256
2493	1484	1204	0	257
2496	1484	1204	0	259
2499	1483	1204	0	259
2502	1483	1204	0	259
2505	1483	1204	0	260
2508	1483	1204	0	259
2511	1483	1204	0	257
2514	1483	1204	0	257
2517	1483	1204	0	257
2520	1483	1204	0	258
2523	1483	1204	0	257
2526	1483	1204	0	257
2529	1483	1204	0	257
2532	1483	1204	0	259
2535	1483	1204	0	259
2538	1483	1204	0	258
2541	1483	1204	0	258
2544	1483	1204	0	258
2547	1483	1204	0	258
2550	1483	1204	0	258
2553	1483	1204	0	258
2556	1483	1204	0	259
2559	1483	1204	0	258
2562	1483	1204	0	258
2565	1483	1204	0	258
2568	1483	1204	0	258
2571	1483	1204	0	258
2574	1483	1204	0	258
2577	1483	1204	0	259
2580	1483	1204	0	258
2583	1483	1204	0	258
2586	1483	1204	0	258
2589	1483	1204	0	258
2592	1483	1204	0	258
2595	1483	1204	0	258
2598	1483	1204	0	258
2601	1483	1204	0	258
2604	1483	1204	0	258
2607	1483	1204	0	258
2610	1483	1204	0	257
2613	1483	1204	0	258
2616	1483	1204	0	258
2619	1483	1204	0	258
2622	1483	1204	0	258
2625	1483	1204	0	258
2628	1483	1204	0	257
2631	1483	1204	0	257
2634	1483	1204	0	258
2637	1483	1204	0	258
2640	1483	1204	0	258
2643	1483	1204	0	258
2646	1483	1204	0	258
2649	1483	1204	0	258
2652	1483	1204	0	258
2655	1483	1204	0	258
2658	1483	1204	0	258
2661	1483	1204	0	258
2664	1483	1204	0	258
2667	1483	1204	0	258
2670	1483	1204	0	258
2673	1483	1204	0	257
2676	1483	1204	0	258
2679	1483	1204	0	258
2682	1483	1204	0	258
2685	1483	1204	0	258
2688	1483	1204	0	258
2691	1483	1204	0	257
2694	1483	1205	0	257
2697	1483	1205	0	257
2700	1483	1204	0	257
2703	1483	1205	0	258
2706	1483	1204	0	259
2709	1483	1204	0	258
2712	1483	1204	0	258
2715	1483	1204	0	258
2718	1483	1204	0	258
2721	1483	1204	0	259
2724	1483	1204	0	258
2727	1483	1204	0	258
2730	1483	1205	0	259
2733	1483	1204	0	259
2736	1483	1205	0	259
2739	1483	1205	0	260
2742	1483	1204	0	259
2745	1483	1205	0	259
2748	1483	1205	0	259
2751	1483	1205	0	258
2754	1483	1205	0	260
2757	1483	1205	0	259
2760	1483	1204	0	261
2763	1483	1204	0	260
2766	1483	1204	0	260
2769	1483	1204	0	261
2772	1483	1204	0	260
2775	1483	1204	0	261
2778	1483	1205	0	261
2781	1483	1205	0	261
2784	1483	1205	0	262
2787	1483	1205	0	261
2790	1483	1204	0	261
2793	1483	1204	0	261
2796	1483	1205	0	262
2799	1483	1205	0	262
2802	1483	1205	0	261
2805	1483	1205	0	260
2808	1483	1205	0	260
2811	1482	1205	0	261
2814	1482	1205	0	261
2817	1482	1205	0	261
2820	1483	1205	0	261
2823	1483	1205	0	261
2826	1483	1205	0	262
2829	1483	1205	0	262
2832	1483	1205	0	262
2835	1483	1205	0	262
2838	1483	1205	0	261
2841	1483	1205	0	261
2844	1483	1205	0	262
2847	1483	1205	0	262
2850	1483	1205	0	262
2853	1483	1205	0	262
2856	1483	1205	0	260
2859	1483	1205	0	263
2862	1483	1205	0	262
2865	1483	1205	0	263
2868	1483	1205	0	263
2871	1483	1205	0	263
2874	1483	1205	0	263
2877	1483	1205	0	263
2880	1483	1204	0	262
2883	1483	1204	0	261
2886	1483	1205	0	261
2889	1483	1205	0	263
2892	1483	1206	0	263
2895	1483	1205	0	263
2898	1482	1205	0	263
2901	1482	1204	0	261
2904	1482	1204	0	260
2907	1481	1204	0	261
2910	1481	1204	0	262
2913	1481	1204	0	262
2916	1481	1204	0	262
2919	1481	1204	0	261
2922	1481	1204	0	260
2925	1482	1204	0	260
2928	1482	1204	0	260
2931	1482	1205	0	262
2934	1483	1205	0	260
2937	1483	1205	0	259
2940	1483	1205	0	259
2943	1483	1205	0	259
2946	1483	1205	0	260
2949	1483	1205	0	261
2952	1483	1206	0	259
2955	1483	1207	0	257
2958	1483	1207	0	257
2961	1484	1206	0	255
2964	1484	1206	0	256
2967	1484	1206	0	259
2970	1484	1206	0	258
2973	1485	1206	0	257
2976	1485	1206	0	257
2979	1485	1206	0	257
2982	1484	1206	0	258
2985	1484	1206	0	259
2988	1485	1205	0	258
2991	1485	1205	0	259
2994	1485	1205	0	259
2997	1485	1206	0	258
3000	1485	1205	0	258
3003	1485	1205	0	259
3006	1485	1205	0	258
3009	1485	1206	0	258
3012	1485	1206	0	258
3015	1485	1206	0	259
3018	1485	1206	0	261
3021	1485	1206	0	259
3024	1485	1206	0	259
3027	1485	1206	0	259
3030	1485	1206	0	260
3033	1485	1206	0	259
3036	1485	1206	0	258
3039	1485	1206	0	258
3042	1485	1206	0	256
3045	1485	1206	0	258
3048	1485	1206	0	258
3051	1485	1206	0	257
3054	1485	1208	0	258
3057	1485	1208	0	257
3060	1484	1208	0	257
3063	1484	1207	0	258
3066	1484	1207	0	258
3069	1484	1207	0	260
3072	1484	1206	0	260
3075	1484	1206	0	261
3078	1484	1206	0	260
3081	1484	1206	0	260
3084	1484	1206	0	260
3087	1484	1206	0	260
3090	1484	1207	0	261
3093	1484	1207	0	261
3096	1484	1207	0	259
3099	1484	1207	0	260
3102	1484	1206	0	261
3105	1483	1206	0	262
3108	1483	1205	0	262
3111	1483	1205	0	261
3114	1483	1205	0	262
3117	1483	1205	0	263
3120	1483	1205	0	262
3123	1483	1205	0	263
3126	1483	1205	0	263
3129	1483	1205	0	263
3132	1482	1205	0	263
3135	1482	1205	0	263
3138	1482	1205	0	264
3141	1482	1205	0	263
3144	1482	1205	0	263
3147	1482	1204	0	262
3150	1482	1204	0	261
3153	1482	1204	0	261
3156	1482	1204	0	262
3159	1482	1204	0	262
3162	1482	1204	0	262
3165	1482	1204	0	261
3168	1482	1204	0	261
3171	1482	1204	0	261
3174	1482	1205	0	262
3177	1482	1205	0	261
3180	1482	1204	0	261
3183	1482	1204	0	260
3186	1482	1204	0	260
3189	1482	1204	0	261
3192	1482	1204	0	261
3195	1482	1204	0	261
3198	1482	1205	0	261
3201	1482	1204	0	261
3204	1482	1204	0	260
3207	1482	1204	0	260
3210	1482	1204	0	261
3213	1482	1205	0	262
3216	1482	1205	0	262
3219	1482	1205	0	261
3222	1482	1205	0	261
3225	1482	1205	0	262
3228	1482	1205	0	262
3231	1481	1205	0	262
3234	1482	1205	0	262
3237	1482	1205	0	262
3240	1482	1205	0	262
3243	1482	1205	0	262
3246	1482	1205	0	262
3249	1482	1204	0	263
3252	1482	1204	0	263
3255	1482	1205	0	262
3258	1481	1205	0	262
3261	1481	1204	0	260
3264	1481	1204	0	261
3267	1481	1204	0	260
3270	1482	1204	0	260
3273	1481	1204	0	261
3276	1481	1204	0	260
3279	1481	1204	0	260
3282	1482	1204	0	259
3285	1481	1204	0	260
3288	1481	1204	0	259
3291	1481	1204	0	261
3294	1481	1204	0	260
3297	1481	1204	0	261
3300	1481	1204	0	261
3303	1481	1204	0	261
3306	1481	1204	0	261
3309	1481	1204	0	261
3312	1481	1204	0	261
3315	1481	1204	0	261
3318	1481	1204	0	262
3321	1481	1204	0	261
3324	1481	1204	0	262
3327	1481	1205	0	262
3330	1481	1204	0	263
3333	1481	1205	0	263
3336	1481	1204	0	263
3339	1481	1205	0	263
3342	1481	1204	0	263
3345	1481	1204	0	262
3348	1481	1204	0	262
3351	1481	1204	0	261
3354	1481	1204	0	264
3357	1481	1204	0	263
3360	1481	1204	0	262
3363	1481	1204	0	262
3366	1481	1204	0	263
3369	1481	1204	0	262
3372	1481	1204	0	262
3375	1481	1204	0	262
3378	1481	1204	0	262
3381	1481	1204	0	261
3384	1481	1204	0	260
3387	1481	1204	0	261
3390	1481	1204	0	261
3393	1481	1204	0	261
3396	1481	1204	0	261
3399	1480	1204	0	261
3402	1480	1204	0	261
3405	1480	1204	0	261
3408	1480	1204	0	260
3411	1480	1204	0	261
3414	1481	1204	0	261
3417	1481	1204	0	261
3420	1481	1204	0	261
3423	1481	1204	0	260
3426	1481	1204	0	261
3429	1481	1204	0	261
3432	1480	1204	0	262
3435	1480	1204	0	261
3438	1480	1204	0	262
3441	1479	1204	0	260
3444	1478	1204	0	258
3447	1478	1204	0	259
3450	1479	1203	0	257
3453	1479	1204	0	257
3456	1479	1203	0	258
3459	1479	1204	0	259
3462	1478	1204	0	260
3465	1478	1204	0	260
3468	1478	1204	0	260
3471	1478	1204	0	261
3474	1478	1204	0	261
3477	1478	1204	0	260
3480	1477	1205	0	261
3483	1477	1205	0	263
3486	1477	1205	0	263
3489	1477	1205	0	263
3492	1477	1205	0	264
3495	1478	1206	0	266
3498	1478	1206	0	266
3501	1478	1206	0	265
3504	1478	1206	0	265
3507	1477	1206	0	265
3510	1476	1206	0	264
3513	1476	1207	0	263
3516	1476	1207	0	259
3519	1475	1207	0	256
3522	1476	1206	0	252
3525	1475	1205	0	248
3528	1475	1205	0	247
3531	1475	1205	0	246
3534	1475	1205	0	247
3537	1475	1204	0	246
3540	1476	1204	0	247
3543	1477	1204	0	251
3546	1478	1203	0	254
3549	1478	1204	0	257
3552	1478	1204	0	258
3555	1479	1205	0	260
3558	1480	1204	0	260
3561	1480	1204	0	261
3564	1480	1204	0	261
3567	1480	1204	0	263
3570	1480	1204	0	263
3573	1480	1204	0	263
3576	1481	1204	0	263
3579	1481	1204	0	263
3582	1481	1204	0	264
3585	1481	1204	0	263
3588	1480	1204	0	262
3591	1480	1204	0	263
3594	1480	1204	0	263
3597	1480	1204	0	262
3600	1480	1204	0	262
3603	1480	1204	0	262
3606	1480	1204	0	263
3609	1480	1204	0	263
3612	1480	1204	0	262
3615	1480	1204	0	263
3618	1480	1203	0	262
3621	1480	1203	0	262
3624	1481	1203	0	262
3627	1481	1203	0	261
3630	1481	1203	0	261
3633	1481	1203	0	262
3636	1481	1203	0	262
3639	1481	1203	0	262
3642	1481	1203	0	261
3645	1481	1203	0	261
3648	1481	1203	0	262
3651	1480	1204	0	262
3654	1481	1203	0	262
3657	1480	1204	0	262
3660	1481	1204	0	262
3663	1481	1204	0	262
3666	1481	1204	0	262
3669	1481	1204	0	261
3672	1481	1204	0	261
3675	1481	1204	0	261
3678	1481	1204	0	262
3681	1480	1204	0	262
3684	1480	1204	0	261
3687	1480	1204	0	262
3690	1481	1204	0	262
3693	1481	1204	0	262
3696	1481	1204	0	262
3699	1481	1204	0	262
3702	1481	1204	0	262
3705	1480	1204	0	262
3708	1480	1204	0	262
3711	1480	1203	0	262
3714	1480	1204	0	262
3717	1480	1203	0	261
3720	1480	1203	0	262
3723	1480	1204	0	262
3726	1480	1203	0	261
3729	1480	1203	0	261
3732	1480	1203	0	261
3735	1480	1203	0	262
3738	1480	1203	0	262
3741	1480	1203	0	261
3744	1480	1204	0	263
3747	1480	1203	0	261
3750	1480	1203	0	261
3753	1480	1203	0	261
3756	1480	1203	0	261
3759	1480	1203	0	261
3762	1480	1204	0	261
3765	1480	1204	0	260
3768	1480	1204	0	260
3771	1480	1203	0	261
3774	1480	1203	0	261
3777	1480	1203	0	261
3780	1480	1203	0	261
3783	1480	1203	0	262
3786	1480	1203	0	261
3789	1480	1203	0	261
3792	1480	1203	0	262
3795	1480	1203	0	261
3798	1480	1203	0	262
3801	1480	1203	0	262
3804	1480	1203	0	261
3807	1480	1203	0	260
3810	1480	1203	0	260
3813	1480	1203	0	261
3816	1480	1203	0	261
3819	1480	1203	0	262
3822	1480	1203	0	261
3825	1480	1203	0	262
3828	1480	1203	0	262
3831	1480	1203	0	261
3834	1480	1203	0	262
3837	1480	1203	0	262
3840	1480	1203	0	262
3843	1480	1203	0	261
3846	1480	1203	0	262
3849	1480	1203	0	262
3852	1480	1203	0	263
3855	1480	1203	0	262
3858	1480	1203	0	263
3861	1480	1203	0	262
3864	1480	1203	0	262
3867	1480	1202	0	261
3870	1480	1203	0	262
3873	1480	1203	0	262
3876	1480	1203	0	262
3879	1480	1203	0	261
3882	1480	1203	0	261
3885	1480	1203	0	263
3888	1480	1203	0	263
3891	1480	1203	0	262
3894	1480	1203	0	262
3897	1480	1203	0	262
3900	1480	1203	0	262
3903	1480	1203	0	262
3906	1481	1203	0	262
3909	1481	1203	0	262
3912	1481	1203	0	262
3915	1480	1203	0	262
3918	1480	1203	0	262
3921	1481	1203	0	262
3924	1481	1203	0	261
3927	1481	1203	0	261
3930	1481	1203	0	261
3933	1480	1203	0	261
3936	1480	1203	0	260
3939	1480	1202	0	260
3942	1480	1202	0	260
3945	1480	1202	0	260
3948	1480	1202	0	260
3951	1480	1203	0	261
3954	1480	1202	0	260
3957	1480	1203	0	260
3960	1481	1202	0	260
3963	1481	1203	0	260
3966	1481	1202	0	260
3969	1481	1202	0	260
3972	1481	1203	0	260
3975	1481	1202	0	260
3978	1481	1203	0	260
3981	1481	1203	0	260
3984	1481	1203	0	261
3987	1481	1203	0	261
3990	1481	1203	0	260
3993	1480	1203	0	261
3996	1481	1203	0	261
3999	1480	1203	0	262
4002	1480	1203	0	261
4005	1480	1203	0	261
4008	1480	1203	0	262
4011	1480	1202	0	260
4014	1480	1203	0	261
4017	1480	1203	0	261
4020	1480	1203	0	261
4023	1480	1203	0	261
4026	1480	1203	0	261
4029	1480	1203	0	261
4032	1480	1203	0	261
4035	1480	1203	0	261
4038	1480	1203	0	261
4041	1481	1203	0	260
4044	1480	1203	0	261
4047	1481	1203	0	261
4050	1480	1203	0	261
4053	1480	1203	0	261
4056	1480	1203	0	261
4059	1480	1203	0	261
4062	1480	1203	0	261
4065	1480	1203	0	261
4068	1480	1203	0	261
4071	1480	1203	0	261
4074	1480	1203	0	261
4077	1480	1203	0	261
4080	1480	1203	0	261
4083	1480	1203	0	261
4086	1480	1203	0	262
4089	1480	1202	0	261
4092	1480	1203	0	261
4095	1480	1202	0	260
4098	1480	1203	0	261
4101	1480	1202	0	261
4104	1481	1202	0	261
4107	1480	1202	0	261
4110	1480	1202	0	261
4113	1480	1203	0	261
4116	1480	1203	0	261
4119	1480	1202	0	260
4122	1480	1202	0	259
4125	1480	1202	0	260
4128	1480	1202	0	261
4131	1480	1202	0	262
4134	1480	1202	0	261
4137	1480	1203	0	261
4140	1480	1202	0	261
4143	1480	1202	0	260
4146	1480	1202	0	261
4149	1480	1202	0	261
4152	1480	1202	0	261
4155	1480	1203	0	261
4158	1480	1202	0	261
4161	1480	1203	0	261
4164	1480	1203	0	261
4167	1480	1203	0	261
4170	1480	1202	0	261
4173	1480	1202	0	261
4176	1480	1202	0	261
4179	1480	1202	0	261
4182	1480	1202	0	261
4185	1480	1202	0	261
4188	1480	1202	0	260
4191	1480	1202	0	261
4194	1480	1202	0	262
4197	1480	1202	0	262
4200	1480	1202	0	261
4203	1480	1202	0	260
4206	1480	1202	0	261
4209	1480	1202	0	261
4212	1480	1202	0	260
4215	1480	1202	0	260
4218	1480	1202	0	260
4221	1480	1202	0	261
4224	1480	1202	0	260
4227	1480	1202	0	260
4230	1480	1202	0	260
4233	1480	1202	0	261
4236	1480	1202	0	260
4239	1480	1202	0	260
4242	1480	1202	0	260
4245	1480	1203	0	261
4248	1480	1203	0	261
4251	1480	1202	0	261
4254	1480	1203	0	261
4257	1480	1203	0	261
4260	1481	1202	0	260
4263	1480	1203	0	261
4266	1480	1203	0	262
4269	1480	1203	0	261
4272	1480	1203	0	261
4275	1480	1203	0	262
4278	1480	1203	0	261
4281	1480	1203	0	261
4284	1480	1203	0	261
4287	1480	1203	0	261
4290	1480	1202	0	260
4293	1480	1202	0	261
4296	1480	1202	0	261
4299	1480	1202	0	260
4302	1480	1202	0	260
4305	1480	1202	0	260
4308	1480	1202	0	261
4311	1480	1202	0	261
4314	1480	1203	0	260
4317	1480	1203	0	261
4320	1480	1202	0	261
4323	1480	1203	0	261
4326	1480	1203	0	261
4329	1480	1202	0	261
4332	1481	1202	0	261
4335	1481	1202	0	261
4338	1481	1202	0	261
4341	1481	1202	0	262
4344	1481	1202	0	262
4347	1480	1202	0	261
4350	1480	1202	0	261
4353	1480	1202	0	262
4356	1480	1202	0	262
4359	1480	1202	0	262
4362	1480	1202	0	262
4365	1480	1202	0	262
4368	1480	1202	0	262
4371	1481	1202	0	262
4374	1481	1202	0	263
4377	1481	1203	0	265
4380	1481	1203	0	264
4383	1481	1203	0	265
4386	1481	1203	0	265
4389	1481	1203	0	264
4392	1481	1203	0	264
4395	1481	1203	0	265
4398	1481	1203	0	264
4401	1481	1203	0	264
4404	1481	1203	0	265
4407	1481	1203	0	265
4410	1481	1203	0	265
4413	1481	1203	0	264
4416	1481	1203	0	264
4419	1481	1203	0	264
4422	1481	1203	0	264
4425	1481	1203	0	264
4428	1481	1203	0	263
4431	1481	1203	0	263
4434	1481	1203	0	263
4437	1481	1203	0	261
4440	1481	1203	0	263
4443	1481	1203	0	263
4446	1481	1203	0	263
4449	1481	1203	0	263
4452	1481	1203	0	263
4455	1481	1203	0	263
4458	1481	1203	0	264
4461	1481	1203	0	263
4464	1481	1203	0	263
4467	1481	1203	0	265
4470	1481	1203	0	265
4473	1481	1203	0	265
4476	1481	1203	0	264
4479	1481	1204	0	265
4482	1481	1204	0	264
4485	1481	1204	0	265
4488	1481	1203	0	264
4491	1481	1204	0	264
4494	1481	1203	0	264
4497	1481	1204	0	265
4500	1481	1204	0	265
4503	1481	1204	0	265
4506	1481	1203	0	265
4509	1481	1203	0	265
4512	1481	1203	0	263
4515	1481	1203	0	264
4518	1481	1203	0	264
4521	1481	1203	0	264
4524	1481	1203	0	264
4527	1481	1203	0	264
4530	1481	1203	0	264
4533	1481	1203	0	264
4536	1481	1203	0	264
4539	1481	1203	0	265
4542	1481	1203	0	265
4545	1481	1203	0	264
4548	1481	1203	0	264
4551	1481	1203	0	264
4554	1481	1203	0	264
4557	1481	1203	0	264
4560	1481	1203	0	264
4563	1481	1203	0	264
4566	1481	1203	0	264
4569	1481	1203	0	264
4572	1481	1203	0	264
4575	1481	1203	0	264
4578	1481	1203	0	264
4581	1481	1203	0	264
4584	1481	1203	0	265
4587	1481	1203	0	265
4590	1481	1203	0	265
4593	1481	1203	0	264
4596	1481	1203	0	264
4599	1481	1203	0	264
4602	1481	1203	0	264
4605	1481	1203	0	264
4608	1481	1203	0	264
4611	1481	1203	0	264
4614	1481	1204	0	264
4617	1480	1204	0	263
4620	1480	1203	0	263
4623	1480	1203	0	262
4626	1480	1204	0	262
4629	1480	1204	0	262
4632	1480	1204	0	261
4635	1480	1204	0	261
4638	1480	1203	0	262
4641	1480	1204	0	262
4644	1480	1204	0	261
4647	1480	1204	0	262
4650	1480	1204	0	262
4653	1480	1204	0	263
4656	1480	1204	0	263
4659	1480	1204	0	263
4662	1480	1204	0	263
4665	1480	1204	0	263
4668	1480	1204	0	263
4671	1480	1204	0	263
4674	1480	1204	0	262
4677	1480	1204	0	263
4680	1480	1204	0	263
4683	1480	1203	0	262
4686	1480	1203	0	262
4689	1480	1204	0	263
4692	1480	1203	0	262
4695	1480	1203	0	261
4698	1480	1203	0	261
4701	1480	1204	0	262
4704	1480	1204	0	263
4707	1480	1204	0	263
4710	1480	1204	0	263
4713	1480	1203	0	263
4716	1480	1203	0	263
4719	1480	1204	0	263
4722	1480	1204	0	262
4725	1480	1204	0	262
4728	1480	1204	0	261
4731	1480	1204	0	262
4734	1480	1204	0	262
4737	1480	1204	0	261
4740	1480	1204	0	262
4743	1479	1205	0	263
4746	1478	1205	0	264
4749	1477	1205	0	262
4752	1477	1206	0	264
4755	1477	1206	0	264
4758	1477	1207	0	265
4761	1477	1206	0	264
4764	1477	1206	0	263
4767	1477	1206	0	264
4770	1477	1206	0	263
4773	1477	1206	0	263
4776	1477	1206	0	262
4779	1477	1206	0	262
4782	1477	1206	0	262
4785	1477	1206	0	261
4788	1477	1206	0	261
4791	1477	1206	0	260
4794	1478	1206	0	260
4797	1478	1206	0	260
4800	1478	1206	0	261
4803	1478	1206	0	259
4806	1478	1206	0	260
4809	1478	1206	0	260
4812	1478	1206	0	261
4815	1478	1206	0	261
4818	1478	1206	0	260
4821	1478	1206	0	261
4824	1478	1206	0	259
4827	1478	1206	0	260
4830	1478	1206	0	260
4833	1478	1205	0	259
4836	1478	1205	0	260
4839	1478	1205	0	260
4842	1478	1205	0	261
4845	1478	1205	0	261
4848	1478	1205	0	261
4851	1478	1205	0	260
4854	1478	1205	0	261
4857	1478	1205	0	261
4860	1478	1205	0	261
4863	1478	1205	0	261
4866	1478	1205	0	261
4869	1478	1205	0	261
4872	1478	1205	0	261
4875	1478	1205	0	262
4878	1478	1205	0	262
4881	1478	1205	0	262
4884	1478	1205	0	262
4887	1478	1205	0	262
4890	1478	1205	0	262
4893	1478	1205	0	261
4896	1478	1205	0	261
4899	1478	1205	0	262
4902	1478	1205	0	262
4905	1478	1205	0	262
4908	1478	1205	0	261
4911	1478	1206	0	262
4914	1479	1205	0	262
4917	1479	1205	0	261
4920	1479	1205	0	262
4923	1479	1205	0	262
4926	1479	1205	0	262
4929	1479	1205	0	262
4932	1479	1205	0	261
4935	1479	1205	0	262
4938	1479	1205	0	262
4941	1479	1205	0	261
4944	1479	1205	0	261
4947	1479	1205	0	260
4950	1479	1205	0	261
4953	1479	1205	0	260
4956	1479	1205	0	261
4959	1479	1205	0	261
4962	1479	1205	0	262
4965	1479	1205	0	261
4968	1479	1205	0	261
4971	1479	1205	0	261
4974	1479	1205	0	261
4977	1479	1205	0	261
4980	1478	1205	0	262
4983	1478	1205	0	262
4986	1478	1204	0	261
4989	1478	1204	0	261
4992	1478	1204	0	261
4995	1479	1205	0	260
4998	1479	1205	0	260
5001	1478	1205	0	260
5004	1479	1205	0	260
5007	1478	1205	0	260
5010	1478	1205	0	261
5013	1479	1205	0	260
5016	1479	1205	0	260
5019	1479	1205	0	260
5022	1479	1205	0	259
5025	1478	1205	0	257
5028	1477	1207	0	261
5031	1476	1207	0	262
5034	1474	1207	0	263
5037	1474	1207	0	265
5040	1475	1208	0	267
5043	1475	1208	0	267
5046	1474	1208	0	270
5049	1474	1209	0	273
5052	1474	1209	0	277
5055	1475	1209	0	271
5058	1477	1210	0	270
5061	1475	1210	0	274
5064	1475	1209	0	276
5067	1474	1207	0	279
5070	1475	1207	0	281
5073	1475	1206	0	281
5076	1475	1207	0	280
5079	1475	1208	0	280
5082	1475	1208	0	279
5085	1475	1207	0	277
5088	1477	1207	0	276
5091	1478	1206	0	274
5094	1478	1205	0	274
5097	1478	1206	0	274
5100	1477	1207	0	273
5103	1477	1208	0	273
5106	1478	1208	0	272
5109	1479	1207	0	271
5112	1477	1210	0	269
5115	1476	1211	0	271
5118	1476	1212	0	271
5121	1476	1211	0	271
5124	1476	1211	0	269
5127	1475	1211	0	272
5130	1476	1211	0	268
5133	1478	1210	0	265
5136	1479	1208	0	268
5139	1478	1207	0	265
5142	1479	1205	0	267
5145	1479	1204	0	267
5148	1479	1204	0	267
5151	1478	1204	0	267
5154	1478	1204	0	268
5157	1477	1204	0	268
5160	1477	1204	0	267
5163	1477	1204	0	268
5166	1477	1204	0	268
5169	1477	1204	0	266
5172	1477	1204	0	267
5175	1477	1204	0	267
5178	1477	1204	0	268
5181	1478	1204	0	270
5184	1478	1203	0	270
5187	1477	1202	0	268
5190	1477	1202	0	268
5193	1477	1202	0	268
5196	1477	1201	0	268
5199	1477	1201	0	268
5202	1477	1201	0	268
5205	1477	1202	0	269
5208	1477	1201	0	269
5211	1477	1201	0	268
5214	1477	1202	0	268
5217	1476	1202	0	267
5220	1475	1203	0	271
5223	1474	1205	0	271
5226	1473	1206	0	269
5229	1474	1206	0	270
5232	1475	1205	0	267
5235	1475	1205	0	266
5238	1475	1204	0	265
5241	1476	1204	0	264
5244	1476	1204	0	264
5247	1476	1204	0	265
5250	1476	1204	0	266
5253	1476	1203	0	266
5256	1476	1204	0	263
5259	1475	1204	0	262
5262	1475	1203	0	260
5265	1475	1202	0	261
5268	1475	1202	0	260
5271	1475	1201	0	258
5274	1475	1203	0	255
5277	1474	1203	0	253
5280	1474	1204	0	252
5283	1473	1206	0	255
5286	1473	1207	0	256
5289	1473	1206	0	255
5292	1474	1206	0	249
5295	1474	1205	0	249
5298	1474	1204	0	249
5301	1473	1202	0	247
5304	1474	1200	0	248
5307	1476	1198	0	246
5310	1477	1196	0	242
5313	1479	1195	0	236
5316	1479	1194	0	233
5319	1481	1191	0	233
5322	1481	1190	0	232
5325	1482	1187	0	229
5328	1483	1187	0	228
5331	1483	1187	0	227
5334	1484	1186	0	224
5337	1484	1186	0	221
5340	1488	1185	0	225
5343	1493	1183	0	219
5346	1493	1184	0	221
5349	1493	1184	0	221
5352	1494	1183	0	215
5355	1494	1183	0	214
5358	1494	1182	0	216
5361	1494	1182	0	215
5364	1494	1183	0	214
5367	1494	1184	0	215
5370	1495	1183	0	214
5373	1495	1183	0	213
5376	1495	1182	0	211
5379	1495	1182	0	211
5382	1495	1182	0	216
5385	1493	1182	0	213
5388	1493	1182	0	214
5391	1493	1181	0	215
5394	1493	1181	0	215
5397	1492	1180	0	212
5400	1492	1181	0	214
5403	1492	1181	0	215
5406	1492	1182	0	214
5412	1492	1184	0	214
5415	1494	1184	0	214
5418	1496	1184	0	213
5421	1497	1185	0	215
5424	1501	1183	0	214
5427	1504	1181	0	214
5430	1505	1181	0	215
5433	1507	1180	0	209
5436	1508	1177	0	201
5439	1508	1178	0	200
5442	1507	1179	0	199
5445	1506	1180	0	198
5448	1505	1180	0	200
5451	1504	1181	0	200
5454	1504	1181	0	200
5457	1504	1181	0	199
5460	1503	1182	0	199
5463	1502	1182	0	201
5466	1500	1183	0	198
5469	1500	1183	0	197
5472	1500	1183	0	198
5475	1499	1183	0	197
5478	1499	1183	0	193
5481	1499	1184	0	196
5484	1498	1184	0	197
5487	1499	1184	0	196
5490	1499	1184	0	194
5493	1499	1183	0	192
5496	1501	1184	0	193
5499	1502	1184	0	195
5502	1504	1185	0	199
5505	1504	1185	0	201
5508	1505	1184	0	204
5511	1505	1183	0	207
5514	1504	1183	0	207
5517	1505	1182	0	208
5520	1505	1182	0	213
5523	1505	1182	0	213
5526	1505	1182	0	210
5529	1504	1183	0	211
5532	1504	1183	0	212
5535	1504	1183	0	215
5538	1505	1182	0	214
5541	1505	1181	0	213
5544	1505	1181	0	212
5547	1506	1182	0	213
5550	1506	1183	0	210
5553	1506	1183	0	209
5556	1506	1183	0	208
5559	1506	1184	0	206
5562	1506	1184	0	201
5565	1505	1183	0	199
5568	1504	1183	0	198
5571	1502	1184	0	198
5574	1501	1186	0	201
5577	1501	1187	0	200
5580	1501	1187	0	200
5583	1501	1187	0	202
5586	1500	1188	0	203
5589	1499	1188	0	200
5592	1498	1189	0	199
5595	1495	1191	0	204
5598	1494	1192	0	207
5601	1492	1193	0	208
5604	1491	1192	0	202
5607	1491	1193	0	210
5610	1491	1193	0	210
5613	1492	1193	0	211
5616	1493	1193	0	210
5619	1491	1194	0	208
5622	1490	1194	0	210
5625	1490	1194	0	207
5628	1489	1194	0	208
5631	1489	1195	0	209
5634	1489	1196	0	212
5637	1489	1197	0	213
5640	1488	1199	0	213
5643	1488	1199	0	214
5646	1488	1200	0	216
5649	1490	1200	0	217
5652	1491	1201	0	219
5655	1489	1202	0	216
5658	1488	1202	0	214
5661	1488	1202	0	216
5664	1487	1202	0	214
5667	1486	1202	0	215
5670	1486	1202	0	213
5673	1486	1202	0	214
5676	1486	1202	0	215
5679	1486	1202	0	215
5682	1486	1202	0	213
5685	1486	1202	0	213
5688	1486	1202	0	213
5691	1487	1201	0	213
5694	1487	1201	0	213
5697	1486	1201	0	213
5700	1486	1201	0	213
5703	1485	1202	0	212
5706	1484	1202	0	212
5709	1484	1201	0	212
5712	1484	1201	0	212
5715	1484	1202	0	215
5718	1483	1201	0	214
5721	1484	1201	0	217
5724	1485	1200	0	220
5727	1486	1199	0	224
5730	1486	1199	0	222
5733	1486	1198	0	221
5736	1486	1198	0	221
5739	1486	1198	0	219
5742	1485	1198	0	218
5745	1485	1198	0	218
5748	1485	1198	0	217
5751	1484	1198	0	219
5754	1485	1199	0	220
5757	1484	1199	0	220
5760	1484	1199	0	219
5763	1484	1199	0	220
5766	1484	1199	0	220
5769	1483	1199	0	225
5772	1480	1200	0	227
5775	1480	1201	0	234
5778	1480	1200	0	233
5781	1480	1199	0	231
5784	1479	1200	0	232
5787	1478	1200	0	236
5790	1477	1201	0	236
5793	1475	1202	0	239
5796	1476	1201	0	242
5799	1475	1201	0	246
5802	1473	1202	0	252
5805	1473	1201	0	261
5808	1475	1199	0	264
5811	1474	1199	0	262
5814	1474	1199	0	261
5817	1474	1198	0	262
5820	1474	1198	0	265
5823	1473	1198	0	266
5826	1473	1198	0	264
5829	1472	1198	0	263
5832	1472	1198	0	262
5835	1471	1199	0	260
5838	1471	1198	0	257
5841	1472	1198	0	255
5844	1471	1197	0	254
5847	1471	1197	0	252
5850	1471	1197	0	253
5853	1472	1197	0	252
5856	1471	1197	0	253
5859	1471	1199	0	251
5862	1471	1199	0	250
5865	1471	1200	0	250
5868	1471	1200	0	248
5871	1472	1201	0	244
5874	1471	1202	0	240
5877	1472	1203	0	242
5880	1473	1202	0	240
5883	1475	1199	0	239
5886	1475	1199	0	238
5889	1474	1200	0	236
5892	1474	1202	0	237
5895	1474	1202	0	236
5898	1474	1203	0	235
5901	1473	1205	0	232
5904	1472	1206	0	231
5907	1472	1206	0	232
5910	1473	1206	0	232
5913	1473	1205	0	235
5916	1473	1204	0	237
5919	1472	1202	0	239
5922	1472	1199	0	244
5925	1471	1197	0	249
5928	1471	1197	0	251
5931	1472	1197	0	249
5934	1471	1197	0	250
5937	1471	1197	0	249
5940	1471	1197	0	248
5943	1473	1196	0	248
5946	1473	1196	0	247
5949	1473	1196	0	247
5952	1473	1197	0	249
5955	1473	1197	0	249
5958	1473	1196	0	249
5961	1473	1196	0	248
5964	1472	1196	0	249
5967	1472	1197	0	249
5970	1472	1196	0	248
5973	1473	1197	0	248
5976	1472	1197	0	251
5979	1472	1197	0	249
5982	1472	1197	0	249
5985	1472	1198	0	250
5988	1471	1198	0	250
5991	1471	1198	0	250
5994	1471	1199	0	251
5997	1471	1200	0	250
6000	1471	1201	0	249
[truncated: 786 more rows]
