# Supplementary material for: Markerless tracking of an entire honey bee colony
Source: Nat Commun. 2021 Mar 19;12:1733. doi: 10.1038/s41467-021-21769-1 (PMC7979864; doi:10.1038/s41467-021-21769-1)
Supplement: Supplementary file 4 — Description of Additional Supplementary Files [file 41467_2021_21769_MOESM4_ESM.zip › raw_source/fig_5_sup_fig_21_22/S1_trajectories/000045.txt]

0	498	1441	0	321
3	500	1441	0	322
6	502	1443	0	321
9	502	1443	0	327
12	503	1442	0	332
15	501	1441	0	336
18	504	1441	0	339
21	503	1441	0	336
24	503	1440	0	342
27	504	1440	0	342
30	503	1440	0	343
33	503	1440	0	346
36	502	1440	0	347
39	500	1439	0	348
42	501	1440	0	348
45	501	1439	0	351
48	501	1439	0	355
51	501	1438	0	353
54	501	1438	0	355
57	501	1439	0	357
60	501	1439	0	0
63	501	1440	0	6
66	505	1438	0	10
69	505	1437	0	10
72	506	1437	0	8
75	507	1436	0	12
78	508	1436	0	15
81	509	1436	0	13
84	508	1437	0	12
87	507	1437	0	12
90	507	1436	0	10
93	506	1436	0	11
96	505	1436	0	6
99	503	1437	0	1
102	497	1438	0	356
105	497	1436	0	358
108	497	1436	0	357
111	497	1436	0	354
114	497	1435	0	353
117	497	1435	0	352
120	497	1434	0	353
123	498	1434	0	352
126	498	1434	0	349
129	497	1434	0	344
132	494	1434	0	341
135	494	1433	0	341
138	492	1432	0	339
141	493	1431	0	339
144	493	1431	0	339
147	493	1431	0	340
150	492	1430	0	336
153	491	1429	0	335
156	491	1430	0	334
159	490	1429	0	334
162	490	1428	0	335
165	491	1428	0	336
168	491	1427	0	337
171	491	1427	0	339
174	491	1427	0	340
177	490	1427	0	340
180	491	1427	0	338
183	492	1427	0	341
186	490	1427	0	342
189	491	1428	0	341
192	491	1427	0	337
195	491	1427	0	336
198	491	1427	0	338
201	490	1428	0	340
204	490	1427	0	334
207	490	1427	0	333
210	489	1426	0	329
213	488	1425	0	328
216	489	1425	0	330
219	488	1426	0	324
222	488	1426	0	316
225	489	1428	0	313
228	490	1427	0	312
231	489	1426	0	309
234	489	1426	0	309
237	490	1427	0	311
240	491	1428	0	307
243	491	1427	0	303
246	492	1427	0	299
249	493	1427	0	296
252	494	1428	0	296
255	496	1427	0	295
258	496	1427	0	296
261	496	1427	0	297
264	496	1426	0	298
267	496	1427	0	297
270	496	1426	0	297
273	498	1425	0	294
276	499	1426	0	288
279	498	1426	0	284
282	498	1425	0	286
285	497	1424	0	289
288	498	1426	0	289
291	499	1426	0	292
294	500	1426	0	293
297	500	1425	0	293
300	500	1424	0	289
303	500	1426	0	291
306	500	1425	0	294
309	498	1424	0	293
312	497	1423	0	288
315	496	1423	0	282
318	496	1424	0	279
321	495	1423	0	286
324	495	1423	0	286
327	495	1423	0	287
330	494	1422	0	287
333	494	1422	0	289
336	494	1422	0	289
339	493	1423	0	286
342	493	1423	0	285
345	492	1422	0	289
348	492	1423	0	285
351	491	1422	0	282
354	492	1423	0	280
357	492	1424	0	277
360	491	1423	0	274
363	490	1423	0	273
366	491	1424	0	272
369	491	1423	0	268
372	491	1423	0	271
375	492	1422	0	272
378	491	1422	0	270
381	492	1422	0	268
384	492	1422	0	266
387	492	1421	0	262
390	492	1421	0	256
393	493	1421	0	253
396	493	1421	0	275
399	493	1421	0	282
402	492	1421	0	286
405	493	1421	0	291
408	493	1422	0	293
411	494	1421	0	292
414	494	1422	0	296
417	493	1423	0	298
420	491	1424	0	288
423	491	1424	0	285
426	491	1424	0	281
429	490	1423	0	281
432	490	1422	0	282
435	490	1422	0	284
438	490	1423	0	279
441	490	1424	0	281
444	491	1424	0	281
447	491	1423	0	283
450	491	1422	0	281
453	491	1422	0	280
456	490	1421	0	278
459	490	1421	0	279
462	490	1421	0	280
465	491	1421	0	282
468	491	1421	0	283
471	491	1421	0	291
474	492	1422	0	289
477	491	1421	0	282
480	491	1422	0	279
483	492	1421	0	279
486	492	1421	0	275
489	492	1421	0	286
492	492	1421	0	283
495	492	1421	0	267
498	491	1421	0	272
501	491	1421	0	272
504	490	1420	0	271
507	490	1420	0	271
510	490	1420	0	271
513	490	1420	0	271
516	490	1420	0	271
519	490	1420	0	267
522	490	1420	0	270
525	491	1420	0	272
528	490	1420	0	267
531	491	1420	0	270
534	493	1420	0	277
537	492	1421	0	295
540	491	1421	0	284
543	491	1421	0	286
546	491	1421	0	286
549	490	1421	0	284
552	490	1421	0	280
555	490	1422	0	280
558	490	1422	0	279
561	490	1422	0	278
564	490	1422	0	276
567	490	1422	0	277
570	490	1422	0	279
573	490	1422	0	278
576	489	1422	0	276
579	489	1421	0	278
582	490	1421	0	279
585	490	1421	0	279
588	490	1421	0	277
591	490	1420	0	274
594	489	1420	0	276
597	489	1420	0	275
600	489	1420	0	275
603	489	1420	0	273
606	489	1420	0	270
609	489	1419	0	267
612	489	1418	0	265
615	489	1418	0	268
618	489	1419	0	271
621	489	1419	0	275
624	489	1418	0	275
627	489	1418	0	275
630	489	1418	0	274
633	489	1418	0	276
636	490	1419	0	277
639	489	1419	0	276
642	490	1419	0	277
645	490	1418	0	275
648	490	1419	0	275
651	489	1418	0	273
654	489	1419	0	274
657	489	1419	0	275
660	489	1420	0	276
663	489	1420	0	277
666	489	1420	0	275
669	489	1420	0	276
672	489	1419	0	277
675	489	1419	0	279
678	489	1420	0	279
681	489	1420	0	277
684	489	1420	0	277
687	489	1420	0	277
690	489	1420	0	276
693	489	1420	0	276
696	489	1420	0	279
699	489	1420	0	279
702	489	1420	0	281
705	489	1420	0	279
708	489	1420	0	280
711	489	1420	0	279
714	489	1420	0	281
717	489	1420	0	282
720	489	1421	0	282
723	490	1420	0	280
726	490	1420	0	280
729	489	1420	0	281
732	490	1420	0	283
735	490	1421	0	281
738	490	1421	0	283
741	490	1421	0	282
744	489	1420	0	282
747	489	1420	0	278
750	490	1420	0	278
753	489	1420	0	279
756	489	1420	0	279
759	489	1420	0	280
762	490	1420	0	280
765	489	1420	0	279
768	489	1420	0	278
771	490	1420	0	282
774	490	1420	0	278
777	489	1420	0	280
780	489	1420	0	279
783	490	1420	0	279
786	489	1420	0	279
789	490	1420	0	278
792	490	1420	0	278
795	490	1420	0	278
798	490	1421	0	280
801	490	1421	0	279
804	490	1420	0	279
807	490	1421	0	276
810	491	1420	0	275
813	491	1419	0	279
816	491	1419	0	281
819	491	1419	0	279
822	490	1420	0	277
825	490	1422	0	278
828	490	1422	0	280
831	490	1422	0	280
834	490	1422	0	276
837	490	1421	0	277
840	490	1421	0	277
843	490	1421	0	276
846	490	1421	0	278
849	490	1421	0	281
852	490	1421	0	278
855	491	1421	0	280
858	491	1420	0	280
861	491	1421	0	280
864	491	1421	0	280
867	491	1422	0	280
870	491	1422	0	278
873	491	1421	0	279
876	491	1422	0	282
879	491	1422	0	277
882	491	1422	0	280
885	490	1422	0	282
888	490	1422	0	280
891	490	1422	0	280
894	490	1421	0	281
897	490	1422	0	280
900	490	1421	0	281
903	490	1421	0	281
906	489	1421	0	282
909	490	1421	0	283
912	490	1421	0	282
915	489	1421	0	282
918	489	1421	0	280
921	490	1422	0	281
924	490	1421	0	280
927	489	1422	0	280
930	489	1421	0	279
933	489	1422	0	281
936	488	1422	0	282
939	488	1422	0	281
942	488	1422	0	281
945	488	1421	0	282
948	488	1421	0	280
951	488	1422	0	281
954	488	1422	0	281
957	488	1422	0	281
960	488	1422	0	277
963	488	1422	0	275
966	489	1422	0	277
969	489	1422	0	278
972	489	1421	0	278
975	490	1421	0	281
978	489	1421	0	280
981	490	1422	0	280
984	490	1423	0	277
987	490	1423	0	275
990	490	1424	0	274
993	489	1423	0	273
996	491	1421	0	276
999	492	1420	0	273
1002	494	1421	0	266
1005	495	1420	0	264
1008	495	1420	0	263
1011	495	1420	0	263
1014	496	1420	0	266
1017	496	1422	0	265
1020	498	1420	0	262
1023	499	1419	0	263
1026	500	1417	0	264
1029	500	1417	0	268
1032	501	1416	0	276
1035	501	1417	0	277
1038	500	1416	0	275
1041	502	1415	0	275
1044	502	1414	0	281
1047	503	1415	0	280
1050	504	1416	0	282
1053	503	1415	0	284
1056	501	1417	0	284
1059	501	1417	0	284
1062	500	1417	0	278
1065	501	1416	0	275
1068	500	1414	0	274
1071	500	1414	0	273
1074	501	1413	0	271
1077	501	1413	0	263
1080	501	1413	0	259
1083	501	1413	0	258
1086	504	1411	0	259
1089	505	1411	0	259
1092	506	1411	0	257
1095	506	1410	0	258
1098	506	1410	0	255
1101	506	1408	0	252
1104	505	1409	0	249
1107	504	1411	0	248
1110	505	1411	0	247
1113	505	1412	0	246
1116	505	1412	0	251
1119	505	1411	0	250
1122	506	1411	0	250
1125	506	1410	0	250
1128	506	1409	0	248
1131	506	1409	0	246
1134	506	1409	0	250
1137	507	1408	0	248
1140	507	1409	0	248
1143	507	1409	0	244
1146	507	1409	0	246
1149	507	1408	0	245
1152	507	1409	0	242
1155	506	1408	0	241
1158	506	1408	0	237
1161	506	1409	0	238
1164	506	1408	0	236
1167	504	1409	0	234
1170	504	1409	0	236
1173	503	1408	0	237
1176	502	1407	0	240
1179	501	1406	0	243
1182	502	1406	0	240
1185	502	1405	0	239
1188	501	1405	0	242
1191	499	1407	0	237
1194	499	1406	0	237
1197	500	1404	0	239
1200	500	1402	0	240
1203	500	1400	0	242
1206	500	1401	0	242
1209	500	1401	0	243
1212	498	1399	0	266
1215	497	1398	0	272
1218	499	1402	0	243
1221	499	1402	0	245
1224	499	1401	0	251
1227	499	1401	0	249
1230	500	1401	0	248
1233	500	1400	0	250
1236	500	1401	0	248
1239	500	1400	0	246
1242	500	1401	0	248
1245	501	1401	0	246
1248	500	1401	0	248
1251	501	1400	0	250
1254	498	1398	0	272
1257	500	1401	0	250
1260	501	1399	0	250
1263	502	1398	0	250
1266	500	1395	0	274
1269	502	1398	0	255
1272	502	1398	0	255
1275	501	1397	0	256
1278	501	1396	0	262
1281	502	1396	0	259
1284	502	1396	0	257
1287	502	1395	0	260
1290	502	1396	0	257
1293	502	1399	0	248
1296	502	1399	0	244
1299	501	1400	0	252
1302	501	1396	0	271
1305	501	1398	0	267
1308	501	1401	0	249
1311	501	1402	0	250
1314	500	1402	0	250
1317	500	1401	0	253
1320	498	1395	0	274
1323	504	1398	0	216
1326	504	1400	0	220
1329	500	1402	0	248
1332	499	1402	0	248
1335	500	1404	0	243
1338	499	1404	0	238
1341	501	1404	0	243
1344	500	1401	0	261
1347	499	1400	0	264
1350	498	1400	0	266
1353	499	1403	0	240
1356	498	1400	0	266
1359	498	1404	0	237
1362	497	1404	0	238
1365	498	1403	0	241
1368	497	1404	0	226
1371	497	1404	0	225
1374	496	1405	0	228
1377	495	1405	0	227
1380	495	1405	0	227
1383	495	1406	0	230
1386	495	1404	0	233
1389	493	1405	0	235
1392	493	1405	0	238
1395	493	1404	0	239
1398	492	1404	0	235
1401	491	1404	0	232
1404	492	1402	0	226
1407	481	1406	0	202
1410	491	1401	0	221
1413	490	1401	0	226
1416	492	1401	0	233
1419	491	1401	0	223
1422	491	1402	0	223
1425	490	1402	0	232
1428	491	1401	0	224
1431	490	1401	0	217
1434	490	1402	0	217
1437	489	1402	0	218
1440	488	1404	0	217
1443	488	1404	0	218
1446	488	1404	0	216
1449	488	1404	0	215
1452	489	1405	0	219
1455	488	1404	0	220
1458	489	1404	0	220
1461	488	1403	0	213
1464	489	1404	0	212
1467	489	1405	0	212
1470	487	1404	0	207
1473	487	1405	0	209
1476	486	1405	0	209
1479	485	1405	0	204
1482	485	1403	0	201
1485	485	1403	0	200
1488	485	1403	0	200
1491	483	1404	0	202
1494	484	1403	0	202
1497	484	1403	0	203
1500	484	1403	0	205
1503	485	1403	0	207
1506	485	1404	0	207
1509	485	1404	0	207
1512	485	1403	0	207
1515	484	1403	0	208
1518	485	1403	0	204
1521	485	1403	0	204
1524	483	1403	0	202
1527	484	1404	0	203
1530	484	1404	0	205
1533	484	1403	0	203
1536	484	1403	0	203
1539	483	1402	0	201
1542	483	1401	0	200
1545	481	1402	0	200
1548	481	1401	0	196
1551	480	1400	0	191
1554	481	1401	0	192
1557	479	1401	0	192
1560	478	1400	0	190
1563	478	1400	0	190
1566	478	1400	0	193
1569	478	1400	0	192
1572	479	1402	0	184
1575	479	1401	0	180
1578	480	1401	0	179
1581	482	1402	0	178
1584	482	1402	0	179
1587	482	1402	0	178
1590	483	1402	0	178
1593	482	1402	0	175
1596	482	1402	0	177
1599	481	1403	0	175
1602	481	1403	0	177
1605	480	1403	0	176
1608	480	1404	0	178
1611	481	1404	0	176
1614	480	1403	0	176
1617	480	1403	0	174
1620	480	1402	0	172
1623	481	1405	0	172
1626	480	1405	0	171
1629	482	1405	0	166
1632	484	1405	0	164
1635	483	1406	0	171
1638	479	1405	0	165
1641	478	1406	0	164
1644	478	1405	0	163
1647	478	1405	0	163
1650	478	1405	0	164
1653	480	1406	0	166
1656	480	1406	0	166
1659	480	1406	0	170
1662	479	1406	0	170
1665	480	1407	0	172
1668	480	1407	0	171
1671	479	1407	0	171
1674	479	1407	0	172
1677	479	1406	0	171
1680	480	1407	0	171
1683	481	1407	0	172
1686	481	1407	0	172
1689	482	1407	0	171
1692	482	1408	0	174
1695	483	1407	0	172
1698	483	1408	0	173
1701	484	1407	0	169
1704	485	1408	0	169
1707	485	1408	0	170
1710	485	1408	0	171
1713	486	1408	0	174
1716	486	1408	0	172
1719	486	1408	0	171
1722	486	1408	0	170
1725	487	1408	0	166
1728	488	1408	0	168
1731	488	1408	0	172
1734	488	1408	0	168
1737	489	1409	0	166
1740	489	1409	0	167
1743	489	1409	0	168
1746	489	1409	0	165
1749	488	1409	0	165
1752	488	1409	0	163
1755	489	1409	0	165
1758	489	1410	0	168
1761	489	1410	0	167
1764	489	1410	0	166
1767	489	1410	0	164
1770	489	1411	0	164
1773	490	1410	0	163
1776	490	1410	0	163
1779	490	1410	0	165
1782	490	1411	0	166
1785	490	1411	0	165
1788	490	1410	0	164
1791	490	1410	0	162
1794	490	1411	0	165
1797	490	1411	0	164
1800	490	1411	0	166
1803	490	1411	0	165
1806	490	1411	0	165
1809	490	1411	0	164
1812	489	1411	0	165
1815	490	1411	0	164
1818	489	1411	0	165
1821	490	1411	0	165
1824	490	1412	0	164
1827	490	1411	0	164
1830	489	1411	0	166
1833	489	1411	0	167
1836	490	1412	0	169
1839	490	1412	0	170
1842	491	1412	0	170
1845	490	1412	0	171
1848	490	1412	0	169
1851	490	1412	0	171
1854	490	1412	0	170
1857	490	1412	0	170
1860	490	1412	0	170
1863	491	1411	0	169
1866	489	1409	0	170
1869	488	1409	0	170
1872	488	1409	0	171
1875	486	1409	0	172
1878	487	1409	0	167
1881	485	1409	0	166
1884	485	1409	0	165
1887	486	1409	0	167
1890	485	1410	0	167
1893	486	1410	0	169
1896	485	1410	0	168
1899	485	1410	0	169
1902	486	1410	0	171
1905	486	1410	0	172
1908	486	1411	0	173
1911	486	1410	0	172
1914	486	1410	0	172
1917	486	1411	0	174
1920	486	1410	0	173
1923	486	1410	0	170
1926	486	1410	0	170
1929	486	1410	0	169
1932	486	1410	0	171
1935	487	1410	0	172
1938	487	1410	0	173
1941	488	1411	0	173
1944	488	1411	0	171
1947	488	1411	0	170
1950	488	1411	0	169
1953	488	1411	0	172
1956	488	1411	0	172
1959	488	1411	0	171
1962	488	1411	0	170
1965	488	1411	0	171
1968	488	1411	0	171
1971	488	1411	0	170
1974	489	1412	0	169
1977	488	1412	0	171
1980	489	1412	0	169
1983	489	1412	0	170
1986	489	1412	0	172
1989	489	1412	0	171
1992	489	1412	0	169
1995	489	1413	0	171
1998	490	1412	0	172
2001	490	1412	0	169
2004	490	1413	0	173
2007	490	1413	0	173
2010	490	1413	0	172
2013	490	1412	0	170
2016	490	1412	0	171
2019	490	1412	0	172
2022	490	1412	0	171
2025	490	1412	0	170
2028	491	1412	0	171
2031	490	1412	0	172
2034	490	1412	0	171
2037	490	1412	0	171
2040	491	1412	0	170
2043	490	1412	0	172
2046	491	1413	0	171
2049	491	1412	0	172
2052	491	1412	0	170
2055	491	1413	0	171
2058	491	1413	0	172
2061	491	1413	0	169
2064	491	1413	0	170
2067	491	1413	0	169
2070	491	1413	0	171
2073	491	1413	0	170
2076	491	1413	0	170
2079	491	1413	0	169
2082	491	1413	0	170
2085	491	1413	0	170
2088	491	1413	0	170
2091	491	1413	0	171
2094	491	1413	0	171
2097	491	1413	0	171
2100	491	1413	0	170
2103	491	1413	0	171
2106	491	1413	0	172
2109	491	1412	0	170
2112	491	1412	0	170
2115	491	1413	0	172
2118	491	1413	0	172
2121	491	1413	0	171
2124	491	1413	0	170
2127	491	1413	0	171
2130	491	1413	0	171
2133	491	1413	0	170
2136	491	1413	0	170
2139	491	1413	0	170
2142	491	1413	0	170
2145	491	1412	0	170
2148	491	1413	0	169
2151	490	1413	0	169
2154	491	1413	0	168
2157	490	1413	0	167
2160	490	1413	0	167
2163	491	1413	0	169
2166	491	1413	0	168
2169	491	1413	0	169
2172	491	1413	0	169
2175	490	1413	0	167
2178	490	1413	0	167
2181	490	1413	0	170
2184	490	1413	0	168
2187	491	1413	0	167
2190	491	1413	0	169
2193	491	1413	0	168
2196	491	1413	0	168
2199	491	1413	0	170
2202	491	1413	0	170
2205	491	1413	0	170
2208	491	1412	0	169
2211	488	1410	0	165
2214	487	1409	0	164
2217	486	1410	0	165
2220	486	1410	0	165
2223	485	1409	0	167
2226	485	1409	0	166
2229	484	1409	0	164
2232	484	1408	0	163
2235	484	1407	0	166
2238	484	1407	0	168
2241	483	1407	0	166
2244	483	1407	0	167
2247	483	1408	0	169
2250	483	1408	0	171
2253	483	1408	0	171
2256	483	1408	0	169
2259	483	1407	0	167
2262	482	1407	0	167
2265	481	1407	0	169
2268	481	1407	0	169
2271	481	1406	0	169
2274	481	1406	0	169
2277	481	1407	0	168
2280	482	1407	0	167
2283	482	1407	0	168
2286	482	1407	0	167
2289	484	1407	0	171
2292	484	1406	0	170
2295	485	1406	0	168
2298	485	1406	0	170
2301	483	1406	0	170
2304	483	1405	0	169
2307	483	1406	0	168
2310	483	1406	0	169
2313	483	1406	0	170
2316	483	1406	0	170
2319	482	1406	0	175
2322	483	1407	0	181
2325	483	1408	0	183
2328	483	1409	0	186
2331	481	1411	0	193
2334	481	1411	0	200
2337	481	1411	0	206
2340	480	1411	0	204
2343	480	1411	0	200
2346	481	1409	0	201
2349	481	1409	0	201
2352	481	1409	0	201
2355	482	1408	0	199
2358	482	1408	0	202
2361	482	1407	0	200
2364	483	1407	0	201
2367	484	1407	0	204
2370	484	1407	0	206
2373	484	1407	0	205
2376	483	1407	0	207
2379	483	1406	0	208
2382	484	1406	0	212
2385	484	1406	0	212
2388	482	1407	0	213
2391	480	1408	0	218
2394	481	1409	0	222
2397	480	1409	0	227
2400	481	1408	0	224
2403	482	1406	0	221
2406	482	1405	0	222
2409	482	1405	0	223
2412	482	1405	0	223
2415	482	1405	0	223
2418	481	1405	0	226
2421	481	1405	0	227
2424	480	1405	0	226
2427	480	1404	0	226
2430	479	1404	0	229
2433	480	1404	0	231
2436	479	1402	0	229
2439	479	1402	0	228
2442	478	1402	0	228
2445	477	1401	0	224
2448	476	1400	0	223
2451	476	1400	0	223
2454	475	1400	0	223
2457	476	1400	0	220
2460	475	1400	0	219
2463	475	1400	0	218
2466	476	1399	0	218
2469	476	1399	0	218
2472	475	1400	0	216
2475	475	1399	0	214
2478	473	1399	0	209
2481	473	1399	0	204
2484	472	1398	0	204
2487	472	1398	0	203
2490	472	1398	0	203
2493	473	1397	0	205
2496	473	1397	0	206
2499	475	1396	0	210
2502	475	1396	0	212
2505	475	1396	0	212
2508	475	1396	0	209
2511	475	1396	0	211
2514	474	1396	0	211
2517	475	1395	0	212
2520	473	1397	0	213
2523	474	1396	0	212
2526	474	1396	0	213
2529	474	1396	0	212
2532	473	1396	0	209
2535	474	1396	0	212
2538	474	1397	0	215
2541	474	1396	0	216
2544	474	1396	0	219
2547	474	1396	0	220
2550	474	1396	0	219
2553	475	1396	0	219
2556	475	1395	0	221
2559	477	1394	0	221
2562	476	1395	0	223
2565	477	1394	0	226
2568	477	1393	0	228
2571	478	1393	0	228
2574	478	1393	0	227
2577	478	1393	0	229
2580	477	1393	0	228
2583	477	1394	0	228
2586	477	1393	0	229
2589	477	1393	0	229
2592	477	1393	0	229
2595	477	1393	0	230
2598	476	1394	0	228
2601	477	1394	0	229
2604	477	1393	0	230
2607	477	1394	0	231
2610	477	1393	0	231
2613	477	1393	0	230
2616	477	1393	0	230
2619	477	1393	0	229
2622	477	1392	0	226
2625	477	1392	0	227
2628	478	1392	0	229
2631	477	1392	0	228
2634	478	1392	0	225
2637	478	1392	0	226
2640	478	1392	0	224
2643	478	1391	0	224
2646	479	1390	0	224
2649	479	1390	0	224
2652	479	1390	0	225
2655	480	1389	0	227
2658	479	1389	0	228
2661	478	1388	0	226
2664	477	1388	0	225
2667	476	1388	0	228
2670	477	1387	0	230
2673	478	1386	0	231
2676	477	1386	0	229
2679	477	1385	0	227
2682	477	1384	0	229
2685	476	1384	0	230
2688	476	1385	0	232
2691	475	1385	0	233
2694	475	1385	0	232
2697	476	1385	0	233
2700	477	1383	0	234
2703	477	1383	0	236
2706	476	1384	0	236
2709	475	1385	0	234
2712	476	1385	0	235
2715	475	1385	0	229
2718	476	1384	0	232
2721	476	1385	0	235
2724	476	1385	0	233
2727	476	1385	0	233
2730	476	1385	0	231
2733	476	1385	0	229
2736	476	1385	0	226
2739	477	1386	0	223
2742	476	1385	0	220
2745	477	1385	0	216
2748	477	1386	0	215
2751	478	1386	0	214
2754	478	1386	0	213
2757	477	1385	0	211
2760	477	1384	0	210
2763	477	1384	0	209
2766	477	1384	0	209
2769	477	1384	0	211
2772	477	1383	0	209
2775	477	1383	0	205
2778	475	1383	0	200
2781	474	1382	0	187
2784	476	1381	0	188
2787	476	1381	0	185
2790	477	1380	0	191
2793	479	1381	0	201
2796	478	1382	0	196
2799	478	1382	0	197
2802	479	1382	0	201
2805	478	1382	0	200
2808	479	1382	0	198
2811	479	1382	0	202
2814	479	1383	0	204
2817	478	1382	0	201
2820	478	1383	0	202
2823	478	1383	0	204
2826	479	1383	0	202
2829	479	1383	0	203
2832	479	1383	0	206
2835	469	1385	0	194
2838	479	1381	0	208
2841	481	1378	0	211
2844	483	1378	0	216
2847	482	1377	0	209
2850	482	1377	0	209
2853	483	1377	0	212
2856	483	1376	0	213
2859	483	1376	0	214
2862	483	1376	0	218
2865	483	1375	0	208
2868	485	1374	0	207
2871	484	1374	0	207
2874	484	1374	0	206
2877	484	1373	0	204
2880	485	1373	0	201
2883	485	1373	0	204
2886	485	1374	0	206
2889	485	1374	0	209
2892	484	1374	0	208
2895	484	1374	0	207
2898	483	1375	0	209
2901	485	1374	0	211
2904	486	1373	0	215
2907	487	1372	0	216
2910	486	1372	0	212
2913	486	1372	0	215
2916	485	1372	0	214
2919	485	1372	0	214
2922	485	1373	0	210
2925	483	1373	0	208
2928	484	1373	0	204
2931	486	1372	0	207
2934	486	1372	0	203
2937	485	1371	0	197
2940	484	1372	0	201
2943	485	1372	0	203
2946	483	1371	0	204
2949	481	1372	0	204
2952	482	1371	0	209
2955	481	1372	0	212
2958	482	1371	0	210
2961	482	1371	0	207
2964	481	1372	0	208
2967	482	1371	0	203
2970	481	1372	0	207
2973	482	1373	0	210
2976	481	1374	0	207
2979	482	1374	0	207
2982	482	1373	0	207
2985	482	1372	0	210
2988	482	1373	0	207
2991	481	1374	0	207
2994	481	1373	0	212
2997	482	1372	0	214
3000	483	1372	0	211
3003	483	1372	0	206
3006	483	1372	0	208
3009	484	1371	0	203
3012	486	1372	0	204
3015	484	1371	0	201
3018	485	1370	0	199
3021	485	1370	0	200
3024	487	1370	0	201
3027	488	1369	0	199
3030	488	1369	0	203
3033	488	1368	0	194
3036	489	1368	0	193
3039	490	1368	0	189
3042	490	1368	0	192
3045	491	1367	0	190
3048	491	1367	0	190
3051	492	1366	0	187
3054	492	1366	0	189
3057	492	1366	0	186
3060	492	1366	0	187
3063	492	1366	0	188
3066	493	1366	0	189
3069	492	1365	0	186
3072	493	1365	0	190
3075	493	1365	0	193
3078	492	1364	0	192
3081	493	1364	0	190
3084	493	1363	0	191
3087	493	1363	0	189
3090	494	1363	0	188
3093	493	1363	0	190
3096	493	1363	0	191
3099	494	1363	0	189
3102	494	1362	0	184
3105	494	1362	0	183
3108	497	1362	0	186
3111	497	1360	0	181
3114	497	1359	0	177
3117	499	1358	0	173
3120	497	1358	0	170
3123	498	1358	0	167
3126	498	1359	0	167
3129	499	1360	0	164
3132	499	1360	0	160
3135	499	1359	0	155
3138	498	1360	0	151
3141	498	1361	0	150
3144	495	1361	0	153
3147	495	1362	0	152
3150	495	1365	0	150
3153	499	1368	0	147
3156	499	1369	0	148
3159	498	1368	0	148
3162	498	1369	0	148
3165	497	1369	0	151
3168	497	1369	0	151
3171	497	1370	0	150
3174	496	1370	0	148
3177	497	1371	0	152
3180	498	1371	0	150
3183	497	1371	0	148
3186	497	1371	0	151
3189	496	1370	0	149
3192	496	1370	0	148
3195	496	1371	0	149
3198	495	1372	0	151
3201	496	1372	0	149
3204	496	1373	0	151
3207	497	1374	0	150
3210	497	1374	0	151
3213	497	1374	0	152
3216	497	1374	0	152
3219	497	1374	0	152
3222	496	1374	0	151
3225	497	1373	0	153
3228	497	1374	0	153
3231	496	1374	0	152
3234	496	1374	0	151
3237	497	1374	0	154
3240	497	1374	0	154
3243	497	1372	0	157
3246	498	1372	0	158
3249	498	1372	0	155
3252	499	1372	0	154
3255	501	1370	0	157
3258	499	1368	0	158
3261	499	1369	0	154
3264	499	1371	0	152
3267	498	1370	0	148
3270	498	1370	0	147
3273	497	1370	0	146
3276	497	1370	0	145
3279	496	1369	0	142
3282	495	1368	0	145
3285	496	1369	0	147
3288	495	1370	0	150
3291	495	1371	0	154
3294	496	1370	0	154
3297	496	1368	0	147
3300	497	1368	0	142
3303	497	1367	0	137
3306	497	1369	0	141
3309	496	1371	0	144
3312	495	1368	0	142
3315	496	1367	0	136
3318	496	1368	0	138
3321	496	1367	0	141
3324	496	1368	0	144
3327	495	1371	0	147
3330	495	1371	0	147
3333	493	1371	0	144
3336	492	1371	0	139
3339	493	1372	0	140
3342	492	1371	0	141
3345	492	1372	0	140
3348	493	1372	0	141
3351	493	1372	0	140
3354	494	1372	0	141
3357	495	1373	0	138
3360	496	1371	0	127
3363	497	1371	0	122
3366	497	1371	0	122
3369	498	1371	0	120
3372	498	1371	0	119
3375	498	1370	0	114
3378	499	1372	0	113
3381	499	1373	0	116
3384	499	1373	0	114
3387	500	1374	0	116
3390	501	1375	0	118
3393	500	1375	0	116
3396	501	1375	0	120
3399	500	1375	0	117
3402	500	1375	0	116
3405	500	1376	0	114
3408	500	1376	0	117
3411	500	1377	0	118
3414	500	1375	0	116
3417	500	1375	0	113
3420	500	1376	0	115
3423	502	1377	0	115
3426	502	1377	0	117
3429	503	1376	0	117
3432	504	1377	0	117
3435	504	1377	0	119
3438	506	1379	0	116
3441	506	1380	0	117
3444	506	1380	0	116
3447	508	1381	0	117
3450	508	1382	0	117
3453	508	1381	0	118
3456	507	1381	0	114
3459	507	1382	0	116
3462	506	1381	0	114
3465	505	1379	0	109
3468	505	1380	0	108
3471	504	1380	0	102
3474	503	1381	0	103
3477	503	1381	0	105
3480	503	1380	0	109
3483	503	1380	0	109
3486	503	1382	0	104
3489	502	1380	0	105
3492	503	1382	0	112
3495	503	1386	0	115
3498	504	1389	0	116
3501	504	1389	0	114
3504	503	1390	0	110
3507	503	1391	0	110
3510	503	1392	0	110
3513	503	1391	0	104
3516	504	1391	0	100
3519	504	1391	0	100
3522	504	1392	0	103
3525	504	1392	0	103
3528	504	1392	0	103
3531	504	1393	0	101
3534	504	1393	0	102
3537	505	1393	0	102
3540	504	1393	0	103
3543	504	1393	0	105
3546	505	1394	0	105
3549	504	1394	0	102
3552	505	1395	0	103
3555	505	1395	0	107
3558	505	1395	0	105
3561	505	1395	0	107
3564	506	1396	0	110
3567	505	1396	0	111
3570	505	1396	0	109
3573	505	1395	0	109
3576	505	1395	0	109
3579	505	1395	0	107
3582	505	1395	0	111
3585	505	1396	0	108
3588	505	1396	0	111
3591	505	1396	0	110
3594	506	1395	0	108
3597	506	1395	0	109
3600	506	1396	0	109
3603	506	1395	0	107
3606	507	1394	0	110
3609	507	1394	0	111
3612	505	1393	0	116
3615	505	1394	0	114
3618	505	1396	0	114
3621	506	1394	0	118
3624	506	1391	0	114
3627	505	1390	0	109
3630	505	1390	0	108
3633	505	1389	0	109
3636	506	1389	0	108
3639	506	1391	0	109
3642	506	1391	0	113
3645	505	1391	0	115
3648	504	1391	0	122
3651	503	1389	0	130
3654	502	1388	0	132
3657	502	1388	0	137
3660	503	1389	0	146
3663	503	1389	0	147
3666	503	1389	0	146
3669	502	1389	0	149
3672	501	1389	0	157
3675	501	1390	0	158
3678	502	1390	0	168
3681	502	1390	0	171
3684	502	1391	0	174
3687	502	1391	0	172
3690	502	1391	0	174
3693	503	1391	0	178
3696	504	1391	0	176
3699	505	1391	0	176
3702	505	1390	0	177
3705	506	1390	0	174
3708	507	1389	0	175
3711	507	1389	0	173
3714	509	1389	0	174
3717	508	1389	0	175
3720	508	1389	0	173
3723	508	1388	0	169
3726	509	1391	0	175
3729	505	1392	0	174
3732	504	1393	0	173
3735	502	1394	0	176
3738	503	1395	0	178
3741	504	1396	0	177
3744	504	1396	0	179
3747	504	1396	0	176
3750	505	1396	0	176
3753	505	1396	0	175
3756	505	1397	0	174
3759	505	1397	0	179
3762	505	1398	0	182
3765	505	1398	0	183
3768	503	1399	0	187
3771	503	1399	0	188
3774	502	1398	0	190
3777	502	1398	0	188
3780	503	1398	0	187
3783	504	1395	0	181
3786	504	1394	0	180
3789	505	1394	0	180
3792	504	1392	0	176
3795	505	1392	0	179
3798	505	1392	0	181
3801	505	1393	0	184
3804	504	1393	0	182
3807	505	1392	0	183
3810	505	1391	0	189
3813	505	1391	0	189
3816	503	1390	0	194
3819	502	1391	0	196
3822	503	1391	0	197
3825	502	1391	0	193
3828	503	1391	0	189
3831	501	1389	0	185
3834	503	1389	0	182
3837	505	1388	0	187
3840	505	1388	0	185
3843	505	1388	0	184
3846	506	1388	0	182
3849	506	1388	0	182
3852	505	1388	0	187
3855	504	1389	0	191
3858	502	1390	0	196
3861	502	1390	0	197
3864	502	1391	0	197
3867	502	1391	0	197
3870	501	1392	0	198
3873	499	1392	0	199
3876	499	1390	0	197
3879	501	1387	0	187
3882	503	1386	0	189
3885	503	1387	0	189
3888	502	1389	0	195
3891	503	1389	0	199
3894	500	1392	0	202
3897	499	1393	0	206
3900	496	1397	0	211
3903	496	1396	0	212
3906	494	1398	0	218
3909	495	1399	0	222
3912	495	1400	0	222
3915	494	1401	0	226
3918	496	1402	0	231
3921	496	1403	0	235
3924	496	1404	0	243
3927	497	1405	0	246
3930	498	1406	0	253
3933	500	1407	0	255
3936	502	1401	0	264
3939	503	1402	0	263
3942	503	1403	0	262
3945	503	1401	0	262
3948	504	1399	0	261
3951	504	1400	0	264
3954	506	1399	0	262
3957	507	1399	0	265
3960	509	1398	0	266
3963	510	1399	0	266
3966	510	1399	0	268
3969	510	1399	0	268
3972	511	1399	0	268
3975	511	1399	0	269
3978	511	1398	0	267
3981	511	1398	0	269
3984	512	1398	0	271
3987	511	1397	0	268
3990	512	1396	0	269
3993	512	1396	0	270
3996	512	1395	0	268
3999	512	1394	0	267
4002	512	1394	0	267
4005	513	1396	0	266
4008	512	1396	0	264
4011	513	1395	0	263
4014	513	1396	0	260
4017	513	1396	0	257
4020	513	1396	0	257
4023	515	1396	0	262
4026	515	1395	0	262
4029	515	1395	0	268
4032	516	1395	0	270
4035	516	1394	0	268
4038	516	1396	0	270
4041	518	1395	0	276
4044	518	1394	0	277
4047	518	1395	0	276
4050	517	1395	0	275
4053	517	1394	0	278
4056	518	1395	0	278
4059	518	1396	0	282
4062	518	1396	0	286
4065	518	1395	0	290
4068	518	1394	0	290
4071	517	1394	0	291
4074	518	1394	0	292
4077	517	1393	0	290
4080	517	1393	0	290
4083	516	1393	0	292
4086	517	1393	0	294
4089	517	1392	0	294
4092	516	1392	0	293
4095	516	1391	0	294
4098	516	1391	0	295
4101	516	1392	0	294
4104	515	1391	0	294
4107	514	1392	0	293
4110	514	1393	0	290
4113	513	1392	0	289
4116	513	1391	0	289
4119	513	1391	0	289
4122	513	1390	0	293
4125	514	1391	0	294
4128	515	1390	0	305
4131	514	1389	0	309
4134	514	1389	0	310
4137	514	1388	0	313
4140	514	1387	0	318
4143	514	1387	0	317
4146	513	1385	0	317
4149	513	1383	0	323
4152	515	1381	0	334
4155	517	1380	0	339
4158	516	1380	0	340
4161	516	1380	0	338
4164	516	1379	0	338
4167	516	1379	0	340
4170	514	1378	0	338
4173	514	1378	0	338
4176	515	1378	0	340
4179	514	1378	0	340
4182	515	1378	0	340
4185	515	1378	0	340
4188	513	1377	0	337
4191	512	1378	0	338
4194	512	1378	0	341
4197	511	1378	0	341
4200	511	1378	0	342
4203	512	1379	0	343
4206	512	1379	0	342
4209	513	1379	0	345
4212	513	1379	0	345
4215	513	1380	0	344
4218	512	1380	0	343
4221	511	1380	0	342
4224	511	1381	0	344
4227	510	1382	0	338
4230	510	1382	0	337
4233	509	1381	0	334
4236	509	1383	0	329
4239	509	1383	0	330
4242	509	1385	0	334
4245	509	1384	0	331
4248	509	1385	0	328
4251	510	1385	0	329
4254	509	1385	0	327
4257	509	1386	0	322
4260	508	1387	0	320
4263	508	1388	0	320
4266	509	1388	0	319
4269	507	1388	0	318
4272	507	1388	0	317
4275	506	1388	0	315
4278	506	1387	0	313
4281	507	1387	0	315
4284	507	1387	0	314
4287	507	1387	0	310
4290	508	1387	0	315
4293	508	1387	0	315
4296	508	1386	0	316
4299	508	1386	0	316
4302	508	1386	0	314
4305	508	1386	0	314
4308	508	1386	0	315
4311	508	1387	0	314
4314	508	1387	0	314
4317	507	1387	0	310
4320	506	1388	0	307
4323	505	1387	0	304
4326	505	1388	0	302
4329	504	1387	0	299
4332	504	1388	0	299
4335	504	1388	0	297
4338	504	1388	0	297
4341	504	1388	0	298
4344	504	1388	0	300
4347	505	1388	0	301
4350	505	1388	0	302
4353	505	1388	0	301
4356	505	1388	0	305
4359	506	1388	0	311
4362	506	1387	0	312
4365	507	1388	0	314
4368	507	1388	0	313
4371	507	1388	0	313
4374	509	1389	0	311
4377	509	1389	0	311
4380	510	1389	0	313
4383	510	1390	0	315
4386	511	1390	0	315
4389	510	1390	0	316
4392	510	1391	0	317
4395	510	1390	0	318
4398	511	1391	0	317
4401	511	1390	0	315
4404	511	1390	0	315
4407	510	1390	0	314
4410	511	1390	0	312
4413	510	1390	0	315
4416	510	1391	0	315
4419	510	1392	0	315
4422	511	1392	0	315
4425	511	1392	0	315
4428	511	1392	0	314
4431	511	1392	0	313
4434	511	1392	0	314
4437	511	1392	0	313
4440	511	1393	0	314
4443	511	1393	0	313
4446	510	1393	0	311
4449	510	1393	0	311
4452	510	1393	0	311
4455	510	1394	0	310
4458	510	1394	0	310
4461	509	1393	0	309
4464	509	1394	0	310
4467	509	1393	0	309
4470	509	1393	0	309
4473	509	1393	0	308
4476	509	1393	0	309
4479	509	1393	0	311
4482	509	1393	0	311
4485	509	1394	0	308
4488	509	1394	0	302
4491	509	1395	0	302
4494	509	1394	0	304
4497	508	1394	0	304
4500	506	1394	0	303
4503	506	1394	0	302
4506	505	1393	0	305
4509	505	1392	0	304
4512	504	1393	0	305
4515	505	1393	0	303
4518	505	1393	0	302
4521	505	1392	0	303
4524	507	1391	0	310
4527	507	1389	0	315
4530	507	1388	0	317
4533	508	1388	0	319
4536	508	1388	0	327
4539	507	1388	0	329
4542	507	1389	0	327
4545	506	1389	0	332
4548	505	1389	0	335
4551	505	1390	0	337
4554	502	1390	0	340
4557	499	1391	0	343
4560	497	1390	0	342
4563	496	1390	0	345
4566	495	1391	0	347
4569	496	1392	0	343
4572	497	1393	0	340
4575	497	1394	0	337
4578	496	1396	0	338
4581	496	1396	0	336
4584	496	1397	0	334
4587	496	1397	0	332
4590	494	1397	0	331
4593	494	1397	0	328
4596	493	1398	0	328
4599	493	1398	0	331
4602	493	1398	0	332
4605	493	1398	0	336
4608	493	1398	0	336
4611	494	1398	0	336
4614	493	1399	0	337
4617	493	1399	0	333
4620	491	1398	0	334
4623	488	1399	0	332
4626	490	1401	0	329
4629	488	1402	0	324
4632	488	1402	0	321
4635	488	1402	0	319
4638	488	1401	0	318
4641	492	1399	0	316
4644	491	1397	0	313
4647	489	1396	0	311
4650	487	1394	0	309
4653	487	1392	0	307
4656	486	1391	0	309
4659	486	1390	0	310
4662	485	1390	0	312
4665	485	1390	0	310
4668	485	1391	0	311
4671	485	1391	0	311
4674	485	1391	0	312
4677	484	1391	0	313
4680	483	1391	0	301
4683	484	1392	0	296
4686	484	1392	0	286
4689	484	1391	0	285
4692	483	1390	0	284
4695	483	1389	0	287
4698	483	1389	0	288
4701	483	1389	0	287
4704	482	1389	0	287
4707	482	1387	0	289
4710	482	1387	0	289
4713	483	1388	0	289
4716	483	1388	0	290
4719	484	1388	0	293
4722	483	1387	0	295
4725	484	1387	0	296
4728	483	1387	0	296
4731	483	1387	0	296
4734	484	1387	0	296
4737	485	1388	0	297
4740	486	1387	0	295
4743	485	1387	0	297
4746	486	1386	0	295
4749	490	1387	0	294
4752	491	1386	0	294
4755	493	1386	0	304
4758	493	1385	0	303
4761	493	1384	0	303
4764	494	1385	0	297
4767	495	1385	0	292
4770	494	1384	0	293
4773	494	1385	0	291
4776	493	1385	0	290
4779	492	1383	0	288
4782	493	1382	0	289
4785	493	1384	0	289
4788	492	1384	0	287
4791	493	1384	0	288
4794	493	1384	0	289
4797	493	1383	0	289
4800	493	1382	0	288
4803	494	1383	0	287
4806	493	1382	0	286
4809	494	1382	0	286
4812	490	1378	0	307
4815	493	1381	0	289
4818	494	1381	0	286
4821	493	1380	0	289
4824	493	1381	0	286
4827	493	1381	0	285
4830	492	1381	0	285
4833	493	1382	0	284
4836	492	1381	0	288
4839	492	1381	0	288
4842	492	1382	0	290
4845	491	1381	0	293
4848	491	1381	0	293
4851	492	1381	0	293
4854	492	1380	0	296
4857	492	1379	0	300
4860	492	1379	0	303
4863	492	1379	0	313
4866	491	1379	0	317
4869	490	1378	0	319
4872	490	1378	0	319
4875	488	1377	0	318
4878	487	1374	0	318
4881	485	1372	0	318
4884	487	1371	0	325
4887	488	1370	0	327
4890	488	1369	0	328
4893	489	1368	0	328
4896	491	1368	0	324
4899	494	1368	0	328
4902	496	1366	0	338
4905	496	1367	0	340
4908	498	1368	0	343
4911	498	1368	0	343
4914	499	1368	0	346
4917	499	1369	0	351
4920	498	1369	0	351
4923	498	1369	0	349
4926	498	1370	0	350
4929	496	1370	0	351
4932	496	1370	0	358
4935	494	1371	0	2
4938	492	1371	0	0
4941	493	1372	0	4
4944	494	1374	0	8
4947	494	1375	0	14
4950	492	1377	0	19
4953	491	1377	0	21
4956	490	1377	0	20
4959	492	1378	0	18
4962	493	1378	0	23
4965	492	1379	0	22
4968	493	1379	0	20
4971	489	1381	0	18
4974	487	1383	0	20
4977	485	1383	0	20
4980	485	1383	0	18
4983	486	1383	0	19
4986	484	1384	0	19
4989	484	1384	0	21
4992	483	1383	0	21
4995	482	1383	0	22
4998	482	1383	0	22
5001	481	1382	0	22
5004	481	1382	0	23
5007	479	1383	0	25
5010	477	1383	0	24
5013	477	1383	0	24
5016	477	1382	0	27
5019	478	1382	0	26
5022	477	1382	0	28
5025	478	1382	0	28
5028	480	1380	0	29
5031	480	1380	0	22
5034	479	1380	0	11
5037	478	1380	0	11
5040	479	1379	0	9
5043	480	1379	0	6
5046	481	1378	0	0
5049	482	1379	0	357
5052	484	1379	0	356
5055	487	1380	0	351
5058	488	1380	0	349
5061	488	1379	0	345
5064	488	1379	0	344
5067	489	1379	0	342
5070	489	1379	0	338
5073	488	1379	0	334
5076	488	1379	0	326
5079	487	1380	0	323
5082	487	1379	0	321
5085	486	1380	0	319
5088	487	1382	0	311
5091	487	1383	0	304
5094	485	1384	0	297
5097	485	1384	0	297
5100	484	1385	0	300
5103	483	1385	0	305
5106	482	1385	0	308
5109	481	1384	0	309
5112	480	1383	0	308
5115	480	1383	0	309
5118	480	1384	0	308
5121	479	1384	0	308
5124	479	1384	0	309
5127	479	1382	0	309
5130	479	1383	0	301
5133	481	1385	0	295
5136	480	1384	0	288
5139	480	1383	0	283
5142	480	1385	0	274
5145	479	1385	0	269
5148	479	1383	0	268
5151	479	1381	0	263
5154	479	1381	0	261
5157	478	1379	0	258
5160	478	1380	0	254
5163	478	1380	0	250
5166	478	1380	0	250
5169	479	1379	0	251
5172	479	1379	0	249
5175	480	1377	0	245
5178	480	1378	0	244
5181	480	1377	0	241
5184	480	1380	0	245
5187	478	1382	0	245
5190	478	1381	0	236
5193	478	1381	0	236
5196	478	1380	0	240
5199	478	1381	0	239
5202	478	1382	0	243
5205	478	1382	0	248
5208	478	1382	0	246
5211	479	1382	0	244
5214	478	1381	0	243
5217	478	1381	0	244
5220	479	1382	0	249
5223	480	1383	0	250
5226	480	1383	0	249
5229	481	1384	0	250
5232	482	1384	0	251
5235	481	1384	0	252
5238	482	1384	0	252
5241	482	1384	0	251
5244	482	1384	0	250
5247	481	1383	0	250
5250	481	1384	0	250
5253	481	1384	0	247
5256	480	1384	0	247
5259	480	1384	0	246
5262	480	1383	0	247
5265	480	1382	0	246
5268	480	1382	0	245
5271	480	1381	0	244
5274	480	1381	0	243
5277	479	1381	0	244
5280	479	1381	0	244
5283	480	1381	0	244
5286	480	1381	0	243
5289	480	1381	0	243
5292	479	1382	0	244
5295	479	1382	0	243
5298	479	1383	0	243
5301	479	1381	0	243
5304	478	1381	0	241
5307	478	1381	0	243
5310	478	1381	0	241
5313	477	1381	0	245
5316	477	1380	0	246
5319	476	1380	0	245
5322	476	1380	0	246
5325	476	1380	0	245
5328	476	1379	0	243
5331	476	1380	0	245
5334	475	1380	0	244
5337	475	1380	0	244
5340	474	1380	0	245
5343	474	1380	0	241
5346	474	1380	0	241
5349	475	1378	0	245
5352	474	1377	0	245
5355	474	1377	0	244
5358	474	1378	0	243
5361	474	1379	0	241
5364	474	1380	0	237
5367	474	1379	0	236
5370	474	1379	0	234
5373	472	1379	0	238
5376	472	1379	0	231
5379	473	1379	0	232
5382	472	1377	0	233
5385	474	1376	0	244
5388	474	1375	0	240
5391	474	1374	0	240
5394	473	1373	0	231
5397	472	1373	0	226
5400	470	1374	0	222
5403	471	1372	0	217
5406	470	1372	0	215
5409	470	1372	0	215
5412	471	1372	0	217
5415	471	1372	0	217
5418	471	1372	0	217
5421	470	1372	0	218
5424	471	1371	0	216
5427	470	1371	0	213
5430	470	1371	0	208
5433	469	1371	0	207
5436	468	1370	0	206
5439	467	1370	0	203
5442	467	1370	0	207
5445	466	1370	0	201
5448	467	1368	0	198
5451	469	1367	0	189
5454	469	1366	0	186
5457	469	1366	0	187
5460	470	1366	0	188
5463	470	1365	0	188
5466	470	1365	0	185
5469	471	1365	0	185
5472	470	1365	0	183
5475	470	1366	0	184
5478	469	1365	0	186
5481	470	1365	0	187
5484	472	1364	0	187
5487	472	1364	0	193
5490	473	1362	0	187
5493	474	1362	0	186
5496	474	1362	0	185
5499	474	1361	0	188
5502	474	1362	0	188
5505	477	1361	0	190
5508	479	1360	0	191
5511	480	1360	0	189
5514	479	1360	0	189
5517	482	1359	0	189
5520	482	1359	0	188
5523	483	1359	0	188
5526	483	1359	0	188
5529	483	1359	0	190
5532	484	1359	0	190
5535	483	1359	0	189
5538	483	1359	0	191
5541	483	1359	0	189
5544	482	1359	0	186
5547	483	1359	0	187
5550	483	1358	0	187
5553	484	1359	0	186
5556	485	1359	0	185
5559	485	1358	0	183
5562	486	1358	0	184
5565	486	1357	0	182
5568	487	1358	0	182
5571	486	1358	0	185
5574	486	1358	0	183
5577	486	1358	0	181
5580	486	1358	0	179
5583	484	1358	0	175
5586	484	1358	0	173
5589	484	1358	0	172
5592	484	1359	0	173
5595	484	1359	0	174
5598	484	1359	0	173
5601	485	1358	0	169
5604	485	1358	0	164
5607	486	1358	0	161
5610	484	1359	0	161
5613	483	1359	0	154
5616	483	1359	0	150
5619	483	1359	0	145
5622	483	1359	0	143
5625	485	1359	0	134
5628	487	1359	0	137
5631	490	1360	0	141
5634	490	1360	0	144
5637	490	1362	0	142
5640	489	1362	0	141
5643	490	1362	0	142
5646	491	1361	0	139
5649	491	1361	0	138
5652	491	1362	0	139
5655	492	1362	0	139
5658	492	1362	0	137
5661	493	1362	0	136
5664	495	1364	0	132
5667	494	1364	0	135
5670	495	1364	0	134
5673	495	1365	0	136
5676	495	1366	0	140
5679	495	1366	0	144
5682	496	1367	0	139
5685	497	1367	0	139
5688	496	1367	0	140
5691	496	1368	0	142
5694	496	1368	0	140
5697	496	1368	0	142
5700	496	1368	0	144
5703	492	1369	0	150
5706	490	1369	0	151
5709	490	1368	0	153
5712	489	1367	0	155
5715	488	1367	0	157
5718	487	1368	0	160
5721	488	1368	0	163
5724	491	1369	0	165
5727	492	1370	0	160
5730	494	1371	0	155
5733	496	1372	0	152
5736	500	1374	0	154
5739	500	1375	0	155
5742	500	1375	0	156
5745	499	1375	0	156
5748	499	1375	0	149
5751	499	1376	0	152
5754	498	1376	0	149
5757	498	1376	0	147
5760	499	1375	0	143
5763	500	1375	0	141
5766	499	1375	0	141
5769	499	1375	0	139
5772	499	1375	0	142
5775	499	1376	0	142
5778	501	1377	0	143
5781	500	1377	0	142
5784	501	1378	0	140
5787	501	1379	0	139
5790	501	1381	0	138
5793	502	1382	0	138
5796	501	1382	0	140
5799	501	1382	0	142
5802	502	1383	0	142
5805	500	1383	0	145
5808	500	1384	0	148
5811	500	1385	0	150
5814	501	1385	0	149
5817	501	1385	0	147
5820	501	1385	0	146
5823	501	1386	0	146
5826	501	1386	0	144
5829	501	1386	0	141
5832	503	1386	0	142
5835	503	1386	0	144
5838	503	1386	0	146
5841	506	1387	0	146
5844	507	1388	0	149
5847	508	1389	0	155
5850	509	1388	0	168
5853	510	1386	0	179
5856	512	1386	0	172
5859	514	1388	0	169
5862	519	1390	0	163
5865	519	1390	0	161
5868	519	1388	0	159
5871	520	1386	0	162
5874	520	1386	0	162
5877	520	1385	0	160
5880	521	1385	0	338
5883	521	1385	0	336
5886	521	1385	0	155
5889	521	1385	0	152
5892	520	1385	0	150
5895	518	1386	0	149
5898	517	1385	0	149
5901	517	1386	0	148
5904	517	1386	0	150
5907	517	1385	0	152
5910	517	1386	0	152
5913	517	1386	0	152
5916	517	1386	0	152
5919	517	1386	0	150
5922	517	1386	0	151
5925	518	1386	0	152
5928	518	1386	0	155
5931	518	1387	0	152
5934	519	1387	0	153
5937	519	1387	0	152
5940	519	1387	0	155
5943	519	1387	0	156
5946	520	1387	0	156
5949	520	1388	0	156
5952	521	1388	0	158
5955	522	1388	0	159
5958	522	1388	0	157
5961	522	1388	0	157
5964	522	1388	0	159
5967	523	1388	0	157
5970	522	1388	0	158
5973	522	1388	0	157
5976	523	1389	0	156
5979	523	1389	0	156
5982	523	1389	0	155
5985	523	1389	0	154
5988	523	1389	0	153
5991	523	1389	0	154
5994	524	1390	0	153
5997	523	1390	0	153
[truncated: 999 more rows]
