# Supplementary material for: Markerless tracking of an entire honey bee colony
Source: Nat Commun. 2021 Mar 19;12:1733. doi: 10.1038/s41467-021-21769-1 (PMC7979864; doi:10.1038/s41467-021-21769-1)
Supplement: Supplementary file 4 — Description of Additional Supplementary Files [file 41467_2021_21769_MOESM4_ESM.zip › raw_source/fig_5_sup_fig_21_22/S1_trajectories/000051.txt]

0	631	1344	0	356
3	630	1343	0	355
6	630	1343	0	355
9	630	1343	0	355
12	630	1343	0	355
15	630	1344	0	355
18	630	1344	0	355
21	630	1343	0	355
24	630	1343	0	355
27	630	1343	0	355
30	630	1343	0	355
33	630	1343	0	355
36	630	1343	0	355
39	630	1344	0	354
42	630	1344	0	354
45	630	1344	0	355
48	630	1344	0	355
51	630	1343	0	355
54	630	1343	0	355
57	630	1344	0	355
60	630	1344	0	355
63	630	1344	0	355
66	630	1344	0	355
69	630	1344	0	356
72	630	1344	0	356
75	630	1344	0	355
78	630	1344	0	355
81	630	1344	0	355
84	630	1344	0	355
87	630	1343	0	355
90	630	1343	0	355
93	630	1343	0	355
96	630	1343	0	355
99	630	1343	0	354
102	630	1343	0	355
105	630	1343	0	355
108	630	1343	0	355
111	630	1343	0	354
114	630	1343	0	355
117	630	1343	0	355
120	630	1343	0	355
123	630	1343	0	354
126	630	1343	0	354
129	630	1343	0	355
132	630	1343	0	354
135	630	1343	0	354
138	630	1343	0	354
141	630	1343	0	354
144	630	1343	0	354
147	630	1343	0	354
150	630	1343	0	354
153	630	1343	0	354
156	630	1343	0	355
159	630	1343	0	355
162	630	1343	0	354
165	629	1343	0	355
168	630	1343	0	355
171	629	1343	0	355
174	630	1343	0	354
177	630	1343	0	355
180	630	1343	0	355
183	630	1343	0	354
186	630	1343	0	355
189	630	1343	0	355
192	629	1343	0	355
195	629	1343	0	355
198	630	1343	0	355
201	629	1343	0	356
204	629	1343	0	356
207	629	1343	0	356
210	629	1343	0	356
213	629	1343	0	356
216	629	1343	0	355
219	629	1343	0	356
222	629	1343	0	355
225	629	1343	0	355
228	630	1343	0	355
231	630	1343	0	356
234	630	1343	0	356
237	630	1343	0	355
240	630	1343	0	355
243	630	1343	0	355
246	630	1343	0	354
249	630	1343	0	354
252	630	1343	0	354
255	630	1343	0	354
258	630	1343	0	355
261	630	1343	0	355
264	630	1343	0	355
267	630	1343	0	355
270	630	1343	0	354
273	630	1343	0	354
276	630	1343	0	354
279	630	1343	0	354
282	630	1343	0	354
285	631	1343	0	353
288	631	1343	0	354
291	631	1342	0	353
294	631	1343	0	354
297	631	1343	0	354
300	631	1343	0	354
303	631	1343	0	356
306	631	1343	0	355
309	631	1343	0	354
312	631	1343	0	354
315	631	1343	0	354
318	631	1343	0	354
321	631	1343	0	354
324	631	1343	0	354
327	631	1343	0	354
330	631	1343	0	354
333	631	1343	0	354
336	631	1343	0	355
339	631	1343	0	354
342	631	1343	0	355
345	631	1343	0	355
348	631	1343	0	355
351	631	1344	0	355
354	631	1344	0	355
357	632	1345	0	354
360	631	1345	0	356
363	632	1346	0	356
366	632	1346	0	356
369	632	1346	0	356
372	631	1346	0	358
375	631	1347	0	358
378	631	1346	0	359
381	631	1345	0	1
384	631	1344	0	1
387	631	1344	0	1
390	631	1344	0	2
393	631	1344	0	2
396	631	1344	0	3
399	630	1344	0	3
402	631	1344	0	4
405	630	1344	0	2
408	630	1345	0	2
411	630	1345	0	3
414	630	1345	0	3
417	631	1345	0	2
420	631	1345	0	3
423	630	1345	0	2
426	631	1345	0	3
429	631	1345	0	3
432	631	1345	0	3
435	631	1345	0	3
438	631	1345	0	3
441	631	1345	0	3
444	631	1345	0	3
447	631	1345	0	2
450	631	1345	0	2
453	631	1345	0	3
456	631	1345	0	2
459	631	1345	0	2
462	631	1345	0	2
465	631	1345	0	3
468	631	1345	0	3
471	631	1345	0	3
474	631	1345	0	2
477	631	1345	0	2
480	631	1345	0	3
483	631	1345	0	2
486	631	1345	0	1
489	631	1345	0	1
492	631	1345	0	2
495	631	1345	0	2
498	631	1345	0	2
501	631	1345	0	3
504	631	1346	0	4
507	631	1346	0	2
510	631	1346	0	3
513	631	1346	0	3
516	631	1346	0	3
519	631	1345	0	3
522	631	1345	0	1
525	631	1345	0	0
528	631	1345	0	359
531	632	1344	0	358
534	632	1344	0	358
537	632	1344	0	357
540	632	1344	0	357
543	632	1344	0	355
546	632	1344	0	354
549	632	1344	0	353
552	632	1344	0	353
555	631	1343	0	353
558	631	1343	0	352
561	631	1343	0	352
564	632	1344	0	352
567	631	1344	0	353
570	631	1344	0	352
573	631	1344	0	351
576	631	1344	0	352
579	631	1343	0	353
582	631	1343	0	354
585	631	1343	0	354
588	632	1343	0	351
591	632	1343	0	351
594	631	1343	0	351
597	631	1343	0	352
600	630	1343	0	352
603	631	1343	0	352
606	630	1343	0	353
609	631	1342	0	355
612	631	1342	0	356
615	631	1342	0	355
618	631	1342	0	355
621	631	1341	0	354
624	631	1341	0	355
627	631	1341	0	355
630	631	1341	0	353
633	631	1341	0	354
636	631	1341	0	354
639	631	1341	0	354
642	631	1341	0	354
645	631	1341	0	353
648	631	1341	0	353
651	631	1341	0	353
654	631	1341	0	353
657	631	1341	0	354
660	631	1341	0	355
663	630	1341	0	355
666	631	1341	0	355
669	631	1341	0	355
672	631	1341	0	356
675	629	1341	0	0
678	628	1341	0	0
681	627	1340	0	359
684	626	1339	0	1
687	626	1340	0	3
690	625	1340	0	4
693	626	1340	0	4
696	625	1340	0	3
699	626	1340	0	4
702	626	1340	0	1
705	626	1340	0	1
708	626	1340	0	359
711	627	1340	0	357
714	628	1340	0	358
717	628	1340	0	356
720	630	1340	0	355
723	630	1341	0	355
726	630	1342	0	354
729	631	1341	0	353
732	631	1341	0	353
735	631	1340	0	353
738	631	1339	0	355
741	630	1339	0	356
744	630	1338	0	357
747	631	1338	0	357
750	631	1338	0	357
753	630	1338	0	358
756	630	1338	0	357
759	630	1338	0	359
762	629	1338	0	358
765	629	1338	0	358
768	630	1338	0	358
771	630	1338	0	357
774	630	1338	0	358
777	630	1338	0	358
780	630	1338	0	358
783	630	1338	0	358
786	630	1338	0	358
789	630	1338	0	359
792	630	1338	0	0
795	629	1338	0	0
798	629	1337	0	0
801	629	1338	0	0
804	629	1338	0	1
807	629	1337	0	359
810	630	1337	0	0
813	630	1337	0	0
816	630	1337	0	1
819	630	1337	0	2
822	630	1337	0	3
825	630	1337	0	2
828	630	1337	0	2
831	630	1336	0	2
834	629	1337	0	2
837	630	1337	0	1
840	630	1337	0	2
843	630	1337	0	1
846	630	1337	0	359
849	630	1337	0	359
852	630	1337	0	0
855	630	1337	0	1
858	630	1336	0	0
861	630	1337	0	1
864	630	1337	0	1
867	630	1337	0	1
870	630	1337	0	0
873	630	1337	0	0
876	630	1337	0	0
879	630	1337	0	0
882	630	1337	0	359
885	631	1337	0	0
888	630	1337	0	0
891	631	1337	0	1
894	631	1337	0	1
897	631	1338	0	0
900	630	1338	0	0
903	631	1338	0	0
906	630	1338	0	0
909	630	1337	0	1
912	629	1337	0	3
915	629	1337	0	4
918	628	1336	0	4
921	628	1336	0	5
924	627	1336	0	5
927	627	1336	0	5
930	626	1336	0	7
933	627	1336	0	6
936	627	1335	0	7
939	627	1335	0	9
942	627	1335	0	10
945	626	1335	0	10
948	626	1335	0	9
951	626	1335	0	9
954	626	1335	0	10
957	626	1336	0	9
960	625	1336	0	9
963	625	1336	0	8
966	626	1335	0	9
969	626	1335	0	9
972	626	1335	0	9
975	626	1335	0	9
978	625	1335	0	10
981	626	1335	0	10
984	626	1335	0	9
987	626	1335	0	8
990	626	1335	0	9
993	626	1336	0	8
996	626	1336	0	6
999	626	1337	0	5
1002	627	1337	0	5
1005	627	1337	0	6
1008	627	1337	0	4
1011	627	1338	0	4
1014	627	1338	0	3
1017	628	1338	0	4
1020	628	1338	0	4
1023	628	1338	0	4
1026	628	1338	0	5
1029	628	1338	0	5
1032	628	1338	0	6
1035	628	1338	0	6
1038	628	1338	0	5
1041	627	1338	0	5
1044	628	1338	0	5
1047	628	1338	0	3
1050	628	1338	0	5
1053	628	1338	0	4
1056	628	1338	0	5
1059	628	1338	0	4
1062	628	1338	0	4
1065	628	1339	0	5
1068	628	1339	0	5
1071	628	1339	0	5
1074	628	1339	0	5
1077	628	1339	0	5
1080	628	1339	0	5
1083	628	1339	0	5
1086	628	1339	0	5
1089	628	1339	0	6
1092	628	1339	0	6
1095	628	1339	0	5
1098	628	1339	0	5
1101	629	1339	0	6
1104	628	1339	0	4
1107	629	1339	0	4
1110	629	1340	0	4
1113	629	1340	0	3
1116	629	1340	0	4
1119	629	1340	0	4
1122	629	1340	0	5
1125	629	1340	0	4
1128	629	1340	0	4
1131	629	1340	0	4
1134	629	1340	0	4
1137	629	1340	0	4
1140	629	1340	0	4
1143	629	1340	0	4
1146	629	1340	0	4
1149	629	1340	0	3
1152	629	1340	0	3
1155	629	1340	0	3
1158	629	1340	0	4
1161	629	1340	0	3
1164	629	1340	0	4
1167	628	1340	0	4
1170	628	1340	0	4
1173	628	1341	0	4
1176	628	1341	0	3
1179	628	1341	0	4
1182	628	1341	0	3
1185	629	1341	0	5
1188	628	1341	0	4
1191	628	1341	0	4
1194	628	1341	0	3
1197	627	1342	0	3
1200	628	1341	0	3
1203	628	1341	0	6
1206	628	1340	0	4
1209	626	1340	0	2
1212	626	1340	0	3
1215	627	1340	0	4
1218	627	1340	0	4
1221	627	1340	0	4
1224	628	1340	0	3
1227	628	1340	0	3
1230	628	1340	0	4
1233	628	1340	0	3
1236	628	1340	0	2
1239	629	1340	0	2
1242	628	1340	0	3
1245	628	1340	0	4
1248	628	1340	0	5
1251	628	1340	0	4
1254	629	1340	0	3
1257	628	1340	0	3
1260	628	1340	0	3
1263	628	1340	0	3
1266	628	1341	0	4
1269	628	1341	0	3
1272	628	1341	0	3
1275	628	1341	0	5
1278	628	1341	0	4
1281	628	1341	0	5
1284	628	1341	0	4
1287	628	1341	0	4
1290	628	1341	0	5
1293	628	1341	0	4
1296	628	1341	0	5
1299	628	1341	0	5
1302	628	1341	0	4
1305	628	1341	0	4
1308	628	1341	0	4
1311	628	1341	0	4
1314	628	1341	0	4
1317	628	1341	0	4
1320	628	1341	0	4
1323	628	1342	0	3
1326	628	1341	0	3
1329	628	1341	0	3
1332	628	1341	0	3
1335	628	1341	0	3
1338	628	1341	0	3
1341	628	1341	0	3
1344	628	1341	0	3
1347	628	1341	0	3
1350	628	1342	0	2
1353	628	1342	0	3
1356	628	1341	0	2
1359	628	1341	0	3
1362	628	1341	0	3
1365	628	1341	0	3
1368	628	1341	0	3
1371	628	1341	0	2
1374	628	1341	0	1
1377	628	1342	0	2
1380	628	1341	0	1
1383	628	1342	0	1
1386	628	1342	0	2
1389	628	1341	0	0
1392	627	1341	0	0
1395	627	1341	0	0
1398	627	1341	0	0
1401	627	1341	0	359
1404	627	1341	0	359
1407	627	1341	0	359
1410	627	1341	0	358
1413	627	1341	0	358
1416	628	1341	0	358
1419	628	1341	0	358
1422	628	1341	0	358
1425	627	1341	0	358
1428	627	1341	0	359
1431	627	1341	0	359
1434	627	1341	0	0
1437	627	1341	0	0
1440	627	1341	0	0
1443	627	1341	0	0
1446	627	1341	0	359
1449	627	1341	0	0
1452	627	1341	0	359
1455	627	1341	0	0
1458	627	1341	0	0
1461	627	1341	0	0
1464	627	1341	0	0
1467	627	1342	0	359
1470	627	1342	0	359
1473	627	1342	0	358
1476	627	1342	0	358
1479	627	1342	0	358
1482	627	1342	0	358
1485	627	1342	0	0
1488	627	1342	0	0
1491	627	1342	0	359
1494	627	1342	0	0
1497	627	1342	0	359
1500	627	1343	0	359
1503	627	1342	0	359
1506	627	1342	0	0
1509	627	1342	0	1
1512	627	1342	0	0
1515	628	1342	0	0
1518	628	1342	0	0
1521	628	1342	0	0
1524	628	1342	0	3
1527	628	1342	0	4
1530	628	1342	0	2
1533	627	1342	0	3
1536	627	1342	0	2
1539	627	1342	0	3
1542	627	1342	0	5
1545	627	1342	0	5
1548	627	1342	0	5
1551	626	1341	0	6
1554	626	1341	0	7
1557	626	1341	0	6
1560	625	1342	0	5
1563	625	1342	0	5
1566	625	1342	0	6
1569	626	1342	0	6
1572	626	1342	0	5
1575	627	1342	0	4
1578	626	1342	0	5
1581	627	1342	0	6
1584	627	1342	0	5
1587	627	1342	0	6
1590	627	1342	0	5
1593	627	1342	0	5
1596	628	1341	0	6
1599	628	1341	0	7
1602	628	1340	0	7
1605	627	1340	0	7
1608	627	1340	0	6
1611	627	1340	0	6
1614	627	1340	0	6
1617	627	1340	0	7
1620	627	1340	0	7
1623	627	1340	0	7
1626	627	1340	0	8
1629	627	1340	0	6
1632	627	1340	0	8
1635	627	1339	0	8
1638	627	1339	0	7
1641	627	1339	0	10
1644	627	1339	0	11
1647	627	1340	0	10
1650	627	1340	0	10
1653	627	1339	0	9
1656	627	1339	0	9
1659	627	1339	0	8
1662	627	1339	0	8
1665	627	1340	0	9
1668	627	1340	0	9
1671	626	1340	0	10
1674	627	1340	0	10
1677	627	1340	0	9
1680	627	1340	0	10
1683	627	1340	0	8
1686	627	1341	0	7
1689	627	1341	0	8
1692	627	1341	0	10
1695	627	1341	0	10
1698	627	1341	0	10
1701	627	1341	0	9
1704	626	1341	0	8
1707	627	1341	0	8
1710	627	1340	0	6
1713	627	1340	0	6
1716	627	1340	0	6
1719	627	1340	0	6
1722	627	1341	0	6
1725	626	1342	0	7
1728	627	1342	0	7
1731	626	1342	0	7
1734	625	1342	0	6
1737	625	1343	0	5
1740	625	1343	0	4
1743	625	1343	0	3
1746	625	1343	0	4
1749	625	1343	0	3
1752	624	1342	0	3
1755	624	1342	0	3
1758	624	1342	0	4
1761	623	1341	0	6
1764	623	1340	0	7
1767	623	1340	0	7
1770	624	1340	0	6
1773	623	1339	0	7
1776	623	1339	0	7
1779	623	1340	0	9
1782	623	1340	0	8
1785	623	1339	0	7
1788	623	1339	0	7
1791	624	1339	0	6
1794	624	1339	0	7
1797	624	1339	0	7
1800	623	1339	0	9
1803	624	1338	0	7
1806	623	1338	0	7
1809	623	1338	0	7
1812	623	1338	0	7
1815	623	1338	0	7
1818	623	1338	0	8
1821	623	1338	0	9
1824	623	1338	0	8
1827	623	1338	0	8
1830	623	1337	0	9
1833	623	1337	0	10
1836	623	1337	0	11
1839	623	1337	0	10
1842	623	1338	0	9
1845	623	1337	0	11
1848	623	1338	0	9
1851	623	1338	0	9
1854	623	1338	0	8
1857	623	1338	0	8
1860	623	1338	0	8
1863	622	1338	0	10
1866	623	1338	0	9
1869	624	1339	0	7
1872	624	1339	0	5
1875	624	1339	0	7
1878	624	1339	0	8
1881	624	1339	0	8
1884	624	1339	0	10
1887	624	1340	0	13
1890	624	1340	0	12
1893	624	1340	0	11
1896	624	1340	0	11
1899	625	1339	0	10
1902	624	1340	0	11
1905	624	1340	0	11
1908	624	1340	0	10
1911	624	1340	0	10
1914	624	1340	0	10
1917	624	1339	0	9
1920	624	1339	0	9
1923	624	1340	0	12
1926	624	1339	0	11
1929	624	1340	0	11
1932	624	1340	0	11
1935	624	1340	0	11
1938	624	1340	0	10
1941	625	1340	0	9
1944	625	1340	0	10
1947	625	1340	0	10
1950	624	1340	0	10
1953	624	1340	0	10
1956	624	1340	0	10
1959	624	1340	0	9
1962	625	1340	0	8
1965	625	1340	0	9
1968	625	1340	0	8
1971	625	1340	0	7
1974	625	1340	0	6
1977	625	1341	0	7
1980	625	1341	0	7
1983	625	1341	0	6
1986	626	1341	0	7
1989	626	1341	0	7
1992	626	1341	0	7
1995	626	1341	0	7
1998	626	1341	0	8
2001	626	1341	0	8
2004	627	1341	0	7
2007	626	1341	0	7
2010	627	1341	0	8
2013	627	1341	0	9
2016	626	1342	0	11
2019	627	1343	0	9
2022	628	1343	0	8
2025	629	1343	0	8
2028	629	1343	0	7
2031	629	1343	0	7
2034	629	1343	0	5
2037	629	1343	0	5
2040	629	1342	0	5
2043	629	1342	0	6
2046	629	1342	0	6
2049	629	1342	0	5
2052	629	1342	0	5
2055	629	1342	0	4
2058	629	1342	0	5
2061	629	1342	0	5
2064	629	1342	0	4
2067	629	1342	0	3
2070	629	1342	0	4
2073	629	1342	0	4
2076	629	1342	0	3
2079	629	1342	0	3
2082	629	1342	0	3
2085	629	1342	0	4
2088	629	1342	0	4
2091	629	1342	0	6
2094	629	1342	0	5
2097	629	1342	0	5
2100	629	1341	0	6
2103	629	1341	0	5
2106	629	1342	0	5
2109	628	1342	0	5
2112	629	1342	0	4
2115	629	1342	0	4
2118	628	1342	0	4
2121	628	1342	0	5
2124	628	1342	0	4
2127	628	1342	0	4
2130	628	1343	0	5
2133	628	1343	0	6
2136	628	1343	0	5
2139	629	1342	0	5
2142	628	1342	0	7
2145	628	1342	0	7
2148	629	1342	0	5
2151	629	1342	0	6
2154	628	1342	0	6
2157	628	1342	0	6
2160	628	1342	0	6
2163	628	1342	0	6
2166	628	1342	0	7
2169	629	1342	0	7
2172	629	1342	0	7
2175	629	1342	0	7
2178	628	1342	0	7
2181	629	1342	0	7
2184	629	1341	0	6
2187	629	1342	0	6
2190	629	1342	0	6
2193	629	1342	0	6
2196	629	1342	0	7
2199	629	1341	0	7
2202	629	1341	0	6
2205	629	1342	0	6
2208	629	1342	0	6
2211	629	1342	0	6
2214	629	1342	0	5
2217	629	1342	0	5
2220	629	1342	0	5
2223	629	1342	0	5
2226	629	1342	0	5
2229	628	1342	0	4
2232	628	1342	0	4
2235	628	1342	0	4
2238	628	1342	0	3
2241	628	1343	0	4
2244	628	1342	0	4
2247	628	1342	0	4
2250	628	1342	0	4
2253	628	1342	0	4
2256	628	1342	0	4
2259	628	1343	0	5
2262	628	1342	0	3
2265	628	1342	0	4
2268	628	1342	0	4
2271	628	1342	0	3
2274	628	1342	0	4
2277	628	1342	0	3
2280	628	1343	0	3
2283	628	1343	0	3
2286	629	1343	0	3
2289	629	1343	0	4
2292	629	1344	0	3
2295	629	1344	0	3
2298	629	1344	0	4
2301	628	1343	0	3
2304	628	1343	0	4
2307	629	1343	0	5
2310	628	1343	0	4
2313	628	1343	0	4
2316	628	1343	0	5
2319	628	1343	0	6
2322	629	1343	0	6
2325	629	1343	0	6
2328	629	1343	0	7
2331	628	1343	0	6
2334	628	1343	0	5
2337	629	1343	0	6
2340	629	1343	0	6
2343	629	1343	0	6
2346	629	1343	0	6
2349	629	1343	0	6
2352	629	1343	0	5
2355	629	1343	0	6
2358	629	1343	0	5
2361	629	1343	0	5
2364	629	1343	0	5
2367	629	1343	0	4
2370	629	1343	0	5
2373	629	1343	0	4
2376	629	1342	0	4
2379	629	1342	0	5
2382	628	1342	0	4
2385	629	1342	0	4
2388	629	1341	0	4
2391	629	1341	0	6
2394	629	1341	0	6
2397	629	1341	0	6
2400	629	1341	0	6
2403	629	1341	0	6
2406	630	1342	0	5
2409	629	1342	0	6
2412	629	1342	0	4
2415	629	1341	0	4
2418	629	1341	0	6
2421	629	1340	0	4
2424	629	1339	0	2
2427	629	1339	0	2
2430	630	1339	0	2
2433	630	1340	0	3
2436	630	1340	0	3
2439	630	1340	0	4
2442	630	1341	0	6
2445	630	1342	0	4
2448	629	1344	0	5
2451	628	1346	0	4
2454	628	1346	0	5
2457	628	1347	0	5
2460	628	1347	0	3
2463	629	1348	0	5
2466	628	1349	0	6
2469	628	1349	0	7
2472	628	1349	0	7
2475	628	1349	0	10
2478	629	1349	0	10
2481	629	1349	0	10
2484	629	1349	0	11
2487	629	1349	0	10
2490	628	1350	0	11
2493	627	1350	0	11
2496	627	1350	0	12
2499	627	1351	0	12
2502	626	1352	0	9
2505	626	1352	0	4
2508	626	1353	0	5
2511	627	1352	0	5
2514	626	1352	0	6
2517	626	1351	0	8
2520	626	1351	0	7
2523	626	1351	0	7
2526	626	1351	0	6
2529	626	1351	0	6
2532	626	1351	0	5
2535	625	1352	0	4
2538	625	1352	0	3
2541	625	1353	0	1
2544	624	1353	0	0
2547	623	1353	0	357
2550	623	1353	0	355
2553	623	1353	0	353
2556	623	1353	0	352
2559	622	1352	0	351
2562	622	1352	0	349
2565	621	1352	0	351
2568	620	1352	0	350
2571	620	1351	0	348
2574	619	1351	0	348
2577	618	1350	0	348
2580	618	1350	0	347
2583	618	1349	0	346
2586	619	1348	0	344
2589	620	1348	0	347
2592	620	1347	0	346
2595	620	1347	0	346
2598	621	1347	0	345
2601	621	1347	0	344
2604	621	1347	0	346
2607	621	1347	0	345
2610	621	1347	0	345
2613	621	1347	0	345
2616	621	1347	0	346
2619	621	1347	0	346
2622	621	1347	0	345
2625	621	1347	0	345
2628	621	1347	0	346
2631	621	1347	0	345
2634	621	1347	0	346
2637	621	1348	0	346
2640	621	1348	0	346
2643	621	1347	0	345
2646	621	1347	0	345
2649	621	1347	0	346
2652	621	1347	0	346
2655	621	1347	0	346
2658	621	1347	0	346
2661	621	1347	0	345
2664	621	1347	0	345
2667	621	1347	0	346
2670	621	1347	0	346
2673	621	1347	0	346
2676	621	1347	0	347
2679	621	1347	0	348
2682	621	1347	0	348
2685	621	1347	0	349
2688	621	1347	0	349
2691	620	1347	0	349
2694	619	1347	0	346
2697	619	1347	0	346
2700	619	1347	0	346
2703	619	1347	0	345
2706	619	1347	0	346
2709	619	1348	0	345
2712	619	1348	0	347
2715	619	1347	0	347
2718	619	1347	0	347
2721	619	1347	0	347
2724	619	1347	0	347
2727	619	1347	0	347
2730	619	1347	0	347
2733	619	1347	0	346
2736	619	1347	0	347
2739	619	1347	0	346
2742	619	1347	0	346
2745	619	1347	0	346
2748	619	1347	0	346
2751	620	1347	0	346
2754	620	1347	0	346
2757	620	1347	0	345
2760	620	1347	0	346
2763	620	1347	0	345
2766	620	1347	0	345
2769	620	1347	0	346
2772	619	1348	0	346
2775	620	1348	0	345
2778	620	1348	0	345
2781	620	1348	0	345
2784	620	1348	0	345
2787	620	1347	0	346
2790	620	1347	0	346
2793	620	1347	0	346
2796	620	1347	0	346
2799	620	1347	0	346
2802	620	1347	0	346
2805	620	1347	0	346
2808	620	1347	0	347
2811	620	1347	0	347
2814	620	1347	0	347
2817	620	1347	0	348
2820	620	1347	0	347
2823	620	1347	0	347
2826	620	1347	0	347
2829	620	1347	0	348
2832	620	1347	0	348
2835	620	1347	0	347
2838	620	1347	0	347
2841	620	1347	0	347
2844	620	1347	0	346
2847	620	1347	0	347
2850	621	1347	0	346
2853	621	1346	0	347
2856	621	1346	0	347
2859	621	1346	0	348
2862	621	1346	0	347
2865	621	1346	0	348
2868	621	1346	0	347
2871	621	1346	0	347
2874	621	1346	0	347
2877	621	1346	0	348
2880	621	1346	0	348
2883	621	1346	0	348
2886	621	1346	0	349
2889	621	1346	0	349
2892	621	1346	0	349
2895	621	1346	0	349
2898	621	1346	0	348
2901	621	1346	0	349
2904	621	1346	0	349
2907	621	1346	0	348
2910	622	1346	0	348
2913	622	1345	0	348
2916	622	1345	0	348
2919	622	1345	0	350
2922	622	1345	0	350
2925	622	1345	0	350
2928	622	1345	0	349
2931	622	1345	0	350
2934	622	1345	0	350
2937	622	1345	0	350
2940	622	1345	0	349
2943	622	1345	0	349
2946	622	1345	0	350
2949	621	1345	0	350
2952	621	1345	0	350
2955	621	1345	0	350
2958	622	1345	0	350
2961	622	1345	0	350
2964	622	1345	0	349
2967	622	1345	0	350
2970	622	1345	0	350
2973	622	1345	0	350
2976	622	1345	0	350
2979	622	1345	0	350
2982	622	1345	0	350
2985	622	1345	0	350
2988	622	1345	0	350
2991	622	1345	0	350
2994	622	1345	0	350
2997	622	1345	0	350
3000	622	1345	0	350
3003	622	1345	0	350
3006	622	1345	0	350
3009	622	1345	0	350
3012	622	1345	0	349
3015	622	1345	0	350
3018	622	1345	0	349
3021	622	1345	0	349
3024	622	1345	0	349
3027	622	1345	0	350
3030	622	1345	0	350
3033	622	1345	0	349
3036	622	1345	0	349
3039	622	1345	0	349
3042	622	1345	0	350
3045	622	1345	0	349
3048	622	1345	0	350
3051	622	1345	0	349
3054	622	1345	0	349
3057	622	1345	0	349
3060	622	1345	0	349
3063	622	1345	0	349
3066	622	1345	0	349
3069	622	1345	0	349
3072	622	1345	0	349
3075	622	1345	0	349
3078	622	1345	0	349
3081	622	1345	0	349
3084	622	1344	0	349
3087	622	1344	0	349
3090	622	1345	0	349
3093	622	1345	0	349
3096	622	1344	0	349
3099	622	1344	0	349
3102	622	1344	0	349
3105	622	1344	0	349
3108	622	1344	0	349
3111	622	1344	0	349
3114	622	1344	0	349
3117	622	1344	0	349
3120	622	1344	0	349
3123	622	1344	0	349
3126	622	1344	0	349
3129	622	1344	0	349
3132	622	1344	0	349
3135	622	1344	0	350
3138	622	1344	0	349
3141	622	1344	0	350
3144	622	1344	0	349
3147	622	1344	0	349
3150	622	1344	0	349
3153	622	1344	0	350
3156	622	1344	0	349
3159	622	1344	0	349
3162	622	1344	0	349
3165	622	1344	0	348
3168	622	1344	0	349
3171	622	1344	0	348
3174	622	1344	0	348
3177	622	1344	0	348
3180	622	1344	0	348
3183	622	1344	0	348
3186	622	1344	0	348
3189	622	1344	0	348
3192	622	1344	0	349
3195	622	1344	0	349
3198	622	1344	0	349
3201	622	1344	0	349
3204	622	1344	0	349
3207	622	1344	0	348
3210	622	1344	0	348
3213	622	1344	0	348
3216	622	1344	0	349
3219	622	1344	0	349
3222	622	1344	0	349
3225	622	1344	0	349
3228	622	1344	0	349
3231	622	1344	0	349
3234	622	1344	0	349
3237	622	1344	0	350
3240	622	1344	0	350
3243	622	1344	0	349
3246	622	1344	0	350
3249	622	1344	0	350
3252	622	1344	0	350
3255	622	1344	0	349
3258	622	1344	0	350
3261	622	1344	0	350
3264	622	1344	0	350
3267	622	1344	0	350
3270	622	1344	0	349
3273	622	1344	0	350
3276	622	1344	0	350
3279	622	1344	0	350
3282	622	1344	0	350
3285	622	1344	0	350
3288	622	1344	0	350
3291	622	1344	0	350
3294	622	1344	0	350
3297	622	1344	0	350
3300	622	1344	0	350
3303	622	1344	0	350
3306	622	1344	0	350
3309	622	1344	0	350
3312	622	1344	0	350
3315	622	1344	0	351
3318	622	1344	0	350
3321	623	1344	0	350
3324	622	1344	0	351
3327	622	1344	0	350
3330	622	1344	0	350
3333	622	1344	0	350
3336	623	1344	0	351
3339	623	1344	0	351
3342	623	1344	0	351
3345	623	1344	0	351
3348	623	1344	0	351
3351	622	1344	0	350
3354	623	1344	0	351
3357	622	1344	0	350
3360	623	1344	0	351
3363	623	1344	0	352
3366	623	1344	0	351
3369	623	1344	0	351
3372	622	1344	0	351
3375	622	1344	0	352
3378	622	1344	0	351
3381	622	1344	0	351
3384	622	1344	0	351
3387	622	1344	0	351
3390	622	1344	0	351
3393	622	1344	0	352
3396	622	1344	0	351
3399	623	1344	0	351
3402	623	1344	0	351
3405	623	1344	0	351
3408	623	1344	0	351
3411	622	1344	0	351
3414	623	1344	0	351
3417	623	1344	0	351
3420	623	1344	0	352
3423	623	1344	0	351
3426	623	1344	0	351
3429	623	1344	0	352
3432	623	1344	0	352
3435	623	1344	0	352
3438	623	1344	0	352
3441	623	1344	0	352
3444	623	1344	0	352
3447	623	1344	0	352
3450	623	1344	0	352
3453	623	1344	0	352
3456	623	1344	0	352
3459	623	1344	0	352
3462	623	1344	0	352
3465	622	1344	0	352
3468	623	1344	0	352
3471	622	1344	0	352
3474	622	1344	0	352
3477	623	1344	0	352
3480	622	1344	0	352
3483	623	1344	0	351
3486	622	1344	0	352
3489	622	1344	0	352
3492	622	1344	0	352
3495	622	1344	0	352
3498	622	1344	0	352
3501	623	1344	0	352
3504	622	1344	0	352
3507	623	1344	0	352
3510	623	1344	0	352
3513	623	1344	0	352
3516	622	1343	0	351
3519	623	1344	0	352
3522	623	1343	0	351
3525	623	1344	0	352
3528	623	1343	0	351
3531	623	1343	0	352
3534	622	1343	0	351
3537	623	1343	0	352
3540	623	1343	0	352
3543	623	1343	0	352
3546	623	1343	0	352
3549	623	1343	0	352
3552	623	1343	0	352
3555	623	1343	0	352
3558	623	1343	0	352
3561	623	1343	0	352
3564	623	1343	0	352
3567	623	1343	0	352
3570	623	1343	0	352
3573	623	1343	0	352
3576	623	1343	0	352
3579	623	1343	0	352
3582	623	1343	0	352
3585	623	1343	0	351
3588	623	1343	0	352
3591	623	1343	0	351
3594	623	1343	0	352
3597	623	1343	0	352
3600	623	1343	0	352
3603	623	1343	0	352
3606	623	1343	0	352
3609	623	1343	0	352
3612	623	1343	0	352
3615	623	1343	0	352
3618	623	1343	0	352
3621	623	1343	0	352
3624	623	1343	0	352
3627	623	1343	0	352
3630	623	1343	0	352
3633	623	1343	0	352
3636	623	1343	0	352
3639	623	1343	0	352
3642	623	1343	0	352
3645	623	1343	0	352
3648	623	1343	0	352
3651	623	1343	0	352
3654	623	1343	0	353
3657	623	1343	0	352
3660	623	1343	0	352
3663	623	1343	0	352
3666	623	1343	0	352
3669	623	1343	0	352
3672	623	1343	0	352
3675	623	1343	0	352
3678	623	1343	0	352
3681	623	1343	0	352
3684	623	1343	0	352
3687	623	1343	0	352
3690	623	1343	0	352
3693	623	1343	0	352
3696	623	1343	0	352
3699	623	1343	0	352
3702	623	1343	0	353
3705	623	1343	0	352
3708	623	1343	0	353
3711	623	1343	0	352
3714	623	1343	0	352
3717	623	1343	0	352
3720	623	1343	0	352
3723	623	1343	0	352
3726	623	1343	0	352
3729	623	1343	0	352
3732	623	1343	0	352
3735	623	1343	0	352
3738	623	1343	0	352
3741	623	1343	0	352
3744	623	1343	0	352
3747	623	1343	0	352
3750	623	1343	0	352
3753	623	1343	0	352
3756	623	1343	0	352
3759	623	1343	0	352
3762	623	1343	0	352
3765	623	1343	0	352
3768	623	1343	0	352
3771	623	1343	0	352
3774	623	1343	0	352
3777	623	1343	0	352
3780	623	1343	0	352
3783	623	1343	0	352
3786	623	1343	0	352
3789	623	1343	0	352
3792	623	1343	0	352
3795	623	1343	0	352
3798	623	1343	0	352
3801	623	1343	0	352
3804	623	1343	0	352
3807	623	1343	0	352
3810	623	1343	0	352
3813	623	1343	0	353
3816	623	1343	0	352
3819	623	1343	0	353
3822	623	1343	0	353
3825	623	1343	0	352
3828	623	1343	0	353
3831	623	1343	0	353
3834	623	1343	0	352
3837	623	1343	0	352
3840	623	1343	0	352
3843	623	1343	0	352
3846	623	1343	0	352
3849	623	1343	0	352
3852	623	1343	0	352
3855	623	1343	0	352
3858	623	1343	0	352
3861	623	1343	0	352
3864	623	1343	0	352
3867	623	1343	0	352
3870	623	1343	0	352
3873	623	1343	0	352
3876	623	1343	0	352
3879	623	1343	0	352
3882	623	1343	0	352
3885	623	1343	0	352
3888	623	1343	0	353
3891	623	1343	0	352
3894	623	1343	0	352
3897	623	1343	0	352
3900	623	1343	0	353
3903	623	1343	0	352
3906	623	1343	0	352
3909	623	1343	0	352
3912	623	1343	0	352
3915	623	1343	0	352
3918	623	1343	0	352
3921	623	1343	0	352
3924	623	1343	0	353
3927	623	1343	0	352
3930	623	1343	0	353
3933	623	1343	0	352
3936	623	1343	0	353
3939	623	1343	0	353
3942	624	1343	0	352
3945	623	1343	0	354
3948	623	1343	0	353
3951	623	1343	0	353
3954	623	1343	0	354
3957	623	1343	0	353
3960	623	1343	0	354
3963	623	1343	0	354
3966	623	1343	0	353
3969	623	1343	0	353
3972	623	1343	0	353
3975	623	1343	0	353
3978	623	1343	0	354
3981	623	1343	0	354
3984	623	1343	0	353
3987	623	1343	0	353
3990	623	1343	0	353
3993	623	1343	0	354
3996	623	1343	0	353
3999	623	1343	0	353
4002	623	1343	0	354
4005	623	1343	0	353
4008	623	1343	0	353
4011	623	1343	0	353
4014	623	1343	0	353
4017	623	1343	0	354
4020	623	1343	0	354
4023	623	1343	0	354
4026	623	1343	0	354
4029	624	1343	0	354
4032	623	1343	0	354
4035	623	1343	0	354
4038	623	1343	0	354
4041	623	1343	0	354
4044	623	1343	0	354
4047	623	1343	0	354
4050	623	1343	0	354
4053	623	1343	0	353
4056	624	1343	0	354
4059	623	1343	0	354
4062	624	1343	0	354
4065	623	1343	0	354
4068	623	1343	0	354
4071	623	1343	0	354
4074	623	1343	0	354
4077	624	1343	0	354
4080	623	1343	0	354
4083	623	1343	0	354
4086	623	1343	0	354
4089	623	1343	0	354
4092	623	1343	0	354
4095	623	1343	0	354
4098	623	1343	0	354
4101	624	1343	0	355
4104	623	1343	0	354
4107	623	1343	0	355
4110	624	1343	0	355
4113	623	1343	0	354
4116	623	1343	0	355
4119	624	1343	0	354
4122	623	1343	0	354
4125	623	1343	0	354
4128	623	1343	0	354
4131	623	1343	0	355
4134	624	1343	0	354
4137	624	1343	0	355
4140	624	1343	0	354
4143	624	1343	0	354
4146	624	1343	0	354
4149	623	1343	0	355
4152	624	1343	0	354
4155	624	1343	0	355
4158	624	1343	0	354
4161	624	1343	0	354
4164	624	1343	0	354
4167	624	1343	0	354
4170	624	1343	0	353
4173	624	1343	0	354
4176	624	1343	0	354
4179	624	1343	0	354
4182	624	1343	0	354
4185	624	1343	0	354
4188	624	1343	0	354
4191	624	1343	0	354
4194	624	1343	0	354
4197	624	1343	0	354
4200	623	1343	0	354
4203	624	1343	0	354
4206	624	1343	0	355
4209	623	1343	0	355
4212	624	1343	0	355
4215	624	1343	0	356
4218	624	1343	0	355
4221	624	1343	0	354
4224	624	1343	0	356
4227	624	1343	0	355
4230	624	1343	0	354
4233	624	1343	0	354
4236	624	1343	0	354
4239	624	1343	0	354
4242	624	1343	0	354
4245	624	1343	0	354
4248	624	1343	0	355
4251	624	1343	0	355
4254	624	1343	0	354
4257	624	1343	0	354
4260	624	1343	0	355
4263	624	1343	0	355
4266	624	1343	0	354
4269	624	1343	0	355
4272	624	1343	0	355
4275	624	1343	0	354
4278	624	1343	0	354
4281	624	1343	0	354
4284	624	1343	0	354
4287	624	1343	0	355
4290	624	1343	0	354
4293	624	1343	0	355
4296	624	1343	0	355
4299	624	1343	0	355
4302	624	1342	0	356
4305	624	1343	0	356
4308	624	1343	0	356
4311	624	1343	0	356
4314	624	1343	0	355
4317	624	1343	0	356
4320	624	1343	0	356
4323	624	1343	0	356
4326	624	1343	0	355
4329	624	1343	0	355
4332	624	1343	0	355
4335	624	1343	0	356
4338	624	1343	0	356
4341	624	1343	0	356
4344	624	1343	0	355
4347	624	1343	0	355
4350	624	1343	0	355
4353	624	1343	0	355
4356	624	1343	0	355
4359	624	1343	0	355
4362	624	1343	0	355
4365	624	1343	0	355
4368	624	1343	0	355
4371	624	1343	0	355
4374	624	1343	0	354
4377	624	1343	0	355
4380	624	1343	0	355
4383	624	1343	0	355
4386	624	1343	0	355
4389	624	1343	0	354
4392	624	1343	0	354
4395	624	1343	0	354
4398	624	1343	0	355
4401	624	1343	0	355
4404	624	1343	0	355
4407	624	1343	0	355
4410	624	1343	0	355
4413	624	1343	0	354
4416	624	1343	0	355
4419	624	1343	0	355
4422	624	1343	0	355
4425	624	1343	0	355
4428	624	1343	0	355
4431	624	1343	0	355
4434	624	1343	0	355
4437	624	1343	0	355
4440	624	1343	0	355
4443	624	1343	0	354
4446	624	1343	0	355
4449	624	1343	0	355
4452	624	1343	0	355
4455	624	1343	0	355
4458	624	1343	0	355
4461	624	1343	0	355
4464	624	1343	0	354
4467	624	1343	0	355
4470	624	1343	0	355
4473	624	1343	0	355
4476	624	1343	0	355
4479	624	1343	0	355
4482	624	1343	0	355
4485	624	1343	0	355
4488	624	1343	0	356
4491	624	1343	0	355
4494	624	1343	0	355
4497	624	1343	0	355
4500	624	1343	0	355
4503	624	1343	0	355
4506	624	1343	0	355
4509	624	1343	0	355
4512	624	1343	0	355
4515	624	1343	0	355
4518	624	1343	0	356
4521	624	1343	0	355
4524	624	1343	0	355
4527	624	1343	0	355
4530	624	1343	0	356
4533	624	1343	0	355
4536	624	1343	0	356
4539	624	1343	0	356
4542	624	1343	0	356
4545	624	1343	0	356
4548	624	1343	0	355
4551	624	1343	0	355
4554	624	1343	0	355
4557	624	1343	0	356
4560	624	1343	0	355
4563	624	1343	0	355
4566	624	1343	0	355
4569	624	1343	0	355
4572	624	1343	0	355
4575	624	1343	0	356
4578	624	1343	0	356
4581	624	1343	0	355
4584	624	1343	0	356
4587	624	1342	0	356
4590	624	1343	0	356
4593	624	1343	0	355
4596	624	1343	0	356
4599	624	1343	0	355
4602	624	1343	0	355
4605	624	1343	0	356
4608	624	1343	0	356
4611	624	1343	0	355
4614	624	1342	0	356
4617	624	1343	0	356
4620	624	1343	0	356
4623	624	1343	0	356
4626	624	1343	0	356
4629	624	1343	0	356
4632	624	1343	0	356
4635	624	1342	0	356
4638	624	1343	0	356
4641	624	1343	0	356
4644	624	1343	0	356
4647	624	1343	0	356
4650	624	1342	0	357
4653	624	1342	0	356
4656	624	1342	0	356
4659	624	1342	0	356
4662	624	1343	0	356
4665	624	1343	0	356
4668	624	1343	0	356
4671	624	1342	0	356
4674	624	1342	0	356
4677	624	1342	0	356
4680	624	1342	0	356
4683	624	1342	0	356
4686	624	1343	0	356
4689	624	1342	0	356
4692	624	1342	0	356
4695	624	1343	0	356
4698	624	1343	0	356
4701	624	1342	0	356
4704	624	1343	0	356
4707	624	1343	0	356
4710	624	1343	0	356
4713	624	1343	0	356
4716	624	1343	0	356
4719	624	1343	0	356
4722	624	1342	0	356
4725	624	1342	0	356
4728	624	1343	0	356
4731	624	1343	0	356
4734	624	1343	0	356
4737	624	1343	0	356
4740	624	1343	0	355
4743	624	1343	0	356
4746	624	1343	0	356
4749	624	1343	0	355
4752	624	1343	0	355
4755	624	1343	0	355
4758	624	1343	0	356
4761	624	1343	0	355
4764	624	1343	0	355
4767	624	1343	0	355
4770	624	1343	0	355
4773	624	1343	0	355
4776	624	1343	0	355
4779	624	1343	0	355
4782	624	1343	0	355
4785	624	1343	0	355
4788	624	1343	0	355
4791	624	1343	0	355
4794	624	1343	0	356
4797	624	1343	0	355
4800	624	1343	0	355
4803	624	1343	0	355
4806	624	1343	0	355
4809	624	1343	0	356
4812	624	1343	0	355
4815	624	1343	0	356
4818	624	1343	0	355
4821	624	1343	0	356
4824	624	1343	0	356
4827	624	1343	0	356
4830	624	1343	0	356
4833	624	1343	0	355
4836	624	1343	0	356
4839	624	1343	0	355
4842	624	1343	0	356
4845	624	1342	0	356
4848	624	1343	0	355
4851	624	1343	0	355
4854	624	1343	0	355
4857	624	1343	0	355
4860	624	1343	0	355
4863	624	1343	0	355
4866	624	1343	0	355
4869	624	1343	0	355
4872	624	1343	0	355
4875	624	1343	0	355
4878	624	1343	0	355
4881	624	1343	0	355
4884	624	1343	0	355
4887	624	1343	0	356
4890	624	1343	0	355
4893	624	1343	0	355
4896	624	1343	0	356
4899	624	1343	0	355
4902	624	1342	0	356
4905	624	1343	0	356
4908	624	1343	0	355
4911	624	1343	0	355
4914	624	1343	0	355
4917	624	1343	0	355
4920	624	1343	0	354
4923	624	1343	0	354
4926	624	1343	0	355
4929	624	1343	0	355
4932	624	1343	0	355
4935	624	1343	0	355
4938	624	1343	0	355
4941	624	1343	0	355
4944	624	1343	0	355
4947	624	1343	0	355
4950	624	1343	0	355
4953	624	1343	0	355
4956	624	1343	0	355
4959	624	1343	0	355
4962	624	1343	0	356
4965	624	1343	0	356
4968	624	1343	0	356
4971	624	1343	0	356
4974	624	1343	0	357
4977	624	1343	0	357
4980	624	1343	0	357
4983	624	1343	0	356
4986	624	1343	0	356
4989	624	1343	0	356
4992	624	1343	0	356
4995	624	1343	0	356
4998	624	1343	0	356
5001	624	1343	0	356
5004	624	1343	0	356
5007	624	1343	0	356
5010	624	1343	0	356
5013	624	1343	0	355
5016	624	1343	0	356
5019	624	1343	0	356
5022	624	1343	0	356
5025	624	1343	0	356
5028	624	1343	0	355
5031	624	1343	0	356
5034	624	1343	0	356
5037	624	1343	0	355
5040	624	1343	0	356
5043	624	1343	0	356
5046	624	1343	0	356
5049	624	1343	0	356
5052	624	1343	0	356
5055	624	1343	0	356
5058	624	1343	0	356
5061	624	1343	0	356
5064	624	1343	0	356
5067	624	1343	0	356
5070	624	1343	0	356
5073	624	1343	0	356
5076	624	1343	0	356
5079	624	1343	0	356
5082	624	1343	0	356
5085	624	1343	0	356
5088	624	1343	0	357
5091	624	1343	0	357
5094	624	1343	0	357
5097	624	1343	0	356
5100	624	1343	0	356
5103	624	1343	0	357
5106	624	1343	0	357
5109	624	1343	0	357
5112	624	1343	0	357
5115	624	1343	0	357
5118	624	1342	0	357
5121	624	1342	0	357
5124	624	1342	0	356
5127	624	1342	0	356
5130	624	1342	0	356
5133	624	1342	0	356
5136	625	1342	0	356
5139	625	1342	0	355
5142	625	1342	0	355
5145	625	1342	0	354
5148	625	1342	0	355
5151	625	1342	0	355
5154	625	1342	0	355
5157	625	1342	0	353
5160	625	1341	0	352
5163	626	1340	0	352
5166	626	1341	0	353
5169	626	1341	0	352
5172	626	1340	0	352
5175	626	1340	0	351
5178	626	1340	0	352
5181	626	1340	0	351
5184	626	1340	0	352
5187	626	1340	0	354
5190	626	1340	0	352
5193	626	1340	0	352
5196	626	1340	0	353
5199	626	1340	0	353
5202	626	1340	0	353
5205	626	1340	0	353
5208	626	1340	0	352
5211	626	1340	0	353
5214	626	1340	0	351
5217	626	1340	0	351
5220	625	1340	0	351
5223	625	1340	0	351
5226	625	1340	0	352
5229	625	1340	0	353
5232	625	1340	0	355
5235	625	1340	0	355
5238	626	1339	0	355
5241	626	1339	0	355
5244	626	1340	0	353
5247	626	1340	0	354
5250	626	1340	0	353
5253	626	1340	0	353
5256	625	1340	0	353
5259	625	1340	0	354
5262	625	1340	0	354
5265	625	1340	0	353
5268	625	1340	0	353
5271	625	1340	0	354
5274	625	1340	0	353
5277	625	1340	0	352
5280	626	1340	0	352
5283	625	1340	0	353
5286	625	1339	0	353
5289	625	1340	0	354
5292	625	1339	0	354
5295	625	1339	0	353
5298	625	1339	0	353
5301	625	1339	0	353
5304	625	1339	0	353
5307	625	1340	0	352
5310	625	1340	0	353
5313	626	1340	0	353
5316	625	1339	0	351
5319	625	1340	0	351
5322	626	1340	0	352
5325	626	1340	0	351
5328	626	1340	0	351
5331	626	1340	0	351
5334	626	1340	0	351
5337	626	1340	0	352
5340	626	1340	0	352
5343	626	1340	0	353
5346	626	1340	0	352
5349	626	1340	0	353
5352	625	1339	0	354
5355	626	1340	0	352
5358	626	1340	0	353
5361	626	1340	0	352
5364	626	1340	0	353
5367	626	1340	0	352
5370	626	1340	0	351
5373	625	1340	0	350
5376	625	1340	0	351
5379	625	1340	0	352
5382	625	1340	0	353
5385	625	1340	0	353
5388	625	1340	0	352
5391	625	1340	0	351
5394	625	1339	0	351
5397	625	1339	0	352
5400	626	1340	0	351
5403	626	1340	0	352
5406	626	1339	0	352
5409	626	1339	0	352
5412	625	1340	0	354
5415	625	1339	0	353
5418	625	1339	0	353
5421	625	1340	0	352
5424	625	1340	0	352
5427	625	1340	0	352
5430	625	1340	0	351
5433	625	1340	0	351
5436	626	1340	0	352
5439	625	1340	0	352
5442	626	1340	0	352
5445	626	1340	0	352
5448	626	1340	0	353
5451	625	1339	0	353
5454	625	1339	0	353
5457	625	1340	0	352
5460	625	1340	0	352
5463	625	1340	0	353
5466	625	1340	0	352
5469	625	1340	0	353
5472	625	1339	0	352
5475	625	1340	0	352
5478	625	1340	0	354
5481	626	1340	0	352
5484	626	1340	0	351
5487	626	1340	0	350
5490	626	1340	0	352
5493	626	1340	0	352
5496	626	1340	0	353
5499	625	1339	0	354
5502	625	1339	0	354
5505	625	1339	0	353
5508	625	1339	0	355
5511	625	1339	0	354
5514	625	1339	0	353
5517	625	1339	0	354
5520	625	1339	0	355
5523	626	1339	0	354
5526	625	1339	0	355
5529	625	1339	0	355
5532	625	1339	0	355
5535	625	1339	0	354
5538	625	1339	0	354
5541	625	1339	0	354
5544	626	1339	0	354
5547	625	1339	0	355
5550	625	1339	0	355
5553	626	1339	0	355
5556	625	1339	0	356
5559	625	1339	0	356
5562	625	1338	0	356
5565	625	1338	0	354
5568	625	1338	0	354
5571	625	1338	0	354
5574	625	1338	0	355
5577	625	1338	0	355
5580	625	1338	0	352
5583	626	1338	0	352
5586	626	1338	0	353
5589	625	1338	0	353
5592	625	1338	0	355
5595	626	1338	0	355
5598	626	1338	0	355
5601	626	1337	0	355
5604	626	1337	0	355
5607	626	1337	0	356
5610	626	1338	0	357
5613	626	1338	0	357
5616	626	1338	0	356
5619	626	1338	0	356
5622	626	1337	0	357
5625	626	1337	0	356
5628	626	1337	0	357
5631	626	1337	0	357
5634	625	1336	0	0
5637	626	1334	0	4
5640	625	1334	0	7
5643	626	1333	0	8
5646	626	1333	0	8
5649	626	1333	0	8
5652	625	1333	0	8
5655	625	1333	0	9
5658	625	1333	0	9
5661	626	1333	0	10
5664	626	1333	0	9
5667	626	1334	0	8
5670	625	1334	0	7
5673	625	1334	0	8
5676	624	1334	0	9
5679	624	1334	0	9
5682	624	1334	0	9
5685	624	1334	0	9
5688	624	1334	0	11
5691	623	1333	0	12
5694	623	1333	0	12
5697	623	1333	0	11
5700	624	1333	0	12
5703	623	1333	0	10
5706	623	1333	0	10
5709	623	1333	0	10
5712	623	1333	0	10
5715	623	1333	0	11
5718	624	1334	0	12
5721	624	1334	0	12
5724	625	1333	0	13
5727	625	1333	0	12
5730	624	1333	0	15
5733	624	1333	0	14
5736	624	1332	0	15
5739	624	1333	0	15
5742	624	1333	0	15
5745	625	1333	0	13
5748	625	1333	0	13
5751	625	1333	0	13
5754	625	1333	0	11
5757	625	1333	0	11
5760	625	1334	0	10
5763	625	1334	0	9
5766	625	1334	0	9
5769	625	1334	0	10
5772	624	1335	0	10
5775	624	1335	0	8
5778	624	1335	0	8
5781	624	1335	0	8
5784	624	1335	0	8
5787	624	1335	0	8
5790	624	1335	0	8
5793	624	1335	0	9
5796	624	1335	0	9
5799	624	1335	0	9
5802	624	1335	0	8
5805	624	1335	0	8
5808	624	1335	0	7
5811	624	1335	0	7
5814	624	1335	0	8
5817	624	1335	0	7
5820	624	1335	0	7
5823	624	1335	0	7
5826	624	1335	0	7
5829	624	1335	0	8
5832	624	1335	0	6
5835	624	1335	0	6
5838	624	1335	0	6
5841	624	1335	0	7
5844	625	1335	0	7
5847	624	1335	0	7
5850	624	1335	0	7
5853	624	1336	0	7
5856	624	1335	0	6
5859	625	1335	0	7
5862	625	1335	0	7
5865	625	1336	0	6
5868	625	1336	0	6
5871	625	1336	0	7
5874	624	1336	0	6
5877	625	1336	0	6
5880	624	1336	0	6
5883	624	1336	0	6
5886	624	1337	0	3
5889	624	1337	0	1
5892	625	1337	0	359
5895	625	1337	0	358
5898	625	1337	0	358
5901	626	1337	0	359
5904	626	1337	0	359
5907	626	1337	0	0
5910	626	1337	0	1
5913	626	1337	0	0
5916	626	1337	0	0
5919	626	1337	0	1
5922	626	1337	0	1
5925	626	1337	0	1
5928	625	1337	0	0
5931	625	1337	0	0
5934	625	1337	0	1
5937	625	1337	0	0
5940	626	1337	0	359
5943	624	1338	0	355
5946	624	1340	0	354
5949	624	1340	0	353
5952	624	1339	0	353
5955	624	1339	0	353
5958	624	1339	0	354
5961	625	1339	0	353
5964	625	1339	0	354
5967	625	1339	0	354
5970	625	1339	0	354
5973	625	1339	0	354
5976	625	1339	0	355
5979	625	1339	0	355
5982	625	1339	0	356
5985	625	1339	0	355
5988	625	1339	0	355
5991	625	1339	0	355
5994	625	1339	0	356
5997	625	1339	0	355
[truncated: 999 more rows]
