# Supplementary material for: Markerless tracking of an entire honey bee colony
Source: Nat Commun. 2021 Mar 19;12:1733. doi: 10.1038/s41467-021-21769-1 (PMC7979864; doi:10.1038/s41467-021-21769-1)
Supplement: Supplementary file 4 — Description of Additional Supplementary Files [file 41467_2021_21769_MOESM4_ESM.zip › raw_source/fig_5_sup_fig_21_22/S1_trajectories/000737.txt]

1041	2131	1027	0	347
1044	2130	1027	0	73
1047	2130	1028	0	94
1050	2130	1028	0	87
1053	2128	1027	0	39
1056	2125	1027	0	26
1059	2120	1028	0	17
1062	2117	1030	0	12
1065	2117	1029	0	14
1068	2115	1029	0	14
1071	2113	1030	0	15
1074	2112	1028	0	25
1077	2111	1028	0	27
1080	2111	1029	0	31
1083	2111	1030	0	34
1086	2112	1030	0	34
1089	2113	1031	0	34
1092	2113	1031	0	36
1095	2114	1031	0	39
1098	2112	1031	0	35
1101	2111	1032	0	34
1104	2112	1032	0	30
1107	2112	1033	0	32
1110	2111	1032	0	32
1113	2112	1033	0	24
1116	2113	1033	0	26
1119	2113	1033	0	30
1122	2113	1033	0	26
1125	2113	1033	0	25
1128	2113	1032	0	25
1131	2113	1031	0	22
1134	2111	1031	0	21
1137	2111	1031	0	24
1140	2110	1032	0	24
1143	2110	1032	0	24
1146	2111	1032	0	25
1149	2108	1031	0	20
1152	2106	1031	0	20
1155	2106	1031	0	19
1158	2108	1032	0	18
1161	2108	1032	0	18
1164	2106	1032	0	19
1167	2105	1032	0	20
1170	2106	1032	0	21
1173	2105	1033	0	22
1176	2103	1033	0	24
1179	2103	1032	0	25
1182	2101	1032	0	23
1185	2103	1033	0	23
1188	2104	1032	0	24
1191	2103	1033	0	24
1194	2104	1032	0	24
1197	2103	1032	0	24
1200	2103	1032	0	23
1203	2101	1032	0	23
1206	2101	1030	0	22
1209	2100	1029	0	22
1212	2102	1030	0	19
1215	2104	1032	0	15
1218	2103	1033	0	22
1221	2103	1032	0	22
1224	2103	1032	0	23
1227	2103	1032	0	24
1230	2103	1032	0	27
1233	2103	1032	0	26
1236	2103	1031	0	26
1239	2103	1031	0	26
1242	2103	1031	0	27
1245	2103	1031	0	27
1248	2103	1031	0	28
1251	2103	1031	0	28
1254	2103	1031	0	28
1257	2103	1031	0	28
1260	2103	1031	0	28
1263	2103	1031	0	28
1266	2103	1031	0	29
1269	2103	1031	0	27
1272	2103	1031	0	28
1275	2103	1031	0	27
1278	2103	1031	0	27
1281	2103	1031	0	27
1284	2103	1031	0	27
1287	2103	1031	0	27
1290	2103	1031	0	27
1293	2103	1031	0	28
1296	2103	1031	0	30
1299	2102	1030	0	27
1302	2101	1029	0	23
1305	2098	1030	0	24
1308	2098	1030	0	26
1311	2098	1030	0	23
1314	2097	1030	0	24
1317	2097	1030	0	23
1320	2096	1030	0	30
1323	2097	1030	0	27
1326	2097	1030	0	28
1329	2097	1030	0	30
1332	2097	1030	0	31
1335	2099	1031	0	25
1338	2102	1031	0	21
1341	2101	1031	0	24
1344	2103	1031	0	17
1347	2102	1032	0	18
1350	2102	1032	0	21
1353	2102	1032	0	21
1356	2102	1032	0	22
1359	2101	1032	0	23
1362	2101	1033	0	22
1365	2101	1033	0	20
1368	2100	1034	0	21
1371	2100	1034	0	21
1374	2100	1035	0	22
1377	2100	1035	0	20
1380	2099	1035	0	20
1383	2102	1036	0	21
1386	2103	1036	0	19
1389	2103	1037	0	14
1392	2103	1038	0	14
1395	2104	1035	0	16
1398	2104	1035	0	15
1401	2104	1035	0	14
1404	2104	1035	0	17
1407	2101	1035	0	19
1410	2102	1035	0	21
1413	2104	1035	0	23
1416	2106	1035	0	24
1419	2109	1036	0	25
1422	2107	1036	0	26
1425	2105	1037	0	23
1428	2105	1037	0	21
1431	2105	1037	0	24
1434	2104	1037	0	24
1437	2104	1038	0	29
1440	2103	1038	0	30
1443	2103	1039	0	28
1446	2102	1038	0	31
1449	2102	1038	0	31
1452	2103	1039	0	23
1455	2103	1041	0	22
1458	2104	1045	0	22
1461	2104	1046	0	23
1464	2103	1046	0	21
1467	2103	1046	0	25
1470	2102	1045	0	25
1473	2099	1045	0	24
1476	2099	1045	0	25
1479	2100	1043	0	18
1482	2102	1042	0	18
1485	2104	1042	0	12
1488	2106	1042	0	15
1491	2105	1043	0	24
1494	2105	1043	0	21
1497	2104	1044	0	17
1500	2103	1045	0	21
1503	2102	1044	0	25
1506	2104	1043	0	18
1509	2104	1044	0	18
1512	2104	1045	0	22
1515	2104	1045	0	22
1518	2100	1046	0	25
1521	2099	1047	0	26
1524	2097	1048	0	24
1527	2095	1046	0	19
1530	2094	1046	0	19
1533	2093	1047	0	22
1536	2092	1048	0	25
1539	2094	1049	0	28
1542	2093	1049	0	32
1545	2091	1049	0	32
1548	2089	1050	0	30
1551	2089	1050	0	30
1554	2089	1050	0	35
1557	2090	1049	0	29
1560	2088	1048	0	21
1563	2087	1049	0	14
1566	2085	1050	0	14
1569	2084	1049	0	18
1572	2083	1050	0	24
1575	2083	1050	0	23
1578	2083	1050	0	25
1581	2082	1051	0	25
1584	2082	1051	0	21
1587	2082	1052	0	26
1590	2082	1052	0	25
1593	2080	1053	0	24
1596	2080	1053	0	21
1599	2078	1053	0	16
1602	2078	1053	0	20
1605	2080	1054	0	19
1608	2081	1055	0	17
1611	2080	1055	0	17
1614	2077	1055	0	18
1617	2078	1057	0	24
1620	2078	1058	0	27
1623	2077	1058	0	32
1626	2077	1058	0	37
1629	2077	1057	0	36
1632	2077	1055	0	37
1635	2077	1055	0	35
1638	2077	1056	0	35
1641	2078	1056	0	31
1644	2078	1057	0	26
1647	2077	1058	0	29
1650	2078	1056	0	37
1653	2080	1056	0	43
1656	2079	1058	0	42
1659	2079	1058	0	41
1662	2079	1058	0	40
1665	2079	1058	0	39
1668	2079	1057	0	36
1671	2079	1055	0	30
1674	2079	1056	0	30
1677	2079	1057	0	31
1680	2079	1058	0	31
1683	2079	1058	0	34
1686	2079	1059	0	30
1689	2079	1058	0	33
1692	2081	1058	0	36
1695	2083	1056	0	34
1698	2083	1054	0	40
1701	2084	1053	0	46
1704	2085	1053	0	42
1707	2086	1054	0	35
1710	2086	1055	0	36
1713	2085	1055	0	35
1716	2084	1055	0	30
1719	2084	1055	0	30
1722	2084	1056	0	31
1725	2087	1055	0	34
1728	2086	1054	0	28
1731	2087	1054	0	32
1734	2087	1054	0	33
1737	2086	1055	0	33
1740	2086	1055	0	34
1743	2086	1055	0	34
1746	2086	1055	0	36
1749	2086	1055	0	38
1752	2086	1055	0	37
1755	2085	1054	0	34
1758	2084	1055	0	33
1761	2082	1057	0	41
1764	2082	1057	0	43
1767	2082	1057	0	41
1770	2082	1057	0	42
1773	2082	1057	0	41
1776	2082	1058	0	42
1779	2084	1057	0	42
1782	2086	1057	0	41
1785	2085	1056	0	38
1788	2084	1055	0	38
1791	2085	1056	0	36
1794	2086	1056	0	38
1797	2085	1056	0	36
1800	2087	1055	0	37
1803	2087	1055	0	36
1806	2088	1055	0	39
1809	2090	1055	0	33
1812	2090	1054	0	29
1815	2089	1056	0	39
1818	2090	1060	0	43
1821	2090	1061	0	42
1824	2090	1062	0	42
1827	2089	1060	0	41
1830	2089	1059	0	40
1833	2090	1058	0	36
1836	2091	1057	0	36
1839	2092	1055	0	36
1842	2091	1055	0	38
1845	2090	1054	0	32
1848	2093	1052	0	29
1851	2094	1052	0	26
1854	2097	1054	0	32
1857	2100	1056	0	29
1860	2101	1057	0	27
1863	2101	1058	0	29
1866	2100	1062	0	39
1869	2101	1062	0	40
1872	2102	1063	0	48
1875	2099	1064	0	42
1878	2101	1064	0	51
1881	2099	1065	0	51
1884	2096	1065	0	53
1887	2095	1065	0	52
1890	2094	1064	0	55
1893	2092	1065	0	57
1896	2089	1064	0	62
1899	2085	1062	0	71
1902	2081	1063	0	76
1905	2080	1064	0	78
1908	2078	1065	0	75
1911	2078	1066	0	79
1914	2077	1066	0	78
1917	2078	1067	0	81
1920	2076	1069	0	82
1923	2077	1069	0	76
1926	2076	1069	0	74
1929	2077	1067	0	77
1932	2075	1069	0	78
1935	2073	1068	0	84
1938	2074	1072	0	88
1941	2078	1077	0	94
1944	2079	1075	0	96
1947	2080	1071	0	94
1950	2080	1069	0	96
1953	2082	1071	0	113
1956	2086	1078	0	112
1959	2088	1078	0	112
1962	2088	1078	0	113
1965	2093	1077	0	122
1968	2093	1075	0	129
1971	2094	1072	0	127
1974	2095	1071	0	127
1977	2095	1071	0	127
1980	2094	1070	0	124
1983	2094	1067	0	117
1986	2093	1065	0	113
1989	2094	1064	0	110
1992	2096	1066	0	115
1995	2098	1070	0	125
1998	2098	1071	0	125
2001	2100	1071	0	122
2004	2101	1071	0	123
2007	2103	1072	0	125
2010	2103	1071	0	128
2013	2104	1071	0	125
2016	2103	1073	0	130
2019	2103	1075	0	130
2022	2104	1076	0	131
2025	2106	1080	0	130
2028	2109	1083	0	125
2031	2108	1085	0	123
2034	2108	1086	0	122
2037	2107	1086	0	123
2040	2105	1088	0	116
2043	2105	1092	0	120
2046	2106	1092	0	117
2049	2108	1092	0	114
2052	2108	1094	0	112
2055	2109	1096	0	110
2058	2112	1096	0	106
2061	2114	1098	0	110
2064	2115	1101	0	110
2067	2115	1103	0	106
2070	2119	1107	0	104
2073	2120	1111	0	103
2076	2120	1111	0	103
2079	2120	1111	0	99
2082	2120	1109	0	92
2085	2122	1111	0	88
2088	2124	1115	0	86
2091	2127	1117	0	93
2094	2127	1118	0	94
2097	2126	1119	0	91
2100	2126	1122	0	86
2103	2125	1124	0	84
2106	2126	1127	0	81
2109	2128	1131	0	79
2112	2129	1134	0	78
2115	2132	1136	0	70
2118	2129	1134	0	65
2121	2132	1129	0	66
2124	2133	1125	0	66
2127	2134	1125	0	63
2130	2138	1121	0	68
2133	2141	1121	0	69
2136	2145	1120	0	75
2139	2144	1121	0	79
2142	2146	1122	0	74
2145	2148	1123	0	77
2148	2152	1123	0	73
2151	2158	1130	0	63
2154	2166	1127	0	42
2157	2176	1128	0	45
2160	2174	1129	0	36
2163	2174	1131	0	33
2166	2171	1137	0	42
2169	2167	1136	0	32
2172	2165	1136	0	33
2175	2160	1138	0	27
2178	2157	1139	0	25
2181	2153	1141	0	19
2184	2151	1143	0	20
2187	2147	1143	0	20
2190	2145	1146	0	23
2193	2138	1149	0	31
2196	2134	1154	0	30
2199	2129	1153	0	37
2202	2130	1156	0	42
2205	2132	1156	0	49
2208	2132	1155	0	53
2211	2132	1158	0	50
2214	2131	1169	0	46
2217	2130	1169	0	44
2220	2129	1159	0	60
2223	2129	1159	0	65
2226	2129	1158	0	70
2229	2128	1157	0	66
2232	2128	1157	0	65
2235	2128	1158	0	63
2238	2128	1159	0	57
2241	2126	1163	0	51
2244	2125	1164	0	52
2247	2125	1163	0	51
2250	2127	1161	0	53
2253	2128	1162	0	57
2256	2128	1164	0	63
2259	2129	1164	0	65
2262	2131	1165	0	69
2265	2136	1165	0	73
2268	2137	1167	0	69
2271	2140	1168	0	55
2274	2146	1163	0	42
2277	2148	1162	0	46
2280	2155	1159	0	45
2283	2156	1160	0	42
2286	2158	1160	0	38
2289	2156	1162	0	36
2292	2154	1162	0	36
2295	2153	1161	0	34
2298	2151	1161	0	31
2301	2150	1161	0	31
2304	2150	1161	0	33
2307	2149	1161	0	37
2310	2146	1163	0	42
2313	2142	1162	0	45
2316	2139	1162	0	46
2319	2137	1164	0	42
2322	2136	1159	0	37
2325	2132	1158	0	36
2328	2132	1159	0	36
2331	2132	1162	0	35
2334	2129	1163	0	34
2337	2128	1166	0	36
2340	2126	1168	0	39
2343	2125	1169	0	40
2346	2124	1169	0	34
2349	2123	1169	0	30
2352	2120	1170	0	24
2355	2119	1170	0	23
2358	2117	1170	0	26
2361	2115	1172	0	31
2364	2114	1175	0	35
2367	2115	1177	0	38
2370	2118	1175	0	34
2373	2119	1172	0	28
2376	2118	1173	0	25
2379	2117	1173	0	20
2382	2118	1175	0	23
2385	2117	1176	0	23
2388	2117	1175	0	25
2391	2117	1176	0	25
2394	2117	1176	0	25
2397	2120	1174	0	28
2400	2120	1175	0	28
2403	2120	1176	0	24
2406	2122	1171	0	28
2409	2123	1171	0	30
2412	2125	1173	0	34
2415	2124	1173	0	28
2418	2125	1173	0	25
2421	2126	1173	0	25
2424	2126	1173	0	24
2427	2127	1173	0	21
2430	2125	1174	0	19
2433	2125	1173	0	15
2436	2125	1172	0	10
2439	2125	1171	0	5
2442	2126	1171	0	6
2445	2127	1171	0	9
2448	2128	1171	0	13
2451	2127	1171	0	15
2454	2128	1172	0	12
2457	2128	1171	0	11
2460	2128	1171	0	10
2463	2132	1168	0	20
2466	2131	1170	0	19
2469	2131	1171	0	19
2472	2135	1174	0	10
2475	2133	1172	0	3
2478	2131	1171	0	3
2481	2127	1169	0	0
2484	2125	1168	0	358
2487	2124	1168	0	358
2490	2124	1169	0	0
2493	2123	1169	0	6
2496	2121	1169	0	11
2499	2123	1167	0	10
2502	2128	1164	0	7
2505	2127	1164	0	3
2508	2128	1168	0	5
2511	2128	1169	0	12
2514	2127	1171	0	15
2517	2127	1172	0	12
2520	2127	1172	0	12
2523	2129	1171	0	14
2526	2131	1172	0	16
2529	2131	1172	0	19
2532	2128	1172	0	17
2535	2126	1172	0	13
2538	2124	1172	0	7
2541	2119	1171	0	14
2544	2117	1170	0	20
2547	2115	1169	0	25
2550	2111	1172	0	35
2553	2110	1175	0	33
2556	2106	1175	0	34
2559	2106	1175	0	35
2562	2110	1176	0	32
2565	2111	1176	0	30
2568	2110	1175	0	27
2571	2115	1175	0	29
2574	2117	1174	0	37
2577	2114	1175	0	41
2580	2113	1174	0	44
2583	2112	1175	0	43
2586	2111	1177	0	43
2589	2110	1175	0	41
2595	2110	1172	0	35
2598	2112	1170	0	29
2601	2111	1171	0	29
2604	2111	1170	0	26
2607	2110	1171	0	28
2613	2109	1171	0	29
2622	2111	1172	0	33
2625	2111	1172	0	35
2628	2111	1173	0	35
2631	2111	1172	0	32
2634	2110	1172	0	31
2640	2110	1175	0	27
2646	2109	1175	0	28
2649	2107	1176	0	23
2652	2106	1177	0	24
2655	2105	1181	0	10
2658	2104	1182	0	14
2661	2100	1183	0	15
2664	2100	1184	0	17
2667	2100	1185	0	20
2670	2101	1185	0	18
2673	2099	1186	0	19
2676	2097	1186	0	18
2679	2097	1188	0	19
2682	2096	1189	0	21
2685	2094	1194	0	17
2688	2094	1197	0	17
2691	2092	1199	0	14
2694	2091	1201	0	11
2697	2089	1203	0	15
2700	2089	1203	0	17
2703	2091	1207	0	14
2706	2092	1199	0	22
2709	2092	1198	0	21
2712	2090	1200	0	21
2715	2088	1202	0	13
2718	2089	1205	0	6
2721	2091	1207	0	5
2724	2092	1208	0	3
2727	2093	1209	0	8
2730	2093	1210	0	7
2733	2091	1212	0	9
2736	2090	1215	0	10
2739	2088	1217	0	6
2742	2088	1218	0	2
2745	2086	1219	0	9
2748	2085	1218	0	10
2751	2085	1218	0	11
2754	2084	1216	0	6
2757	2081	1218	0	6
2760	2074	1222	0	11
2763	2071	1225	0	16
2766	2067	1228	0	18
2769	2065	1229	0	17
2772	2065	1229	0	13
2775	2065	1228	0	11
2778	2063	1229	0	9
2781	2062	1230	0	7
2784	2060	1230	0	5
2787	2058	1233	0	6
2790	2057	1234	0	2
2793	2056	1233	0	1
2796	2056	1233	0	1
2799	2056	1235	0	1
2802	2054	1239	0	3
2805	2053	1240	0	2
2808	2052	1240	0	1
2811	2050	1241	0	0
2814	2048	1241	0	357
2817	2052	1244	0	349
2820	2051	1246	0	347
2823	2050	1248	0	348
2826	2048	1249	0	344
2829	2049	1249	0	349
2832	2049	1250	0	348
2835	2049	1250	0	349
2838	2046	1251	0	350
2841	2048	1251	0	350
2844	2052	1251	0	347
2847	2052	1251	0	347
2850	2051	1250	0	350
2853	2050	1248	0	356
2856	2048	1248	0	356
2859	2045	1250	0	356
2862	2045	1251	0	359
2865	2044	1250	0	1
2868	2047	1253	0	359
2871	2046	1254	0	357
2874	2045	1254	0	356
2877	2048	1254	0	357
2880	2049	1255	0	357
2883	2048	1258	0	356
2886	2049	1259	0	354
2889	2048	1259	0	352
2892	2048	1260	0	350
2895	2047	1261	0	350
2898	2046	1262	0	351
2901	2044	1263	0	354
2904	2043	1263	0	355
2907	2043	1264	0	353
2910	2042	1264	0	354
2913	2041	1265	0	350
2916	2039	1264	0	348
2919	2037	1262	0	336
2922	2035	1263	0	334
2925	2037	1260	0	331
2928	2042	1253	0	338
2931	2040	1251	0	332
2934	2038	1251	0	329
2937	2037	1251	0	328
2940	2036	1251	0	327
2943	2036	1249	0	325
2946	2035	1249	0	325
2949	2035	1249	0	327
2952	2036	1248	0	322
2955	2040	1247	0	331
2958	2041	1246	0	333
2961	2041	1246	0	328
2964	2039	1245	0	327
2967	2039	1245	0	327
2970	2038	1245	0	327
2973	2039	1246	0	327
2976	2040	1246	0	325
2979	2040	1246	0	327
2982	2040	1246	0	326
2985	2041	1246	0	327
2988	2041	1245	0	327
2991	2042	1244	0	326
2994	2043	1243	0	331
2997	2048	1242	0	331
3000	2046	1241	0	329
3003	2044	1243	0	331
3006	2042	1243	0	329
3009	2040	1241	0	323
3012	2040	1240	0	323
3015	2039	1240	0	321
3018	2038	1239	0	323
3021	2039	1237	0	320
3024	2039	1236	0	321
3027	2038	1237	0	319
3030	2038	1235	0	320
3033	2038	1235	0	322
3036	2037	1235	0	322
3039	2038	1236	0	324
3042	2037	1237	0	326
3045	2036	1235	0	327
3048	2038	1236	0	334
3051	2038	1236	0	337
3054	2038	1236	0	339
3057	2038	1237	0	338
3060	2037	1237	0	338
3063	2036	1237	0	340
3066	2035	1238	0	339
3069	2033	1238	0	339
3072	2033	1238	0	340
3075	2032	1238	0	340
3078	2030	1238	0	339
3081	2027	1238	0	338
3084	2026	1239	0	334
3087	2028	1238	0	335
3090	2029	1237	0	337
3093	2029	1237	0	335
3096	2028	1234	0	343
3099	2028	1234	0	341
3102	2028	1234	0	339
3105	2027	1232	0	345
3108	2026	1231	0	349
3111	2024	1230	0	347
3114	2023	1230	0	342
3117	2025	1228	0	341
3120	2027	1231	0	342
3123	2027	1233	0	345
3126	2028	1231	0	348
3129	2030	1226	0	351
3132	2029	1225	0	352
3135	2030	1225	0	357
3138	2036	1225	0	351
3141	2035	1223	0	345
3144	2035	1223	0	343
3147	2037	1225	0	345
3150	2037	1225	0	347
3153	2036	1225	0	345
3156	2035	1224	0	341
3159	2034	1224	0	337
3162	2033	1224	0	337
3165	2034	1223	0	334
3168	2034	1221	0	332
3171	2034	1221	0	333
3174	2038	1224	0	331
3177	2041	1227	0	336
3180	2042	1226	0	341
3183	2044	1228	0	344
3186	2043	1228	0	347
3189	2043	1229	0	346
3192	2044	1230	0	347
3195	2043	1230	0	350
3198	2043	1229	0	351
3201	2042	1229	0	351
3204	2042	1228	0	351
3207	2041	1226	0	350
3210	2043	1227	0	349
3213	2044	1227	0	349
3216	2043	1227	0	351
3219	2042	1226	0	347
3222	2041	1226	0	347
3225	2040	1226	0	349
3228	2041	1225	0	346
3231	2041	1224	0	341
3234	2040	1223	0	339
3237	2040	1222	0	347
3240	2039	1222	0	352
3243	2039	1221	0	353
3246	2038	1221	0	353
3249	2037	1220	0	352
3252	2038	1220	0	350
3255	2039	1218	0	347
3258	2040	1218	0	348
3261	2041	1219	0	348
3264	2039	1220	0	348
3267	2039	1221	0	348
3270	2043	1222	0	349
3273	2043	1222	0	351
3276	2041	1219	0	353
3279	2044	1218	0	354
3282	2044	1217	0	355
3285	2042	1217	0	354
3288	2040	1219	0	350
3291	2040	1223	0	343
3294	2041	1226	0	342
3297	2041	1223	0	350
3300	2039	1222	0	354
3303	2038	1222	0	355
3306	2037	1221	0	0
3309	2035	1220	0	358
3312	2033	1218	0	3
3315	2033	1218	0	4
3318	2033	1218	0	5
3321	2033	1218	0	3
3324	2034	1218	0	2
3327	2034	1218	0	358
3330	2035	1223	0	351
3333	2036	1226	0	350
3336	2038	1228	0	355
3339	2038	1230	0	357
3342	2036	1231	0	359
3345	2035	1232	0	359
3348	2034	1232	0	359
3351	2034	1232	0	359
3354	2034	1232	0	358
3357	2034	1232	0	359
3360	2034	1233	0	359
3363	2033	1233	0	0
3366	2032	1232	0	355
3369	2029	1230	0	354
3372	2029	1230	0	356
3375	2027	1229	0	358
3378	2025	1230	0	6
3381	2025	1231	0	11
3384	2025	1231	0	12
3387	2025	1232	0	12
3390	2025	1232	0	12
3393	2026	1232	0	11
3396	2025	1233	0	13
3399	2024	1235	0	16
3402	2025	1237	0	14
3405	2023	1239	0	18
3408	2021	1239	0	18
3411	2020	1240	0	18
3414	2018	1240	0	17
3417	2015	1240	0	13
3420	2011	1242	0	10
3423	2009	1243	0	7
3426	2005	1244	0	4
3429	2004	1245	0	3
3432	2002	1245	0	4
3435	2002	1246	0	5
3438	2001	1246	0	8
3441	2002	1247	0	11
3444	2002	1247	0	10
3447	2001	1247	0	10
3450	2002	1248	0	9
3453	2001	1248	0	11
3456	2001	1249	0	11
3459	2000	1249	0	15
3462	2000	1249	0	15
3465	2000	1249	0	14
3468	1999	1249	0	16
3471	1999	1250	0	16
3474	1999	1250	0	15
3477	1998	1250	0	14
3480	1997	1251	0	17
3483	1996	1251	0	17
3486	1996	1251	0	18
3489	1996	1251	0	19
3492	1995	1251	0	15
3495	1995	1251	0	10
3498	1995	1253	0	9
3501	1995	1252	0	8
3504	1994	1253	0	6
3507	1994	1254	0	7
3510	1994	1255	0	10
3513	1995	1256	0	14
3516	1995	1258	0	17
3519	1995	1258	0	17
3522	2000	1261	0	14
3525	2002	1262	0	14
3528	2003	1262	0	14
3531	2003	1264	0	20
3534	2001	1264	0	19
3537	2000	1265	0	21
3540	2000	1266	0	20
3543	1998	1267	0	20
3546	1998	1267	0	22
3549	1995	1267	0	23
3552	1994	1267	0	25
3555	1991	1268	0	30
3558	1990	1269	0	29
3561	1989	1267	0	24
3564	1988	1265	0	23
3567	1986	1265	0	23
3570	1986	1268	0	21
3573	1988	1274	0	19
3576	1989	1274	0	16
3579	1988	1276	0	11
3582	1990	1278	0	12
3585	1991	1278	0	10
3588	1991	1278	0	8
3591	1991	1278	0	8
3594	1991	1278	0	8
3597	1989	1280	0	9
3600	1987	1278	0	4
3603	1986	1279	0	3
3606	1986	1279	0	3
3609	1985	1280	0	4
3612	1985	1281	0	5
3615	1986	1281	0	5
3618	1986	1282	0	6
3621	1987	1282	0	6
3624	1987	1284	0	6
3627	1987	1283	0	8
3630	1988	1283	0	6
3633	1989	1285	0	5
3636	1988	1284	0	9
3639	1988	1284	0	10
3642	1988	1284	0	10
3645	1989	1284	0	10
3648	1988	1283	0	11
3651	1987	1283	0	11
3654	1988	1283	0	10
3657	1988	1282	0	9
3660	1988	1283	0	11
3663	1987	1283	0	11
3666	1988	1283	0	9
3669	1988	1283	0	8
3672	1988	1283	0	11
3675	1988	1283	0	9
3678	1988	1283	0	10
3681	1988	1282	0	9
3684	1988	1280	0	13
3687	1988	1280	0	15
3690	1988	1280	0	10
3693	1988	1281	0	8
3696	1987	1282	0	6
3699	1987	1285	0	353
3702	1985	1287	0	354
3705	1983	1288	0	350
3708	1982	1288	0	349
3711	1987	1286	0	351
3714	1990	1287	0	347
3717	1991	1285	0	344
3720	1991	1284	0	350
3723	1992	1284	0	352
3726	1993	1285	0	351
3729	1991	1285	0	351
3732	1991	1284	0	351
3735	1992	1283	0	351
3738	1992	1283	0	352
3741	1993	1282	0	350
3744	1993	1282	0	349
3747	1991	1282	0	353
3750	1990	1282	0	357
3753	1989	1283	0	356
3756	1990	1284	0	355
3759	1988	1285	0	355
3762	1986	1285	0	354
3765	1985	1287	0	356
3768	1985	1287	0	356
3771	1986	1286	0	356
3774	1985	1284	0	356
3777	1985	1284	0	358
3780	1985	1283	0	358
3783	1985	1283	0	359
3786	1985	1282	0	1
3789	1985	1283	0	1
3792	1986	1284	0	358
3795	1987	1284	0	359
3798	1987	1284	0	358
3801	1988	1284	0	358
3804	1989	1285	0	0
3807	1988	1284	0	0
3810	1988	1284	0	0
3813	1988	1284	0	0
3816	1987	1284	0	0
3819	1987	1284	0	1
3822	1986	1284	0	1
3825	1986	1284	0	2
3828	1986	1283	0	6
3831	1985	1282	0	6
3834	1986	1282	0	4
3837	1985	1283	0	2
3840	1985	1283	0	2
3843	1985	1286	0	356
3846	1985	1286	0	0
3849	1985	1286	0	1
3855	1986	1286	0	4
3861	1987	1286	0	3
3864	1990	1287	0	0
3867	1989	1287	0	0
3870	1987	1287	0	1
3873	1987	1286	0	3
3876	1988	1284	0	4
3882	1987	1286	0	5
3891	1987	1287	0	7
3894	1986	1287	0	7
3897	1986	1287	0	6
3900	1986	1286	0	5
3903	1986	1286	0	6
3906	1984	1287	0	6
3909	1985	1286	0	9
3912	1984	1287	0	8
3915	1983	1287	0	7
3918	1983	1287	0	5
3921	1983	1287	0	7
3924	1983	1287	0	5
3927	1984	1287	0	4
3930	1986	1288	0	5
3933	1987	1289	0	5
3936	1988	1289	0	6
3939	1988	1290	0	7
3942	1989	1290	0	7
3945	1989	1289	0	5
3948	1996	1284	0	359
3951	1996	1283	0	1
3954	1997	1285	0	1
3957	1995	1286	0	8
3960	1997	1287	0	7
3963	1996	1288	0	8
3966	1993	1292	0	6
3969	1994	1293	0	7
3972	1995	1294	0	6
3975	1994	1296	0	2
3978	1992	1295	0	7
3981	1993	1289	0	2
3984	1993	1288	0	357
3987	1991	1287	0	354
3990	1991	1286	0	351
3993	1993	1285	0	0
3996	1992	1285	0	359
3999	1992	1286	0	1
4002	1992	1286	0	1
4005	1992	1286	0	0
4008	1991	1287	0	358
4011	1992	1287	0	358
4014	1991	1287	0	356
4017	1991	1287	0	356
4020	1992	1287	0	357
4023	1992	1290	0	356
4026	1991	1291	0	354
4029	1989	1291	0	350
4032	1989	1289	0	343
4035	1989	1286	0	351
4038	1988	1285	0	350
4041	1988	1286	0	351
4044	1987	1288	0	350
4047	1985	1289	0	346
4050	1983	1290	0	342
4053	1984	1290	0	343
4056	1984	1289	0	343
4059	1985	1290	0	348
4062	1985	1292	0	346
4065	1986	1292	0	349
4068	1986	1291	0	350
4071	1986	1291	0	344
4074	1986	1290	0	349
4077	1987	1288	0	349
4080	1987	1287	0	351
4083	1987	1286	0	354
4086	1988	1285	0	352
4089	1990	1284	0	352
4092	1989	1284	0	354
4095	1990	1284	0	356
4098	1991	1284	0	353
4101	1991	1283	0	351
4104	1991	1284	0	350
4107	1991	1284	0	351
4110	1992	1284	0	350
4113	1992	1284	0	351
4116	1993	1283	0	351
4119	1994	1283	0	350
4122	1994	1284	0	353
4125	1993	1284	0	354
4128	1993	1284	0	352
4131	1993	1283	0	349
4134	1990	1284	0	347
4137	1992	1280	0	352
4140	1991	1281	0	356
4143	1991	1282	0	355
4146	1991	1283	0	355
4149	1991	1283	0	355
4152	1991	1282	0	357
4155	1991	1280	0	1
4158	1992	1276	0	357
4161	1989	1275	0	0
4164	1987	1277	0	357
4167	1987	1273	0	353
4170	1988	1274	0	356
4173	1987	1274	0	357
4176	1986	1276	0	357
4179	1985	1276	0	357
4182	1986	1275	0	358
4185	1986	1275	0	354
4188	1986	1275	0	353
4191	1986	1275	0	354
4194	1986	1275	0	359
4197	1986	1274	0	1
4200	1984	1273	0	359
4203	1984	1273	0	359
4206	1984	1273	0	359
4209	1984	1273	0	1
4212	1984	1274	0	2
4215	1984	1273	0	4
4218	1983	1273	0	4
4221	1983	1273	0	2
4224	1983	1273	0	1
4227	1983	1273	0	3
4230	1983	1273	0	3
4233	1983	1273	0	3
4236	1983	1274	0	3
4239	1983	1274	0	4
4242	1982	1274	0	4
4245	1982	1274	0	4
4248	1982	1273	0	5
4251	1982	1273	0	2
4254	1982	1273	0	3
4257	1983	1274	0	3
4260	1983	1274	0	2
4263	1982	1276	0	359
4266	1981	1276	0	356
4269	1981	1275	0	355
4272	1980	1275	0	353
4275	1979	1274	0	351
4278	1978	1274	0	354
4281	1978	1275	0	354
4284	1976	1276	0	353
4287	1976	1276	0	353
4290	1980	1276	0	345
4293	1982	1276	0	349
4296	1980	1276	0	349
4299	1981	1275	0	354
4302	1980	1275	0	347
4305	1979	1273	0	357
4308	1982	1273	0	2
4311	1986	1274	0	5
4314	1987	1274	0	5
4317	1993	1276	0	13
4320	1996	1278	0	16
4323	1995	1280	0	22
4326	1994	1284	0	17
4329	1997	1284	0	17
4332	2010	1294	0	28
4335	2013	1291	0	30
4338	2018	1289	0	31
4341	2019	1288	0	25
4344	2018	1287	0	17
4347	2018	1287	0	2
4350	2016	1289	0	355
4353	2014	1288	0	348
4356	2012	1288	0	349
4359	2013	1289	0	349
4362	2011	1289	0	350
4365	2009	1289	0	346
4368	2009	1289	0	344
4371	2009	1290	0	349
4374	2009	1290	0	353
4377	2008	1291	0	354
4380	2009	1293	0	0
4383	2008	1293	0	3
4386	2007	1294	0	6
4389	2004	1294	0	6
4392	2003	1295	0	6
4395	2000	1297	0	8
4398	1999	1300	0	10
4401	1999	1300	0	12
4404	1996	1301	0	13
4407	1992	1303	0	12
4410	1992	1304	0	12
4413	1993	1304	0	10
4416	1993	1303	0	10
4419	1993	1303	0	9
4422	1991	1304	0	9
4425	1988	1305	0	13
4428	1984	1308	0	13
4431	1982	1311	0	8
4434	1979	1312	0	14
4437	1978	1315	0	21
4440	1978	1315	0	25
4443	1978	1315	0	20
4446	1976	1315	0	13
4449	1974	1318	0	12
4452	1969	1321	0	10
4455	1967	1323	0	8
4458	1963	1326	0	12
4461	1962	1324	0	8
4464	1961	1323	0	357
4467	1962	1321	0	5
4470	1961	1321	0	9
4473	1963	1318	0	18
4476	1970	1307	0	20
4479	1975	1298	0	14
4482	1979	1293	0	5
4485	1980	1292	0	12
4488	1982	1293	0	19
4491	1980	1293	0	26
4494	1977	1294	0	25
4497	1977	1296	0	25
4500	1977	1297	0	25
4503	1975	1298	0	21
4506	1973	1298	0	21
4509	1974	1297	0	23
4512	1974	1299	0	25
4515	1973	1299	0	24
4518	1973	1299	0	23
4521	1973	1300	0	23
4524	1973	1298	0	20
4527	1973	1297	0	20
4530	1974	1297	0	19
4533	1974	1299	0	15
4536	1977	1299	0	17
4539	1978	1298	0	22
4542	1978	1298	0	23
4545	1980	1299	0	24
4548	1984	1297	0	23
4551	1983	1297	0	18
4554	1983	1298	0	17
4557	1984	1300	0	21
4560	1983	1301	0	25
4563	1984	1302	0	22
4566	1981	1300	0	24
4569	1978	1300	0	25
4572	1975	1299	0	18
4575	1973	1299	0	17
4578	1971	1301	0	17
4581	1968	1304	0	14
4584	1965	1306	0	15
4587	1965	1311	0	20
4590	1965	1310	0	24
4593	1964	1309	0	25
4596	1963	1310	0	25
4599	1963	1308	0	26
4602	1962	1310	0	26
4605	1961	1312	0	22
4608	1958	1314	0	23
4611	1956	1314	0	24
4614	1958	1315	0	23
4617	1957	1316	0	23
4620	1954	1316	0	16
4623	1952	1317	0	14
4626	1950	1317	0	13
4629	1950	1318	0	12
4632	1947	1318	0	15
4635	1945	1322	0	13
4638	1944	1323	0	13
4641	1945	1323	0	16
4644	1947	1322	0	21
4647	1947	1322	0	19
4650	1948	1323	0	22
4653	1951	1323	0	32
4656	1949	1323	0	33
4659	1948	1323	0	31
4662	1947	1323	0	33
4665	1947	1324	0	38
4668	1945	1325	0	38
4671	1945	1325	0	39
4674	1945	1325	0	40
4677	1945	1324	0	41
4680	1945	1321	0	34
4683	1945	1321	0	33
4686	1945	1320	0	28
4689	1945	1321	0	29
4692	1943	1322	0	31
4695	1941	1323	0	27
4698	1938	1324	0	27
4701	1936	1324	0	22
4704	1935	1324	0	24
4707	1933	1325	0	24
4710	1930	1327	0	29
4713	1929	1330	0	28
4716	1929	1331	0	26
4719	1927	1332	0	27
4722	1927	1330	0	25
4725	1925	1331	0	20
4728	1928	1332	0	19
4731	1930	1334	0	16
4734	1931	1335	0	17
4737	1930	1336	0	13
4740	1928	1337	0	9
4743	1929	1338	0	8
4746	1930	1338	0	7
4749	1931	1340	0	9
4752	1929	1339	0	6
4755	1927	1339	0	5
4758	1923	1340	0	6
4761	1922	1340	0	8
4764	1922	1341	0	9
4767	1922	1339	0	7
4770	1923	1339	0	11
4773	1921	1339	0	11
4776	1919	1338	0	12
4779	1920	1339	0	18
4782	1920	1336	0	13
4785	1916	1333	0	20
4788	1914	1331	0	19
4791	1912	1325	0	24
4794	1910	1324	0	23
4797	1908	1327	0	12
4800	1906	1328	0	6
4803	1910	1332	0	354
4806	1907	1333	0	2
4809	1908	1335	0	2
4812	1908	1339	0	357
4815	1908	1339	0	356
4818	1907	1338	0	0
4821	1905	1338	0	2
4824	1902	1337	0	4
4827	1899	1337	0	8
4830	1898	1337	0	8
4833	1898	1336	0	10
4836	1897	1335	0	9
4839	1897	1334	0	9
4842	1895	1337	0	12
4845	1891	1338	0	16
4848	1889	1343	0	14
4851	1887	1343	0	15
4854	1886	1343	0	15
4857	1884	1342	0	12
4860	1883	1342	0	15
4863	1886	1341	0	12
4866	1887	1342	0	8
4869	1887	1343	0	0
4872	1887	1342	0	359
4875	1887	1344	0	0
4878	1883	1340	0	4
4881	1881	1338	0	359
4884	1880	1335	0	1
4887	1879	1334	0	5
4890	1879	1333	0	2
4893	1879	1331	0	0
4896	1879	1331	0	358
4899	1881	1328	0	6
4902	1883	1326	0	5
4905	1885	1325	0	4
4908	1886	1326	0	4
4911	1887	1328	0	2
4914	1887	1328	0	0
4917	1887	1329	0	358
4920	1887	1330	0	0
4923	1887	1330	0	0
4926	1887	1330	0	1
4929	1887	1330	0	2
4932	1886	1331	0	1
4935	1886	1332	0	2
4938	1885	1334	0	4
4941	1886	1335	0	2
4944	1886	1336	0	2
4947	1885	1336	0	3
4950	1885	1337	0	1
4953	1884	1336	0	0
4956	1883	1337	0	359
4959	1882	1337	0	1
4962	1882	1337	0	2
4965	1882	1336	0	3
4968	1882	1334	0	6
4971	1882	1337	0	0
4974	1883	1337	0	0
4977	1883	1338	0	2
4980	1883	1339	0	5
4983	1883	1341	0	6
4986	1884	1341	0	6
4989	1887	1339	0	7
4992	1887	1342	0	6
4995	1886	1344	0	10
4998	1886	1346	0	12
5001	1886	1347	0	15
5004	1887	1347	0	19
5007	1887	1346	0	23
5010	1889	1343	0	28
5013	1888	1342	0	29
5016	1891	1344	0	26
5019	1889	1347	0	28
5022	1888	1348	0	35
5025	1888	1350	0	36
5028	1889	1349	0	35
5031	1892	1351	0	20
5034	1891	1354	0	17
5037	1890	1355	0	15
5040	1890	1356	0	17
5043	1888	1358	0	19
5046	1887	1358	0	22
5049	1887	1358	0	21
5052	1883	1356	0	30
5055	1881	1353	0	34
5058	1879	1351	0	36
5061	1878	1352	0	35
5064	1876	1353	0	32
5067	1873	1355	0	36
5070	1873	1354	0	38
5073	1873	1353	0	43
5076	1873	1355	0	45
5079	1872	1358	0	51
5082	1871	1360	0	52
5085	1871	1362	0	52
5088	1871	1362	0	51
5091	1871	1363	0	51
5094	1869	1363	0	57
5097	1868	1362	0	55
5100	1869	1363	0	52
5103	1870	1364	0	47
5106	1871	1364	0	46
5109	1869	1366	0	38
5112	1869	1369	0	39
5115	1869	1369	0	39
5118	1867	1372	0	28
5121	1868	1373	0	21
5124	1871	1377	0	16
5127	1868	1378	0	15
5130	1867	1379	0	9
5133	1869	1380	0	5
5136	1869	1381	0	1
5139	1867	1383	0	2
5142	1867	1384	0	359
5145	1866	1383	0	356
5148	1866	1382	0	354
5151	1864	1380	0	353
5154	1862	1380	0	357
5157	1861	1381	0	356
5160	1859	1382	0	355
5163	1857	1381	0	352
5166	1855	1379	0	351
5169	1854	1380	0	347
5172	1854	1380	0	348
5175	1853	1380	0	348
5178	1853	1379	0	351
5181	1852	1382	0	353
5184	1851	1384	0	348
5187	1850	1383	0	348
5190	1850	1382	0	351
5193	1849	1381	0	353
5196	1849	1382	0	351
5199	1848	1382	0	349
5202	1848	1380	0	349
5205	1848	1378	0	354
5208	1846	1374	0	358
5211	1846	1374	0	357
5214	1842	1375	0	358
5217	1838	1377	0	358
5220	1832	1377	0	352
5223	1831	1378	0	352
5226	1832	1379	0	352
5229	1829	1381	0	348
5232	1828	1382	0	345
5235	1826	1383	0	342
5238	1826	1383	0	344
5241	1824	1382	0	336
5244	1825	1380	0	348
5247	1820	1380	0	345
5250	1812	1379	0	344
5253	1808	1377	0	334
5256	1807	1376	0	330
5259	1802	1372	0	323
5262	1800	1371	0	329
5265	1798	1369	0	321
5268	1799	1366	0	316
5271	1801	1364	0	321
5274	1802	1364	0	325
5277	1803	1364	0	325
5280	1803	1364	0	324
5283	1803	1364	0	324
5286	1803	1364	0	324
5289	1802	1363	0	324
5292	1802	1363	0	323
5295	1802	1362	0	325
5298	1803	1362	0	328
5301	1802	1361	0	326
5304	1799	1361	0	320
5307	1795	1359	0	314
5310	1794	1359	0	311
5313	1793	1358	0	310
5316	1793	1357	0	313
5319	1791	1356	0	310
5322	1789	1356	0	313
5325	1790	1355	0	314
5328	1790	1355	0	318
5331	1790	1354	0	322
5334	1789	1354	0	323
5337	1788	1357	0	324
5340	1784	1356	0	324
5343	1782	1355	0	330
5346	1782	1355	0	332
5349	1780	1354	0	335
5352	1777	1354	0	338
5355	1775	1353	0	344
5358	1775	1352	0	347
5361	1774	1352	0	349
5364	1772	1352	0	350
5367	1769	1353	0	350
5370	1768	1354	0	347
5373	1767	1355	0	350
5376	1766	1356	0	355
5379	1765	1356	0	355
5382	1764	1356	0	354
5385	1764	1357	0	352
5388	1764	1358	0	347
5391	1762	1357	0	349
5394	1762	1358	0	350
5397	1759	1359	0	343
5400	1754	1358	0	348
5403	1752	1357	0	342
5406	1750	1353	0	334
5409	1749	1353	0	327
5412	1743	1352	0	311
5415	1740	1351	0	305
5418	1740	1351	0	304
5421	1740	1351	0	305
5424	1740	1350	0	307
5427	1742	1349	0	302
5430	1741	1349	0	296
5433	1741	1347	0	292
5436	1741	1346	0	292
5439	1741	1347	0	291
5442	1742	1345	0	295
5445	1741	1340	0	303
5448	1739	1340	0	296
5451	1737	1339	0	296
5454	1735	1339	0	294
5457	1731	1338	0	282
5460	1725	1337	0	273
5463	1726	1338	0	274
5466	1724	1337	0	273
5469	1717	1335	0	270
5472	1715	1333	0	261
5475	1714	1332	0	258
5478	1714	1332	0	257
5481	1712	1334	0	253
5484	1707	1335	0	245
5487	1706	1336	0	243
5490	1705	1337	0	244
5493	1704	1337	0	244
5496	1702	1337	0	239
5499	1702	1339	0	240
5502	1702	1340	0	243
5505	1704	1342	0	249
5508	1704	1344	0	253
5511	1705	1346	0	264
5514	1703	1346	0	256
5517	1701	1347	0	255
5520	1698	1348	0	250
5523	1698	1348	0	252
5526	1698	1352	0	251
5529	1697	1354	0	245
5532	1697	1356	0	245
5535	1696	1356	0	245
5538	1696	1356	0	244
5541	1697	1356	0	241
5550	1700	1365	0	231
5553	1700	1365	0	230
5556	1704	1366	0	229
5559	1704	1366	0	230
5562	1707	1362	0	220
5565	1710	1361	0	212
5568	1710	1363	0	214
5571	1710	1363	0	211
5574	1711	1361	0	201
5577	1713	1360	0	194
5580	1714	1359	0	190
5583	1715	1358	0	183
5586	1716	1357	0	180
5589	1717	1356	0	177
5592	1720	1357	0	181
5595	1720	1357	0	180
5598	1719	1357	0	179
5601	1719	1358	0	180
5604	1718	1358	0	181
5607	1719	1359	0	185
5610	1718	1359	0	185
5613	1716	1358	0	184
5616	1714	1359	0	183
5619	1713	1359	0	184
5622	1713	1361	0	187
5625	1713	1362	0	185
5628	1714	1363	0	187
5631	1714	1364	0	190
5634	1714	1365	0	197
5637	1714	1365	0	192
5640	1715	1364	0	189
5643	1716	1362	0	190
5646	1716	1359	0	184
5649	1719	1356	0	183
5652	1721	1355	0	182
5655	1724	1354	0	178
5658	1726	1352	0	170
5661	1726	1352	0	167
5664	1728	1352	0	164
5667	1727	1352	0	161
5670	1727	1352	0	159
5673	1726	1351	0	157
5676	1726	1349	0	153
5679	1724	1349	0	155
5682	1723	1350	0	157
5685	1724	1351	0	167
5688	1724	1352	0	163
5691	1727	1354	0	159
5694	1729	1356	0	158
5697	1729	1357	0	156
5700	1725	1359	0	160
5703	1719	1360	0	166
5706	1717	1359	0	168
5709	1717	1358	0	168
5712	1715	1358	0	164
5715	1713	1358	0	164
5718	1710	1358	0	167
5721	1706	1358	0	160
5724	1702	1357	0	164
5727	1700	1356	0	161
5730	1698	1355	0	156
5733	1697	1352	0	151
5736	1695	1349	0	150
5739	1695	1348	0	147
5742	1694	1348	0	148
5745	1694	1347	0	146
5748	1693	1346	0	143
5751	1693	1346	0	141
5754	1692	1345	0	140
5757	1691	1346	0	141
5760	1690	1347	0	136
5763	1690	1348	0	130
5766	1690	1348	0	127
5769	1688	1349	0	130
5772	1685	1352	0	132
5775	1684	1352	0	127
5778	1683	1351	0	120
5781	1681	1350	0	119
5784	1681	1349	0	120
5787	1681	1350	0	114
5790	1681	1351	0	107
5793	1681	1350	0	109
5796	1681	1352	0	107
5799	1680	1350	0	103
5802	1679	1349	0	103
5805	1679	1347	0	102
5808	1679	1346	0	103
5811	1678	1345	0	95
5814	1677	1341	0	96
5817	1677	1337	0	93
5820	1678	1333	0	89
5823	1678	1329	0	82
5826	1680	1327	0	80
5829	1682	1324	0	83
5832	1683	1320	0	87
5835	1683	1319	0	94
5838	1684	1318	0	98
5841	1684	1317	0	103
5844	1684	1316	0	106
5847	1686	1317	0	112
5850	1690	1321	0	122
5853	1693	1321	0	118
5856	1694	1321	0	123
5859	1695	1321	0	123
5862	1695	1320	0	126
5865	1695	1320	0	133
5868	1699	1320	0	134
5871	1703	1320	0	134
5874	1706	1320	0	136
5877	1710	1320	0	138
5880	1712	1319	0	136
5883	1716	1319	0	143
5886	1720	1319	0	142
5889	1724	1319	0	150
5892	1727	1320	0	149
5895	1727	1320	0	149
5898	1727	1321	0	150
5901	1727	1320	0	149
5904	1727	1320	0	146
5907	1723	1316	0	146
5910	1719	1313	0	146
5913	1718	1311	0	145
5916	1717	1309	0	141
5919	1717	1309	0	139
5922	1716	1307	0	140
5925	1715	1306	0	143
5928	1713	1305	0	147
5931	1714	1306	0	148
5934	1713	1305	0	150
5937	1711	1303	0	149
5940	1711	1302	0	152
5943	1710	1302	0	153
5946	1708	1302	0	156
5949	1708	1303	0	157
5952	1709	1303	0	159
5955	1709	1303	0	157
5958	1709	1303	0	156
5961	1709	1303	0	157
5964	1707	1303	0	159
5967	1707	1302	0	159
5970	1704	1303	0	165
5973	1702	1303	0	166
5976	1701	1303	0	166
5979	1700	1303	0	165
5982	1699	1303	0	168
5985	1700	1304	0	172
5988	1701	1303	0	173
5991	1703	1304	0	173
5994	1703	1305	0	173
5997	1703	1303	0	170
6000	1704	1302	0	170
6003	1705	1303	0	171
6006	1706	1303	0	173
6009	1704	1302	0	170
6012	1704	1301	0	169
6015	1704	1301	0	168
6018	1702	1299	0	164
6021	1700	1299	0	165
6024	1697	1299	0	171
6027	1694	1297	0	172
6030	1693	1296	0	170
6033	1691	1297	0	178
6036	1690	1298	0	180
6039	1689	1299	0	182
6042	1688	1300	0	187
6045	1685	1300	0	184
6048	1684	1299	0	183
6051	1681	1300	0	182
6054	1677	1300	0	180
6057	1673	1301	0	182
6060	1670	1300	0	179
6063	1667	1298	0	184
6066	1667	1298	0	188
6069	1664	1298	0	185
6072	1661	1298	0	180
6075	1659	1297	0	179
6078	1658	1298	0	179
6081	1657	1295	0	173
6084	1654	1293	0	177
6087	1652	1292	0	177
6090	1649	1291	0	179
6093	1646	1289	0	173
6096	1643	1287	0	170
6099	1643	1286	0	173
6102	1641	1286	0	174
6105	1637	1286	0	174
6108	1636	1285	0	180
6111	1634	1284	0	183
6114	1635	1285	0	187
6117	1635	1285	0	188
6120	1635	1284	0	190
6123	1634	1283	0	190
6126	1632	1282	0	197
6129	1630	1282	0	199
6132	1631	1283	0	204
6135	1632	1282	0	209
6138	1633	1282	0	215
6141	1636	1282	0	219
6144	1639	1281	0	227
6147	1639	1280	0	228
6150	1639	1280	0	228
6153	1640	1279	0	228
6156	1638	1279	0	224
6159	1635	1278	0	218
6162	1633	1279	0	213
6165	1632	1280	0	212
6168	1633	1281	0	214
6171	1632	1282	0	220
6174	1632	1283	0	225
6177	1632	1282	0	225
6180	1632	1282	0	226
6183	1631	1281	0	223
6186	1631	1281	0	225
6189	1631	1281	0	224
6192	1630	1281	0	224
6195	1628	1283	0	228
6198	1627	1283	0	231
6201	1627	1283	0	234
6204	1626	1282	0	235
6207	1625	1283	0	235
6210	1625	1283	0	239
6213	1625	1283	0	239
6216	1626	1283	0	242
6219	1625	1283	0	248
6222	1624	1283	0	251
6225	1623	1283	0	255
6228	1622	1281	0	262
6231	1622	1281	0	268
6234	1622	1280	0	270
6237	1622	1279	0	268
6240	1623	1279	0	268
6243	1623	1279	0	269
6246	1622	1280	0	266
6249	1621	1280	0	263
6252	1621	1281	0	263
6255	1621	1281	0	263
6258	1621	1281	0	260
6261	1621	1280	0	259
6264	1620	1282	0	253
6267	1619	1282	0	248
6270	1618	1283	0	246
6273	1618	1284	0	243
6276	1617	1284	0	243
6279	1616	1283	0	239
6282	1615	1282	0	236
6285	1615	1281	0	232
6288	1615	1281	0	232
6291	1616	1281	0	233
6294	1617	1279	0	235
6297	1619	1275	0	239
6300	1622	1270	0	240
6303	1625	1266	0	242
6306	1626	1262	0	239
6309	1629	1257	0	246
6312	1631	1252	0	245
6315	1631	1251	0	244
6318	1631	1251	0	243
6321	1630	1250	0	241
6324	1629	1247	0	242
6327	1628	1243	0	246
6330	1627	1242	0	243
6333	1627	1241	0	242
6336	1626	1240	0	243
6339	1626	1240	0	240
6342	1625	1241	0	240
6345	1623	1243	0	241
6348	1619	1244	0	243
6351	1617	1245	0	243
6354	1616	1245	0	243
6357	1617	1245	0	245
6360	1617	1245	0	245
6363	1618	1244	0	244
6366	1617	1246	0	243
6369	1613	1244	0	240
6372	1611	1245	0	236
6375	1608	1245	0	237
6378	1606	1246	0	237
6381	1604	1247	0	243
6384	1604	1248	0	243
6387	1603	1247	0	240
6390	1606	1244	0	245
6393	1609	1239	0	246
6396	1610	1237	0	246
6399	1610	1236	0	241
6402	1608	1235	0	238
6405	1608	1232	0	229
6408	1609	1231	0	230
6411	1610	1229	0	233
6414	1611	1227	0	234
6417	1614	1222	0	233
6420	1618	1215	0	234
6423	1620	1211	0	229
6426	1622	1208	0	225
6429	1624	1207	0	223
6432	1625	1206	0	221
6435	1624	1206	0	219
6438	1623	1204	0	217
6441	1623	1203	0	207
6444	1626	1203	0	202
6447	1631	1199	0	199
6450	1635	1196	0	191
6453	1638	1194	0	191
6456	1640	1193	0	194
6459	1644	1193	0	195
6462	1648	1192	0	193
6465	1650	1192	0	192
6468	1650	1192	0	191
6471	1649	1192	0	185
6474	1648	1191	0	182
6477	1646	1190	0	179
6480	1643	1192	0	187
6483	1642	1193	0	185
6486	1640	1193	0	185
6489	1637	1194	0	194
6492	1633	1195	0	193
6495	1631	1194	0	192
6498	1630	1195	0	191
6501	1628	1194	0	187
6504	1625	1194	0	186
6507	1622	1193	0	184
6510	1620	1193	0	183
6513	1620	1194	0	180
6516	1619	1194	0	182
6519	1620	1195	0	185
6522	1620	1195	0	184
6525	1622	1195	0	186
6528	1623	1194	0	188
6531	1624	1194	0	183
6534	1622	1193	0	179
6537	1620	1193	0	179
6540	1618	1193	0	180
6543	1616	1192	0	179
6546	1614	1193	0	180
6549	1612	1190	0	172
6552	1612	1187	0	171
6555	1612	1186	0	163
6558	1612	1185	0	158
6561	1612	1184	0	153
6564	1611	1183	0	149
6567	1611	1184	0	150
6570	1610	1184	0	150
6573	1610	1184	0	150
6576	1610	1184	0	149
6579	1610	1184	0	147
6582	1610	1184	0	143
6585	1608	1182	0	144
6588	1607	1179	0	154
6591	1608	1180	0	157
6594	1613	1182	0	167
6597	1614	1183	0	171
6600	1618	1183	0	170
6603	1622	1184	0	173
6606	1625	1184	0	171
6609	1627	1185	0	172
6612	1629	1186	0	172
6615	1635	1188	0	171
6618	1639	1189	0	177
6621	1642	1188	0	176
6624	1648	1189	0	182
6627	1651	1189	0	184
6630	1652	1190	0	184
6633	1652	1190	0	183
6636	1652	1189	0	182
6639	1652	1188	0	182
6642	1652	1188	0	181
6645	1652	1188	0	178
6648	1653	1188	0	179
6651	1656	1189	0	183
6654	1657	1188	0	182
6657	1658	1188	0	181
6660	1658	1188	0	180
6663	1659	1188	0	178
6666	1660	1189	0	175
6669	1661	1188	0	175
6672	1660	1188	0	173
6675	1661	1187	0	173
6678	1662	1188	0	174
6681	1662	1187	0	174
6684	1663	1188	0	177
6687	1665	1188	0	181
6690	1666	1187	0	181
6693	1668	1187	0	183
6696	1667	1187	0	184
6699	1667	1187	0	185
6702	1667	1187	0	187
6705	1668	1187	0	183
6708	1668	1187	0	183
6711	1668	1187	0	177
6714	1668	1187	0	176
6717	1669	1188	0	178
6720	1667	1188	0	181
6723	1666	1187	0	182
6726	1666	1188	0	186
6729	1667	1189	0	187
6732	1667	1189	0	186
6735	1667	1189	0	184
6738	1668	1189	0	183
6741	1671	1189	0	183
6744	1675	1188	0	183
6747	1678	1187	0	181
6750	1681	1186	0	178
6753	1683	1187	0	174
6756	1688	1188	0	170
6759	1690	1189	0	168
6762	1701	1192	0	165
6765	1705	1192	0	163
6768	1708	1193	0	161
6771	1713	1194	0	164
6774	1717	1195	0	163
6777	1720	1196	0	163
6780	1723	1197	0	162
6783	1729	1199	0	157
6786	1731	1200	0	156
6789	1731	1200	0	151
6792	1730	1200	0	151
6795	1732	1201	0	146
6798	1734	1203	0	146
6801	1738	1207	0	128
6804	1740	1210	0	122
6807	1743	1210	0	119
6810	1744	1211	0	122
6813	1746	1214	0	122
6816	1749	1218	0	120
6819	1751	1221	0	110
6822	1750	1224	0	112
6825	1751	1227	0	115
6828	1754	1228	0	112
6831	1757	1227	0	111
6834	1757	1226	0	113
6837	1756	1224	0	115
6840	1757	1227	0	117
6843	1758	1231	0	121
6846	1763	1233	0	119
6849	1764	1237	0	114
6852	1765	1240	0	120
6855	1767	1246	0	124
6858	1770	1251	0	128
6861	1772	1253	0	130
6864	1770	1253	0	129
6867	1766	1250	0	129
6870	1764	1251	0	130
6873	1763	1251	0	129
6876	1766	1251	0	125
6879	1765	1249	0	121
6882	1763	1247	0	118
6885	1763	1246	0	117
6888	1760	1244	0	122
6891	1759	1245	0	124
6894	1760	1245	0	125
6897	1760	1245	0	126
6900	1760	1245	0	125
6903	1760	1245	0	126
6906	1760	1245	0	126
6909	1759	1245	0	127
6912	1758	1244	0	123
6915	1757	1243	0	122
6918	1755	1242	0	126
6921	1754	1240	0	130
6924	1752	1238	0	130
6927	1753	1238	0	128
6930	1753	1234	0	120
6933	1750	1231	0	122
6936	1750	1232	0	124
6939	1749	1236	0	129
6942	1751	1238	0	130
6945	1754	1241	0	134
6948	1758	1242	0	134
6951	1759	1243	0	139
6954	1760	1245	0	148
6957	1761	1242	0	148
6960	1761	1240	0	148
6963	1761	1238	0	148
6966	1762	1236	0	133
6969	1759	1232	0	132
6972	1758	1228	0	134
6975	1757	1225	0	133
6978	1755	1225	0	133
6981	1754	1224	0	133
6984	1754	1222	0	138
6987	1752	1222	0	141
6990	1752	1223	0	141
6993	1751	1220	0	134
6996	1751	1218	0	120
6999	1751	1217	0	118
7002	1750	1217	0	119
7005	1749	1217	0	121
7008	1748	1218	0	123
7011	1747	1219	0	122
7014	1747	1224	0	113
7017	1748	1231	0	111
7020	1748	1237	0	116
7023	1748	1239	0	117
7026	1752	1246	0	118
7029	1758	1253	0	120
7032	1758	1255	0	116
7035	1758	1257	0	118
7038	1759	1259	0	127
7041	1761	1261	0	128
7044	1763	1263	0	130
7047	1765	1262	0	132
7050	1765	1261	0	129
7053	1766	1261	0	131
7056	1767	1262	0	129
7059	1766	1261	0	131
7062	1767	1261	0	135
7065	1767	1262	0	134
7068	1767	1262	0	134
7071	1768	1264	0	135
7074	1773	1267	0	135
7077	1773	1265	0	135
[truncated: 639 more rows]
