# Supplementary material for: Markerless tracking of an entire honey bee colony
Source: Nat Commun. 2021 Mar 19;12:1733. doi: 10.1038/s41467-021-21769-1 (PMC7979864; doi:10.1038/s41467-021-21769-1)
Supplement: Supplementary file 4 — Description of Additional Supplementary Files [file 41467_2021_21769_MOESM4_ESM.zip › raw_source/fig_5_sup_fig_21_22/S1_trajectories/000284.txt]

0	1326	1748	0	349
3	1325	1747	0	349
6	1325	1747	0	349
9	1324	1746	0	353
12	1324	1746	0	353
15	1324	1746	0	354
18	1324	1746	0	354
21	1324	1746	0	354
24	1324	1746	0	354
27	1326	1747	0	352
30	1326	1746	0	352
33	1326	1746	0	353
36	1326	1746	0	354
39	1326	1745	0	354
42	1326	1745	0	354
45	1326	1745	0	355
48	1325	1745	0	356
51	1325	1745	0	355
54	1325	1745	0	354
57	1325	1745	0	354
60	1325	1745	0	355
63	1325	1744	0	356
66	1325	1744	0	356
69	1325	1744	0	356
72	1325	1744	0	355
75	1325	1744	0	356
78	1324	1744	0	356
81	1324	1744	0	356
84	1325	1744	0	356
87	1324	1745	0	356
90	1325	1745	0	355
93	1325	1745	0	354
96	1325	1745	0	354
99	1325	1745	0	354
102	1325	1745	0	353
105	1325	1745	0	353
108	1325	1745	0	353
111	1325	1745	0	353
114	1325	1745	0	353
117	1325	1745	0	354
120	1325	1745	0	353
123	1325	1746	0	354
126	1325	1746	0	354
129	1325	1746	0	354
132	1325	1746	0	354
135	1325	1746	0	354
138	1325	1746	0	354
141	1325	1745	0	354
144	1325	1745	0	354
147	1325	1745	0	354
150	1326	1745	0	355
153	1326	1745	0	354
156	1326	1745	0	354
159	1326	1745	0	354
162	1326	1745	0	355
165	1325	1745	0	354
168	1325	1744	0	356
171	1325	1744	0	357
174	1325	1744	0	356
177	1325	1744	0	356
180	1325	1744	0	356
183	1325	1744	0	357
186	1325	1744	0	357
189	1325	1744	0	357
192	1325	1744	0	357
195	1325	1744	0	357
198	1325	1744	0	356
201	1325	1744	0	356
204	1324	1744	0	357
207	1325	1744	0	356
210	1324	1744	0	356
213	1325	1744	0	356
216	1325	1744	0	356
219	1325	1744	0	356
222	1325	1744	0	356
225	1325	1744	0	357
228	1325	1744	0	357
231	1324	1744	0	357
234	1324	1744	0	357
237	1325	1743	0	359
240	1325	1743	0	0
243	1324	1743	0	0
246	1324	1743	0	0
249	1324	1743	0	0
252	1324	1743	0	0
255	1324	1744	0	0
258	1324	1743	0	0
261	1324	1744	0	359
264	1324	1743	0	359
267	1324	1744	0	359
270	1324	1743	0	359
273	1324	1743	0	359
276	1324	1743	0	359
279	1324	1743	0	359
282	1324	1743	0	359
285	1324	1743	0	359
288	1325	1743	0	358
291	1324	1743	0	358
294	1325	1743	0	358
297	1325	1743	0	358
300	1325	1743	0	358
303	1325	1743	0	358
306	1324	1743	0	358
309	1325	1743	0	358
312	1325	1743	0	358
315	1325	1744	0	358
318	1325	1743	0	358
321	1325	1744	0	358
324	1325	1743	0	358
327	1325	1744	0	358
330	1325	1744	0	358
333	1325	1744	0	359
336	1325	1744	0	358
339	1325	1744	0	358
342	1325	1743	0	358
345	1325	1743	0	358
348	1325	1743	0	358
351	1325	1744	0	358
354	1325	1744	0	358
357	1325	1743	0	358
360	1325	1743	0	358
363	1325	1743	0	358
366	1325	1743	0	358
369	1325	1743	0	358
372	1325	1743	0	358
375	1325	1743	0	358
378	1325	1743	0	358
381	1324	1743	0	357
384	1324	1743	0	358
387	1325	1743	0	359
390	1325	1743	0	359
393	1324	1743	0	358
396	1325	1743	0	359
399	1325	1743	0	358
402	1325	1743	0	358
405	1325	1743	0	358
408	1325	1743	0	358
411	1325	1744	0	358
414	1325	1744	0	358
417	1325	1743	0	357
420	1325	1743	0	358
423	1325	1743	0	358
426	1325	1743	0	357
429	1325	1743	0	357
432	1325	1743	0	358
435	1325	1743	0	357
438	1325	1743	0	357
441	1325	1743	0	357
444	1325	1743	0	356
447	1325	1743	0	357
450	1325	1743	0	357
453	1325	1743	0	357
456	1325	1743	0	357
459	1325	1743	0	357
462	1324	1743	0	357
465	1325	1743	0	357
468	1325	1743	0	357
471	1325	1743	0	356
474	1325	1743	0	356
477	1325	1743	0	356
480	1325	1743	0	356
483	1325	1743	0	356
486	1325	1743	0	356
489	1325	1743	0	356
492	1325	1743	0	357
495	1325	1743	0	356
498	1325	1743	0	356
501	1325	1743	0	357
504	1325	1743	0	357
507	1325	1743	0	356
510	1325	1743	0	356
513	1325	1743	0	356
516	1325	1743	0	357
519	1325	1743	0	357
522	1325	1743	0	357
525	1325	1743	0	357
528	1325	1743	0	357
531	1325	1743	0	357
534	1325	1743	0	356
537	1325	1743	0	356
540	1325	1743	0	356
543	1325	1743	0	356
546	1325	1743	0	356
549	1325	1743	0	356
552	1325	1743	0	356
555	1325	1743	0	357
558	1325	1743	0	357
561	1325	1743	0	357
564	1325	1743	0	357
567	1325	1743	0	357
570	1325	1744	0	357
573	1325	1744	0	357
576	1325	1743	0	357
579	1325	1744	0	357
582	1325	1743	0	357
585	1325	1743	0	357
588	1325	1743	0	357
591	1325	1743	0	357
594	1325	1743	0	357
597	1325	1743	0	357
600	1325	1743	0	357
603	1325	1743	0	357
606	1325	1743	0	357
609	1325	1743	0	358
612	1325	1743	0	357
615	1325	1743	0	357
618	1325	1743	0	355
621	1325	1743	0	355
624	1325	1743	0	355
627	1325	1743	0	354
630	1325	1743	0	355
633	1324	1743	0	356
636	1323	1743	0	358
639	1321	1743	0	1
642	1319	1744	0	3
645	1318	1744	0	4
648	1314	1742	0	1
651	1306	1734	0	353
654	1305	1736	0	346
657	1306	1735	0	342
660	1309	1737	0	342
663	1311	1737	0	343
666	1312	1738	0	343
669	1312	1739	0	347
672	1314	1741	0	353
675	1313	1744	0	0
678	1314	1744	0	1
681	1314	1745	0	1
684	1315	1746	0	2
687	1315	1746	0	2
690	1316	1746	0	2
693	1315	1746	0	1
696	1316	1746	0	1
699	1315	1746	0	1
702	1315	1745	0	1
705	1315	1745	0	1
708	1314	1746	0	358
711	1313	1744	0	354
714	1314	1743	0	354
717	1314	1743	0	354
720	1314	1743	0	355
723	1315	1743	0	356
726	1315	1743	0	357
729	1314	1743	0	358
732	1315	1744	0	0
735	1315	1743	0	359
738	1315	1744	0	359
741	1315	1744	0	0
744	1315	1744	0	359
747	1315	1744	0	0
750	1316	1744	0	2
753	1316	1744	0	3
756	1316	1745	0	3
759	1316	1744	0	2
762	1317	1744	0	3
765	1317	1744	0	3
768	1317	1744	0	3
771	1317	1744	0	3
774	1317	1744	0	2
777	1317	1744	0	2
780	1318	1744	0	1
783	1318	1744	0	3
786	1319	1744	0	5
789	1319	1745	0	8
792	1320	1745	0	8
795	1320	1745	0	8
798	1320	1745	0	7
801	1320	1745	0	6
804	1321	1744	0	5
807	1322	1743	0	3
810	1322	1743	0	2
813	1322	1743	0	1
816	1321	1742	0	0
819	1321	1742	0	359
822	1321	1742	0	359
825	1321	1741	0	359
828	1321	1741	0	359
831	1320	1741	0	356
834	1320	1741	0	356
837	1320	1741	0	356
840	1320	1740	0	356
843	1320	1740	0	356
846	1320	1741	0	356
849	1320	1741	0	356
852	1320	1741	0	356
855	1320	1741	0	356
858	1320	1741	0	356
861	1320	1741	0	356
864	1320	1741	0	356
867	1320	1741	0	356
870	1320	1741	0	356
873	1320	1741	0	355
876	1320	1741	0	358
879	1320	1741	0	358
882	1320	1740	0	357
885	1321	1740	0	357
888	1320	1739	0	356
891	1321	1738	0	356
894	1321	1738	0	357
897	1321	1738	0	358
900	1321	1738	0	359
903	1321	1738	0	1
906	1321	1739	0	0
909	1321	1739	0	1
912	1321	1739	0	2
915	1321	1738	0	3
918	1321	1739	0	2
921	1321	1739	0	2
924	1320	1738	0	2
927	1321	1738	0	1
930	1321	1738	0	0
933	1321	1738	0	0
936	1320	1738	0	0
939	1320	1738	0	359
942	1320	1738	0	0
945	1320	1738	0	0
948	1320	1738	0	0
951	1320	1738	0	0
954	1320	1738	0	0
957	1320	1738	0	0
960	1320	1738	0	0
963	1320	1738	0	0
966	1320	1738	0	0
969	1320	1738	0	0
972	1320	1738	0	0
975	1320	1738	0	0
978	1320	1738	0	0
981	1320	1738	0	0
984	1320	1738	0	0
987	1320	1738	0	0
990	1320	1738	0	359
993	1320	1738	0	359
996	1320	1738	0	359
999	1319	1738	0	359
1002	1319	1738	0	359
1005	1319	1738	0	359
1008	1319	1738	0	359
1011	1319	1738	0	0
1014	1319	1738	0	359
1017	1319	1738	0	359
1020	1319	1738	0	0
1023	1320	1738	0	359
1026	1320	1738	0	359
1029	1320	1738	0	359
1032	1320	1738	0	0
1035	1320	1738	0	0
1038	1320	1738	0	359
1041	1320	1738	0	359
1044	1320	1738	0	359
1047	1320	1738	0	359
1050	1320	1738	0	359
1053	1320	1738	0	359
1056	1320	1738	0	359
1059	1320	1738	0	359
1062	1320	1738	0	0
1065	1320	1738	0	359
1068	1320	1738	0	359
1071	1320	1738	0	359
1074	1320	1738	0	359
1077	1320	1738	0	359
1080	1320	1738	0	0
1083	1320	1738	0	359
1086	1320	1738	0	359
1089	1320	1738	0	359
1092	1320	1738	0	359
1095	1320	1738	0	358
1098	1320	1738	0	358
1101	1320	1738	0	359
1104	1320	1738	0	358
1107	1320	1738	0	359
1110	1320	1738	0	359
1113	1320	1738	0	359
1116	1320	1738	0	358
1119	1320	1738	0	358
1122	1319	1738	0	359
1125	1320	1738	0	358
1128	1320	1738	0	358
1131	1320	1738	0	358
1134	1320	1738	0	358
1137	1320	1738	0	358
1140	1320	1738	0	358
1143	1320	1738	0	358
1146	1320	1738	0	358
1149	1320	1738	0	358
1152	1320	1738	0	358
1155	1320	1738	0	358
1158	1320	1738	0	358
1161	1320	1738	0	358
1164	1320	1738	0	358
1167	1320	1738	0	358
1170	1320	1738	0	358
1173	1320	1738	0	358
1176	1320	1738	0	358
1179	1320	1738	0	358
1182	1320	1738	0	358
1185	1320	1738	0	359
1188	1320	1738	0	358
1191	1320	1738	0	358
1194	1320	1738	0	358
1197	1320	1738	0	358
1200	1320	1738	0	358
1203	1320	1738	0	359
1206	1320	1738	0	358
1209	1320	1738	0	359
1212	1320	1738	0	359
1215	1320	1738	0	359
1218	1320	1738	0	359
1221	1320	1738	0	359
1224	1320	1738	0	359
1227	1320	1738	0	359
1230	1320	1738	0	359
1233	1320	1738	0	359
1236	1320	1738	0	359
1239	1320	1738	0	359
1242	1320	1738	0	359
1245	1320	1738	0	359
1248	1320	1738	0	358
1251	1320	1738	0	359
1254	1320	1738	0	358
1257	1320	1738	0	359
1260	1320	1738	0	359
1263	1320	1738	0	359
1266	1320	1738	0	358
1269	1320	1738	0	358
1272	1320	1738	0	358
1275	1320	1738	0	358
1278	1320	1738	0	359
1281	1320	1738	0	359
1284	1320	1738	0	359
1287	1320	1738	0	359
1290	1320	1738	0	358
1293	1320	1738	0	359
1296	1320	1738	0	359
1299	1320	1738	0	357
1302	1321	1737	0	357
1305	1321	1736	0	354
1308	1322	1736	0	356
1311	1321	1736	0	356
1314	1322	1736	0	356
1317	1322	1736	0	357
1320	1323	1736	0	357
1323	1323	1736	0	357
1326	1322	1736	0	357
1329	1322	1736	0	357
1332	1322	1737	0	357
1335	1322	1736	0	356
1338	1322	1737	0	358
1341	1322	1737	0	357
1344	1322	1736	0	356
1347	1322	1736	0	356
1350	1322	1736	0	356
1353	1321	1736	0	356
1356	1322	1737	0	358
1359	1322	1737	0	358
1362	1321	1737	0	357
1365	1321	1737	0	357
1368	1321	1737	0	357
1371	1321	1737	0	356
1374	1321	1737	0	357
1377	1321	1737	0	357
1380	1321	1737	0	356
1383	1321	1737	0	356
1386	1321	1737	0	356
1389	1321	1737	0	356
1392	1321	1737	0	357
1395	1321	1737	0	356
1398	1321	1737	0	358
1401	1321	1737	0	358
1404	1321	1737	0	357
1407	1321	1737	0	357
1410	1321	1737	0	358
1413	1320	1737	0	0
1416	1320	1737	0	2
1419	1320	1737	0	6
1422	1320	1738	0	6
1425	1319	1738	0	8
1428	1319	1738	0	10
1431	1318	1739	0	10
1434	1318	1739	0	11
1437	1318	1739	0	11
1440	1318	1739	0	9
1443	1319	1739	0	8
1446	1319	1740	0	5
1449	1319	1740	0	6
1452	1319	1740	0	6
1455	1319	1740	0	6
1458	1319	1740	0	6
1461	1319	1740	0	6
1464	1320	1740	0	5
1467	1319	1740	0	5
1470	1320	1740	0	4
1473	1319	1740	0	5
1476	1319	1740	0	5
1479	1319	1740	0	5
1482	1319	1740	0	5
1485	1319	1740	0	5
1488	1319	1740	0	5
1491	1319	1740	0	5
1494	1319	1740	0	4
1497	1320	1740	0	4
1500	1320	1740	0	5
1503	1320	1740	0	4
1506	1320	1740	0	5
1509	1320	1740	0	4
1512	1320	1740	0	4
1515	1320	1740	0	4
1518	1319	1740	0	4
1521	1319	1740	0	3
1524	1319	1740	0	3
1527	1319	1740	0	4
1530	1319	1740	0	3
1533	1319	1740	0	3
1536	1319	1740	0	3
1539	1319	1740	0	3
1542	1319	1740	0	3
1545	1319	1740	0	3
1548	1319	1740	0	3
1551	1319	1740	0	3
1554	1319	1740	0	3
1557	1319	1740	0	3
1560	1319	1740	0	3
1563	1319	1740	0	3
1566	1319	1740	0	4
1569	1319	1740	0	3
1572	1319	1740	0	2
1575	1319	1740	0	2
1578	1320	1740	0	3
1581	1319	1740	0	4
1584	1320	1740	0	3
1587	1320	1740	0	3
1590	1320	1740	0	3
1593	1320	1740	0	3
1596	1320	1740	0	3
1599	1320	1739	0	3
1602	1320	1739	0	2
1605	1320	1739	0	2
1608	1320	1739	0	2
1611	1320	1739	0	3
1614	1320	1739	0	2
1617	1320	1739	0	2
1620	1320	1739	0	1
1623	1319	1739	0	1
1626	1319	1739	0	1
1629	1318	1739	0	0
1632	1317	1740	0	1
1635	1318	1740	0	3
1638	1318	1739	0	2
1641	1318	1739	0	1
1644	1318	1739	0	2
1647	1319	1739	0	2
1650	1318	1739	0	2
1653	1319	1739	0	2
1656	1318	1739	0	2
1659	1318	1739	0	2
1662	1318	1739	0	2
1665	1318	1738	0	2
1668	1318	1738	0	1
1671	1318	1738	0	0
1674	1318	1738	0	0
1677	1318	1738	0	0
1680	1318	1738	0	0
1683	1318	1738	0	1
1686	1318	1738	0	0
1689	1318	1738	0	1
1692	1318	1738	0	1
1695	1318	1738	0	1
1698	1318	1738	0	0
1701	1318	1738	0	1
1704	1318	1738	0	1
1707	1318	1738	0	1
1710	1318	1738	0	0
1713	1318	1738	0	1
1716	1319	1738	0	0
1719	1318	1738	0	0
1722	1318	1738	0	0
1725	1318	1738	0	1
1728	1318	1739	0	1
1731	1318	1738	0	0
1734	1318	1738	0	0
1737	1318	1738	0	0
1740	1318	1738	0	359
1743	1318	1738	0	0
1746	1319	1738	0	359
1749	1319	1738	0	0
1752	1318	1738	0	359
1755	1318	1738	0	359
1758	1319	1738	0	358
1761	1319	1738	0	358
1764	1319	1738	0	358
1767	1319	1738	0	358
1770	1318	1738	0	359
1773	1318	1738	0	359
1776	1319	1738	0	1
1779	1318	1738	0	3
1782	1318	1739	0	3
1785	1318	1739	0	3
1788	1318	1739	0	4
1791	1319	1739	0	4
1794	1319	1739	0	4
1797	1319	1739	0	4
1800	1319	1739	0	5
1803	1319	1740	0	5
1806	1319	1740	0	4
1809	1319	1740	0	4
1812	1320	1740	0	3
1815	1320	1740	0	4
1818	1318	1739	0	5
1821	1318	1739	0	5
1824	1317	1738	0	5
1827	1317	1739	0	6
1830	1317	1739	0	6
1833	1317	1739	0	6
1836	1317	1739	0	6
1839	1317	1739	0	5
1842	1317	1739	0	6
1845	1317	1739	0	6
1848	1317	1739	0	5
1851	1317	1739	0	6
1854	1317	1739	0	5
1857	1317	1739	0	5
1860	1317	1739	0	5
1863	1317	1739	0	5
1866	1317	1739	0	5
1869	1317	1739	0	5
1872	1317	1739	0	4
1875	1317	1739	0	4
1878	1317	1739	0	4
1881	1317	1739	0	4
1884	1317	1740	0	4
1887	1317	1739	0	4
1890	1317	1739	0	3
1893	1317	1739	0	3
1896	1317	1739	0	3
1899	1317	1739	0	3
1902	1317	1739	0	3
1905	1317	1739	0	3
1908	1317	1739	0	3
1911	1317	1739	0	3
1914	1317	1739	0	3
1917	1317	1739	0	3
1920	1317	1739	0	2
1923	1317	1739	0	2
1926	1317	1739	0	3
1929	1317	1740	0	3
1932	1317	1740	0	3
1935	1317	1740	0	2
1938	1317	1740	0	3
1941	1317	1740	0	3
1944	1317	1740	0	3
1947	1317	1740	0	3
1950	1317	1740	0	2
1953	1317	1740	0	3
1956	1317	1740	0	3
1959	1317	1740	0	3
1962	1317	1740	0	2
1965	1317	1740	0	3
1968	1317	1740	0	3
1971	1317	1740	0	3
1974	1317	1740	0	2
1977	1317	1740	0	2
1980	1318	1740	0	2
1983	1317	1740	0	2
1986	1318	1740	0	2
1989	1317	1740	0	2
1992	1317	1740	0	2
1995	1317	1740	0	2
1998	1317	1740	0	2
2001	1317	1740	0	2
2004	1318	1740	0	2
2007	1317	1740	0	2
2010	1318	1740	0	2
2013	1318	1740	0	1
2016	1318	1740	0	1
2019	1318	1740	0	1
2022	1318	1740	0	1
2025	1318	1740	0	2
2028	1318	1740	0	1
2031	1318	1740	0	1
2034	1318	1740	0	2
2037	1318	1740	0	1
2040	1318	1740	0	2
2043	1318	1740	0	1
2046	1318	1740	0	1
2049	1318	1740	0	1
2052	1318	1740	0	1
2055	1318	1740	0	1
2058	1318	1740	0	0
2061	1318	1740	0	0
2064	1318	1740	0	1
2067	1318	1740	0	0
2070	1318	1740	0	0
2073	1318	1740	0	0
2076	1318	1740	0	1
2079	1318	1740	0	1
2082	1318	1740	0	1
2085	1318	1740	0	1
2088	1318	1740	0	1
2091	1318	1740	0	0
2094	1318	1740	0	359
2097	1318	1740	0	0
2100	1318	1740	0	359
2103	1318	1740	0	0
2106	1318	1740	0	0
2109	1318	1740	0	0
2112	1318	1740	0	0
2115	1318	1740	0	0
2118	1318	1740	0	0
2121	1318	1740	0	0
2124	1318	1740	0	359
2127	1319	1741	0	358
2130	1319	1740	0	359
2133	1319	1740	0	359
2136	1319	1741	0	359
2139	1319	1740	0	0
2142	1319	1740	0	0
2145	1319	1740	0	0
2148	1319	1740	0	359
2151	1319	1740	0	0
2154	1319	1740	0	359
2157	1319	1740	0	359
2160	1319	1740	0	359
2163	1319	1740	0	0
2166	1319	1740	0	0
2169	1319	1740	0	359
2172	1320	1740	0	0
2175	1320	1740	0	0
2178	1320	1740	0	0
2181	1319	1740	0	0
2184	1319	1740	0	1
2187	1319	1740	0	1
2190	1319	1740	0	0
2193	1319	1740	0	1
2196	1319	1740	0	0
2199	1319	1740	0	0
2202	1319	1740	0	1
2205	1319	1740	0	1
2208	1319	1740	0	1
2211	1319	1740	0	1
2214	1319	1740	0	0
2217	1319	1740	0	1
2220	1319	1740	0	1
2223	1319	1740	0	1
2226	1319	1740	0	0
2229	1319	1740	0	1
2232	1319	1740	0	1
2235	1319	1740	0	1
2238	1319	1740	0	1
2241	1319	1740	0	1
2244	1319	1740	0	1
2247	1319	1740	0	1
2250	1319	1740	0	0
2253	1319	1740	0	0
2256	1319	1740	0	0
2259	1319	1740	0	0
2262	1319	1740	0	0
2265	1319	1740	0	0
2268	1319	1740	0	0
2271	1319	1740	0	0
2274	1319	1740	0	1
2277	1319	1740	0	0
2280	1319	1740	0	0
2283	1319	1740	0	0
2286	1319	1740	0	0
2289	1319	1740	0	0
2292	1319	1740	0	0
2295	1319	1740	0	0
2298	1319	1740	0	0
2301	1319	1740	0	0
2304	1319	1740	0	0
2307	1319	1740	0	0
2310	1319	1740	0	0
2313	1319	1740	0	0
2316	1319	1740	0	1
2319	1319	1740	0	0
2322	1320	1740	0	1
2325	1320	1740	0	1
2328	1320	1740	0	1
2331	1320	1740	0	2
2334	1320	1739	0	1
2337	1320	1739	0	1
2340	1320	1739	0	1
2343	1320	1739	0	0
2346	1320	1739	0	359
2349	1320	1739	0	359
2352	1320	1738	0	0
2355	1320	1738	0	358
2358	1320	1738	0	359
2361	1321	1738	0	359
2364	1320	1738	0	359
2367	1321	1738	0	359
2370	1321	1738	0	359
2373	1320	1738	0	358
2376	1320	1738	0	359
2379	1320	1738	0	359
2382	1320	1738	0	359
2385	1320	1738	0	358
2388	1320	1738	0	358
2391	1320	1738	0	359
2394	1320	1738	0	358
2397	1320	1738	0	358
2400	1320	1738	0	359
2403	1320	1738	0	359
2406	1320	1738	0	359
2409	1320	1738	0	359
2412	1320	1738	0	359
2415	1321	1738	0	359
2418	1320	1738	0	359
2421	1320	1738	0	0
2424	1321	1738	0	359
2427	1321	1738	0	359
2430	1321	1738	0	359
2433	1321	1738	0	359
2436	1321	1738	0	359
2439	1321	1738	0	359
2442	1321	1738	0	359
2445	1321	1738	0	359
2448	1321	1738	0	359
2451	1320	1737	0	358
2454	1321	1737	0	0
2457	1321	1736	0	356
2460	1320	1736	0	354
2463	1320	1735	0	352
2466	1320	1735	0	352
2469	1320	1735	0	352
2472	1320	1735	0	351
2475	1320	1736	0	351
2478	1320	1736	0	350
2481	1320	1735	0	351
2484	1320	1735	0	350
2487	1320	1735	0	349
2490	1320	1735	0	349
2493	1320	1736	0	349
2496	1320	1736	0	349
2499	1320	1736	0	349
2502	1320	1736	0	350
2505	1320	1735	0	351
2508	1320	1736	0	351
2511	1320	1736	0	352
2514	1320	1736	0	352
2517	1320	1736	0	352
2520	1320	1736	0	351
2523	1321	1735	0	351
2526	1321	1736	0	351
2529	1321	1736	0	352
2532	1320	1736	0	352
2535	1320	1736	0	351
2538	1320	1736	0	351
2541	1320	1736	0	351
2544	1320	1736	0	351
2547	1320	1736	0	352
2550	1320	1736	0	353
2553	1320	1736	0	353
2556	1320	1736	0	353
2559	1320	1736	0	353
2562	1320	1736	0	353
2565	1320	1736	0	353
2568	1320	1736	0	354
2571	1320	1736	0	353
2574	1320	1736	0	354
2577	1320	1737	0	354
2580	1319	1737	0	358
2583	1318	1738	0	0
2586	1318	1738	0	0
2589	1318	1738	0	0
2592	1318	1738	0	359
2595	1318	1738	0	0
2598	1318	1738	0	0
2601	1318	1738	0	0
2604	1318	1738	0	0
2607	1318	1738	0	0
2610	1318	1738	0	0
2613	1318	1738	0	359
2616	1318	1738	0	359
2619	1318	1738	0	0
2622	1318	1738	0	0
2625	1318	1738	0	0
2628	1318	1738	0	359
2631	1318	1738	0	0
2634	1318	1738	0	0
2637	1318	1738	0	0
2640	1319	1738	0	0
2643	1319	1738	0	0
2646	1318	1738	0	0
2649	1318	1738	0	359
2652	1318	1738	0	359
2655	1318	1738	0	359
2658	1318	1738	0	0
2661	1318	1738	0	359
2664	1318	1738	0	359
2667	1318	1738	0	359
2670	1318	1738	0	359
2673	1318	1738	0	0
2676	1318	1738	0	0
2679	1318	1738	0	0
2682	1319	1738	0	1
2685	1319	1738	0	0
2688	1319	1738	0	0
2691	1318	1738	0	0
2694	1319	1738	0	0
2697	1319	1738	0	1
2700	1319	1738	0	0
2703	1318	1738	0	1
2706	1318	1738	0	0
2709	1319	1738	0	1
2712	1319	1738	0	1
2715	1319	1738	0	1
2718	1318	1738	0	0
2721	1318	1738	0	0
2724	1319	1738	0	0
2727	1319	1738	0	0
2730	1320	1739	0	3
2733	1317	1742	0	1
2736	1319	1743	0	6
2739	1319	1743	0	6
2742	1318	1743	0	7
2745	1317	1742	0	5
2748	1317	1742	0	3
2751	1317	1742	0	1
2754	1317	1742	0	2
2757	1318	1743	0	4
2760	1319	1743	0	5
2763	1318	1743	0	4
2766	1318	1742	0	5
2769	1318	1742	0	5
2772	1318	1742	0	5
2775	1318	1741	0	5
2778	1318	1741	0	5
2781	1319	1740	0	5
2784	1319	1740	0	5
2787	1318	1740	0	6
2790	1318	1739	0	5
2793	1317	1739	0	4
2796	1317	1739	0	5
2799	1316	1740	0	7
2802	1316	1740	0	8
2805	1316	1740	0	10
2808	1315	1740	0	8
2811	1315	1740	0	7
2814	1316	1740	0	6
2817	1316	1740	0	5
2820	1316	1740	0	6
2823	1317	1739	0	6
2826	1317	1739	0	6
2829	1317	1740	0	6
2832	1317	1740	0	6
2835	1317	1740	0	8
2838	1316	1739	0	7
2841	1316	1739	0	8
2844	1316	1738	0	6
2847	1315	1737	0	6
2850	1315	1737	0	6
2853	1315	1737	0	6
2856	1315	1737	0	7
2859	1314	1737	0	7
2862	1315	1738	0	7
2865	1314	1738	0	5
2868	1315	1738	0	7
2871	1316	1739	0	11
2874	1317	1739	0	10
2877	1317	1738	0	10
2880	1318	1738	0	10
2883	1318	1738	0	9
2886	1317	1738	0	9
2889	1317	1738	0	9
2892	1316	1737	0	7
2895	1316	1736	0	5
2898	1316	1735	0	3
2901	1316	1735	0	4
2904	1315	1734	0	2
2907	1315	1734	0	2
2910	1315	1734	0	2
2913	1315	1735	0	1
2916	1316	1735	0	2
2919	1315	1734	0	1
2922	1315	1734	0	2
2925	1314	1733	0	3
2928	1314	1732	0	3
2931	1314	1732	0	4
2934	1314	1732	0	3
2937	1314	1732	0	5
2940	1314	1732	0	5
2943	1314	1732	0	5
2946	1314	1732	0	5
2949	1314	1733	0	5
2952	1314	1732	0	3
2955	1314	1732	0	3
2958	1314	1733	0	3
2961	1314	1733	0	3
2964	1314	1733	0	2
2967	1314	1733	0	3
2970	1314	1733	0	2
2973	1314	1734	0	3
2976	1314	1734	0	2
2979	1314	1734	0	2
2982	1315	1734	0	1
2985	1314	1734	0	1
2988	1314	1734	0	1
2991	1315	1735	0	2
2994	1315	1734	0	1
2997	1315	1734	0	1
3000	1314	1734	0	1
3003	1314	1734	0	1
3006	1314	1734	0	1
3009	1314	1734	0	1
3012	1314	1734	0	1
3015	1314	1734	0	0
3018	1314	1734	0	1
3021	1314	1734	0	1
3024	1314	1734	0	1
3027	1314	1734	0	0
3030	1314	1734	0	1
3033	1314	1735	0	1
3036	1314	1735	0	1
3039	1314	1735	0	1
3042	1314	1735	0	1
3045	1314	1735	0	1
3048	1314	1735	0	1
3051	1315	1735	0	1
3054	1314	1735	0	0
3057	1314	1735	0	1
3060	1315	1735	0	1
3063	1315	1735	0	1
3066	1315	1735	0	1
3069	1315	1735	0	1
3072	1314	1735	0	1
3075	1315	1735	0	1
3078	1315	1735	0	1
3081	1315	1735	0	1
3084	1315	1735	0	1
3087	1315	1735	0	1
3090	1315	1735	0	2
3093	1315	1735	0	2
3096	1315	1735	0	1
3099	1315	1735	0	2
3102	1315	1735	0	1
3105	1315	1735	0	2
3108	1315	1735	0	2
3111	1315	1735	0	2
3114	1315	1735	0	1
3117	1315	1735	0	2
3120	1315	1735	0	1
3123	1315	1735	0	1
3126	1315	1735	0	1
3129	1315	1735	0	1
3132	1315	1735	0	1
3135	1315	1735	0	2
3138	1315	1735	0	2
3141	1315	1735	0	1
3144	1315	1735	0	1
3147	1315	1735	0	1
3150	1315	1735	0	1
3153	1315	1735	0	2
3156	1315	1735	0	2
3159	1315	1735	0	1
3162	1315	1735	0	1
3165	1315	1735	0	1
3168	1315	1735	0	1
3171	1315	1735	0	1
3174	1315	1735	0	1
3177	1315	1735	0	2
3180	1315	1735	0	2
3183	1315	1735	0	2
3186	1315	1735	0	1
3189	1315	1735	0	2
3192	1315	1735	0	1
3195	1315	1735	0	1
3198	1315	1735	0	1
3201	1315	1735	0	1
3204	1315	1735	0	1
3207	1315	1735	0	1
3210	1315	1735	0	1
3213	1315	1735	0	1
3216	1315	1735	0	1
3219	1315	1735	0	1
3222	1315	1735	0	1
3225	1315	1735	0	1
3228	1315	1735	0	1
3231	1315	1735	0	1
3234	1315	1735	0	1
3237	1315	1735	0	1
3240	1315	1735	0	1
3243	1315	1735	0	1
3246	1315	1735	0	0
3249	1315	1735	0	1
3252	1315	1735	0	0
3255	1315	1735	0	1
3258	1315	1735	0	1
3261	1315	1735	0	1
3264	1315	1735	0	1
3267	1315	1735	0	1
3270	1315	1736	0	2
3273	1315	1735	0	2
3276	1315	1736	0	2
3279	1315	1735	0	1
3282	1315	1735	0	1
3285	1315	1735	0	1
3288	1315	1735	0	2
3291	1315	1735	0	1
3294	1315	1736	0	2
3297	1315	1736	0	2
3300	1315	1735	0	1
3303	1315	1736	0	2
3306	1315	1736	0	2
3309	1315	1735	0	1
3312	1315	1735	0	1
3315	1315	1736	0	1
3318	1315	1736	0	2
3321	1315	1736	0	2
3324	1315	1736	0	2
3327	1315	1736	0	2
3330	1315	1736	0	2
3333	1315	1735	0	1
3336	1315	1736	0	2
3339	1315	1736	0	2
3342	1315	1735	0	0
3345	1315	1735	0	1
3348	1315	1736	0	2
3351	1315	1736	0	2
3354	1315	1736	0	2
3357	1315	1736	0	2
3360	1315	1736	0	2
3363	1315	1736	0	2
3366	1315	1736	0	3
3369	1315	1736	0	2
3372	1315	1736	0	2
3375	1315	1736	0	2
3378	1315	1736	0	2
3381	1315	1736	0	2
3384	1315	1736	0	2
3387	1315	1735	0	1
3390	1315	1736	0	2
3393	1315	1736	0	2
3396	1315	1735	0	1
3399	1315	1736	0	2
3402	1315	1736	0	2
3405	1315	1735	0	1
3408	1315	1736	0	3
3411	1315	1736	0	2
3414	1315	1736	0	2
3417	1315	1736	0	2
3420	1315	1736	0	2
3423	1315	1736	0	2
3426	1315	1736	0	2
3429	1315	1736	0	2
3432	1315	1736	0	2
3435	1315	1736	0	1
3438	1315	1736	0	2
3441	1315	1736	0	2
3444	1315	1735	0	2
3447	1315	1736	0	2
3450	1315	1736	0	2
3453	1315	1736	0	2
3456	1315	1736	0	2
3459	1315	1736	0	2
3462	1315	1736	0	3
3465	1315	1736	0	2
3468	1315	1736	0	2
3471	1315	1736	0	2
3474	1315	1736	0	2
3477	1315	1736	0	2
3480	1315	1736	0	2
3483	1315	1736	0	2
3486	1315	1736	0	2
3489	1315	1736	0	3
3492	1315	1736	0	2
3495	1315	1736	0	2
3498	1315	1736	0	2
3501	1315	1736	0	2
3504	1315	1736	0	2
3507	1315	1736	0	2
3510	1315	1736	0	2
3513	1315	1735	0	2
3516	1314	1735	0	0
3519	1314	1735	0	359
3522	1315	1735	0	0
3525	1315	1735	0	0
3528	1315	1736	0	0
3531	1315	1736	0	1
3534	1316	1736	0	1
3537	1315	1736	0	1
3540	1315	1736	0	3
3543	1315	1736	0	4
3546	1316	1736	0	3
3549	1316	1736	0	3
3552	1316	1736	0	2
3555	1316	1736	0	3
3558	1315	1736	0	3
3561	1316	1736	0	2
3564	1316	1736	0	3
3567	1316	1736	0	3
3570	1315	1736	0	3
3573	1315	1736	0	3
3576	1316	1736	0	3
3579	1316	1736	0	3
3582	1315	1736	0	3
3585	1316	1736	0	3
3588	1316	1736	0	2
3591	1315	1736	0	3
3594	1316	1736	0	3
3597	1315	1736	0	3
3600	1315	1736	0	3
3603	1316	1736	0	2
3606	1315	1736	0	2
3609	1315	1737	0	2
3612	1315	1737	0	2
3615	1315	1737	0	1
3618	1315	1737	0	0
3621	1315	1737	0	1
3624	1315	1737	0	1
3627	1315	1737	0	1
3630	1315	1737	0	1
3633	1315	1737	0	2
3636	1315	1737	0	1
3639	1315	1737	0	1
3642	1315	1737	0	2
3645	1315	1737	0	1
3648	1315	1737	0	1
3651	1314	1737	0	359
3654	1314	1737	0	358
3657	1314	1737	0	358
3660	1315	1737	0	358
3663	1315	1737	0	359
3666	1315	1738	0	359
3669	1315	1738	0	359
3672	1315	1738	0	359
3675	1314	1738	0	0
3678	1315	1738	0	359
3681	1315	1738	0	359
3684	1315	1738	0	0
3687	1315	1738	0	0
3690	1315	1738	0	2
3693	1315	1738	0	3
3696	1315	1738	0	2
3699	1315	1739	0	4
3702	1315	1739	0	4
3705	1315	1739	0	4
3708	1315	1739	0	3
3711	1315	1739	0	4
3714	1315	1739	0	3
3717	1315	1739	0	4
3720	1315	1739	0	4
3723	1315	1739	0	3
3726	1315	1739	0	4
3729	1315	1739	0	4
3732	1315	1738	0	3
3735	1315	1738	0	4
3738	1315	1738	0	3
3741	1315	1738	0	3
3744	1315	1738	0	4
3747	1315	1738	0	2
3750	1315	1738	0	2
3753	1315	1738	0	2
3756	1315	1738	0	2
3759	1315	1738	0	2
3762	1315	1738	0	3
3765	1315	1738	0	3
3768	1315	1738	0	3
3771	1315	1738	0	3
3774	1315	1738	0	3
3777	1315	1738	0	3
3780	1315	1738	0	3
3783	1315	1738	0	3
3786	1315	1738	0	3
3789	1315	1738	0	3
3792	1315	1738	0	3
3795	1315	1738	0	3
3798	1315	1738	0	3
3801	1315	1738	0	3
3804	1315	1738	0	3
3807	1315	1738	0	2
3810	1315	1738	0	3
3813	1315	1738	0	2
3816	1315	1738	0	3
3819	1315	1738	0	3
3822	1315	1738	0	3
3825	1315	1738	0	2
3828	1315	1738	0	3
3831	1315	1738	0	3
3834	1315	1738	0	2
3837	1315	1738	0	2
3840	1315	1738	0	3
3843	1315	1738	0	3
3846	1315	1738	0	3
3849	1315	1738	0	3
3852	1315	1738	0	3
3855	1315	1738	0	3
3858	1315	1738	0	3
3861	1315	1738	0	3
3864	1315	1738	0	3
3867	1315	1738	0	3
3870	1315	1738	0	3
3873	1315	1738	0	3
3876	1315	1738	0	3
3879	1315	1738	0	3
3882	1315	1738	0	3
3885	1315	1738	0	3
3888	1315	1738	0	3
3891	1315	1738	0	2
3894	1315	1738	0	3
3897	1315	1738	0	3
3900	1315	1738	0	3
3903	1315	1738	0	3
3906	1315	1738	0	3
3909	1315	1738	0	3
3912	1315	1738	0	3
3915	1315	1738	0	2
3918	1315	1738	0	3
3921	1315	1738	0	3
3924	1315	1738	0	3
3927	1315	1738	0	3
3930	1315	1738	0	3
3933	1315	1738	0	3
3936	1315	1738	0	3
3939	1315	1738	0	3
3942	1315	1738	0	3
3945	1315	1738	0	3
3948	1315	1738	0	3
3951	1315	1738	0	3
3954	1315	1738	0	3
3957	1316	1738	0	4
3960	1315	1738	0	3
3963	1315	1738	0	3
3966	1315	1738	0	2
3969	1315	1738	0	2
3972	1315	1738	0	3
3975	1315	1738	0	3
3978	1315	1738	0	3
3981	1315	1738	0	2
3984	1315	1738	0	3
3987	1315	1738	0	3
3990	1315	1738	0	2
3993	1315	1738	0	2
3996	1315	1738	0	2
3999	1315	1738	0	2
4002	1315	1738	0	2
4005	1315	1738	0	3
4008	1315	1738	0	3
4011	1315	1738	0	3
4014	1315	1738	0	3
4017	1315	1738	0	3
4020	1315	1738	0	3
4023	1315	1738	0	3
4026	1315	1738	0	3
4029	1315	1738	0	3
4032	1315	1738	0	3
4035	1315	1738	0	2
4038	1315	1738	0	3
4041	1315	1738	0	3
4044	1315	1738	0	3
4047	1315	1738	0	3
4050	1315	1738	0	2
4053	1315	1738	0	2
4056	1315	1738	0	3
4059	1315	1738	0	3
4062	1315	1738	0	3
4065	1315	1738	0	2
4068	1315	1738	0	3
4071	1315	1738	0	3
4074	1315	1738	0	3
4077	1315	1738	0	3
4080	1315	1738	0	3
4083	1315	1738	0	3
4086	1315	1738	0	3
4089	1315	1738	0	3
4092	1315	1738	0	3
4095	1315	1738	0	3
4098	1315	1738	0	3
4101	1315	1738	0	3
4104	1315	1738	0	3
4107	1315	1738	0	3
4110	1315	1738	0	3
4113	1315	1738	0	3
4116	1315	1738	0	3
4119	1315	1738	0	3
4122	1315	1738	0	3
4125	1315	1738	0	3
4128	1315	1738	0	3
4131	1315	1738	0	3
4134	1315	1738	0	3
4137	1315	1738	0	3
4140	1315	1738	0	3
4143	1315	1738	0	3
4146	1315	1738	0	3
4149	1315	1738	0	3
4152	1315	1738	0	3
4155	1315	1738	0	3
4158	1315	1738	0	3
4161	1315	1738	0	3
4164	1315	1738	0	3
4167	1315	1738	0	3
4170	1315	1738	0	3
4173	1315	1738	0	3
4176	1315	1738	0	3
4179	1315	1738	0	3
4182	1315	1738	0	3
4185	1315	1738	0	3
4188	1315	1738	0	3
4191	1315	1738	0	3
4194	1315	1738	0	3
4197	1315	1738	0	3
4200	1315	1738	0	2
4203	1315	1738	0	3
4206	1315	1738	0	3
4209	1315	1738	0	3
4212	1315	1738	0	3
4215	1315	1738	0	3
4218	1315	1738	0	3
4221	1315	1738	0	3
4224	1315	1738	0	3
4227	1315	1738	0	3
4230	1316	1738	0	4
4233	1316	1738	0	2
4236	1316	1739	0	2
4239	1315	1739	0	2
4242	1315	1739	0	1
4245	1314	1739	0	356
4248	1314	1739	0	352
4251	1314	1740	0	349
4254	1314	1742	0	346
4257	1314	1744	0	347
4260	1313	1743	0	346
4263	1313	1742	0	347
4266	1313	1741	0	347
4269	1314	1741	0	347
4272	1314	1741	0	348
4275	1314	1741	0	349
4278	1315	1742	0	349
4281	1315	1742	0	351
4284	1315	1742	0	351
4287	1315	1741	0	348
4290	1315	1741	0	349
4293	1315	1740	0	350
4296	1315	1740	0	350
4299	1315	1739	0	350
4302	1315	1739	0	350
4305	1315	1739	0	352
4308	1317	1739	0	355
4311	1318	1739	0	356
4314	1318	1738	0	357
4317	1318	1738	0	358
4320	1317	1739	0	358
4323	1318	1739	0	358
4326	1318	1739	0	359
4329	1319	1739	0	2
4332	1320	1739	0	4
4335	1320	1739	0	7
4338	1320	1739	0	7
4341	1320	1739	0	8
4344	1320	1739	0	9
4347	1320	1739	0	8
4350	1320	1739	0	8
4353	1320	1739	0	8
4356	1320	1738	0	8
4359	1320	1738	0	7
4362	1321	1738	0	7
4365	1320	1738	0	6
4368	1320	1738	0	5
4371	1320	1738	0	5
4374	1320	1738	0	4
4377	1320	1738	0	3
4380	1320	1738	0	3
4383	1320	1738	0	4
4386	1320	1738	0	3
4389	1320	1737	0	3
4392	1320	1737	0	2
4395	1320	1737	0	1
4398	1320	1737	0	0
4401	1320	1737	0	359
4404	1320	1736	0	358
4407	1320	1736	0	357
4410	1320	1735	0	356
4413	1320	1735	0	357
4416	1320	1735	0	357
4419	1320	1735	0	357
4422	1321	1735	0	356
4425	1321	1735	0	356
4428	1321	1735	0	356
4431	1321	1735	0	356
4434	1321	1735	0	354
4437	1321	1735	0	353
4440	1321	1735	0	354
4443	1321	1735	0	354
4446	1321	1735	0	354
4449	1321	1735	0	354
4452	1321	1735	0	355
4455	1321	1735	0	355
4458	1321	1736	0	355
4461	1321	1736	0	355
4464	1321	1736	0	355
4467	1321	1736	0	354
4470	1321	1735	0	354
4473	1321	1736	0	354
4476	1321	1736	0	355
4479	1321	1736	0	354
4482	1321	1735	0	355
4485	1321	1736	0	354
4488	1321	1736	0	355
4491	1321	1736	0	354
4494	1321	1736	0	356
4497	1322	1736	0	356
4500	1322	1736	0	356
4503	1322	1735	0	355
4506	1322	1735	0	355
4509	1322	1735	0	356
4512	1322	1735	0	357
4515	1322	1735	0	357
4518	1322	1735	0	358
4521	1322	1735	0	358
4524	1322	1735	0	358
4527	1322	1735	0	358
4530	1322	1735	0	359
4533	1322	1735	0	0
4536	1322	1735	0	0
4539	1321	1735	0	0
4542	1321	1735	0	0
4545	1321	1735	0	359
4548	1321	1735	0	0
4551	1321	1735	0	0
4554	1321	1735	0	0
4557	1321	1735	0	359
4560	1321	1735	0	0
4563	1321	1735	0	0
4566	1321	1735	0	0
4569	1321	1735	0	0
4572	1320	1735	0	359
4575	1321	1735	0	0
4578	1320	1735	0	359
4581	1321	1735	0	359
4584	1321	1735	0	359
4587	1320	1735	0	358
4590	1321	1735	0	359
4593	1321	1735	0	358
4596	1321	1735	0	358
4599	1321	1735	0	358
4602	1321	1735	0	359
4605	1321	1735	0	358
4608	1321	1735	0	358
4611	1321	1735	0	358
4614	1321	1735	0	358
4617	1321	1735	0	358
4620	1321	1734	0	358
4623	1320	1734	0	358
4626	1320	1734	0	359
4629	1320	1734	0	359
4632	1321	1734	0	359
4635	1321	1735	0	359
4638	1321	1734	0	359
4641	1321	1734	0	359
4644	1321	1734	0	359
4647	1320	1734	0	358
4650	1321	1734	0	359
4653	1320	1734	0	358
4656	1320	1734	0	358
4659	1320	1734	0	358
4662	1320	1734	0	358
4665	1320	1734	0	358
4668	1320	1734	0	358
4671	1320	1734	0	358
4674	1321	1734	0	359
4677	1321	1735	0	358
4680	1321	1734	0	359
4683	1321	1735	0	358
4686	1321	1734	0	359
4689	1321	1735	0	358
4692	1320	1735	0	358
4695	1320	1735	0	358
4698	1320	1735	0	357
4701	1321	1735	0	357
4704	1321	1735	0	357
4707	1321	1735	0	357
4710	1321	1735	0	357
4713	1321	1735	0	357
4716	1321	1735	0	358
4719	1321	1735	0	358
4722	1321	1735	0	356
4725	1321	1735	0	358
4728	1321	1735	0	356
4731	1321	1735	0	356
4734	1321	1735	0	356
4737	1321	1735	0	356
4740	1321	1735	0	357
4743	1321	1735	0	356
4746	1321	1735	0	356
4749	1321	1735	0	355
4752	1321	1735	0	355
4755	1321	1735	0	355
4758	1321	1735	0	355
4761	1321	1735	0	356
4764	1321	1735	0	355
4767	1321	1735	0	356
4770	1321	1735	0	356
4773	1321	1734	0	356
4776	1321	1734	0	355
4779	1321	1734	0	356
4782	1321	1735	0	356
4785	1321	1735	0	357
4788	1321	1735	0	356
4791	1321	1735	0	357
4794	1321	1735	0	358
4797	1321	1735	0	357
4800	1321	1735	0	357
4803	1321	1735	0	356
4806	1323	1736	0	359
4809	1323	1737	0	2
4812	1323	1737	0	4
4815	1323	1737	0	3
4818	1323	1737	0	4
4821	1322	1738	0	6
4824	1322	1738	0	5
4827	1322	1738	0	6
4830	1322	1737	0	5
4833	1322	1737	0	5
4836	1322	1737	0	5
4839	1322	1737	0	4
4842	1323	1737	0	5
4845	1323	1738	0	6
4848	1323	1738	0	5
4851	1323	1738	0	6
4854	1324	1738	0	8
4857	1324	1739	0	9
4860	1323	1739	0	9
4863	1323	1738	0	11
4866	1323	1738	0	9
4869	1323	1738	0	9
4872	1323	1738	0	9
4875	1323	1738	0	9
4878	1323	1738	0	9
4881	1323	1738	0	7
4884	1322	1737	0	6
4887	1322	1737	0	6
4890	1322	1737	0	6
4893	1322	1737	0	6
4896	1322	1737	0	6
4899	1322	1736	0	6
4902	1322	1736	0	6
4905	1322	1736	0	6
4908	1322	1736	0	6
4911	1322	1736	0	6
4914	1322	1736	0	6
4917	1322	1736	0	5
4920	1322	1736	0	5
4923	1322	1735	0	5
4926	1322	1735	0	3
4929	1322	1735	0	4
4932	1322	1735	0	5
4935	1321	1735	0	0
4938	1317	1736	0	353
4941	1315	1738	0	350
4944	1315	1741	0	348
4947	1316	1741	0	348
4950	1316	1740	0	351
4953	1318	1741	0	356
4956	1318	1740	0	356
4959	1317	1740	0	358
4962	1318	1740	0	358
4965	1317	1740	0	357
4968	1318	1740	0	356
4971	1317	1740	0	357
4974	1317	1739	0	359
4977	1317	1739	0	0
4980	1318	1739	0	1
4983	1317	1740	0	359
4986	1318	1740	0	359
4989	1318	1740	0	358
4992	1318	1740	0	359
4995	1318	1741	0	358
4998	1318	1741	0	359
5001	1318	1741	0	358
5004	1318	1741	0	358
5007	1318	1741	0	358
5010	1318	1741	0	357
5013	1318	1741	0	354
5016	1318	1740	0	352
5019	1319	1739	0	352
5022	1319	1739	0	352
5025	1319	1739	0	354
5028	1319	1739	0	354
5031	1319	1739	0	355
5034	1319	1739	0	356
5037	1320	1739	0	357
5040	1320	1739	0	357
5043	1320	1739	0	358
5046	1320	1740	0	359
5049	1318	1741	0	1
5052	1317	1742	0	2
5055	1314	1743	0	0
5058	1311	1743	0	358
5061	1309	1744	0	0
5064	1308	1743	0	358
5067	1307	1744	0	0
5070	1304	1745	0	358
5073	1301	1746	0	357
5076	1303	1748	0	353
5079	1304	1749	0	357
5082	1306	1749	0	0
5085	1307	1748	0	2
5088	1307	1749	0	3
5091	1307	1749	0	5
5094	1309	1748	0	6
5097	1310	1748	0	6
5100	1311	1748	0	5
5103	1312	1749	0	4
5106	1312	1749	0	4
5109	1313	1749	0	5
5112	1314	1749	0	6
5115	1318	1747	0	9
5118	1318	1747	0	8
5121	1319	1747	0	7
5124	1319	1746	0	5
5127	1320	1746	0	4
5130	1320	1746	0	3
5133	1320	1746	0	2
5136	1320	1746	0	1
5139	1320	1745	0	2
5142	1320	1745	0	4
5145	1320	1744	0	5
5148	1320	1744	0	6
5151	1320	1744	0	8
5154	1321	1745	0	10
5157	1321	1745	0	10
5160	1321	1745	0	11
5163	1321	1745	0	11
5166	1321	1745	0	10
5169	1321	1745	0	9
5172	1321	1745	0	11
5175	1320	1746	0	11
5178	1320	1746	0	11
5181	1320	1746	0	10
5184	1320	1746	0	10
5187	1320	1746	0	11
5190	1321	1747	0	12
5193	1321	1747	0	12
5196	1321	1747	0	12
5199	1321	1747	0	14
5202	1324	1745	0	17
5205	1325	1745	0	14
5208	1324	1745	0	10
5211	1324	1745	0	10
5214	1324	1744	0	11
5217	1324	1744	0	11
5220	1324	1744	0	13
5223	1323	1743	0	9
5226	1323	1742	0	7
5229	1323	1741	0	3
5232	1322	1741	0	3
5235	1322	1740	0	0
5238	1321	1739	0	359
5241	1321	1738	0	359
5244	1322	1738	0	359
5247	1323	1737	0	359
5250	1324	1737	0	358
5253	1326	1735	0	353
5256	1324	1733	0	351
5259	1322	1732	0	351
5262	1321	1733	0	351
5265	1321	1734	0	351
5268	1319	1735	0	351
5271	1319	1734	0	352
5274	1318	1734	0	352
5277	1316	1734	0	353
5280	1316	1734	0	352
5283	1316	1734	0	352
5286	1317	1734	0	353
5289	1317	1734	0	353
5292	1318	1734	0	352
5295	1318	1735	0	353
5298	1318	1735	0	355
5301	1318	1735	0	356
5304	1318	1736	0	358
5307	1318	1736	0	359
5310	1318	1737	0	358
5313	1318	1737	0	0
5316	1318	1737	0	0
5319	1318	1737	0	359
5322	1318	1737	0	359
5325	1318	1737	0	359
5328	1318	1737	0	359
5331	1318	1737	0	359
5334	1318	1737	0	0
5337	1319	1737	0	359
5340	1319	1737	0	0
5343	1319	1737	0	0
5346	1319	1737	0	0
5349	1319	1737	0	359
5352	1319	1737	0	359
5355	1319	1737	0	358
5358	1319	1737	0	358
5361	1319	1737	0	358
5364	1319	1737	0	358
5367	1319	1737	0	358
5370	1319	1737	0	358
5373	1319	1737	0	358
5376	1319	1737	0	358
5379	1319	1737	0	359
5382	1319	1737	0	359
5385	1319	1737	0	0
5388	1319	1737	0	359
5391	1319	1737	0	359
5394	1319	1737	0	359
5397	1319	1737	0	0
5400	1319	1737	0	359
5403	1319	1737	0	0
5406	1319	1737	0	359
5409	1319	1737	0	0
5412	1319	1737	0	0
5415	1319	1737	0	0
5418	1319	1737	0	0
5421	1319	1737	0	1
5424	1319	1737	0	0
5427	1319	1737	0	0
5430	1319	1737	0	0
5433	1319	1737	0	0
5436	1319	1737	0	0
5439	1319	1737	0	0
5442	1319	1737	0	0
5445	1319	1737	0	0
5448	1319	1737	0	0
5451	1319	1737	0	359
5454	1319	1737	0	359
5457	1319	1737	0	359
5460	1319	1737	0	359
5463	1319	1737	0	359
5466	1319	1737	0	359
5469	1319	1737	0	359
5472	1319	1737	0	359
5475	1319	1737	0	0
5478	1319	1737	0	0
5481	1319	1737	0	359
5484	1319	1737	0	359
5487	1319	1737	0	359
5490	1319	1737	0	0
5493	1319	1737	0	0
5496	1319	1737	0	0
5499	1319	1737	0	359
5502	1319	1737	0	359
5505	1319	1737	0	359
5508	1319	1737	0	359
5511	1319	1737	0	0
5514	1319	1737	0	0
5517	1319	1737	0	0
5520	1319	1737	0	359
5523	1319	1737	0	359
5526	1319	1737	0	0
5529	1319	1737	0	0
5532	1319	1737	0	359
5535	1319	1737	0	0
5538	1319	1737	0	1
5541	1319	1737	0	1
5544	1319	1737	0	0
5547	1319	1737	0	0
5550	1319	1737	0	0
5553	1319	1737	0	0
5556	1319	1737	0	0
5559	1319	1737	0	0
5562	1319	1737	0	0
5565	1319	1737	0	359
5568	1319	1737	0	0
5571	1319	1737	0	0
5574	1319	1737	0	359
5577	1319	1737	0	359
5580	1319	1736	0	359
5583	1319	1735	0	358
5586	1319	1734	0	0
5589	1319	1733	0	359
5592	1319	1733	0	0
5595	1320	1734	0	1
5598	1320	1735	0	2
5601	1320	1735	0	0
5604	1319	1736	0	1
5607	1320	1736	0	1
5610	1320	1736	0	2
5613	1320	1737	0	2
5616	1320	1737	0	1
5619	1320	1737	0	1
5622	1320	1737	0	2
5625	1320	1737	0	1
5628	1320	1737	0	1
5631	1320	1736	0	2
5634	1320	1736	0	2
5637	1319	1736	0	2
5640	1319	1736	0	2
5643	1319	1736	0	3
5646	1320	1736	0	3
5649	1320	1736	0	3
5652	1320	1736	0	3
5655	1320	1736	0	3
5658	1320	1736	0	3
5661	1320	1736	0	2
5664	1320	1736	0	3
5667	1320	1736	0	3
5670	1320	1736	0	3
5673	1320	1736	0	3
5676	1320	1736	0	2
5679	1320	1736	0	2
5682	1320	1736	0	2
5685	1320	1736	0	2
5688	1320	1736	0	2
5691	1320	1736	0	2
5694	1320	1736	0	2
5697	1320	1736	0	2
5700	1320	1736	0	2
5703	1319	1736	0	2
5706	1319	1736	0	0
5709	1319	1735	0	359
5712	1320	1735	0	0
5715	1319	1736	0	0
5718	1319	1736	0	1
5721	1319	1736	0	1
5724	1319	1736	0	1
5727	1319	1736	0	0
5730	1319	1736	0	0
5733	1319	1736	0	0
5736	1319	1736	0	0
5739	1319	1736	0	1
5742	1319	1736	0	1
5745	1319	1736	0	1
5748	1319	1736	0	1
5751	1319	1736	0	1
5754	1319	1736	0	1
5757	1319	1736	0	1
5760	1319	1736	0	1
5763	1319	1736	0	1
5766	1319	1736	0	1
5769	1319	1736	0	1
5772	1319	1736	0	0
5775	1319	1736	0	0
5778	1319	1736	0	0
5781	1319	1736	0	1
5784	1319	1736	0	1
5787	1319	1737	0	1
5790	1319	1736	0	1
5793	1319	1736	0	1
5796	1319	1736	0	1
5799	1319	1736	0	1
5802	1319	1736	0	1
5805	1319	1736	0	1
5808	1319	1736	0	2
5811	1319	1736	0	1
5814	1319	1737	0	1
5817	1319	1736	0	1
5820	1319	1736	0	0
5823	1319	1736	0	1
5826	1319	1737	0	0
5829	1319	1736	0	1
5832	1319	1736	0	0
5835	1319	1736	0	1
5838	1319	1736	0	0
5841	1319	1736	0	0
5844	1319	1736	0	0
5847	1319	1736	0	0
5850	1319	1736	0	0
5853	1319	1736	0	359
5856	1319	1736	0	0
5859	1319	1736	0	0
5862	1319	1736	0	0
5865	1319	1736	0	0
5868	1319	1736	0	0
5871	1319	1736	0	0
5874	1319	1736	0	0
5877	1319	1736	0	0
5880	1319	1736	0	0
5883	1319	1736	0	0
5886	1319	1736	0	359
5889	1319	1736	0	0
5892	1319	1736	0	0
5895	1319	1736	0	0
5898	1319	1736	0	0
5901	1319	1736	0	359
5904	1319	1736	0	0
5907	1319	1736	0	0
5910	1319	1736	0	0
5913	1319	1736	0	0
5916	1319	1736	0	0
5919	1319	1737	0	0
5922	1319	1736	0	0
5925	1319	1736	0	359
5928	1319	1736	0	0
5931	1319	1736	0	359
5934	1319	1736	0	0
5937	1319	1736	0	0
5940	1319	1736	0	0
5943	1319	1736	0	0
5946	1319	1736	0	0
5949	1319	1736	0	0
5952	1319	1736	0	0
5955	1319	1736	0	0
5958	1319	1736	0	359
5961	1319	1736	0	359
5964	1319	1736	0	359
5967	1319	1736	0	359
5970	1319	1736	0	0
5973	1319	1736	0	359
5976	1319	1736	0	0
5979	1319	1736	0	359
5982	1319	1736	0	359
5985	1319	1736	0	359
5988	1319	1736	0	359
5991	1319	1736	0	359
5994	1319	1736	0	359
5997	1319	1736	0	359
[truncated: 999 more rows]
