# Supplementary material for: Markerless tracking of an entire honey bee colony
Source: Nat Commun. 2021 Mar 19;12:1733. doi: 10.1038/s41467-021-21769-1 (PMC7979864; doi:10.1038/s41467-021-21769-1)
Supplement: Supplementary file 4 — Description of Additional Supplementary Files [file 41467_2021_21769_MOESM4_ESM.zip › raw_source/fig_5_sup_fig_21_22/S1_trajectories/000290.txt]

0	1084	2434	0	30
3	1084	2434	0	30
6	1084	2434	0	29
9	1084	2434	0	30
12	1084	2435	0	29
15	1084	2435	0	30
18	1084	2435	0	30
21	1084	2434	0	30
24	1084	2434	0	30
27	1084	2434	0	30
30	1084	2434	0	30
33	1084	2434	0	30
36	1084	2434	0	30
39	1084	2435	0	30
42	1084	2434	0	30
45	1084	2434	0	30
48	1084	2435	0	30
51	1084	2435	0	30
54	1084	2435	0	30
57	1084	2435	0	30
60	1084	2434	0	30
63	1084	2434	0	30
66	1084	2435	0	30
69	1084	2434	0	30
72	1084	2434	0	30
75	1084	2434	0	30
78	1084	2434	0	30
81	1084	2434	0	30
84	1084	2435	0	30
87	1084	2434	0	29
90	1084	2434	0	30
93	1084	2434	0	30
96	1083	2434	0	31
99	1084	2434	0	31
102	1084	2434	0	31
105	1084	2434	0	31
108	1084	2434	0	31
111	1084	2434	0	31
114	1084	2434	0	31
117	1084	2434	0	32
120	1084	2434	0	31
123	1084	2434	0	32
126	1084	2434	0	31
129	1084	2435	0	31
132	1084	2434	0	31
135	1084	2434	0	31
138	1084	2434	0	32
141	1084	2434	0	32
144	1084	2434	0	31
147	1084	2434	0	31
150	1084	2435	0	31
153	1084	2434	0	30
156	1084	2434	0	31
159	1084	2434	0	30
162	1084	2434	0	30
165	1084	2434	0	30
168	1084	2435	0	31
171	1084	2435	0	30
174	1084	2434	0	29
177	1084	2434	0	30
180	1084	2435	0	30
183	1084	2434	0	30
186	1084	2434	0	29
189	1084	2435	0	30
192	1084	2435	0	29
195	1084	2434	0	29
198	1084	2434	0	29
201	1084	2434	0	30
204	1084	2434	0	29
207	1084	2434	0	30
210	1084	2434	0	29
213	1084	2434	0	30
216	1084	2434	0	30
219	1084	2434	0	30
222	1084	2434	0	30
225	1084	2434	0	30
228	1084	2434	0	30
231	1084	2434	0	29
234	1084	2434	0	29
237	1084	2435	0	29
240	1084	2435	0	29
243	1084	2435	0	29
246	1084	2435	0	28
249	1084	2435	0	29
252	1084	2435	0	28
255	1084	2435	0	28
258	1084	2435	0	29
261	1084	2435	0	29
264	1084	2435	0	30
267	1084	2435	0	29
270	1083	2435	0	31
273	1084	2435	0	30
276	1084	2435	0	29
279	1084	2435	0	30
282	1084	2435	0	28
285	1084	2435	0	28
288	1084	2435	0	28
291	1084	2435	0	28
294	1084	2435	0	28
297	1084	2435	0	28
300	1084	2435	0	28
303	1084	2435	0	28
306	1084	2435	0	28
309	1084	2435	0	29
312	1084	2435	0	29
315	1084	2435	0	29
318	1084	2435	0	29
321	1084	2435	0	29
324	1084	2435	0	28
327	1084	2436	0	28
330	1083	2436	0	28
333	1084	2435	0	29
336	1083	2435	0	28
339	1083	2435	0	27
342	1083	2436	0	27
345	1084	2436	0	28
348	1083	2436	0	26
351	1083	2436	0	26
354	1083	2436	0	25
357	1083	2436	0	26
360	1083	2436	0	25
363	1082	2437	0	25
366	1082	2437	0	26
369	1082	2437	0	25
372	1082	2437	0	26
375	1082	2437	0	25
378	1082	2437	0	26
381	1082	2437	0	26
384	1082	2437	0	26
387	1082	2437	0	27
390	1083	2437	0	27
393	1083	2437	0	26
396	1083	2437	0	26
399	1082	2437	0	27
402	1082	2437	0	27
405	1082	2437	0	26
408	1083	2437	0	26
411	1082	2437	0	26
414	1083	2437	0	28
417	1083	2437	0	28
420	1083	2437	0	28
423	1083	2437	0	28
426	1083	2437	0	27
429	1083	2437	0	27
432	1083	2437	0	27
435	1083	2436	0	27
438	1083	2436	0	26
441	1083	2436	0	27
444	1083	2436	0	26
447	1083	2436	0	27
450	1083	2436	0	26
453	1083	2436	0	27
456	1083	2436	0	27
459	1083	2436	0	27
462	1083	2436	0	27
465	1083	2436	0	27
468	1083	2436	0	28
471	1083	2436	0	27
474	1083	2436	0	28
477	1083	2436	0	28
480	1083	2436	0	28
483	1083	2436	0	27
486	1083	2436	0	27
489	1082	2436	0	28
492	1082	2436	0	27
495	1083	2436	0	27
498	1083	2436	0	27
501	1083	2436	0	28
504	1083	2436	0	28
507	1083	2436	0	27
510	1083	2436	0	27
513	1083	2436	0	27
516	1083	2436	0	27
519	1083	2436	0	28
522	1083	2436	0	27
525	1083	2436	0	28
528	1083	2436	0	27
531	1082	2436	0	28
534	1083	2436	0	28
537	1082	2436	0	27
540	1082	2436	0	28
543	1083	2436	0	29
546	1083	2436	0	28
549	1083	2436	0	28
552	1082	2436	0	28
555	1082	2436	0	28
558	1083	2436	0	28
561	1083	2436	0	28
564	1083	2436	0	28
567	1083	2436	0	28
570	1083	2436	0	28
573	1083	2436	0	27
576	1083	2436	0	28
579	1083	2436	0	28
582	1083	2436	0	28
585	1083	2436	0	28
588	1083	2436	0	28
591	1083	2436	0	29
594	1083	2436	0	29
597	1083	2436	0	28
600	1083	2436	0	28
603	1083	2436	0	28
606	1083	2436	0	28
609	1083	2436	0	28
612	1083	2436	0	28
615	1083	2436	0	28
618	1083	2436	0	28
621	1083	2436	0	28
624	1083	2436	0	28
627	1083	2436	0	28
630	1083	2436	0	28
633	1082	2436	0	28
636	1083	2436	0	28
639	1083	2436	0	28
642	1083	2436	0	28
645	1082	2436	0	28
648	1082	2436	0	28
651	1082	2436	0	27
654	1083	2436	0	28
657	1083	2436	0	28
660	1082	2436	0	28
663	1083	2436	0	28
666	1082	2436	0	28
669	1082	2436	0	27
672	1082	2436	0	28
675	1082	2436	0	28
678	1082	2436	0	27
681	1083	2436	0	27
684	1083	2436	0	28
687	1083	2436	0	28
690	1083	2436	0	27
693	1083	2436	0	29
696	1083	2436	0	27
699	1083	2436	0	28
702	1083	2436	0	29
705	1083	2436	0	28
708	1082	2436	0	28
711	1083	2436	0	28
714	1083	2436	0	29
717	1082	2436	0	28
720	1082	2436	0	28
723	1083	2436	0	28
726	1083	2436	0	28
729	1083	2436	0	29
732	1083	2436	0	28
735	1083	2436	0	28
738	1083	2436	0	28
741	1083	2436	0	28
744	1083	2436	0	28
747	1083	2436	0	28
750	1083	2436	0	29
753	1083	2436	0	28
756	1083	2436	0	28
759	1083	2436	0	28
762	1083	2436	0	28
765	1083	2436	0	27
768	1083	2436	0	28
771	1083	2436	0	28
774	1083	2436	0	27
777	1083	2436	0	28
780	1083	2436	0	29
783	1083	2436	0	28
786	1083	2436	0	28
789	1083	2436	0	28
792	1083	2436	0	27
795	1083	2436	0	27
798	1083	2436	0	29
801	1083	2436	0	29
804	1083	2436	0	29
807	1083	2436	0	29
810	1083	2436	0	29
813	1083	2436	0	28
816	1083	2436	0	28
819	1083	2436	0	28
822	1083	2436	0	28
825	1083	2436	0	28
828	1083	2436	0	28
831	1083	2436	0	28
834	1083	2436	0	28
837	1083	2436	0	29
840	1083	2436	0	29
843	1083	2436	0	29
846	1083	2436	0	29
849	1083	2436	0	29
852	1083	2436	0	29
855	1083	2436	0	28
858	1083	2436	0	29
861	1083	2436	0	29
864	1083	2436	0	30
867	1083	2436	0	30
870	1083	2436	0	30
873	1083	2436	0	30
876	1083	2436	0	30
879	1083	2436	0	29
882	1083	2436	0	29
885	1083	2436	0	30
888	1083	2436	0	29
891	1083	2436	0	31
894	1083	2436	0	29
897	1083	2436	0	30
900	1083	2436	0	30
903	1083	2436	0	29
906	1083	2436	0	30
909	1083	2436	0	30
912	1083	2436	0	29
915	1083	2436	0	30
918	1083	2436	0	30
921	1083	2436	0	31
924	1083	2436	0	30
927	1083	2436	0	30
930	1083	2436	0	30
933	1083	2436	0	29
936	1083	2436	0	29
939	1083	2436	0	30
942	1083	2436	0	29
945	1083	2436	0	29
948	1083	2436	0	29
951	1083	2436	0	28
954	1083	2436	0	28
957	1083	2436	0	28
960	1083	2436	0	27
963	1083	2436	0	28
966	1083	2436	0	28
969	1083	2436	0	27
972	1083	2436	0	28
975	1083	2436	0	28
978	1083	2436	0	28
981	1083	2436	0	28
984	1083	2436	0	28
987	1083	2436	0	28
990	1083	2436	0	28
993	1083	2436	0	29
996	1083	2436	0	28
999	1083	2436	0	28
1002	1083	2436	0	28
1005	1083	2436	0	28
1008	1083	2436	0	27
1011	1083	2436	0	28
1014	1083	2436	0	28
1017	1083	2436	0	28
1020	1083	2436	0	28
1023	1083	2436	0	28
1026	1083	2436	0	28
1029	1083	2435	0	29
1032	1084	2435	0	28
1035	1083	2436	0	28
1038	1084	2435	0	28
1041	1083	2436	0	28
1044	1084	2435	0	28
1047	1084	2435	0	28
1050	1084	2435	0	27
1053	1084	2436	0	27
1056	1083	2436	0	27
1059	1083	2436	0	27
1062	1084	2435	0	28
1065	1084	2435	0	27
1068	1084	2435	0	28
1071	1084	2435	0	28
1074	1084	2436	0	27
1077	1084	2435	0	28
1080	1084	2436	0	28
1083	1084	2435	0	27
1086	1084	2435	0	28
1089	1084	2435	0	28
1092	1084	2435	0	28
1095	1084	2435	0	27
1098	1084	2435	0	27
1101	1084	2435	0	28
1104	1084	2435	0	27
1107	1084	2435	0	28
1110	1084	2435	0	28
1113	1084	2435	0	28
1116	1084	2435	0	28
1119	1084	2435	0	28
1122	1084	2435	0	28
1125	1084	2435	0	27
1128	1084	2435	0	28
1131	1084	2436	0	28
1134	1085	2435	0	26
1137	1085	2435	0	26
1140	1084	2436	0	27
1143	1084	2436	0	26
1146	1084	2435	0	26
1149	1085	2435	0	26
1152	1085	2434	0	24
1155	1084	2435	0	26
1158	1084	2435	0	28
1161	1084	2435	0	29
1164	1084	2435	0	28
1167	1084	2435	0	28
1170	1084	2435	0	28
1173	1084	2435	0	26
1176	1084	2435	0	28
1179	1084	2435	0	27
1182	1084	2435	0	28
1185	1084	2435	0	27
1188	1084	2435	0	28
1191	1084	2435	0	28
1194	1084	2436	0	27
1197	1084	2435	0	28
1200	1084	2436	0	27
1203	1085	2435	0	26
1206	1084	2436	0	27
1209	1084	2436	0	27
1212	1084	2436	0	27
1215	1084	2436	0	27
1218	1084	2435	0	26
1221	1084	2436	0	27
1224	1084	2436	0	28
1227	1084	2435	0	27
1230	1084	2436	0	27
1233	1084	2436	0	26
1236	1084	2436	0	27
1239	1084	2436	0	25
1242	1084	2436	0	26
1245	1084	2436	0	27
1248	1084	2436	0	25
1251	1084	2436	0	26
1254	1084	2436	0	26
1257	1084	2436	0	26
1260	1084	2436	0	25
1263	1084	2436	0	27
1266	1084	2436	0	26
1269	1084	2436	0	26
1272	1084	2436	0	24
1275	1084	2437	0	23
1278	1084	2437	0	24
1281	1084	2437	0	23
1284	1084	2436	0	23
1287	1084	2436	0	24
1290	1084	2436	0	23
1293	1084	2436	0	23
1296	1084	2437	0	23
1299	1084	2437	0	23
1302	1084	2437	0	24
1305	1084	2436	0	21
1308	1084	2436	0	22
1311	1084	2436	0	22
1314	1084	2436	0	21
1317	1083	2437	0	21
1320	1083	2437	0	21
1323	1083	2437	0	22
1326	1083	2437	0	19
1329	1083	2437	0	21
1332	1083	2437	0	21
1335	1083	2437	0	22
1338	1083	2437	0	22
1341	1083	2437	0	21
1344	1083	2437	0	21
1347	1083	2437	0	21
1350	1083	2437	0	20
1353	1083	2437	0	21
1356	1083	2437	0	23
1359	1084	2436	0	22
1362	1084	2436	0	21
1365	1084	2436	0	21
1368	1083	2437	0	21
1371	1083	2437	0	20
1374	1083	2437	0	22
1377	1083	2437	0	22
1380	1084	2437	0	23
1383	1084	2437	0	23
1386	1083	2437	0	22
1389	1083	2437	0	23
1392	1083	2437	0	23
1395	1084	2437	0	23
1398	1083	2437	0	22
1401	1084	2437	0	22
1404	1084	2437	0	22
1407	1083	2437	0	22
1410	1084	2437	0	22
1413	1083	2437	0	22
1416	1084	2437	0	23
1419	1084	2437	0	23
1422	1083	2437	0	21
1425	1083	2437	0	22
1428	1083	2437	0	23
1431	1083	2437	0	22
1434	1083	2437	0	22
1437	1083	2437	0	22
1440	1084	2437	0	21
1443	1083	2437	0	21
1446	1083	2437	0	21
1449	1083	2437	0	23
1452	1083	2437	0	21
1455	1083	2437	0	21
1458	1083	2437	0	21
1461	1083	2437	0	22
1464	1083	2437	0	23
1467	1083	2437	0	24
1470	1083	2437	0	23
1473	1083	2437	0	23
1476	1083	2437	0	22
1479	1083	2437	0	23
1482	1083	2437	0	22
1485	1083	2437	0	22
1488	1084	2437	0	21
1491	1084	2437	0	20
1494	1084	2437	0	21
1497	1084	2437	0	21
1500	1084	2437	0	21
1503	1083	2437	0	21
1506	1084	2437	0	22
1509	1083	2437	0	22
1512	1083	2437	0	22
1515	1083	2437	0	23
1518	1083	2437	0	22
1521	1083	2437	0	22
1524	1083	2437	0	23
1527	1083	2437	0	23
1530	1084	2436	0	24
1533	1083	2437	0	25
1536	1083	2437	0	24
1539	1083	2437	0	23
1542	1083	2436	0	24
1545	1083	2436	0	23
1548	1083	2437	0	23
1551	1083	2436	0	24
1554	1083	2436	0	24
1557	1083	2437	0	24
1560	1083	2437	0	24
1563	1083	2437	0	25
1566	1083	2437	0	26
1569	1083	2437	0	24
1572	1083	2436	0	24
1575	1083	2436	0	25
1578	1083	2436	0	24
1581	1084	2436	0	24
1584	1084	2436	0	23
1587	1084	2435	0	18
1590	1084	2435	0	16
1593	1084	2436	0	22
1596	1084	2437	0	22
1599	1084	2436	0	23
1602	1084	2437	0	22
1605	1084	2436	0	21
1608	1084	2437	0	21
1611	1084	2436	0	20
1614	1084	2436	0	21
1617	1084	2436	0	20
1620	1085	2437	0	22
1623	1085	2437	0	22
1626	1085	2437	0	21
1629	1085	2437	0	21
1632	1085	2437	0	22
1635	1085	2437	0	20
1638	1084	2437	0	21
1641	1085	2436	0	21
1644	1085	2437	0	21
1647	1084	2437	0	20
1650	1085	2437	0	21
1653	1085	2437	0	21
1656	1085	2437	0	22
1659	1085	2437	0	21
1662	1085	2437	0	20
1665	1085	2437	0	20
1668	1085	2437	0	20
1671	1085	2437	0	20
1674	1085	2437	0	20
1677	1085	2437	0	21
1680	1085	2437	0	20
1683	1084	2437	0	20
1686	1084	2437	0	19
1689	1084	2437	0	21
1692	1084	2437	0	21
1695	1084	2437	0	21
1698	1084	2437	0	21
1701	1084	2437	0	21
1704	1084	2437	0	21
1707	1084	2437	0	22
1710	1084	2437	0	20
1713	1084	2437	0	20
1716	1084	2437	0	21
1719	1084	2437	0	21
1722	1085	2437	0	21
1725	1085	2436	0	22
1728	1085	2436	0	22
1731	1085	2436	0	21
1734	1085	2436	0	21
1737	1085	2436	0	21
1740	1085	2436	0	21
1743	1085	2436	0	21
1746	1085	2436	0	21
1749	1085	2436	0	21
1752	1085	2436	0	21
1755	1085	2436	0	22
1758	1085	2436	0	22
1761	1085	2436	0	22
1764	1085	2436	0	22
1767	1085	2436	0	22
1770	1085	2436	0	22
1773	1085	2436	0	21
1776	1084	2436	0	22
1779	1084	2436	0	22
1782	1085	2436	0	22
1785	1084	2436	0	22
1788	1084	2436	0	22
1791	1085	2436	0	21
1794	1085	2436	0	21
1797	1085	2436	0	22
1800	1084	2436	0	22
1803	1085	2436	0	22
1806	1085	2436	0	23
1809	1084	2436	0	23
1812	1084	2436	0	22
1815	1084	2436	0	23
1818	1084	2436	0	22
1821	1084	2436	0	21
1824	1085	2436	0	23
1827	1085	2436	0	23
1830	1084	2436	0	22
1833	1084	2436	0	22
1836	1085	2436	0	24
1839	1085	2436	0	24
1842	1085	2436	0	24
1845	1085	2436	0	23
1848	1085	2436	0	23
1851	1085	2436	0	24
1854	1085	2436	0	24
1857	1085	2436	0	23
1860	1085	2436	0	24
1863	1085	2436	0	24
1866	1085	2436	0	24
1869	1085	2436	0	23
1872	1085	2436	0	23
1875	1085	2436	0	23
1878	1085	2436	0	25
1881	1085	2436	0	25
1884	1085	2436	0	24
1887	1085	2436	0	24
1890	1085	2436	0	24
1893	1085	2436	0	24
1896	1085	2436	0	24
1899	1085	2436	0	24
1902	1085	2436	0	24
1905	1085	2436	0	24
1908	1085	2436	0	25
1911	1085	2436	0	24
1914	1085	2436	0	25
1917	1085	2436	0	25
1920	1085	2436	0	25
1923	1085	2436	0	24
1926	1085	2436	0	24
1929	1085	2436	0	24
1932	1085	2436	0	24
1935	1085	2436	0	24
1938	1085	2436	0	24
1941	1085	2436	0	25
1944	1085	2436	0	25
1947	1085	2436	0	25
1950	1085	2436	0	25
1953	1085	2436	0	25
1956	1085	2436	0	25
1959	1085	2436	0	23
1962	1085	2436	0	23
1965	1085	2436	0	24
1968	1085	2436	0	24
1971	1085	2436	0	25
1974	1085	2436	0	25
1977	1085	2436	0	24
1980	1085	2436	0	25
1983	1085	2436	0	25
1986	1085	2436	0	25
1989	1085	2436	0	25
1992	1085	2436	0	25
1995	1085	2436	0	25
1998	1085	2436	0	24
2001	1085	2436	0	25
2004	1085	2436	0	24
2007	1085	2436	0	24
2010	1085	2436	0	24
2013	1085	2436	0	24
2016	1085	2436	0	25
2019	1085	2436	0	25
2022	1085	2436	0	24
2025	1085	2436	0	24
2028	1085	2436	0	25
2031	1085	2436	0	25
2034	1085	2436	0	25
2037	1085	2436	0	24
2040	1085	2436	0	24
2043	1085	2436	0	24
2046	1085	2436	0	25
2049	1085	2436	0	24
2052	1085	2436	0	25
2055	1085	2436	0	25
2058	1085	2436	0	25
2061	1085	2436	0	25
2064	1085	2436	0	25
2067	1085	2436	0	25
2070	1085	2436	0	25
2073	1085	2436	0	25
2076	1085	2436	0	25
2079	1085	2436	0	24
2082	1085	2436	0	25
2085	1085	2436	0	25
2088	1085	2436	0	25
2091	1085	2436	0	25
2094	1085	2436	0	25
2097	1085	2436	0	23
2100	1085	2436	0	25
2103	1085	2436	0	25
2106	1085	2436	0	25
2109	1085	2436	0	25
2112	1085	2436	0	25
2115	1085	2436	0	25
2118	1085	2436	0	25
2121	1085	2436	0	25
2124	1085	2436	0	25
2127	1085	2436	0	24
2130	1085	2436	0	25
2133	1085	2436	0	25
2136	1085	2436	0	25
2139	1085	2436	0	25
2142	1085	2436	0	25
2145	1085	2436	0	25
2148	1085	2436	0	25
2151	1085	2436	0	24
2154	1085	2436	0	25
2157	1085	2436	0	24
2160	1085	2436	0	24
2163	1085	2436	0	25
2166	1085	2436	0	24
2169	1085	2436	0	25
2172	1085	2436	0	25
2175	1085	2436	0	26
2178	1085	2436	0	25
2181	1085	2436	0	24
2184	1085	2436	0	25
2187	1085	2436	0	24
2190	1085	2436	0	24
2193	1085	2436	0	25
2196	1085	2436	0	25
2199	1085	2436	0	25
2202	1085	2436	0	25
2205	1085	2436	0	25
2208	1085	2436	0	25
2211	1085	2436	0	25
2214	1085	2436	0	25
2217	1085	2436	0	25
2220	1085	2436	0	25
2223	1085	2436	0	25
2226	1085	2436	0	25
2229	1085	2436	0	25
2232	1085	2436	0	25
2235	1085	2436	0	24
2238	1085	2436	0	25
2241	1085	2436	0	25
2244	1085	2436	0	24
2247	1085	2435	0	24
2250	1085	2435	0	22
2253	1085	2435	0	22
2256	1085	2436	0	23
2259	1085	2435	0	23
2262	1085	2435	0	23
2265	1085	2435	0	23
2268	1085	2436	0	24
2271	1085	2435	0	24
2274	1085	2436	0	24
2277	1085	2436	0	24
2280	1085	2436	0	24
2283	1085	2436	0	24
2286	1085	2436	0	24
2289	1085	2436	0	24
2292	1085	2436	0	24
2295	1085	2436	0	24
2298	1085	2436	0	23
2301	1085	2436	0	24
2304	1085	2436	0	24
2307	1085	2436	0	23
2310	1085	2436	0	24
2313	1085	2435	0	23
2316	1085	2436	0	23
2319	1085	2436	0	24
2322	1085	2436	0	24
2325	1085	2436	0	23
2328	1085	2436	0	24
2331	1085	2436	0	24
2334	1085	2436	0	24
2337	1085	2436	0	24
2340	1085	2436	0	24
2343	1085	2436	0	24
2346	1085	2436	0	23
2349	1085	2436	0	23
2352	1085	2436	0	23
2355	1085	2436	0	23
2358	1085	2436	0	23
2361	1085	2436	0	23
2364	1085	2436	0	24
2367	1085	2436	0	24
2370	1085	2436	0	24
2373	1085	2435	0	23
2376	1085	2436	0	24
2379	1085	2436	0	23
2382	1085	2436	0	23
2385	1085	2435	0	23
2388	1085	2436	0	23
2391	1085	2435	0	23
2394	1085	2436	0	24
2397	1085	2435	0	23
2400	1085	2435	0	23
2403	1085	2436	0	24
2406	1085	2436	0	24
2409	1085	2436	0	23
2412	1085	2435	0	23
2415	1085	2435	0	24
2418	1085	2436	0	24
2421	1085	2436	0	24
2424	1085	2436	0	24
2427	1085	2436	0	23
2430	1085	2435	0	24
2433	1085	2436	0	24
2436	1085	2436	0	24
2439	1085	2436	0	24
2442	1085	2436	0	24
2445	1085	2436	0	24
2448	1085	2436	0	24
2451	1085	2436	0	24
2454	1085	2436	0	24
2457	1085	2435	0	24
2460	1085	2436	0	24
2463	1085	2436	0	24
2466	1085	2436	0	24
2469	1085	2436	0	24
2472	1085	2435	0	24
2475	1085	2436	0	24
2478	1085	2436	0	24
2481	1085	2436	0	24
2484	1085	2436	0	24
2487	1085	2435	0	24
2490	1085	2436	0	24
2493	1085	2436	0	24
2496	1085	2436	0	24
2499	1085	2436	0	24
2502	1085	2435	0	24
2505	1085	2436	0	24
2508	1085	2435	0	24
2511	1085	2436	0	25
2514	1085	2436	0	24
2517	1085	2436	0	24
2520	1085	2436	0	24
2523	1085	2436	0	24
2526	1085	2436	0	24
2529	1085	2436	0	24
2532	1085	2436	0	24
2535	1085	2435	0	24
2538	1085	2436	0	24
2541	1085	2436	0	24
2544	1085	2436	0	24
2547	1085	2436	0	24
2550	1085	2436	0	24
2553	1085	2435	0	24
2556	1085	2435	0	24
2559	1085	2436	0	24
2562	1085	2435	0	24
2565	1085	2436	0	24
2568	1085	2435	0	24
2571	1085	2435	0	24
2574	1085	2435	0	25
2577	1085	2435	0	24
2580	1085	2435	0	24
2583	1085	2435	0	24
2586	1085	2435	0	24
2589	1085	2435	0	25
2592	1085	2435	0	24
2595	1085	2435	0	24
2598	1085	2435	0	24
2601	1085	2435	0	24
2604	1085	2435	0	24
2607	1085	2435	0	24
2610	1085	2435	0	24
2613	1085	2435	0	24
2616	1085	2435	0	24
2619	1085	2435	0	24
2622	1085	2435	0	24
2625	1085	2435	0	25
2628	1085	2435	0	24
2631	1085	2435	0	24
2634	1085	2435	0	24
2637	1085	2435	0	24
2640	1085	2435	0	24
2643	1085	2435	0	24
2646	1085	2435	0	24
2649	1085	2435	0	24
2652	1085	2435	0	24
2655	1085	2435	0	25
2658	1085	2436	0	24
2661	1085	2435	0	24
2664	1085	2435	0	24
2667	1085	2435	0	24
2670	1085	2435	0	24
2673	1085	2435	0	24
2676	1085	2435	0	24
2679	1085	2435	0	24
2682	1085	2435	0	24
2685	1085	2435	0	24
2688	1085	2435	0	24
2691	1085	2435	0	24
2694	1085	2435	0	24
2697	1085	2435	0	24
2700	1085	2435	0	24
2703	1085	2435	0	23
2706	1085	2435	0	23
2709	1085	2435	0	24
2712	1085	2435	0	24
2715	1085	2435	0	24
2718	1085	2435	0	23
2721	1085	2435	0	24
2724	1085	2435	0	24
2727	1085	2436	0	24
2730	1085	2435	0	24
2733	1085	2435	0	24
2736	1085	2436	0	24
2739	1085	2435	0	24
2742	1085	2435	0	24
2745	1085	2436	0	24
2748	1085	2435	0	24
2751	1085	2435	0	25
2754	1085	2435	0	24
2757	1085	2435	0	25
2760	1085	2435	0	25
2763	1085	2435	0	25
2766	1085	2435	0	25
2769	1085	2435	0	25
2772	1085	2435	0	25
2775	1085	2435	0	25
2778	1085	2435	0	24
2781	1085	2435	0	25
2784	1085	2435	0	24
2787	1085	2435	0	25
2790	1085	2435	0	24
2793	1085	2435	0	25
2796	1085	2435	0	24
2799	1085	2435	0	24
2802	1085	2435	0	24
2805	1085	2435	0	24
2808	1085	2435	0	25
2811	1085	2435	0	24
2814	1085	2435	0	24
2817	1085	2435	0	24
2820	1085	2435	0	24
2823	1085	2436	0	24
2826	1085	2435	0	24
2829	1085	2435	0	25
2832	1085	2435	0	25
2835	1085	2435	0	25
2838	1085	2435	0	24
2841	1085	2436	0	25
2844	1085	2435	0	25
2847	1085	2435	0	25
2850	1085	2435	0	25
2853	1085	2435	0	25
2856	1085	2436	0	24
2859	1085	2435	0	24
2862	1085	2436	0	24
2865	1085	2435	0	26
2868	1085	2436	0	24
2871	1085	2435	0	24
2874	1085	2435	0	25
2877	1085	2435	0	25
2880	1085	2435	0	25
2883	1085	2435	0	25
2886	1085	2436	0	24
2889	1085	2435	0	25
2892	1085	2435	0	24
2895	1085	2436	0	25
2898	1085	2435	0	25
2901	1085	2435	0	24
2904	1085	2436	0	24
2907	1085	2435	0	24
2910	1085	2436	0	24
2913	1085	2435	0	25
2916	1085	2435	0	25
2919	1085	2435	0	25
2922	1085	2435	0	25
2925	1085	2435	0	25
2928	1085	2436	0	24
2931	1085	2435	0	25
2934	1085	2435	0	25
2937	1085	2435	0	24
2940	1085	2436	0	24
2943	1085	2436	0	25
2946	1085	2435	0	25
2949	1085	2435	0	24
2952	1085	2435	0	25
2955	1085	2435	0	25
2958	1085	2435	0	24
2961	1085	2435	0	25
2964	1085	2435	0	25
2967	1085	2435	0	25
2970	1085	2435	0	25
2973	1085	2435	0	25
2976	1085	2435	0	25
2979	1085	2435	0	25
2982	1085	2435	0	25
2985	1085	2435	0	24
2988	1085	2435	0	25
2991	1085	2435	0	25
2994	1085	2435	0	25
2997	1085	2435	0	25
3000	1085	2435	0	24
3003	1085	2435	0	24
3006	1085	2436	0	24
3009	1085	2435	0	25
3012	1085	2435	0	25
3015	1085	2435	0	24
3018	1085	2435	0	25
3021	1085	2435	0	24
3024	1085	2435	0	25
3027	1085	2435	0	24
3030	1085	2435	0	24
3033	1085	2435	0	24
3036	1085	2436	0	24
3039	1085	2435	0	24
3042	1085	2435	0	24
3045	1085	2436	0	24
3048	1085	2436	0	24
3051	1085	2436	0	24
3054	1085	2435	0	25
3057	1085	2435	0	25
3060	1085	2435	0	24
3063	1085	2436	0	24
3066	1085	2436	0	24
3069	1085	2435	0	25
3072	1085	2435	0	25
3075	1085	2435	0	24
3078	1085	2435	0	26
3081	1085	2435	0	25
3084	1085	2436	0	24
3087	1085	2435	0	25
3090	1085	2435	0	25
3093	1085	2435	0	25
3096	1085	2435	0	25
3099	1085	2435	0	24
3102	1085	2435	0	25
3105	1085	2435	0	25
3108	1085	2435	0	25
3111	1085	2435	0	25
3114	1085	2435	0	25
3117	1085	2435	0	25
3120	1085	2435	0	25
3123	1085	2435	0	25
3126	1085	2435	0	25
3129	1085	2435	0	25
3132	1085	2435	0	25
3135	1085	2435	0	24
3138	1085	2435	0	24
3141	1085	2435	0	25
3144	1085	2435	0	25
3147	1085	2435	0	25
3150	1085	2435	0	25
3153	1085	2435	0	25
3156	1085	2435	0	24
3159	1085	2435	0	26
3162	1085	2435	0	25
3165	1085	2435	0	25
3168	1085	2435	0	25
3171	1085	2435	0	24
3174	1085	2435	0	25
3177	1085	2435	0	25
3180	1085	2435	0	24
3183	1085	2435	0	25
3186	1085	2435	0	24
3189	1085	2435	0	25
3192	1085	2435	0	25
3195	1085	2435	0	25
3198	1085	2435	0	24
3201	1085	2435	0	25
3204	1085	2435	0	25
3207	1085	2435	0	26
3210	1085	2435	0	25
3213	1085	2435	0	25
3216	1085	2435	0	25
3219	1085	2435	0	24
3222	1085	2435	0	25
3225	1085	2435	0	25
3228	1085	2435	0	25
3231	1085	2435	0	25
3234	1085	2435	0	25
3237	1085	2435	0	25
3240	1085	2435	0	25
3243	1085	2435	0	25
3246	1085	2435	0	25
3249	1085	2435	0	25
3252	1085	2435	0	25
3255	1085	2435	0	25
3258	1085	2435	0	25
3261	1085	2435	0	25
3264	1085	2435	0	25
3267	1085	2435	0	25
3270	1085	2435	0	25
3273	1085	2435	0	25
3276	1085	2435	0	25
3279	1085	2435	0	25
3282	1085	2435	0	25
3285	1085	2435	0	25
3288	1085	2435	0	25
3291	1085	2435	0	25
3294	1085	2435	0	25
3297	1085	2435	0	25
3300	1085	2435	0	25
3303	1085	2435	0	25
3306	1085	2435	0	25
3309	1085	2435	0	25
3312	1085	2435	0	25
3315	1085	2435	0	25
3318	1085	2435	0	25
3321	1085	2435	0	25
3324	1085	2435	0	25
3327	1085	2435	0	25
3330	1085	2435	0	25
3333	1085	2435	0	25
3336	1085	2435	0	25
3339	1085	2435	0	25
3342	1085	2435	0	25
3345	1085	2435	0	25
3348	1085	2435	0	25
3351	1085	2435	0	25
3354	1085	2435	0	25
3357	1085	2435	0	25
3360	1085	2435	0	25
3363	1085	2435	0	25
3366	1085	2435	0	25
3369	1085	2435	0	25
3372	1085	2435	0	25
3375	1085	2435	0	25
3378	1085	2435	0	25
3381	1085	2435	0	25
3384	1085	2435	0	25
3387	1085	2435	0	25
3390	1085	2435	0	25
3393	1085	2435	0	25
3396	1085	2435	0	25
3399	1085	2435	0	25
3402	1085	2435	0	24
3405	1085	2435	0	25
3408	1085	2435	0	25
3411	1085	2435	0	25
3414	1085	2435	0	25
3417	1085	2435	0	25
3420	1085	2435	0	25
3423	1085	2435	0	25
3426	1085	2435	0	25
3429	1085	2435	0	25
3432	1085	2435	0	24
3435	1085	2435	0	25
3438	1085	2435	0	25
3441	1085	2435	0	25
3444	1085	2435	0	25
3447	1085	2435	0	25
3450	1085	2435	0	25
3453	1085	2435	0	25
3456	1085	2435	0	25
3459	1085	2435	0	25
3462	1085	2435	0	25
3465	1085	2435	0	25
3468	1085	2435	0	25
3471	1085	2435	0	25
3474	1085	2435	0	25
3477	1085	2435	0	25
3480	1085	2435	0	25
3483	1085	2435	0	25
3486	1085	2435	0	25
3489	1085	2435	0	25
3492	1085	2435	0	25
3495	1085	2435	0	25
3498	1085	2435	0	25
3501	1085	2435	0	25
3504	1085	2435	0	25
3507	1085	2435	0	25
3510	1085	2435	0	25
3513	1085	2435	0	25
3516	1085	2435	0	25
3519	1085	2435	0	25
3522	1085	2435	0	25
3525	1085	2435	0	25
3528	1085	2435	0	25
3531	1085	2435	0	25
3534	1085	2435	0	25
3537	1085	2435	0	25
3540	1085	2435	0	25
3543	1085	2435	0	25
3546	1085	2435	0	25
3549	1085	2435	0	25
3552	1085	2435	0	25
3555	1085	2435	0	25
3558	1085	2435	0	25
3561	1085	2435	0	25
3564	1085	2435	0	25
3567	1085	2435	0	25
3570	1085	2435	0	24
3573	1085	2435	0	25
3576	1085	2435	0	25
3579	1085	2435	0	25
3582	1085	2435	0	25
3585	1085	2435	0	25
3588	1085	2435	0	25
3591	1085	2435	0	25
3594	1085	2435	0	25
3597	1085	2435	0	25
3600	1085	2435	0	24
3603	1085	2435	0	24
3606	1085	2435	0	25
3609	1085	2435	0	25
3612	1085	2435	0	25
3615	1085	2435	0	25
3618	1085	2435	0	25
3621	1085	2435	0	25
3624	1085	2435	0	25
3627	1085	2435	0	25
3630	1085	2435	0	24
3633	1085	2435	0	25
3636	1085	2435	0	24
3639	1085	2435	0	25
3642	1085	2435	0	25
3645	1085	2435	0	25
3648	1085	2435	0	24
3651	1085	2435	0	25
3654	1085	2435	0	24
3657	1085	2435	0	24
3660	1085	2435	0	25
3663	1085	2435	0	25
3666	1085	2435	0	25
3669	1085	2435	0	25
3672	1085	2435	0	24
3675	1085	2435	0	24
3678	1085	2435	0	24
3681	1085	2435	0	25
3684	1085	2435	0	25
3687	1085	2435	0	25
3690	1085	2435	0	25
3693	1085	2435	0	25
3696	1085	2435	0	25
3699	1085	2435	0	25
3702	1085	2435	0	25
3705	1085	2435	0	25
3708	1085	2435	0	25
3711	1085	2435	0	25
3714	1085	2435	0	25
3717	1085	2435	0	25
3720	1085	2435	0	25
3723	1085	2435	0	25
3726	1086	2435	0	24
3729	1086	2435	0	25
3732	1086	2435	0	24
3735	1085	2435	0	25
3738	1085	2435	0	24
3741	1085	2435	0	24
3744	1085	2435	0	24
3747	1085	2435	0	25
3750	1085	2435	0	26
3753	1086	2435	0	24
3756	1085	2435	0	25
3759	1085	2435	0	24
3762	1085	2435	0	24
3765	1085	2435	0	24
3768	1085	2435	0	24
3771	1085	2435	0	24
3774	1086	2435	0	24
3777	1085	2435	0	25
3780	1085	2435	0	24
3783	1085	2435	0	24
3786	1085	2435	0	24
3789	1085	2435	0	24
3792	1085	2435	0	25
3795	1086	2435	0	25
3798	1085	2435	0	25
3801	1085	2435	0	24
3804	1085	2435	0	25
3807	1085	2435	0	25
3810	1085	2435	0	24
3813	1085	2435	0	24
3816	1086	2435	0	24
3819	1085	2435	0	24
3822	1085	2435	0	24
3825	1085	2435	0	25
3828	1085	2435	0	25
3831	1085	2435	0	25
3834	1085	2435	0	26
3837	1085	2435	0	24
3840	1085	2435	0	24
3843	1086	2435	0	24
3846	1085	2435	0	25
3849	1086	2435	0	24
3852	1085	2435	0	25
3855	1085	2435	0	24
3858	1085	2435	0	25
3861	1085	2436	0	25
3864	1084	2436	0	25
3867	1084	2436	0	25
3870	1084	2436	0	25
3873	1084	2436	0	25
3876	1085	2435	0	24
3879	1085	2435	0	25
3882	1085	2435	0	25
3885	1085	2436	0	25
3888	1085	2435	0	25
3891	1085	2435	0	25
3894	1085	2435	0	25
3897	1085	2435	0	25
3900	1085	2435	0	25
3903	1085	2435	0	25
3906	1085	2435	0	24
3909	1085	2435	0	25
3912	1085	2435	0	24
3915	1085	2435	0	24
3918	1085	2435	0	26
3921	1085	2435	0	24
3924	1085	2435	0	24
3927	1085	2435	0	24
3930	1085	2435	0	24
3933	1085	2435	0	24
3936	1085	2435	0	24
3939	1085	2435	0	24
3942	1085	2435	0	24
3945	1085	2435	0	25
3948	1085	2435	0	24
3951	1085	2435	0	24
3954	1085	2435	0	24
3957	1085	2435	0	25
3960	1085	2435	0	24
3963	1085	2435	0	24
3966	1085	2435	0	24
3969	1085	2435	0	24
3972	1085	2435	0	24
3975	1085	2435	0	24
3978	1085	2435	0	24
3981	1085	2435	0	24
3984	1085	2435	0	24
3987	1085	2435	0	24
3990	1085	2435	0	24
3993	1085	2435	0	25
3996	1085	2435	0	24
3999	1085	2435	0	24
4002	1085	2435	0	24
4005	1085	2435	0	24
4008	1085	2435	0	25
4011	1085	2435	0	24
4014	1085	2435	0	24
4017	1085	2435	0	24
4020	1085	2435	0	24
4023	1085	2435	0	24
4026	1085	2435	0	24
4029	1085	2435	0	24
4032	1085	2435	0	24
4035	1085	2435	0	24
4038	1085	2435	0	24
4041	1085	2435	0	25
4044	1085	2435	0	24
4047	1085	2435	0	24
4050	1086	2435	0	24
4053	1085	2435	0	24
4056	1086	2435	0	24
4059	1085	2435	0	24
4062	1085	2435	0	24
4065	1086	2435	0	24
4068	1085	2435	0	24
4071	1085	2435	0	24
4074	1086	2435	0	24
4077	1086	2435	0	24
4080	1086	2435	0	23
4083	1086	2435	0	23
4086	1086	2435	0	22
4089	1086	2435	0	22
4092	1086	2435	0	22
4095	1086	2435	0	23
4098	1086	2435	0	23
4101	1086	2435	0	23
4104	1085	2435	0	23
4107	1085	2435	0	23
4110	1085	2435	0	23
4113	1085	2435	0	23
4116	1085	2435	0	22
4119	1085	2435	0	23
4122	1085	2435	0	23
4125	1085	2435	0	23
4128	1085	2435	0	23
4131	1085	2435	0	22
4134	1085	2435	0	22
4137	1085	2435	0	22
4140	1085	2435	0	22
4143	1085	2435	0	23
4146	1085	2435	0	23
4149	1086	2435	0	24
4152	1085	2435	0	23
4155	1086	2435	0	24
4158	1086	2435	0	24
4161	1086	2435	0	25
4164	1086	2435	0	25
4167	1086	2435	0	25
4170	1086	2435	0	25
4173	1086	2435	0	25
4176	1086	2435	0	26
4179	1086	2435	0	26
4182	1086	2435	0	25
4185	1086	2435	0	25
4188	1086	2435	0	25
4191	1086	2435	0	25
4194	1086	2435	0	24
4197	1086	2435	0	25
4200	1086	2435	0	24
4203	1086	2435	0	25
4206	1086	2435	0	25
4209	1086	2435	0	25
4212	1086	2435	0	24
4215	1086	2435	0	25
4218	1086	2435	0	25
4221	1086	2435	0	25
4224	1086	2435	0	26
4227	1086	2435	0	25
4230	1086	2435	0	24
4233	1086	2435	0	24
4236	1086	2435	0	25
4239	1086	2435	0	25
4242	1086	2435	0	25
4245	1086	2435	0	25
4248	1086	2435	0	25
4251	1086	2435	0	24
4254	1086	2435	0	25
4257	1086	2435	0	24
4260	1086	2435	0	25
4263	1086	2435	0	24
4266	1086	2435	0	25
4269	1086	2435	0	24
4272	1086	2435	0	25
4275	1086	2435	0	25
4278	1086	2435	0	25
4281	1086	2435	0	25
4284	1086	2435	0	25
4287	1086	2435	0	25
4290	1086	2435	0	25
4293	1086	2435	0	24
4296	1086	2435	0	24
4299	1086	2435	0	24
4302	1086	2435	0	24
4305	1086	2435	0	25
4308	1086	2435	0	25
4311	1086	2435	0	25
4314	1086	2435	0	26
4317	1086	2435	0	26
4320	1086	2435	0	25
4323	1084	2435	0	30
4326	1083	2434	0	33
4329	1083	2434	0	36
4332	1083	2433	0	40
4335	1083	2434	0	39
4338	1083	2434	0	38
4341	1084	2434	0	41
4344	1085	2434	0	41
4347	1086	2434	0	42
4350	1086	2434	0	40
4353	1086	2434	0	39
4356	1085	2434	0	41
4359	1085	2434	0	40
4362	1084	2434	0	38
4365	1084	2434	0	39
4368	1084	2435	0	39
4371	1084	2434	0	38
4374	1084	2434	0	38
4377	1083	2434	0	37
4380	1083	2435	0	38
4383	1083	2435	0	38
4386	1083	2435	0	37
4389	1083	2435	0	38
4392	1083	2435	0	37
4395	1083	2435	0	37
4398	1083	2435	0	36
4401	1083	2435	0	36
4404	1083	2435	0	36
4407	1083	2435	0	36
4410	1083	2435	0	34
4413	1083	2435	0	33
4416	1083	2435	0	32
4419	1083	2435	0	33
4422	1084	2435	0	32
4425	1084	2435	0	32
4428	1084	2435	0	32
4431	1084	2435	0	32
4434	1084	2435	0	32
4437	1083	2436	0	31
4440	1083	2436	0	29
4443	1083	2436	0	28
4446	1083	2436	0	28
4449	1083	2436	0	29
4452	1083	2436	0	29
4455	1083	2436	0	29
4458	1083	2436	0	30
4461	1083	2436	0	29
4464	1083	2436	0	29
4467	1083	2436	0	28
4470	1083	2436	0	28
4473	1083	2436	0	27
4476	1083	2436	0	28
4479	1083	2436	0	29
4482	1083	2436	0	29
4485	1083	2436	0	29
4488	1082	2436	0	29
4491	1082	2436	0	28
4494	1082	2436	0	28
4497	1082	2436	0	28
4500	1083	2436	0	29
4503	1082	2436	0	29
4506	1083	2436	0	29
4509	1083	2435	0	31
4512	1083	2435	0	31
4515	1083	2435	0	30
4518	1083	2435	0	31
4521	1083	2435	0	30
4524	1083	2435	0	30
4527	1083	2435	0	31
4530	1083	2435	0	31
4533	1083	2435	0	31
4536	1083	2435	0	31
4539	1083	2435	0	31
4542	1083	2435	0	31
4545	1083	2435	0	31
4548	1083	2435	0	31
4551	1083	2435	0	30
4554	1083	2435	0	31
4557	1083	2435	0	31
4560	1083	2435	0	31
4563	1083	2435	0	30
4566	1083	2435	0	31
4569	1083	2435	0	30
4572	1084	2435	0	30
4575	1084	2435	0	31
4578	1084	2435	0	31
4581	1084	2435	0	31
4584	1084	2435	0	31
4587	1084	2435	0	30
4590	1084	2435	0	30
4593	1084	2435	0	31
4596	1084	2435	0	31
4599	1084	2435	0	30
4602	1084	2435	0	30
4605	1084	2435	0	30
4608	1084	2435	0	30
4611	1084	2435	0	30
4614	1084	2435	0	31
4617	1084	2435	0	30
4620	1083	2435	0	30
4623	1083	2435	0	30
4626	1083	2435	0	29
4629	1083	2435	0	30
4632	1084	2435	0	30
4635	1084	2435	0	30
4638	1084	2435	0	30
4641	1084	2435	0	29
4644	1084	2435	0	30
4647	1084	2435	0	29
4650	1084	2435	0	30
4653	1084	2435	0	30
4656	1083	2435	0	29
4659	1083	2435	0	30
4662	1083	2435	0	29
4665	1084	2435	0	30
4668	1084	2435	0	30
4671	1083	2435	0	30
4674	1084	2435	0	30
4677	1084	2435	0	30
4680	1084	2435	0	29
4683	1084	2435	0	29
4686	1084	2435	0	30
4689	1084	2435	0	29
4692	1084	2435	0	29
4695	1084	2435	0	29
4698	1084	2435	0	30
4701	1084	2435	0	30
4704	1084	2435	0	30
4707	1084	2435	0	30
4710	1084	2435	0	30
4713	1084	2435	0	30
4716	1084	2435	0	30
4719	1084	2435	0	30
4722	1084	2435	0	30
4725	1084	2435	0	30
4728	1084	2435	0	30
4731	1084	2435	0	30
4734	1084	2435	0	30
4737	1084	2435	0	30
4740	1084	2435	0	30
4743	1084	2435	0	30
4746	1084	2435	0	30
4749	1084	2435	0	30
4752	1084	2435	0	30
4755	1084	2435	0	30
4758	1084	2435	0	30
4761	1084	2435	0	30
4764	1084	2435	0	30
4767	1084	2435	0	30
4770	1084	2435	0	30
4773	1084	2435	0	30
4776	1084	2435	0	30
4779	1084	2435	0	30
4782	1084	2435	0	30
4785	1084	2435	0	30
4788	1084	2435	0	30
4791	1084	2435	0	30
4794	1084	2435	0	29
4797	1084	2435	0	30
4800	1084	2435	0	30
4803	1084	2435	0	30
4806	1084	2435	0	30
4809	1084	2435	0	30
4812	1084	2435	0	30
4815	1084	2435	0	30
4818	1084	2435	0	30
4821	1084	2435	0	30
4824	1084	2435	0	30
4827	1084	2435	0	31
4830	1084	2435	0	30
4833	1084	2435	0	30
4836	1084	2435	0	30
4839	1084	2435	0	30
4842	1084	2435	0	31
4845	1085	2435	0	31
4848	1084	2435	0	30
4851	1084	2435	0	31
4854	1084	2435	0	31
4857	1085	2435	0	30
4860	1084	2435	0	31
4863	1084	2435	0	30
4866	1084	2435	0	30
4869	1084	2435	0	31
4872	1085	2435	0	31
4875	1084	2435	0	31
4878	1084	2435	0	30
4881	1084	2435	0	30
4884	1084	2435	0	30
4887	1084	2435	0	30
4890	1084	2435	0	30
4893	1084	2435	0	30
4896	1084	2435	0	31
4899	1084	2435	0	30
4902	1084	2435	0	30
4905	1084	2435	0	30
4908	1084	2435	0	30
4911	1084	2435	0	30
4914	1084	2435	0	31
4917	1084	2435	0	30
4920	1084	2435	0	30
4923	1084	2435	0	30
4926	1084	2435	0	30
4929	1084	2435	0	30
4932	1084	2435	0	30
4935	1084	2435	0	30
4938	1084	2435	0	30
4941	1084	2435	0	30
4944	1084	2435	0	30
4947	1084	2435	0	30
4950	1084	2435	0	31
4953	1084	2435	0	31
4956	1084	2435	0	30
4959	1084	2435	0	31
4962	1084	2435	0	30
4965	1084	2435	0	30
4968	1084	2435	0	30
4971	1084	2435	0	30
4974	1084	2435	0	30
4977	1084	2435	0	30
4980	1084	2435	0	31
4983	1084	2435	0	30
4986	1084	2435	0	30
4989	1085	2435	0	30
4992	1085	2435	0	30
4995	1084	2435	0	31
4998	1084	2435	0	31
5001	1085	2435	0	31
5004	1085	2435	0	30
5007	1085	2435	0	30
5010	1084	2435	0	30
5013	1084	2435	0	30
5016	1085	2435	0	30
5019	1085	2435	0	31
5022	1085	2435	0	31
5025	1085	2435	0	31
5028	1085	2435	0	30
5031	1084	2435	0	30
5034	1085	2435	0	31
5037	1084	2435	0	31
5040	1084	2435	0	30
5043	1085	2435	0	31
5046	1085	2435	0	31
5049	1085	2435	0	31
5052	1085	2435	0	31
5055	1085	2435	0	30
5058	1085	2435	0	30
5061	1085	2435	0	31
5064	1084	2435	0	30
5067	1085	2435	0	30
5070	1084	2435	0	31
5073	1084	2435	0	30
5076	1085	2435	0	31
5079	1085	2435	0	30
5082	1084	2435	0	31
5085	1084	2435	0	30
5088	1085	2435	0	30
5091	1084	2435	0	30
5094	1084	2435	0	30
5097	1084	2435	0	30
5100	1084	2435	0	30
5103	1084	2435	0	31
5106	1084	2435	0	31
5109	1084	2435	0	30
5112	1084	2435	0	30
5115	1084	2435	0	31
5118	1084	2435	0	30
5121	1085	2435	0	30
5124	1084	2435	0	30
5127	1084	2435	0	31
5130	1084	2435	0	30
5133	1084	2435	0	31
5136	1084	2435	0	30
5139	1085	2435	0	30
5142	1085	2435	0	30
5145	1085	2435	0	30
5148	1084	2435	0	30
5151	1085	2435	0	30
5154	1084	2435	0	30
5157	1085	2435	0	31
5160	1085	2435	0	31
5163	1084	2435	0	30
5166	1084	2435	0	30
5169	1084	2435	0	30
5172	1084	2435	0	30
5175	1085	2435	0	31
5178	1085	2435	0	30
5181	1085	2435	0	30
5184	1085	2435	0	30
5187	1085	2435	0	30
5190	1085	2435	0	31
5193	1084	2435	0	30
5196	1085	2435	0	31
5199	1085	2435	0	30
5202	1084	2435	0	31
5205	1085	2435	0	31
5208	1085	2435	0	30
5211	1085	2435	0	30
5214	1085	2435	0	30
5217	1085	2435	0	30
5220	1085	2435	0	30
5223	1084	2435	0	31
5226	1085	2435	0	31
5229	1085	2435	0	31
5232	1085	2435	0	31
5235	1085	2435	0	31
5238	1085	2435	0	30
5241	1084	2435	0	30
5244	1085	2435	0	30
5247	1085	2435	0	30
5250	1085	2435	0	30
5253	1085	2435	0	31
5256	1084	2435	0	30
5259	1085	2435	0	31
5262	1085	2435	0	31
5265	1085	2435	0	30
5268	1085	2435	0	31
5271	1085	2435	0	30
5274	1085	2435	0	30
5277	1085	2435	0	31
5280	1085	2435	0	31
5283	1085	2435	0	31
5286	1085	2435	0	31
5289	1085	2435	0	30
5292	1085	2435	0	30
5295	1085	2435	0	31
5298	1085	2435	0	30
5301	1085	2435	0	30
5304	1085	2435	0	31
5307	1085	2435	0	30
5310	1085	2435	0	31
5313	1085	2435	0	31
5316	1085	2435	0	31
5319	1085	2435	0	30
5322	1085	2435	0	30
5325	1085	2435	0	30
5328	1085	2435	0	31
5331	1085	2435	0	30
5334	1085	2435	0	30
5337	1085	2435	0	30
5340	1085	2435	0	31
5343	1085	2435	0	30
5346	1085	2435	0	30
5349	1085	2435	0	31
5352	1085	2435	0	31
5355	1085	2435	0	31
5358	1085	2435	0	31
5361	1085	2435	0	31
5364	1085	2435	0	31
5367	1085	2435	0	30
5370	1085	2435	0	30
5373	1085	2435	0	30
5376	1085	2435	0	30
5379	1085	2435	0	30
5382	1085	2435	0	30
5385	1085	2435	0	30
5388	1085	2435	0	31
5391	1085	2435	0	30
5394	1085	2435	0	30
5397	1085	2435	0	30
5400	1085	2435	0	30
5403	1085	2435	0	30
5406	1085	2435	0	30
5409	1085	2435	0	30
5412	1085	2435	0	30
5415	1085	2435	0	31
5418	1085	2435	0	31
5421	1085	2435	0	31
5424	1085	2435	0	30
5427	1085	2435	0	30
5430	1085	2435	0	30
5433	1085	2435	0	30
5436	1085	2435	0	31
5439	1085	2435	0	30
5442	1085	2435	0	31
5445	1085	2435	0	30
5448	1085	2435	0	31
5451	1084	2435	0	30
5454	1084	2435	0	30
5457	1084	2435	0	30
5460	1085	2435	0	30
5463	1085	2435	0	31
5466	1084	2435	0	30
5469	1085	2435	0	31
5472	1085	2435	0	30
5475	1084	2435	0	30
5478	1084	2435	0	30
5481	1084	2435	0	30
5484	1085	2435	0	31
5487	1085	2435	0	30
5490	1085	2435	0	30
5493	1085	2435	0	30
5496	1085	2435	0	30
5499	1085	2435	0	30
5502	1085	2435	0	30
5505	1085	2435	0	30
5508	1085	2435	0	30
5511	1084	2435	0	30
5514	1085	2435	0	29
5517	1085	2435	0	30
5520	1084	2435	0	30
5523	1084	2435	0	30
5526	1085	2435	0	30
5529	1085	2435	0	29
5532	1085	2435	0	29
5535	1085	2435	0	29
5538	1085	2435	0	30
5541	1085	2435	0	30
5544	1085	2435	0	29
5547	1085	2435	0	30
5550	1085	2435	0	29
5553	1085	2435	0	29
5556	1085	2435	0	29
5559	1085	2435	0	29
5562	1085	2435	0	30
5565	1085	2435	0	30
5568	1085	2435	0	29
5571	1085	2435	0	29
5574	1085	2435	0	29
5577	1085	2435	0	30
5580	1085	2435	0	30
5583	1085	2435	0	30
5586	1085	2435	0	30
5589	1085	2435	0	30
5592	1085	2435	0	30
5595	1085	2435	0	30
5598	1085	2435	0	30
5601	1085	2435	0	30
5604	1085	2435	0	29
5607	1085	2435	0	30
5610	1085	2435	0	30
5613	1085	2435	0	30
5616	1085	2435	0	30
5619	1085	2435	0	31
5622	1085	2435	0	31
5625	1085	2435	0	30
5628	1085	2435	0	30
5631	1085	2435	0	30
5634	1085	2435	0	30
5637	1085	2435	0	31
5640	1085	2435	0	30
5643	1085	2435	0	30
5646	1085	2435	0	30
5649	1085	2435	0	30
5652	1085	2435	0	31
5655	1085	2435	0	31
5658	1085	2435	0	31
5661	1085	2435	0	30
5664	1084	2435	0	30
5667	1085	2435	0	30
5670	1085	2435	0	31
5673	1085	2435	0	30
5676	1085	2435	0	30
5679	1085	2435	0	30
5682	1085	2435	0	30
5685	1085	2435	0	30
5688	1085	2435	0	30
5691	1085	2435	0	30
5694	1085	2435	0	30
5697	1085	2435	0	30
5700	1085	2435	0	30
5703	1085	2435	0	30
5706	1085	2435	0	31
5709	1085	2435	0	30
5712	1085	2435	0	29
5715	1085	2435	0	30
5718	1085	2435	0	30
5721	1085	2435	0	30
5724	1085	2435	0	30
5727	1085	2435	0	30
5730	1085	2435	0	30
5733	1084	2435	0	31
5736	1085	2435	0	30
5739	1085	2435	0	29
5742	1085	2435	0	29
5745	1085	2435	0	29
5748	1085	2435	0	29
5751	1085	2435	0	29
5754	1085	2435	0	30
5757	1085	2435	0	29
5760	1085	2435	0	29
5763	1085	2435	0	30
5766	1085	2435	0	29
5769	1085	2435	0	30
5772	1085	2435	0	29
5775	1085	2435	0	30
5778	1085	2435	0	29
5781	1085	2435	0	30
5784	1085	2435	0	30
5787	1085	2435	0	29
5790	1085	2435	0	30
5793	1085	2435	0	30
5796	1085	2435	0	29
5799	1085	2435	0	30
5802	1085	2435	0	30
5805	1085	2435	0	30
5808	1085	2435	0	31
5811	1085	2435	0	31
5814	1085	2435	0	30
5817	1085	2435	0	31
5820	1085	2435	0	30
5823	1085	2435	0	30
5826	1085	2435	0	31
5829	1085	2435	0	31
5832	1085	2435	0	30
5835	1085	2435	0	30
5838	1085	2435	0	30
5841	1085	2435	0	30
5844	1085	2435	0	30
5847	1085	2435	0	30
5850	1085	2435	0	30
5853	1085	2435	0	31
5856	1085	2434	0	29
5859	1085	2435	0	30
5862	1085	2435	0	30
5865	1085	2435	0	31
5868	1085	2435	0	30
5871	1085	2435	0	30
5874	1085	2435	0	31
5877	1085	2435	0	30
5880	1085	2435	0	30
5883	1085	2434	0	31
5886	1085	2434	0	30
5889	1085	2434	0	30
5892	1085	2434	0	31
5895	1085	2434	0	29
5898	1085	2435	0	31
5901	1085	2435	0	30
5904	1085	2435	0	30
5907	1085	2435	0	30
5910	1085	2434	0	30
5913	1085	2435	0	30
5916	1085	2435	0	31
5919	1085	2435	0	31
5922	1085	2435	0	31
5925	1085	2434	0	31
5928	1085	2435	0	30
5931	1085	2435	0	29
5934	1085	2435	0	30
5937	1085	2435	0	29
5940	1085	2435	0	30
5943	1085	2435	0	30
5946	1085	2434	0	30
5949	1085	2435	0	30
5952	1085	2434	0	30
5955	1085	2434	0	30
5958	1085	2435	0	30
5961	1085	2435	0	30
5964	1085	2435	0	30
5967	1085	2435	0	30
5970	1085	2435	0	31
5973	1085	2435	0	30
5976	1085	2435	0	31
5979	1085	2434	0	31
5982	1085	2434	0	31
5985	1085	2434	0	30
5988	1085	2434	0	30
5991	1085	2434	0	30
5994	1085	2435	0	31
5997	1085	2435	0	31
[truncated: 996 more rows]
