# Supplementary material for: Markerless tracking of an entire honey bee colony
Source: Nat Commun. 2021 Mar 19;12:1733. doi: 10.1038/s41467-021-21769-1 (PMC7979864; doi:10.1038/s41467-021-21769-1)
Supplement: Supplementary file 4 — Description of Additional Supplementary Files [file 41467_2021_21769_MOESM4_ESM.zip › raw_source/fig_5_sup_fig_21_22/S1_trajectories/000509.txt]

186	1529	1491	0	144
189	1529	1491	0	149
192	1528	1493	0	146
195	1527	1494	0	144
198	1526	1494	0	145
201	1524	1494	0	143
204	1525	1492	0	149
207	1525	1491	0	150
210	1524	1491	0	151
213	1524	1491	0	152
216	1525	1492	0	153
219	1527	1493	0	156
222	1527	1493	0	156
225	1528	1494	0	158
228	1528	1494	0	158
231	1529	1495	0	154
234	1530	1495	0	154
237	1530	1496	0	155
240	1529	1496	0	155
243	1528	1496	0	155
246	1528	1496	0	148
249	1527	1495	0	146
252	1525	1494	0	142
255	1525	1494	0	138
258	1525	1494	0	139
261	1524	1494	0	136
264	1524	1494	0	136
267	1525	1494	0	135
270	1524	1494	0	134
273	1525	1494	0	135
276	1525	1495	0	133
279	1525	1494	0	130
282	1525	1495	0	130
285	1525	1495	0	132
288	1524	1494	0	134
291	1524	1495	0	135
294	1525	1495	0	133
297	1525	1496	0	134
300	1525	1495	0	140
303	1525	1493	0	144
306	1527	1494	0	141
309	1527	1494	0	142
312	1527	1494	0	142
315	1526	1495	0	135
318	1527	1497	0	130
321	1526	1498	0	129
324	1526	1498	0	127
327	1527	1496	0	129
330	1527	1496	0	132
333	1526	1495	0	130
336	1526	1494	0	129
339	1527	1494	0	131
342	1526	1494	0	131
345	1526	1495	0	133
348	1525	1495	0	133
351	1525	1496	0	134
354	1525	1496	0	134
357	1525	1495	0	140
360	1527	1494	0	148
363	1528	1494	0	152
366	1528	1493	0	152
369	1529	1493	0	152
372	1529	1493	0	151
375	1529	1493	0	152
378	1529	1493	0	151
381	1529	1493	0	151
384	1528	1493	0	151
387	1529	1493	0	150
390	1529	1493	0	151
393	1529	1493	0	150
396	1529	1493	0	150
399	1529	1492	0	150
402	1528	1492	0	149
405	1528	1492	0	150
408	1529	1492	0	151
411	1528	1492	0	151
414	1528	1493	0	147
417	1527	1493	0	143
420	1526	1495	0	140
423	1526	1496	0	137
426	1525	1498	0	133
429	1525	1498	0	130
432	1525	1499	0	132
435	1526	1502	0	130
438	1526	1502	0	129
441	1528	1504	0	129
444	1530	1504	0	130
447	1532	1505	0	130
450	1532	1505	0	130
453	1532	1505	0	130
456	1531	1505	0	128
459	1531	1505	0	126
462	1532	1506	0	126
465	1532	1505	0	125
468	1532	1505	0	128
471	1533	1506	0	128
474	1535	1508	0	130
477	1536	1508	0	132
480	1536	1508	0	130
483	1535	1508	0	128
486	1534	1507	0	124
489	1531	1505	0	125
492	1529	1505	0	126
495	1528	1504	0	126
498	1528	1503	0	125
501	1526	1502	0	125
504	1526	1502	0	125
507	1525	1501	0	130
510	1525	1500	0	131
513	1524	1500	0	132
516	1524	1500	0	133
519	1525	1500	0	133
522	1525	1500	0	134
525	1524	1500	0	134
528	1525	1501	0	136
531	1526	1500	0	135
534	1525	1501	0	135
537	1524	1500	0	136
540	1525	1500	0	136
543	1526	1499	0	136
546	1529	1498	0	131
549	1532	1500	0	133
552	1533	1502	0	132
555	1533	1503	0	133
558	1534	1505	0	131
561	1535	1505	0	133
564	1534	1505	0	133
567	1535	1505	0	131
570	1535	1505	0	131
573	1535	1505	0	130
576	1537	1505	0	131
579	1536	1505	0	131
582	1536	1505	0	132
585	1536	1506	0	132
588	1536	1507	0	135
591	1535	1507	0	135
594	1536	1507	0	134
597	1537	1509	0	141
600	1538	1509	0	141
603	1540	1510	0	144
606	1541	1509	0	145
609	1540	1509	0	145
612	1540	1509	0	146
615	1539	1508	0	149
618	1537	1507	0	151
621	1535	1506	0	152
624	1533	1507	0	150
627	1534	1508	0	152
630	1533	1508	0	148
633	1533	1508	0	148
636	1534	1508	0	144
639	1535	1508	0	145
642	1534	1508	0	145
645	1535	1509	0	146
648	1535	1509	0	145
651	1535	1509	0	145
654	1535	1509	0	145
657	1535	1509	0	144
660	1535	1509	0	145
663	1535	1509	0	144
666	1535	1509	0	143
669	1535	1509	0	143
672	1536	1510	0	142
675	1536	1510	0	142
678	1536	1509	0	141
681	1536	1509	0	139
684	1536	1509	0	133
687	1536	1508	0	131
690	1537	1507	0	129
693	1537	1507	0	125
696	1538	1507	0	124
699	1537	1507	0	123
702	1537	1507	0	123
705	1537	1507	0	125
708	1536	1508	0	128
711	1535	1507	0	133
714	1536	1507	0	130
717	1538	1504	0	139
720	1539	1503	0	143
723	1543	1505	0	141
726	1545	1506	0	143
729	1545	1505	0	147
732	1545	1505	0	150
735	1545	1505	0	152
738	1547	1505	0	155
741	1549	1505	0	156
744	1551	1507	0	156
747	1552	1506	0	158
750	1554	1506	0	158
753	1554	1504	0	156
756	1553	1504	0	156
759	1554	1504	0	156
762	1555	1504	0	155
765	1555	1504	0	156
768	1555	1503	0	153
771	1555	1503	0	154
774	1555	1503	0	155
777	1555	1503	0	155
780	1552	1503	0	157
783	1551	1502	0	159
786	1549	1500	0	159
789	1549	1499	0	162
792	1548	1499	0	163
795	1547	1499	0	164
798	1547	1499	0	162
801	1543	1499	0	157
804	1542	1499	0	162
807	1540	1499	0	165
810	1539	1498	0	167
813	1539	1497	0	167
816	1538	1495	0	160
819	1538	1496	0	164
822	1538	1499	0	169
825	1538	1501	0	167
828	1539	1502	0	165
831	1539	1502	0	165
834	1539	1502	0	165
837	1540	1504	0	164
840	1540	1506	0	166
843	1541	1506	0	165
846	1541	1506	0	164
849	1543	1506	0	164
852	1544	1507	0	162
855	1545	1507	0	161
858	1543	1507	0	162
861	1543	1506	0	164
864	1543	1507	0	162
867	1543	1508	0	164
870	1542	1508	0	346
873	1541	1508	0	347
876	1540	1508	0	352
879	1537	1507	0	177
882	1533	1508	0	353
885	1531	1509	0	355
888	1529	1509	0	176
891	1527	1509	0	170
894	1526	1509	0	344
897	1525	1509	0	348
900	1525	1510	0	347
903	1526	1508	0	344
906	1527	1508	0	349
909	1528	1509	0	347
912	1528	1510	0	344
915	1531	1510	0	159
918	1533	1511	0	156
921	1533	1511	0	156
924	1533	1511	0	154
927	1532	1512	0	156
930	1531	1512	0	154
933	1529	1512	0	155
936	1529	1513	0	158
939	1529	1514	0	158
942	1528	1514	0	160
945	1527	1514	0	340
948	1526	1514	0	340
951	1526	1513	0	337
954	1526	1513	0	337
957	1526	1513	0	336
960	1525	1513	0	337
963	1525	1513	0	336
966	1525	1513	0	336
969	1524	1513	0	338
972	1523	1513	0	339
975	1523	1513	0	339
978	1523	1513	0	340
981	1523	1512	0	160
984	1523	1511	0	340
987	1523	1510	0	341
990	1523	1511	0	342
993	1524	1511	0	341
996	1524	1511	0	340
999	1525	1511	0	340
1002	1524	1511	0	339
1005	1524	1511	0	339
1008	1524	1511	0	339
1011	1524	1511	0	339
1014	1524	1511	0	341
1017	1524	1511	0	161
1020	1523	1511	0	340
1023	1524	1511	0	341
1026	1523	1511	0	340
1029	1523	1510	0	339
1032	1523	1511	0	160
1035	1522	1511	0	162
1038	1522	1511	0	160
1041	1522	1511	0	164
1044	1522	1511	0	165
1047	1522	1510	0	162
1050	1522	1511	0	163
1053	1521	1511	0	163
1056	1521	1511	0	164
1059	1520	1509	0	164
1062	1519	1509	0	168
1065	1518	1509	0	173
1068	1517	1509	0	180
1071	1514	1510	0	183
1074	1511	1511	0	192
1077	1510	1511	0	203
1080	1509	1509	0	201
1083	1510	1508	0	200
1086	1513	1507	0	193
1089	1518	1508	0	183
1092	1517	1508	0	182
1095	1514	1507	0	185
1098	1514	1507	0	184
1101	1513	1507	0	184
1104	1513	1506	0	188
1107	1514	1506	0	186
1110	1514	1506	0	185
1113	1512	1505	0	187
1116	1512	1505	0	188
1119	1513	1506	0	187
1122	1515	1506	0	190
1125	1516	1507	0	189
1128	1515	1507	0	190
1131	1515	1507	0	189
1134	1517	1507	0	187
1137	1518	1507	0	185
1140	1518	1507	0	184
1143	1520	1508	0	183
1146	1521	1508	0	183
1149	1522	1509	0	1
1152	1523	1509	0	1
1155	1523	1509	0	1
1158	1523	1509	0	1
1161	1524	1509	0	1
1164	1523	1509	0	1
1167	1523	1508	0	182
1170	1523	1507	0	0
1173	1520	1507	0	184
1176	1519	1507	0	187
1179	1518	1506	0	195
1182	1517	1504	0	197
1185	1516	1504	0	204
1188	1516	1503	0	208
1191	1516	1503	0	206
1194	1516	1503	0	206
1197	1515	1502	0	208
1200	1516	1503	0	209
1203	1517	1502	0	206
1206	1516	1502	0	208
1209	1517	1504	0	205
1212	1517	1504	0	204
1215	1517	1503	0	205
1218	1518	1502	0	206
1221	1519	1502	0	206
1224	1518	1501	0	206
1227	1518	1501	0	204
1230	1518	1502	0	203
1233	1518	1503	0	199
1236	1519	1502	0	197
1239	1519	1502	0	199
1242	1519	1502	0	201
1245	1518	1501	0	200
1248	1518	1501	0	204
1251	1519	1500	0	203
1254	1519	1500	0	203
1257	1520	1501	0	200
1260	1520	1501	0	199
1263	1520	1501	0	200
1266	1521	1500	0	201
1269	1520	1501	0	196
1272	1518	1502	0	190
1275	1515	1504	0	194
1278	1511	1506	0	209
1281	1509	1507	0	216
1284	1510	1505	0	214
1287	1510	1504	0	212
1290	1510	1503	0	211
1293	1511	1502	0	209
1296	1512	1499	0	210
1299	1514	1499	0	207
1302	1515	1498	0	207
1305	1516	1499	0	206
1308	1516	1499	0	207
1311	1515	1498	0	207
1314	1515	1499	0	208
1317	1515	1499	0	208
1320	1515	1502	0	207
1323	1514	1507	0	210
1326	1512	1507	0	204
1329	1513	1507	0	198
1332	1515	1507	0	199
1335	1515	1505	0	200
1338	1515	1506	0	200
1341	1516	1506	0	199
1344	1518	1506	0	194
1347	1522	1507	0	188
1350	1523	1508	0	186
1353	1523	1508	0	185
1356	1523	1508	0	185
1359	1522	1509	0	3
1362	1522	1509	0	2
1365	1522	1509	0	3
1368	1523	1509	0	3
1371	1523	1509	0	4
1374	1523	1509	0	4
1377	1523	1509	0	3
1380	1524	1509	0	3
1383	1525	1508	0	3
1386	1525	1508	0	185
1389	1524	1508	0	186
1392	1526	1506	0	189
1395	1526	1506	0	185
1398	1525	1507	0	185
1401	1526	1506	0	188
1404	1528	1504	0	192
1407	1529	1504	0	192
1410	1530	1504	0	188
1413	1531	1505	0	181
1416	1532	1505	0	180
1419	1533	1505	0	181
1422	1532	1506	0	182
1425	1532	1506	0	182
1428	1532	1506	0	183
1431	1532	1506	0	186
1434	1532	1507	0	186
1437	1528	1507	0	186
1440	1526	1506	0	182
1443	1526	1507	0	179
1446	1527	1507	0	179
1449	1528	1508	0	177
1452	1528	1507	0	176
1455	1529	1508	0	179
1458	1530	1509	0	1
1461	1530	1509	0	1
1464	1530	1509	0	180
1467	1529	1508	0	357
1470	1528	1508	0	355
1473	1529	1508	0	356
1476	1528	1508	0	358
1479	1528	1508	0	359
1482	1527	1507	0	180
1485	1527	1507	0	181
1488	1527	1507	0	179
1491	1527	1507	0	359
1494	1527	1508	0	0
1497	1528	1507	0	179
1500	1529	1507	0	179
1503	1529	1507	0	179
1506	1529	1507	0	181
1509	1529	1507	0	180
1512	1529	1507	0	179
1515	1528	1507	0	180
1518	1527	1507	0	179
1521	1527	1507	0	359
1524	1524	1503	0	175
1527	1524	1505	0	176
1530	1523	1503	0	181
1533	1523	1502	0	178
1536	1522	1502	0	178
1539	1522	1502	0	357
1542	1522	1502	0	180
1545	1522	1501	0	179
1548	1523	1500	0	178
1551	1524	1501	0	178
1554	1524	1501	0	179
1557	1524	1503	0	172
1560	1524	1504	0	346
1563	1523	1504	0	165
1566	1523	1504	0	165
1569	1523	1505	0	166
1572	1524	1507	0	350
1575	1525	1508	0	353
1578	1525	1508	0	352
1581	1526	1507	0	181
1584	1525	1507	0	182
1587	1526	1506	0	188
1590	1527	1506	0	188
1593	1526	1509	0	185
1596	1525	1508	0	186
1599	1524	1507	0	188
1602	1525	1508	0	185
1605	1525	1508	0	185
1608	1522	1508	0	187
1611	1520	1507	0	189
1614	1519	1507	0	195
1617	1518	1507	0	199
1620	1518	1507	0	198
1623	1518	1506	0	201
1626	1519	1506	0	197
1629	1518	1507	0	193
1632	1518	1507	0	195
1635	1516	1508	0	198
1638	1517	1508	0	196
1641	1516	1510	0	196
1644	1516	1509	0	208
1647	1515	1507	0	208
1650	1516	1507	0	211
1653	1515	1507	0	211
1656	1514	1507	0	210
1659	1514	1507	0	210
1662	1514	1510	0	208
1665	1514	1510	0	209
1668	1514	1510	0	208
1671	1515	1510	0	205
1674	1515	1510	0	201
1677	1515	1510	0	200
1680	1515	1510	0	201
1683	1514	1510	0	202
1686	1514	1510	0	202
1689	1514	1509	0	199
1692	1514	1509	0	196
1695	1514	1509	0	195
1698	1513	1509	0	197
1701	1514	1509	0	197
1704	1514	1510	0	196
1707	1513	1509	0	194
1710	1515	1509	0	191
1713	1516	1509	0	189
1716	1517	1509	0	190
1719	1519	1508	0	192
1722	1523	1508	0	184
1725	1526	1507	0	182
1728	1527	1506	0	177
1731	1529	1505	0	180
1734	1530	1507	0	179
1737	1531	1507	0	180
1740	1531	1507	0	182
1743	1528	1507	0	186
1746	1527	1505	0	183
1749	1526	1504	0	181
1752	1526	1504	0	178
1755	1525	1502	0	177
1758	1525	1502	0	179
1761	1525	1503	0	177
1764	1526	1506	0	176
1767	1525	1507	0	355
1770	1525	1507	0	354
1773	1523	1509	0	3
1776	1522	1509	0	188
1779	1520	1510	0	188
1782	1517	1509	0	188
1785	1516	1510	0	195
1788	1514	1508	0	186
1791	1513	1508	0	184
1794	1512	1508	0	184
1797	1512	1509	0	185
1800	1512	1510	0	189
1803	1511	1509	0	185
1806	1511	1509	0	185
1809	1512	1509	0	185
1812	1512	1509	0	185
1815	1512	1509	0	187
1818	1515	1509	0	186
1821	1516	1510	0	185
1824	1516	1510	0	184
1827	1516	1510	0	184
1830	1516	1510	0	184
1833	1517	1510	0	185
1836	1517	1510	0	184
1839	1517	1510	0	183
1842	1518	1510	0	182
1845	1522	1509	0	186
1848	1524	1509	0	187
1851	1525	1508	0	185
1854	1526	1508	0	185
1857	1526	1508	0	187
1860	1526	1508	0	187
1863	1526	1508	0	186
1866	1526	1508	0	185
1869	1525	1508	0	182
1872	1525	1508	0	182
1875	1525	1508	0	1
1878	1524	1508	0	1
1881	1524	1508	0	1
1884	1524	1508	0	1
1887	1524	1508	0	2
1890	1524	1508	0	2
1893	1523	1508	0	3
1896	1522	1509	0	184
1899	1522	1509	0	184
1902	1522	1509	0	185
1905	1521	1509	0	186
1908	1521	1509	0	186
1911	1521	1509	0	184
1914	1520	1509	0	182
1917	1519	1509	0	2
1920	1518	1509	0	182
1923	1518	1509	0	181
1926	1518	1509	0	182
1929	1518	1509	0	181
1932	1517	1509	0	183
1935	1517	1509	0	182
1938	1516	1509	0	2
1941	1516	1509	0	3
1944	1515	1509	0	184
1947	1515	1509	0	2
1950	1515	1510	0	181
1953	1513	1510	0	182
1956	1512	1510	0	181
1959	1511	1510	0	182
1962	1511	1510	0	182
1965	1511	1509	0	181
1968	1512	1509	0	179
1971	1511	1512	0	185
1974	1512	1511	0	183
1977	1512	1511	0	181
1980	1512	1510	0	181
1983	1514	1511	0	180
1986	1515	1511	0	177
1989	1515	1511	0	176
1992	1516	1512	0	174
1995	1516	1513	0	175
1998	1516	1514	0	176
2001	1516	1513	0	176
2004	1516	1513	0	175
2007	1517	1512	0	175
2010	1517	1512	0	177
2013	1518	1512	0	176
2016	1519	1511	0	174
2019	1519	1511	0	173
2022	1519	1512	0	175
2025	1520	1514	0	176
2028	1520	1513	0	176
2031	1521	1512	0	175
2034	1521	1511	0	175
2037	1522	1510	0	175
2040	1522	1510	0	175
2043	1521	1510	0	176
2046	1521	1510	0	175
2049	1521	1510	0	175
2052	1522	1510	0	175
2055	1521	1510	0	175
2058	1520	1509	0	176
2061	1519	1509	0	176
2064	1519	1509	0	176
2067	1519	1510	0	175
2070	1518	1509	0	177
2073	1518	1510	0	358
2076	1518	1509	0	356
2079	1517	1509	0	357
2082	1517	1509	0	357
2085	1517	1510	0	358
2088	1517	1510	0	359
2091	1517	1510	0	358
2094	1518	1510	0	357
2097	1518	1510	0	356
2100	1518	1510	0	356
2103	1518	1510	0	176
2106	1519	1510	0	178
2109	1519	1511	0	177
2112	1519	1511	0	177
2115	1519	1511	0	179
2118	1520	1512	0	178
2121	1521	1512	0	180
2124	1524	1510	0	184
2127	1526	1511	0	184
2130	1529	1512	0	186
2133	1530	1511	0	186
2136	1530	1509	0	188
2139	1530	1509	0	187
2142	1530	1509	0	186
2145	1530	1509	0	187
2148	1530	1509	0	186
2151	1529	1509	0	185
2154	1529	1509	0	185
2157	1527	1509	0	184
2160	1524	1509	0	183
2163	1522	1510	0	186
2166	1521	1511	0	189
2169	1521	1511	0	191
2172	1521	1510	0	192
2175	1521	1509	0	193
2178	1523	1509	0	192
2181	1525	1509	0	191
2184	1525	1509	0	193
2187	1524	1509	0	192
2190	1523	1509	0	191
2193	1522	1509	0	192
2196	1522	1509	0	192
2199	1520	1509	0	194
2202	1518	1509	0	194
2205	1516	1510	0	193
2208	1515	1512	0	201
2211	1514	1515	0	209
2214	1512	1515	0	219
2217	1509	1518	0	220
2220	1508	1518	0	225
2223	1507	1518	0	241
2226	1507	1517	0	248
2229	1508	1518	0	247
2232	1507	1518	0	253
2235	1506	1518	0	254
2238	1505	1519	0	255
2241	1505	1518	0	258
2244	1505	1518	0	262
2247	1504	1519	0	265
2250	1504	1518	0	268
2253	1504	1517	0	272
2256	1503	1516	0	278
2259	1504	1514	0	280
2262	1505	1513	0	280
2265	1505	1514	0	279
2268	1506	1513	0	279
2271	1508	1511	0	278
2274	1510	1509	0	275
2277	1509	1509	0	287
2280	1509	1509	0	287
2283	1507	1508	0	291
2286	1505	1510	0	296
2289	1504	1510	0	302
2292	1504	1510	0	303
2295	1504	1509	0	300
2298	1504	1510	0	300
2301	1504	1508	0	297
2304	1504	1508	0	290
2307	1502	1509	0	280
2310	1500	1512	0	268
2313	1499	1512	0	258
2316	1496	1511	0	259
2319	1498	1509	0	257
2322	1499	1508	0	260
2325	1499	1506	0	258
2328	1496	1505	0	260
2331	1496	1504	0	258
2334	1497	1503	0	260
2337	1497	1503	0	261
2340	1497	1502	0	262
2343	1498	1502	0	263
2346	1502	1500	0	264
2349	1502	1499	0	266
2352	1502	1499	0	265
2355	1502	1498	0	263
2358	1503	1499	0	265
2361	1504	1498	0	268
2364	1504	1498	0	267
2367	1505	1498	0	267
2370	1505	1498	0	267
2373	1505	1498	0	269
2376	1505	1498	0	267
2379	1505	1498	0	269
2382	1505	1497	0	269
2385	1504	1497	0	271
2388	1505	1498	0	271
2391	1507	1499	0	270
2394	1508	1501	0	275
2397	1509	1502	0	276
2400	1508	1502	0	276
2403	1508	1500	0	274
2406	1506	1498	0	278
2409	1506	1498	0	278
2412	1505	1498	0	276
2415	1506	1498	0	273
2418	1506	1498	0	274
2421	1504	1500	0	270
2424	1504	1502	0	269
2427	1503	1503	0	268
2430	1503	1504	0	271
2433	1504	1504	0	270
2436	1503	1504	0	266
2439	1502	1505	0	260
2442	1502	1507	0	259
2445	1501	1505	0	256
2448	1500	1499	0	272
2451	1501	1503	0	249
2454	1505	1505	0	242
2457	1507	1505	0	239
2460	1506	1504	0	235
2463	1507	1503	0	227
2466	1509	1501	0	217
2469	1509	1497	0	201
2472	1510	1495	0	198
2475	1513	1495	0	200
2478	1514	1496	0	198
2481	1512	1494	0	187
2484	1514	1493	0	181
2487	1516	1493	0	187
2490	1516	1493	0	183
2493	1518	1492	0	182
2496	1519	1493	0	187
2499	1519	1493	0	189
2502	1521	1494	0	191
2505	1521	1493	0	188
2508	1521	1493	0	185
2511	1521	1493	0	185
2514	1521	1493	0	189
2517	1519	1494	0	190
2520	1519	1493	0	186
2523	1519	1493	0	187
2526	1520	1492	0	186
2529	1521	1493	0	186
2532	1521	1492	0	182
2535	1521	1491	0	181
2538	1521	1492	0	181
2544	1520	1491	0	190
2547	1520	1491	0	189
2553	1520	1491	0	189
2556	1520	1491	0	188
2559	1520	1489	0	186
2562	1520	1489	0	183
2565	1521	1490	0	180
2568	1522	1490	0	177
2571	1521	1491	0	179
2574	1521	1491	0	180
2577	1521	1491	0	181
2580	1521	1489	0	185
2583	1521	1489	0	185
2586	1521	1489	0	183
2589	1521	1488	0	182
2592	1521	1488	0	182
2595	1521	1488	0	181
2598	1521	1488	0	182
2601	1521	1488	0	183
2604	1521	1488	0	182
2607	1522	1487	0	181
2610	1522	1487	0	180
2613	1522	1487	0	180
2616	1522	1487	0	180
2619	1523	1487	0	181
2622	1523	1487	0	0
2625	1523	1487	0	0
2628	1523	1487	0	359
2631	1523	1487	0	0
2634	1523	1487	0	180
2637	1523	1487	0	0
2640	1523	1487	0	358
2643	1523	1487	0	359
2646	1522	1486	0	359
2649	1520	1486	0	180
2652	1520	1486	0	183
2655	1518	1486	0	187
2658	1517	1486	0	186
2661	1517	1486	0	187
2664	1518	1485	0	186
2667	1518	1484	0	185
2670	1519	1484	0	184
2673	1519	1485	0	186
2676	1520	1485	0	186
2679	1521	1485	0	185
2682	1522	1485	0	181
2685	1522	1485	0	183
2688	1523	1485	0	182
2691	1524	1483	0	187
2694	1524	1483	0	185
2697	1522	1484	0	181
2700	1521	1485	0	177
2703	1519	1485	0	173
2706	1517	1486	0	355
2709	1516	1487	0	351
2712	1516	1488	0	354
2715	1514	1487	0	355
2718	1513	1487	0	355
2721	1512	1488	0	171
2724	1514	1490	0	160
2727	1515	1491	0	154
2730	1514	1491	0	151
2733	1515	1491	0	157
2736	1517	1492	0	163
2739	1517	1492	0	165
2742	1517	1489	0	167
2745	1520	1488	0	174
2748	1522	1488	0	176
2751	1526	1487	0	174
2754	1525	1486	0	179
2757	1525	1486	0	183
2760	1524	1485	0	185
2763	1524	1484	0	181
2766	1524	1485	0	184
2769	1524	1484	0	186
2772	1525	1482	0	190
2775	1528	1480	0	199
2778	1531	1479	0	204
2781	1531	1478	0	202
2784	1532	1478	0	206
2787	1533	1477	0	207
2790	1533	1477	0	207
2793	1532	1476	0	206
2796	1533	1474	0	204
2799	1532	1474	0	202
2802	1533	1473	0	203
2805	1534	1471	0	202
2808	1535	1471	0	205
2811	1534	1471	0	204
2814	1531	1472	0	206
2817	1529	1472	0	208
2820	1527	1472	0	209
2823	1528	1471	0	212
2826	1527	1471	0	211
2829	1527	1470	0	210
2832	1528	1470	0	210
2835	1529	1469	0	209
2838	1531	1467	0	210
2841	1533	1465	0	210
2844	1534	1464	0	214
2847	1535	1463	0	215
2850	1534	1461	0	212
2853	1533	1462	0	211
2856	1529	1465	0	209
2859	1527	1467	0	212
2862	1529	1466	0	215
2865	1528	1465	0	208
2868	1528	1466	0	216
2871	1528	1467	0	214
2874	1528	1466	0	213
2877	1528	1465	0	213
2880	1528	1465	0	208
2883	1528	1466	0	210
2886	1528	1465	0	209
2889	1528	1465	0	207
2892	1528	1466	0	210
2895	1530	1467	0	208
2898	1532	1465	0	207
2901	1535	1464	0	205
2904	1536	1463	0	204
2907	1537	1463	0	206
2910	1537	1463	0	204
2913	1537	1464	0	204
2916	1537	1464	0	205
2919	1534	1465	0	206
2922	1532	1467	0	207
2925	1530	1467	0	214
2928	1529	1467	0	215
2931	1529	1467	0	213
2934	1528	1466	0	211
2937	1528	1466	0	213
2940	1528	1465	0	215
2943	1527	1465	0	216
2946	1527	1465	0	216
2949	1525	1465	0	213
2952	1524	1465	0	212
2955	1521	1465	0	210
2958	1520	1467	0	210
2961	1520	1469	0	217
2964	1519	1470	0	223
2967	1519	1471	0	224
2970	1519	1471	0	225
2973	1519	1471	0	225
2976	1520	1471	0	225
2979	1519	1471	0	225
2982	1519	1470	0	227
2985	1520	1468	0	222
2988	1520	1466	0	222
2991	1524	1463	0	211
2994	1528	1461	0	210
2997	1533	1458	0	210
3000	1536	1455	0	217
3003	1539	1452	0	214
3006	1541	1450	0	225
3009	1543	1448	0	234
3012	1543	1447	0	236
3015	1543	1447	0	233
3018	1544	1445	0	230
3021	1544	1445	0	231
3024	1543	1437	0	270
3027	1544	1445	0	230
3030	1544	1444	0	231
3033	1544	1444	0	229
3036	1544	1444	0	227
3039	1542	1434	0	279
3042	1543	1434	0	274
3045	1544	1443	0	228
3048	1544	1443	0	228
3051	1543	1435	0	271
3054	1543	1445	0	225
3057	1541	1447	0	226
3060	1540	1450	0	225
3063	1539	1450	0	225
3066	1537	1451	0	220
3069	1535	1453	0	216
3072	1535	1454	0	215
3075	1534	1454	0	210
3078	1531	1455	0	206
3081	1528	1460	0	212
3084	1525	1461	0	210
3087	1523	1461	0	208
3090	1524	1463	0	210
3093	1525	1463	0	208
3096	1525	1463	0	209
3099	1525	1463	0	210
3102	1522	1466	0	212
3105	1522	1467	0	211
3108	1519	1467	0	210
3111	1519	1468	0	210
3114	1519	1467	0	209
3117	1519	1468	0	212
3120	1519	1468	0	211
3123	1519	1470	0	215
3126	1521	1469	0	208
3129	1521	1468	0	211
3132	1521	1468	0	214
3135	1521	1467	0	216
3138	1520	1469	0	220
3141	1521	1469	0	219
3144	1522	1467	0	222
3147	1524	1467	0	224
3150	1524	1466	0	225
3153	1524	1466	0	225
3156	1524	1467	0	228
3159	1524	1467	0	225
3162	1524	1467	0	225
3165	1524	1469	0	227
3168	1523	1469	0	227
3171	1523	1468	0	226
3174	1523	1467	0	225
3177	1523	1467	0	225
3180	1523	1468	0	229
3183	1523	1470	0	235
3186	1523	1470	0	233
3189	1522	1470	0	229
3192	1522	1469	0	228
3195	1522	1469	0	232
3198	1522	1471	0	235
3201	1521	1472	0	233
3204	1521	1471	0	229
3207	1520	1473	0	227
3210	1520	1473	0	223
3213	1520	1473	0	218
3216	1521	1472	0	208
3219	1522	1471	0	209
3222	1522	1470	0	205
3225	1523	1470	0	204
3228	1525	1470	0	200
3231	1526	1470	0	193
3234	1525	1471	0	193
3237	1524	1472	0	197
3240	1523	1473	0	195
3243	1522	1473	0	190
3246	1526	1474	0	185
3249	1529	1474	0	186
3252	1530	1474	0	185
3255	1530	1473	0	184
3258	1529	1473	0	184
3261	1529	1472	0	180
3264	1526	1472	0	178
3267	1525	1471	0	353
3270	1527	1473	0	171
3273	1525	1474	0	159
3276	1524	1477	0	339
3279	1523	1477	0	150
3282	1522	1478	0	146
3285	1520	1480	0	155
3288	1520	1480	0	151
3291	1520	1481	0	151
3294	1517	1482	0	155
3297	1517	1482	0	152
3300	1516	1480	0	151
3303	1516	1481	0	151
3306	1517	1481	0	153
3309	1517	1482	0	149
3312	1517	1482	0	146
3315	1517	1482	0	146
3318	1519	1482	0	149
3321	1519	1482	0	149
3324	1518	1482	0	150
3327	1518	1482	0	146
3330	1520	1482	0	152
3333	1522	1482	0	150
3336	1522	1483	0	147
3339	1522	1483	0	147
3342	1523	1483	0	145
3345	1523	1483	0	327
3348	1520	1483	0	152
3351	1519	1482	0	150
3354	1522	1482	0	149
3357	1522	1482	0	150
3360	1523	1481	0	153
3363	1523	1482	0	153
3366	1521	1481	0	150
3369	1519	1480	0	154
3372	1518	1481	0	152
3375	1518	1481	0	155
3378	1515	1480	0	150
3381	1516	1479	0	148
3384	1515	1479	0	151
3387	1518	1478	0	154
3390	1523	1479	0	156
3393	1524	1481	0	155
3396	1524	1481	0	159
3399	1524	1480	0	161
3402	1524	1480	0	161
3405	1524	1480	0	162
3408	1524	1480	0	342
3411	1523	1479	0	340
3414	1523	1478	0	342
3417	1523	1478	0	343
3420	1523	1478	0	342
3423	1522	1478	0	343
3426	1522	1478	0	344
3429	1522	1478	0	344
3432	1522	1478	0	346
3435	1521	1478	0	346
3438	1522	1478	0	344
3441	1521	1478	0	345
3444	1521	1478	0	346
3447	1521	1478	0	346
3450	1520	1477	0	166
3453	1519	1477	0	166
3456	1518	1477	0	162
3459	1518	1477	0	166
3462	1517	1475	0	170
3465	1518	1472	0	183
3468	1519	1471	0	184
3471	1519	1470	0	183
3474	1519	1469	0	189
3477	1518	1467	0	187
3480	1519	1466	0	190
3483	1520	1465	0	194
3486	1523	1465	0	194
3489	1526	1464	0	193
3492	1529	1465	0	192
3495	1532	1465	0	189
3498	1536	1465	0	190
3501	1540	1463	0	190
3504	1543	1461	0	193
3507	1544	1461	0	194
3510	1545	1462	0	197
3513	1545	1461	0	195
3516	1545	1462	0	198
3519	1545	1461	0	199
3522	1546	1460	0	200
3525	1547	1460	0	197
3528	1548	1459	0	198
3531	1548	1459	0	201
3534	1548	1459	0	203
3537	1548	1458	0	199
3540	1549	1458	0	197
3543	1549	1458	0	197
3546	1549	1458	0	198
3549	1549	1458	0	198
3552	1549	1457	0	200
3555	1550	1457	0	199
3558	1550	1457	0	200
3561	1550	1456	0	199
3564	1551	1456	0	198
3567	1551	1456	0	197
3570	1551	1456	0	195
3573	1554	1455	0	190
3576	1557	1455	0	186
3579	1557	1456	0	185
3582	1558	1456	0	186
3585	1557	1456	0	188
3588	1557	1456	0	187
3591	1557	1456	0	188
3594	1557	1456	0	190
3597	1557	1457	0	192
3600	1556	1456	0	191
3603	1555	1455	0	191
3606	1554	1456	0	195
3609	1551	1456	0	195
3612	1550	1456	0	192
3615	1546	1454	0	190
3618	1544	1455	0	195
3621	1542	1455	0	196
3624	1544	1454	0	195
3627	1544	1454	0	195
3630	1545	1454	0	197
3633	1546	1454	0	200
3636	1547	1454	0	200
3639	1547	1453	0	200
3642	1548	1453	0	202
3645	1552	1452	0	199
3648	1557	1451	0	198
3651	1561	1450	0	197
3654	1563	1450	0	195
3657	1566	1450	0	193
3660	1569	1449	0	194
3663	1574	1450	0	193
3666	1581	1451	0	186
3669	1582	1451	0	185
3672	1583	1451	0	181
3675	1585	1451	0	178
3678	1585	1452	0	179
3681	1585	1453	0	179
3684	1586	1453	0	180
3687	1586	1453	0	179
3690	1582	1453	0	179
3693	1579	1453	0	182
3696	1581	1453	0	181
3699	1583	1453	0	180
3702	1583	1453	0	180
3705	1583	1453	0	181
3708	1581	1453	0	181
3711	1581	1451	0	183
3714	1581	1451	0	184
3717	1580	1451	0	185
3720	1583	1450	0	182
3723	1584	1450	0	182
3726	1586	1450	0	182
3729	1585	1451	0	180
3732	1585	1451	0	181
3735	1584	1451	0	182
3738	1580	1451	0	181
3741	1581	1453	0	178
3744	1581	1453	0	178
3747	1579	1453	0	175
3750	1578	1454	0	177
3753	1578	1454	0	176
3756	1579	1454	0	177
3759	1580	1453	0	179
3762	1581	1453	0	181
3765	1583	1452	0	180
3768	1584	1451	0	183
3771	1584	1450	0	185
3774	1585	1450	0	186
3777	1585	1451	0	181
3780	1585	1451	0	180
3783	1586	1452	0	178
3786	1586	1452	0	176
3789	1585	1450	0	175
3792	1584	1450	0	177
3795	1582	1449	0	175
3798	1580	1450	0	179
3801	1577	1449	0	183
3804	1574	1450	0	184
3807	1571	1449	0	181
3810	1570	1449	0	182
3813	1569	1449	0	183
3816	1569	1447	0	182
3819	1569	1447	0	182
3822	1572	1449	0	186
3825	1573	1449	0	188
3828	1570	1448	0	184
3831	1568	1447	0	184
3834	1565	1447	0	183
3837	1562	1446	0	182
3840	1563	1446	0	181
3843	1563	1445	0	182
3846	1562	1446	0	184
3849	1562	1446	0	182
3852	1562	1446	0	181
3855	1563	1446	0	182
3858	1562	1447	0	183
3861	1562	1448	0	186
3864	1562	1448	0	187
3867	1561	1450	0	189
3870	1559	1449	0	188
3873	1560	1448	0	186
3876	1562	1448	0	184
3879	1565	1448	0	181
3882	1571	1448	0	179
3885	1573	1449	0	177
3888	1578	1447	0	176
3891	1584	1448	0	164
3894	1589	1447	0	169
3897	1591	1446	0	173
3900	1593	1443	0	175
3903	1594	1441	0	181
3906	1592	1441	0	177
3909	1592	1441	0	180
3912	1593	1440	0	181
3915	1592	1440	0	180
3918	1587	1440	0	173
3921	1584	1444	0	178
3924	1580	1445	0	178
3927	1578	1447	0	180
3930	1574	1449	0	178
3933	1573	1451	0	176
3936	1575	1451	0	175
3939	1577	1450	0	173
3942	1579	1449	0	168
3945	1578	1448	0	167
3948	1578	1448	0	167
3951	1578	1448	0	168
3954	1576	1447	0	170
3957	1577	1447	0	175
3960	1576	1448	0	179
3963	1583	1446	0	181
3966	1587	1443	0	188
3969	1589	1442	0	186
3972	1591	1441	0	187
3975	1593	1439	0	183
3978	1598	1439	0	185
3981	1601	1439	0	186
3984	1608	1438	0	184
3987	1615	1438	0	184
3990	1621	1438	0	200
3993	1623	1438	0	201
3996	1632	1435	0	188
3999	1637	1433	0	184
4002	1638	1434	0	186
4005	1638	1435	0	183
4008	1641	1434	0	184
4011	1642	1435	0	181
4014	1642	1436	0	176
4017	1644	1436	0	172
4020	1646	1436	0	171
4023	1648	1434	0	180
4026	1650	1432	0	180
4029	1652	1432	0	183
4032	1653	1431	0	183
4035	1654	1431	0	183
4038	1655	1431	0	183
4041	1655	1431	0	182
4044	1653	1430	0	183
4047	1649	1432	0	187
4050	1646	1432	0	191
4053	1645	1432	0	188
4056	1644	1431	0	185
4059	1641	1429	0	174
4062	1638	1430	0	173
4065	1637	1430	0	355
4068	1637	1429	0	174
4071	1637	1430	0	175
4074	1637	1430	0	179
4077	1636	1431	0	182
4080	1637	1432	0	184
4083	1635	1432	0	184
4086	1633	1431	0	182
4089	1633	1431	0	179
4092	1634	1431	0	176
4095	1635	1431	0	176
4098	1639	1431	0	176
4101	1643	1432	0	171
4104	1648	1433	0	180
4107	1651	1431	0	180
4110	1654	1431	0	176
4113	1658	1432	0	176
4116	1659	1431	0	178
4119	1659	1432	0	179
4122	1659	1431	0	180
4125	1659	1431	0	358
4128	1659	1431	0	179
4131	1659	1431	0	182
4134	1659	1430	0	183
4137	1660	1431	0	181
4140	1663	1431	0	179
4143	1666	1431	0	0
4146	1667	1431	0	180
4149	1667	1431	0	180
4152	1668	1431	0	179
4155	1668	1431	0	180
4158	1671	1431	0	181
4161	1674	1431	0	359
4164	1675	1431	0	182
4167	1676	1431	0	183
4170	1677	1432	0	180
4173	1678	1432	0	177
4176	1676	1432	0	171
4179	1676	1433	0	171
4182	1672	1431	0	178
4185	1666	1430	0	355
4188	1665	1431	0	353
4191	1663	1431	0	177
4194	1660	1431	0	180
4197	1658	1431	0	358
4200	1656	1431	0	178
4203	1655	1432	0	179
4206	1654	1435	0	175
4209	1654	1433	0	172
4212	1653	1432	0	169
4215	1653	1432	0	161
4218	1654	1431	0	162
4221	1654	1431	0	157
4224	1654	1431	0	153
4227	1656	1433	0	146
4230	1658	1435	0	141
4233	1657	1435	0	139
4236	1659	1436	0	139
4239	1659	1436	0	143
4242	1659	1438	0	143
4245	1656	1437	0	151
4248	1655	1438	0	154
4251	1652	1436	0	162
4254	1653	1436	0	168
4257	1658	1434	0	172
4260	1659	1432	0	178
4263	1663	1431	0	181
4266	1670	1432	0	186
4269	1674	1432	0	194
4272	1676	1431	0	196
4275	1677	1430	0	197
4278	1680	1431	0	196
4281	1683	1430	0	200
4284	1685	1429	0	200
4287	1685	1428	0	201
4290	1685	1428	0	196
4293	1684	1429	0	194
4296	1684	1430	0	194
4299	1684	1431	0	190
4302	1684	1432	0	188
4305	1685	1432	0	187
4308	1688	1434	0	179
4311	1693	1435	0	170
4314	1695	1435	0	163
4317	1695	1436	0	340
4320	1696	1436	0	342
4323	1697	1437	0	341
4326	1698	1437	0	162
4329	1699	1437	0	162
4332	1700	1438	0	160
4335	1704	1439	0	152
4338	1706	1440	0	150
4341	1710	1442	0	141
4344	1713	1443	0	134
4347	1714	1443	0	127
4350	1716	1445	0	125
4353	1715	1446	0	121
4356	1715	1448	0	120
4359	1715	1450	0	113
4362	1714	1453	0	111
4365	1714	1455	0	110
4368	1715	1459	0	106
4371	1717	1462	0	100
4374	1718	1465	0	97
4377	1718	1467	0	99
4380	1718	1468	0	98
4383	1718	1469	0	98
4386	1717	1469	0	100
4389	1717	1471	0	96
4392	1717	1471	0	95
4395	1718	1473	0	95
4398	1718	1475	0	91
4401	1718	1476	0	88
4404	1719	1477	0	88
4407	1718	1476	0	88
4410	1721	1480	0	92
4413	1722	1482	0	93
4416	1723	1482	0	91
4419	1723	1484	0	89
4422	1724	1483	0	84
4425	1723	1481	0	84
4428	1723	1480	0	82
4431	1723	1478	0	82
4434	1725	1477	0	78
4437	1728	1472	0	74
4440	1727	1468	0	76
4443	1726	1468	0	76
4446	1726	1466	0	75
4449	1725	1467	0	83
4452	1723	1469	0	89
4455	1722	1471	0	90
4458	1722	1474	0	88
4461	1721	1476	0	91
4464	1721	1477	0	92
4467	1722	1477	0	93
4470	1723	1479	0	95
4473	1723	1480	0	98
4476	1723	1480	0	100
4479	1723	1480	0	97
4482	1722	1475	0	100
4485	1720	1474	0	107
4488	1719	1475	0	109
4491	1718	1474	0	110
4494	1718	1473	0	111
4497	1718	1472	0	109
4500	1718	1471	0	112
4503	1720	1469	0	106
4506	1720	1468	0	101
4509	1720	1468	0	96
4512	1720	1469	0	89
4515	1720	1469	0	86
4518	1719	1469	0	81
4521	1718	1470	0	79
4524	1717	1472	0	69
4527	1716	1473	0	67
4530	1714	1474	0	65
4533	1712	1477	0	68
4536	1711	1479	0	69
4539	1711	1482	0	71
4542	1710	1485	0	73
4545	1710	1488	0	70
4548	1709	1488	0	71
4551	1708	1492	0	73
4554	1707	1495	0	74
4557	1704	1500	0	73
4560	1704	1500	0	74
4563	1704	1500	0	80
4566	1704	1502	0	82
4569	1703	1505	0	82
4572	1703	1507	0	80
4575	1702	1511	0	78
4578	1701	1512	0	79
4581	1701	1514	0	80
4584	1701	1518	0	77
4587	1699	1523	0	75
4590	1697	1525	0	77
4593	1696	1527	0	79
4596	1696	1528	0	78
4599	1695	1530	0	76
4602	1695	1531	0	76
4605	1695	1532	0	76
4608	1695	1533	0	75
4611	1695	1534	0	72
4614	1695	1535	0	71
4617	1694	1537	0	68
4620	1693	1539	0	65
4623	1693	1538	0	65
4626	1693	1539	0	61
4629	1692	1538	0	61
4632	1692	1538	0	61
4635	1692	1539	0	60
4638	1692	1540	0	59
4641	1691	1541	0	57
4644	1689	1542	0	55
4647	1689	1543	0	50
4650	1688	1544	0	46
4653	1689	1544	0	44
4656	1688	1545	0	47
4659	1688	1544	0	47
4662	1688	1545	0	46
4665	1688	1545	0	46
4668	1688	1545	0	48
4671	1688	1545	0	46
4674	1688	1545	0	45
4677	1687	1545	0	43
4680	1687	1546	0	33
4683	1687	1546	0	33
4686	1687	1545	0	30
4689	1687	1545	0	26
4692	1686	1545	0	27
4695	1686	1545	0	25
4698	1686	1545	0	25
4701	1686	1545	0	25
4704	1686	1545	0	23
4707	1687	1545	0	26
4710	1687	1545	0	25
4713	1686	1545	0	23
4716	1686	1545	0	22
4719	1687	1544	0	23
4722	1689	1543	0	29
4725	1689	1543	0	31
4728	1689	1543	0	30
4731	1689	1542	0	35
4734	1689	1541	0	35
4737	1690	1541	0	37
4740	1691	1540	0	40
4743	1691	1539	0	42
4746	1691	1539	0	42
4749	1692	1537	0	47
4752	1692	1537	0	45
4755	1692	1537	0	45
4758	1691	1537	0	47
4761	1691	1537	0	48
4764	1691	1538	0	48
4767	1691	1538	0	48
4770	1691	1539	0	46
4773	1691	1538	0	44
4776	1690	1540	0	37
4779	1691	1540	0	31
4782	1691	1540	0	27
4785	1689	1541	0	20
4788	1689	1542	0	11
4791	1689	1542	0	8
4794	1689	1542	0	6
4797	1686	1544	0	5
4800	1684	1545	0	1
4803	1682	1545	0	359
4806	1679	1547	0	358
4809	1678	1548	0	354
4812	1677	1549	0	354
4815	1677	1549	0	354
4818	1677	1549	0	355
4821	1677	1549	0	356
4824	1677	1549	0	357
4827	1677	1549	0	356
4830	1678	1549	0	356
4833	1678	1549	0	357
4836	1678	1548	0	357
4839	1678	1549	0	354
4842	1679	1548	0	357
4845	1679	1550	0	351
4848	1683	1550	0	347
4851	1686	1550	0	350
4854	1690	1552	0	346
4857	1691	1551	0	348
4860	1693	1552	0	351
4863	1695	1553	0	348
4866	1696	1553	0	349
4869	1699	1553	0	354
4872	1700	1552	0	1
4875	1700	1553	0	356
4878	1702	1552	0	358
4881	1702	1550	0	1
4884	1703	1550	0	0
4887	1704	1550	0	3
4890	1704	1550	0	7
4893	1705	1549	0	8
4896	1705	1549	0	9
4899	1705	1549	0	12
4902	1704	1548	0	11
4905	1704	1548	0	13
4908	1705	1547	0	14
4911	1705	1547	0	14
4914	1705	1547	0	15
4917	1704	1547	0	15
4920	1704	1547	0	15
4923	1704	1547	0	12
4926	1705	1546	0	11
4929	1705	1546	0	12
4932	1705	1546	0	12
4935	1704	1546	0	12
4938	1704	1546	0	12
4941	1703	1546	0	15
4944	1703	1546	0	18
4947	1703	1546	0	18
4950	1703	1546	0	22
4953	1704	1545	0	22
4956	1704	1545	0	24
4959	1705	1544	0	24
4962	1705	1544	0	32
4965	1705	1544	0	37
4968	1705	1544	0	41
4971	1705	1544	0	42
4974	1705	1544	0	41
4977	1705	1545	0	41
4980	1705	1544	0	39
4983	1705	1544	0	39
4986	1705	1545	0	38
4989	1706	1545	0	34
4992	1706	1545	0	34
4995	1706	1545	0	32
4998	1708	1545	0	32
5001	1710	1545	0	35
5004	1711	1545	0	36
5007	1712	1545	0	39
5010	1713	1545	0	38
5013	1714	1545	0	37
5016	1717	1545	0	34
5019	1718	1543	0	30
5022	1720	1542	0	32
5025	1721	1543	0	32
5028	1722	1541	0	36
5031	1722	1540	0	39
5034	1722	1539	0	42
5037	1723	1539	0	39
5040	1726	1537	0	44
5043	1728	1536	0	50
5046	1730	1534	0	53
5049	1733	1533	0	45
5052	1734	1531	0	44
5055	1735	1530	0	46
5058	1737	1528	0	45
5061	1745	1523	0	52
5064	1750	1523	0	48
5067	1751	1522	0	49
5070	1752	1521	0	51
5073	1755	1519	0	51
5076	1756	1519	0	51
5079	1757	1519	0	50
5082	1757	1518	0	53
5085	1758	1519	0	53
5088	1759	1520	0	57
5091	1759	1521	0	61
5094	1759	1521	0	65
5097	1759	1521	0	59
5100	1756	1520	0	52
5103	1753	1521	0	52
5106	1752	1521	0	51
5109	1749	1522	0	51
5112	1743	1524	0	47
5115	1741	1527	0	46
5118	1741	1529	0	48
5121	1739	1532	0	52
5124	1738	1533	0	49
5127	1738	1534	0	51
5130	1738	1534	0	51
5133	1738	1535	0	50
5136	1738	1536	0	54
5139	1737	1536	0	56
5142	1737	1536	0	53
5145	1738	1536	0	48
5148	1739	1535	0	49
5151	1740	1534	0	49
5154	1743	1529	0	42
5157	1746	1527	0	42
5160	1745	1527	0	42
5163	1746	1526	0	38
5166	1747	1524	0	35
5169	1748	1524	0	27
5172	1750	1523	0	27
5175	1751	1522	0	27
5178	1751	1522	0	24
5181	1751	1522	0	23
5184	1751	1522	0	21
5187	1751	1522	0	20
5190	1751	1522	0	17
5193	1751	1522	0	18
5196	1751	1522	0	16
5199	1752	1521	0	19
5202	1752	1521	0	17
5205	1753	1521	0	17
5208	1754	1521	0	15
5211	1755	1521	0	14
5214	1756	1520	0	15
5217	1758	1519	0	13
5220	1760	1518	0	9
5223	1762	1516	0	10
5226	1763	1516	0	9
5229	1762	1515	0	8
5232	1763	1515	0	11
5235	1763	1514	0	9
5238	1766	1512	0	8
5241	1768	1510	0	10
5244	1769	1509	0	14
5247	1768	1510	0	17
5250	1768	1512	0	17
5253	1764	1513	0	17
5256	1763	1515	0	19
5259	1761	1517	0	24
5262	1757	1517	0	22
5265	1754	1518	0	24
5268	1753	1518	0	24
5271	1752	1518	0	26
5274	1751	1518	0	25
5277	1750	1518	0	19
5280	1748	1518	0	16
5283	1747	1518	0	16
5286	1747	1518	0	20
5289	1747	1518	0	22
5292	1747	1518	0	22
5295	1747	1519	0	21
5298	1747	1519	0	22
5301	1747	1519	0	21
5304	1747	1520	0	21
5307	1748	1520	0	21
5310	1749	1520	0	20
5313	1749	1520	0	20
5316	1750	1520	0	22
5319	1752	1519	0	23
5322	1752	1520	0	23
5325	1752	1520	0	24
5328	1752	1520	0	24
5331	1750	1520	0	37
5334	1747	1519	0	49
5337	1746	1519	0	52
5340	1746	1520	0	52
5343	1749	1521	0	48
5346	1748	1522	0	48
5349	1748	1521	0	51
5352	1747	1521	0	51
5355	1747	1520	0	53
5358	1747	1520	0	54
5361	1748	1520	0	53
5364	1748	1520	0	53
5367	1748	1520	0	53
5370	1748	1519	0	53
5373	1748	1519	0	49
5376	1749	1519	0	48
5379	1749	1519	0	48
5382	1749	1519	0	50
5385	1749	1519	0	49
5388	1749	1519	0	50
5391	1750	1518	0	51
5394	1749	1518	0	54
5397	1749	1518	0	57
5400	1750	1518	0	58
5403	1750	1519	0	58
5406	1751	1519	0	58
5409	1751	1519	0	58
5412	1750	1519	0	57
5415	1750	1518	0	56
5418	1749	1519	0	56
5421	1748	1520	0	54
5424	1748	1521	0	50
5427	1748	1521	0	48
5430	1747	1522	0	45
5433	1748	1522	0	46
5436	1747	1522	0	46
5439	1747	1522	0	47
5442	1746	1523	0	46
5445	1745	1523	0	49
5448	1745	1523	0	48
5451	1745	1525	0	51
5454	1745	1525	0	50
5457	1745	1525	0	48
5460	1748	1524	0	42
5463	1748	1523	0	46
5466	1750	1518	0	51
5469	1751	1517	0	54
5472	1754	1517	0	49
5475	1756	1516	0	43
5478	1759	1514	0	45
5481	1759	1513	0	50
5484	1762	1511	0	48
5487	1766	1510	0	52
5490	1769	1508	0	55
5493	1771	1510	0	61
5496	1770	1511	0	58
5499	1769	1510	0	58
5502	1767	1511	0	56
5505	1766	1513	0	59
5508	1765	1513	0	57
5511	1766	1513	0	55
5514	1765	1515	0	57
5517	1765	1516	0	57
5520	1765	1517	0	58
5523	1765	1518	0	63
5526	1766	1518	0	63
5529	1767	1517	0	63
5532	1767	1516	0	61
5535	1767	1516	0	63
5538	1767	1517	0	68
5541	1767	1517	0	72
5544	1767	1517	0	73
5547	1767	1517	0	72
5550	1767	1516	0	73
5553	1766	1516	0	74
5556	1766	1517	0	77
5559	1768	1518	0	80
5562	1768	1517	0	81
5565	1767	1518	0	80
5568	1767	1518	0	80
5571	1768	1517	0	80
5574	1768	1518	0	82
5577	1768	1517	0	83
5580	1769	1515	0	80
5583	1769	1514	0	81
5586	1769	1514	0	80
5589	1770	1514	0	73
5592	1769	1511	0	75
5595	1768	1509	0	77
5598	1768	1508	0	79
5601	1767	1508	0	81
5604	1767	1509	0	82
5607	1768	1510	0	81
5610	1768	1510	0	81
5613	1769	1509	0	81
5616	1770	1509	0	86
5619	1771	1509	0	85
5622	1770	1509	0	88
5625	1770	1508	0	87
5628	1770	1506	0	90
5631	1770	1504	0	92
5634	1770	1502	0	91
5637	1768	1500	0	98
5640	1770	1497	0	91
5643	1768	1496	0	97
5646	1768	1495	0	102
5649	1767	1495	0	105
5652	1766	1497	0	117
5655	1767	1500	0	124
5658	1767	1500	0	126
5661	1770	1502	0	136
5664	1773	1506	0	149
5667	1775	1506	0	151
5670	1776	1505	0	149
5673	1776	1503	0	143
5676	1777	1504	0	143
5679	1779	1504	0	145
5682	1778	1502	0	139
5685	1778	1502	0	135
5688	1780	1504	0	140
5691	1783	1506	0	144
5694	1780	1506	0	151
5697	1775	1501	0	142
5700	1770	1503	0	141
5703	1767	1500	0	151
5706	1768	1500	0	155
5709	1768	1500	0	159
5712	1767	1499	0	159
5715	1770	1498	0	159
5718	1776	1497	0	164
5721	1776	1494	0	160
5724	1779	1493	0	166
5727	1778	1493	0	164
5730	1778	1489	0	163
5733	1778	1486	0	156
5736	1778	1483	0	159
5739	1782	1481	0	156
5742	1780	1481	0	155
5745	1780	1481	0	151
5748	1779	1480	0	146
5751	1778	1478	0	153
5754	1780	1479	0	147
5757	1778	1480	0	142
5760	1776	1480	0	139
5763	1776	1481	0	138
5766	1777	1484	0	137
5769	1778	1490	0	141
5772	1776	1492	0	138
5775	1775	1492	0	137
5778	1777	1493	0	130
5781	1776	1495	0	132
5784	1775	1495	0	136
5787	1775	1495	0	141
5793	1773	1491	0	143
5796	1772	1490	0	142
5799	1772	1485	0	146
5802	1773	1485	0	150
5805	1773	1485	0	150
5808	1773	1485	0	152
5811	1773	1484	0	156
5814	1773	1484	0	155
5817	1773	1485	0	154
5820	1776	1486	0	149
5823	1779	1489	0	152
5826	1783	1490	0	147
5829	1782	1488	0	143
5832	1781	1487	0	142
5835	1781	1487	0	140
5838	1782	1487	0	139
5841	1781	1486	0	139
5844	1780	1485	0	135
5847	1780	1485	0	136
5850	1777	1484	0	140
5853	1775	1484	0	142
5856	1776	1484	0	140
5859	1777	1486	0	141
5862	1781	1490	0	149
5865	1783	1491	0	157
5871	1782	1491	0	158
5874	1781	1492	0	159
5877	1781	1492	0	162
5880	1783	1492	0	163
5883	1781	1492	0	162
5886	1783	1491	0	163
5889	1784	1492	0	167
5892	1783	1493	0	160
5895	1783	1495	0	156
5898	1783	1495	0	153
5901	1782	1495	0	150
5904	1782	1496	0	148
5907	1781	1496	0	146
5910	1780	1496	0	144
5913	1783	1496	0	141
5916	1785	1494	0	138
5919	1786	1493	0	138
5922	1785	1493	0	136
5925	1782	1493	0	137
5928	1783	1493	0	136
5931	1783	1492	0	136
5934	1783	1492	0	137
5937	1783	1492	0	136
5946	1778	1490	0	142
5949	1777	1490	0	146
5952	1777	1490	0	144
5955	1778	1489	0	141
5958	1779	1489	0	137
5961	1778	1489	0	138
5964	1778	1491	0	134
5967	1778	1493	0	129
5970	1778	1494	0	127
5973	1778	1494	0	127
5976	1778	1496	0	127
5979	1777	1498	0	126
5982	1777	1500	0	124
5985	1777	1501	0	123
5988	1775	1501	0	124
5991	1775	1502	0	121
5994	1774	1501	0	117
5997	1773	1501	0	119
6000	1771	1500	0	121
6003	1771	1501	0	119
6006	1772	1501	0	117
6009	1772	1502	0	114
6012	1774	1504	0	116
6015	1774	1505	0	117
6018	1774	1504	0	116
6021	1772	1503	0	117
6024	1772	1502	0	117
6027	1772	1502	0	116
6030	1773	1503	0	116
6033	1772	1504	0	116
6036	1771	1503	0	117
6039	1771	1502	0	117
6042	1771	1502	0	119
6045	1770	1502	0	119
6048	1770	1502	0	118
6051	1771	1502	0	118
6054	1773	1500	0	115
6057	1774	1494	0	116
6060	1774	1493	0	119
6063	1773	1491	0	116
6066	1774	1490	0	117
6069	1774	1491	0	116
6072	1774	1490	0	114
6075	1775	1489	0	114
6078	1775	1488	0	113
6081	1776	1489	0	115
6084	1777	1492	0	121
6087	1776	1495	0	122
6090	1778	1497	0	124
6093	1778	1499	0	126
6096	1778	1500	0	125
6099	1778	1500	0	124
6102	1778	1500	0	124
6105	1778	1500	0	125
6108	1778	1500	0	126
6111	1777	1500	0	125
6114	1777	1499	0	126
6117	1777	1499	0	127
6120	1777	1499	0	126
6123	1775	1496	0	128
6126	1778	1496	0	124
6129	1778	1494	0	120
6132	1777	1493	0	124
6138	1776	1489	0	122
6141	1775	1488	0	124
6144	1775	1488	0	123
6147	1775	1488	0	125
6150	1774	1489	0	128
6153	1775	1489	0	127
6156	1774	1489	0	127
6159	1773	1487	0	126
6162	1774	1485	0	127
6165	1774	1483	0	130
6168	1774	1480	0	136
6171	1774	1480	0	140
6174	1774	1477	0	138
6177	1774	1477	0	149
6180	1773	1476	0	148
6183	1774	1475	0	150
6186	1777	1473	0	151
6189	1778	1474	0	153
6192	1778	1473	0	156
6195	1781	1472	0	165
6198	1784	1471	0	176
6201	1784	1471	0	178
6204	1784	1471	0	173
[truncated: 923 more rows]
