# Supplementary material for: Markerless tracking of an entire honey bee colony
Source: Nat Commun. 2021 Mar 19;12:1733. doi: 10.1038/s41467-021-21769-1 (PMC7979864; doi:10.1038/s41467-021-21769-1)
Supplement: Supplementary file 4 — Description of Additional Supplementary Files [file 41467_2021_21769_MOESM4_ESM.zip › raw_source/fig_5_sup_fig_21_22/S1_trajectories/000247.txt]

0	979	927	0	15
3	979	927	0	15
6	979	927	0	16
9	979	928	0	17
12	980	928	0	16
15	980	928	0	17
18	980	928	0	17
21	980	928	0	18
24	979	928	0	18
27	979	928	0	17
30	979	928	0	17
33	980	928	0	17
36	980	928	0	17
39	980	928	0	17
42	980	928	0	17
45	980	928	0	17
48	980	928	0	17
51	980	929	0	17
54	980	929	0	19
57	979	928	0	17
60	978	928	0	15
63	977	928	0	15
66	977	928	0	17
69	976	928	0	20
72	975	929	0	21
75	975	930	0	19
78	976	930	0	19
81	976	929	0	18
84	977	929	0	17
87	977	929	0	19
90	978	929	0	19
93	979	928	0	18
96	979	928	0	18
99	980	928	0	18
102	980	928	0	17
105	980	928	0	16
108	980	928	0	17
111	981	928	0	17
114	980	928	0	16
117	980	928	0	18
120	980	928	0	18
123	980	928	0	17
126	981	928	0	17
129	981	928	0	16
132	981	928	0	17
135	981	928	0	16
138	981	928	0	17
141	981	928	0	17
144	981	928	0	17
147	981	928	0	17
150	981	928	0	17
153	981	928	0	17
156	981	928	0	18
159	982	928	0	17
162	981	928	0	17
165	981	928	0	17
168	981	928	0	18
171	981	928	0	18
174	981	928	0	18
177	981	928	0	17
180	981	928	0	16
183	981	928	0	16
186	981	928	0	16
189	981	928	0	18
192	981	928	0	17
195	981	928	0	17
198	981	928	0	18
201	981	928	0	18
204	981	928	0	16
207	980	928	0	16
210	980	928	0	18
213	980	928	0	18
216	980	928	0	18
219	980	928	0	19
222	980	928	0	18
225	980	928	0	18
228	980	928	0	19
231	980	928	0	18
234	980	928	0	18
237	980	928	0	18
240	980	928	0	18
243	980	928	0	17
246	980	928	0	17
249	980	928	0	17
252	980	928	0	17
255	980	928	0	18
258	980	928	0	18
261	980	928	0	18
264	980	928	0	18
267	980	928	0	18
270	980	928	0	15
273	980	928	0	16
276	980	928	0	16
279	980	928	0	16
282	980	928	0	16
285	980	928	0	17
288	980	928	0	16
291	980	929	0	18
294	980	929	0	19
297	980	929	0	19
300	980	929	0	18
303	980	929	0	18
306	980	929	0	18
309	980	929	0	18
312	981	928	0	16
315	981	928	0	15
318	981	928	0	15
321	981	928	0	15
324	981	928	0	15
327	981	928	0	16
330	981	929	0	16
333	981	928	0	16
336	981	928	0	17
339	981	929	0	18
342	981	929	0	17
345	981	929	0	16
348	981	929	0	17
351	981	929	0	16
354	981	928	0	16
357	981	929	0	14
360	981	929	0	13
363	981	929	0	14
366	981	929	0	15
369	981	929	0	16
372	981	929	0	17
375	981	929	0	17
378	980	929	0	17
381	980	929	0	16
384	980	929	0	16
387	980	929	0	17
390	980	929	0	16
393	980	929	0	17
396	980	929	0	16
399	980	929	0	15
402	980	929	0	15
405	980	930	0	15
408	980	930	0	14
411	980	930	0	16
414	979	930	0	16
417	980	930	0	15
420	980	929	0	15
423	980	930	0	15
426	980	930	0	16
429	981	929	0	15
432	981	929	0	15
435	981	929	0	16
438	981	929	0	14
441	981	929	0	13
444	982	929	0	13
447	981	929	0	14
450	981	929	0	12
453	981	929	0	13
456	981	929	0	14
459	981	929	0	13
462	980	929	0	14
465	980	929	0	13
468	980	929	0	13
471	980	929	0	13
474	981	929	0	14
477	981	929	0	15
480	981	929	0	14
483	981	929	0	14
486	980	929	0	14
489	981	929	0	14
492	981	929	0	13
495	981	929	0	14
498	981	929	0	13
501	981	929	0	13
504	981	929	0	12
507	981	928	0	13
510	981	929	0	13
513	981	928	0	13
516	981	929	0	13
519	981	929	0	12
522	981	929	0	14
525	981	929	0	13
528	981	929	0	14
531	981	929	0	14
534	981	929	0	14
537	981	929	0	14
540	981	929	0	14
543	981	929	0	14
546	980	929	0	14
549	980	929	0	14
552	980	929	0	13
555	980	929	0	13
558	981	929	0	13
561	981	928	0	13
564	981	929	0	14
567	981	929	0	14
570	980	929	0	14
573	980	929	0	14
576	980	929	0	14
579	980	929	0	14
582	980	929	0	14
585	980	929	0	15
588	980	929	0	14
591	980	929	0	14
594	980	929	0	14
597	980	929	0	14
600	980	929	0	14
603	980	929	0	14
606	980	929	0	14
609	980	929	0	14
612	980	929	0	15
615	980	929	0	15
618	980	929	0	15
621	980	929	0	15
624	980	929	0	15
627	980	929	0	16
630	980	929	0	16
633	980	929	0	15
636	980	929	0	16
639	980	929	0	16
642	980	929	0	16
645	980	929	0	15
648	981	929	0	16
651	981	929	0	14
654	980	929	0	12
657	980	929	0	13
660	980	929	0	14
663	980	929	0	14
666	980	929	0	14
669	980	929	0	14
672	981	929	0	14
675	981	929	0	14
678	981	929	0	14
681	981	929	0	14
684	981	929	0	16
687	981	929	0	15
690	981	929	0	15
693	981	929	0	15
696	981	929	0	15
699	981	929	0	15
702	981	929	0	15
705	981	929	0	15
708	981	929	0	15
711	981	929	0	15
714	981	929	0	15
717	981	929	0	15
720	980	929	0	14
723	980	929	0	14
726	981	929	0	14
729	981	929	0	14
732	981	929	0	13
735	981	929	0	12
738	981	929	0	13
741	981	929	0	13
744	981	929	0	13
747	981	929	0	13
750	981	929	0	12
753	981	929	0	13
756	981	929	0	13
759	981	929	0	13
762	981	929	0	12
765	981	929	0	14
768	981	929	0	13
771	981	929	0	13
774	981	929	0	13
777	981	929	0	14
780	981	928	0	14
783	981	929	0	13
786	981	929	0	13
789	981	929	0	13
792	981	929	0	13
795	980	929	0	14
798	981	929	0	14
801	981	929	0	13
804	981	929	0	13
807	981	929	0	13
810	980	929	0	14
813	980	929	0	14
816	980	929	0	13
819	980	929	0	14
822	980	929	0	14
825	980	929	0	15
828	980	929	0	15
831	980	929	0	14
834	980	929	0	15
837	980	929	0	15
840	980	929	0	15
843	980	929	0	15
846	980	929	0	15
849	981	929	0	13
852	981	929	0	14
855	981	929	0	14
858	981	929	0	14
861	981	929	0	14
864	981	929	0	15
867	981	929	0	14
870	981	929	0	14
873	981	929	0	15
876	981	929	0	14
879	981	929	0	15
882	981	929	0	14
885	981	929	0	14
888	981	929	0	15
891	981	929	0	15
894	981	929	0	14
897	981	929	0	14
900	981	929	0	14
903	981	929	0	14
906	981	929	0	14
909	981	929	0	15
912	981	929	0	15
915	981	929	0	15
918	981	929	0	15
921	981	929	0	15
924	981	929	0	15
927	981	929	0	15
930	981	929	0	15
933	981	929	0	16
936	981	929	0	15
939	981	929	0	15
942	981	929	0	15
945	981	929	0	15
948	981	929	0	15
951	981	929	0	16
954	981	929	0	16
957	981	929	0	15
960	981	929	0	15
963	981	929	0	15
966	981	929	0	15
969	981	929	0	15
972	981	929	0	15
975	981	929	0	14
978	981	929	0	14
981	981	929	0	15
984	981	929	0	15
987	981	929	0	14
990	981	929	0	15
993	981	929	0	14
996	981	929	0	14
999	981	929	0	14
1002	981	929	0	14
1005	981	929	0	14
1008	980	929	0	14
1011	980	930	0	13
1014	981	929	0	14
1017	980	929	0	14
1020	981	930	0	13
1023	980	929	0	14
1026	981	929	0	14
1029	980	929	0	14
1032	980	929	0	13
1035	980	929	0	14
1038	981	929	0	15
1041	981	929	0	14
1044	981	929	0	14
1047	981	929	0	15
1050	981	929	0	15
1053	981	929	0	14
1056	981	929	0	14
1059	981	929	0	15
1062	981	929	0	16
1065	981	929	0	16
1068	981	929	0	15
1071	981	929	0	15
1074	981	929	0	14
1077	981	929	0	15
1080	981	929	0	16
1083	981	929	0	15
1086	981	929	0	15
1089	981	929	0	15
1092	981	929	0	15
1095	981	929	0	14
1098	981	929	0	14
1101	981	929	0	14
1104	981	929	0	14
1107	981	929	0	14
1110	981	929	0	14
1113	981	929	0	14
1116	981	929	0	14
1119	981	929	0	13
1122	981	929	0	14
1125	981	929	0	14
1128	981	929	0	14
1131	981	929	0	14
1134	981	929	0	14
1137	981	929	0	14
1140	981	929	0	14
1143	981	929	0	14
1146	981	930	0	13
1149	980	930	0	13
1152	981	930	0	12
1155	981	930	0	13
1158	981	930	0	12
1161	981	930	0	13
1164	981	929	0	14
1167	981	930	0	13
1170	981	930	0	12
1173	980	930	0	13
1176	981	930	0	14
1179	980	930	0	15
1182	980	929	0	14
1185	980	930	0	15
1188	980	930	0	16
1191	980	930	0	15
1194	981	929	0	15
1197	981	930	0	16
1200	980	930	0	15
1203	980	930	0	15
1206	980	930	0	15
1209	980	930	0	15
1212	980	930	0	15
1215	981	930	0	15
1218	980	930	0	15
1221	980	930	0	16
1224	980	930	0	16
1227	980	930	0	16
1230	980	930	0	16
1233	980	930	0	16
1236	980	930	0	17
1239	980	930	0	18
1242	980	929	0	20
1245	980	929	0	21
1248	980	929	0	22
1251	980	928	0	22
1254	980	928	0	22
1257	981	928	0	22
1260	981	928	0	21
1263	981	928	0	21
1266	981	928	0	22
1269	980	928	0	23
1272	980	928	0	22
1275	981	928	0	23
1278	981	928	0	23
1281	981	928	0	23
1284	981	928	0	22
1287	981	928	0	23
1290	981	928	0	23
1293	981	928	0	23
1296	980	928	0	24
1299	980	928	0	24
1302	980	928	0	25
1305	980	928	0	24
1308	981	928	0	23
1311	980	928	0	23
1314	980	929	0	24
1317	980	928	0	24
1320	980	929	0	24
1323	981	928	0	24
1326	980	928	0	24
1329	981	928	0	23
1332	981	928	0	23
1335	981	928	0	24
1338	981	928	0	23
1341	981	928	0	23
1344	981	929	0	24
1347	981	929	0	23
1350	981	929	0	23
1353	981	929	0	24
1356	980	929	0	23
1359	980	929	0	24
1362	980	929	0	25
1365	980	929	0	25
1368	979	930	0	26
1371	979	930	0	27
1374	979	929	0	27
1377	980	929	0	27
1380	979	929	0	26
1383	979	929	0	26
1386	979	929	0	26
1389	980	929	0	25
1392	980	929	0	25
1395	980	929	0	25
1398	980	929	0	25
1401	980	929	0	23
1404	980	929	0	24
1407	980	929	0	24
1410	980	929	0	23
1413	980	929	0	23
1416	980	929	0	22
1419	980	929	0	22
1422	980	929	0	22
1425	980	929	0	22
1428	980	929	0	22
1431	980	929	0	23
1434	980	929	0	23
1437	980	929	0	22
1440	981	929	0	22
1443	981	929	0	22
1446	981	929	0	22
1449	981	929	0	22
1452	981	929	0	22
1455	981	929	0	22
1458	981	929	0	22
1461	981	929	0	22
1464	981	929	0	22
1467	981	929	0	22
1470	981	929	0	22
1473	981	929	0	22
1476	981	929	0	23
1479	981	929	0	23
1482	981	929	0	23
1485	981	929	0	22
1488	980	929	0	21
1491	981	929	0	22
1494	981	929	0	22
1497	981	929	0	22
1500	981	929	0	22
1503	981	929	0	22
1506	981	929	0	22
1509	981	929	0	21
1512	981	929	0	21
1515	981	929	0	21
1518	981	929	0	22
1521	981	929	0	22
1524	981	929	0	21
1527	981	929	0	22
1530	981	929	0	21
1533	981	929	0	21
1536	981	929	0	21
1539	981	929	0	21
1542	981	929	0	20
1545	981	929	0	21
1548	981	929	0	21
1551	981	930	0	20
1554	981	930	0	20
1557	981	929	0	21
1560	981	929	0	21
1563	981	929	0	21
1566	982	929	0	21
1569	981	929	0	21
1572	982	930	0	21
1575	982	929	0	21
1578	981	929	0	21
1581	982	929	0	21
1584	982	930	0	21
1587	982	930	0	21
1590	981	929	0	21
1593	981	930	0	21
1596	981	929	0	22
1599	981	929	0	24
1602	981	929	0	24
1605	981	930	0	22
1608	981	930	0	22
1611	981	929	0	23
1614	981	930	0	23
1617	981	930	0	21
1620	980	930	0	21
1623	980	931	0	23
1626	980	931	0	20
1629	980	930	0	19
1632	981	930	0	18
1635	981	930	0	19
1638	981	930	0	19
1641	981	930	0	20
1644	981	930	0	21
1647	981	930	0	21
1650	981	930	0	22
1653	981	930	0	22
1656	981	929	0	24
1659	981	930	0	23
1662	981	929	0	21
1665	981	930	0	21
1668	982	930	0	21
1671	982	930	0	21
1674	982	929	0	21
1677	981	929	0	21
1680	982	930	0	21
1683	982	930	0	21
1686	982	929	0	23
1689	981	929	0	23
1692	981	929	0	22
1695	981	929	0	24
1698	981	930	0	23
1701	981	930	0	23
1704	981	930	0	23
1707	982	929	0	24
1710	982	929	0	24
1713	982	929	0	24
1716	982	929	0	24
1719	982	929	0	24
1722	982	929	0	24
1725	982	930	0	25
1728	982	929	0	24
1731	982	929	0	25
1734	982	929	0	25
1737	982	930	0	26
1740	982	930	0	25
1743	982	929	0	25
1746	982	929	0	25
1749	982	929	0	25
1752	982	929	0	25
1755	982	929	0	25
1758	982	929	0	24
1761	982	929	0	24
1764	982	929	0	24
1767	982	929	0	24
1770	982	929	0	25
1773	982	929	0	25
1776	982	929	0	25
1779	982	929	0	24
1782	982	929	0	24
1785	982	929	0	25
1788	982	929	0	24
1791	982	929	0	24
1794	982	929	0	24
1797	982	929	0	23
1800	982	929	0	23
1803	982	929	0	22
1806	982	929	0	23
1809	983	929	0	23
1812	983	929	0	22
1815	983	929	0	23
1818	983	929	0	22
1821	983	929	0	22
1824	983	929	0	22
1827	983	929	0	22
1830	983	929	0	22
1833	983	929	0	22
1836	983	929	0	22
1839	983	929	0	22
1842	983	929	0	22
1845	983	929	0	21
1848	983	929	0	21
1851	983	929	0	21
1854	983	929	0	22
1857	983	929	0	21
1860	983	929	0	21
1863	984	929	0	22
1866	984	929	0	22
1869	984	929	0	22
1872	983	929	0	22
1875	984	929	0	21
1878	983	929	0	21
1881	984	929	0	21
1884	984	929	0	20
1887	984	929	0	20
1890	984	929	0	21
1893	984	929	0	21
1896	984	929	0	21
1899	984	929	0	20
1902	984	929	0	20
1905	984	929	0	20
1908	984	930	0	20
1911	984	929	0	20
1914	984	929	0	20
1917	984	929	0	21
1920	984	929	0	22
1923	984	929	0	22
1926	984	929	0	22
1929	984	929	0	22
1932	984	929	0	22
1935	984	929	0	22
1938	984	929	0	22
1941	984	929	0	23
1944	984	929	0	22
1947	984	929	0	22
1950	984	929	0	22
1953	984	929	0	22
1956	984	929	0	22
1959	984	929	0	22
1962	984	929	0	22
1965	984	929	0	23
1968	984	929	0	23
1971	984	929	0	23
1974	984	929	0	23
1977	984	929	0	23
1980	984	929	0	24
1983	984	929	0	23
1986	984	929	0	23
1989	984	929	0	23
1992	984	929	0	23
1995	984	929	0	24
1998	984	929	0	23
2001	984	929	0	24
2004	984	929	0	24
2007	984	929	0	23
2010	984	929	0	23
2013	984	929	0	23
2016	984	929	0	23
2019	984	929	0	23
2022	985	929	0	24
2025	984	929	0	25
2028	984	929	0	25
2031	984	929	0	24
2034	984	930	0	24
2037	984	929	0	24
2040	984	929	0	24
2043	984	929	0	25
2046	984	929	0	26
2049	984	929	0	26
2052	984	929	0	27
2055	984	929	0	27
2058	984	929	0	26
2061	984	929	0	26
2064	984	929	0	26
2067	984	929	0	26
2070	984	929	0	27
2073	984	929	0	26
2076	984	929	0	26
2079	984	929	0	26
2082	984	929	0	26
2085	984	929	0	26
2088	984	929	0	26
2091	985	929	0	25
2094	985	929	0	26
2097	985	929	0	25
2100	985	929	0	25
2103	985	929	0	25
2106	985	929	0	26
2109	985	929	0	26
2112	986	929	0	26
2115	986	929	0	26
2118	986	929	0	26
2121	986	929	0	25
2124	985	929	0	25
2127	985	929	0	26
2130	985	929	0	27
2133	985	929	0	26
2136	985	929	0	26
2139	985	929	0	26
2142	985	929	0	26
2145	985	929	0	25
2148	985	929	0	26
2151	985	929	0	25
2154	986	929	0	25
2157	986	929	0	24
2160	986	929	0	24
2163	986	929	0	25
2166	986	929	0	24
2169	986	929	0	25
2172	986	929	0	25
2175	986	929	0	25
2178	986	929	0	24
2181	986	929	0	24
2184	986	929	0	26
2187	986	929	0	26
2190	986	929	0	26
2193	986	929	0	26
2196	987	929	0	26
2199	987	929	0	26
2202	987	929	0	26
2205	986	929	0	26
2208	987	929	0	26
2211	987	929	0	26
2214	987	929	0	26
2217	986	929	0	27
2220	986	929	0	27
2223	987	929	0	26
2226	987	929	0	26
2229	987	929	0	27
2232	986	929	0	26
2235	987	929	0	26
2238	987	929	0	27
2241	986	929	0	27
2244	987	929	0	27
2247	986	929	0	26
2250	986	929	0	27
2253	986	929	0	27
2256	986	929	0	27
2259	986	930	0	28
2262	986	929	0	28
2265	986	929	0	27
2268	986	929	0	28
2271	987	929	0	29
2274	986	929	0	30
2277	986	929	0	30
2280	986	929	0	29
2283	986	929	0	28
2286	986	929	0	29
2289	986	929	0	28
2292	986	929	0	29
2295	986	929	0	28
2298	987	929	0	29
2301	987	929	0	30
2304	987	929	0	30
2307	986	929	0	31
2310	987	929	0	30
2313	987	929	0	27
2316	988	929	0	28
2319	988	930	0	29
2322	989	929	0	28
2325	988	930	0	29
2328	989	929	0	31
2331	989	929	0	30
2334	989	929	0	31
2337	988	929	0	33
2340	988	929	0	34
2343	988	929	0	34
2346	988	929	0	33
2349	988	929	0	33
2352	987	929	0	34
2355	987	929	0	34
2358	987	929	0	34
2361	988	929	0	33
2364	988	929	0	32
2367	988	929	0	33
2370	988	929	0	32
2373	988	929	0	32
2376	988	929	0	32
2379	988	929	0	32
2382	988	929	0	32
2385	988	929	0	33
2388	988	929	0	32
2391	988	929	0	33
2394	988	929	0	33
2397	988	929	0	33
2400	988	929	0	32
2403	988	929	0	32
2406	988	929	0	32
2409	988	929	0	32
2412	988	929	0	32
2415	988	929	0	32
2418	988	929	0	31
2421	988	929	0	31
2424	988	929	0	31
2427	988	929	0	30
2430	989	929	0	29
2433	989	929	0	30
2436	989	929	0	29
2439	989	929	0	29
2442	989	929	0	29
2445	989	929	0	28
2448	989	929	0	28
2451	989	929	0	29
2454	989	929	0	28
2457	989	929	0	29
2460	989	929	0	28
2463	989	929	0	28
2466	989	929	0	27
2469	989	929	0	27
2472	989	929	0	27
2475	989	929	0	28
2478	989	929	0	28
2481	989	929	0	28
2484	989	929	0	28
2487	989	929	0	28
2490	989	929	0	28
2493	989	929	0	29
2496	989	929	0	29
2499	989	929	0	29
2502	989	929	0	29
2505	989	929	0	29
2508	989	929	0	29
2511	989	929	0	30
2514	989	929	0	30
2517	989	929	0	29
2520	989	929	0	29
2523	989	929	0	29
2526	990	929	0	27
2529	989	929	0	27
2532	989	929	0	30
2535	989	929	0	29
2538	989	929	0	29
2541	989	929	0	29
2544	989	929	0	29
2547	989	929	0	30
2550	989	929	0	30
2553	989	929	0	30
2556	989	929	0	30
2559	989	929	0	30
2562	989	929	0	30
2565	989	929	0	30
2568	989	929	0	30
2571	989	929	0	30
2574	988	929	0	31
2577	988	929	0	30
2580	989	929	0	31
2583	989	929	0	30
2586	989	929	0	29
2589	989	929	0	29
2592	989	929	0	29
2595	989	929	0	29
2598	989	929	0	29
2601	989	929	0	28
2604	989	929	0	30
2607	989	929	0	29
2610	989	929	0	29
2613	989	929	0	30
2616	989	929	0	30
2619	989	929	0	30
2622	989	929	0	29
2625	989	929	0	29
2628	989	929	0	29
2631	989	929	0	29
2634	989	929	0	29
2637	989	929	0	28
2640	989	929	0	29
2643	989	929	0	29
2646	989	929	0	29
2649	989	929	0	29
2652	989	929	0	29
2655	989	929	0	29
2658	989	929	0	29
2661	989	929	0	29
2664	989	929	0	29
2667	990	929	0	29
2670	989	929	0	29
2673	989	929	0	29
2676	989	929	0	29
2679	989	929	0	29
2682	989	929	0	30
2685	989	929	0	29
2688	989	929	0	29
2691	990	929	0	29
2694	990	929	0	30
2697	989	929	0	31
2700	989	929	0	30
2703	989	929	0	30
2706	989	929	0	30
2709	989	929	0	31
2712	989	929	0	31
2715	989	929	0	30
2718	989	929	0	30
2721	989	929	0	30
2724	989	929	0	30
2727	989	929	0	29
2730	990	929	0	29
2733	990	929	0	29
2736	990	929	0	30
2739	990	929	0	30
2742	990	929	0	30
2745	990	929	0	31
2748	990	929	0	31
2751	989	929	0	31
2754	989	929	0	31
2757	989	929	0	30
2760	990	929	0	31
2763	990	929	0	32
2766	990	929	0	31
2769	990	929	0	31
2772	990	929	0	32
2775	990	929	0	32
2778	990	929	0	31
2781	990	929	0	31
2784	990	929	0	31
2787	990	929	0	31
2790	990	929	0	31
2793	990	929	0	32
2796	989	929	0	31
2799	989	929	0	31
2802	990	929	0	31
2805	990	929	0	32
2808	990	929	0	32
2811	990	929	0	32
2814	990	929	0	32
2817	990	929	0	32
2820	990	929	0	32
2823	990	929	0	31
2826	990	929	0	31
2829	990	929	0	31
2832	990	929	0	32
2835	990	929	0	31
2838	990	929	0	31
2841	990	929	0	32
2844	990	929	0	31
2847	990	929	0	31
2850	990	929	0	31
2853	990	929	0	31
2856	990	929	0	31
2859	990	929	0	31
2862	990	929	0	31
2865	990	929	0	31
2868	990	929	0	31
2871	990	929	0	31
2874	990	929	0	31
2877	990	929	0	31
2880	990	929	0	31
2883	990	929	0	31
2886	990	929	0	31
2889	990	929	0	30
2892	990	929	0	31
2895	990	929	0	31
2898	990	929	0	30
2901	990	929	0	30
2904	990	929	0	31
2907	990	929	0	31
2910	990	929	0	32
2913	990	929	0	31
2916	990	929	0	32
2919	990	929	0	31
2922	990	929	0	32
2925	990	929	0	32
2928	990	929	0	32
2931	990	929	0	32
2934	990	929	0	32
2937	990	929	0	31
2940	990	929	0	31
2943	990	929	0	32
2946	990	929	0	31
2949	990	929	0	32
2952	990	929	0	31
2955	990	929	0	31
2958	990	929	0	31
2961	990	929	0	31
2964	990	929	0	31
2967	990	930	0	31
2970	990	929	0	31
2973	990	929	0	31
2976	990	930	0	32
2979	990	930	0	31
2982	990	930	0	31
2985	990	930	0	30
2988	990	930	0	31
2991	990	930	0	31
2994	990	930	0	30
2997	990	930	0	29
3000	990	930	0	30
3003	990	930	0	31
3006	990	930	0	30
3009	990	930	0	31
3012	990	929	0	30
3015	990	929	0	30
3018	990	929	0	30
3021	990	929	0	30
3024	990	930	0	30
3027	990	929	0	29
3030	990	929	0	30
3033	990	929	0	30
3036	990	929	0	29
3039	990	930	0	29
3042	990	929	0	30
3045	990	929	0	30
3048	990	929	0	30
3051	990	929	0	29
3054	990	929	0	30
3057	990	930	0	29
3060	990	930	0	29
3063	990	929	0	29
3066	990	930	0	29
3069	990	930	0	29
3072	990	930	0	28
3075	990	930	0	28
3078	990	930	0	28
3081	990	930	0	29
3084	990	930	0	29
3087	990	930	0	29
3090	990	930	0	29
3093	990	930	0	29
3096	990	930	0	29
3099	990	930	0	29
3102	990	930	0	28
3105	990	930	0	29
3108	990	930	0	29
3111	990	930	0	29
3114	990	930	0	29
3117	990	930	0	29
3120	990	930	0	29
3123	990	930	0	29
3126	990	930	0	29
3129	990	930	0	29
3132	990	930	0	29
3135	991	929	0	28
3138	990	930	0	28
3141	990	930	0	28
3144	990	929	0	29
3147	990	930	0	28
3150	990	930	0	28
3153	990	930	0	28
3156	990	929	0	28
3159	990	930	0	27
3162	990	930	0	28
3165	990	930	0	28
3168	990	930	0	28
3171	990	930	0	28
3174	990	930	0	28
3177	990	930	0	28
3180	991	930	0	28
3183	991	930	0	29
3186	990	930	0	28
3189	991	930	0	28
3192	990	930	0	29
3195	991	930	0	29
3198	991	930	0	28
3201	991	930	0	28
3204	991	930	0	28
3207	991	930	0	28
3210	991	930	0	28
3213	990	930	0	29
3216	991	930	0	28
3219	990	930	0	29
3222	991	930	0	28
3225	991	930	0	28
3228	990	930	0	28
3231	990	930	0	28
3234	990	930	0	28
3237	990	930	0	28
3240	991	930	0	27
3243	991	930	0	27
3246	991	930	0	27
3249	991	930	0	27
3252	991	930	0	26
3255	991	930	0	26
3258	991	930	0	26
3261	991	930	0	26
3264	991	930	0	26
3267	991	930	0	26
3270	991	930	0	26
3273	991	930	0	26
3276	991	930	0	26
3279	991	930	0	26
3282	991	930	0	26
3285	991	930	0	26
3288	991	930	0	26
3291	991	930	0	26
3294	991	930	0	26
3297	991	930	0	26
3300	991	930	0	26
3303	991	930	0	26
3306	991	930	0	27
3309	991	930	0	27
3312	991	930	0	27
3315	991	930	0	26
3318	991	930	0	26
3321	991	930	0	26
3324	991	930	0	26
3327	991	930	0	26
3330	991	930	0	25
3333	991	930	0	25
3336	991	930	0	26
3339	991	930	0	26
3342	991	930	0	26
3345	991	930	0	25
3348	991	930	0	25
3351	991	930	0	26
3354	991	930	0	26
3357	991	930	0	25
3360	991	930	0	25
3363	991	930	0	25
3366	991	930	0	26
3369	991	930	0	25
3372	991	930	0	26
3375	991	930	0	26
3378	991	930	0	26
3381	991	930	0	26
3384	991	930	0	26
3387	991	930	0	26
3390	991	930	0	26
3393	991	930	0	26
3396	991	930	0	26
3399	991	930	0	26
3402	991	930	0	26
3405	991	930	0	26
3408	991	930	0	26
3411	991	930	0	26
3414	991	930	0	26
3417	991	930	0	26
3420	991	930	0	26
3423	991	930	0	26
3426	991	930	0	25
3429	991	930	0	26
3432	991	930	0	25
3435	991	930	0	25
3438	992	930	0	25
3441	991	930	0	25
3444	991	930	0	25
3447	992	930	0	25
3450	992	930	0	25
3453	992	930	0	25
3456	991	930	0	25
3459	991	930	0	25
3462	991	930	0	25
3465	991	930	0	25
3468	991	930	0	25
3471	992	931	0	25
3474	991	930	0	25
3477	991	930	0	25
3480	991	930	0	25
3483	991	930	0	25
3486	991	930	0	25
3489	992	930	0	25
3492	991	930	0	26
3495	991	931	0	25
3498	991	930	0	25
3501	991	931	0	24
3504	991	931	0	25
3507	992	930	0	25
3510	991	931	0	24
3513	992	930	0	25
3516	991	931	0	25
3519	991	931	0	24
3522	992	931	0	25
3525	991	931	0	25
3528	991	931	0	25
3531	991	931	0	25
3534	991	931	0	25
3537	991	931	0	25
3540	991	931	0	25
3543	991	931	0	25
3546	991	931	0	25
3549	991	931	0	25
3552	991	931	0	25
3555	991	931	0	25
3558	991	931	0	25
3561	991	931	0	26
3564	991	931	0	26
3567	991	931	0	25
3570	991	931	0	25
3573	991	931	0	26
3576	991	931	0	25
3579	991	931	0	25
3582	991	931	0	26
3585	991	931	0	26
3588	991	931	0	26
3591	991	931	0	26
3594	991	931	0	26
3597	991	931	0	26
3600	991	931	0	26
3603	991	931	0	27
3606	991	931	0	26
3609	991	931	0	26
3612	991	931	0	25
3615	991	931	0	25
3618	991	931	0	27
3621	991	931	0	26
3624	991	931	0	25
3627	991	931	0	27
3630	991	931	0	26
3633	991	931	0	26
3636	991	931	0	27
3639	991	931	0	27
3642	991	931	0	28
3645	991	931	0	27
3648	991	931	0	27
3651	991	931	0	26
3654	991	931	0	27
3657	991	931	0	26
3660	991	931	0	27
3663	991	931	0	27
3666	991	931	0	27
3669	991	931	0	27
3672	991	931	0	27
3675	991	931	0	27
3678	991	931	0	27
3681	991	931	0	27
3684	991	931	0	26
3687	991	931	0	27
3690	991	931	0	26
3693	991	931	0	25
3696	991	931	0	26
3699	991	931	0	25
3702	991	931	0	27
3705	991	931	0	26
3708	991	931	0	27
3711	991	931	0	27
3714	991	931	0	27
3717	991	931	0	27
3720	991	931	0	27
3723	991	931	0	26
3726	991	931	0	26
3729	991	931	0	26
3732	991	931	0	26
3735	991	931	0	27
3738	991	931	0	26
3741	991	931	0	26
3744	991	931	0	26
3747	991	931	0	26
3750	991	931	0	27
3753	991	931	0	26
3756	991	931	0	26
3759	991	931	0	26
3762	991	931	0	27
3765	991	931	0	26
3768	991	931	0	26
3771	991	931	0	26
3774	991	931	0	26
3777	991	931	0	26
3780	991	931	0	26
3783	991	931	0	26
3786	991	931	0	26
3789	991	931	0	26
3792	991	931	0	26
3795	991	931	0	26
3798	991	931	0	26
3801	991	931	0	27
3804	991	931	0	27
3807	991	931	0	27
3810	991	931	0	27
3813	991	931	0	26
3816	991	931	0	26
3819	991	931	0	25
3822	991	931	0	27
3825	991	931	0	27
3828	991	931	0	27
3831	991	931	0	28
3834	991	931	0	27
3837	991	931	0	27
3840	991	931	0	27
3843	991	931	0	25
3846	991	931	0	25
3849	991	931	0	25
3852	991	931	0	25
3855	991	931	0	25
3858	991	931	0	25
3861	991	931	0	25
3864	991	931	0	25
3867	991	931	0	25
3870	991	931	0	25
3873	991	931	0	26
3876	991	931	0	26
3879	991	931	0	26
3882	991	931	0	25
3885	991	931	0	25
3888	991	931	0	24
3891	991	931	0	26
3894	991	931	0	27
3897	991	931	0	26
3900	991	931	0	26
3903	991	931	0	26
3906	991	931	0	25
3909	991	931	0	25
3912	991	931	0	26
3915	991	931	0	26
3918	991	931	0	26
3921	991	931	0	28
3924	991	931	0	29
3927	991	931	0	28
3930	991	931	0	27
3933	991	932	0	28
3936	991	932	0	27
3939	991	932	0	28
3942	991	932	0	27
3945	991	932	0	27
3948	991	931	0	26
3951	991	931	0	26
3954	991	931	0	26
3957	990	931	0	28
3960	990	931	0	27
3963	991	931	0	27
3966	992	931	0	25
3969	991	931	0	25
3972	991	931	0	26
3975	992	931	0	23
3978	991	931	0	24
3981	992	931	0	23
3984	993	930	0	24
3987	992	931	0	26
3990	992	931	0	24
3993	992	931	0	26
3996	992	931	0	28
3999	991	931	0	29
4002	992	931	0	27
4005	991	931	0	30
4008	991	931	0	28
4011	992	930	0	28
4014	992	931	0	30
4017	992	931	0	29
4020	993	931	0	27
4023	992	931	0	29
4026	992	931	0	30
4029	992	931	0	28
4032	992	931	0	27
4035	993	931	0	26
4038	992	931	0	25
4041	992	931	0	26
4044	992	931	0	29
4047	992	931	0	28
4050	992	931	0	28
4053	992	931	0	26
4056	992	931	0	25
4059	992	931	0	26
4062	992	931	0	27
4065	992	931	0	26
4068	993	930	0	28
4071	993	930	0	25
4074	993	930	0	24
4077	993	930	0	24
4080	993	930	0	23
4083	993	930	0	23
4086	993	930	0	22
4089	993	930	0	23
4092	993	930	0	23
4095	993	930	0	23
4098	993	930	0	24
4101	993	930	0	24
4104	993	930	0	24
4107	993	930	0	24
4110	993	930	0	24
4113	993	930	0	25
4116	993	930	0	26
4119	992	930	0	26
4122	993	930	0	26
4125	993	930	0	25
4128	993	930	0	26
4131	993	930	0	26
4134	993	930	0	25
4137	993	930	0	25
4140	992	930	0	24
4143	993	930	0	25
4146	992	930	0	25
4149	992	930	0	24
4152	992	930	0	25
4155	992	930	0	25
4158	992	930	0	25
4161	991	931	0	25
4164	991	931	0	24
4167	991	931	0	24
4170	991	931	0	25
4173	991	931	0	25
4176	991	931	0	24
4179	991	931	0	24
4182	991	931	0	24
4185	991	931	0	25
4188	991	931	0	25
4191	991	931	0	26
4194	991	931	0	25
4197	991	931	0	25
4200	991	931	0	24
4203	991	931	0	24
4206	991	931	0	25
4209	991	931	0	25
4212	991	931	0	24
4215	991	931	0	25
4218	991	931	0	25
4221	991	931	0	25
4224	991	931	0	25
4227	991	931	0	25
4230	991	931	0	25
4233	991	931	0	25
4236	991	931	0	25
4239	991	931	0	25
4242	991	931	0	26
4245	991	931	0	25
4248	991	931	0	24
4251	991	931	0	25
4254	991	931	0	26
4257	991	931	0	25
4260	991	931	0	26
4263	991	931	0	26
4266	991	931	0	26
4269	991	931	0	26
4272	991	931	0	26
4275	991	931	0	25
4278	991	931	0	26
4281	991	931	0	26
4284	991	931	0	25
4287	991	931	0	26
4290	991	931	0	26
4293	991	931	0	25
4296	991	931	0	25
4299	991	931	0	25
4302	991	931	0	26
4305	991	931	0	26
4308	991	931	0	26
4311	991	931	0	25
4314	991	931	0	25
4317	991	931	0	25
4320	991	931	0	25
4323	991	931	0	24
4326	991	931	0	26
4329	991	931	0	25
4332	991	931	0	26
4335	991	931	0	26
4338	991	931	0	26
4341	991	931	0	26
4344	991	931	0	24
4347	991	931	0	24
4350	991	931	0	24
4353	991	931	0	24
4356	992	930	0	25
4359	992	931	0	23
4362	991	931	0	25
4365	991	931	0	24
4368	991	931	0	23
4371	991	931	0	25
4374	991	931	0	26
4377	992	931	0	25
4380	991	931	0	24
4383	991	931	0	25
4386	991	931	0	25
4389	991	931	0	26
4392	992	931	0	25
4395	992	931	0	26
4398	991	931	0	27
4401	991	931	0	25
4404	991	931	0	27
4407	991	931	0	27
4410	991	931	0	26
4413	991	931	0	26
4416	991	931	0	26
4419	991	931	0	25
4422	991	931	0	24
4425	991	931	0	25
4428	991	931	0	27
4431	991	931	0	25
4434	991	931	0	24
4437	991	931	0	27
4440	991	931	0	27
4443	991	931	0	27
4446	991	931	0	26
4449	991	931	0	25
4452	991	931	0	28
4455	991	931	0	27
4458	991	931	0	25
4461	991	931	0	25
4464	991	931	0	27
4467	991	931	0	27
4470	991	931	0	28
4473	992	931	0	27
4476	991	931	0	26
4479	992	931	0	27
4482	992	931	0	29
4485	992	931	0	27
4488	992	931	0	26
4491	992	931	0	26
4494	992	931	0	27
4497	992	931	0	27
4500	992	931	0	25
4503	992	931	0	25
4506	993	932	0	25
4509	993	932	0	23
4512	993	933	0	24
4515	993	933	0	23
4518	994	933	0	23
4521	994	933	0	24
4524	993	934	0	23
4527	993	934	0	24
4530	993	934	0	23
4533	993	934	0	23
4536	993	934	0	23
4539	994	934	0	23
4542	994	934	0	21
4545	995	934	0	20
4548	994	934	0	22
4551	994	934	0	21
4554	995	934	0	20
4557	994	935	0	21
4560	995	935	0	19
4563	995	935	0	19
4566	995	936	0	20
4569	995	936	0	20
4572	996	936	0	22
4575	995	936	0	21
4578	996	937	0	23
4581	996	937	0	22
4584	996	937	0	21
4587	996	938	0	20
4590	995	938	0	21
4593	995	938	0	20
4596	995	938	0	20
4599	996	938	0	19
4602	995	938	0	18
4605	996	938	0	18
4608	996	938	0	19
4611	996	938	0	19
4614	996	937	0	19
4617	996	937	0	19
4620	996	937	0	18
4623	996	937	0	19
4626	996	937	0	21
4629	996	937	0	21
4632	996	937	0	22
4635	996	937	0	22
4638	997	937	0	23
4641	997	936	0	22
4644	996	937	0	23
4647	996	937	0	24
4650	996	937	0	23
4653	996	937	0	23
4656	996	937	0	24
4659	996	937	0	23
4662	996	937	0	23
4665	996	937	0	23
4668	997	936	0	23
4671	996	936	0	22
4674	996	937	0	21
4677	996	937	0	21
4680	997	937	0	21
4683	997	937	0	20
4686	997	937	0	21
4689	997	937	0	20
4692	996	938	0	19
4695	996	938	0	20
4698	995	938	0	22
4701	996	938	0	22
4704	996	938	0	20
4707	997	938	0	21
4710	997	938	0	20
4713	997	938	0	20
4716	997	938	0	20
4719	996	938	0	20
4722	996	938	0	19
4725	997	938	0	19
4728	997	938	0	19
4731	996	938	0	19
4734	996	939	0	18
4737	996	939	0	20
4740	996	938	0	19
4743	996	938	0	19
4746	996	938	0	20
4749	996	938	0	19
4752	996	938	0	20
4755	996	938	0	20
4758	996	938	0	19
4761	997	938	0	19
4764	997	938	0	18
4767	997	938	0	18
4770	997	938	0	18
4773	997	938	0	18
4776	997	938	0	19
4779	997	938	0	18
4782	997	938	0	18
4785	997	938	0	18
4788	997	938	0	18
4791	996	938	0	18
4794	996	939	0	18
4797	996	939	0	19
4800	996	939	0	20
4803	997	939	0	19
4806	997	939	0	16
4809	997	940	0	16
4812	997	939	0	16
4815	997	939	0	16
4818	997	939	0	16
4821	997	939	0	16
4824	997	939	0	16
4827	997	940	0	16
4830	999	939	0	16
4833	998	939	0	16
4836	998	939	0	17
4839	997	939	0	18
4842	998	939	0	17
4845	998	939	0	18
4848	997	939	0	18
4851	997	939	0	19
4854	998	939	0	19
4857	998	939	0	18
4860	998	939	0	18
4863	998	939	0	19
4866	998	939	0	19
4869	998	939	0	19
4872	998	939	0	18
4875	998	939	0	17
4878	998	939	0	17
4881	998	939	0	17
4884	998	939	0	16
4887	998	939	0	18
4890	998	939	0	17
4893	998	939	0	17
4896	998	939	0	17
4899	998	939	0	17
4902	997	939	0	18
4905	997	940	0	18
4908	997	940	0	17
4911	997	940	0	18
4914	998	939	0	17
4917	998	939	0	17
4920	998	939	0	17
4923	998	939	0	17
4926	998	939	0	18
4929	998	939	0	17
4932	998	939	0	19
4935	998	939	0	18
4938	997	939	0	18
4941	997	939	0	18
4944	997	939	0	18
4947	997	939	0	17
4950	997	939	0	18
4953	998	939	0	16
4956	998	939	0	17
4959	997	940	0	18
4962	997	940	0	18
4965	997	940	0	18
4968	998	939	0	18
4971	998	939	0	17
4974	998	939	0	17
4977	999	939	0	17
4980	998	939	0	17
4983	998	939	0	17
4986	998	939	0	18
4989	998	939	0	17
4992	998	939	0	17
4995	998	939	0	17
4998	998	939	0	18
5001	998	939	0	18
5004	998	939	0	18
5007	998	939	0	18
5010	998	939	0	18
5013	998	939	0	18
5016	998	939	0	18
5019	998	939	0	18
5022	998	939	0	18
5025	998	939	0	18
5028	998	939	0	18
5031	998	939	0	18
5034	998	939	0	18
5037	998	939	0	18
5040	998	939	0	18
5043	998	939	0	17
5046	998	939	0	18
5049	998	939	0	18
5052	998	939	0	18
5055	997	939	0	18
5058	997	939	0	19
5061	997	940	0	20
5064	997	940	0	19
5067	998	939	0	18
5070	997	940	0	19
5073	998	939	0	18
5076	998	939	0	17
5079	998	939	0	18
5082	998	939	0	18
5085	998	939	0	18
5088	998	939	0	17
5091	998	939	0	18
5094	998	939	0	17
5097	998	939	0	18
5100	998	939	0	17
5103	998	939	0	17
5106	998	939	0	17
5109	998	939	0	18
5112	997	939	0	18
5115	997	939	0	18
5118	997	939	0	18
5121	997	939	0	18
5124	997	939	0	18
5127	997	939	0	18
5130	997	939	0	18
5133	997	939	0	17
5136	997	939	0	18
5139	997	939	0	18
5142	997	939	0	18
5145	997	939	0	18
5148	997	939	0	18
5151	997	939	0	18
5154	997	939	0	19
5157	997	939	0	18
5160	997	939	0	18
5163	997	939	0	18
5166	997	939	0	18
5169	997	939	0	19
5172	997	939	0	19
5175	997	939	0	19
5178	997	939	0	18
5181	997	939	0	18
5184	997	939	0	18
5187	997	939	0	18
5190	997	939	0	18
5193	997	939	0	19
5196	997	939	0	18
5199	997	939	0	18
5202	997	939	0	18
5205	997	939	0	18
5208	997	939	0	18
5211	997	939	0	18
5214	997	939	0	18
5217	997	939	0	18
5220	997	939	0	19
5223	997	939	0	19
5226	997	939	0	19
5229	997	939	0	18
5232	997	939	0	18
5235	997	939	0	18
5238	997	939	0	19
5241	997	939	0	20
5244	997	939	0	19
5247	997	939	0	19
5250	997	939	0	19
5253	997	939	0	19
5256	997	939	0	19
5259	997	939	0	18
5262	997	939	0	18
5265	997	939	0	18
5268	997	939	0	18
5271	997	939	0	18
5274	997	939	0	18
5277	997	939	0	18
5280	997	939	0	18
5283	997	939	0	19
5286	997	939	0	19
5289	997	939	0	19
5292	997	939	0	19
5295	997	939	0	19
5298	997	939	0	19
5301	997	939	0	19
5304	997	939	0	19
5307	997	939	0	19
5310	997	939	0	19
5313	997	939	0	19
5316	997	939	0	19
5319	997	939	0	19
5322	997	939	0	19
5325	997	939	0	19
5328	997	939	0	19
5331	997	939	0	19
5334	997	939	0	19
5337	997	939	0	19
5340	997	939	0	19
5343	997	939	0	19
5346	997	939	0	19
5349	997	939	0	19
5352	997	939	0	19
5355	997	939	0	19
5358	997	939	0	19
5361	997	939	0	19
5364	997	939	0	20
5367	997	939	0	19
5370	997	939	0	19
5373	997	939	0	20
5376	997	939	0	19
5379	997	939	0	19
5382	997	939	0	20
5385	997	939	0	19
5388	997	939	0	20
5391	997	939	0	21
5394	997	939	0	20
5397	997	939	0	19
5400	997	940	0	18
5403	997	940	0	18
5406	997	940	0	19
5409	997	939	0	19
5412	997	939	0	19
5415	997	940	0	19
5418	998	939	0	17
5421	997	940	0	17
5424	997	940	0	18
5427	997	940	0	18
5430	997	940	0	18
5433	997	939	0	18
5436	997	939	0	21
5439	997	939	0	16
5442	997	941	0	15
5445	997	941	0	13
5448	997	942	0	12
5451	996	942	0	13
5454	997	942	0	12
5457	997	942	0	12
5460	996	943	0	11
5463	997	943	0	10
5466	996	943	0	11
5469	996	942	0	11
5472	997	943	0	11
5475	997	943	0	10
5478	997	943	0	11
5481	997	942	0	12
5484	998	942	0	12
5487	998	942	0	12
5490	997	942	0	12
5493	997	942	0	11
5496	997	942	0	11
5499	997	942	0	12
5502	998	942	0	13
5505	998	942	0	13
5508	998	941	0	13
5511	998	942	0	13
5514	997	941	0	14
5517	998	942	0	15
5520	998	942	0	14
5523	998	942	0	13
5526	997	942	0	13
5529	997	942	0	13
5532	997	942	0	12
5535	997	942	0	12
5538	997	942	0	12
5541	998	942	0	11
5544	997	942	0	12
5547	998	942	0	13
5550	998	943	0	12
5553	998	943	0	13
5556	998	943	0	12
5559	998	943	0	12
5562	998	943	0	13
5565	998	942	0	13
5568	998	942	0	13
5571	998	942	0	13
5574	998	942	0	13
5577	997	942	0	13
5580	998	942	0	13
5583	998	942	0	12
5586	997	942	0	12
5589	997	942	0	13
5592	997	942	0	13
5595	998	942	0	13
5598	997	942	0	13
5601	998	942	0	14
5604	998	942	0	13
5607	997	943	0	12
5610	998	943	0	10
5613	998	943	0	11
5616	998	943	0	10
5619	998	943	0	12
5622	997	943	0	12
5625	997	943	0	13
5628	997	943	0	13
5631	996	943	0	12
5634	997	943	0	11
5637	997	943	0	13
5640	998	942	0	13
5643	997	942	0	13
5646	997	942	0	13
5649	997	942	0	13
5652	997	942	0	14
5655	997	942	0	14
5658	997	942	0	13
5661	998	942	0	14
5664	997	942	0	14
5667	997	943	0	14
5670	997	943	0	12
5673	997	943	0	13
5676	997	943	0	15
5679	998	942	0	17
5682	998	942	0	17
5685	997	942	0	15
5688	997	943	0	17
5691	997	944	0	14
5694	997	943	0	13
5697	998	944	0	13
5700	998	944	0	12
5703	998	943	0	12
5706	998	943	0	13
5709	997	942	0	16
5712	997	942	0	15
5715	998	942	0	15
5718	998	942	0	15
5721	998	942	0	16
5724	998	942	0	15
5727	998	942	0	15
5730	998	943	0	14
5733	998	943	0	14
5736	999	942	0	12
5739	999	942	0	14
5742	999	942	0	14
5745	999	942	0	14
5748	998	942	0	13
5751	998	942	0	13
5754	998	941	0	13
5757	999	941	0	13
5760	999	941	0	14
5763	998	941	0	14
5766	998	941	0	15
5769	998	941	0	15
5772	999	941	0	15
5775	998	941	0	15
5778	998	941	0	15
5781	999	941	0	16
5784	998	941	0	15
5787	998	941	0	16
5790	998	941	0	15
5793	999	941	0	15
5796	999	940	0	15
5799	998	941	0	14
5802	998	941	0	14
5805	998	941	0	13
5808	998	941	0	14
5811	999	941	0	14
5814	998	941	0	14
5817	999	941	0	14
5820	999	941	0	13
5823	999	941	0	13
5826	999	941	0	13
5829	999	941	0	14
5832	998	941	0	14
5835	998	941	0	13
5838	999	941	0	14
5841	998	941	0	13
5844	998	941	0	13
5847	998	941	0	13
5850	998	941	0	13
5853	998	941	0	14
5856	999	941	0	14
5859	999	941	0	15
5862	999	941	0	15
5865	999	941	0	15
5868	999	941	0	14
5871	998	941	0	13
5874	998	941	0	13
5877	998	941	0	13
5880	998	941	0	13
5883	998	941	0	12
5886	998	941	0	13
5889	998	941	0	12
5892	998	941	0	12
5895	998	941	0	12
5898	998	941	0	12
5901	998	941	0	12
5904	998	941	0	11
5907	998	941	0	12
5910	998	941	0	13
5913	998	941	0	13
5916	998	941	0	13
5919	998	941	0	13
5922	998	941	0	13
5925	998	941	0	12
5928	998	941	0	12
5931	998	941	0	13
5934	998	941	0	11
5937	998	941	0	12
5940	998	941	0	12
5943	998	941	0	12
5946	998	941	0	12
5949	998	941	0	12
5952	998	941	0	13
5955	998	941	0	12
5958	998	941	0	12
5961	998	941	0	12
5964	998	941	0	13
5967	998	941	0	12
5970	998	941	0	12
5973	998	941	0	12
5976	998	941	0	13
5979	998	941	0	12
5982	998	941	0	13
5985	998	941	0	13
5988	998	941	0	12
5991	998	941	0	12
5994	998	941	0	12
5997	998	941	0	12
[truncated: 990 more rows]
