# Supplementary material for: Markerless tracking of an entire honey bee colony
Source: Nat Commun. 2021 Mar 19;12:1733. doi: 10.1038/s41467-021-21769-1 (PMC7979864; doi:10.1038/s41467-021-21769-1)
Supplement: Supplementary file 4 — Description of Additional Supplementary Files [file 41467_2021_21769_MOESM4_ESM.zip › raw_source/fig_5_sup_fig_21_22/S1_trajectories/000521.txt]

0	1856	1290	0	266
3	1856	1290	0	267
6	1856	1290	0	267
9	1855	1291	0	268
12	1852	1290	0	265
15	1854	1290	0	259
18	1854	1289	0	255
21	1854	1288	0	255
24	1855	1288	0	258
27	1855	1288	0	258
30	1854	1289	0	259
33	1854	1289	0	255
36	1854	1288	0	250
39	1856	1287	0	255
42	1855	1289	0	260
45	1856	1290	0	267
48	1856	1291	0	268
51	1854	1292	0	267
54	1852	1292	0	269
57	1852	1291	0	273
60	1852	1290	0	276
63	1852	1289	0	275
66	1852	1287	0	275
69	1853	1286	0	275
72	1851	1284	0	277
75	1850	1282	0	275
78	1850	1282	0	275
81	1851	1282	0	274
84	1851	1281	0	274
87	1852	1279	0	276
90	1851	1279	0	276
93	1851	1279	0	275
96	1851	1278	0	275
99	1851	1279	0	275
102	1850	1278	0	276
105	1850	1278	0	275
108	1849	1279	0	277
111	1851	1282	0	281
114	1852	1283	0	285
117	1852	1284	0	291
120	1852	1285	0	298
123	1851	1285	0	300
126	1851	1283	0	309
129	1852	1281	0	313
132	1847	1280	0	318
135	1850	1279	0	315
138	1850	1279	0	316
141	1850	1281	0	317
144	1848	1281	0	317
147	1849	1282	0	319
150	1852	1286	0	317
153	1852	1288	0	317
156	1851	1288	0	310
159	1850	1288	0	303
162	1849	1289	0	298
165	1849	1289	0	296
168	1849	1289	0	296
171	1851	1289	0	294
174	1852	1289	0	293
177	1851	1285	0	291
180	1849	1285	0	290
183	1850	1285	0	287
186	1852	1284	0	279
189	1851	1284	0	277
192	1851	1284	0	275
195	1850	1283	0	273
198	1849	1283	0	273
201	1849	1284	0	273
210	1850	1285	0	267
213	1850	1286	0	269
216	1850	1288	0	268
219	1849	1291	0	263
222	1849	1293	0	266
225	1849	1291	0	268
228	1849	1290	0	268
231	1849	1290	0	266
234	1849	1289	0	261
237	1848	1289	0	258
240	1849	1286	0	260
243	1848	1285	0	259
246	1848	1285	0	259
249	1847	1288	0	262
252	1846	1286	0	266
255	1847	1285	0	264
258	1847	1284	0	267
261	1847	1282	0	269
264	1847	1281	0	268
267	1850	1279	0	272
270	1852	1280	0	274
273	1851	1284	0	276
276	1850	1284	0	276
279	1850	1285	0	280
282	1849	1285	0	279
285	1848	1285	0	277
288	1848	1287	0	278
291	1848	1287	0	279
294	1846	1287	0	276
297	1844	1289	0	276
300	1845	1289	0	277
303	1845	1289	0	278
306	1845	1289	0	277
309	1845	1288	0	274
312	1845	1289	0	279
315	1846	1289	0	279
318	1845	1289	0	276
321	1843	1289	0	273
324	1842	1289	0	271
327	1843	1289	0	272
330	1843	1289	0	274
333	1843	1289	0	272
336	1843	1288	0	276
339	1844	1289	0	278
342	1844	1289	0	276
345	1844	1288	0	274
348	1844	1285	0	273
351	1844	1285	0	274
354	1845	1290	0	276
357	1846	1291	0	274
360	1847	1290	0	270
363	1845	1289	0	268
366	1843	1289	0	269
369	1842	1287	0	266
372	1841	1284	0	267
375	1842	1285	0	268
378	1841	1285	0	264
381	1840	1283	0	259
384	1840	1283	0	258
387	1839	1282	0	261
390	1840	1281	0	261
393	1841	1278	0	262
396	1841	1278	0	261
399	1842	1276	0	264
402	1843	1275	0	266
405	1843	1274	0	263
408	1843	1273	0	263
411	1844	1272	0	264
414	1844	1272	0	266
417	1844	1271	0	268
420	1844	1271	0	267
423	1845	1270	0	266
426	1845	1271	0	265
429	1846	1271	0	266
432	1845	1270	0	267
435	1845	1270	0	265
438	1845	1269	0	265
441	1847	1269	0	260
444	1847	1267	0	262
447	1847	1267	0	261
450	1848	1267	0	262
453	1849	1268	0	262
456	1848	1267	0	262
459	1848	1266	0	264
462	1847	1266	0	261
465	1848	1267	0	261
468	1848	1267	0	260
471	1847	1267	0	260
474	1847	1266	0	260
477	1847	1266	0	263
480	1847	1266	0	263
483	1847	1266	0	263
486	1848	1267	0	265
489	1848	1268	0	265
492	1849	1269	0	267
495	1849	1272	0	270
498	1850	1274	0	270
501	1850	1275	0	267
504	1849	1273	0	270
507	1849	1271	0	272
510	1848	1270	0	273
513	1848	1269	0	268
516	1848	1269	0	271
519	1847	1269	0	272
522	1848	1269	0	272
525	1848	1269	0	272
528	1848	1268	0	273
531	1849	1269	0	272
534	1849	1268	0	273
537	1849	1267	0	275
540	1849	1267	0	279
543	1849	1267	0	278
546	1849	1267	0	277
549	1848	1266	0	272
552	1848	1266	0	271
555	1848	1266	0	270
558	1848	1266	0	273
561	1848	1266	0	273
564	1848	1267	0	273
567	1848	1267	0	272
570	1848	1268	0	272
573	1847	1271	0	270
576	1847	1276	0	264
579	1846	1277	0	260
582	1847	1280	0	252
585	1845	1282	0	247
588	1844	1284	0	238
591	1842	1286	0	235
594	1840	1286	0	235
597	1843	1287	0	247
600	1839	1289	0	243
603	1836	1288	0	223
606	1835	1288	0	232
609	1834	1287	0	231
615	1834	1290	0	221
618	1837	1292	0	214
621	1835	1296	0	213
624	1836	1297	0	212
627	1837	1296	0	202
630	1838	1296	0	197
633	1840	1296	0	193
636	1842	1296	0	194
639	1842	1296	0	191
642	1845	1293	0	183
645	1844	1293	0	182
648	1844	1293	0	178
651	1842	1293	0	180
654	1840	1295	0	192
657	1836	1295	0	200
660	1834	1294	0	208
663	1835	1292	0	207
666	1832	1292	0	210
669	1831	1290	0	216
672	1833	1288	0	209
675	1834	1288	0	204
678	1836	1289	0	197
681	1836	1289	0	193
684	1836	1290	0	192
687	1838	1293	0	195
690	1839	1294	0	193
693	1841	1296	0	194
696	1843	1295	0	191
699	1843	1295	0	187
702	1843	1295	0	189
705	1844	1294	0	191
708	1844	1294	0	189
711	1844	1293	0	188
714	1845	1292	0	187
717	1845	1292	0	188
720	1845	1291	0	192
723	1845	1290	0	191
726	1845	1289	0	190
729	1845	1289	0	188
732	1846	1289	0	188
735	1848	1290	0	186
738	1848	1290	0	186
741	1848	1290	0	185
744	1848	1291	0	185
747	1849	1290	0	183
750	1850	1289	0	184
753	1848	1287	0	187
756	1845	1288	0	191
759	1845	1289	0	192
762	1846	1290	0	193
765	1846	1291	0	188
768	1848	1291	0	188
771	1849	1291	0	188
774	1851	1291	0	186
777	1852	1291	0	188
780	1852	1290	0	186
783	1852	1291	0	186
786	1851	1291	0	186
789	1851	1290	0	183
792	1851	1290	0	184
795	1851	1290	0	188
798	1851	1290	0	186
801	1851	1290	0	185
804	1851	1290	0	184
807	1851	1291	0	180
810	1852	1290	0	180
813	1852	1291	0	180
816	1851	1291	0	181
819	1851	1291	0	181
822	1851	1291	0	182
825	1852	1291	0	182
828	1852	1291	0	182
831	1852	1291	0	182
834	1852	1291	0	182
837	1852	1291	0	181
840	1852	1291	0	181
843	1852	1291	0	181
846	1852	1291	0	181
849	1852	1291	0	182
852	1852	1291	0	183
855	1852	1291	0	182
858	1852	1291	0	184
861	1852	1291	0	184
864	1851	1291	0	185
867	1851	1291	0	184
870	1852	1291	0	184
873	1852	1291	0	184
876	1852	1291	0	185
879	1851	1292	0	185
882	1850	1291	0	186
885	1847	1291	0	191
888	1844	1291	0	190
891	1843	1294	0	195
894	1842	1295	0	204
897	1843	1297	0	213
900	1842	1294	0	214
903	1841	1292	0	223
906	1843	1289	0	233
909	1844	1288	0	245
912	1844	1289	0	243
915	1844	1288	0	236
918	1844	1286	0	236
921	1844	1286	0	232
924	1844	1286	0	230
927	1843	1288	0	231
930	1842	1290	0	234
933	1839	1291	0	233
936	1838	1292	0	240
939	1839	1292	0	238
942	1839	1292	0	235
945	1838	1292	0	234
948	1840	1292	0	228
951	1839	1291	0	229
954	1839	1289	0	224
957	1838	1290	0	222
960	1837	1290	0	227
963	1837	1292	0	236
966	1836	1293	0	235
969	1835	1292	0	235
972	1833	1294	0	229
975	1832	1295	0	230
978	1832	1293	0	229
981	1831	1291	0	223
984	1831	1290	0	226
987	1831	1290	0	225
990	1831	1290	0	225
993	1831	1289	0	221
996	1831	1289	0	219
999	1832	1288	0	220
1002	1832	1288	0	221
1005	1831	1288	0	225
1008	1830	1289	0	220
1011	1832	1289	0	222
1014	1832	1289	0	229
1017	1832	1289	0	230
1020	1832	1291	0	228
1023	1833	1290	0	228
1026	1834	1291	0	249
1029	1834	1291	0	255
1032	1835	1290	0	260
1035	1834	1291	0	257
1038	1835	1292	0	254
1041	1835	1291	0	248
1044	1835	1291	0	246
1047	1836	1290	0	241
1050	1836	1290	0	236
1053	1836	1289	0	227
1056	1836	1288	0	226
1059	1838	1288	0	223
1062	1841	1287	0	221
1065	1842	1286	0	216
1068	1843	1286	0	222
1071	1843	1285	0	226
1074	1844	1284	0	224
1077	1847	1282	0	222
1080	1847	1282	0	223
1083	1847	1280	0	223
1086	1848	1280	0	222
1089	1848	1279	0	223
1092	1848	1279	0	220
1095	1848	1279	0	221
1098	1848	1279	0	219
1101	1847	1278	0	220
1104	1847	1278	0	220
1107	1848	1278	0	217
1110	1848	1278	0	221
1113	1848	1277	0	219
1116	1847	1277	0	216
1119	1847	1276	0	218
1122	1847	1276	0	219
1125	1849	1276	0	217
1128	1849	1276	0	214
1131	1849	1275	0	212
1134	1850	1274	0	215
1137	1850	1274	0	217
1140	1850	1273	0	218
1143	1851	1273	0	215
1146	1852	1272	0	215
1149	1852	1271	0	216
1152	1852	1271	0	214
1155	1851	1272	0	215
1158	1851	1272	0	217
1161	1851	1272	0	218
1164	1850	1273	0	220
1167	1850	1274	0	217
1170	1848	1275	0	216
1173	1847	1275	0	216
1176	1841	1279	0	216
1179	1841	1282	0	226
1182	1842	1282	0	238
1185	1842	1281	0	246
1188	1842	1281	0	248
1191	1842	1279	0	252
1194	1842	1276	0	258
1197	1842	1276	0	259
1200	1844	1274	0	263
1203	1843	1274	0	269
1206	1841	1272	0	273
1209	1840	1270	0	279
1212	1839	1270	0	282
1215	1839	1267	0	288
1218	1837	1263	0	290
1221	1836	1261	0	290
1224	1836	1262	0	294
1227	1835	1264	0	293
1230	1835	1263	0	291
1233	1836	1264	0	285
1236	1838	1267	0	287
1239	1836	1265	0	290
1242	1836	1263	0	292
1245	1834	1263	0	293
1248	1834	1262	0	295
1251	1833	1261	0	292
1254	1832	1260	0	289
1257	1833	1261	0	286
1260	1832	1262	0	284
1263	1831	1260	0	283
1266	1830	1260	0	282
1269	1830	1259	0	281
1272	1829	1259	0	282
1275	1827	1259	0	289
1278	1827	1258	0	290
1281	1827	1257	0	292
1284	1827	1257	0	293
1287	1827	1258	0	289
1290	1827	1258	0	287
1293	1827	1259	0	292
1296	1826	1260	0	292
1299	1825	1263	0	294
1302	1825	1262	0	289
1305	1825	1261	0	290
1308	1824	1261	0	286
1311	1824	1259	0	286
1314	1825	1258	0	288
1317	1825	1258	0	291
1320	1825	1257	0	293
1323	1827	1256	0	301
1326	1827	1257	0	306
1329	1829	1257	0	307
1332	1832	1256	0	298
1335	1835	1255	0	297
1338	1836	1257	0	291
1341	1837	1257	0	287
1344	1837	1259	0	290
1347	1837	1260	0	293
1350	1833	1260	0	293
1353	1832	1259	0	296
1356	1831	1259	0	298
1359	1832	1258	0	295
1362	1833	1257	0	293
1365	1832	1256	0	294
1368	1832	1254	0	292
1371	1832	1252	0	291
1374	1832	1251	0	288
1377	1830	1248	0	286
1380	1829	1246	0	289
1383	1829	1245	0	294
1386	1828	1244	0	298
1389	1828	1242	0	299
1392	1828	1241	0	303
1395	1828	1239	0	305
1398	1827	1240	0	308
1401	1826	1241	0	307
1404	1824	1241	0	307
1407	1823	1242	0	308
1410	1824	1243	0	311
1413	1825	1244	0	316
1416	1826	1244	0	317
1419	1826	1244	0	318
1422	1826	1245	0	320
1425	1826	1245	0	317
1428	1826	1245	0	314
1431	1825	1245	0	311
1434	1825	1245	0	313
1437	1827	1242	0	313
1440	1829	1240	0	320
1443	1829	1240	0	323
1446	1831	1239	0	320
1449	1832	1234	0	323
1452	1833	1233	0	324
1455	1832	1236	0	328
1458	1833	1237	0	329
1461	1835	1238	0	324
1464	1835	1239	0	324
1467	1836	1238	0	322
1470	1835	1238	0	317
1473	1837	1233	0	326
1476	1836	1234	0	328
1479	1837	1235	0	327
1482	1839	1236	0	330
1485	1839	1235	0	331
1488	1838	1235	0	328
1491	1838	1235	0	329
1494	1838	1238	0	325
1497	1838	1238	0	325
1500	1838	1239	0	322
1503	1838	1233	0	329
1506	1838	1233	0	329
1509	1838	1232	0	328
1512	1837	1231	0	328
1515	1838	1232	0	328
1518	1838	1232	0	327
1521	1838	1232	0	328
1524	1837	1232	0	328
1527	1837	1232	0	329
1530	1837	1231	0	331
1533	1837	1230	0	334
1536	1837	1229	0	338
1539	1837	1228	0	348
1542	1833	1231	0	350
1545	1833	1231	0	352
1548	1833	1232	0	351
1551	1832	1232	0	349
1554	1831	1232	0	350
1557	1831	1232	0	350
1560	1831	1232	0	349
1563	1830	1232	0	349
1566	1830	1232	0	350
1569	1830	1232	0	352
1572	1830	1232	0	353
1575	1829	1231	0	354
1578	1827	1232	0	356
1581	1826	1233	0	0
1584	1826	1234	0	3
1587	1826	1234	0	5
1590	1830	1231	0	11
1593	1832	1231	0	15
1596	1831	1232	0	17
1599	1829	1233	0	19
1602	1828	1238	0	22
1605	1826	1240	0	29
1608	1824	1240	0	25
1611	1821	1240	0	25
1614	1818	1243	0	28
1617	1815	1245	0	25
1620	1814	1246	0	31
1623	1813	1247	0	35
1626	1811	1248	0	37
1629	1809	1249	0	36
1632	1809	1249	0	34
1635	1807	1248	0	24
1638	1806	1249	0	26
1641	1806	1249	0	23
1644	1805	1250	0	26
1647	1804	1249	0	32
1650	1803	1249	0	35
1653	1802	1252	0	34
1656	1800	1253	0	38
1659	1798	1254	0	47
1662	1796	1255	0	50
1665	1796	1256	0	54
1668	1796	1259	0	50
1671	1797	1261	0	52
1674	1795	1262	0	50
1677	1796	1263	0	50
1680	1796	1263	0	45
1683	1794	1263	0	49
1686	1793	1266	0	50
1689	1790	1268	0	55
1692	1787	1268	0	53
1695	1784	1269	0	63
1698	1784	1270	0	62
1701	1785	1272	0	58
1704	1786	1271	0	57
1707	1791	1269	0	63
1710	1790	1268	0	62
1713	1790	1265	0	61
1716	1790	1264	0	56
1719	1792	1261	0	51
1722	1793	1261	0	49
1725	1794	1260	0	46
1728	1794	1261	0	44
1731	1795	1263	0	47
1734	1797	1263	0	50
1737	1800	1263	0	51
1740	1801	1263	0	54
1743	1801	1262	0	51
1746	1804	1261	0	49
1749	1806	1260	0	56
1752	1805	1256	0	63
1755	1804	1255	0	73
1758	1801	1254	0	86
1761	1796	1254	0	95
1764	1795	1253	0	105
1767	1796	1253	0	115
1770	1797	1254	0	118
1773	1797	1257	0	118
1776	1797	1258	0	125
1779	1800	1258	0	123
1782	1801	1257	0	124
1785	1803	1256	0	126
1788	1802	1255	0	127
1791	1801	1254	0	133
1794	1799	1253	0	139
1797	1799	1255	0	139
1800	1803	1255	0	139
1803	1803	1257	0	130
1806	1804	1260	0	129
1809	1806	1262	0	132
1812	1808	1262	0	130
1815	1811	1262	0	126
1818	1811	1264	0	124
1821	1811	1266	0	128
1824	1811	1265	0	124
1827	1812	1265	0	121
1830	1812	1264	0	133
1833	1813	1264	0	139
1836	1815	1265	0	136
1839	1815	1265	0	137
1842	1816	1265	0	135
1845	1819	1266	0	138
1848	1820	1267	0	137
1851	1820	1268	0	138
1854	1823	1269	0	131
1857	1825	1272	0	137
1860	1825	1271	0	142
1863	1824	1270	0	154
1866	1824	1268	0	156
1869	1824	1268	0	153
1872	1825	1267	0	152
1875	1826	1267	0	154
1878	1825	1269	0	155
1881	1824	1268	0	154
1884	1821	1264	0	334
1887	1821	1266	0	336
1890	1822	1267	0	156
1893	1824	1267	0	163
1896	1827	1269	0	161
1899	1829	1270	0	165
1902	1830	1270	0	169
1905	1830	1272	0	168
1908	1831	1271	0	166
1911	1831	1270	0	162
1914	1830	1268	0	166
1917	1830	1270	0	165
1920	1829	1271	0	163
1923	1831	1271	0	166
1926	1828	1268	0	160
1929	1826	1269	0	159
1932	1826	1270	0	146
1935	1825	1275	0	137
1938	1824	1279	0	134
1941	1822	1280	0	130
1944	1821	1283	0	122
1947	1820	1281	0	117
1950	1819	1282	0	112
1953	1818	1284	0	110
1956	1818	1284	0	109
1959	1816	1288	0	107
1962	1817	1288	0	104
1965	1818	1287	0	97
1968	1817	1288	0	93
1971	1815	1288	0	99
1974	1815	1290	0	102
1977	1816	1292	0	102
1980	1816	1293	0	104
1983	1816	1293	0	103
1986	1817	1293	0	105
1989	1815	1294	0	105
1992	1816	1295	0	103
1995	1816	1296	0	103
1998	1816	1297	0	106
2001	1817	1298	0	104
2004	1817	1298	0	104
2007	1817	1298	0	104
2010	1817	1299	0	99
2013	1817	1299	0	101
2016	1817	1301	0	102
2019	1817	1301	0	100
2022	1816	1300	0	102
2025	1816	1301	0	103
2028	1815	1301	0	103
2031	1815	1300	0	105
2034	1814	1300	0	108
2037	1814	1299	0	111
2040	1814	1300	0	112
2043	1813	1299	0	110
2046	1813	1299	0	111
2049	1811	1298	0	111
2052	1809	1295	0	104
2055	1808	1299	0	111
2058	1808	1302	0	109
2061	1807	1302	0	109
2064	1806	1301	0	107
2067	1807	1299	0	101
2070	1806	1300	0	97
2073	1806	1302	0	102
2076	1804	1303	0	99
2079	1802	1303	0	91
2082	1801	1304	0	93
2085	1801	1304	0	90
2088	1800	1303	0	91
2091	1798	1303	0	88
2094	1798	1302	0	81
2097	1798	1298	0	92
2100	1797	1296	0	88
2103	1798	1297	0	83
2106	1800	1292	0	75
2109	1803	1290	0	72
2112	1803	1289	0	60
2115	1804	1287	0	57
2118	1805	1285	0	53
2121	1805	1284	0	52
2124	1806	1284	0	47
2127	1809	1286	0	46
2130	1807	1285	0	49
2136	1810	1286	0	39
2139	1811	1285	0	42
2142	1814	1285	0	37
2145	1815	1285	0	39
2148	1817	1288	0	33
2151	1817	1290	0	35
2154	1817	1291	0	33
2157	1817	1291	0	33
2160	1816	1291	0	31
2163	1814	1290	0	28
2166	1815	1289	0	23
2169	1818	1289	0	22
2172	1820	1289	0	15
2175	1819	1288	0	11
2178	1817	1290	0	15
2181	1817	1289	0	7
2184	1818	1288	0	5
2187	1818	1286	0	11
2190	1820	1288	0	13
2193	1820	1287	0	11
2196	1819	1287	0	11
2199	1819	1287	0	10
2202	1819	1287	0	14
2205	1819	1287	0	14
2208	1819	1287	0	14
2211	1819	1288	0	14
2214	1818	1288	0	16
2217	1818	1287	0	18
2220	1818	1287	0	17
2223	1818	1287	0	15
2226	1818	1287	0	16
2229	1818	1288	0	18
2232	1818	1288	0	19
2235	1818	1287	0	14
2238	1818	1287	0	16
2241	1816	1287	0	16
2244	1816	1287	0	15
2247	1816	1287	0	14
2250	1815	1287	0	15
2253	1814	1288	0	16
2256	1814	1288	0	15
2259	1813	1289	0	14
2262	1816	1289	0	10
2265	1818	1290	0	16
2268	1818	1291	0	15
2271	1818	1290	0	12
2274	1819	1291	0	10
2277	1819	1291	0	9
2280	1819	1291	0	8
2283	1819	1290	0	8
2286	1818	1290	0	7
2289	1818	1290	0	8
2292	1818	1290	0	6
2295	1818	1291	0	6
2298	1818	1290	0	5
2301	1818	1290	0	4
2304	1819	1291	0	4
2307	1819	1291	0	10
2310	1819	1291	0	11
2313	1819	1291	0	8
2316	1818	1292	0	8
2319	1817	1291	0	6
2322	1821	1290	0	4
2325	1823	1290	0	3
2328	1826	1289	0	0
2331	1827	1289	0	1
2334	1828	1289	0	2
2337	1828	1288	0	6
2340	1828	1287	0	8
2343	1829	1286	0	8
2346	1830	1287	0	9
2349	1831	1286	0	8
2352	1831	1285	0	7
2355	1832	1285	0	5
2358	1832	1284	0	5
2361	1832	1284	0	6
2364	1832	1283	0	9
2367	1831	1284	0	11
2370	1831	1284	0	12
2373	1831	1283	0	13
2376	1831	1283	0	13
2379	1831	1282	0	13
2382	1832	1282	0	17
2385	1832	1282	0	17
2388	1832	1283	0	16
2391	1834	1281	0	17
2394	1834	1281	0	18
2397	1834	1281	0	18
2400	1835	1281	0	18
2403	1835	1280	0	18
2406	1836	1280	0	16
2409	1835	1281	0	18
2412	1834	1281	0	16
2415	1834	1282	0	15
2418	1834	1282	0	13
2421	1834	1282	0	11
2424	1834	1282	0	9
2427	1834	1282	0	9
2430	1834	1282	0	9
2433	1834	1282	0	9
2436	1835	1282	0	8
2439	1835	1282	0	5
2442	1835	1282	0	7
2445	1836	1282	0	8
2448	1835	1282	0	10
2451	1835	1282	0	6
2454	1835	1283	0	6
2457	1835	1283	0	3
2460	1835	1283	0	6
2463	1836	1282	0	4
2466	1836	1282	0	6
2469	1835	1283	0	8
2472	1836	1282	0	7
2475	1835	1283	0	8
2478	1836	1282	0	8
2481	1835	1283	0	10
2484	1836	1283	0	10
2487	1836	1282	0	11
2490	1835	1283	0	12
2493	1836	1282	0	9
2496	1836	1283	0	8
2499	1835	1284	0	6
2502	1834	1284	0	3
2505	1833	1285	0	3
2508	1832	1285	0	3
2517	1832	1285	0	1
2523	1832	1285	0	2
2526	1833	1285	0	3
2538	1832	1285	0	3
2556	1832	1285	0	0
2583	1833	1287	0	0
2586	1832	1287	0	359
2589	1833	1287	0	359
2592	1832	1287	0	358
2595	1832	1287	0	359
2598	1832	1287	0	359
2601	1833	1287	0	359
2604	1832	1287	0	359
2607	1833	1287	0	0
2610	1833	1287	0	2
2613	1834	1288	0	2
2616	1832	1290	0	2
2619	1831	1291	0	0
2622	1831	1294	0	0
2625	1830	1294	0	357
2628	1830	1294	0	358
2631	1831	1295	0	359
2634	1831	1295	0	358
2637	1831	1295	0	358
2640	1831	1295	0	358
2643	1831	1294	0	359
2646	1831	1295	0	357
2649	1831	1295	0	354
2652	1831	1295	0	356
2655	1831	1294	0	356
2658	1831	1294	0	358
2661	1830	1292	0	358
2664	1831	1292	0	358
2667	1831	1291	0	359
2670	1831	1291	0	358
2673	1831	1290	0	0
2676	1831	1290	0	0
2679	1831	1289	0	1
2682	1831	1288	0	2
2685	1832	1287	0	7
2688	1832	1287	0	6
2691	1832	1288	0	8
2694	1831	1289	0	6
2697	1832	1289	0	7
2700	1832	1290	0	9
2703	1832	1294	0	4
2706	1832	1296	0	355
2709	1831	1298	0	354
2712	1831	1300	0	351
2715	1831	1300	0	350
2718	1831	1300	0	349
2721	1831	1300	0	347
2724	1832	1301	0	343
2727	1832	1301	0	343
2730	1832	1300	0	342
2733	1832	1301	0	337
2736	1831	1301	0	337
2739	1832	1301	0	341
2742	1831	1300	0	350
2745	1831	1300	0	349
2748	1832	1300	0	340
2751	1832	1300	0	348
2754	1832	1299	0	350
2757	1833	1299	0	350
2760	1832	1297	0	347
2763	1832	1296	0	349
2766	1832	1295	0	353
2769	1833	1295	0	352
2772	1834	1294	0	352
2775	1833	1294	0	355
2778	1834	1294	0	356
2781	1834	1293	0	354
2784	1834	1293	0	355
2787	1834	1293	0	354
2790	1834	1293	0	354
2793	1834	1293	0	355
2796	1834	1293	0	355
2799	1834	1292	0	354
2802	1834	1292	0	355
2805	1834	1292	0	355
2808	1835	1292	0	355
2811	1834	1291	0	358
2814	1834	1291	0	357
2817	1834	1289	0	359
2820	1833	1289	0	0
2823	1834	1288	0	1
2826	1834	1288	0	359
2829	1834	1287	0	3
2832	1834	1286	0	6
2835	1833	1285	0	6
2838	1833	1285	0	9
2841	1834	1284	0	7
2844	1834	1285	0	6
2847	1834	1284	0	7
2850	1834	1284	0	7
2853	1834	1284	0	8
2856	1833	1284	0	11
2859	1833	1284	0	9
2862	1834	1284	0	10
2865	1834	1285	0	10
2868	1833	1284	0	13
2871	1833	1284	0	14
2874	1833	1284	0	13
2877	1833	1283	0	17
2880	1832	1283	0	16
2883	1834	1285	0	13
2886	1835	1285	0	11
2889	1835	1285	0	11
2892	1834	1284	0	9
2895	1834	1284	0	11
2898	1834	1285	0	12
2901	1832	1284	0	16
2904	1832	1283	0	19
2907	1832	1284	0	16
2910	1832	1283	0	14
2913	1831	1282	0	13
2916	1830	1281	0	8
2919	1828	1280	0	8
2922	1828	1280	0	6
2925	1830	1279	0	8
2928	1830	1279	0	12
2931	1831	1281	0	14
2934	1833	1281	0	17
2937	1833	1280	0	20
2940	1834	1280	0	21
2943	1835	1278	0	21
2946	1836	1277	0	23
2949	1838	1277	0	20
2952	1838	1277	0	19
2955	1839	1278	0	15
2958	1838	1277	0	11
2961	1837	1277	0	10
2964	1836	1277	0	8
2967	1836	1277	0	5
2970	1834	1278	0	358
2973	1835	1278	0	357
2976	1835	1278	0	359
2979	1836	1279	0	358
2982	1836	1279	0	359
2985	1836	1280	0	359
2988	1836	1280	0	358
2991	1838	1280	0	5
2994	1839	1281	0	6
2997	1839	1280	0	4
3000	1841	1280	0	1
3003	1841	1279	0	359
3006	1841	1280	0	357
3009	1841	1279	0	359
3012	1841	1279	0	0
3015	1840	1279	0	359
3018	1839	1279	0	357
3021	1839	1279	0	357
3024	1839	1279	0	357
3027	1840	1278	0	354
3030	1839	1279	0	354
3033	1839	1279	0	355
3036	1840	1279	0	1
3039	1840	1278	0	4
3042	1842	1277	0	359
3045	1840	1275	0	5
3048	1839	1273	0	8
3051	1838	1272	0	10
3054	1838	1271	0	11
3057	1838	1271	0	11
3060	1838	1270	0	11
3063	1837	1269	0	12
3066	1835	1272	0	13
3069	1835	1272	0	12
3072	1835	1272	0	8
3075	1836	1272	0	14
3078	1837	1272	0	7
3081	1837	1272	0	5
3084	1840	1272	0	357
3087	1841	1271	0	356
3090	1840	1271	0	357
3093	1841	1271	0	359
3096	1842	1272	0	357
3099	1844	1273	0	0
3102	1845	1275	0	7
3105	1845	1276	0	10
3108	1846	1277	0	15
3111	1847	1278	0	22
3114	1845	1275	0	41
3117	1842	1272	0	61
3120	1841	1270	0	74
3123	1840	1271	0	78
3126	1836	1270	0	87
3129	1835	1270	0	91
3132	1835	1270	0	90
3135	1835	1270	0	93
3138	1836	1269	0	97
3141	1836	1268	0	98
3144	1842	1264	0	99
3147	1843	1262	0	94
3150	1845	1263	0	86
3153	1845	1261	0	95
3156	1845	1258	0	100
3159	1844	1259	0	106
3162	1843	1260	0	117
3165	1845	1260	0	116
3168	1846	1261	0	114
3171	1848	1258	0	106
3174	1848	1259	0	105
3177	1849	1258	0	104
3180	1850	1256	0	105
3183	1851	1255	0	97
3186	1850	1252	0	94
3189	1848	1251	0	85
3192	1847	1252	0	82
3195	1843	1252	0	87
3198	1843	1253	0	93
3201	1842	1251	0	89
3204	1840	1249	0	78
3207	1839	1250	0	78
3210	1838	1250	0	74
3213	1837	1252	0	73
3216	1835	1252	0	73
3219	1831	1251	0	73
3222	1831	1250	0	74
3225	1830	1249	0	72
3228	1830	1250	0	75
3231	1830	1252	0	79
3234	1829	1253	0	84
3237	1831	1251	0	79
3240	1831	1252	0	79
3243	1831	1252	0	80
3246	1832	1251	0	81
3249	1833	1252	0	83
3252	1834	1251	0	83
3255	1833	1250	0	83
3258	1836	1250	0	76
3261	1837	1249	0	74
3264	1836	1249	0	81
3267	1835	1248	0	81
3270	1834	1247	0	78
3273	1833	1246	0	78
3276	1832	1247	0	80
3279	1831	1245	0	78
3282	1831	1244	0	81
3285	1831	1243	0	82
3288	1830	1243	0	83
3291	1831	1247	0	85
3294	1830	1248	0	85
3297	1829	1250	0	82
3300	1830	1250	0	85
3303	1830	1251	0	85
3306	1829	1251	0	84
3309	1828	1251	0	86
3312	1827	1250	0	85
3315	1829	1249	0	83
3318	1830	1248	0	80
3321	1831	1248	0	82
3324	1832	1248	0	82
3327	1832	1247	0	78
3330	1833	1246	0	78
3333	1832	1246	0	80
3336	1832	1245	0	81
3339	1832	1245	0	84
3342	1832	1244	0	83
3345	1832	1245	0	86
3348	1831	1246	0	87
3351	1829	1248	0	83
3354	1829	1248	0	80
3357	1827	1249	0	79
3360	1824	1250	0	89
3363	1824	1251	0	88
3366	1824	1251	0	87
3369	1824	1251	0	85
3372	1823	1251	0	84
3375	1822	1251	0	77
3378	1819	1251	0	80
3381	1818	1252	0	80
3384	1818	1252	0	79
3387	1818	1252	0	79
3390	1818	1251	0	79
3393	1821	1250	0	71
3396	1822	1247	0	65
3399	1825	1240	0	60
3402	1824	1238	0	59
3405	1824	1234	0	60
3408	1823	1234	0	65
3411	1820	1236	0	67
3414	1819	1236	0	73
3417	1819	1236	0	75
3420	1819	1237	0	72
3423	1818	1238	0	68
3426	1816	1238	0	74
3429	1816	1238	0	66
3432	1817	1236	0	64
3435	1818	1235	0	61
3438	1819	1232	0	63
3441	1819	1230	0	66
3444	1821	1231	0	71
3447	1819	1227	0	65
3450	1819	1225	0	65
3453	1820	1225	0	61
3456	1820	1225	0	60
3459	1818	1225	0	62
3462	1816	1223	0	59
3465	1816	1223	0	56
3468	1815	1221	0	54
3471	1816	1220	0	51
3474	1815	1219	0	52
3477	1819	1217	0	47
3480	1822	1214	0	45
3483	1823	1213	0	50
3486	1823	1211	0	51
3489	1824	1211	0	52
3492	1823	1208	0	46
3495	1822	1204	0	38
3498	1821	1202	0	36
3501	1822	1203	0	33
3504	1821	1200	0	41
3507	1818	1198	0	53
3510	1817	1199	0	52
3513	1818	1198	0	53
3516	1818	1194	0	56
3519	1821	1189	0	52
3522	1821	1188	0	53
3525	1821	1187	0	52
3528	1821	1187	0	57
3531	1824	1188	0	61
3534	1823	1191	0	62
3537	1824	1192	0	62
3540	1824	1191	0	61
3543	1822	1188	0	60
3546	1821	1187	0	61
3549	1822	1185	0	57
3552	1824	1182	0	62
3555	1825	1179	0	61
3558	1822	1178	0	62
3561	1822	1178	0	60
3564	1820	1175	0	65
3567	1818	1172	0	72
3570	1815	1166	0	73
3573	1816	1168	0	73
3576	1815	1170	0	73
3579	1814	1171	0	72
3582	1813	1169	0	71
3585	1815	1169	0	73
3588	1815	1171	0	75
3591	1813	1170	0	75
3594	1814	1172	0	69
3597	1811	1172	0	64
3600	1809	1173	0	57
3603	1809	1174	0	58
3606	1808	1176	0	59
3609	1806	1177	0	61
3612	1805	1178	0	60
3615	1803	1176	0	60
3618	1803	1177	0	54
3621	1802	1179	0	50
3624	1799	1181	0	49
3627	1798	1181	0	51
3630	1796	1179	0	57
3633	1797	1180	0	56
3636	1795	1173	0	57
3639	1795	1169	0	59
3642	1800	1162	0	56
3645	1803	1158	0	60
3648	1804	1157	0	68
3651	1804	1160	0	67
3654	1802	1164	0	75
3657	1798	1166	0	81
3660	1798	1172	0	92
3663	1798	1174	0	92
3666	1799	1172	0	92
3669	1796	1170	0	90
3672	1795	1169	0	85
3675	1792	1171	0	85
3678	1790	1174	0	83
3681	1791	1176	0	84
3684	1791	1179	0	85
3687	1790	1181	0	85
3690	1789	1181	0	86
3693	1789	1174	0	77
3696	1785	1170	0	78
3699	1787	1168	0	83
3702	1788	1168	0	83
3705	1790	1169	0	86
3708	1794	1169	0	92
3711	1796	1168	0	90
3714	1792	1167	0	89
3717	1791	1167	0	87
3720	1788	1170	0	80
3723	1786	1171	0	72
3726	1784	1172	0	69
3729	1783	1175	0	68
3732	1784	1178	0	68
3735	1784	1180	0	71
3738	1783	1183	0	66
3741	1782	1183	0	62
3744	1777	1185	0	48
3747	1771	1187	0	53
3750	1768	1190	0	58
3753	1768	1192	0	63
3756	1764	1195	0	73
3759	1757	1205	0	70
3762	1756	1209	0	73
3765	1756	1212	0	72
3768	1755	1210	0	67
3771	1756	1207	0	65
3774	1758	1203	0	67
3777	1758	1199	0	65
3780	1757	1194	0	74
3783	1759	1188	0	73
3786	1761	1187	0	68
3789	1762	1186	0	68
3792	1763	1185	0	77
3795	1762	1185	0	91
3798	1761	1188	0	99
3801	1759	1191	0	102
3804	1758	1193	0	108
3807	1760	1195	0	113
3810	1761	1197	0	116
3813	1761	1195	0	124
3816	1759	1193	0	128
3819	1756	1189	0	126
3822	1754	1185	0	128
3825	1754	1181	0	138
3828	1755	1181	0	142
3831	1758	1180	0	147
3834	1761	1179	0	145
3837	1762	1179	0	143
3840	1765	1176	0	144
3843	1767	1171	0	145
3846	1766	1171	0	150
3849	1766	1171	0	147
3852	1767	1170	0	150
3855	1769	1171	0	150
3858	1770	1172	0	148
3861	1770	1172	0	146
3864	1771	1173	0	146
3867	1772	1174	0	144
3870	1773	1173	0	142
3873	1775	1174	0	142
3876	1775	1176	0	146
3879	1775	1176	0	151
3882	1777	1174	0	152
3885	1777	1174	0	154
3888	1776	1174	0	157
3891	1776	1172	0	156
3894	1777	1170	0	155
3897	1779	1171	0	152
3900	1780	1170	0	156
3903	1779	1169	0	156
3906	1778	1169	0	157
3909	1779	1168	0	155
3912	1789	1165	0	146
3915	1794	1166	0	140
3918	1798	1168	0	128
3921	1798	1168	0	127
3924	1799	1166	0	128
3927	1801	1164	0	141
3930	1798	1161	0	155
3933	1797	1160	0	160
3936	1798	1159	0	159
3939	1798	1159	0	160
3942	1799	1160	0	162
3945	1802	1160	0	162
3948	1808	1160	0	161
3951	1809	1160	0	341
3954	1810	1162	0	339
3957	1815	1160	0	342
3960	1815	1162	0	177
3963	1814	1162	0	181
3966	1815	1159	0	188
3969	1817	1158	0	179
3972	1821	1157	0	187
3975	1826	1155	0	183
3978	1826	1156	0	188
3981	1829	1157	0	187
3984	1832	1157	0	185
3987	1836	1153	0	179
3990	1834	1151	0	177
3993	1834	1146	0	173
3996	1837	1144	0	168
3999	1840	1144	0	177
4002	1842	1144	0	178
4005	1842	1144	0	182
4008	1841	1141	0	191
4011	1843	1142	0	193
4014	1842	1143	0	186
4017	1843	1142	0	184
4020	1844	1143	0	182
4023	1840	1142	0	195
4026	1841	1138	0	197
4029	1844	1136	0	204
4032	1848	1135	0	197
4035	1850	1135	0	195
4038	1847	1135	0	201
4041	1843	1133	0	215
4044	1844	1132	0	222
4047	1845	1132	0	223
4050	1850	1130	0	224
4053	1848	1131	0	233
4056	1846	1133	0	230
4059	1845	1133	0	230
4062	1841	1133	0	226
4065	1840	1134	0	227
4068	1839	1134	0	226
4071	1842	1132	0	234
4074	1845	1132	0	231
4077	1845	1132	0	232
4080	1846	1130	0	232
4083	1847	1130	0	236
4086	1848	1127	0	235
4089	1847	1128	0	232
4092	1849	1130	0	229
4095	1852	1129	0	230
4098	1852	1126	0	225
4101	1853	1124	0	222
4104	1858	1121	0	221
4107	1861	1118	0	213
4110	1865	1119	0	213
4113	1869	1118	0	201
4116	1872	1117	0	189
4119	1875	1114	0	183
4122	1878	1115	0	182
4125	1881	1113	0	172
4128	1886	1109	0	162
4131	1888	1107	0	152
4134	1895	1109	0	150
4137	1898	1106	0	160
4140	1903	1108	0	159
4143	1906	1110	0	160
4146	1906	1107	0	165
4149	1909	1111	0	171
4152	1909	1113	0	179
4155	1909	1111	0	183
4158	1911	1107	0	187
4161	1914	1106	0	192
4164	1920	1104	0	199
4167	1928	1107	0	198
4170	1932	1107	0	194
4173	1935	1107	0	200
4176	1938	1111	0	205
4179	1940	1108	0	201
4182	1941	1107	0	194
4185	1939	1107	0	193
4188	1935	1110	0	200
4191	1932	1111	0	190
4194	1927	1112	0	188
4197	1927	1111	0	183
4200	1930	1112	0	182
4203	1936	1110	0	183
4206	1942	1108	0	182
4209	1943	1111	0	177
4212	1942	1110	0	170
4215	1941	1111	0	170
4218	1944	1111	0	162
4221	1945	1111	0	151
4224	1948	1114	0	143
4227	1949	1116	0	128
4230	1951	1121	0	127
4233	1949	1119	0	126
4236	1947	1119	0	118
4239	1947	1120	0	118
4242	1947	1120	0	121
4245	1947	1120	0	123
4248	1946	1115	0	132
4251	1943	1112	0	139
4254	1943	1111	0	147
4257	1952	1099	0	133
4260	1948	1099	0	142
4263	1950	1096	0	141
4266	1950	1095	0	148
4269	1950	1097	0	156
4272	1951	1096	0	158
4275	1950	1099	0	169
4278	1952	1097	0	165
4281	1951	1097	0	177
4284	1951	1097	0	182
4287	1953	1097	0	176
4290	1952	1097	0	175
4293	1953	1096	0	177
4296	1953	1097	0	357
4299	1954	1094	0	174
4302	1954	1091	0	175
4305	1955	1093	0	177
4308	1956	1092	0	176
4311	1959	1091	0	180
4314	1962	1093	0	174
4317	1966	1094	0	172
4320	1967	1095	0	171
4323	1966	1091	0	167
4326	1967	1094	0	170
4329	1969	1092	0	172
4332	1972	1094	0	167
4335	1971	1094	0	166
4338	1969	1095	0	169
4341	1972	1096	0	174
4344	1971	1094	0	169
4347	1970	1096	0	175
4350	1972	1095	0	169
4353	1967	1095	0	177
4356	1963	1094	0	186
4359	1952	1095	0	186
4362	1951	1092	0	201
4365	1951	1087	0	193
4368	1956	1088	0	183
4371	1961	1087	0	175
4374	1968	1087	0	176
4377	1971	1088	0	172
4380	1970	1088	0	176
4383	1968	1089	0	171
4386	1967	1090	0	166
4389	1973	1091	0	170
4392	1973	1090	0	166
4395	1974	1091	0	166
4398	1975	1092	0	161
4401	1976	1093	0	159
4404	1975	1092	0	160
4407	1969	1091	0	158
4410	1967	1093	0	164
4413	1967	1090	0	159
4416	1966	1089	0	336
4419	1965	1090	0	346
4422	1966	1092	0	161
4425	1967	1091	0	340
4428	1972	1091	0	158
4431	1974	1092	0	155
4434	1973	1092	0	160
4437	1966	1088	0	160
4440	1963	1086	0	157
4443	1957	1085	0	158
4446	1956	1085	0	172
4449	1948	1088	0	177
4452	1950	1089	0	186
4455	1953	1088	0	184
4458	1956	1088	0	170
4461	1959	1087	0	169
4464	1960	1089	0	160
4467	1963	1090	0	158
4470	1965	1091	0	156
4473	1966	1092	0	153
4476	1969	1092	0	152
4479	1968	1091	0	156
4482	1972	1092	0	152
4485	1973	1090	0	156
4488	1974	1093	0	151
4491	1974	1092	0	154
4494	1973	1093	0	155
4497	1970	1093	0	156
4500	1965	1091	0	159
4503	1964	1090	0	152
4506	1968	1092	0	145
4509	1970	1092	0	153
4512	1964	1091	0	145
4515	1963	1090	0	160
4518	1965	1090	0	158
4521	1964	1090	0	155
4524	1966	1086	0	153
4527	1965	1088	0	138
4530	1966	1090	0	145
4533	1969	1091	0	150
4536	1971	1091	0	152
4539	1966	1090	0	158
4542	1965	1089	0	155
4545	1966	1089	0	152
4548	1966	1090	0	152
4551	1966	1090	0	155
4554	1968	1091	0	154
4557	1970	1091	0	153
4560	1970	1094	0	154
4563	1972	1093	0	147
4566	1972	1096	0	146
4569	1972	1099	0	146
4572	1971	1099	0	154
4575	1969	1097	0	154
4578	1969	1096	0	155
4581	1969	1095	0	151
4584	1970	1095	0	149
4587	1970	1093	0	153
4590	1967	1096	0	157
4593	1968	1095	0	152
4596	1972	1093	0	152
4599	1970	1092	0	150
4602	1968	1091	0	153
4605	1965	1090	0	161
4608	1960	1090	0	166
4611	1954	1095	0	179
4614	1950	1093	0	192
4617	1949	1092	0	193
4620	1946	1091	0	200
4623	1947	1091	0	211
4626	1943	1095	0	217
4629	1943	1091	0	207
4632	1946	1092	0	204
4635	1950	1089	0	188
4638	1952	1080	0	182
4641	1956	1087	0	189
4644	1958	1084	0	182
4647	1957	1087	0	176
4650	1957	1089	0	183
4653	1960	1088	0	190
4656	1963	1089	0	187
4659	1966	1089	0	184
4662	1965	1090	0	182
4665	1964	1093	0	176
4668	1965	1091	0	177
4671	1967	1089	0	180
4674	1968	1089	0	171
4677	1973	1091	0	159
4680	1976	1094	0	153
4683	1977	1096	0	149
4686	1975	1099	0	147
4689	1975	1098	0	150
4692	1974	1098	0	153
4695	1974	1098	0	153
4698	1968	1094	0	158
4701	1966	1093	0	163
4704	1972	1096	0	177
4707	1975	1095	0	171
4710	1971	1094	0	174
4713	1968	1091	0	181
4716	1967	1090	0	192
4719	1965	1091	0	198
4722	1966	1090	0	190
4725	1965	1090	0	182
4728	1967	1091	0	168
4731	1974	1092	0	175
4734	1974	1090	0	178
4737	1973	1088	0	172
4740	1974	1091	0	168
4743	1974	1094	0	164
4746	1975	1095	0	170
4749	1979	1093	0	172
4752	1975	1085	0	176
4755	1975	1083	0	190
4758	1972	1082	0	191
4761	1971	1081	0	204
4764	1974	1078	0	222
4767	1979	1075	0	224
4770	1976	1073	0	223
4773	1979	1066	0	227
4776	1981	1064	0	231
4779	1985	1057	0	242
4782	1986	1051	0	235
4785	1990	1047	0	241
4788	1995	1040	0	247
4791	1994	1036	0	245
4794	1996	1036	0	242
4797	1995	1037	0	239
4800	1994	1032	0	240
4803	1996	1029	0	239
4806	1998	1032	0	237
4809	1999	1034	0	238
4812	1998	1031	0	232
4815	1997	1032	0	237
4818	1996	1034	0	243
4821	1995	1034	0	248
4824	1992	1032	0	257
4827	1991	1028	0	253
4830	1990	1025	0	254
4833	1992	1024	0	266
4836	1994	1022	0	264
4839	1995	1022	0	266
4842	1992	1020	0	257
4845	1990	1019	0	256
4848	1990	1019	0	259
4851	1993	1017	0	270
4854	1996	1016	0	276
4857	1997	1015	0	282
4860	1995	1016	0	282
4863	1992	1016	0	278
4866	1993	1016	0	273
4869	1993	1017	0	269
4872	1993	1021	0	273
4875	1989	1021	0	273
4878	1985	1020	0	270
4881	1985	1022	0	262
4884	1986	1022	0	254
4887	1986	1022	0	239
4890	1986	1022	0	235
4893	1989	1021	0	234
4896	1992	1022	0	246
4899	1993	1022	0	243
4902	1995	1028	0	237
4905	1995	1030	0	233
4908	1997	1031	0	230
4911	1997	1031	0	227
4914	1996	1031	0	242
4917	1995	1030	0	238
4920	1995	1027	0	238
4923	1995	1026	0	233
4926	1994	1028	0	220
4929	1990	1029	0	221
4932	1989	1029	0	217
4935	1991	1030	0	217
4938	1992	1030	0	220
4941	1992	1028	0	221
4944	1993	1028	0	220
4947	1993	1028	0	218
4950	1994	1029	0	217
4953	1992	1032	0	222
4956	1991	1032	0	225
4959	1991	1033	0	218
4962	1992	1032	0	223
4965	1992	1027	0	214
4968	1995	1030	0	211
4971	1998	1032	0	213
4974	1998	1037	0	212
4977	1999	1036	0	201
4980	1999	1037	0	202
4983	2000	1038	0	202
4986	1999	1040	0	206
4989	2000	1040	0	207
4992	2001	1042	0	199
4995	2000	1042	0	198
4998	1998	1041	0	198
5001	1996	1041	0	199
5004	1994	1043	0	203
5007	1990	1043	0	205
5010	1986	1042	0	216
5013	1984	1041	0	212
5016	1982	1040	0	219
5019	1978	1038	0	216
5022	1975	1038	0	217
5025	1969	1037	0	214
5028	1969	1038	0	210
5031	1972	1039	0	211
5034	1969	1038	0	209
5037	1969	1038	0	211
5040	1970	1038	0	214
5043	1969	1039	0	213
5046	1969	1039	0	216
5049	1968	1043	0	218
5052	1966	1044	0	233
5055	1965	1049	0	235
5058	1965	1054	0	247
5061	1965	1056	0	246
5064	1965	1059	0	244
5067	1964	1059	0	246
5070	1963	1060	0	249
5073	1960	1057	0	254
5076	1957	1054	0	242
5079	1954	1052	0	236
5082	1955	1052	0	234
5085	1956	1053	0	236
5088	1958	1055	0	238
5091	1958	1057	0	232
5094	1958	1060	0	233
5097	1957	1062	0	234
5100	1955	1063	0	233
5103	1956	1065	0	243
5106	1955	1066	0	247
5109	1954	1067	0	250
5112	1953	1070	0	258
5115	1950	1071	0	267
5118	1943	1069	0	273
5121	1939	1066	0	281
5124	1939	1060	0	284
5127	1938	1058	0	291
5130	1937	1055	0	294
5133	1937	1054	0	291
5136	1936	1055	0	293
5139	1934	1053	0	295
5142	1933	1053	0	295
5145	1933	1055	0	295
5148	1936	1058	0	292
5151	1934	1058	0	291
5154	1934	1056	0	290
5157	1936	1055	0	290
5160	1938	1051	0	308
5163	1943	1050	0	316
5166	1942	1048	0	314
5169	1942	1047	0	312
5172	1941	1047	0	312
5175	1942	1046	0	308
5178	1942	1044	0	308
5181	1939	1041	0	311
5184	1937	1040	0	316
5187	1928	1041	0	323
5190	1924	1041	0	330
5193	1923	1038	0	332
5196	1916	1036	0	339
5199	1923	1037	0	348
5202	1923	1040	0	348
5205	1920	1038	0	341
5208	1916	1038	0	341
5211	1918	1039	0	341
5214	1924	1040	0	352
5217	1926	1043	0	356
5220	1925	1045	0	357
5223	1920	1047	0	358
5226	1918	1047	0	1
5229	1914	1050	0	4
5232	1912	1049	0	4
5235	1913	1051	0	14
5238	1912	1053	0	19
5241	1913	1052	0	23
5244	1914	1051	0	22
5247	1914	1048	0	6
5250	1909	1045	0	358
5253	1908	1044	0	1
5256	1906	1043	0	356
5259	1907	1044	0	355
5262	1909	1046	0	352
5265	1910	1047	0	351
5268	1915	1047	0	352
5271	1919	1046	0	355
5274	1921	1046	0	354
5277	1921	1045	0	355
5280	1920	1044	0	353
5283	1918	1044	0	351
5286	1915	1044	0	352
5289	1913	1044	0	349
5292	1913	1045	0	351
5295	1912	1043	0	355
5298	1910	1047	0	353
5301	1914	1050	0	354
5304	1914	1052	0	346
5307	1912	1053	0	340
5310	1911	1052	0	335
5313	1902	1057	0	328
5316	1899	1065	0	328
5319	1896	1061	0	327
5322	1895	1061	0	328
5325	1898	1062	0	325
5328	1901	1060	0	331
5331	1899	1057	0	327
5334	1897	1061	0	332
5337	1895	1062	0	331
5340	1893	1064	0	326
5343	1894	1065	0	326
5346	1895	1067	0	328
5349	1896	1069	0	333
5352	1896	1069	0	334
5355	1895	1069	0	331
5358	1895	1069	0	331
5361	1893	1069	0	330
5364	1890	1067	0	327
5367	1891	1065	0	323
5370	1895	1064	0	329
5373	1898	1064	0	329
5376	1902	1064	0	333
5379	1903	1063	0	334
5382	1909	1059	0	343
5385	1907	1062	0	333
5388	1906	1061	0	331
5391	1904	1061	0	329
5394	1903	1061	0	320
5397	1900	1062	0	319
5400	1900	1062	0	318
5403	1900	1061	0	317
5406	1901	1061	0	313
5409	1902	1062	0	314
5412	1907	1061	0	330
5415	1908	1062	0	334
5418	1908	1061	0	335
5421	1907	1059	0	332
5424	1906	1061	0	333
5427	1905	1061	0	334
5430	1903	1062	0	329
5433	1901	1064	0	325
5436	1901	1064	0	329
5439	1902	1061	0	329
5442	1902	1057	0	325
5445	1905	1057	0	325
5448	1907	1058	0	326
5451	1909	1058	0	323
5454	1908	1058	0	322
5457	1907	1058	0	321
5460	1907	1057	0	320
5463	1905	1057	0	320
5466	1904	1056	0	319
5469	1903	1056	0	315
5472	1902	1054	0	318
5475	1903	1053	0	315
5478	1902	1050	0	307
5481	1900	1050	0	305
5484	1901	1047	0	306
5487	1901	1050	0	302
5490	1900	1049	0	302
5493	1900	1050	0	306
5496	1899	1049	0	300
5499	1899	1049	0	303
5502	1900	1048	0	300
5505	1900	1048	0	297
5508	1899	1047	0	297
5511	1899	1047	0	294
5514	1899	1048	0	293
5517	1900	1052	0	300
5520	1899	1053	0	302
5523	1897	1051	0	297
5526	1897	1051	0	296
5529	1897	1052	0	296
5532	1897	1051	0	296
5535	1897	1049	0	297
5538	1896	1049	0	297
5541	1897	1047	0	299
5544	1900	1049	0	302
5547	1902	1050	0	300
5550	1901	1049	0	299
5553	1900	1049	0	296
5556	1899	1047	0	289
5559	1896	1043	0	274
5562	1895	1041	0	272
5565	1894	1032	0	272
5568	1898	1034	0	255
5571	1900	1037	0	251
5574	1900	1035	0	249
5577	1902	1034	0	251
5580	1903	1036	0	253
5583	1900	1039	0	255
5586	1901	1040	0	257
5589	1901	1039	0	247
5592	1904	1038	0	240
5595	1909	1037	0	240
5598	1914	1033	0	238
5601	1916	1032	0	239
5604	1919	1029	0	236
5607	1921	1027	0	236
5610	1920	1025	0	233
5613	1919	1023	0	230
5616	1921	1020	0	230
5619	1916	1014	0	222
5622	1920	1011	0	232
5625	1920	1011	0	242
5628	1920	1008	0	243
5631	1920	1006	0	244
5634	1919	1005	0	248
5637	1917	1003	0	253
5640	1914	1001	0	263
5643	1913	998	0	264
5646	1916	995	0	271
5649	1919	993	0	273
5652	1920	993	0	271
5655	1920	997	0	269
5658	1919	997	0	275
5661	1920	997	0	271
5664	1919	998	0	268
5667	1920	1001	0	262
5670	1923	999	0	259
5673	1924	998	0	253
5676	1924	999	0	248
5679	1924	1000	0	252
5682	1925	1000	0	258
5685	1925	999	0	263
5688	1924	997	0	268
5691	1924	993	0	273
5694	1926	990	0	271
5697	1929	991	0	269
5700	1932	994	0	259
5703	1934	991	0	253
5706	1935	986	0	255
5709	1934	984	0	255
5712	1935	982	0	253
5715	1935	981	0	253
5718	1939	978	0	254
5721	1941	975	0	252
5724	1941	976	0	249
5727	1940	980	0	249
5730	1939	979	0	247
5733	1939	977	0	251
5736	1938	975	0	252
5739	1938	974	0	254
5742	1940	975	0	256
5745	1941	969	0	254
5748	1941	967	0	253
5751	1942	966	0	246
5754	1944	964	0	232
5757	1950	964	0	219
5760	1952	962	0	222
5763	1956	959	0	228
5766	1959	956	0	220
5769	1959	955	0	221
5772	1955	956	0	220
5775	1955	955	0	230
5778	1955	956	0	237
5781	1953	956	0	243
5784	1952	957	0	245
5787	1953	956	0	245
5790	1955	950	0	242
5793	1960	949	0	243
5796	1956	953	0	241
5799	1954	955	0	248
5802	1952	957	0	244
5805	1952	959	0	248
5808	1952	963	0	235
5811	1953	966	0	247
5814	1952	962	0	241
5817	1950	960	0	232
5820	1949	963	0	219
5823	1950	962	0	217
5826	1949	963	0	235
5829	1947	961	0	242
5832	1948	962	0	245
5835	1947	964	0	242
5838	1945	962	0	244
5841	1946	962	0	248
5844	1945	961	0	252
5847	1944	961	0	255
5850	1942	959	0	253
5853	1941	960	0	253
5856	1943	961	0	256
5859	1943	961	0	257
5862	1944	962	0	254
5865	1946	961	0	248
5868	1946	959	0	257
5871	1946	960	0	260
5874	1947	960	0	267
5877	1947	960	0	262
5880	1947	959	0	261
5883	1945	956	0	266
5886	1944	955	0	265
5889	1943	954	0	263
5892	1943	955	0	263
5895	1944	955	0	261
5898	1944	955	0	260
5901	1943	955	0	262
5904	1942	955	0	259
5907	1942	955	0	256
5910	1941	955	0	256
5913	1941	955	0	258
5916	1943	955	0	255
5919	1942	954	0	256
5922	1941	954	0	251
5925	1942	952	0	251
5928	1942	951	0	252
5931	1941	952	0	253
5934	1941	952	0	253
5937	1941	954	0	255
5940	1942	958	0	256
5943	1941	957	0	258
5946	1939	956	0	260
5949	1936	957	0	266
5952	1937	956	0	269
5955	1936	957	0	265
5958	1935	958	0	263
5961	1935	956	0	274
5964	1933	956	0	275
5967	1932	956	0	284
5970	1931	957	0	296
5973	1926	958	0	302
5976	1922	960	0	316
5979	1923	960	0	313
5982	1923	959	0	299
5985	1925	960	0	296
5988	1923	964	0	294
5991	1921	963	0	303
5994	1921	963	0	307
5997	1922	962	0	302
6000	1922	963	0	306
6003	1919	965	0	314
6006	1920	964	0	311
6009	1922	963	0	305
6012	1923	962	0	298
6015	1924	962	0	288
6018	1927	963	0	278
6021	1928	963	0	265
6024	1933	959	0	255
6027	1934	957	0	247
6030	1935	955	0	245
6033	1937	955	0	246
6036	1940	954	0	244
6039	1940	953	0	245
6042	1939	952	0	243
6045	1940	953	0	244
6048	1939	953	0	240
6051	1937	954	0	239
6054	1937	953	0	239
6057	1937	953	0	237
6060	1938	952	0	240
6063	1938	951	0	229
6066	1939	950	0	229
[truncated: 976 more rows]
