# Supplementary material for: Markerless tracking of an entire honey bee colony
Source: Nat Commun. 2021 Mar 19;12:1733. doi: 10.1038/s41467-021-21769-1 (PMC7979864; doi:10.1038/s41467-021-21769-1)
Supplement: Supplementary file 4 — Description of Additional Supplementary Files [file 41467_2021_21769_MOESM4_ESM.zip › raw_source/fig_5_sup_fig_21_22/S1_trajectories/000535.txt]

0	832	1494	0	350
3	831	1493	0	347
6	830	1493	0	345
9	830	1493	0	345
12	830	1494	0	342
15	830	1493	0	340
18	831	1491	0	337
21	832	1492	0	339
24	832	1494	0	343
27	832	1496	0	348
30	831	1496	0	349
33	831	1496	0	352
36	830	1495	0	351
39	829	1495	0	352
42	829	1495	0	352
45	827	1495	0	351
48	826	1495	0	352
51	826	1494	0	352
54	826	1494	0	352
57	825	1494	0	351
60	824	1493	0	349
63	824	1492	0	347
69	822	1490	0	347
72	822	1489	0	345
75	823	1490	0	341
78	822	1489	0	337
81	822	1489	0	334
84	822	1489	0	335
87	821	1490	0	340
90	820	1491	0	339
93	819	1491	0	340
96	817	1491	0	340
99	818	1490	0	343
102	817	1491	0	342
105	818	1490	0	340
108	817	1490	0	343
111	817	1491	0	342
114	815	1490	0	338
117	815	1490	0	335
120	814	1489	0	332
123	813	1489	0	332
126	813	1491	0	334
129	814	1492	0	336
132	816	1492	0	338
135	818	1492	0	332
138	821	1492	0	329
141	823	1493	0	325
144	825	1495	0	316
147	825	1495	0	319
150	823	1494	0	319
153	823	1493	0	318
156	823	1493	0	319
159	823	1492	0	324
162	824	1492	0	324
165	823	1492	0	323
168	823	1492	0	334
171	824	1494	0	340
174	824	1494	0	340
177	822	1494	0	339
180	822	1494	0	340
183	822	1494	0	340
186	820	1492	0	339
189	819	1491	0	338
192	817	1489	0	334
195	815	1489	0	338
198	814	1488	0	336
201	814	1488	0	339
204	815	1488	0	340
207	818	1488	0	343
210	818	1488	0	343
213	817	1488	0	343
216	816	1488	0	344
219	816	1489	0	347
222	817	1488	0	350
225	818	1487	0	352
228	823	1486	0	0
231	825	1488	0	2
234	826	1490	0	0
237	825	1489	0	0
240	823	1488	0	359
243	822	1486	0	352
246	824	1489	0	357
249	823	1490	0	357
252	822	1488	0	350
255	822	1489	0	349
258	820	1489	0	349
261	817	1487	0	349
264	816	1486	0	348
267	815	1485	0	347
270	814	1486	0	349
273	814	1484	0	348
276	812	1484	0	349
279	810	1483	0	349
282	808	1483	0	347
285	807	1483	0	344
288	806	1483	0	344
291	805	1484	0	346
294	806	1483	0	349
297	811	1484	0	351
300	817	1486	0	356
303	818	1485	0	359
306	818	1483	0	3
309	822	1483	0	6
312	822	1483	0	13
315	821	1480	0	17
318	820	1483	0	15
321	820	1482	0	18
324	819	1480	0	19
327	818	1480	0	22
330	817	1479	0	24
333	819	1479	0	29
336	820	1480	0	33
339	821	1481	0	48
342	822	1483	0	55
345	821	1485	0	60
348	819	1484	0	64
351	818	1485	0	63
354	819	1487	0	64
357	817	1488	0	64
360	817	1488	0	65
363	817	1489	0	68
366	816	1491	0	66
369	816	1493	0	68
372	816	1495	0	68
375	815	1495	0	69
378	816	1497	0	68
381	815	1496	0	66
384	815	1498	0	73
387	815	1498	0	72
390	815	1498	0	73
393	815	1497	0	70
396	815	1497	0	70
399	816	1497	0	69
402	815	1497	0	72
405	815	1499	0	77
408	815	1501	0	78
411	815	1504	0	78
414	815	1505	0	79
417	815	1506	0	76
420	816	1507	0	78
423	816	1510	0	81
426	816	1510	0	81
429	817	1512	0	84
432	816	1512	0	86
435	815	1513	0	89
438	815	1513	0	88
441	815	1513	0	87
444	816	1514	0	81
447	818	1516	0	82
450	819	1516	0	81
453	818	1517	0	82
456	817	1518	0	81
459	818	1519	0	83
462	818	1520	0	87
465	817	1520	0	85
468	816	1521	0	85
471	815	1521	0	83
474	815	1521	0	81
477	816	1520	0	83
480	816	1518	0	89
483	817	1517	0	90
486	816	1517	0	91
489	817	1517	0	94
492	818	1519	0	99
495	818	1518	0	99
498	817	1518	0	103
501	816	1517	0	105
504	815	1518	0	100
507	815	1519	0	102
510	814	1520	0	102
513	814	1521	0	98
516	813	1521	0	96
519	813	1520	0	95
522	813	1521	0	96
525	812	1522	0	102
528	813	1524	0	103
531	812	1526	0	107
534	814	1526	0	110
537	814	1526	0	109
540	814	1526	0	110
543	814	1526	0	110
546	814	1527	0	111
549	814	1530	0	111
552	815	1530	0	112
555	816	1530	0	116
558	817	1531	0	119
561	816	1531	0	117
564	817	1534	0	119
567	817	1535	0	122
570	817	1534	0	123
573	819	1534	0	122
576	819	1533	0	121
579	819	1533	0	122
582	819	1534	0	123
585	819	1534	0	125
588	819	1534	0	126
591	819	1534	0	126
594	818	1534	0	127
597	819	1535	0	129
600	820	1535	0	129
603	822	1535	0	126
606	823	1536	0	127
609	823	1537	0	128
612	826	1539	0	128
615	826	1538	0	129
618	827	1539	0	129
621	827	1539	0	130
624	828	1538	0	132
627	829	1537	0	129
630	829	1538	0	132
633	830	1537	0	135
636	832	1537	0	142
639	833	1537	0	150
642	834	1537	0	151
645	835	1536	0	147
648	837	1537	0	145
651	840	1540	0	146
654	841	1542	0	145
657	842	1543	0	140
660	843	1543	0	139
663	843	1544	0	139
666	843	1543	0	137
669	843	1543	0	136
672	843	1543	0	137
675	843	1542	0	137
678	844	1540	0	138
681	845	1539	0	139
684	845	1539	0	139
687	846	1539	0	137
690	847	1539	0	137
693	847	1540	0	135
696	848	1540	0	136
699	848	1539	0	136
702	848	1539	0	139
705	848	1540	0	140
708	848	1540	0	139
711	849	1540	0	144
714	849	1539	0	150
717	850	1537	0	156
720	851	1537	0	155
723	852	1536	0	159
726	852	1535	0	163
729	852	1534	0	165
732	852	1533	0	171
735	853	1532	0	176
738	853	1532	0	180
741	853	1533	0	181
744	854	1533	0	183
747	854	1533	0	184
750	854	1533	0	186
753	854	1533	0	190
756	854	1533	0	193
759	853	1533	0	195
762	852	1532	0	198
765	850	1532	0	198
768	849	1532	0	205
771	849	1530	0	220
774	847	1531	0	225
777	846	1531	0	231
780	846	1531	0	229
783	845	1531	0	229
786	845	1530	0	227
789	845	1530	0	230
792	846	1530	0	233
795	846	1530	0	232
798	845	1530	0	234
801	845	1530	0	234
804	844	1531	0	235
807	843	1532	0	237
810	844	1532	0	242
813	844	1532	0	247
816	844	1532	0	251
819	845	1532	0	255
822	846	1531	0	258
825	846	1528	0	260
828	845	1527	0	258
831	843	1525	0	258
834	843	1524	0	255
837	843	1524	0	256
840	842	1522	0	257
843	842	1520	0	258
846	841	1519	0	260
849	841	1519	0	263
852	839	1519	0	268
855	839	1518	0	274
858	838	1516	0	279
861	837	1516	0	283
864	837	1515	0	286
867	837	1515	0	286
870	836	1514	0	288
873	835	1513	0	288
876	834	1513	0	287
879	834	1512	0	286
882	833	1513	0	288
885	833	1513	0	287
888	833	1513	0	289
891	833	1514	0	291
894	833	1514	0	291
897	833	1515	0	292
900	834	1516	0	292
903	834	1517	0	288
906	835	1517	0	282
909	835	1518	0	283
912	835	1518	0	282
915	834	1518	0	279
918	834	1518	0	282
921	835	1519	0	285
924	836	1520	0	287
927	836	1519	0	288
930	836	1519	0	291
933	835	1521	0	290
936	834	1522	0	289
939	832	1525	0	284
942	831	1529	0	283
945	830	1531	0	283
948	828	1534	0	279
951	828	1534	0	275
954	827	1533	0	271
957	828	1537	0	282
960	828	1539	0	281
963	828	1537	0	288
966	824	1539	0	291
969	817	1533	0	291
972	814	1533	0	291
975	815	1535	0	292
978	818	1536	0	295
981	816	1538	0	299
984	815	1537	0	294
987	816	1536	0	289
990	816	1536	0	287
993	815	1536	0	287
996	816	1535	0	283
999	815	1536	0	290
1002	813	1537	0	298
1005	812	1537	0	298
1008	811	1537	0	294
1011	812	1536	0	291
1014	812	1534	0	290
1017	812	1532	0	289
1020	813	1531	0	289
1023	810	1530	0	287
1026	811	1529	0	288
1029	809	1528	0	280
1032	807	1527	0	281
1035	806	1525	0	278
1038	807	1522	0	274
1041	806	1520	0	277
1044	804	1520	0	282
1047	804	1520	0	283
1050	804	1519	0	281
1053	804	1519	0	282
1056	803	1518	0	282
1059	803	1518	0	285
1062	806	1518	0	281
1065	806	1518	0	279
1068	806	1519	0	276
1071	805	1519	0	275
1074	807	1519	0	288
1077	807	1517	0	288
1080	807	1515	0	288
1083	806	1514	0	291
1086	805	1514	0	288
1089	807	1513	0	287
1092	807	1515	0	282
1095	807	1514	0	274
1098	807	1513	0	269
1101	806	1513	0	268
1104	807	1514	0	266
1107	805	1515	0	268
1110	805	1512	0	275
1113	804	1509	0	273
1116	803	1507	0	268
1119	808	1505	0	261
1122	808	1502	0	257
1125	807	1501	0	262
1128	807	1498	0	261
1131	808	1496	0	257
1134	808	1495	0	256
1137	809	1494	0	258
1140	808	1495	0	256
1143	808	1494	0	258
1146	809	1493	0	257
1149	808	1496	0	265
1152	806	1496	0	260
1155	806	1496	0	259
1158	806	1497	0	264
1161	807	1498	0	263
1164	808	1498	0	255
1167	809	1500	0	255
1170	810	1500	0	263
1173	809	1500	0	269
1176	810	1501	0	271
1179	809	1501	0	269
1182	807	1501	0	278
1185	806	1503	0	290
1188	803	1500	0	287
1191	801	1499	0	294
1194	799	1497	0	304
1197	798	1496	0	309
1200	797	1495	0	306
1203	800	1496	0	306
1206	799	1496	0	309
1209	798	1495	0	317
1212	797	1493	0	317
1215	796	1491	0	317
1218	795	1490	0	317
1221	795	1490	0	317
1224	795	1490	0	320
1227	795	1489	0	325
1230	795	1489	0	327
1233	797	1489	0	329
1236	796	1488	0	322
1239	795	1487	0	323
1242	796	1486	0	319
1245	796	1485	0	315
1248	797	1483	0	307
1251	800	1481	0	308
1254	800	1479	0	300
1257	794	1481	0	297
1260	792	1479	0	291
1263	789	1477	0	291
1266	787	1476	0	284
1269	788	1475	0	286
1272	787	1475	0	287
1275	787	1475	0	292
1278	785	1475	0	294
1281	783	1476	0	292
1284	783	1475	0	292
1287	782	1474	0	294
1290	781	1474	0	295
1293	780	1474	0	299
1296	780	1474	0	301
1299	780	1474	0	302
1302	780	1474	0	296
1305	781	1474	0	296
1308	781	1475	0	296
1311	781	1475	0	296
1314	782	1476	0	297
1317	782	1477	0	297
1320	782	1476	0	295
1323	782	1477	0	296
1326	783	1477	0	297
1329	783	1477	0	297
1332	782	1476	0	297
1335	782	1477	0	296
1338	781	1476	0	295
1341	780	1475	0	296
1344	781	1474	0	293
1347	780	1472	0	289
1350	780	1470	0	284
1353	779	1469	0	279
1356	778	1468	0	281
1359	778	1468	0	286
1362	778	1468	0	288
1365	778	1468	0	287
1368	778	1466	0	283
1371	778	1466	0	284
1374	778	1465	0	281
1377	777	1465	0	284
1380	777	1465	0	288
1383	779	1464	0	299
1386	777	1466	0	297
1389	777	1465	0	299
1392	775	1464	0	303
1395	772	1463	0	304
1398	770	1461	0	307
1401	767	1460	0	309
1404	767	1459	0	308
1407	766	1459	0	309
1410	765	1459	0	307
1413	763	1456	0	307
1416	761	1455	0	312
1419	758	1452	0	312
1422	757	1452	0	313
1425	758	1450	0	312
1428	757	1450	0	311
1431	758	1449	0	311
1434	758	1449	0	310
1437	757	1449	0	310
1440	757	1447	0	310
1443	756	1445	0	307
1446	756	1445	0	308
1449	755	1445	0	306
1452	754	1445	0	306
1455	753	1443	0	311
1458	753	1442	0	308
1461	753	1441	0	308
1464	754	1442	0	305
1467	754	1443	0	304
1470	756	1446	0	307
1473	758	1445	0	306
1476	757	1446	0	303
1479	756	1444	0	301
1482	757	1443	0	296
1485	757	1445	0	296
1488	758	1445	0	292
1491	758	1444	0	292
1494	757	1442	0	293
1497	756	1440	0	286
1500	754	1439	0	284
1503	762	1432	0	303
1506	759	1433	0	298
1509	755	1435	0	293
1512	751	1434	0	285
1515	752	1435	0	281
1518	752	1434	0	277
1521	753	1432	0	276
1524	753	1429	0	275
1527	754	1428	0	271
1530	754	1426	0	274
1533	754	1424	0	272
1536	755	1421	0	271
1539	754	1419	0	274
1542	753	1419	0	274
1545	754	1419	0	273
1548	754	1419	0	274
1551	754	1419	0	273
1554	753	1420	0	269
1557	752	1421	0	267
1560	751	1423	0	263
1563	751	1422	0	265
1566	751	1422	0	265
1569	751	1421	0	263
1572	751	1422	0	261
1575	751	1421	0	253
1578	752	1422	0	251
1581	753	1421	0	255
1584	754	1422	0	250
1587	756	1425	0	241
1590	759	1429	0	218
1593	761	1431	0	207
1596	765	1432	0	207
1599	768	1432	0	202
1602	770	1432	0	199
1605	773	1432	0	198
1608	774	1432	0	196
1611	777	1431	0	196
1614	779	1431	0	191
1617	779	1431	0	190
1620	780	1431	0	189
1623	782	1430	0	185
1626	785	1431	0	177
1629	786	1430	0	175
1632	786	1429	0	175
1635	786	1429	0	176
1638	785	1429	0	175
1641	785	1429	0	174
1644	785	1429	0	172
1647	785	1429	0	175
1650	785	1429	0	181
1653	785	1428	0	179
1656	784	1427	0	179
1659	784	1429	0	176
1662	784	1430	0	173
1665	782	1428	0	171
1668	781	1428	0	348
1671	785	1433	0	176
1674	786	1434	0	170
1677	784	1432	0	172
1680	783	1431	0	170
1683	782	1431	0	170
1686	781	1431	0	170
1689	779	1431	0	174
1692	779	1432	0	175
1695	780	1432	0	177
1698	780	1432	0	174
1701	780	1433	0	172
1704	780	1433	0	171
1707	780	1433	0	168
1710	782	1433	0	168
1713	782	1433	0	170
1716	782	1433	0	168
1719	782	1433	0	165
1722	782	1435	0	162
1725	781	1434	0	157
1728	781	1434	0	159
1731	781	1434	0	158
1734	783	1434	0	164
1737	783	1434	0	163
1740	782	1434	0	159
1743	781	1433	0	161
1746	782	1434	0	160
1749	787	1436	0	160
1752	792	1435	0	160
1755	794	1435	0	161
1758	794	1435	0	162
1761	794	1434	0	164
1764	795	1433	0	169
1767	795	1434	0	170
1770	795	1434	0	172
1773	794	1436	0	167
1776	793	1438	0	162
1779	792	1440	0	158
1782	792	1441	0	154
1785	792	1442	0	146
1788	797	1444	0	144
1791	799	1445	0	138
1794	799	1447	0	139
1797	803	1446	0	133
1800	805	1446	0	125
1803	806	1447	0	120
1806	805	1447	0	119
1809	808	1447	0	117
1812	810	1448	0	120
1815	813	1449	0	125
1818	814	1449	0	125
1821	814	1449	0	126
1824	814	1449	0	124
1827	815	1449	0	122
1830	815	1449	0	121
1833	816	1451	0	115
1836	816	1451	0	113
1839	814	1453	0	108
1842	814	1454	0	108
1845	815	1455	0	109
1848	815	1456	0	105
1851	816	1456	0	103
1854	816	1458	0	99
1857	815	1459	0	85
1860	817	1460	0	77
1863	817	1461	0	76
1866	817	1463	0	74
1869	817	1463	0	73
1872	817	1464	0	71
1875	818	1463	0	71
1878	818	1464	0	72
1881	817	1464	0	70
1884	816	1464	0	69
1887	817	1464	0	66
1890	818	1466	0	67
1893	818	1467	0	69
1896	817	1467	0	67
1899	816	1467	0	67
1902	815	1468	0	70
1905	815	1468	0	72
1908	817	1467	0	63
1911	815	1466	0	69
1914	815	1464	0	69
1917	813	1465	0	65
1920	810	1467	0	63
1923	810	1466	0	58
1926	808	1466	0	52
1929	808	1465	0	51
1932	808	1464	0	51
1935	807	1463	0	51
1938	806	1463	0	46
1941	804	1463	0	42
1944	804	1463	0	40
1947	803	1464	0	41
1950	800	1463	0	37
1953	798	1460	0	30
1956	796	1458	0	28
1959	795	1458	0	25
1962	794	1462	0	28
1965	792	1463	0	26
1968	791	1464	0	26
1971	790	1465	0	23
1974	790	1463	0	24
1977	790	1462	0	20
1980	789	1460	0	15
1983	789	1457	0	4
1986	788	1458	0	5
1989	788	1458	0	6
1992	787	1457	0	4
1995	787	1456	0	2
1998	787	1457	0	3
2001	787	1458	0	5
2004	788	1456	0	3
2007	789	1455	0	359
2010	787	1454	0	356
2013	786	1454	0	355
2016	787	1452	0	348
2019	782	1447	0	343
2022	779	1447	0	335
2025	782	1446	0	334
2028	782	1443	0	331
2031	782	1443	0	327
2034	781	1443	0	318
2037	780	1444	0	317
2040	780	1442	0	312
2043	779	1441	0	312
2046	778	1440	0	308
2049	777	1441	0	304
2052	778	1440	0	297
2055	779	1439	0	292
2058	779	1440	0	291
2061	778	1438	0	289
2064	778	1437	0	288
2067	779	1436	0	286
2070	779	1435	0	283
2073	779	1433	0	285
2076	779	1430	0	284
2079	781	1426	0	283
2082	780	1423	0	282
2085	782	1421	0	283
2088	784	1417	0	281
2091	783	1416	0	278
2094	782	1415	0	275
2097	781	1414	0	274
2100	779	1413	0	276
2103	778	1413	0	280
2106	775	1412	0	283
2109	774	1412	0	292
2112	772	1411	0	292
2115	771	1410	0	296
2118	770	1409	0	299
2121	769	1408	0	300
2124	768	1408	0	302
2127	768	1410	0	302
2130	772	1413	0	290
2133	772	1411	0	285
2136	772	1411	0	275
2139	773	1412	0	265
2142	774	1412	0	261
2145	776	1413	0	256
2148	778	1412	0	252
2151	780	1412	0	248
2154	781	1411	0	247
2157	784	1409	0	242
2160	788	1405	0	239
2163	789	1404	0	240
2166	789	1401	0	235
2169	790	1398	0	232
2172	790	1395	0	235
2175	792	1392	0	240
2178	791	1390	0	240
2181	791	1389	0	243
2184	792	1388	0	248
2187	792	1387	0	251
2190	793	1387	0	249
2193	792	1387	0	247
2196	791	1388	0	247
2199	791	1389	0	248
2202	792	1389	0	246
2205	795	1388	0	243
2208	795	1387	0	241
2211	797	1387	0	241
2214	798	1386	0	243
2217	799	1385	0	243
2220	799	1383	0	242
2223	799	1380	0	241
2226	800	1378	0	239
2229	801	1378	0	242
2232	802	1376	0	242
2235	802	1374	0	241
2238	803	1374	0	236
2241	804	1374	0	233
2244	804	1373	0	231
2247	804	1373	0	232
2250	803	1373	0	233
2253	803	1373	0	235
2256	803	1373	0	235
2259	804	1371	0	236
2262	805	1370	0	235
2265	805	1371	0	234
2268	806	1372	0	236
2271	807	1370	0	236
2274	807	1369	0	236
2277	809	1370	0	236
2280	811	1370	0	231
2283	812	1368	0	230
2286	813	1366	0	239
2289	812	1365	0	241
2292	812	1363	0	239
2295	813	1362	0	238
2298	814	1359	0	239
2301	815	1357	0	239
2304	817	1355	0	239
2307	817	1353	0	240
2310	816	1351	0	248
2313	816	1350	0	249
2316	819	1345	0	243
2319	822	1343	0	247
2322	824	1342	0	251
2325	825	1341	0	252
2328	824	1339	0	251
2331	822	1337	0	256
2334	822	1337	0	256
2337	822	1336	0	256
2340	822	1336	0	257
2343	822	1337	0	253
2346	822	1337	0	250
2349	822	1336	0	248
2352	823	1335	0	245
2355	823	1335	0	245
2358	823	1334	0	240
2361	824	1334	0	239
2364	825	1334	0	238
2367	828	1332	0	230
2370	828	1331	0	234
2373	829	1331	0	237
2376	831	1329	0	235
2379	830	1325	0	230
2382	830	1323	0	228
2385	831	1323	0	228
2388	832	1324	0	227
2391	832	1325	0	229
2394	833	1325	0	227
2397	835	1324	0	223
2400	834	1325	0	223
2403	835	1326	0	217
2406	837	1326	0	216
2409	838	1326	0	216
2412	842	1326	0	216
2415	844	1325	0	215
2418	845	1322	0	219
2421	845	1322	0	218
2424	847	1322	0	215
2427	848	1322	0	214
2430	850	1321	0	211
2433	850	1321	0	210
2436	849	1319	0	212
2439	849	1317	0	216
2442	850	1317	0	218
2445	855	1313	0	229
2448	857	1311	0	227
2451	857	1310	0	226
2454	860	1306	0	222
2457	863	1306	0	226
2460	865	1307	0	221
2463	867	1305	0	221
2466	868	1304	0	227
2469	871	1304	0	232
2472	876	1303	0	230
2475	878	1301	0	226
2478	883	1295	0	223
2481	885	1293	0	222
2484	886	1293	0	224
2487	886	1294	0	227
2490	886	1293	0	226
2493	887	1291	0	225
2496	888	1290	0	225
2499	888	1291	0	224
2502	890	1291	0	223
2505	890	1291	0	223
2508	891	1292	0	221
2511	890	1293	0	219
2514	889	1294	0	217
2517	887	1295	0	222
2520	887	1295	0	227
2523	887	1295	0	228
2526	888	1295	0	222
2529	888	1294	0	216
2532	888	1293	0	218
2535	888	1293	0	216
2538	889	1293	0	213
2541	890	1293	0	215
2544	894	1295	0	209
2547	896	1295	0	208
2550	898	1295	0	207
2553	900	1295	0	207
2556	903	1297	0	193
2559	904	1297	0	193
2562	905	1296	0	194
2565	907	1297	0	202
2568	906	1294	0	207
2571	906	1292	0	209
2574	907	1290	0	215
2577	907	1288	0	220
2580	908	1286	0	219
2583	907	1287	0	222
2586	905	1287	0	226
2589	905	1285	0	233
2592	906	1284	0	235
2595	906	1283	0	235
2598	906	1281	0	234
2601	909	1279	0	235
2604	909	1279	0	239
2607	909	1280	0	239
2610	911	1279	0	233
2613	913	1278	0	223
2616	917	1274	0	220
2619	919	1275	0	221
2622	919	1276	0	219
2625	920	1276	0	219
2628	919	1276	0	220
2631	920	1276	0	221
2634	919	1275	0	218
2637	917	1276	0	215
2640	915	1278	0	211
2643	914	1276	0	208
2646	915	1276	0	207
2649	917	1276	0	205
2652	919	1277	0	201
2655	922	1277	0	201
2658	927	1277	0	204
2661	927	1277	0	199
2664	927	1277	0	200
2667	927	1277	0	202
2670	928	1278	0	208
2673	928	1278	0	211
2676	927	1279	0	215
2679	927	1280	0	213
2682	926	1280	0	219
2685	926	1278	0	222
2688	925	1277	0	223
2691	925	1276	0	224
2694	926	1275	0	224
2697	927	1276	0	228
2700	927	1278	0	232
2703	925	1283	0	238
2706	925	1285	0	240
2709	925	1283	0	241
2712	926	1281	0	241
2715	924	1280	0	241
2718	924	1279	0	240
2721	922	1280	0	240
2724	920	1281	0	242
2727	921	1281	0	239
2730	924	1279	0	237
2733	926	1278	0	226
2736	928	1277	0	224
2739	930	1275	0	224
2742	930	1275	0	226
2745	930	1276	0	230
2748	930	1276	0	226
2751	930	1276	0	226
2754	929	1277	0	229
2757	927	1277	0	229
2760	926	1277	0	231
2763	926	1277	0	234
2766	926	1276	0	235
2769	925	1276	0	238
2772	924	1276	0	239
2775	925	1275	0	239
2778	927	1274	0	240
2781	928	1271	0	238
2784	930	1268	0	241
2787	931	1266	0	240
2790	932	1266	0	241
2793	931	1266	0	242
2796	932	1266	0	245
2799	931	1268	0	251
2802	931	1269	0	254
2805	930	1270	0	256
2808	929	1274	0	256
2811	928	1276	0	269
2814	927	1277	0	281
2817	927	1277	0	289
2820	926	1278	0	293
2823	925	1279	0	295
2826	925	1279	0	295
2829	925	1280	0	293
2832	924	1279	0	298
2835	923	1277	0	298
2838	923	1277	0	297
2841	922	1276	0	299
2844	924	1276	0	292
2847	924	1275	0	289
2850	925	1275	0	288
2853	925	1277	0	291
2856	925	1277	0	291
2859	926	1276	0	291
2862	929	1276	0	285
2865	930	1275	0	270
2868	931	1273	0	262
2871	933	1269	0	262
2874	934	1267	0	258
2877	935	1267	0	255
2880	935	1265	0	254
2883	936	1264	0	251
2886	936	1264	0	252
2889	936	1263	0	252
2892	936	1262	0	255
2895	937	1261	0	254
2898	941	1259	0	254
2901	942	1258	0	254
2904	941	1258	0	256
2907	940	1256	0	258
2910	940	1254	0	259
2913	941	1253	0	258
2916	942	1252	0	256
2919	943	1252	0	251
2922	942	1252	0	254
2925	944	1251	0	251
2928	946	1248	0	253
2931	945	1250	0	250
2934	946	1253	0	246
2937	946	1254	0	240
2940	947	1256	0	236
2943	947	1257	0	233
2946	950	1258	0	233
2949	950	1259	0	229
2952	951	1260	0	226
2955	954	1262	0	216
2958	955	1263	0	207
2961	957	1265	0	197
2964	959	1268	0	195
2967	961	1272	0	191
2970	963	1273	0	191
2973	964	1274	0	189
2976	967	1275	0	188
2979	968	1275	0	194
2982	969	1274	0	196
2985	971	1273	0	197
2988	971	1273	0	197
2991	974	1273	0	187
2994	977	1275	0	180
2997	979	1274	0	177
3000	981	1275	0	177
3003	984	1278	0	171
3006	985	1278	0	166
3009	985	1278	0	163
3012	985	1280	0	158
3015	988	1282	0	159
3018	987	1280	0	162
3021	988	1279	0	168
3024	991	1278	0	173
3027	992	1277	0	173
3030	994	1275	0	179
3033	996	1275	0	177
3036	997	1276	0	175
3039	999	1277	0	165
3042	1002	1280	0	158
3045	1002	1283	0	155
3048	1003	1285	0	154
3051	1006	1286	0	162
3054	1007	1285	0	167
3057	1010	1285	0	173
3060	1012	1283	0	175
3063	1014	1282	0	180
3066	1019	1278	0	183
3069	1019	1276	0	186
3072	1019	1276	0	187
3075	1019	1276	0	189
3078	1020	1275	0	188
3081	1019	1275	0	186
3084	1021	1276	0	179
3087	1025	1279	0	174
3090	1028	1280	0	173
3093	1030	1283	0	173
3096	1034	1285	0	170
3099	1036	1282	0	170
3102	1037	1282	0	172
3105	1040	1282	0	175
3108	1039	1281	0	178
3111	1038	1280	0	180
3114	1038	1280	0	182
3117	1040	1280	0	183
3120	1040	1278	0	182
3123	1040	1277	0	182
3126	1040	1277	0	181
3129	1041	1278	0	177
3132	1041	1278	0	173
3135	1039	1276	0	173
3138	1038	1276	0	168
3141	1037	1277	0	162
3144	1036	1280	0	157
3147	1035	1283	0	152
3150	1035	1285	0	150
3153	1036	1287	0	150
3156	1034	1288	0	150
3159	1034	1287	0	151
3162	1033	1287	0	153
3165	1032	1287	0	156
3168	1032	1290	0	158
3171	1031	1290	0	158
3174	1031	1291	0	157
3177	1031	1292	0	156
3180	1031	1291	0	158
3183	1031	1290	0	161
3186	1031	1290	0	163
3189	1030	1290	0	167
3192	1029	1291	0	168
3195	1029	1290	0	167
3198	1031	1288	0	174
3201	1031	1287	0	175
3204	1031	1287	0	172
3207	1030	1287	0	166
3210	1030	1287	0	164
3213	1029	1286	0	172
3216	1028	1285	0	176
3219	1027	1285	0	174
3222	1026	1285	0	176
3225	1025	1285	0	178
3228	1023	1285	0	181
3231	1022	1283	0	177
3234	1025	1282	0	175
3237	1026	1282	0	167
3240	1027	1281	0	168
3243	1026	1282	0	158
3246	1026	1284	0	155
3249	1026	1285	0	160
3252	1026	1285	0	172
3255	1027	1285	0	176
3258	1027	1284	0	171
3261	1027	1285	0	171
3264	1027	1286	0	174
3267	1027	1287	0	175
3270	1026	1288	0	181
3273	1023	1287	0	186
3276	1021	1287	0	197
3279	1020	1287	0	210
3282	1020	1287	0	228
3285	1022	1286	0	235
3288	1023	1284	0	241
3291	1023	1280	0	242
3294	1022	1279	0	243
3297	1022	1278	0	244
3300	1020	1275	0	243
3303	1019	1273	0	244
3306	1020	1272	0	243
3309	1021	1269	0	246
3312	1020	1268	0	249
3315	1019	1267	0	253
3318	1017	1265	0	254
3321	1019	1263	0	261
3324	1020	1263	0	263
3327	1019	1262	0	266
3330	1020	1263	0	269
3333	1021	1265	0	275
3336	1021	1264	0	281
3339	1021	1263	0	295
3342	1020	1264	0	303
3345	1020	1265	0	308
3348	1019	1264	0	309
3351	1018	1263	0	307
3354	1018	1262	0	306
3357	1019	1262	0	305
3360	1019	1262	0	302
3363	1020	1262	0	298
3366	1021	1260	0	290
3369	1023	1258	0	285
3372	1023	1258	0	282
3375	1022	1257	0	282
3378	1022	1256	0	280
3381	1026	1253	0	275
3384	1027	1251	0	269
3387	1027	1248	0	264
3390	1029	1246	0	259
3393	1030	1246	0	253
3396	1032	1246	0	250
3399	1036	1245	0	244
3402	1042	1245	0	248
3405	1041	1242	0	245
3408	1041	1240	0	246
3411	1043	1238	0	242
3414	1045	1237	0	235
3417	1046	1237	0	234
3420	1047	1236	0	233
3423	1048	1233	0	232
3426	1051	1230	0	237
3429	1051	1229	0	235
3432	1051	1228	0	234
3435	1052	1226	0	233
3438	1053	1225	0	234
3441	1054	1226	0	232
3444	1057	1228	0	227
3447	1058	1227	0	226
3450	1062	1225	0	224
3453	1062	1223	0	222
3456	1064	1221	0	221
3459	1066	1221	0	218
3462	1070	1218	0	220
3465	1073	1214	0	217
3468	1075	1213	0	218
3471	1078	1213	0	212
3474	1082	1212	0	213
3477	1084	1211	0	213
3480	1086	1209	0	215
3483	1089	1208	0	215
3486	1091	1205	0	218
3489	1095	1203	0	215
3492	1097	1200	0	222
3495	1098	1199	0	227
3498	1098	1198	0	227
3501	1099	1197	0	229
3504	1099	1197	0	229
3507	1100	1195	0	231
3510	1104	1196	0	222
3513	1109	1197	0	226
3516	1111	1196	0	228
3519	1109	1193	0	228
3522	1107	1189	0	239
3525	1107	1188	0	241
3528	1107	1187	0	240
3531	1107	1187	0	238
3534	1107	1187	0	239
3537	1108	1190	0	232
3540	1109	1192	0	223
3543	1109	1193	0	221
3546	1109	1195	0	217
3549	1110	1197	0	209
3552	1109	1197	0	209
3555	1108	1199	0	208
3558	1108	1199	0	207
3561	1109	1199	0	209
3564	1110	1195	0	215
3567	1110	1192	0	218
3570	1114	1189	0	219
3573	1118	1187	0	219
3576	1122	1187	0	218
3579	1124	1186	0	215
3582	1127	1185	0	211
3585	1130	1182	0	210
3588	1133	1184	0	207
3591	1136	1183	0	206
3594	1137	1182	0	207
3597	1137	1181	0	210
3600	1136	1181	0	211
3603	1138	1180	0	212
3606	1139	1180	0	210
3609	1137	1179	0	207
3612	1136	1179	0	216
3615	1137	1180	0	218
3618	1138	1180	0	221
3621	1138	1179	0	221
3624	1142	1177	0	214
3627	1148	1176	0	210
3630	1151	1176	0	210
3633	1152	1175	0	211
3636	1155	1173	0	203
3639	1158	1172	0	203
3642	1162	1171	0	202
3645	1165	1170	0	203
3648	1168	1168	0	198
3651	1171	1167	0	192
3654	1174	1165	0	191
3657	1178	1162	0	200
3660	1181	1162	0	200
3663	1184	1162	0	201
3666	1188	1159	0	199
3669	1191	1155	0	196
3672	1195	1155	0	193
3675	1198	1154	0	194
3678	1201	1151	0	203
3681	1204	1149	0	201
3684	1208	1145	0	211
3687	1209	1145	0	212
3690	1211	1143	0	216
3693	1212	1142	0	216
3696	1214	1140	0	212
3699	1215	1139	0	211
3702	1218	1138	0	216
3705	1218	1136	0	216
3708	1220	1133	0	219
3711	1223	1132	0	213
3714	1225	1131	0	210
3717	1227	1133	0	202
3720	1227	1136	0	201
3723	1228	1136	0	196
3726	1227	1131	0	209
3729	1226	1130	0	210
3732	1227	1127	0	213
3735	1226	1123	0	223
3738	1225	1118	0	227
3741	1224	1116	0	233
3744	1225	1113	0	235
3747	1225	1109	0	235
3750	1226	1108	0	235
3753	1226	1105	0	238
3756	1227	1103	0	235
3759	1228	1099	0	229
3762	1229	1098	0	222
3765	1232	1097	0	216
3768	1238	1100	0	208
3771	1238	1099	0	209
3774	1239	1099	0	209
3777	1239	1096	0	214
3780	1239	1092	0	228
3783	1239	1089	0	236
3786	1240	1089	0	237
3789	1240	1090	0	234
3792	1239	1089	0	241
3795	1238	1087	0	247
3798	1236	1082	0	258
3801	1235	1080	0	259
3804	1234	1076	0	260
3807	1235	1074	0	259
3810	1234	1074	0	261
3813	1232	1074	0	259
3816	1232	1073	0	258
3819	1230	1071	0	262
3822	1231	1068	0	259
3825	1232	1065	0	260
3828	1230	1064	0	265
3831	1231	1062	0	264
3834	1231	1061	0	264
3837	1230	1060	0	268
3840	1230	1060	0	266
3843	1229	1059	0	261
3846	1230	1054	0	262
3849	1229	1052	0	261
3852	1228	1050	0	266
3855	1227	1048	0	266
3858	1228	1049	0	260
3861	1226	1048	0	262
3864	1224	1047	0	262
3867	1223	1046	0	257
3870	1222	1043	0	254
3873	1222	1042	0	253
3876	1224	1040	0	250
3879	1225	1039	0	252
3882	1225	1039	0	251
3885	1225	1039	0	251
3888	1225	1038	0	249
3891	1225	1038	0	249
3894	1225	1037	0	250
3897	1225	1038	0	247
3900	1222	1042	0	243
3903	1220	1046	0	247
3906	1220	1049	0	248
3909	1222	1050	0	246
3912	1228	1051	0	235
3915	1231	1055	0	231
3918	1232	1055	0	225
3921	1232	1055	0	219
3924	1232	1056	0	218
3927	1233	1058	0	213
3930	1234	1058	0	212
3933	1234	1055	0	202
3936	1235	1054	0	203
3939	1237	1054	0	201
3942	1239	1053	0	197
3945	1241	1057	0	191
3948	1244	1056	0	187
3951	1245	1054	0	185
3954	1247	1052	0	6
3957	1248	1055	0	187
3960	1248	1053	0	192
3963	1250	1052	0	187
3966	1254	1053	0	176
3969	1259	1053	0	181
3972	1263	1054	0	178
3975	1265	1055	0	175
3978	1266	1053	0	168
3981	1265	1053	0	169
3984	1265	1053	0	168
3987	1268	1053	0	171
3990	1270	1056	0	178
3993	1269	1056	0	173
3996	1268	1054	0	164
3999	1267	1053	0	164
4002	1268	1053	0	172
4005	1277	1055	0	194
4008	1279	1054	0	199
4011	1285	1052	0	188
4014	1288	1051	0	4
4017	1290	1052	0	184
4020	1292	1051	0	355
4023	1294	1054	0	341
4026	1294	1054	0	161
4029	1296	1055	0	168
4032	1303	1055	0	349
4035	1308	1057	0	355
4038	1312	1058	0	357
4041	1317	1061	0	168
4044	1317	1059	0	347
4047	1317	1058	0	338
4050	1317	1059	0	337
4053	1317	1060	0	337
4056	1319	1060	0	149
4059	1321	1061	0	151
4062	1322	1062	0	152
4065	1322	1061	0	149
4068	1319	1062	0	143
4071	1316	1060	0	126
4074	1315	1059	0	137
4077	1315	1058	0	139
4080	1318	1061	0	139
4083	1322	1063	0	140
4086	1326	1061	0	147
4089	1328	1064	0	152
4092	1329	1065	0	152
4095	1332	1066	0	150
4098	1335	1065	0	150
4101	1337	1065	0	151
4104	1338	1065	0	146
4107	1342	1069	0	148
4110	1347	1069	0	151
4113	1348	1071	0	149
4116	1352	1074	0	139
4119	1356	1077	0	133
4122	1358	1077	0	142
4125	1361	1076	0	153
4128	1366	1072	0	157
4131	1370	1071	0	156
4134	1372	1073	0	337
4137	1373	1074	0	338
4140	1374	1077	0	159
4143	1378	1078	0	154
4146	1379	1078	0	155
4149	1379	1078	0	152
4152	1380	1078	0	152
4155	1379	1077	0	146
4158	1379	1076	0	142
4161	1378	1073	0	143
4164	1377	1072	0	146
4167	1376	1072	0	150
4170	1375	1070	0	148
4173	1375	1070	0	143
4176	1375	1070	0	139
4179	1376	1068	0	134
4182	1375	1068	0	135
4185	1374	1068	0	134
4188	1373	1069	0	136
4191	1371	1068	0	141
4194	1371	1067	0	139
4197	1371	1067	0	137
4200	1370	1066	0	137
4203	1370	1066	0	134
4206	1369	1067	0	132
4209	1369	1068	0	130
4212	1369	1068	0	140
4215	1370	1069	0	145
4218	1371	1068	0	150
4221	1371	1068	0	151
4224	1371	1068	0	151
4227	1370	1069	0	150
4230	1369	1070	0	151
4233	1368	1069	0	151
4236	1367	1069	0	152
4239	1366	1067	0	338
4242	1365	1066	0	340
4245	1366	1066	0	350
4248	1367	1066	0	354
4251	1366	1066	0	353
4254	1366	1066	0	351
4257	1364	1066	0	339
4260	1365	1066	0	337
4263	1365	1068	0	334
4266	1365	1069	0	148
4269	1367	1071	0	145
4272	1371	1071	0	149
4275	1373	1073	0	147
4278	1374	1074	0	148
4281	1373	1075	0	137
4284	1373	1075	0	136
4287	1374	1076	0	136
4290	1377	1076	0	140
4293	1380	1077	0	143
4296	1381	1078	0	138
4299	1381	1076	0	132
4302	1381	1075	0	132
4305	1380	1072	0	137
4308	1379	1071	0	138
4311	1379	1071	0	137
4314	1378	1070	0	130
4317	1377	1070	0	133
4320	1376	1070	0	135
4323	1375	1069	0	136
4326	1375	1067	0	137
4329	1374	1066	0	140
4332	1374	1066	0	138
4335	1374	1066	0	137
4338	1374	1066	0	138
4341	1374	1066	0	138
4344	1374	1066	0	139
4347	1375	1067	0	138
4350	1377	1067	0	141
4353	1379	1067	0	143
4356	1379	1068	0	144
4359	1378	1067	0	147
4362	1377	1066	0	148
4365	1376	1066	0	152
4368	1375	1066	0	333
4371	1376	1065	0	152
4374	1375	1064	0	154
4377	1374	1062	0	335
4380	1372	1063	0	334
4383	1371	1063	0	333
4386	1372	1065	0	342
4389	1370	1066	0	347
4392	1368	1065	0	351
4395	1366	1064	0	341
4398	1366	1066	0	356
4401	1364	1066	0	1
4404	1363	1062	0	12
4407	1364	1061	0	192
4410	1363	1061	0	191
4413	1363	1061	0	191
4416	1363	1059	0	2
4419	1360	1060	0	357
4422	1358	1060	0	352
4425	1357	1059	0	357
4428	1356	1063	0	347
4431	1354	1063	0	162
4434	1353	1064	0	345
4437	1353	1066	0	2
4440	1354	1065	0	7
4443	1354	1062	0	194
4446	1355	1060	0	3
4449	1355	1060	0	358
4452	1354	1060	0	357
4455	1352	1059	0	356
4458	1354	1062	0	1
4461	1353	1059	0	3
4464	1351	1060	0	355
4467	1351	1058	0	356
4470	1345	1054	0	343
4473	1342	1054	0	155
4476	1342	1055	0	139
4479	1341	1056	0	133
4482	1341	1058	0	122
4485	1339	1059	0	120
4488	1339	1060	0	117
4491	1339	1061	0	114
4494	1338	1064	0	105
4497	1336	1064	0	96
4500	1335	1066	0	82
4503	1333	1065	0	76
4506	1333	1066	0	70
4509	1333	1066	0	67
4512	1331	1067	0	65
4515	1328	1067	0	56
4518	1332	1068	0	53
4521	1331	1070	0	48
4524	1330	1071	0	44
4527	1330	1070	0	38
4530	1327	1070	0	38
4533	1324	1070	0	32
4536	1322	1072	0	31
4539	1318	1074	0	18
4542	1315	1075	0	16
4545	1311	1075	0	11
4548	1310	1076	0	8
4551	1308	1077	0	3
4554	1305	1075	0	1
4557	1303	1074	0	3
4560	1302	1073	0	2
4563	1302	1072	0	359
4566	1302	1070	0	354
4569	1304	1073	0	354
4572	1305	1071	0	349
4575	1304	1072	0	348
4578	1304	1073	0	341
4581	1307	1074	0	336
4584	1311	1076	0	326
4587	1313	1079	0	321
4590	1315	1081	0	318
4593	1316	1083	0	317
4596	1317	1085	0	313
4599	1317	1087	0	314
4602	1317	1088	0	316
4605	1315	1087	0	315
4608	1315	1087	0	323
4611	1312	1085	0	321
4614	1312	1083	0	323
4617	1309	1083	0	331
4620	1307	1084	0	336
4623	1309	1083	0	331
4626	1310	1084	0	331
4629	1310	1084	0	332
4632	1308	1085	0	331
4635	1306	1084	0	331
4638	1304	1085	0	330
4641	1305	1088	0	326
4644	1303	1089	0	327
4647	1303	1090	0	328
4650	1303	1091	0	330
4653	1302	1092	0	331
4656	1301	1094	0	330
4659	1300	1096	0	333
4662	1298	1096	0	334
4665	1297	1096	0	335
4668	1294	1095	0	345
4671	1293	1091	0	343
4674	1292	1087	0	350
4677	1291	1084	0	353
4680	1290	1081	0	355
4683	1290	1080	0	355
4686	1290	1081	0	0
4689	1292	1080	0	8
4692	1290	1081	0	10
4695	1290	1082	0	9
4698	1290	1082	0	11
4701	1290	1083	0	13
4704	1291	1083	0	15
4707	1291	1084	0	19
4710	1292	1085	0	21
4713	1293	1084	0	22
4716	1294	1085	0	20
4719	1294	1084	0	19
4722	1295	1085	0	17
4725	1296	1085	0	16
4728	1296	1085	0	17
4731	1297	1085	0	20
4734	1298	1085	0	21
4737	1298	1086	0	19
4740	1297	1087	0	16
4743	1297	1087	0	13
4746	1296	1087	0	15
4749	1296	1086	0	17
4752	1297	1085	0	20
4755	1297	1085	0	20
4758	1297	1085	0	21
4761	1297	1084	0	25
4764	1296	1083	0	25
4767	1295	1084	0	24
4770	1295	1084	0	25
4773	1294	1084	0	24
4776	1295	1084	0	26
4779	1296	1084	0	23
4782	1295	1084	0	21
4785	1295	1084	0	20
4788	1296	1084	0	20
4791	1296	1085	0	21
4794	1296	1085	0	18
4797	1296	1085	0	20
4800	1296	1085	0	21
4803	1296	1084	0	19
4806	1296	1084	0	19
4809	1296	1084	0	21
4812	1296	1084	0	19
4815	1296	1084	0	19
4818	1296	1084	0	20
4821	1296	1084	0	20
4824	1297	1084	0	19
4827	1297	1083	0	22
4830	1297	1083	0	23
4833	1297	1083	0	22
4836	1297	1083	0	23
4839	1297	1083	0	21
4842	1297	1082	0	24
4845	1296	1083	0	24
4848	1296	1083	0	22
4851	1296	1082	0	22
4854	1296	1082	0	25
4857	1297	1081	0	25
4860	1297	1082	0	27
4863	1296	1082	0	25
4866	1296	1082	0	25
4869	1296	1082	0	24
4872	1296	1082	0	25
4875	1296	1083	0	25
4878	1296	1082	0	25
4881	1297	1082	0	25
4884	1297	1082	0	26
4887	1297	1082	0	27
4890	1297	1082	0	26
4893	1297	1082	0	25
4896	1297	1082	0	27
4899	1297	1082	0	26
4902	1296	1083	0	25
4905	1296	1083	0	23
4908	1297	1082	0	24
4911	1298	1082	0	23
4914	1298	1082	0	25
4917	1297	1082	0	25
4920	1297	1083	0	21
4923	1297	1083	0	19
4926	1297	1083	0	19
4929	1297	1083	0	20
4932	1297	1083	0	21
4935	1297	1084	0	21
4938	1296	1084	0	19
4941	1296	1085	0	16
4944	1296	1086	0	15
4947	1296	1086	0	15
4950	1296	1087	0	14
4953	1296	1087	0	12
4956	1296	1086	0	14
4959	1296	1086	0	16
4962	1296	1085	0	16
4965	1297	1086	0	16
4968	1296	1087	0	18
4971	1296	1087	0	15
4974	1296	1087	0	15
4977	1296	1087	0	15
4980	1296	1088	0	13
4983	1296	1088	0	12
4986	1296	1088	0	14
4989	1295	1088	0	11
4992	1295	1088	0	11
4995	1296	1088	0	12
4998	1295	1088	0	12
5001	1295	1089	0	13
5004	1296	1089	0	13
5007	1296	1090	0	11
5010	1295	1089	0	12
5013	1295	1089	0	13
5016	1295	1089	0	14
5019	1295	1089	0	16
5022	1295	1089	0	13
5025	1295	1089	0	12
5028	1295	1089	0	13
5031	1295	1089	0	11
5034	1295	1089	0	10
5037	1294	1089	0	9
5040	1295	1089	0	11
5043	1295	1089	0	11
5046	1295	1089	0	11
5049	1295	1089	0	10
5052	1295	1089	0	10
5055	1294	1089	0	10
5058	1294	1089	0	10
5061	1294	1089	0	9
5064	1294	1089	0	9
5067	1294	1089	0	10
5070	1294	1089	0	11
5073	1294	1089	0	10
5076	1294	1089	0	10
5079	1294	1089	0	11
5082	1294	1089	0	11
5085	1294	1089	0	10
5088	1293	1089	0	10
5091	1294	1089	0	11
5094	1294	1089	0	10
5097	1293	1089	0	11
5100	1294	1089	0	11
5103	1294	1089	0	11
5106	1293	1089	0	11
5109	1293	1089	0	11
5112	1294	1089	0	12
5115	1294	1089	0	11
5118	1294	1089	0	12
5121	1293	1089	0	12
5124	1293	1089	0	12
5127	1293	1089	0	11
5130	1293	1089	0	11
5133	1294	1089	0	11
5136	1294	1089	0	12
5139	1294	1089	0	12
5142	1294	1089	0	11
5145	1294	1089	0	12
5148	1294	1089	0	12
5151	1294	1089	0	14
5154	1294	1089	0	12
5157	1294	1089	0	12
5160	1293	1089	0	13
5163	1294	1089	0	13
5166	1294	1090	0	13
5169	1294	1089	0	14
5172	1294	1089	0	13
5175	1294	1089	0	13
5178	1294	1089	0	14
5181	1294	1089	0	14
5184	1294	1089	0	13
5187	1293	1089	0	14
5190	1294	1089	0	13
5193	1294	1089	0	14
5196	1294	1089	0	12
5199	1293	1089	0	14
5202	1293	1089	0	14
5205	1294	1090	0	14
5208	1293	1089	0	14
5211	1293	1090	0	14
5214	1293	1090	0	14
5217	1294	1089	0	14
5220	1294	1090	0	15
5223	1293	1089	0	15
5226	1294	1090	0	16
5229	1294	1090	0	15
5232	1293	1090	0	15
5235	1293	1090	0	15
5238	1293	1090	0	15
5241	1294	1090	0	15
5244	1293	1090	0	15
5247	1293	1090	0	14
5250	1294	1090	0	16
5253	1293	1090	0	15
5256	1294	1090	0	16
5259	1294	1090	0	16
5262	1293	1090	0	15
5265	1293	1090	0	15
5268	1293	1090	0	14
5271	1293	1090	0	15
5274	1294	1090	0	14
5277	1294	1090	0	14
5280	1294	1090	0	15
5283	1294	1090	0	15
5286	1293	1090	0	15
5289	1293	1090	0	15
5292	1293	1090	0	14
5295	1294	1090	0	14
5298	1294	1090	0	14
5301	1294	1090	0	15
5304	1294	1090	0	15
5307	1294	1090	0	14
5310	1294	1090	0	14
5313	1294	1090	0	14
5316	1294	1090	0	14
5319	1294	1090	0	13
5322	1294	1090	0	14
5325	1294	1089	0	13
5328	1294	1089	0	13
5331	1295	1089	0	13
5334	1295	1089	0	13
5337	1295	1090	0	13
5340	1295	1089	0	13
5343	1295	1089	0	13
5346	1295	1089	0	13
5349	1295	1090	0	13
5352	1295	1090	0	14
5355	1295	1090	0	14
5358	1294	1090	0	13
5361	1294	1090	0	13
5364	1294	1090	0	14
5367	1294	1090	0	13
5370	1294	1090	0	11
5373	1294	1090	0	12
5376	1294	1090	0	13
5379	1294	1090	0	13
5382	1294	1090	0	14
5385	1294	1090	0	14
5388	1294	1090	0	13
5391	1294	1090	0	14
5394	1294	1090	0	13
5397	1294	1090	0	14
5400	1294	1090	0	15
5403	1294	1090	0	15
5406	1294	1090	0	15
5409	1294	1090	0	14
5412	1294	1090	0	14
5415	1294	1090	0	14
5418	1294	1090	0	15
5421	1294	1090	0	14
5424	1294	1090	0	14
5427	1294	1090	0	14
5430	1294	1090	0	14
5433	1293	1090	0	13
5436	1294	1090	0	14
5439	1293	1090	0	12
5442	1293	1090	0	12
5445	1293	1090	0	12
5448	1293	1090	0	12
5451	1293	1090	0	13
5454	1293	1090	0	12
5457	1293	1090	0	12
5460	1294	1090	0	13
5463	1293	1090	0	13
5466	1293	1090	0	13
5469	1293	1090	0	13
5472	1294	1090	0	13
5475	1294	1090	0	14
5478	1293	1090	0	13
5481	1293	1090	0	12
5484	1294	1090	0	12
5487	1293	1090	0	12
5490	1293	1090	0	12
5493	1293	1090	0	12
5496	1294	1090	0	12
5499	1293	1090	0	12
5502	1293	1090	0	11
5505	1294	1090	0	11
5508	1293	1090	0	10
5511	1293	1090	0	11
5514	1293	1090	0	11
5517	1293	1090	0	11
5520	1293	1090	0	11
5523	1293	1090	0	11
5526	1293	1090	0	12
5529	1293	1090	0	12
5532	1293	1090	0	12
5535	1293	1090	0	12
5538	1293	1090	0	12
5541	1294	1090	0	11
5544	1293	1091	0	13
5547	1293	1091	0	13
5550	1293	1091	0	13
5553	1293	1090	0	12
5556	1293	1090	0	12
5559	1293	1090	0	12
5562	1293	1091	0	12
5565	1293	1090	0	12
5568	1293	1090	0	12
5571	1293	1091	0	13
5574	1294	1090	0	12
5577	1293	1091	0	13
5580	1293	1091	0	13
5583	1294	1090	0	12
5586	1293	1091	0	13
5589	1294	1091	0	12
5592	1294	1090	0	12
5595	1293	1090	0	12
5598	1294	1090	0	11
5601	1294	1090	0	11
5604	1294	1090	0	11
5607	1294	1091	0	11
5610	1294	1091	0	11
5613	1293	1091	0	12
5616	1293	1091	0	11
5619	1293	1091	0	11
5622	1294	1091	0	11
5625	1293	1091	0	11
5628	1293	1091	0	11
5631	1293	1091	0	11
5634	1294	1091	0	11
5637	1294	1091	0	11
5640	1294	1090	0	11
5643	1293	1090	0	12
5646	1293	1091	0	12
5649	1293	1091	0	12
5652	1293	1091	0	11
5655	1293	1091	0	12
5658	1293	1091	0	12
5661	1293	1091	0	12
5664	1293	1091	0	12
5667	1293	1091	0	11
5670	1294	1091	0	10
5673	1293	1091	0	12
5676	1293	1091	0	13
5679	1293	1091	0	13
5682	1293	1091	0	13
5685	1293	1091	0	11
5688	1293	1091	0	12
5691	1293	1091	0	13
5694	1293	1091	0	12
5697	1293	1091	0	12
5700	1293	1091	0	11
5703	1293	1091	0	12
5706	1294	1091	0	12
5709	1294	1091	0	11
5712	1294	1091	0	11
5715	1294	1091	0	11
5718	1294	1091	0	11
5721	1294	1090	0	12
5724	1294	1091	0	12
5727	1294	1091	0	12
5730	1294	1091	0	13
5733	1294	1091	0	13
5736	1294	1091	0	12
5739	1294	1091	0	12
5742	1294	1091	0	12
5745	1294	1091	0	12
5748	1294	1091	0	10
5751	1294	1091	0	10
5754	1294	1091	0	11
5757	1295	1091	0	11
5760	1295	1090	0	12
5763	1295	1091	0	12
5766	1295	1091	0	11
5769	1295	1091	0	11
5772	1295	1091	0	11
5775	1295	1091	0	10
5778	1295	1091	0	9
5781	1295	1090	0	8
5784	1295	1090	0	8
5787	1295	1090	0	8
5790	1294	1090	0	7
5793	1294	1090	0	7
5796	1294	1091	0	7
5799	1294	1091	0	7
5802	1293	1091	0	7
5805	1293	1090	0	6
5808	1293	1091	0	7
5811	1293	1091	0	7
5814	1293	1091	0	7
5817	1293	1090	0	5
5820	1294	1090	0	5
5823	1293	1090	0	5
5826	1293	1090	0	4
5829	1294	1091	0	2
5832	1293	1090	0	1
5835	1293	1090	0	1
5838	1293	1090	0	5
5841	1292	1089	0	6
5844	1292	1089	0	6
5847	1292	1089	0	6
5850	1293	1089	0	8
5853	1293	1089	0	9
5856	1294	1089	0	10
5859	1293	1089	0	9
5862	1293	1088	0	9
5865	1293	1089	0	11
5868	1293	1089	0	9
5871	1293	1089	0	10
5874	1293	1089	0	11
5877	1293	1089	0	13
5880	1294	1089	0	16
5883	1294	1088	0	18
5886	1294	1088	0	20
5889	1294	1088	0	21
5892	1294	1087	0	22
5895	1294	1087	0	20
5898	1294	1088	0	14
5901	1295	1088	0	11
5904	1295	1087	0	10
5907	1296	1087	0	15
5910	1297	1087	0	19
5913	1298	1086	0	22
5916	1298	1085	0	22
5919	1298	1085	0	21
5922	1297	1086	0	19
5925	1295	1087	0	15
5928	1296	1087	0	16
5931	1297	1086	0	19
5934	1298	1085	0	20
5937	1299	1084	0	24
5940	1300	1084	0	28
5943	1300	1084	0	29
5946	1300	1083	0	29
5949	1300	1082	0	26
5952	1301	1082	0	24
5955	1301	1082	0	23
5958	1300	1082	0	23
5961	1300	1083	0	18
5964	1300	1083	0	17
5967	1300	1083	0	12
5970	1300	1083	0	12
5973	1300	1083	0	14
5976	1300	1084	0	15
5979	1299	1084	0	15
5982	1298	1085	0	13
5985	1297	1085	0	11
5988	1296	1084	0	11
5991	1296	1084	0	12
5994	1295	1085	0	11
5997	1296	1085	0	9
6000	1296	1084	0	9
[truncated: 998 more rows]
