# Supplementary material for: Markerless tracking of an entire honey bee colony
Source: Nat Commun. 2021 Mar 19;12:1733. doi: 10.1038/s41467-021-21769-1 (PMC7979864; doi:10.1038/s41467-021-21769-1)
Supplement: Supplementary file 4 — Description of Additional Supplementary Files [file 41467_2021_21769_MOESM4_ESM.zip › raw_source/fig_5_sup_fig_21_22/S1_trajectories/000253.txt]

0	1158	1219	0	219
3	1158	1220	0	219
6	1158	1219	0	220
9	1157	1219	0	220
12	1158	1219	0	221
15	1158	1219	0	221
18	1158	1219	0	221
21	1159	1219	0	219
24	1158	1219	0	218
27	1158	1219	0	218
30	1158	1219	0	219
33	1158	1219	0	218
36	1159	1219	0	219
39	1158	1219	0	218
42	1158	1219	0	218
45	1158	1219	0	220
48	1158	1219	0	221
51	1158	1219	0	221
54	1158	1219	0	220
57	1158	1219	0	218
60	1158	1220	0	217
63	1159	1220	0	217
66	1158	1220	0	218
69	1158	1221	0	219
72	1159	1220	0	214
75	1159	1220	0	215
78	1158	1220	0	216
81	1158	1220	0	214
84	1157	1220	0	217
87	1157	1220	0	223
90	1158	1221	0	225
93	1159	1220	0	225
96	1159	1220	0	226
99	1158	1220	0	225
102	1158	1220	0	225
105	1158	1221	0	225
108	1159	1220	0	225
111	1159	1220	0	223
114	1159	1220	0	224
117	1159	1220	0	224
120	1159	1220	0	225
123	1159	1220	0	221
126	1158	1219	0	224
129	1158	1220	0	222
132	1158	1220	0	223
135	1158	1219	0	218
138	1158	1219	0	219
141	1158	1220	0	223
144	1158	1220	0	222
147	1158	1220	0	220
150	1158	1220	0	219
153	1158	1220	0	218
156	1158	1220	0	218
159	1157	1219	0	217
162	1157	1220	0	217
165	1157	1220	0	217
168	1157	1220	0	218
171	1158	1220	0	218
174	1158	1220	0	215
177	1159	1220	0	220
180	1158	1220	0	218
183	1158	1220	0	217
186	1159	1220	0	216
189	1158	1220	0	216
192	1158	1220	0	219
195	1159	1220	0	219
198	1159	1220	0	218
201	1158	1220	0	220
204	1158	1220	0	216
207	1159	1220	0	217
210	1159	1220	0	217
213	1159	1220	0	217
216	1158	1220	0	217
219	1159	1220	0	217
222	1159	1221	0	218
225	1158	1220	0	221
228	1158	1220	0	222
231	1158	1220	0	224
234	1158	1220	0	226
237	1159	1220	0	224
240	1158	1220	0	223
243	1158	1220	0	223
246	1158	1220	0	221
249	1159	1220	0	223
252	1160	1220	0	220
255	1160	1219	0	217
258	1159	1220	0	215
261	1160	1220	0	214
264	1159	1219	0	214
267	1159	1219	0	214
270	1159	1219	0	215
273	1159	1219	0	217
276	1160	1219	0	217
279	1160	1220	0	217
282	1159	1220	0	217
285	1159	1220	0	215
288	1159	1220	0	218
291	1159	1220	0	220
294	1159	1220	0	219
297	1160	1220	0	218
300	1158	1220	0	218
303	1158	1220	0	218
306	1160	1220	0	213
309	1160	1220	0	213
312	1159	1220	0	216
315	1159	1221	0	217
318	1159	1220	0	216
321	1160	1220	0	211
324	1159	1220	0	219
327	1160	1220	0	217
330	1159	1220	0	214
333	1160	1219	0	219
336	1160	1218	0	221
339	1160	1218	0	223
342	1159	1218	0	224
345	1159	1218	0	223
348	1159	1218	0	223
351	1159	1218	0	224
354	1159	1218	0	222
357	1159	1218	0	224
360	1159	1218	0	223
363	1159	1218	0	223
366	1159	1218	0	220
369	1159	1219	0	219
372	1159	1219	0	217
375	1159	1219	0	218
378	1159	1219	0	219
381	1158	1220	0	221
384	1158	1220	0	221
387	1158	1220	0	220
390	1158	1220	0	217
393	1158	1220	0	219
396	1158	1220	0	222
399	1159	1220	0	221
402	1159	1220	0	220
405	1159	1220	0	219
408	1159	1220	0	220
411	1159	1220	0	220
414	1159	1220	0	219
417	1159	1220	0	219
420	1159	1220	0	219
423	1159	1220	0	220
426	1159	1220	0	219
429	1159	1220	0	219
432	1159	1219	0	221
435	1159	1219	0	222
438	1159	1219	0	224
441	1158	1219	0	224
444	1159	1219	0	222
447	1159	1219	0	221
450	1158	1219	0	221
453	1159	1219	0	225
456	1159	1219	0	223
459	1159	1219	0	224
462	1159	1219	0	224
465	1159	1219	0	222
468	1159	1219	0	221
471	1159	1219	0	221
474	1159	1218	0	221
477	1159	1219	0	222
480	1159	1219	0	222
483	1158	1219	0	222
486	1159	1219	0	223
489	1159	1219	0	222
492	1159	1219	0	222
495	1159	1219	0	223
498	1159	1219	0	219
501	1159	1219	0	221
504	1159	1219	0	224
507	1159	1218	0	224
510	1159	1218	0	224
513	1158	1219	0	224
516	1159	1218	0	223
519	1159	1219	0	221
522	1159	1219	0	222
525	1159	1218	0	222
528	1159	1218	0	223
531	1159	1219	0	223
534	1160	1218	0	223
537	1159	1218	0	223
540	1159	1218	0	223
543	1159	1218	0	224
546	1159	1218	0	223
549	1159	1219	0	224
552	1159	1219	0	226
555	1159	1219	0	226
558	1159	1219	0	223
561	1158	1219	0	224
564	1159	1219	0	224
567	1159	1219	0	222
570	1159	1219	0	224
573	1159	1219	0	223
576	1159	1219	0	224
579	1159	1219	0	224
582	1159	1219	0	224
585	1159	1219	0	223
588	1159	1219	0	224
591	1159	1219	0	223
594	1159	1219	0	222
597	1160	1218	0	222
600	1159	1218	0	222
603	1159	1218	0	222
606	1159	1218	0	220
609	1159	1218	0	221
612	1159	1219	0	222
615	1159	1219	0	222
618	1160	1219	0	219
621	1159	1218	0	221
624	1159	1218	0	221
627	1160	1218	0	219
630	1160	1219	0	219
633	1160	1219	0	218
636	1159	1219	0	220
639	1160	1219	0	220
642	1160	1220	0	221
645	1160	1219	0	221
648	1160	1219	0	222
651	1160	1220	0	221
654	1160	1219	0	221
657	1160	1219	0	221
660	1160	1219	0	220
663	1159	1219	0	219
666	1159	1220	0	221
669	1159	1220	0	219
672	1159	1220	0	222
675	1159	1220	0	220
678	1159	1220	0	220
681	1159	1220	0	219
684	1159	1219	0	218
687	1160	1219	0	220
690	1159	1219	0	220
693	1159	1219	0	220
696	1159	1220	0	223
699	1159	1220	0	222
702	1159	1220	0	225
705	1159	1220	0	225
708	1159	1221	0	224
711	1159	1220	0	225
714	1159	1220	0	224
717	1158	1220	0	220
720	1159	1220	0	220
723	1159	1220	0	223
726	1159	1220	0	224
729	1159	1220	0	223
732	1159	1220	0	223
735	1159	1219	0	223
738	1159	1220	0	223
741	1159	1219	0	223
744	1159	1220	0	224
747	1159	1219	0	222
750	1160	1219	0	222
753	1159	1219	0	223
756	1159	1219	0	224
759	1160	1219	0	221
762	1161	1219	0	220
765	1160	1219	0	220
768	1160	1220	0	220
771	1160	1219	0	221
774	1159	1220	0	220
777	1159	1220	0	222
780	1159	1220	0	224
783	1159	1220	0	224
786	1159	1220	0	225
789	1159	1220	0	224
792	1159	1220	0	224
795	1159	1220	0	222
798	1159	1220	0	221
801	1159	1219	0	220
804	1159	1220	0	221
807	1159	1220	0	222
810	1159	1220	0	223
813	1159	1220	0	224
816	1159	1220	0	221
819	1159	1219	0	219
822	1159	1219	0	219
825	1159	1219	0	215
828	1159	1219	0	217
831	1159	1219	0	218
834	1159	1220	0	218
837	1159	1219	0	220
840	1159	1219	0	221
843	1159	1220	0	221
846	1158	1220	0	222
849	1158	1220	0	223
852	1158	1220	0	222
855	1158	1220	0	222
858	1159	1220	0	222
861	1158	1219	0	221
864	1159	1220	0	222
867	1159	1220	0	222
870	1159	1220	0	220
873	1159	1220	0	220
876	1159	1220	0	221
879	1159	1220	0	223
882	1159	1220	0	222
885	1159	1219	0	220
888	1158	1219	0	221
891	1159	1219	0	221
894	1159	1219	0	222
897	1158	1219	0	220
900	1158	1219	0	220
903	1158	1219	0	221
906	1158	1219	0	220
909	1158	1219	0	221
912	1159	1219	0	220
915	1158	1219	0	219
918	1158	1219	0	220
921	1158	1219	0	220
924	1158	1219	0	219
927	1158	1219	0	221
930	1158	1220	0	221
933	1158	1220	0	219
936	1158	1220	0	219
939	1158	1219	0	219
942	1159	1219	0	220
945	1159	1219	0	221
948	1159	1219	0	220
951	1159	1219	0	221
954	1159	1219	0	221
957	1158	1219	0	220
960	1158	1220	0	220
963	1158	1220	0	222
966	1158	1219	0	221
969	1158	1219	0	222
972	1158	1220	0	222
975	1158	1220	0	218
978	1158	1220	0	218
981	1158	1220	0	218
984	1158	1220	0	218
987	1158	1220	0	218
990	1158	1220	0	217
993	1158	1220	0	216
996	1158	1220	0	217
999	1158	1220	0	217
1002	1158	1220	0	217
1005	1158	1220	0	217
1008	1158	1220	0	218
1011	1158	1220	0	218
1014	1158	1220	0	216
1017	1158	1220	0	217
1020	1158	1219	0	218
1023	1158	1220	0	220
1026	1158	1219	0	219
1029	1158	1219	0	218
1032	1159	1219	0	218
1035	1159	1219	0	219
1038	1159	1219	0	217
1041	1159	1219	0	216
1044	1159	1219	0	218
1047	1159	1219	0	218
1050	1159	1219	0	220
1053	1159	1220	0	220
1056	1158	1220	0	220
1059	1159	1220	0	220
1062	1158	1220	0	219
1065	1158	1220	0	218
1068	1158	1220	0	219
1071	1158	1220	0	220
1074	1158	1220	0	219
1077	1158	1220	0	218
1080	1158	1220	0	219
1083	1158	1220	0	219
1086	1158	1220	0	218
1089	1158	1219	0	217
1092	1158	1219	0	217
1095	1158	1219	0	219
1098	1158	1219	0	218
1101	1158	1220	0	220
1104	1158	1220	0	224
1107	1158	1220	0	223
1110	1158	1219	0	224
1113	1158	1220	0	223
1116	1158	1220	0	226
1119	1158	1219	0	225
1122	1158	1219	0	226
1125	1158	1219	0	221
1128	1158	1219	0	220
1131	1158	1219	0	220
1134	1158	1219	0	219
1137	1158	1219	0	220
1140	1158	1219	0	220
1143	1158	1220	0	220
1146	1158	1220	0	224
1149	1158	1220	0	222
1152	1159	1220	0	219
1155	1160	1219	0	217
1158	1160	1219	0	219
1161	1161	1220	0	227
1164	1162	1222	0	217
1167	1163	1223	0	215
1170	1163	1223	0	214
1173	1162	1223	0	216
1176	1163	1221	0	220
1179	1163	1222	0	221
1182	1163	1222	0	220
1185	1162	1221	0	224
1188	1160	1221	0	224
1191	1160	1220	0	218
1194	1160	1220	0	220
1197	1160	1220	0	221
1200	1159	1220	0	222
1203	1158	1220	0	223
1206	1158	1219	0	227
1209	1161	1219	0	226
1212	1163	1220	0	227
1215	1162	1220	0	227
1218	1163	1220	0	229
1221	1162	1219	0	235
1224	1161	1218	0	236
1227	1160	1218	0	239
1230	1159	1217	0	238
1233	1153	1206	0	292
1236	1157	1215	0	236
1239	1157	1215	0	232
1242	1157	1215	0	235
1245	1157	1215	0	234
1248	1157	1215	0	232
1251	1157	1214	0	230
1254	1157	1214	0	229
1257	1157	1214	0	228
1260	1157	1214	0	228
1263	1157	1214	0	229
1266	1157	1214	0	229
1269	1157	1213	0	227
1272	1157	1213	0	228
1275	1158	1213	0	228
1278	1158	1213	0	229
1281	1158	1213	0	230
1284	1157	1213	0	231
1287	1157	1213	0	230
1290	1157	1213	0	229
1293	1157	1213	0	229
1296	1157	1213	0	229
1299	1157	1213	0	230
1302	1157	1213	0	230
1305	1157	1212	0	228
1308	1157	1212	0	229
1311	1157	1212	0	228
1314	1158	1212	0	230
1317	1158	1212	0	229
1320	1158	1212	0	230
1323	1157	1212	0	231
1326	1157	1212	0	231
1329	1157	1212	0	230
1332	1157	1212	0	231
1335	1157	1212	0	230
1338	1157	1212	0	231
1341	1157	1212	0	231
1344	1157	1211	0	231
1347	1157	1211	0	230
1350	1157	1212	0	228
1353	1157	1212	0	231
1356	1157	1212	0	230
1359	1157	1212	0	229
1362	1157	1212	0	230
1365	1157	1212	0	232
1368	1157	1212	0	232
1371	1157	1213	0	231
1374	1157	1213	0	232
1377	1158	1213	0	230
1380	1157	1213	0	231
1383	1157	1212	0	232
1386	1158	1212	0	232
1389	1157	1213	0	229
1392	1158	1212	0	230
1395	1158	1212	0	230
1398	1157	1212	0	228
1401	1157	1212	0	230
1404	1157	1212	0	231
1407	1157	1212	0	233
1410	1157	1212	0	232
1413	1157	1212	0	231
1416	1157	1212	0	231
1419	1157	1212	0	231
1422	1157	1212	0	231
1425	1157	1212	0	229
1428	1157	1212	0	229
1431	1158	1212	0	229
1434	1158	1212	0	231
1437	1158	1212	0	231
1440	1157	1212	0	230
1443	1158	1211	0	229
1446	1158	1210	0	229
1449	1159	1210	0	229
1452	1159	1210	0	229
1455	1159	1210	0	229
1458	1159	1210	0	229
1461	1159	1209	0	229
1464	1159	1209	0	228
1467	1159	1209	0	228
1470	1159	1210	0	229
1473	1159	1211	0	228
1476	1159	1210	0	229
1479	1159	1210	0	229
1482	1159	1210	0	228
1485	1159	1211	0	227
1488	1159	1211	0	227
1491	1158	1211	0	228
1494	1159	1210	0	228
1497	1159	1210	0	228
1500	1158	1210	0	228
1503	1158	1210	0	228
1506	1159	1210	0	229
1509	1159	1210	0	227
1512	1159	1210	0	227
1515	1159	1210	0	226
1518	1159	1210	0	228
1521	1158	1211	0	226
1524	1158	1211	0	224
1527	1158	1211	0	228
1530	1158	1210	0	227
1533	1158	1210	0	225
1536	1159	1210	0	227
1539	1158	1210	0	229
1542	1158	1210	0	228
1545	1159	1210	0	229
1548	1159	1210	0	229
1551	1159	1210	0	229
1554	1158	1210	0	228
1557	1158	1211	0	228
1560	1158	1210	0	228
1563	1158	1211	0	228
1566	1158	1211	0	229
1569	1158	1210	0	228
1572	1158	1210	0	229
1575	1158	1210	0	229
1578	1158	1210	0	229
1581	1158	1210	0	229
1584	1158	1211	0	229
1587	1158	1211	0	230
1590	1158	1210	0	229
1593	1159	1210	0	229
1596	1158	1211	0	230
1599	1158	1211	0	228
1602	1158	1210	0	230
1605	1158	1210	0	229
1608	1158	1211	0	230
1611	1158	1210	0	230
1614	1158	1212	0	228
1617	1158	1212	0	228
1620	1158	1211	0	229
1623	1158	1211	0	228
1626	1158	1211	0	229
1629	1158	1211	0	230
1632	1158	1211	0	231
1635	1158	1211	0	231
1638	1158	1211	0	232
1641	1158	1211	0	231
1644	1158	1211	0	232
1647	1158	1211	0	232
1650	1158	1211	0	232
1653	1158	1212	0	228
1656	1158	1211	0	231
1659	1158	1211	0	230
1662	1158	1211	0	230
1665	1158	1211	0	230
1668	1158	1211	0	230
1671	1159	1211	0	227
1674	1158	1211	0	230
1677	1158	1211	0	231
1680	1158	1211	0	231
1683	1158	1211	0	231
1686	1158	1211	0	230
1689	1158	1211	0	231
1692	1158	1211	0	231
1695	1158	1211	0	231
1698	1158	1211	0	231
1701	1158	1211	0	230
1704	1158	1211	0	231
1707	1158	1211	0	231
1710	1158	1211	0	230
1713	1158	1211	0	231
1716	1158	1211	0	230
1719	1158	1211	0	230
1722	1158	1211	0	231
1725	1158	1211	0	231
1728	1158	1211	0	231
1731	1158	1211	0	231
1734	1158	1211	0	231
1737	1159	1211	0	231
1740	1158	1211	0	232
1743	1158	1211	0	232
1746	1158	1211	0	231
1749	1158	1211	0	231
1752	1158	1211	0	233
1755	1158	1211	0	233
1758	1158	1211	0	232
1761	1159	1211	0	231
1764	1158	1211	0	231
1767	1158	1211	0	231
1770	1159	1211	0	232
1773	1159	1211	0	231
1776	1159	1211	0	230
1779	1159	1211	0	230
1782	1159	1211	0	230
1785	1159	1211	0	228
1788	1158	1211	0	230
1791	1158	1211	0	232
1794	1159	1211	0	231
1797	1158	1211	0	233
1800	1159	1211	0	232
1803	1159	1210	0	231
1806	1158	1211	0	232
1809	1159	1211	0	232
1812	1158	1211	0	232
1815	1159	1211	0	229
1818	1158	1211	0	231
1821	1158	1211	0	231
1824	1158	1211	0	231
1827	1158	1211	0	231
1830	1158	1211	0	231
1833	1158	1212	0	232
1836	1158	1212	0	231
1839	1158	1211	0	230
1842	1158	1211	0	230
1845	1158	1212	0	230
1848	1158	1212	0	229
1851	1158	1212	0	229
1854	1158	1212	0	230
1857	1158	1211	0	230
1860	1158	1211	0	233
1863	1158	1211	0	231
1866	1158	1212	0	230
1869	1158	1212	0	230
1872	1158	1212	0	232
1875	1158	1211	0	232
1878	1158	1211	0	233
1881	1158	1211	0	232
1884	1158	1211	0	232
1887	1158	1211	0	232
1890	1158	1211	0	231
1893	1158	1211	0	232
1896	1158	1211	0	231
1899	1158	1211	0	231
1902	1158	1211	0	232
1905	1158	1211	0	232
1908	1158	1211	0	232
1911	1158	1212	0	231
1914	1158	1212	0	233
1917	1158	1211	0	231
1920	1158	1212	0	231
1923	1158	1212	0	233
1926	1158	1212	0	231
1929	1157	1212	0	233
1932	1158	1212	0	233
1935	1158	1211	0	233
1938	1157	1211	0	233
1941	1158	1212	0	230
1944	1158	1212	0	231
1947	1158	1212	0	231
1950	1158	1211	0	231
1953	1158	1211	0	231
1956	1158	1212	0	231
1959	1157	1212	0	230
1962	1158	1212	0	230
1965	1158	1212	0	230
1968	1158	1212	0	225
1971	1158	1212	0	230
1974	1157	1212	0	233
1977	1157	1212	0	233
1980	1158	1212	0	231
1983	1157	1212	0	231
1986	1158	1212	0	229
1989	1158	1212	0	229
1992	1158	1212	0	230
1995	1158	1212	0	231
1998	1158	1212	0	231
2001	1157	1212	0	230
2004	1158	1212	0	230
2007	1158	1212	0	227
2010	1158	1212	0	230
2013	1157	1212	0	231
2016	1158	1212	0	230
2019	1158	1212	0	230
2022	1157	1212	0	231
2025	1158	1212	0	231
2028	1157	1212	0	231
2031	1157	1212	0	230
2034	1158	1212	0	229
2037	1158	1212	0	229
2040	1158	1211	0	228
2043	1158	1211	0	229
2046	1158	1212	0	230
2049	1158	1212	0	231
2052	1158	1211	0	231
2055	1158	1211	0	230
2058	1158	1212	0	230
2061	1158	1211	0	230
2064	1158	1212	0	228
2067	1158	1212	0	228
2070	1158	1212	0	231
2073	1158	1211	0	230
2076	1158	1212	0	231
2079	1158	1211	0	231
2082	1158	1211	0	229
2085	1158	1212	0	231
2088	1158	1211	0	230
2091	1158	1211	0	230
2094	1158	1211	0	231
2097	1158	1211	0	231
2100	1158	1211	0	230
2103	1158	1211	0	230
2106	1158	1211	0	231
2109	1158	1212	0	230
2112	1158	1211	0	230
2115	1158	1211	0	230
2118	1158	1211	0	230
2121	1158	1211	0	231
2124	1158	1211	0	230
2127	1158	1211	0	230
2130	1158	1211	0	231
2133	1158	1211	0	230
2136	1158	1211	0	230
2139	1158	1212	0	230
2142	1157	1212	0	228
2145	1158	1212	0	228
2148	1158	1212	0	226
2151	1158	1212	0	227
2154	1158	1212	0	228
2157	1158	1211	0	228
2160	1158	1211	0	227
2163	1158	1212	0	228
2166	1158	1212	0	228
2169	1158	1212	0	229
2172	1158	1212	0	228
2175	1158	1212	0	227
2178	1158	1211	0	227
2181	1157	1212	0	228
2184	1158	1211	0	230
2187	1158	1212	0	230
2190	1158	1211	0	230
2193	1158	1211	0	230
2196	1158	1211	0	229
2199	1158	1212	0	230
2202	1158	1211	0	229
2205	1158	1211	0	230
2208	1158	1211	0	229
2211	1158	1211	0	228
2214	1158	1212	0	232
2217	1158	1212	0	230
2220	1158	1212	0	224
2223	1158	1212	0	227
2226	1158	1212	0	230
2229	1158	1211	0	229
2232	1158	1211	0	229
2235	1158	1212	0	230
2238	1158	1212	0	230
2241	1157	1212	0	229
2244	1157	1212	0	229
2247	1157	1212	0	229
2250	1157	1212	0	230
2253	1158	1212	0	231
2256	1158	1211	0	231
2259	1158	1211	0	229
2262	1158	1211	0	230
2265	1158	1211	0	230
2268	1158	1211	0	230
2271	1158	1211	0	229
2274	1158	1211	0	229
2277	1158	1211	0	229
2280	1158	1211	0	231
2283	1158	1212	0	228
2286	1158	1212	0	227
2289	1158	1211	0	230
2292	1158	1211	0	229
2295	1158	1212	0	231
2298	1158	1211	0	232
2301	1158	1212	0	232
2304	1158	1212	0	231
2307	1158	1212	0	232
2310	1158	1212	0	228
2313	1158	1212	0	230
2316	1158	1212	0	230
2319	1158	1212	0	231
2322	1157	1212	0	231
2325	1158	1212	0	230
2328	1158	1212	0	229
2331	1158	1212	0	229
2334	1158	1212	0	228
2337	1158	1212	0	227
2340	1157	1212	0	227
2343	1157	1212	0	229
2346	1158	1212	0	231
2349	1158	1212	0	231
2352	1158	1212	0	230
2355	1158	1212	0	231
2358	1158	1212	0	231
2361	1158	1212	0	232
2364	1158	1211	0	231
2367	1159	1211	0	228
2370	1158	1212	0	230
2373	1158	1211	0	230
2376	1158	1211	0	230
2379	1158	1211	0	230
2382	1158	1212	0	230
2385	1158	1211	0	232
2388	1158	1211	0	231
2391	1158	1212	0	231
2394	1158	1211	0	231
2397	1158	1212	0	230
2400	1158	1212	0	229
2403	1159	1211	0	227
2406	1158	1211	0	230
2409	1159	1211	0	231
2412	1158	1211	0	231
2415	1158	1212	0	228
2418	1158	1212	0	228
2421	1159	1212	0	226
2424	1158	1212	0	228
2427	1158	1212	0	228
2430	1158	1212	0	226
2433	1159	1212	0	224
2436	1159	1212	0	224
2439	1159	1212	0	224
2442	1159	1212	0	221
2445	1159	1212	0	222
2448	1159	1212	0	222
2451	1159	1212	0	223
2454	1159	1211	0	227
2457	1158	1212	0	229
2460	1158	1212	0	228
2463	1158	1212	0	229
2466	1158	1212	0	225
2469	1158	1212	0	227
2472	1159	1212	0	229
2475	1159	1212	0	231
2478	1159	1211	0	229
2481	1158	1212	0	229
2484	1158	1212	0	230
2487	1158	1212	0	232
2490	1158	1211	0	233
2493	1158	1212	0	233
2496	1158	1212	0	232
2499	1158	1212	0	231
2502	1158	1212	0	230
2505	1158	1212	0	231
2508	1157	1212	0	231
2511	1158	1212	0	232
2514	1158	1212	0	229
2517	1158	1212	0	230
2520	1158	1212	0	229
2523	1158	1212	0	231
2526	1158	1212	0	228
2529	1158	1212	0	230
2532	1158	1212	0	230
2535	1158	1212	0	227
2538	1158	1212	0	225
2541	1158	1212	0	226
2544	1159	1212	0	225
2547	1157	1212	0	228
2550	1158	1212	0	229
2553	1158	1212	0	229
2556	1158	1212	0	229
2559	1158	1212	0	228
2562	1158	1212	0	228
2565	1158	1212	0	230
2568	1158	1212	0	231
2571	1158	1212	0	230
2574	1158	1211	0	230
2577	1158	1211	0	230
2580	1158	1212	0	231
2583	1158	1212	0	230
2586	1158	1212	0	230
2589	1158	1212	0	231
2592	1158	1212	0	229
2595	1158	1212	0	230
2598	1158	1212	0	230
2601	1158	1212	0	229
2604	1158	1212	0	230
2607	1158	1212	0	231
2610	1158	1212	0	230
2613	1158	1212	0	231
2616	1158	1212	0	231
2619	1158	1212	0	227
2622	1158	1212	0	227
2625	1158	1212	0	229
2628	1158	1212	0	229
2631	1158	1212	0	229
2634	1159	1212	0	229
2637	1159	1212	0	226
2640	1159	1212	0	228
2643	1158	1212	0	228
2646	1158	1212	0	231
2649	1158	1211	0	231
2652	1158	1212	0	231
2655	1158	1211	0	231
2658	1158	1212	0	230
2661	1158	1212	0	228
2664	1158	1212	0	228
2667	1158	1212	0	226
2670	1158	1212	0	225
2673	1158	1212	0	226
2676	1158	1212	0	226
2679	1158	1212	0	230
2682	1158	1211	0	231
2685	1158	1211	0	230
2688	1158	1211	0	229
2691	1158	1212	0	229
2694	1158	1212	0	229
2697	1158	1212	0	229
2700	1158	1212	0	229
2703	1158	1212	0	229
2706	1158	1212	0	228
2709	1158	1212	0	228
2712	1158	1212	0	229
2715	1158	1212	0	228
2718	1158	1212	0	229
2721	1158	1212	0	230
2724	1158	1212	0	228
2727	1158	1212	0	228
2730	1159	1212	0	227
2733	1158	1212	0	226
2736	1158	1212	0	228
2739	1159	1212	0	225
2742	1159	1212	0	226
2745	1158	1212	0	227
2748	1158	1212	0	229
2751	1158	1212	0	229
2754	1158	1212	0	229
2757	1158	1212	0	228
2760	1158	1212	0	230
2763	1158	1212	0	231
2766	1158	1212	0	228
2769	1158	1212	0	228
2772	1159	1212	0	226
2775	1158	1212	0	228
2778	1158	1212	0	221
2781	1159	1212	0	222
2784	1159	1211	0	227
2787	1158	1212	0	229
2790	1159	1212	0	227
2793	1158	1212	0	226
2796	1158	1212	0	225
2799	1158	1212	0	226
2802	1158	1212	0	229
2805	1158	1211	0	228
2808	1158	1212	0	229
2811	1158	1212	0	230
2814	1158	1212	0	229
2817	1159	1212	0	228
2820	1159	1212	0	226
2823	1159	1212	0	226
2826	1159	1212	0	224
2829	1159	1212	0	226
2832	1158	1212	0	227
2835	1158	1212	0	227
2838	1158	1212	0	226
2841	1158	1212	0	230
2844	1158	1212	0	230
2847	1158	1211	0	230
2850	1158	1212	0	230
2853	1158	1212	0	229
2856	1158	1212	0	225
2859	1158	1212	0	229
2862	1158	1212	0	229
2865	1158	1212	0	228
2868	1158	1212	0	229
2871	1158	1212	0	231
2874	1158	1211	0	229
2877	1158	1211	0	229
2880	1158	1211	0	231
2883	1158	1211	0	229
2886	1158	1211	0	229
2889	1158	1212	0	230
2892	1158	1211	0	229
2895	1159	1212	0	226
2898	1158	1212	0	228
2901	1158	1212	0	228
2904	1158	1212	0	227
2907	1158	1212	0	229
2910	1158	1212	0	230
2913	1158	1212	0	229
2916	1158	1212	0	230
2919	1158	1211	0	230
2922	1158	1211	0	229
2925	1158	1211	0	230
2928	1158	1211	0	230
2931	1158	1211	0	229
2934	1158	1211	0	229
2937	1158	1211	0	229
2940	1157	1211	0	232
2943	1157	1211	0	236
2946	1157	1211	0	233
2949	1157	1211	0	231
2952	1157	1211	0	233
2955	1157	1211	0	231
2958	1157	1211	0	231
2961	1157	1211	0	231
2964	1157	1211	0	231
2967	1157	1211	0	234
2970	1157	1211	0	231
2973	1157	1211	0	234
2976	1156	1204	0	274
2979	1157	1211	0	231
2982	1156	1203	0	278
2985	1156	1204	0	276
2988	1156	1203	0	273
2991	1156	1203	0	273
2994	1156	1202	0	273
2997	1157	1211	0	232
3000	1157	1211	0	236
3003	1156	1203	0	273
3006	1157	1211	0	233
3009	1157	1211	0	233
3012	1157	1211	0	229
3015	1157	1211	0	229
3018	1157	1211	0	229
3021	1157	1211	0	230
3024	1157	1211	0	230
3027	1157	1211	0	231
3030	1157	1211	0	234
3033	1156	1201	0	273
3036	1157	1211	0	230
3039	1157	1210	0	234
3042	1157	1209	0	240
3045	1157	1199	0	268
3048	1157	1210	0	236
3051	1157	1210	0	231
3054	1157	1210	0	233
3057	1156	1201	0	273
3060	1158	1211	0	226
3063	1157	1211	0	228
3066	1158	1212	0	221
3069	1157	1212	0	230
3072	1157	1212	0	228
3075	1157	1212	0	233
3078	1156	1211	0	236
3081	1156	1211	0	246
3084	1157	1211	0	241
3087	1157	1211	0	238
3090	1157	1212	0	232
3093	1157	1211	0	229
3096	1158	1211	0	229
3099	1158	1211	0	230
3102	1158	1212	0	227
3105	1158	1212	0	229
3108	1158	1212	0	222
3111	1159	1212	0	225
3114	1159	1211	0	229
3117	1159	1211	0	230
3120	1159	1211	0	232
3123	1159	1211	0	231
3126	1159	1211	0	232
3129	1159	1211	0	231
3132	1159	1211	0	231
3135	1159	1211	0	230
3138	1159	1211	0	230
3141	1159	1211	0	230
3144	1159	1211	0	230
3147	1160	1211	0	228
3150	1160	1211	0	229
3153	1159	1212	0	228
3156	1160	1211	0	229
3159	1160	1211	0	231
3162	1160	1211	0	231
3165	1159	1212	0	232
3168	1159	1212	0	230
3171	1160	1211	0	230
3174	1160	1212	0	229
3177	1159	1211	0	230
3180	1159	1211	0	229
3183	1159	1212	0	228
3186	1159	1211	0	230
3189	1159	1211	0	230
3192	1159	1211	0	230
3195	1159	1211	0	230
3198	1160	1211	0	230
3201	1160	1211	0	228
3204	1160	1211	0	230
3207	1160	1211	0	231
3210	1159	1211	0	230
3213	1160	1211	0	228
3216	1160	1211	0	226
3219	1159	1212	0	226
3222	1159	1212	0	226
3225	1160	1212	0	223
3228	1160	1213	0	223
3231	1160	1213	0	227
3234	1160	1213	0	224
3237	1159	1213	0	227
3240	1159	1213	0	228
3243	1159	1213	0	227
3246	1159	1213	0	226
3249	1159	1213	0	228
3252	1159	1213	0	227
3255	1158	1213	0	227
3258	1158	1213	0	227
3261	1159	1213	0	227
3264	1159	1213	0	228
3267	1159	1213	0	228
3270	1159	1213	0	226
3273	1159	1213	0	227
3276	1158	1213	0	227
3279	1160	1213	0	224
3282	1159	1213	0	224
3285	1159	1213	0	223
3288	1159	1213	0	223
3291	1159	1213	0	223
3294	1158	1213	0	225
3297	1158	1213	0	226
3300	1159	1213	0	224
3303	1159	1213	0	228
3306	1158	1213	0	227
3309	1159	1212	0	228
3312	1159	1213	0	225
3315	1159	1212	0	229
3318	1158	1213	0	226
3321	1158	1213	0	226
3324	1159	1212	0	226
3327	1159	1212	0	226
3330	1159	1212	0	226
3333	1159	1213	0	224
3336	1159	1212	0	227
3339	1158	1212	0	227
3342	1158	1213	0	225
3345	1160	1212	0	224
3348	1160	1212	0	229
3351	1160	1212	0	232
3354	1160	1212	0	232
3357	1160	1212	0	234
3360	1160	1212	0	233
3363	1159	1212	0	231
3366	1159	1213	0	231
3369	1159	1213	0	230
3372	1159	1213	0	232
3375	1159	1212	0	230
3378	1159	1212	0	232
3381	1160	1212	0	233
3384	1160	1212	0	233
3387	1160	1213	0	233
3390	1159	1212	0	233
3393	1159	1212	0	234
3396	1159	1212	0	235
3399	1159	1212	0	232
3402	1160	1212	0	235
3405	1160	1212	0	232
3408	1159	1213	0	228
3411	1159	1213	0	229
3414	1159	1213	0	229
3417	1160	1213	0	228
3420	1159	1213	0	229
3423	1159	1213	0	227
3426	1159	1212	0	227
3429	1159	1212	0	227
3432	1160	1212	0	229
3435	1159	1212	0	229
3438	1159	1212	0	230
3441	1160	1212	0	232
3444	1159	1212	0	231
3447	1159	1212	0	231
3450	1159	1212	0	231
3453	1159	1212	0	231
3456	1159	1212	0	232
3459	1159	1212	0	231
3462	1159	1212	0	232
3465	1159	1212	0	232
3468	1159	1212	0	231
3471	1159	1212	0	230
3474	1159	1212	0	229
3477	1159	1212	0	231
3480	1160	1212	0	231
3483	1160	1212	0	230
3486	1160	1212	0	229
3489	1159	1212	0	228
3492	1159	1211	0	229
3495	1159	1211	0	230
3498	1159	1211	0	230
3501	1159	1211	0	230
3504	1159	1211	0	231
3507	1160	1211	0	232
3510	1160	1212	0	231
3513	1159	1211	0	230
3516	1159	1211	0	231
3519	1160	1211	0	231
3522	1160	1212	0	231
3525	1160	1211	0	229
3528	1160	1211	0	230
3531	1159	1211	0	231
3534	1159	1211	0	231
3537	1159	1211	0	231
3540	1159	1211	0	231
3543	1159	1211	0	230
3546	1159	1211	0	230
3549	1158	1211	0	231
3552	1159	1211	0	232
3555	1160	1211	0	231
3558	1159	1211	0	230
3561	1160	1210	0	231
3564	1160	1210	0	231
3567	1160	1211	0	230
3570	1159	1211	0	230
3573	1160	1211	0	230
3576	1160	1211	0	230
3579	1160	1211	0	230
3582	1160	1211	0	230
3585	1160	1211	0	229
3588	1158	1212	0	230
3591	1159	1211	0	231
3594	1159	1211	0	231
3597	1159	1211	0	231
3600	1159	1211	0	231
3603	1160	1211	0	233
3606	1160	1210	0	233
3609	1160	1210	0	233
3612	1160	1211	0	232
3615	1160	1211	0	230
3618	1159	1211	0	232
3621	1159	1211	0	234
3624	1160	1211	0	231
3627	1160	1211	0	228
3630	1160	1211	0	229
3633	1159	1211	0	232
3636	1159	1211	0	231
3639	1160	1211	0	231
3642	1160	1211	0	232
3645	1159	1212	0	229
3648	1160	1211	0	229
3651	1160	1211	0	231
3654	1160	1211	0	231
3657	1160	1210	0	230
3660	1161	1210	0	230
3663	1160	1210	0	229
3666	1160	1210	0	229
3669	1160	1211	0	230
3672	1159	1211	0	230
3675	1160	1211	0	230
3678	1160	1210	0	230
3681	1161	1210	0	231
3684	1160	1210	0	232
3687	1160	1210	0	232
3690	1159	1211	0	229
3693	1160	1211	0	227
3696	1160	1211	0	228
3699	1160	1211	0	230
3702	1160	1211	0	231
3705	1160	1211	0	230
3708	1160	1210	0	230
3711	1159	1211	0	231
3714	1158	1211	0	233
3717	1159	1211	0	233
3720	1159	1211	0	232
3723	1159	1211	0	232
3726	1159	1212	0	231
3729	1159	1212	0	231
3732	1159	1211	0	231
3735	1159	1212	0	231
3738	1159	1212	0	231
3741	1160	1212	0	231
3744	1160	1211	0	230
3747	1160	1211	0	232
3750	1160	1211	0	233
3753	1159	1210	0	236
3756	1159	1211	0	233
3759	1160	1210	0	233
3762	1160	1210	0	231
3765	1160	1211	0	230
3768	1160	1211	0	228
3771	1160	1211	0	229
3774	1160	1211	0	229
3777	1160	1211	0	229
3780	1161	1210	0	229
3783	1160	1211	0	229
3786	1160	1211	0	229
3789	1160	1211	0	230
3792	1160	1211	0	229
3795	1160	1211	0	229
3798	1161	1211	0	229
3801	1161	1210	0	229
3804	1160	1210	0	230
3807	1160	1210	0	231
3810	1160	1211	0	231
3813	1160	1211	0	231
3816	1160	1210	0	232
3819	1160	1211	0	232
3822	1160	1209	0	232
3825	1160	1211	0	231
3828	1161	1210	0	230
3831	1160	1210	0	229
3834	1160	1211	0	230
3837	1160	1211	0	228
3840	1160	1211	0	228
3843	1160	1210	0	228
3846	1159	1210	0	233
3849	1159	1211	0	232
3852	1160	1211	0	231
3855	1160	1211	0	229
3858	1161	1211	0	229
3861	1161	1210	0	230
3864	1160	1211	0	229
3867	1160	1211	0	229
3870	1160	1211	0	230
3873	1160	1211	0	231
3876	1160	1211	0	231
3879	1160	1210	0	231
3882	1160	1211	0	231
3885	1160	1211	0	232
3888	1160	1211	0	232
3891	1160	1211	0	232
3894	1160	1211	0	229
3897	1161	1210	0	229
3900	1161	1210	0	228
3903	1161	1211	0	227
3906	1160	1211	0	226
3909	1160	1211	0	227
3912	1159	1211	0	230
3915	1160	1211	0	232
3918	1160	1211	0	229
3921	1160	1212	0	230
3924	1160	1211	0	231
3927	1160	1211	0	231
3930	1160	1211	0	232
3933	1160	1211	0	229
3936	1160	1211	0	229
3939	1160	1211	0	230
3942	1160	1211	0	232
3945	1159	1212	0	230
3948	1160	1211	0	229
3951	1161	1211	0	230
3954	1161	1211	0	229
3957	1161	1211	0	231
3960	1161	1211	0	231
3963	1161	1211	0	228
3966	1161	1211	0	228
3969	1160	1211	0	228
3972	1160	1211	0	231
3975	1160	1211	0	229
3978	1161	1211	0	229
3981	1161	1211	0	230
3984	1161	1211	0	230
3987	1160	1212	0	230
3990	1160	1212	0	229
3993	1161	1211	0	229
3996	1160	1211	0	230
3999	1160	1211	0	231
4002	1160	1211	0	232
4005	1160	1211	0	232
4008	1160	1211	0	230
4011	1160	1211	0	230
4014	1160	1211	0	230
4017	1160	1210	0	228
4020	1160	1210	0	229
4023	1160	1211	0	230
4026	1160	1211	0	230
4029	1160	1211	0	230
4032	1160	1211	0	230
4035	1160	1211	0	231
4038	1159	1211	0	229
4041	1159	1211	0	231
4044	1160	1212	0	231
4047	1160	1212	0	232
4050	1160	1211	0	231
4053	1160	1211	0	230
4056	1160	1212	0	232
4059	1160	1212	0	231
4062	1159	1211	0	231
4065	1159	1211	0	231
4068	1160	1211	0	230
4071	1160	1211	0	230
4074	1159	1212	0	231
4077	1159	1212	0	231
4080	1159	1212	0	232
4083	1159	1211	0	230
4086	1159	1212	0	230
4089	1160	1211	0	229
4092	1159	1211	0	228
4095	1159	1211	0	229
4098	1159	1211	0	230
4101	1159	1211	0	229
4104	1159	1211	0	229
4107	1160	1211	0	230
4110	1160	1210	0	229
4113	1160	1211	0	229
4116	1159	1211	0	228
4119	1159	1211	0	227
4122	1159	1211	0	228
4125	1159	1211	0	230
4128	1159	1211	0	229
4131	1159	1211	0	230
4134	1159	1211	0	229
4137	1159	1211	0	228
4140	1159	1211	0	227
4143	1159	1211	0	229
4146	1159	1212	0	230
4149	1159	1211	0	230
4152	1159	1211	0	230
4155	1159	1211	0	231
4158	1159	1211	0	231
4161	1159	1211	0	230
4164	1159	1211	0	230
4167	1159	1211	0	230
4170	1160	1211	0	231
4173	1161	1211	0	231
4176	1162	1211	0	229
4179	1161	1211	0	231
4182	1161	1211	0	231
4185	1160	1211	0	229
4188	1159	1212	0	230
4191	1160	1213	0	227
4194	1160	1213	0	226
4197	1160	1212	0	224
4200	1161	1212	0	226
4203	1160	1212	0	225
4206	1160	1212	0	225
4209	1161	1212	0	222
4212	1161	1212	0	225
4215	1160	1212	0	226
4218	1159	1212	0	227
4221	1159	1211	0	228
4224	1160	1211	0	228
4227	1159	1212	0	227
4230	1160	1212	0	224
4233	1160	1213	0	224
4236	1160	1213	0	223
4239	1160	1213	0	223
4242	1160	1212	0	223
4245	1160	1212	0	221
4248	1160	1213	0	218
4251	1161	1213	0	219
4254	1160	1213	0	222
4257	1160	1213	0	220
4260	1160	1213	0	221
4263	1160	1213	0	223
4266	1161	1212	0	228
4269	1161	1212	0	228
4272	1160	1213	0	225
4275	1160	1213	0	226
4278	1160	1213	0	225
4281	1159	1213	0	226
4284	1159	1213	0	229
4287	1159	1213	0	227
4290	1159	1213	0	229
4293	1159	1213	0	229
4296	1159	1213	0	227
4299	1159	1212	0	229
4302	1159	1212	0	229
4305	1159	1212	0	229
4308	1159	1212	0	229
4311	1159	1212	0	229
4314	1159	1212	0	230
4317	1159	1212	0	230
4320	1159	1212	0	230
4323	1159	1212	0	230
4326	1159	1212	0	230
4329	1159	1212	0	229
4332	1159	1212	0	230
4335	1159	1212	0	231
4338	1159	1212	0	230
4341	1159	1212	0	231
4344	1159	1212	0	231
4347	1160	1212	0	231
4350	1159	1212	0	231
4353	1159	1212	0	230
4356	1159	1212	0	230
4359	1159	1212	0	231
4362	1159	1212	0	230
4365	1160	1211	0	231
4368	1160	1211	0	232
4371	1160	1211	0	233
4374	1160	1211	0	231
4377	1160	1211	0	231
4380	1160	1211	0	231
4383	1160	1211	0	231
4386	1160	1212	0	230
4389	1160	1212	0	231
4392	1160	1211	0	230
4395	1160	1211	0	231
4398	1160	1211	0	231
4401	1160	1211	0	231
4404	1160	1211	0	231
4407	1160	1211	0	231
4410	1159	1212	0	231
4413	1160	1212	0	231
4416	1160	1212	0	231
4419	1160	1211	0	231
4422	1160	1212	0	231
4425	1160	1212	0	230
4428	1160	1212	0	231
4431	1160	1211	0	230
4434	1160	1212	0	230
4437	1159	1212	0	231
4440	1159	1212	0	230
4443	1159	1212	0	230
4446	1159	1212	0	230
4449	1159	1212	0	229
4452	1159	1212	0	230
4455	1159	1212	0	229
4458	1159	1212	0	229
4461	1159	1212	0	229
4464	1159	1212	0	229
4467	1159	1212	0	229
4470	1159	1212	0	228
4473	1159	1212	0	229
4476	1159	1212	0	228
4479	1159	1212	0	227
4482	1159	1212	0	228
4485	1159	1212	0	228
4488	1159	1212	0	228
4491	1159	1212	0	227
4494	1159	1212	0	228
4497	1159	1212	0	228
4500	1159	1212	0	228
4503	1159	1212	0	228
4506	1158	1212	0	228
4509	1158	1212	0	228
4512	1158	1212	0	228
4515	1158	1212	0	227
4518	1159	1212	0	228
4521	1159	1212	0	228
4524	1159	1212	0	228
4527	1159	1212	0	228
4530	1159	1212	0	228
4533	1159	1212	0	228
4536	1160	1211	0	228
4539	1159	1212	0	228
4542	1160	1211	0	228
4545	1160	1211	0	228
4548	1159	1212	0	228
4551	1160	1211	0	228
4554	1160	1211	0	229
4557	1160	1211	0	228
4560	1160	1211	0	228
4563	1160	1211	0	228
4566	1160	1211	0	228
4569	1160	1211	0	228
4572	1160	1211	0	231
4575	1160	1211	0	231
4578	1160	1211	0	231
4581	1160	1211	0	230
4584	1160	1211	0	229
4587	1160	1211	0	228
4590	1160	1211	0	226
4593	1160	1211	0	227
4596	1160	1211	0	228
4599	1160	1211	0	229
4602	1160	1211	0	230
4605	1160	1211	0	228
4608	1160	1211	0	229
4611	1160	1211	0	229
4614	1160	1211	0	229
4617	1159	1212	0	230
4620	1160	1211	0	229
4623	1160	1211	0	228
4626	1160	1211	0	229
4629	1160	1211	0	229
4632	1160	1211	0	229
4635	1160	1211	0	229
4638	1160	1211	0	229
4641	1160	1211	0	230
4644	1159	1211	0	229
4647	1159	1212	0	229
4650	1160	1212	0	229
4653	1160	1211	0	229
4656	1159	1211	0	229
4659	1160	1211	0	229
4662	1160	1210	0	233
4665	1159	1212	0	231
4668	1160	1213	0	229
4671	1160	1213	0	229
4674	1160	1212	0	230
4677	1160	1212	0	230
4680	1160	1212	0	229
4683	1160	1212	0	229
4686	1160	1212	0	230
4689	1160	1212	0	230
4692	1160	1212	0	230
4695	1160	1212	0	230
4698	1160	1212	0	230
4701	1160	1212	0	231
4704	1160	1212	0	230
4707	1160	1211	0	231
4710	1160	1212	0	231
4713	1160	1212	0	231
4716	1160	1212	0	230
4719	1161	1211	0	231
4722	1160	1212	0	231
4725	1160	1211	0	231
4728	1160	1212	0	232
4731	1161	1211	0	231
4734	1161	1211	0	232
4737	1161	1211	0	232
4740	1161	1211	0	232
4743	1161	1211	0	233
4746	1161	1211	0	233
4749	1161	1211	0	233
4752	1161	1211	0	232
4755	1161	1211	0	233
4758	1161	1211	0	232
4761	1161	1211	0	232
4764	1161	1211	0	233
4767	1161	1211	0	233
4770	1161	1211	0	233
4773	1161	1210	0	233
4776	1161	1211	0	233
4779	1161	1211	0	232
4782	1161	1211	0	233
4785	1161	1211	0	232
4788	1161	1211	0	234
4791	1161	1211	0	234
4794	1161	1211	0	232
4797	1161	1211	0	230
4800	1161	1211	0	230
4803	1161	1211	0	229
4806	1161	1210	0	231
4809	1161	1211	0	231
4812	1161	1212	0	229
4815	1161	1212	0	229
4818	1161	1212	0	229
4821	1160	1212	0	230
4824	1161	1211	0	232
4827	1161	1211	0	229
4830	1161	1211	0	228
4833	1162	1210	0	231
4836	1162	1210	0	232
4839	1162	1211	0	232
4842	1162	1210	0	233
4845	1162	1210	0	233
4848	1162	1211	0	233
4851	1162	1210	0	236
4854	1163	1209	0	237
4857	1162	1212	0	238
4860	1162	1213	0	237
4863	1162	1213	0	237
4866	1163	1212	0	237
4869	1162	1212	0	238
4872	1161	1213	0	238
4875	1161	1214	0	240
4878	1160	1206	0	268
4881	1161	1215	0	235
4884	1160	1214	0	233
4887	1161	1214	0	234
4890	1161	1213	0	235
4893	1161	1213	0	237
4896	1160	1213	0	236
4899	1160	1212	0	235
4902	1160	1212	0	238
4905	1161	1212	0	236
4908	1161	1213	0	233
4911	1160	1213	0	232
4914	1160	1214	0	230
4917	1161	1214	0	226
4920	1161	1214	0	227
4923	1161	1213	0	229
4926	1161	1213	0	231
4929	1161	1213	0	232
4932	1161	1213	0	232
4935	1161	1213	0	231
4938	1161	1213	0	231
4941	1161	1212	0	230
4944	1161	1213	0	230
4947	1161	1213	0	229
4950	1162	1212	0	230
4953	1161	1213	0	228
4956	1161	1212	0	229
4959	1161	1212	0	231
4962	1162	1212	0	230
4965	1161	1213	0	230
4968	1161	1212	0	230
4971	1161	1212	0	230
4974	1161	1212	0	231
4977	1161	1212	0	231
4980	1162	1212	0	231
4983	1162	1212	0	231
4986	1161	1212	0	231
4989	1161	1212	0	232
4992	1161	1213	0	231
4995	1161	1213	0	230
4998	1161	1212	0	230
5001	1161	1212	0	231
5004	1161	1212	0	231
5007	1161	1212	0	231
5010	1161	1212	0	231
5013	1161	1212	0	231
5016	1161	1212	0	230
5019	1161	1212	0	230
5022	1161	1212	0	230
5025	1161	1212	0	231
5028	1161	1212	0	231
5031	1161	1212	0	231
5034	1161	1212	0	231
5037	1161	1212	0	231
5040	1161	1212	0	231
5043	1161	1212	0	231
5046	1161	1212	0	231
5049	1161	1212	0	231
5052	1161	1212	0	231
5055	1161	1212	0	232
5058	1161	1211	0	232
5061	1161	1211	0	232
5064	1162	1212	0	231
5067	1162	1211	0	232
5070	1161	1211	0	232
5073	1161	1212	0	232
5076	1161	1211	0	232
5079	1162	1211	0	232
5082	1161	1211	0	232
5085	1162	1211	0	232
5088	1162	1211	0	232
5091	1162	1211	0	232
5094	1162	1211	0	232
5097	1162	1211	0	232
5100	1162	1211	0	232
5103	1162	1211	0	231
5106	1161	1211	0	231
5109	1161	1211	0	232
5112	1161	1212	0	232
5115	1161	1212	0	232
5118	1161	1212	0	232
5121	1161	1212	0	231
5124	1161	1212	0	232
5127	1161	1212	0	232
5130	1162	1211	0	232
5133	1162	1211	0	232
5136	1162	1211	0	232
5139	1162	1211	0	232
5142	1162	1211	0	232
5145	1162	1211	0	232
5148	1161	1211	0	232
5151	1162	1211	0	232
5154	1161	1212	0	232
5157	1161	1212	0	231
5160	1162	1211	0	232
5163	1161	1211	0	231
5166	1162	1211	0	231
5169	1161	1212	0	231
5172	1162	1211	0	231
5175	1162	1211	0	231
5178	1162	1211	0	231
5181	1162	1211	0	232
5184	1162	1211	0	232
5187	1162	1211	0	232
5190	1162	1211	0	232
5193	1162	1211	0	232
5196	1162	1211	0	233
5199	1162	1211	0	233
5202	1162	1211	0	232
5205	1162	1211	0	233
5208	1162	1211	0	233
5211	1162	1211	0	232
5214	1162	1211	0	233
5217	1162	1211	0	232
5220	1162	1211	0	233
5223	1162	1211	0	233
5226	1162	1211	0	233
5229	1162	1211	0	233
5232	1162	1211	0	233
5235	1162	1211	0	233
5238	1162	1211	0	234
5241	1162	1211	0	234
5244	1162	1211	0	233
5247	1162	1211	0	233
5250	1162	1211	0	233
5253	1162	1211	0	233
5256	1162	1211	0	233
5259	1162	1211	0	234
5262	1162	1211	0	234
5265	1162	1211	0	234
5268	1162	1211	0	234
5271	1162	1211	0	233
5274	1162	1211	0	234
5277	1162	1211	0	233
5280	1162	1211	0	233
5283	1162	1211	0	233
5286	1162	1211	0	233
5289	1162	1211	0	234
5292	1162	1211	0	234
5295	1162	1211	0	234
5298	1162	1211	0	233
5301	1162	1211	0	234
5304	1162	1211	0	234
5307	1162	1211	0	234
5310	1162	1211	0	233
5313	1162	1211	0	233
5316	1162	1211	0	234
5319	1162	1211	0	234
5322	1162	1211	0	234
5325	1162	1211	0	233
5328	1162	1211	0	233
5331	1162	1211	0	233
5334	1162	1211	0	233
5337	1162	1211	0	233
5340	1162	1211	0	234
5343	1162	1211	0	233
5346	1162	1211	0	233
5349	1162	1211	0	232
5352	1163	1211	0	232
5355	1163	1210	0	232
5358	1163	1211	0	233
5361	1162	1211	0	234
5364	1162	1211	0	233
5367	1162	1211	0	233
5370	1162	1211	0	233
5373	1162	1211	0	233
5376	1162	1211	0	234
5379	1162	1211	0	234
5382	1162	1211	0	234
5385	1162	1211	0	234
5388	1162	1211	0	234
5391	1162	1211	0	234
5394	1162	1211	0	234
5397	1162	1211	0	234
5400	1162	1211	0	233
5403	1162	1211	0	234
5406	1162	1211	0	234
5409	1162	1211	0	234
5412	1162	1211	0	234
5415	1162	1211	0	234
5418	1162	1211	0	234
5421	1162	1211	0	234
5424	1162	1211	0	234
5427	1162	1211	0	234
5430	1162	1211	0	234
5433	1162	1211	0	234
5436	1162	1211	0	234
5439	1162	1211	0	234
5442	1162	1211	0	234
5445	1162	1211	0	234
5448	1162	1211	0	234
5451	1162	1211	0	234
5454	1162	1211	0	234
5457	1162	1211	0	234
5460	1162	1211	0	234
5463	1162	1211	0	234
5466	1162	1211	0	234
5469	1162	1211	0	234
5472	1162	1211	0	234
5475	1162	1211	0	234
5478	1162	1211	0	234
5481	1162	1211	0	234
5484	1162	1211	0	234
5487	1162	1211	0	234
5490	1162	1211	0	234
5493	1162	1211	0	234
5496	1162	1211	0	234
5499	1162	1211	0	234
5502	1162	1211	0	234
5505	1162	1211	0	234
5508	1162	1211	0	234
5511	1162	1211	0	234
5514	1162	1211	0	234
5517	1162	1211	0	234
5520	1162	1211	0	234
5523	1162	1211	0	234
5526	1162	1211	0	234
5529	1162	1211	0	234
5532	1162	1211	0	234
5535	1162	1211	0	234
5538	1162	1211	0	234
5541	1162	1211	0	234
5544	1162	1211	0	234
5547	1162	1211	0	234
5550	1162	1211	0	234
5553	1162	1211	0	234
5556	1162	1211	0	234
5559	1162	1211	0	234
5562	1162	1211	0	234
5565	1162	1211	0	234
5568	1162	1211	0	234
5571	1162	1211	0	234
5574	1162	1211	0	234
5577	1162	1211	0	234
5580	1162	1211	0	234
5583	1162	1211	0	234
5586	1162	1211	0	234
5589	1162	1211	0	234
5592	1162	1211	0	234
5595	1162	1211	0	234
5598	1162	1211	0	234
5601	1162	1211	0	234
5604	1162	1211	0	234
5607	1162	1211	0	234
5610	1162	1211	0	234
5613	1162	1211	0	234
5616	1162	1211	0	234
5619	1162	1211	0	234
5622	1162	1211	0	234
5625	1162	1211	0	234
5628	1162	1211	0	234
5631	1162	1211	0	234
5634	1162	1211	0	234
5637	1162	1211	0	234
5640	1162	1211	0	234
5643	1162	1211	0	234
5646	1162	1211	0	234
5649	1162	1211	0	234
5652	1162	1211	0	234
5655	1162	1211	0	234
5658	1162	1211	0	234
5661	1162	1211	0	234
5664	1162	1211	0	234
5667	1162	1211	0	234
5670	1162	1211	0	234
5673	1162	1211	0	234
5676	1162	1211	0	234
5679	1162	1211	0	234
5682	1162	1211	0	234
5685	1162	1211	0	233
5688	1162	1211	0	234
5691	1162	1211	0	234
5694	1162	1211	0	234
5697	1162	1211	0	234
5700	1162	1211	0	234
5703	1162	1211	0	233
5706	1162	1211	0	233
5709	1162	1211	0	233
5712	1162	1211	0	234
5715	1162	1211	0	234
5718	1162	1211	0	234
5721	1162	1211	0	234
5724	1162	1212	0	233
5727	1162	1212	0	233
5730	1162	1212	0	234
5733	1162	1212	0	233
5736	1162	1212	0	233
5739	1162	1212	0	233
5742	1162	1212	0	234
5745	1162	1212	0	233
5748	1162	1212	0	234
5751	1162	1212	0	234
5754	1162	1212	0	233
5757	1162	1212	0	233
5760	1162	1212	0	234
5763	1162	1212	0	234
5766	1162	1212	0	234
5769	1162	1212	0	234
5772	1162	1212	0	234
5775	1162	1212	0	233
5778	1162	1211	0	233
5781	1162	1211	0	233
5784	1162	1212	0	233
5787	1162	1211	0	233
5790	1162	1212	0	233
5793	1162	1212	0	233
5796	1162	1212	0	233
5799	1162	1212	0	233
5802	1162	1211	0	233
5805	1162	1211	0	234
5808	1162	1211	0	233
5811	1162	1212	0	233
5814	1162	1212	0	233
5817	1162	1212	0	233
5820	1162	1212	0	233
5823	1162	1211	0	233
5826	1162	1211	0	233
5829	1162	1211	0	233
5832	1162	1211	0	233
5835	1162	1211	0	233
5838	1162	1212	0	233
5841	1162	1211	0	233
5844	1162	1211	0	233
5847	1162	1211	0	233
5850	1162	1212	0	232
5853	1162	1211	0	232
5856	1162	1211	0	232
5859	1162	1211	0	233
5862	1162	1211	0	233
5865	1162	1211	0	232
5868	1162	1211	0	232
5871	1162	1212	0	233
5874	1162	1211	0	233
5877	1162	1211	0	232
5880	1162	1211	0	232
5883	1162	1211	0	232
5886	1162	1212	0	232
5889	1162	1212	0	232
5892	1162	1212	0	232
5895	1162	1211	0	232
5898	1162	1211	0	232
5901	1162	1211	0	232
5904	1162	1211	0	232
5907	1162	1211	0	232
5910	1162	1211	0	232
5913	1162	1211	0	232
5916	1162	1211	0	232
5919	1162	1212	0	232
5922	1162	1211	0	232
5925	1162	1211	0	232
5928	1162	1211	0	232
5931	1162	1212	0	232
5934	1162	1211	0	232
5937	1162	1211	0	232
5940	1162	1211	0	232
5943	1162	1211	0	232
5946	1162	1211	0	232
5949	1162	1211	0	232
5952	1162	1211	0	232
5955	1162	1212	0	232
5958	1162	1211	0	231
5961	1162	1211	0	232
5964	1162	1212	0	231
5967	1162	1211	0	232
5970	1162	1211	0	231
5973	1162	1211	0	231
5976	1162	1211	0	231
5979	1162	1211	0	231
5982	1162	1211	0	232
5985	1162	1212	0	231
5988	1162	1212	0	231
5991	1161	1212	0	230
5994	1162	1212	0	230
5997	1162	1211	0	229
[truncated: 999 more rows]
