# Supplementary material for: Markerless tracking of an entire honey bee colony
Source: Nat Commun. 2021 Mar 19;12:1733. doi: 10.1038/s41467-021-21769-1 (PMC7979864; doi:10.1038/s41467-021-21769-1)
Supplement: Supplementary file 4 — Description of Additional Supplementary Files [file 41467_2021_21769_MOESM4_ESM.zip › raw_source/fig_5_sup_fig_21_22/S1_trajectories/000523.txt]

0	1755	1274	0	238
3	1756	1275	0	233
6	1757	1275	0	231
9	1762	1277	0	222
12	1770	1281	0	221
15	1774	1283	0	218
18	1775	1281	0	216
21	1777	1278	0	219
24	1779	1276	0	220
27	1781	1277	0	220
30	1781	1278	0	216
33	1781	1280	0	215
36	1781	1279	0	215
39	1782	1279	0	217
42	1782	1279	0	216
45	1782	1279	0	218
48	1782	1279	0	222
51	1781	1280	0	227
54	1780	1281	0	226
57	1780	1280	0	231
60	1778	1280	0	225
63	1778	1279	0	220
66	1777	1279	0	220
69	1777	1279	0	221
72	1776	1279	0	225
75	1775	1279	0	225
78	1775	1279	0	225
81	1774	1280	0	226
84	1774	1280	0	223
87	1775	1279	0	223
90	1776	1278	0	223
93	1775	1278	0	223
96	1775	1278	0	223
99	1774	1280	0	227
102	1772	1279	0	235
105	1771	1278	0	241
108	1770	1280	0	237
111	1768	1281	0	237
114	1767	1279	0	239
117	1768	1275	0	236
120	1770	1271	0	237
123	1771	1266	0	245
126	1772	1261	0	250
129	1773	1255	0	257
132	1776	1251	0	256
135	1778	1247	0	257
138	1780	1245	0	259
141	1781	1243	0	259
144	1781	1241	0	258
147	1783	1236	0	266
150	1783	1236	0	260
153	1783	1232	0	254
156	1786	1224	0	251
159	1786	1220	0	251
162	1785	1220	0	248
165	1786	1217	0	252
168	1786	1216	0	256
171	1787	1214	0	260
174	1790	1211	0	258
177	1791	1207	0	256
180	1791	1203	0	255
183	1792	1202	0	255
186	1791	1199	0	257
189	1793	1197	0	258
192	1794	1196	0	256
195	1792	1196	0	257
198	1790	1197	0	257
201	1790	1197	0	261
204	1790	1198	0	263
207	1789	1197	0	261
210	1789	1196	0	260
213	1789	1192	0	259
216	1788	1189	0	258
219	1790	1187	0	257
222	1791	1186	0	257
225	1794	1185	0	255
228	1794	1185	0	254
231	1794	1185	0	264
234	1794	1189	0	269
237	1794	1191	0	269
240	1794	1194	0	271
243	1793	1195	0	271
246	1792	1195	0	267
249	1792	1197	0	268
252	1791	1197	0	269
255	1791	1196	0	269
258	1791	1194	0	270
261	1791	1193	0	265
264	1791	1194	0	263
267	1791	1194	0	263
270	1791	1193	0	262
273	1791	1191	0	263
276	1791	1190	0	262
279	1791	1190	0	262
282	1791	1190	0	262
285	1791	1190	0	263
288	1792	1193	0	263
291	1792	1193	0	262
294	1792	1194	0	263
297	1793	1195	0	270
300	1793	1194	0	272
303	1793	1194	0	273
306	1792	1194	0	276
309	1792	1196	0	275
312	1794	1199	0	280
315	1794	1200	0	285
318	1794	1201	0	287
321	1795	1200	0	287
324	1794	1200	0	288
327	1793	1201	0	290
330	1793	1202	0	294
333	1792	1201	0	299
336	1792	1200	0	301
339	1791	1199	0	304
342	1792	1201	0	307
345	1793	1204	0	310
348	1792	1205	0	318
351	1792	1205	0	317
354	1792	1205	0	317
357	1793	1205	0	316
360	1793	1205	0	314
363	1791	1206	0	312
366	1791	1207	0	308
369	1792	1210	0	302
372	1793	1210	0	304
375	1795	1210	0	301
378	1796	1210	0	300
381	1796	1210	0	299
384	1798	1210	0	296
387	1798	1208	0	297
390	1797	1206	0	299
393	1796	1205	0	288
396	1795	1206	0	285
399	1795	1206	0	284
402	1794	1207	0	284
405	1792	1209	0	281
408	1791	1210	0	277
411	1788	1216	0	268
414	1788	1216	0	266
417	1789	1216	0	264
420	1791	1215	0	260
423	1794	1212	0	261
426	1795	1210	0	259
429	1797	1211	0	258
432	1798	1209	0	254
435	1799	1208	0	252
438	1799	1205	0	246
441	1798	1200	0	244
444	1801	1201	0	236
447	1801	1202	0	235
450	1805	1197	0	243
453	1806	1198	0	238
456	1806	1201	0	230
459	1807	1201	0	224
462	1806	1199	0	215
465	1806	1200	0	212
468	1808	1200	0	207
471	1808	1200	0	208
474	1809	1201	0	209
477	1810	1200	0	204
480	1811	1199	0	202
483	1812	1198	0	202
486	1812	1199	0	202
489	1814	1199	0	201
492	1817	1197	0	202
495	1818	1198	0	201
498	1817	1199	0	200
501	1815	1200	0	202
504	1814	1201	0	205
507	1814	1200	0	208
510	1813	1201	0	213
513	1813	1203	0	215
516	1812	1202	0	211
519	1810	1204	0	201
522	1812	1205	0	198
525	1812	1205	0	199
528	1813	1205	0	200
531	1813	1205	0	200
534	1813	1205	0	203
537	1812	1205	0	206
540	1812	1205	0	209
543	1810	1206	0	210
546	1812	1209	0	219
549	1812	1209	0	218
552	1812	1208	0	219
555	1812	1206	0	218
558	1813	1203	0	218
561	1813	1202	0	217
564	1813	1202	0	216
567	1813	1203	0	214
570	1810	1200	0	213
573	1811	1199	0	219
576	1812	1199	0	218
579	1812	1197	0	219
582	1812	1196	0	217
585	1811	1193	0	209
588	1811	1193	0	200
591	1813	1192	0	199
594	1814	1192	0	196
597	1813	1193	0	201
600	1814	1193	0	200
603	1813	1193	0	201
606	1812	1194	0	210
609	1813	1194	0	215
612	1813	1191	0	219
615	1813	1191	0	219
618	1812	1189	0	224
621	1812	1186	0	229
624	1812	1184	0	230
627	1812	1184	0	236
630	1811	1185	0	239
633	1810	1185	0	237
636	1809	1183	0	240
639	1811	1182	0	245
642	1814	1179	0	251
645	1813	1180	0	249
648	1811	1177	0	254
651	1813	1175	0	255
654	1817	1172	0	255
657	1817	1172	0	255
660	1817	1172	0	257
663	1817	1172	0	258
666	1816	1174	0	254
669	1815	1178	0	253
672	1816	1180	0	255
675	1813	1178	0	252
678	1813	1178	0	249
681	1814	1176	0	260
684	1814	1174	0	259
687	1815	1171	0	259
690	1814	1168	0	266
693	1814	1169	0	264
696	1815	1167	0	259
699	1817	1171	0	256
702	1819	1171	0	256
705	1819	1167	0	261
708	1820	1162	0	262
711	1823	1162	0	263
714	1823	1159	0	262
717	1826	1155	0	269
720	1828	1155	0	270
723	1827	1153	0	269
726	1828	1149	0	263
729	1831	1147	0	269
732	1831	1148	0	267
735	1833	1148	0	266
738	1833	1147	0	262
741	1835	1146	0	259
744	1836	1147	0	257
747	1839	1148	0	254
750	1842	1148	0	263
753	1843	1149	0	264
756	1844	1144	0	269
759	1846	1143	0	272
762	1848	1142	0	268
765	1847	1142	0	269
768	1845	1141	0	286
771	1839	1138	0	294
774	1837	1137	0	299
777	1836	1134	0	302
780	1833	1133	0	304
783	1832	1132	0	304
786	1833	1131	0	305
789	1835	1131	0	312
792	1833	1131	0	314
795	1827	1129	0	314
798	1826	1129	0	316
801	1825	1127	0	319
804	1825	1125	0	318
807	1822	1125	0	313
810	1820	1123	0	317
813	1820	1123	0	318
816	1822	1123	0	318
819	1820	1123	0	316
822	1819	1123	0	315
825	1820	1122	0	321
828	1819	1123	0	316
831	1818	1124	0	315
834	1817	1123	0	313
837	1814	1122	0	314
840	1811	1118	0	307
843	1811	1115	0	307
846	1808	1111	0	300
849	1807	1107	0	295
852	1801	1106	0	291
855	1798	1104	0	285
858	1799	1103	0	281
861	1800	1104	0	274
864	1800	1102	0	275
867	1801	1103	0	274
870	1801	1101	0	273
873	1804	1101	0	267
876	1807	1102	0	258
879	1807	1101	0	253
882	1808	1101	0	252
885	1807	1101	0	247
888	1809	1098	0	247
891	1809	1097	0	239
894	1809	1094	0	241
897	1811	1090	0	236
900	1811	1091	0	236
903	1811	1091	0	234
906	1814	1089	0	231
909	1813	1089	0	226
912	1815	1090	0	231
915	1819	1089	0	232
918	1820	1089	0	232
921	1821	1089	0	233
924	1822	1087	0	232
927	1823	1084	0	230
930	1825	1083	0	230
933	1826	1081	0	228
936	1827	1080	0	227
939	1828	1080	0	227
942	1829	1080	0	224
945	1830	1080	0	221
948	1831	1083	0	223
951	1832	1083	0	224
954	1835	1080	0	230
957	1838	1079	0	234
960	1842	1077	0	238
963	1843	1075	0	241
966	1843	1074	0	241
969	1844	1073	0	240
972	1846	1072	0	238
975	1850	1070	0	247
978	1852	1067	0	239
981	1853	1066	0	240
984	1854	1064	0	244
987	1854	1060	0	251
990	1854	1060	0	247
993	1853	1061	0	248
996	1852	1063	0	249
999	1850	1065	0	246
1002	1852	1065	0	244
1005	1853	1064	0	240
1008	1854	1064	0	239
1011	1855	1061	0	241
1014	1855	1059	0	243
1017	1855	1056	0	245
1020	1856	1052	0	243
1023	1856	1051	0	243
1026	1858	1051	0	242
1029	1857	1051	0	241
1032	1856	1049	0	242
1035	1857	1045	0	241
1038	1858	1039	0	242
1041	1859	1037	0	236
1044	1859	1033	0	233
1047	1862	1032	0	241
1050	1862	1029	0	242
1053	1865	1028	0	238
1056	1866	1025	0	236
1059	1870	1024	0	236
1062	1870	1020	0	240
1065	1872	1016	0	235
1068	1874	1012	0	238
1071	1878	1012	0	242
1074	1884	1012	0	241
1077	1884	1010	0	244
1080	1881	1008	0	254
1083	1881	1005	0	257
1086	1880	1003	0	254
1089	1880	1002	0	254
1092	1882	999	0	254
1095	1882	999	0	252
1098	1881	999	0	247
1101	1880	1000	0	247
1104	1880	1001	0	247
1107	1880	1000	0	247
1110	1881	999	0	245
1113	1880	999	0	245
1116	1880	998	0	247
1119	1881	997	0	249
1122	1881	995	0	249
1125	1881	993	0	250
1128	1882	990	0	251
1131	1883	989	0	247
1134	1883	985	0	244
1137	1884	982	0	256
1140	1884	983	0	256
1143	1884	981	0	256
1146	1885	978	0	256
1149	1886	974	0	255
1152	1887	973	0	251
1155	1887	972	0	248
1158	1888	970	0	247
1161	1888	970	0	248
1164	1886	970	0	250
1167	1886	968	0	250
1170	1886	967	0	251
1173	1886	967	0	253
1176	1886	966	0	256
1179	1886	966	0	256
1182	1887	964	0	255
1185	1887	961	0	262
1188	1887	957	0	261
1191	1889	956	0	263
1194	1887	953	0	266
1197	1887	949	0	266
1200	1889	946	0	273
1203	1888	942	0	278
1206	1887	941	0	278
1209	1887	938	0	283
1212	1886	936	0	280
1215	1885	932	0	275
1218	1884	927	0	275
1221	1886	919	0	275
1224	1884	917	0	276
1227	1883	915	0	272
1230	1882	913	0	272
1233	1883	915	0	272
1236	1883	916	0	277
1239	1881	917	0	276
1242	1880	919	0	275
1245	1880	919	0	275
1248	1880	919	0	275
1251	1880	919	0	274
1254	1881	919	0	273
1257	1881	918	0	273
1260	1882	920	0	275
1263	1882	920	0	276
1266	1882	920	0	275
1269	1882	920	0	276
1272	1882	920	0	277
1275	1882	921	0	278
1278	1882	921	0	278
1281	1883	921	0	278
1284	1883	921	0	277
1287	1883	920	0	277
1290	1884	921	0	278
1293	1884	921	0	278
1296	1884	921	0	278
1299	1884	922	0	277
1302	1883	922	0	276
1305	1883	922	0	276
1308	1882	922	0	275
1311	1882	921	0	274
1314	1882	921	0	275
1317	1882	922	0	274
1320	1883	922	0	275
1323	1882	922	0	276
1326	1882	921	0	274
1329	1882	921	0	274
1332	1882	921	0	275
1335	1882	921	0	274
1338	1881	920	0	272
1341	1881	920	0	271
1344	1881	921	0	272
1347	1881	921	0	274
1350	1881	921	0	275
1353	1881	921	0	275
1356	1881	920	0	274
1359	1881	921	0	276
1362	1881	920	0	276
1365	1881	920	0	275
1368	1881	920	0	275
1371	1881	920	0	276
1374	1882	920	0	275
1377	1882	920	0	274
1380	1883	920	0	273
1383	1883	920	0	271
1386	1883	920	0	270
1389	1883	919	0	267
1392	1883	920	0	269
1395	1883	919	0	271
1398	1883	920	0	270
1401	1883	919	0	272
1404	1883	918	0	273
1407	1883	918	0	273
1410	1882	919	0	273
1413	1882	920	0	274
1416	1881	919	0	274
1419	1881	920	0	273
1422	1881	920	0	274
1425	1881	920	0	274
1428	1881	921	0	276
1431	1881	920	0	275
1434	1881	920	0	271
1437	1881	920	0	270
1440	1881	920	0	271
1443	1881	920	0	272
1446	1882	921	0	271
1449	1882	921	0	274
1452	1882	920	0	275
1455	1882	920	0	275
1458	1882	920	0	274
1461	1882	919	0	274
1464	1882	920	0	273
1467	1882	920	0	274
1470	1882	920	0	277
1473	1882	919	0	276
1476	1883	920	0	278
1479	1883	920	0	278
1482	1883	920	0	276
1485	1882	920	0	274
1488	1882	920	0	274
1491	1882	921	0	274
1494	1882	920	0	275
1497	1882	920	0	273
1500	1882	920	0	275
1503	1882	920	0	273
1506	1882	918	0	274
1509	1881	919	0	273
1512	1882	919	0	273
1515	1882	919	0	275
1518	1881	919	0	276
1521	1881	919	0	276
1524	1882	919	0	278
1527	1882	919	0	277
1530	1882	919	0	279
1533	1882	919	0	278
1536	1882	918	0	277
1539	1882	919	0	276
1542	1883	919	0	278
1545	1882	920	0	276
1548	1882	919	0	276
1551	1882	919	0	274
1554	1881	919	0	274
1557	1881	919	0	274
1560	1881	919	0	272
1563	1880	920	0	270
1566	1881	920	0	272
1569	1881	920	0	271
1572	1881	921	0	271
1575	1881	921	0	272
1578	1881	922	0	269
1581	1881	923	0	267
1584	1881	922	0	268
1587	1881	922	0	269
1590	1881	922	0	268
1593	1881	922	0	268
1596	1881	922	0	270
1599	1881	922	0	268
1602	1882	922	0	274
1605	1882	921	0	269
1608	1882	921	0	267
1611	1882	921	0	267
1614	1882	921	0	269
1617	1881	921	0	270
1620	1882	921	0	271
1623	1882	922	0	270
1626	1882	922	0	271
1629	1883	922	0	271
1632	1883	922	0	272
1635	1883	923	0	273
1638	1883	922	0	272
1641	1883	922	0	273
1644	1883	922	0	274
1647	1883	923	0	275
1650	1882	922	0	272
1653	1883	922	0	272
1656	1882	922	0	271
1659	1882	921	0	271
1662	1883	921	0	273
1665	1883	921	0	274
1668	1883	921	0	276
1671	1881	920	0	277
1674	1881	921	0	276
1677	1881	921	0	274
1680	1881	921	0	278
1683	1881	921	0	274
1686	1881	919	0	273
1689	1881	920	0	271
1692	1880	920	0	272
1695	1879	920	0	270
1698	1879	921	0	269
1701	1879	921	0	270
1704	1879	921	0	268
1707	1879	921	0	268
1710	1879	922	0	267
1713	1879	922	0	266
1716	1879	921	0	266
1719	1879	922	0	267
1722	1879	922	0	266
1725	1879	922	0	266
1728	1879	922	0	265
1731	1879	921	0	264
1734	1880	920	0	266
1737	1881	919	0	269
1740	1881	918	0	268
1743	1880	919	0	270
1746	1880	919	0	272
1749	1880	918	0	272
1752	1880	918	0	273
1755	1881	919	0	276
1758	1881	919	0	272
1761	1881	919	0	275
1764	1881	919	0	276
1767	1881	919	0	276
1770	1881	919	0	273
1773	1880	919	0	274
1776	1880	920	0	272
1779	1880	920	0	272
1782	1881	920	0	272
1785	1880	919	0	273
1788	1881	920	0	272
1791	1881	920	0	271
1794	1880	920	0	270
1797	1880	921	0	268
1800	1880	921	0	269
1803	1880	921	0	268
1806	1880	921	0	269
1809	1879	921	0	268
1812	1879	922	0	266
1815	1878	923	0	266
1818	1878	923	0	265
1821	1878	923	0	266
1824	1877	924	0	265
1827	1877	924	0	264
1830	1877	923	0	263
1833	1876	924	0	259
1836	1876	923	0	260
1839	1876	922	0	261
1842	1876	922	0	260
1845	1876	921	0	259
1848	1875	920	0	257
1851	1876	920	0	258
1854	1876	920	0	257
1857	1876	919	0	254
1860	1875	919	0	251
1863	1874	919	0	246
1866	1872	919	0	243
1869	1872	920	0	244
1872	1871	920	0	244
1875	1872	919	0	244
1878	1872	919	0	247
1881	1873	917	0	249
1884	1872	918	0	246
1887	1872	918	0	244
1890	1872	918	0	242
1893	1872	918	0	241
1896	1871	918	0	240
1899	1872	918	0	239
1902	1872	918	0	237
1905	1871	917	0	236
1908	1871	918	0	240
1911	1871	918	0	242
1914	1872	918	0	241
1917	1872	918	0	240
1920	1872	919	0	239
1923	1872	918	0	238
1926	1873	918	0	236
1929	1873	919	0	240
1932	1872	919	0	241
1935	1873	918	0	239
1938	1874	918	0	243
1941	1874	918	0	245
1944	1875	918	0	252
1947	1876	919	0	252
1950	1876	919	0	253
1953	1877	919	0	255
1956	1877	919	0	255
1959	1876	919	0	254
1962	1877	919	0	254
1965	1877	918	0	255
1968	1878	918	0	257
1971	1879	919	0	254
1974	1881	919	0	252
1977	1882	919	0	251
1980	1882	919	0	252
1983	1881	918	0	251
1986	1880	918	0	249
1989	1879	918	0	252
1992	1879	918	0	254
1995	1880	918	0	252
1998	1879	918	0	248
2001	1879	918	0	249
2004	1880	918	0	252
2007	1880	918	0	251
2010	1880	919	0	253
2013	1879	919	0	251
2016	1879	919	0	250
2019	1880	919	0	253
2022	1880	919	0	250
2025	1880	919	0	251
2028	1881	919	0	254
2031	1881	919	0	256
2034	1881	920	0	256
2037	1881	920	0	257
2040	1881	920	0	257
2043	1882	920	0	258
2046	1881	921	0	261
2049	1880	921	0	263
2052	1881	921	0	264
2055	1880	921	0	261
2058	1880	921	0	260
2061	1879	922	0	260
2064	1879	922	0	260
2067	1879	922	0	261
2070	1879	923	0	262
2073	1879	923	0	262
2076	1879	923	0	262
2079	1879	924	0	262
2082	1879	923	0	262
2085	1879	923	0	258
2088	1879	924	0	260
2091	1879	924	0	262
2094	1880	924	0	262
2097	1880	924	0	261
2100	1880	924	0	258
2103	1880	924	0	262
2106	1881	923	0	261
2109	1882	923	0	262
2112	1882	923	0	263
2115	1883	924	0	267
2118	1884	924	0	270
2121	1884	922	0	271
2124	1885	922	0	273
2127	1886	922	0	277
2130	1888	922	0	278
2133	1888	921	0	277
2136	1889	920	0	276
2139	1891	919	0	276
2142	1891	918	0	273
2145	1893	918	0	275
2148	1893	917	0	272
2151	1893	917	0	270
2154	1893	916	0	270
2157	1892	915	0	271
2160	1893	915	0	272
2163	1893	915	0	268
2166	1893	915	0	267
2169	1893	915	0	268
2172	1892	916	0	270
2175	1892	916	0	271
2178	1891	917	0	267
2181	1891	918	0	263
2184	1890	919	0	267
2187	1891	920	0	268
2190	1891	923	0	262
2193	1890	925	0	264
2196	1888	926	0	258
2199	1889	927	0	263
2202	1889	929	0	263
2205	1891	931	0	264
2208	1890	932	0	265
2211	1890	932	0	264
2214	1890	933	0	265
2217	1891	932	0	269
2220	1891	932	0	271
2223	1890	933	0	272
2226	1889	934	0	271
2229	1890	934	0	270
2232	1890	934	0	269
2235	1890	934	0	268
2238	1890	934	0	270
2241	1890	934	0	269
2244	1890	934	0	267
2247	1890	933	0	266
2250	1890	934	0	264
2253	1891	933	0	266
2256	1890	933	0	267
2259	1890	933	0	266
2262	1890	932	0	265
2265	1890	932	0	269
2268	1890	932	0	268
2271	1891	932	0	271
2274	1891	932	0	271
2277	1890	932	0	270
2280	1890	932	0	270
2283	1890	932	0	269
2286	1891	931	0	270
2289	1891	931	0	270
2292	1891	931	0	271
2295	1891	931	0	273
2298	1891	930	0	275
2301	1891	931	0	274
2304	1891	931	0	274
2307	1891	931	0	275
2310	1891	931	0	278
2313	1891	931	0	278
2316	1891	931	0	278
2319	1891	932	0	279
2322	1891	932	0	280
2325	1891	932	0	278
2328	1891	932	0	279
2331	1891	932	0	278
2334	1890	932	0	278
2337	1890	932	0	273
2340	1890	932	0	273
2343	1889	932	0	272
2346	1889	932	0	271
2349	1889	931	0	272
2352	1888	931	0	270
2355	1888	930	0	271
2358	1888	930	0	269
2361	1888	931	0	271
2364	1888	930	0	272
2367	1888	931	0	273
2370	1889	930	0	272
2373	1889	931	0	275
2376	1889	931	0	274
2379	1889	931	0	273
2382	1889	930	0	274
2385	1889	930	0	274
2388	1889	930	0	274
2391	1889	930	0	275
2394	1889	930	0	275
2397	1889	930	0	275
2400	1889	930	0	274
2403	1889	930	0	274
2406	1890	931	0	273
2409	1890	931	0	272
2412	1890	931	0	272
2415	1890	931	0	274
2418	1889	932	0	274
2421	1889	931	0	271
2424	1890	930	0	273
2427	1890	930	0	276
2430	1890	931	0	277
2433	1890	931	0	276
2436	1889	931	0	274
2439	1889	931	0	272
2442	1888	931	0	273
2445	1888	931	0	273
2448	1888	932	0	272
2451	1888	932	0	273
2454	1888	931	0	273
2457	1888	932	0	272
2460	1889	932	0	274
2463	1889	931	0	275
2466	1889	931	0	275
2469	1889	931	0	274
2472	1889	931	0	274
2475	1889	931	0	274
2478	1889	932	0	274
2481	1889	931	0	273
2484	1889	931	0	273
2487	1889	932	0	272
2490	1889	931	0	272
2493	1889	932	0	274
2496	1889	932	0	273
2499	1889	932	0	272
2502	1889	931	0	272
2505	1889	932	0	272
2508	1889	931	0	271
2511	1889	931	0	269
2514	1888	931	0	270
2517	1888	930	0	268
2520	1888	931	0	269
2523	1888	931	0	270
2526	1888	931	0	270
2529	1888	931	0	270
2532	1888	931	0	270
2535	1888	931	0	268
2538	1888	931	0	270
2541	1888	930	0	270
2544	1888	930	0	271
2547	1888	930	0	272
2550	1888	930	0	272
2553	1889	930	0	276
2556	1890	929	0	278
2559	1891	929	0	282
2562	1892	927	0	283
2565	1893	926	0	284
2568	1894	926	0	283
2571	1894	926	0	281
2574	1896	924	0	281
2577	1899	924	0	286
2580	1898	924	0	287
2583	1898	924	0	285
2586	1898	925	0	285
2589	1897	926	0	285
2592	1897	926	0	290
2595	1897	927	0	291
2598	1896	926	0	286
2601	1896	927	0	284
2604	1895	928	0	283
2607	1895	928	0	283
2610	1895	928	0	283
2613	1895	927	0	283
2616	1895	927	0	282
2619	1895	926	0	281
2622	1894	926	0	284
2625	1894	925	0	286
2628	1893	926	0	286
2631	1894	927	0	288
2634	1893	928	0	285
2637	1893	928	0	279
2640	1894	929	0	279
2643	1894	930	0	278
2646	1895	930	0	275
2649	1897	930	0	274
2652	1897	929	0	278
2655	1897	929	0	281
2658	1897	931	0	281
2661	1897	933	0	282
2664	1896	933	0	273
2667	1896	934	0	272
2670	1895	935	0	270
2673	1895	936	0	270
2676	1894	937	0	266
2679	1894	937	0	267
2682	1894	937	0	270
2685	1894	937	0	274
2688	1895	935	0	280
2691	1895	932	0	283
2694	1895	931	0	280
2697	1895	931	0	280
2700	1896	929	0	279
2703	1896	928	0	279
2706	1897	927	0	280
2709	1896	927	0	278
2712	1897	929	0	283
2715	1896	931	0	283
2718	1895	932	0	285
2721	1895	934	0	286
2724	1894	934	0	284
2727	1895	934	0	282
2730	1896	932	0	278
2733	1895	931	0	277
2736	1894	932	0	277
2739	1894	933	0	275
2742	1894	934	0	274
2745	1894	933	0	276
2748	1894	933	0	273
2751	1895	934	0	273
2754	1894	934	0	271
2757	1893	936	0	272
2760	1893	937	0	273
2763	1895	937	0	272
2766	1894	936	0	274
2769	1895	938	0	273
2772	1897	940	0	275
2775	1896	939	0	280
2778	1895	934	0	280
2781	1895	936	0	289
2784	1893	934	0	294
2787	1892	934	0	294
2790	1890	935	0	297
2793	1887	934	0	299
2796	1885	933	0	302
2799	1884	932	0	308
2802	1882	931	0	307
2805	1881	931	0	316
2808	1881	933	0	318
2811	1878	933	0	310
2814	1878	931	0	312
2817	1878	929	0	319
2820	1877	931	0	324
2823	1875	928	0	326
2826	1871	924	0	323
2829	1869	919	0	320
2832	1867	919	0	323
2835	1867	919	0	327
2838	1867	918	0	324
2841	1867	918	0	322
2844	1868	919	0	327
2847	1868	918	0	323
2850	1867	919	0	324
2853	1866	921	0	327
2856	1868	922	0	327
2859	1867	921	0	330
2862	1869	923	0	330
2865	1869	922	0	327
2868	1869	923	0	323
2871	1868	923	0	322
2874	1866	922	0	322
2877	1867	918	0	325
2880	1865	916	0	330
2883	1863	917	0	330
2886	1863	921	0	326
2889	1864	919	0	330
2892	1864	920	0	332
2895	1861	922	0	337
2898	1860	922	0	337
2901	1857	919	0	338
2904	1855	917	0	345
2907	1856	916	0	345
2910	1858	913	0	341
2913	1858	913	0	338
2916	1860	911	0	332
2919	1861	911	0	333
2922	1860	910	0	329
2925	1858	910	0	323
2928	1857	908	0	318
2931	1857	908	0	317
2934	1854	907	0	319
2937	1853	906	0	317
2940	1854	907	0	314
2943	1852	910	0	314
2946	1853	911	0	306
2949	1852	906	0	301
2952	1852	906	0	305
2955	1850	903	0	300
2958	1848	902	0	301
2961	1851	893	0	302
2964	1849	887	0	307
2967	1847	882	0	310
2970	1845	879	0	307
2973	1841	873	0	303
2976	1838	871	0	300
2979	1835	871	0	299
2982	1832	870	0	301
2985	1831	865	0	304
2988	1827	866	0	301
2991	1826	864	0	299
2994	1824	863	0	300
2997	1824	862	0	301
3000	1819	865	0	307
3003	1815	865	0	306
3006	1812	861	0	306
3009	1814	860	0	303
3012	1812	858	0	302
3015	1808	857	0	303
3018	1807	855	0	306
3021	1806	853	0	304
3024	1805	850	0	303
3027	1805	849	0	302
3030	1803	849	0	305
3033	1800	847	0	308
3036	1797	845	0	317
3039	1794	843	0	322
3042	1791	840	0	329
3045	1790	841	0	332
3048	1788	841	0	339
3051	1785	840	0	342
3054	1782	838	0	346
3057	1779	837	0	346
3060	1777	836	0	344
3063	1774	837	0	347
3066	1773	838	0	352
3069	1771	839	0	358
3072	1769	839	0	355
3075	1766	838	0	352
3078	1765	838	0	353
3081	1762	837	0	357
3084	1763	837	0	3
3087	1763	836	0	6
3090	1763	837	0	2
3093	1761	837	0	359
3096	1759	836	0	0
3099	1763	833	0	3
3102	1764	832	0	2
3105	1764	831	0	0
3108	1764	830	0	359
3111	1764	830	0	354
3114	1764	831	0	351
3117	1763	830	0	348
3120	1764	831	0	346
3123	1764	829	0	351
3126	1764	829	0	350
3129	1764	830	0	347
3132	1765	830	0	348
3135	1764	829	0	350
3138	1762	829	0	350
3141	1763	829	0	348
3144	1763	828	0	346
3147	1763	826	0	340
3150	1763	823	0	335
3153	1760	822	0	330
3156	1757	821	0	329
3159	1752	820	0	324
3162	1749	819	0	322
3165	1750	819	0	323
3168	1750	819	0	327
3171	1751	819	0	332
3174	1753	818	0	335
3177	1754	818	0	336
3180	1754	817	0	336
3183	1756	817	0	341
3186	1757	817	0	342
3189	1756	816	0	339
3192	1753	814	0	333
3195	1748	815	0	327
3198	1745	813	0	325
3201	1744	813	0	327
3204	1743	813	0	329
3207	1744	811	0	334
3210	1745	810	0	339
3213	1745	810	0	334
3216	1746	810	0	334
3219	1747	808	0	332
3222	1747	806	0	327
3225	1746	804	0	326
3228	1746	802	0	333
3231	1743	799	0	335
3234	1740	798	0	340
3237	1738	796	0	342
3240	1738	794	0	333
3243	1737	792	0	330
3246	1739	791	0	326
3249	1740	789	0	325
3252	1740	788	0	325
3255	1739	788	0	326
3258	1738	787	0	322
3261	1737	785	0	319
3264	1737	786	0	322
3267	1737	787	0	319
3270	1737	787	0	317
3273	1738	786	0	315
3276	1740	787	0	320
3279	1739	787	0	327
3282	1738	787	0	331
3285	1739	784	0	328
3288	1740	782	0	329
3291	1741	781	0	331
3294	1742	780	0	338
3297	1741	775	0	344
3300	1739	773	0	343
3303	1736	769	0	346
3306	1736	769	0	349
3309	1737	768	0	348
3312	1740	765	0	347
3315	1743	764	0	352
3318	1743	764	0	354
3321	1739	762	0	353
3324	1735	763	0	354
3327	1733	763	0	352
3330	1735	763	0	353
3333	1734	761	0	353
3336	1732	758	0	355
3339	1729	756	0	354
3342	1727	753	0	355
3345	1725	755	0	358
3348	1725	755	0	356
3351	1725	755	0	355
3354	1717	759	0	350
3357	1713	757	0	347
3360	1712	757	0	346
3363	1710	755	0	348
3366	1707	754	0	354
3369	1705	755	0	353
3372	1703	754	0	348
3375	1701	753	0	350
3378	1701	755	0	353
3381	1701	756	0	348
3384	1701	756	0	351
3387	1699	757	0	356
3390	1696	758	0	1
3393	1693	758	0	2
3396	1692	758	0	0
3399	1691	758	0	0
3402	1688	758	0	8
3405	1686	758	0	12
3408	1685	759	0	13
3411	1683	760	0	10
3414	1680	760	0	12
3417	1678	760	0	9
3420	1674	760	0	7
3423	1670	761	0	11
3426	1668	764	0	15
3429	1667	768	0	17
3432	1665	769	0	17
3435	1663	769	0	22
3438	1657	770	0	27
3441	1654	773	0	24
3444	1649	774	0	28
3447	1648	775	0	37
3450	1650	774	0	35
3453	1651	773	0	35
3456	1652	773	0	34
3459	1653	775	0	27
3462	1654	775	0	28
3465	1654	774	0	28
3468	1652	774	0	33
3471	1650	774	0	37
3474	1652	775	0	34
3477	1652	777	0	31
3480	1652	777	0	31
3483	1652	777	0	33
3486	1652	777	0	31
3489	1653	777	0	30
3492	1652	777	0	31
3495	1654	777	0	23
3498	1655	776	0	23
3501	1655	774	0	26
3504	1655	775	0	30
3507	1655	774	0	35
3510	1656	776	0	34
3513	1658	776	0	31
3516	1658	776	0	30
3519	1659	776	0	28
3522	1659	775	0	30
3525	1658	776	0	28
3528	1659	776	0	26
3531	1659	777	0	28
3534	1658	777	0	30
3537	1658	778	0	25
3540	1657	778	0	26
3543	1657	778	0	28
3546	1657	778	0	23
3549	1656	779	0	19
3552	1655	780	0	21
3555	1653	780	0	24
3558	1651	779	0	24
3561	1648	780	0	27
3564	1645	781	0	36
3567	1643	782	0	37
3570	1641	782	0	36
3573	1642	782	0	34
3576	1642	780	0	35
3579	1644	777	0	38
3582	1644	776	0	41
3585	1644	774	0	44
3588	1645	775	0	40
3591	1644	775	0	48
3594	1643	774	0	53
3597	1644	776	0	60
3600	1644	777	0	66
3603	1644	779	0	72
3606	1645	781	0	76
3609	1647	780	0	83
3612	1648	781	0	83
3615	1650	782	0	82
3618	1649	784	0	83
3621	1649	788	0	85
3624	1649	793	0	90
3627	1646	798	0	101
3630	1646	802	0	102
3633	1648	803	0	101
3636	1649	801	0	96
3639	1649	800	0	98
3642	1648	800	0	102
3645	1648	801	0	104
3648	1647	798	0	106
3651	1648	798	0	109
3654	1650	801	0	111
3657	1654	801	0	119
3660	1659	800	0	124
3663	1660	802	0	124
3666	1662	803	0	124
3669	1665	805	0	128
3672	1670	807	0	130
3675	1675	810	0	131
3678	1677	811	0	133
3681	1678	811	0	134
3684	1680	811	0	133
3687	1682	812	0	137
3690	1683	812	0	144
3693	1685	810	0	146
3696	1685	809	0	148
3699	1686	808	0	147
3702	1686	808	0	146
3705	1686	808	0	142
3708	1688	810	0	144
3711	1693	812	0	148
3714	1696	812	0	148
3717	1698	811	0	148
3720	1699	810	0	148
3723	1702	811	0	153
3726	1704	813	0	156
3729	1707	814	0	158
3732	1713	816	0	165
3735	1721	818	0	156
3738	1723	816	0	157
3741	1725	815	0	156
3744	1727	811	0	158
3747	1726	811	0	158
3750	1727	812	0	159
3753	1727	811	0	160
3756	1728	810	0	169
3759	1728	809	0	171
3762	1728	809	0	170
3765	1730	809	0	170
3768	1730	809	0	168
3771	1730	809	0	167
3774	1732	812	0	169
3777	1734	813	0	167
3780	1734	813	0	166
3783	1730	812	0	159
3786	1730	812	0	155
3789	1729	813	0	152
3792	1729	813	0	153
3795	1729	815	0	152
3798	1729	817	0	150
3801	1730	817	0	147
3804	1732	817	0	145
3807	1731	818	0	150
3810	1732	818	0	151
3813	1731	818	0	153
3816	1736	816	0	164
3819	1738	816	0	160
3822	1738	815	0	162
3825	1739	815	0	169
3828	1743	814	0	175
3831	1747	812	0	173
3834	1752	812	0	178
3837	1756	810	0	176
3840	1758	810	0	180
3843	1760	811	0	178
3846	1760	811	0	181
3849	1760	811	0	183
3852	1760	809	0	195
3855	1760	807	0	194
3858	1761	805	0	201
3861	1763	803	0	204
3864	1763	802	0	205
3867	1765	801	0	201
3870	1768	800	0	197
3873	1770	799	0	203
3876	1769	798	0	200
3879	1769	799	0	196
3882	1769	799	0	202
3885	1769	798	0	201
3888	1769	799	0	202
3891	1769	795	0	190
3894	1768	794	0	185
3897	1768	794	0	186
3900	1769	795	0	191
3903	1768	795	0	192
3906	1767	796	0	188
3909	1766	796	0	187
3912	1767	796	0	190
3915	1766	797	0	197
3918	1766	796	0	189
3921	1765	796	0	189
3924	1764	796	0	187
3927	1768	795	0	189
3930	1769	795	0	184
3933	1769	792	0	184
3936	1770	792	0	197
3939	1772	791	0	189
3942	1774	788	0	186
3945	1777	789	0	187
3948	1781	787	0	182
3951	1782	787	0	182
3954	1784	786	0	188
3957	1785	786	0	185
3960	1787	785	0	188
3963	1791	784	0	189
3966	1797	785	0	188
3969	1801	784	0	186
3972	1805	779	0	183
3975	1807	778	0	187
3978	1807	780	0	182
3981	1808	780	0	184
3984	1810	779	0	182
3987	1809	780	0	180
3990	1810	780	0	179
3993	1814	781	0	189
3996	1814	780	0	187
3999	1818	780	0	192
4002	1823	776	0	188
4005	1823	777	0	190
4008	1825	777	0	191
4011	1828	777	0	194
4014	1831	778	0	186
4017	1833	779	0	182
4020	1837	781	0	357
4023	1841	781	0	356
4026	1845	780	0	355
4029	1850	781	0	176
4032	1853	784	0	170
4035	1853	783	0	173
4038	1854	784	0	174
4041	1855	783	0	174
4044	1857	785	0	179
4047	1860	786	0	179
4050	1863	787	0	181
4053	1865	788	0	180
4056	1867	786	0	189
4059	1869	785	0	190
4062	1873	784	0	189
4065	1874	784	0	189
4068	1877	783	0	189
4071	1880	784	0	197
4074	1883	781	0	203
4077	1886	781	0	209
4080	1889	781	0	209
4083	1894	782	0	204
4086	1897	782	0	205
4089	1896	782	0	205
4092	1894	781	0	200
4095	1892	782	0	197
4098	1887	785	0	194
4101	1885	784	0	202
4104	1885	780	0	206
4107	1886	780	0	208
4110	1890	780	0	206
4113	1897	777	0	206
4116	1900	777	0	205
4119	1903	777	0	200
4122	1904	777	0	200
4125	1906	777	0	194
4128	1907	777	0	194
4131	1912	776	0	199
4134	1917	774	0	201
4137	1921	774	0	203
4140	1922	771	0	202
4143	1924	770	0	194
4146	1927	770	0	192
4149	1932	772	0	190
4152	1932	773	0	189
4155	1932	772	0	188
4158	1932	772	0	188
4161	1933	771	0	185
4164	1935	769	0	187
4167	1939	769	0	189
4170	1941	768	0	191
4173	1949	767	0	191
4176	1950	766	0	191
4179	1951	767	0	190
4182	1949	767	0	188
4185	1949	766	0	186
4188	1951	765	0	189
4191	1953	764	0	188
4194	1957	762	0	183
4197	1959	762	0	183
4200	1960	760	0	185
4203	1960	761	0	184
4206	1959	760	0	188
4209	1962	757	0	205
4212	1965	755	0	212
4215	1966	755	0	213
4218	1966	755	0	211
4221	1968	753	0	206
4224	1971	753	0	199
4227	1979	752	0	193
4230	1980	752	0	196
4233	1980	752	0	194
4236	1980	751	0	197
4239	1981	750	0	202
4242	1982	748	0	199
4245	1981	746	0	199
4248	1982	744	0	210
4251	1981	744	0	204
4254	1976	746	0	204
4257	1979	748	0	199
4260	1982	747	0	196
4263	1983	749	0	192
4266	1981	750	0	193
4269	1980	750	0	194
4272	1977	749	0	203
4275	1977	747	0	208
4278	1979	745	0	205
4281	1980	743	0	204
4284	1981	740	0	207
4287	1982	739	0	207
4290	1982	741	0	204
4293	1978	742	0	204
4296	1976	747	0	198
4299	1977	750	0	195
4302	1977	752	0	193
4305	1979	752	0	188
4308	1981	752	0	188
4311	1984	752	0	185
4314	1987	752	0	183
4317	1988	751	0	183
4320	1990	750	0	182
4323	1992	749	0	176
4326	1988	753	0	177
4329	1989	755	0	180
4332	1989	756	0	178
4335	1990	755	0	181
4338	1990	755	0	182
4341	1984	755	0	186
4344	1982	756	0	189
4347	1980	755	0	187
4350	1979	757	0	187
4353	1978	756	0	189
4356	1983	755	0	192
4359	1988	753	0	190
4362	1989	754	0	183
4365	1990	764	0	189
4368	1989	763	0	183
4371	1992	763	0	180
4374	1991	763	0	180
4377	1989	761	0	192
4380	1988	760	0	196
4383	1991	759	0	195
4386	1992	759	0	185
4389	1992	761	0	178
4392	1995	762	0	176
4395	1997	759	0	183
4398	1997	758	0	185
4401	1995	758	0	185
4404	1989	759	0	180
4407	1985	761	0	173
4410	1982	763	0	172
4413	1981	763	0	172
4416	1982	763	0	174
4419	1981	764	0	171
4422	1981	764	0	158
4425	1981	766	0	154
4428	1980	766	0	153
4431	1981	767	0	148
4434	1982	767	0	144
4437	1983	767	0	141
4440	1982	767	0	140
4443	1981	765	0	150
4446	1980	765	0	162
4449	1982	764	0	176
4452	1985	762	0	187
4455	1988	759	0	191
4458	1986	757	0	195
4461	1988	755	0	191
4464	1991	756	0	193
4467	1992	756	0	192
4470	1988	757	0	196
4473	1987	755	0	199
4476	1989	755	0	189
4479	1990	755	0	190
4482	1996	756	0	194
4485	1998	755	0	197
4488	1997	755	0	190
4491	1996	754	0	189
4494	1993	755	0	187
4497	1992	755	0	188
4500	1991	755	0	195
4503	1990	755	0	197
4506	1990	752	0	206
4509	1989	750	0	207
4512	1988	751	0	201
4515	1992	753	0	198
4518	1992	754	0	188
4521	1992	756	0	182
4524	1996	755	0	184
4527	1998	755	0	183
4530	1996	755	0	178
4533	1995	754	0	178
4536	1997	754	0	176
4539	1998	754	0	174
4542	1999	754	0	174
4545	1996	754	0	180
4548	1992	754	0	185
4551	1992	754	0	191
4554	1991	757	0	186
4557	1993	756	0	192
4560	1998	755	0	194
4563	1998	753	0	193
4566	1995	753	0	201
4569	1992	754	0	205
4572	1991	754	0	206
4575	1990	754	0	207
4578	1988	754	0	211
4581	1987	754	0	201
4584	1989	752	0	198
4587	1991	752	0	196
4590	1992	752	0	191
4593	1990	754	0	179
4596	1989	757	0	175
4599	1985	756	0	169
4602	1984	756	0	168
4605	1984	758	0	166
4608	1984	756	0	162
4611	1982	754	0	162
4614	1983	756	0	170
4617	1981	756	0	172
4620	1982	754	0	167
4623	1985	756	0	179
4626	1989	753	0	185
4629	1991	752	0	185
4632	1989	753	0	181
4635	1989	756	0	173
4638	1987	754	0	176
4641	1985	754	0	183
4644	1985	755	0	186
4647	1987	755	0	185
4650	1987	756	0	180
4653	1987	756	0	163
4656	1985	758	0	161
4659	1984	759	0	164
4662	1983	759	0	166
4665	1981	759	0	157
4668	1982	759	0	150
4671	1982	762	0	151
4674	1984	765	0	143
4677	1984	770	0	126
4680	1985	770	0	123
4683	1985	770	0	121
4686	1984	771	0	118
4689	1985	774	0	109
4692	1987	778	0	106
4695	1987	781	0	101
4698	1986	783	0	100
4701	1987	786	0	93
4704	1987	787	0	89
4707	1988	785	0	89
4710	1989	783	0	95
4713	1989	784	0	96
4716	1988	787	0	92
4719	1988	792	0	89
4722	1987	795	0	87
4725	1989	796	0	82
4728	1990	799	0	82
4731	1993	806	0	76
4734	1991	812	0	72
4737	1994	814	0	65
4740	1993	815	0	66
4743	1991	816	0	67
4746	1987	821	0	70
4749	1984	824	0	69
4752	1983	826	0	78
4755	1982	826	0	90
4758	1983	828	0	95
4761	1985	828	0	99
4764	1986	831	0	102
4767	1989	834	0	99
4770	1991	834	0	102
4773	1993	831	0	102
4776	1994	828	0	109
4779	1994	830	0	108
4782	1995	829	0	106
4785	1996	830	0	103
4788	1995	830	0	100
4791	1994	836	0	98
4794	1993	838	0	98
4797	1993	838	0	100
4800	1993	841	0	99
4803	1993	841	0	100
4806	1993	843	0	101
4809	1993	846	0	104
4812	1991	847	0	102
4815	1990	847	0	100
4818	1989	849	0	100
4821	1987	851	0	98
4824	1987	853	0	100
4827	1988	856	0	101
4830	1985	858	0	101
4833	1984	861	0	100
4836	1986	864	0	106
4839	1986	867	0	108
4842	1990	871	0	110
4845	1992	872	0	121
4848	1995	873	0	127
4851	1996	874	0	125
4854	1997	877	0	122
4857	2000	878	0	127
4860	2007	877	0	126
4863	2006	879	0	128
4866	2003	884	0	119
4869	2004	885	0	121
4872	2002	885	0	120
4875	2005	886	0	118
4878	2008	888	0	107
4881	2005	890	0	108
4884	2007	890	0	104
4887	2008	892	0	101
4890	2010	891	0	102
4893	2012	893	0	95
4896	2012	892	0	91
4899	2010	894	0	91
4902	2008	896	0	94
4905	2006	898	0	97
4908	2005	900	0	98
4911	2005	903	0	104
4914	2004	903	0	102
4917	2006	904	0	101
4920	2004	905	0	97
4923	2002	909	0	95
4926	2001	910	0	91
4929	2001	911	0	97
4932	2000	911	0	98
4935	1999	911	0	92
4938	1997	911	0	85
4941	1996	913	0	78
4944	1997	916	0	79
4947	1996	915	0	86
4950	1997	915	0	81
4953	1998	915	0	80
4956	1998	913	0	79
4959	1999	911	0	83
4962	1999	911	0	84
4965	1999	910	0	85
4968	2000	911	0	87
4971	2000	910	0	85
4974	2000	910	0	87
4977	2000	910	0	88
4980	2000	909	0	86
4983	2001	908	0	87
4986	2001	908	0	87
4989	2002	906	0	81
4992	2004	905	0	80
4995	2003	905	0	81
4998	2002	905	0	83
5001	2002	905	0	83
5004	2002	905	0	82
5007	2003	905	0	81
5010	2004	905	0	81
5013	2004	905	0	82
5016	2002	904	0	84
5019	2002	904	0	85
5022	2002	905	0	84
5025	2002	904	0	83
5028	2002	904	0	82
5031	2002	904	0	82
5034	2002	904	0	84
5037	2003	903	0	85
5040	2003	904	0	86
5043	2002	904	0	86
5046	2003	905	0	86
5049	2003	905	0	88
5052	2002	904	0	92
5055	2001	904	0	95
5058	2001	904	0	96
5061	2002	904	0	95
5064	2002	904	0	98
5067	2001	904	0	98
5070	1999	907	0	98
5073	1997	908	0	103
5076	1997	909	0	103
5079	1997	909	0	99
5082	1997	908	0	98
5085	1995	910	0	92
5088	1993	909	0	88
5091	1992	911	0	87
5094	1991	913	0	84
5097	1989	916	0	76
5100	1985	920	0	70
5103	1985	921	0	69
5106	1984	921	0	75
5109	1983	922	0	73
5112	1981	923	0	70
5115	1982	925	0	73
5118	1981	926	0	66
5121	1981	926	0	69
5124	1980	927	0	71
5127	1979	932	0	67
5130	1980	935	0	69
5133	1978	938	0	68
5136	1978	942	0	68
5139	1976	941	0	69
5142	1974	941	0	73
5145	1972	944	0	83
5148	1972	943	0	79
5151	1973	940	0	79
5154	1979	939	0	68
5157	1975	942	0	75
5160	1973	943	0	76
5163	1972	944	0	73
5166	1972	946	0	73
5169	1970	952	0	63
5172	1967	956	0	62
5175	1966	960	0	63
5178	1964	965	0	67
5181	1962	966	0	69
5184	1962	968	0	69
5187	1959	972	0	66
5190	1957	976	0	72
5193	1955	975	0	75
5196	1953	977	0	75
5199	1950	978	0	77
5202	1951	974	0	79
5205	1953	973	0	74
5208	1952	973	0	74
5211	1952	974	0	72
5214	1952	973	0	78
5217	1950	972	0	84
5220	1950	972	0	86
5223	1952	973	0	88
5226	1952	974	0	86
5229	1951	974	0	87
5232	1951	976	0	83
5235	1950	978	0	83
5238	1949	978	0	89
5241	1950	979	0	91
5244	1953	976	0	92
5247	1955	972	0	85
5250	1953	970	0	88
5253	1950	971	0	89
5256	1949	971	0	86
5259	1944	973	0	89
5262	1944	976	0	84
5265	1941	978	0	81
5268	1940	980	0	86
5271	1939	980	0	87
5274	1939	980	0	88
5277	1938	980	0	86
5280	1947	976	0	79
5283	1944	978	0	87
5286	1944	979	0	83
5289	1942	981	0	84
5292	1941	983	0	80
5295	1941	986	0	79
5298	1940	989	0	78
5301	1938	993	0	80
5304	1936	997	0	85
5307	1935	1002	0	80
5310	1935	1005	0	88
5313	1936	1005	0	93
5316	1936	1006	0	94
5319	1935	1004	0	89
5322	1932	1005	0	82
5325	1929	1003	0	83
5328	1927	1004	0	82
5331	1928	1006	0	82
5334	1930	1004	0	82
5337	1930	1003	0	81
5340	1929	1003	0	79
5343	1929	1006	0	79
5346	1929	1005	0	79
5349	1929	1005	0	79
5352	1928	1003	0	77
5355	1927	1002	0	76
5358	1926	1002	0	75
5361	1926	1002	0	74
5364	1927	1002	0	77
5367	1927	1000	0	73
5370	1929	1000	0	75
5373	1930	1000	0	74
5376	1930	999	0	75
5379	1929	999	0	78
5382	1932	1000	0	77
5385	1933	1002	0	82
5388	1931	1004	0	77
5391	1930	1004	0	81
5394	1931	1004	0	78
5397	1931	1004	0	78
5400	1930	1004	0	78
5403	1931	1005	0	78
5406	1930	1005	0	77
5409	1930	1005	0	79
5412	1930	1005	0	82
5415	1931	1004	0	83
5418	1930	1004	0	85
5421	1932	1001	0	84
5424	1933	999	0	85
5427	1935	998	0	84
5430	1936	996	0	88
5433	1936	997	0	91
5436	1936	998	0	98
5439	1933	999	0	96
5442	1931	1000	0	95
5445	1930	1004	0	93
5448	1931	1006	0	94
5451	1932	1009	0	95
5454	1932	1010	0	94
5457	1928	1011	0	109
5460	1929	1011	0	99
5463	1929	1011	0	91
5466	1928	1009	0	90
5469	1929	1008	0	91
5472	1928	1011	0	94
5475	1929	1015	0	95
5478	1929	1019	0	101
5481	1930	1022	0	105
5484	1930	1022	0	110
5487	1932	1024	0	112
5490	1933	1026	0	109
5493	1937	1029	0	113
5496	1938	1034	0	116
5499	1938	1035	0	116
5502	1941	1036	0	123
5505	1946	1037	0	128
5508	1950	1040	0	122
5511	1949	1041	0	127
5514	1949	1044	0	125
5517	1952	1047	0	125
5520	1955	1051	0	125
5523	1958	1054	0	128
5526	1958	1056	0	129
5529	1960	1055	0	135
5532	1961	1054	0	132
5535	1959	1055	0	133
5538	1957	1053	0	132
5541	1953	1053	0	137
5544	1952	1053	0	136
5547	1951	1052	0	133
5550	1951	1052	0	127
5553	1951	1055	0	134
5556	1950	1060	0	139
5559	1957	1064	0	139
5562	1962	1065	0	142
5565	1963	1069	0	136
5568	1966	1069	0	137
5571	1967	1069	0	136
5574	1967	1066	0	139
5577	1964	1065	0	134
5580	1962	1064	0	138
5583	1961	1065	0	141
5586	1958	1062	0	138
5589	1954	1059	0	134
5592	1956	1064	0	129
5595	1960	1070	0	125
5598	1964	1074	0	127
5601	1969	1076	0	124
5604	1971	1076	0	127
5607	1971	1077	0	124
5610	1970	1075	0	126
5613	1971	1077	0	129
5616	1973	1076	0	131
5619	1974	1076	0	131
5622	1974	1076	0	133
5625	1973	1076	0	133
5628	1971	1077	0	129
5631	1970	1074	0	136
5634	1969	1069	0	142
5637	1966	1068	0	138
5640	1962	1066	0	136
5643	1960	1065	0	142
5646	1960	1066	0	138
5649	1962	1067	0	136
5652	1966	1069	0	133
5655	1969	1071	0	127
5658	1974	1075	0	124
5661	1975	1076	0	127
5664	1974	1077	0	128
5667	1972	1078	0	127
5670	1968	1076	0	133
5673	1966	1075	0	133
5676	1963	1074	0	137
5679	1961	1072	0	143
5682	1961	1070	0	144
5685	1965	1069	0	158
5688	1968	1068	0	157
5691	1969	1069	0	154
5694	1967	1069	0	151
5697	1965	1069	0	153
5700	1966	1069	0	154
5703	1965	1068	0	156
5706	1967	1067	0	160
5709	1969	1067	0	165
5712	1974	1069	0	159
5715	1975	1068	0	156
5718	1973	1067	0	160
5721	1973	1068	0	162
5724	1973	1067	0	164
5727	1973	1066	0	160
5730	1973	1066	0	158
5733	1975	1067	0	160
5736	1975	1067	0	160
5739	1975	1067	0	158
5742	1974	1067	0	165
5745	1972	1065	0	165
5748	1974	1064	0	163
5751	1975	1064	0	164
5754	1977	1062	0	169
5757	1978	1061	0	173
5760	1982	1063	0	180
5763	1989	1062	0	179
5766	1991	1062	0	183
5769	1992	1060	0	178
5772	1992	1060	0	180
5775	1993	1061	0	180
5778	1993	1060	0	178
5781	1990	1064	0	171
5784	1986	1065	0	172
5787	1985	1065	0	169
5790	1985	1065	0	164
5793	1982	1069	0	157
5796	1982	1074	0	155
5799	1982	1076	0	149
5802	1982	1078	0	140
5805	1982	1078	0	140
5808	1982	1079	0	137
5811	1985	1082	0	137
5814	1986	1084	0	133
5817	1985	1085	0	132
5820	1984	1079	0	134
5823	1981	1077	0	136
5826	1981	1076	0	138
5829	1981	1077	0	137
5832	1985	1081	0	133
5835	1985	1084	0	136
5838	1984	1082	0	135
5841	1982	1081	0	135
5844	1981	1080	0	135
5847	1980	1080	0	135
5850	1982	1081	0	135
5853	1983	1081	0	135
5856	1981	1081	0	134
5859	1977	1077	0	138
5862	1975	1074	0	140
5865	1973	1071	0	148
5868	1972	1070	0	146
5871	1973	1072	0	141
5874	1975	1073	0	147
5877	1978	1077	0	145
5880	1981	1079	0	142
5883	1981	1078	0	149
5886	1978	1076	0	150
5889	1977	1074	0	153
5892	1977	1074	0	154
5895	1977	1074	0	155
5898	1977	1074	0	153
5901	1975	1073	0	149
5904	1975	1073	0	146
5907	1975	1074	0	140
5910	1974	1074	0	133
5913	1973	1074	0	132
5916	1973	1073	0	133
5919	1975	1077	0	130
5922	1977	1078	0	134
5925	1978	1079	0	135
5928	1979	1078	0	140
5931	1977	1076	0	140
5934	1975	1075	0	132
5937	1973	1077	0	143
5940	1972	1076	0	143
5943	1973	1075	0	150
5946	1973	1073	0	151
5949	1973	1073	0	149
5952	1973	1071	0	155
5955	1973	1073	0	157
5958	1974	1074	0	153
5961	1974	1074	0	140
5964	1975	1075	0	135
5967	1976	1080	0	129
5970	1976	1081	0	129
5973	1975	1080	0	126
5976	1975	1081	0	126
5979	1973	1081	0	128
5982	1972	1085	0	129
5985	1971	1084	0	133
5988	1975	1082	0	140
5991	1979	1080	0	152
5994	1980	1079	0	153
5997	1979	1077	0	157
[truncated: 998 more rows]
