# Supplementary material for: Markerless tracking of an entire honey bee colony
Source: Nat Commun. 2021 Mar 19;12:1733. doi: 10.1038/s41467-021-21769-1 (PMC7979864; doi:10.1038/s41467-021-21769-1)
Supplement: Supplementary file 4 — Description of Additional Supplementary Files [file 41467_2021_21769_MOESM4_ESM.zip › raw_source/fig_5_sup_fig_21_22/S1_trajectories/000245.txt]

0	1638	1145	0	24
3	1638	1145	0	22
6	1638	1145	0	22
9	1638	1145	0	23
12	1638	1145	0	23
15	1638	1145	0	23
18	1638	1145	0	22
21	1637	1145	0	22
24	1637	1145	0	22
27	1637	1145	0	21
30	1638	1145	0	20
33	1638	1145	0	22
36	1638	1145	0	22
39	1638	1145	0	22
42	1638	1145	0	22
45	1638	1145	0	22
48	1638	1145	0	21
51	1638	1145	0	21
54	1638	1145	0	23
57	1638	1145	0	23
60	1638	1145	0	23
63	1638	1145	0	25
66	1638	1145	0	26
69	1638	1145	0	24
72	1638	1145	0	24
75	1638	1145	0	24
78	1638	1145	0	22
81	1638	1145	0	22
84	1638	1145	0	24
87	1639	1145	0	26
90	1638	1145	0	25
93	1638	1145	0	26
96	1638	1145	0	25
99	1638	1145	0	25
102	1638	1145	0	25
105	1638	1145	0	26
108	1638	1145	0	24
111	1638	1145	0	24
114	1637	1145	0	23
117	1637	1145	0	24
120	1637	1145	0	23
123	1637	1145	0	24
126	1637	1145	0	25
129	1637	1145	0	25
132	1637	1145	0	23
135	1637	1145	0	23
138	1637	1145	0	23
141	1637	1145	0	21
144	1637	1145	0	20
147	1637	1145	0	20
150	1637	1145	0	20
153	1637	1145	0	20
156	1637	1145	0	20
159	1637	1145	0	20
162	1637	1145	0	21
165	1637	1145	0	21
168	1638	1145	0	22
171	1638	1145	0	21
174	1638	1146	0	22
177	1638	1146	0	23
180	1638	1146	0	23
183	1638	1146	0	23
186	1638	1146	0	23
189	1637	1146	0	23
192	1637	1146	0	23
195	1637	1145	0	22
198	1637	1146	0	23
201	1637	1146	0	23
204	1637	1146	0	23
207	1637	1146	0	23
210	1637	1145	0	24
213	1637	1145	0	25
216	1638	1145	0	24
219	1638	1145	0	24
222	1638	1145	0	21
225	1638	1145	0	22
228	1638	1145	0	22
231	1637	1145	0	22
234	1638	1145	0	22
237	1638	1145	0	21
240	1638	1145	0	21
243	1637	1145	0	20
246	1637	1145	0	22
249	1637	1145	0	22
252	1637	1145	0	22
255	1638	1145	0	23
258	1637	1146	0	24
261	1638	1145	0	23
264	1637	1146	0	23
267	1637	1145	0	22
270	1637	1145	0	23
273	1637	1145	0	23
276	1638	1145	0	23
279	1638	1145	0	24
282	1638	1146	0	23
285	1638	1146	0	23
288	1638	1146	0	23
291	1638	1146	0	23
294	1638	1146	0	22
297	1638	1146	0	24
300	1638	1146	0	24
303	1638	1145	0	24
306	1638	1146	0	24
309	1638	1146	0	24
312	1638	1145	0	25
315	1637	1146	0	24
318	1637	1146	0	25
321	1637	1145	0	24
324	1637	1146	0	24
327	1637	1145	0	25
330	1637	1145	0	25
333	1637	1145	0	25
336	1637	1145	0	24
339	1637	1146	0	25
342	1638	1145	0	25
345	1637	1145	0	23
348	1637	1145	0	23
351	1637	1145	0	24
354	1637	1145	0	23
357	1638	1145	0	24
360	1638	1145	0	24
363	1638	1145	0	25
366	1638	1145	0	25
369	1638	1145	0	25
372	1638	1145	0	24
375	1638	1145	0	26
378	1638	1146	0	25
381	1638	1145	0	24
384	1638	1145	0	23
387	1638	1146	0	24
390	1638	1145	0	23
393	1638	1145	0	23
396	1638	1146	0	24
399	1638	1145	0	25
402	1638	1145	0	25
405	1638	1145	0	25
408	1638	1145	0	26
411	1638	1146	0	26
414	1638	1146	0	25
417	1638	1146	0	25
420	1638	1145	0	24
423	1638	1145	0	24
426	1638	1146	0	25
429	1638	1145	0	26
432	1638	1145	0	25
435	1638	1145	0	24
438	1638	1145	0	24
441	1638	1145	0	25
444	1638	1145	0	24
447	1638	1145	0	24
450	1638	1145	0	24
453	1638	1145	0	25
456	1638	1145	0	24
459	1638	1145	0	25
462	1638	1145	0	25
465	1638	1145	0	27
468	1638	1145	0	26
471	1638	1145	0	25
474	1638	1145	0	25
477	1638	1145	0	25
480	1638	1145	0	24
483	1638	1145	0	25
486	1638	1145	0	22
489	1638	1145	0	23
492	1638	1145	0	25
495	1638	1145	0	26
498	1638	1145	0	25
501	1638	1145	0	24
504	1638	1145	0	24
507	1638	1145	0	25
510	1638	1145	0	25
513	1638	1145	0	25
516	1637	1145	0	24
519	1637	1145	0	23
522	1637	1145	0	24
525	1637	1145	0	23
528	1637	1145	0	23
531	1637	1145	0	24
534	1637	1145	0	23
537	1638	1145	0	22
540	1638	1145	0	22
543	1638	1145	0	22
546	1638	1145	0	22
549	1638	1145	0	23
552	1637	1145	0	21
555	1637	1146	0	24
558	1637	1146	0	23
561	1637	1146	0	24
564	1637	1146	0	23
567	1637	1146	0	24
570	1637	1146	0	24
573	1638	1145	0	25
576	1637	1146	0	24
579	1637	1145	0	23
582	1637	1145	0	23
585	1637	1146	0	24
588	1637	1145	0	24
591	1637	1145	0	24
594	1637	1145	0	23
597	1637	1145	0	24
600	1637	1145	0	23
603	1637	1145	0	23
606	1637	1145	0	23
609	1637	1145	0	24
612	1637	1146	0	24
615	1637	1145	0	24
618	1637	1145	0	25
621	1637	1145	0	24
624	1637	1145	0	24
627	1637	1145	0	24
630	1637	1145	0	25
633	1637	1145	0	25
636	1637	1145	0	25
639	1638	1146	0	25
642	1638	1146	0	26
645	1638	1146	0	26
648	1638	1146	0	25
651	1638	1146	0	26
654	1638	1146	0	24
657	1637	1146	0	24
660	1637	1146	0	24
663	1637	1146	0	24
666	1638	1145	0	23
669	1638	1145	0	23
672	1638	1145	0	23
675	1637	1145	0	24
678	1637	1145	0	24
681	1637	1145	0	24
684	1637	1145	0	24
687	1637	1146	0	25
690	1637	1146	0	25
693	1637	1146	0	25
696	1637	1146	0	24
699	1637	1146	0	23
702	1637	1146	0	24
705	1637	1145	0	24
708	1637	1145	0	24
711	1637	1145	0	23
714	1637	1145	0	23
717	1637	1146	0	24
720	1637	1145	0	24
723	1637	1145	0	24
726	1638	1145	0	24
729	1637	1146	0	24
732	1637	1146	0	24
735	1637	1146	0	23
738	1637	1146	0	23
741	1637	1146	0	23
744	1637	1146	0	23
747	1637	1146	0	23
750	1637	1146	0	23
753	1637	1146	0	23
756	1637	1145	0	23
759	1637	1146	0	23
762	1637	1146	0	24
765	1637	1146	0	25
768	1637	1146	0	25
771	1637	1146	0	25
774	1637	1146	0	25
777	1637	1146	0	25
780	1637	1146	0	24
783	1637	1146	0	25
786	1637	1146	0	27
789	1637	1146	0	25
792	1637	1146	0	26
795	1637	1145	0	24
798	1637	1146	0	25
801	1637	1146	0	24
804	1637	1145	0	23
807	1637	1145	0	23
810	1637	1145	0	23
813	1637	1145	0	23
816	1637	1145	0	23
819	1637	1145	0	23
822	1637	1145	0	23
825	1637	1145	0	23
828	1637	1145	0	24
831	1637	1146	0	24
834	1637	1145	0	24
837	1637	1145	0	23
840	1637	1146	0	25
843	1637	1146	0	25
846	1637	1146	0	25
849	1637	1146	0	25
852	1637	1146	0	25
855	1637	1146	0	24
858	1637	1146	0	23
861	1637	1146	0	24
864	1637	1146	0	23
867	1637	1146	0	24
870	1637	1146	0	24
873	1637	1146	0	24
876	1637	1146	0	24
879	1637	1146	0	24
882	1637	1146	0	23
885	1637	1146	0	24
888	1637	1146	0	24
891	1637	1146	0	24
894	1637	1146	0	24
897	1637	1146	0	24
900	1637	1146	0	24
903	1637	1146	0	24
906	1637	1146	0	23
909	1637	1146	0	24
912	1637	1146	0	24
915	1637	1146	0	24
918	1637	1146	0	24
921	1637	1145	0	24
924	1637	1145	0	23
927	1637	1145	0	24
930	1637	1145	0	23
933	1637	1145	0	23
936	1637	1145	0	23
939	1637	1145	0	24
942	1637	1145	0	23
945	1637	1145	0	25
948	1637	1145	0	25
951	1637	1145	0	26
954	1637	1145	0	25
957	1637	1145	0	24
960	1637	1145	0	26
963	1637	1145	0	24
966	1637	1145	0	25
969	1637	1145	0	25
972	1637	1145	0	24
975	1637	1145	0	24
978	1637	1145	0	24
981	1637	1146	0	23
984	1637	1146	0	25
987	1637	1146	0	25
990	1637	1146	0	24
993	1637	1146	0	25
996	1637	1146	0	25
999	1637	1145	0	23
1002	1637	1145	0	24
1005	1637	1146	0	23
1008	1637	1146	0	23
1011	1637	1146	0	23
1014	1637	1146	0	23
1017	1637	1146	0	23
1020	1637	1146	0	23
1023	1637	1146	0	24
1026	1637	1146	0	24
1029	1637	1146	0	24
1032	1637	1146	0	24
1035	1637	1146	0	23
1038	1637	1146	0	24
1041	1637	1146	0	23
1044	1637	1146	0	24
1047	1637	1146	0	23
1050	1637	1146	0	23
1053	1637	1146	0	24
1056	1637	1146	0	23
1059	1637	1146	0	25
1062	1637	1146	0	25
1065	1637	1146	0	24
1068	1637	1146	0	24
1071	1637	1146	0	24
1074	1637	1146	0	23
1077	1637	1146	0	24
1080	1637	1146	0	24
1083	1637	1146	0	24
1086	1637	1146	0	24
1089	1637	1145	0	25
1092	1637	1146	0	26
1095	1637	1146	0	25
1098	1637	1145	0	25
1101	1637	1146	0	26
1104	1637	1145	0	26
1107	1637	1146	0	27
1110	1637	1145	0	26
1113	1637	1145	0	26
1116	1637	1145	0	27
1119	1637	1146	0	25
1122	1637	1146	0	26
1125	1637	1146	0	26
1128	1637	1146	0	26
1131	1637	1146	0	25
1134	1637	1146	0	26
1137	1637	1146	0	26
1140	1637	1146	0	26
1143	1637	1146	0	26
1146	1637	1146	0	26
1149	1637	1146	0	25
1152	1637	1146	0	26
1155	1637	1146	0	26
1158	1637	1146	0	26
1161	1637	1146	0	26
1164	1637	1146	0	26
1167	1637	1146	0	26
1170	1636	1146	0	27
1173	1637	1146	0	26
1176	1637	1146	0	26
1179	1637	1146	0	26
1182	1637	1146	0	28
1185	1636	1146	0	27
1188	1636	1146	0	27
1191	1636	1146	0	27
1194	1637	1146	0	26
1197	1637	1146	0	27
1200	1637	1146	0	28
1203	1637	1146	0	27
1206	1637	1146	0	28
1209	1637	1146	0	28
1212	1636	1146	0	28
1215	1636	1146	0	28
1218	1637	1146	0	28
1221	1636	1146	0	27
1224	1636	1146	0	27
1227	1636	1146	0	27
1230	1636	1146	0	27
1233	1637	1146	0	27
1236	1636	1146	0	27
1239	1637	1146	0	27
1242	1637	1146	0	27
1245	1637	1146	0	27
1248	1636	1146	0	27
1251	1636	1146	0	27
1254	1636	1146	0	27
1257	1637	1146	0	27
1260	1636	1146	0	27
1263	1636	1146	0	26
1266	1636	1146	0	27
1269	1636	1146	0	27
1272	1636	1146	0	27
1275	1636	1146	0	27
1278	1636	1146	0	27
1281	1636	1146	0	27
1284	1636	1146	0	27
1287	1636	1146	0	27
1290	1636	1146	0	27
1293	1636	1146	0	27
1296	1636	1146	0	26
1299	1636	1146	0	27
1302	1636	1146	0	27
1305	1636	1146	0	27
1308	1636	1146	0	28
1311	1636	1146	0	27
1314	1636	1146	0	27
1317	1636	1146	0	28
1320	1636	1146	0	27
1323	1636	1146	0	28
1326	1636	1146	0	27
1329	1636	1146	0	27
1332	1636	1146	0	27
1335	1636	1146	0	28
1338	1636	1146	0	28
1341	1636	1146	0	27
1344	1636	1146	0	27
1347	1636	1146	0	28
1350	1636	1146	0	27
1353	1636	1146	0	28
1356	1636	1146	0	29
1359	1636	1146	0	28
1362	1636	1146	0	29
1365	1636	1146	0	29
1368	1636	1146	0	29
1371	1637	1146	0	29
1374	1637	1145	0	30
1377	1636	1146	0	29
1380	1636	1146	0	28
1383	1636	1146	0	28
1386	1636	1146	0	27
1389	1636	1146	0	28
1392	1636	1146	0	28
1395	1636	1146	0	28
1398	1636	1146	0	27
1401	1636	1146	0	26
1404	1636	1146	0	26
1407	1637	1145	0	25
1410	1637	1145	0	26
1413	1637	1145	0	28
1416	1636	1145	0	27
1419	1637	1145	0	24
1422	1637	1145	0	27
1425	1637	1145	0	27
1428	1637	1145	0	26
1431	1637	1145	0	25
1434	1637	1145	0	27
1437	1637	1145	0	26
1440	1637	1145	0	27
1443	1637	1145	0	28
1446	1637	1145	0	27
1449	1637	1145	0	26
1452	1637	1145	0	27
1455	1637	1145	0	28
1458	1637	1145	0	28
1461	1637	1145	0	28
1464	1637	1145	0	27
1467	1637	1145	0	28
1470	1637	1145	0	29
1473	1636	1146	0	28
1476	1636	1145	0	29
1479	1636	1146	0	29
1482	1636	1146	0	28
1485	1636	1146	0	29
1488	1636	1146	0	29
1491	1636	1146	0	30
1494	1636	1145	0	29
1497	1636	1146	0	28
1500	1636	1146	0	28
1503	1636	1145	0	28
1506	1636	1146	0	29
1509	1635	1146	0	30
1512	1635	1146	0	31
1515	1636	1146	0	28
1518	1635	1146	0	27
1521	1636	1146	0	30
1524	1635	1146	0	29
1527	1636	1146	0	30
1530	1636	1146	0	29
1533	1636	1146	0	29
1536	1636	1146	0	29
1539	1636	1146	0	28
1542	1636	1146	0	29
1545	1636	1146	0	29
1548	1636	1146	0	29
1551	1636	1146	0	28
1554	1636	1146	0	28
1557	1636	1146	0	29
1560	1636	1146	0	29
1563	1636	1146	0	28
1566	1636	1146	0	28
1569	1636	1146	0	29
1572	1636	1146	0	29
1575	1636	1146	0	29
1578	1636	1146	0	29
1581	1636	1146	0	29
1584	1636	1146	0	29
1587	1636	1146	0	30
1590	1636	1146	0	28
1593	1636	1146	0	28
1596	1635	1146	0	29
1599	1636	1146	0	29
1602	1636	1146	0	28
1605	1636	1146	0	28
1608	1636	1146	0	28
1611	1636	1146	0	29
1614	1636	1146	0	28
1617	1636	1146	0	28
1620	1636	1146	0	29
1623	1636	1146	0	29
1626	1636	1146	0	29
1629	1636	1146	0	28
1632	1636	1146	0	28
1635	1636	1146	0	28
1638	1636	1146	0	28
1641	1636	1146	0	29
1644	1636	1146	0	28
1647	1636	1146	0	28
1650	1636	1146	0	29
1653	1636	1146	0	28
1656	1636	1146	0	29
1659	1636	1146	0	28
1662	1636	1146	0	29
1665	1636	1146	0	28
1668	1636	1146	0	29
1671	1636	1146	0	29
1674	1636	1146	0	29
1677	1636	1146	0	28
1680	1636	1146	0	29
1683	1636	1146	0	29
1686	1636	1146	0	28
1689	1636	1146	0	28
1692	1636	1146	0	28
1695	1636	1146	0	28
1698	1636	1146	0	27
1701	1636	1146	0	28
1704	1636	1146	0	27
1707	1636	1146	0	28
1710	1636	1146	0	28
1713	1636	1146	0	28
1716	1636	1146	0	29
1719	1636	1146	0	28
1722	1636	1146	0	28
1725	1636	1146	0	28
1728	1636	1146	0	28
1731	1636	1146	0	28
1734	1636	1146	0	28
1737	1636	1146	0	27
1740	1636	1146	0	29
1743	1636	1146	0	27
1746	1636	1146	0	25
1749	1636	1146	0	26
1752	1636	1146	0	27
1755	1636	1146	0	27
1758	1636	1146	0	27
1761	1636	1146	0	29
1764	1636	1146	0	30
1767	1636	1146	0	30
1770	1636	1146	0	30
1773	1636	1146	0	30
1776	1636	1146	0	30
1779	1636	1146	0	30
1782	1636	1146	0	30
1785	1636	1146	0	29
1788	1636	1146	0	29
1791	1636	1146	0	29
1794	1636	1146	0	29
1797	1636	1146	0	29
1800	1636	1146	0	29
1803	1636	1146	0	29
1806	1636	1146	0	28
1809	1636	1146	0	29
1812	1636	1146	0	29
1815	1636	1146	0	29
1818	1636	1146	0	29
1821	1636	1146	0	29
1824	1636	1146	0	29
1827	1636	1146	0	29
1830	1636	1146	0	29
1833	1636	1146	0	29
1836	1636	1146	0	29
1839	1636	1146	0	30
1842	1636	1146	0	30
1845	1636	1146	0	30
1848	1636	1146	0	29
1851	1636	1146	0	29
1854	1636	1146	0	29
1857	1636	1146	0	29
1860	1636	1146	0	30
1863	1636	1146	0	30
1866	1636	1146	0	30
1869	1636	1146	0	29
1872	1636	1146	0	29
1875	1636	1146	0	29
1878	1636	1146	0	28
1881	1636	1146	0	29
1884	1636	1146	0	28
1887	1636	1146	0	28
1890	1636	1146	0	28
1893	1636	1146	0	28
1896	1636	1146	0	27
1899	1636	1146	0	27
1902	1636	1146	0	26
1905	1636	1146	0	26
1908	1636	1146	0	27
1911	1636	1146	0	27
1914	1636	1146	0	28
1917	1636	1146	0	27
1920	1636	1146	0	27
1923	1636	1146	0	27
1926	1636	1146	0	27
1929	1636	1146	0	30
1932	1636	1146	0	29
1935	1636	1146	0	29
1938	1636	1146	0	30
1941	1636	1146	0	28
1944	1636	1146	0	27
1947	1636	1146	0	27
1950	1636	1146	0	28
1953	1636	1146	0	28
1956	1636	1146	0	30
1959	1636	1146	0	30
1962	1636	1146	0	28
1965	1636	1146	0	27
1968	1637	1146	0	25
1971	1636	1146	0	25
1974	1636	1146	0	27
1977	1635	1146	0	29
1980	1635	1146	0	30
1983	1635	1146	0	29
1986	1635	1146	0	29
1989	1635	1145	0	29
1992	1635	1145	0	30
1995	1636	1145	0	31
1998	1635	1145	0	31
2001	1635	1145	0	32
2004	1635	1146	0	28
2007	1636	1145	0	31
2010	1635	1146	0	32
2013	1636	1146	0	31
2016	1636	1145	0	30
2019	1636	1146	0	31
2022	1636	1146	0	31
2025	1636	1146	0	31
2028	1636	1146	0	30
2031	1636	1146	0	30
2034	1636	1146	0	29
2037	1636	1146	0	29
2040	1636	1146	0	29
2043	1636	1146	0	29
2046	1636	1146	0	29
2049	1636	1146	0	29
2052	1636	1146	0	28
2055	1636	1146	0	29
2058	1636	1146	0	28
2061	1636	1146	0	29
2064	1636	1146	0	28
2067	1636	1146	0	28
2070	1636	1146	0	29
2073	1636	1146	0	29
2076	1636	1146	0	29
2079	1636	1146	0	28
2082	1636	1146	0	28
2085	1636	1146	0	29
2088	1636	1146	0	29
2091	1636	1146	0	28
2094	1636	1146	0	29
2097	1636	1146	0	27
2100	1636	1146	0	28
2103	1636	1146	0	27
2106	1636	1146	0	28
2109	1636	1146	0	28
2112	1636	1146	0	28
2115	1636	1146	0	28
2118	1636	1146	0	27
2121	1636	1146	0	28
2124	1636	1146	0	28
2127	1636	1146	0	28
2130	1636	1146	0	28
2133	1636	1146	0	28
2136	1636	1146	0	28
2139	1636	1146	0	28
2142	1636	1146	0	28
2145	1636	1146	0	28
2148	1636	1146	0	29
2151	1636	1146	0	28
2154	1636	1146	0	28
2157	1636	1146	0	28
2160	1636	1146	0	29
2163	1636	1146	0	29
2166	1636	1146	0	29
2169	1636	1146	0	29
2172	1636	1146	0	29
2175	1636	1146	0	28
2178	1636	1146	0	29
2181	1636	1146	0	28
2184	1636	1146	0	29
2187	1636	1146	0	29
2190	1636	1146	0	29
2193	1636	1146	0	29
2196	1636	1146	0	29
2199	1636	1146	0	29
2202	1636	1146	0	28
2205	1636	1146	0	29
2208	1636	1146	0	29
2211	1636	1146	0	29
2214	1636	1146	0	28
2217	1636	1146	0	29
2220	1636	1146	0	29
2223	1636	1146	0	29
2226	1636	1146	0	29
2229	1636	1146	0	29
2232	1636	1146	0	30
2235	1636	1146	0	29
2238	1636	1146	0	29
2241	1636	1146	0	29
2244	1636	1146	0	29
2247	1636	1146	0	29
2250	1636	1146	0	30
2253	1636	1146	0	31
2256	1636	1146	0	30
2259	1636	1146	0	30
2262	1636	1146	0	31
2265	1636	1146	0	30
2268	1636	1146	0	30
2271	1636	1146	0	30
2274	1636	1146	0	30
2277	1636	1146	0	29
2280	1636	1146	0	30
2283	1636	1146	0	31
2286	1636	1146	0	31
2289	1636	1146	0	31
2292	1637	1146	0	29
2295	1636	1146	0	28
2298	1636	1145	0	29
2301	1637	1146	0	29
2304	1636	1146	0	30
2307	1636	1146	0	31
2310	1636	1146	0	31
2313	1636	1146	0	30
2316	1636	1146	0	30
2319	1636	1146	0	32
2322	1636	1145	0	31
2325	1636	1146	0	31
2328	1636	1146	0	31
2331	1636	1146	0	31
2334	1636	1146	0	31
2337	1636	1146	0	32
2340	1636	1146	0	32
2343	1636	1146	0	30
2346	1636	1146	0	32
2349	1636	1146	0	31
2352	1636	1146	0	31
2355	1636	1146	0	30
2358	1636	1146	0	31
2361	1636	1146	0	31
2364	1636	1146	0	32
2367	1636	1146	0	32
2370	1636	1146	0	31
2373	1636	1146	0	31
2376	1636	1146	0	30
2379	1636	1146	0	31
2382	1636	1146	0	32
2385	1636	1145	0	31
2388	1636	1146	0	31
2391	1636	1146	0	29
2394	1636	1146	0	30
2397	1636	1146	0	30
2400	1636	1146	0	30
2403	1636	1146	0	30
2406	1636	1146	0	30
2409	1636	1146	0	31
2412	1636	1146	0	30
2415	1636	1146	0	31
2418	1636	1146	0	30
2421	1636	1146	0	30
2424	1635	1146	0	30
2427	1636	1146	0	30
2430	1636	1146	0	29
2433	1636	1146	0	30
2436	1636	1146	0	29
2439	1636	1146	0	30
2442	1635	1146	0	30
2445	1635	1146	0	30
2448	1636	1146	0	30
2451	1636	1146	0	30
2454	1636	1146	0	30
2457	1635	1146	0	29
2460	1635	1146	0	30
2463	1635	1146	0	29
2466	1636	1146	0	29
2469	1636	1146	0	30
2472	1636	1146	0	29
2475	1636	1146	0	29
2478	1636	1146	0	29
2481	1635	1146	0	29
2484	1636	1146	0	29
2487	1636	1146	0	29
2490	1636	1146	0	29
2493	1636	1146	0	29
2496	1636	1146	0	29
2499	1636	1146	0	29
2502	1636	1146	0	29
2505	1636	1146	0	31
2508	1636	1146	0	31
2511	1636	1146	0	30
2514	1636	1146	0	31
2517	1636	1146	0	29
2520	1636	1146	0	29
2523	1636	1146	0	30
2526	1636	1146	0	30
2529	1636	1146	0	29
2532	1636	1146	0	29
2535	1636	1146	0	29
2538	1636	1146	0	30
2541	1636	1146	0	31
2544	1636	1146	0	30
2547	1636	1146	0	30
2550	1636	1146	0	31
2553	1636	1146	0	30
2556	1636	1146	0	30
2559	1636	1146	0	30
2562	1636	1146	0	29
2565	1636	1146	0	29
2568	1636	1146	0	29
2571	1636	1146	0	28
2574	1636	1146	0	28
2577	1636	1146	0	28
2580	1636	1146	0	29
2583	1636	1146	0	29
2586	1636	1146	0	29
2589	1636	1146	0	29
2592	1636	1146	0	29
2595	1636	1146	0	30
2598	1636	1146	0	30
2601	1636	1146	0	30
2604	1636	1146	0	29
2607	1636	1146	0	29
2610	1636	1146	0	29
2613	1636	1146	0	29
2616	1636	1146	0	28
2619	1636	1146	0	29
2622	1635	1146	0	30
2625	1636	1146	0	28
2628	1636	1146	0	29
2631	1635	1146	0	29
2634	1636	1146	0	29
2637	1635	1146	0	29
2640	1636	1146	0	28
2643	1636	1146	0	28
2646	1636	1146	0	29
2649	1636	1146	0	28
2652	1636	1146	0	28
2655	1635	1146	0	28
2658	1635	1146	0	30
2661	1635	1146	0	29
2664	1635	1146	0	28
2667	1635	1146	0	29
2670	1635	1146	0	29
2673	1636	1146	0	28
2676	1635	1146	0	28
2679	1635	1146	0	29
2682	1635	1146	0	29
2685	1635	1146	0	29
2688	1636	1146	0	30
2691	1636	1146	0	30
2694	1636	1146	0	30
2697	1636	1146	0	28
2700	1636	1146	0	29
2703	1635	1146	0	29
2706	1635	1146	0	29
2709	1635	1146	0	28
2712	1635	1146	0	29
2715	1635	1146	0	29
2718	1635	1146	0	30
2721	1635	1146	0	29
2724	1635	1146	0	29
2727	1635	1146	0	29
2730	1635	1146	0	29
2733	1635	1146	0	30
2736	1635	1146	0	29
2739	1635	1146	0	30
2742	1635	1146	0	29
2745	1636	1146	0	29
2748	1635	1146	0	29
2751	1636	1145	0	31
2754	1635	1146	0	32
2757	1635	1145	0	32
2760	1635	1146	0	31
2763	1635	1146	0	31
2766	1636	1145	0	30
2769	1635	1146	0	31
2772	1635	1146	0	32
2775	1635	1146	0	32
2778	1635	1146	0	33
2781	1635	1146	0	33
2784	1636	1146	0	34
2787	1635	1146	0	33
2790	1636	1146	0	33
2793	1635	1146	0	33
2796	1635	1146	0	33
2799	1635	1146	0	33
2802	1635	1146	0	32
2805	1635	1145	0	33
2808	1635	1146	0	31
2811	1635	1146	0	31
2814	1635	1146	0	33
2817	1635	1146	0	33
2820	1635	1146	0	32
2823	1635	1146	0	33
2826	1635	1146	0	33
2829	1635	1146	0	32
2832	1635	1146	0	32
2835	1635	1146	0	32
2838	1635	1146	0	34
2841	1635	1146	0	35
2844	1635	1146	0	34
2847	1635	1146	0	33
2850	1635	1146	0	33
2853	1635	1146	0	32
2856	1636	1146	0	31
2859	1635	1146	0	31
2862	1635	1146	0	31
2865	1635	1146	0	30
2868	1636	1146	0	32
2871	1635	1146	0	31
2874	1635	1146	0	31
2877	1635	1146	0	30
2880	1635	1146	0	30
2883	1635	1146	0	30
2886	1635	1146	0	32
2889	1635	1146	0	32
2892	1635	1146	0	32
2895	1635	1146	0	32
2898	1635	1146	0	33
2901	1635	1146	0	32
2904	1635	1146	0	31
2907	1635	1145	0	32
2910	1635	1146	0	33
2913	1636	1145	0	34
2916	1635	1146	0	33
2919	1635	1146	0	34
2922	1635	1146	0	33
2925	1635	1146	0	34
2928	1635	1146	0	33
2931	1635	1146	0	33
2934	1636	1145	0	32
2937	1635	1146	0	31
2940	1635	1145	0	30
2943	1635	1145	0	30
2946	1635	1145	0	29
2949	1636	1145	0	29
2952	1636	1145	0	29
2955	1636	1145	0	30
2958	1635	1145	0	31
2961	1635	1145	0	31
2964	1635	1145	0	31
2967	1636	1145	0	29
2970	1635	1145	0	31
2973	1635	1145	0	31
2976	1636	1145	0	30
2979	1635	1145	0	31
2982	1635	1145	0	31
2985	1635	1145	0	30
2988	1635	1145	0	30
2991	1636	1145	0	30
2994	1636	1145	0	30
2997	1635	1146	0	31
3000	1635	1146	0	32
3003	1635	1146	0	31
3006	1634	1146	0	31
3009	1635	1146	0	31
3012	1635	1146	0	31
3015	1635	1146	0	31
3018	1635	1146	0	32
3021	1635	1146	0	31
3024	1635	1146	0	33
3027	1635	1145	0	33
3030	1635	1146	0	32
3033	1635	1146	0	29
3036	1635	1146	0	29
3039	1635	1146	0	29
3042	1635	1146	0	30
3045	1635	1146	0	29
3048	1636	1146	0	29
3051	1635	1146	0	29
3054	1635	1146	0	30
3057	1635	1146	0	31
3060	1635	1146	0	31
3063	1635	1146	0	30
3066	1635	1146	0	29
3069	1635	1146	0	29
3072	1635	1146	0	29
3075	1635	1146	0	30
3078	1635	1146	0	29
3081	1635	1146	0	29
3084	1635	1146	0	29
3087	1635	1146	0	30
3090	1635	1146	0	30
3093	1635	1146	0	30
3096	1635	1146	0	31
3099	1635	1146	0	30
3102	1635	1146	0	29
3105	1635	1146	0	30
3108	1635	1146	0	29
3111	1635	1146	0	30
3114	1635	1146	0	30
3117	1635	1146	0	31
3120	1635	1146	0	30
3123	1635	1146	0	30
3126	1635	1146	0	30
3129	1635	1146	0	30
3132	1635	1146	0	32
3135	1635	1146	0	33
3138	1635	1146	0	32
3141	1635	1146	0	31
3144	1635	1146	0	30
3147	1635	1146	0	30
3150	1635	1146	0	30
3153	1635	1146	0	30
3156	1635	1146	0	30
3159	1635	1146	0	30
3162	1635	1146	0	30
3165	1635	1146	0	30
3168	1635	1146	0	30
3171	1635	1146	0	30
3174	1635	1146	0	30
3177	1635	1146	0	31
3180	1635	1146	0	31
3183	1635	1146	0	30
3186	1635	1146	0	29
3189	1635	1146	0	30
3192	1635	1146	0	31
3195	1635	1146	0	32
3198	1635	1146	0	32
3201	1635	1146	0	31
3204	1635	1146	0	31
3207	1635	1146	0	31
3210	1635	1146	0	32
3213	1635	1146	0	31
3216	1635	1146	0	32
3219	1635	1146	0	32
3222	1635	1146	0	30
3225	1635	1146	0	30
3228	1635	1146	0	30
3231	1635	1146	0	30
3234	1635	1147	0	31
3237	1635	1146	0	31
3240	1635	1146	0	29
3243	1635	1146	0	29
3246	1635	1146	0	30
3249	1635	1146	0	31
3252	1635	1146	0	30
3255	1635	1146	0	30
3258	1635	1146	0	30
3261	1635	1146	0	31
3264	1635	1146	0	30
3267	1635	1146	0	31
3270	1635	1146	0	30
3273	1635	1146	0	29
3276	1635	1146	0	28
3279	1635	1146	0	29
3282	1635	1146	0	28
3285	1635	1146	0	29
3288	1635	1146	0	28
3291	1635	1146	0	28
3294	1635	1146	0	28
3297	1635	1146	0	28
3300	1635	1146	0	28
3303	1635	1146	0	28
3306	1635	1146	0	28
3309	1635	1146	0	28
3312	1635	1146	0	28
3315	1635	1146	0	28
3318	1635	1146	0	28
3321	1635	1146	0	28
3324	1635	1146	0	28
3327	1635	1146	0	28
3330	1635	1146	0	28
3333	1635	1146	0	28
3336	1635	1146	0	29
3339	1635	1146	0	29
3342	1635	1146	0	29
3345	1635	1146	0	29
3348	1635	1146	0	29
3351	1635	1146	0	28
3354	1635	1146	0	29
3357	1635	1146	0	28
3360	1635	1146	0	28
3363	1635	1146	0	28
3366	1635	1146	0	29
3369	1635	1146	0	29
3372	1635	1146	0	29
3375	1635	1146	0	29
3378	1635	1146	0	29
3381	1635	1146	0	29
3384	1635	1146	0	29
3387	1635	1146	0	29
3390	1635	1146	0	28
3393	1635	1146	0	29
3396	1635	1146	0	30
3399	1635	1146	0	30
3402	1635	1146	0	30
3405	1635	1146	0	33
3408	1635	1146	0	32
3411	1635	1146	0	32
3414	1635	1146	0	32
3417	1635	1146	0	33
3420	1635	1146	0	32
3423	1635	1146	0	32
3426	1635	1146	0	33
3429	1635	1146	0	32
3432	1635	1146	0	33
3435	1635	1146	0	32
3438	1635	1146	0	32
3441	1635	1146	0	32
3444	1635	1146	0	32
3447	1635	1146	0	32
3450	1635	1146	0	32
3453	1635	1146	0	32
3456	1635	1146	0	32
3459	1635	1146	0	33
3462	1635	1146	0	34
3465	1635	1146	0	34
3468	1635	1146	0	33
3471	1635	1146	0	33
3474	1635	1146	0	33
3477	1635	1146	0	31
3480	1635	1146	0	31
3483	1635	1146	0	32
3486	1635	1146	0	32
3489	1635	1146	0	32
3492	1635	1146	0	32
3495	1635	1146	0	31
3498	1635	1146	0	29
3501	1635	1146	0	29
3504	1635	1146	0	29
3507	1635	1146	0	30
3510	1635	1146	0	30
3513	1635	1146	0	30
3516	1635	1146	0	30
3519	1635	1146	0	29
3522	1635	1146	0	31
3525	1635	1146	0	34
3528	1635	1146	0	32
3531	1635	1146	0	32
3534	1635	1146	0	31
3537	1635	1146	0	32
3540	1635	1146	0	32
3543	1635	1146	0	32
3546	1635	1146	0	33
3549	1635	1146	0	32
3552	1635	1146	0	33
3555	1635	1146	0	34
3558	1635	1146	0	33
3561	1635	1146	0	32
3564	1635	1146	0	32
3567	1635	1146	0	32
3570	1635	1146	0	33
3573	1635	1146	0	32
3576	1635	1146	0	33
3579	1635	1145	0	32
3582	1635	1145	0	33
3585	1635	1145	0	33
3588	1635	1145	0	32
3591	1636	1145	0	32
3594	1635	1146	0	32
3597	1635	1146	0	32
3600	1635	1146	0	32
3603	1635	1146	0	32
3606	1635	1146	0	33
3609	1635	1145	0	33
3612	1635	1146	0	33
3615	1636	1145	0	32
3618	1635	1146	0	33
3621	1636	1145	0	33
3624	1636	1145	0	33
3627	1636	1145	0	33
3630	1636	1145	0	32
3633	1636	1146	0	32
3636	1636	1145	0	32
3639	1635	1146	0	32
3642	1636	1146	0	31
3645	1635	1146	0	31
3648	1635	1146	0	31
3651	1635	1146	0	33
3654	1635	1146	0	33
3657	1635	1146	0	32
3660	1635	1146	0	32
3663	1635	1145	0	34
3666	1635	1146	0	33
3669	1635	1146	0	31
3672	1635	1146	0	31
3675	1635	1146	0	32
3678	1635	1146	0	32
3681	1635	1146	0	32
3684	1635	1146	0	32
3687	1635	1146	0	32
3690	1635	1146	0	33
3693	1635	1146	0	32
3696	1635	1146	0	32
3699	1635	1146	0	31
3702	1635	1146	0	32
3705	1635	1146	0	32
3708	1635	1146	0	33
3711	1635	1145	0	32
3714	1635	1146	0	33
3717	1635	1146	0	32
3720	1635	1146	0	32
3723	1635	1146	0	32
3726	1635	1146	0	33
3729	1635	1146	0	33
3732	1635	1146	0	32
3735	1635	1146	0	32
3738	1635	1146	0	32
3741	1635	1146	0	33
3744	1635	1146	0	34
3747	1635	1146	0	36
3750	1635	1146	0	34
3753	1635	1146	0	34
3756	1635	1146	0	33
3759	1635	1146	0	33
3762	1635	1146	0	33
3765	1635	1146	0	33
3768	1635	1146	0	32
3771	1635	1146	0	33
3774	1635	1146	0	32
3777	1635	1146	0	31
3780	1635	1146	0	31
3783	1635	1146	0	32
3786	1635	1146	0	32
3789	1635	1146	0	33
3792	1635	1146	0	32
3795	1635	1146	0	34
3798	1635	1146	0	33
3801	1635	1146	0	33
3804	1635	1147	0	34
3807	1635	1146	0	34
3810	1635	1146	0	32
3813	1635	1146	0	32
3816	1635	1146	0	33
3819	1635	1146	0	33
3822	1635	1146	0	33
3825	1635	1146	0	33
3828	1635	1146	0	33
3831	1635	1146	0	34
3834	1635	1146	0	32
3837	1634	1147	0	32
3840	1635	1146	0	32
3843	1635	1147	0	32
3846	1635	1147	0	33
3849	1635	1147	0	33
3852	1635	1147	0	33
3855	1635	1147	0	34
3858	1635	1147	0	34
3861	1635	1147	0	35
3864	1635	1147	0	36
3867	1635	1147	0	34
3870	1635	1147	0	35
3873	1635	1147	0	34
3876	1635	1147	0	35
3879	1635	1147	0	36
3882	1635	1147	0	35
3885	1635	1146	0	35
3888	1635	1147	0	35
3891	1635	1147	0	34
3894	1635	1147	0	34
3897	1635	1147	0	33
3900	1635	1147	0	33
3903	1634	1147	0	34
3906	1635	1147	0	33
3909	1635	1147	0	33
3912	1635	1147	0	32
3915	1635	1147	0	32
3918	1635	1147	0	33
3921	1635	1147	0	33
3924	1635	1147	0	33
3927	1635	1147	0	33
3930	1635	1147	0	34
3933	1635	1147	0	33
3936	1635	1147	0	33
3939	1635	1147	0	34
3942	1635	1147	0	33
3945	1635	1147	0	32
3948	1634	1147	0	32
3951	1634	1147	0	32
3954	1634	1147	0	31
3957	1634	1147	0	32
3960	1634	1147	0	33
3963	1635	1147	0	35
3966	1634	1147	0	35
3969	1635	1147	0	33
3972	1635	1147	0	33
3975	1635	1147	0	33
3978	1635	1147	0	35
3981	1635	1147	0	33
3984	1635	1147	0	33
3987	1635	1146	0	31
3990	1635	1146	0	31
3993	1635	1146	0	31
3996	1635	1146	0	31
3999	1635	1147	0	31
4002	1634	1147	0	31
4005	1635	1146	0	32
4008	1635	1147	0	30
4011	1634	1147	0	30
4014	1635	1146	0	32
4017	1635	1146	0	31
4020	1634	1146	0	32
4023	1634	1147	0	32
4026	1635	1146	0	31
4029	1635	1146	0	31
4032	1634	1146	0	32
4035	1634	1147	0	32
4038	1633	1147	0	33
4041	1633	1147	0	32
4044	1633	1147	0	32
4047	1633	1147	0	33
4050	1633	1147	0	32
4053	1633	1147	0	32
4056	1633	1147	0	32
4059	1633	1147	0	32
4062	1633	1147	0	33
4065	1632	1148	0	34
4068	1632	1148	0	34
4071	1632	1148	0	34
4074	1633	1148	0	34
4077	1632	1148	0	34
4080	1632	1148	0	34
4083	1633	1147	0	36
4086	1632	1148	0	34
4089	1632	1148	0	34
4092	1632	1148	0	34
4095	1632	1148	0	33
4098	1633	1147	0	33
4101	1633	1148	0	34
4104	1632	1148	0	35
4107	1632	1148	0	35
4110	1632	1148	0	35
4113	1632	1148	0	34
4116	1632	1148	0	35
4119	1632	1148	0	35
4122	1632	1148	0	36
4125	1632	1148	0	36
4128	1632	1148	0	36
4131	1632	1148	0	36
4134	1633	1148	0	38
4137	1633	1148	0	37
4140	1633	1148	0	37
4143	1633	1148	0	38
4146	1632	1148	0	38
4149	1632	1148	0	38
4152	1632	1148	0	38
4155	1632	1148	0	38
4158	1632	1148	0	36
4161	1632	1148	0	37
4164	1632	1148	0	37
4167	1632	1148	0	38
4170	1632	1148	0	37
4173	1632	1148	0	36
4176	1632	1148	0	36
4179	1632	1148	0	35
4182	1631	1149	0	36
4185	1631	1149	0	36
4188	1631	1149	0	37
4191	1631	1149	0	38
4194	1632	1149	0	38
4197	1631	1148	0	37
4200	1631	1149	0	39
4203	1631	1149	0	41
4206	1631	1149	0	42
4209	1631	1149	0	41
4212	1631	1149	0	42
4215	1631	1149	0	41
4218	1632	1148	0	39
4221	1631	1148	0	41
4224	1632	1149	0	41
4227	1632	1149	0	41
4230	1632	1149	0	42
4233	1631	1149	0	42
4236	1631	1149	0	42
4239	1631	1149	0	42
4242	1631	1149	0	42
4245	1631	1149	0	42
4248	1631	1149	0	42
4251	1631	1149	0	44
4254	1631	1150	0	45
4257	1631	1150	0	43
4260	1631	1150	0	43
4263	1631	1150	0	43
4266	1630	1150	0	43
4269	1630	1150	0	43
4272	1630	1150	0	42
4275	1630	1150	0	42
4278	1629	1150	0	39
4281	1629	1150	0	38
4284	1629	1150	0	38
4287	1628	1150	0	33
4290	1629	1149	0	28
4293	1628	1149	0	21
4296	1628	1150	0	23
4299	1628	1150	0	21
4302	1627	1150	0	20
4305	1627	1150	0	20
4308	1627	1150	0	19
4311	1627	1150	0	20
4314	1627	1150	0	20
4317	1627	1150	0	20
4320	1627	1150	0	20
4323	1626	1150	0	21
4326	1626	1150	0	20
4329	1626	1150	0	20
4332	1626	1150	0	20
4335	1626	1150	0	19
4338	1626	1150	0	20
4341	1626	1150	0	21
4344	1626	1150	0	21
4347	1625	1151	0	21
4350	1625	1151	0	20
4353	1625	1151	0	20
4356	1625	1151	0	20
4359	1625	1151	0	20
4362	1625	1151	0	20
4365	1625	1151	0	19
4368	1625	1151	0	18
4371	1625	1151	0	18
4374	1624	1151	0	19
4377	1624	1151	0	19
4380	1624	1151	0	18
4383	1624	1151	0	17
4386	1624	1151	0	18
4389	1624	1151	0	17
4392	1623	1151	0	19
4395	1623	1151	0	18
4398	1623	1151	0	18
4401	1623	1151	0	17
4404	1623	1151	0	18
4407	1623	1151	0	17
4410	1622	1151	0	16
4413	1622	1151	0	16
4416	1622	1151	0	16
4419	1622	1151	0	17
4422	1622	1151	0	17
4425	1622	1151	0	16
4428	1622	1151	0	16
4431	1622	1151	0	16
4434	1622	1151	0	17
4437	1622	1151	0	16
4440	1622	1151	0	16
4443	1621	1151	0	16
4446	1622	1150	0	20
4449	1622	1150	0	19
4452	1622	1151	0	21
4455	1622	1150	0	22
4458	1622	1150	0	22
4461	1623	1150	0	21
4464	1622	1150	0	21
4467	1622	1150	0	20
4470	1622	1150	0	20
4473	1622	1150	0	19
4476	1622	1151	0	18
4479	1622	1151	0	16
4482	1622	1151	0	17
4485	1621	1151	0	16
4488	1620	1151	0	15
4491	1620	1151	0	15
4494	1620	1151	0	15
4497	1620	1151	0	15
4500	1620	1151	0	15
4503	1619	1151	0	16
4506	1619	1152	0	16
4509	1619	1151	0	15
4512	1619	1151	0	15
4515	1619	1152	0	16
4518	1619	1152	0	14
4521	1619	1152	0	13
4524	1619	1152	0	13
4527	1619	1152	0	12
4530	1619	1152	0	13
4533	1618	1152	0	12
4536	1618	1152	0	12
4539	1617	1152	0	11
4542	1617	1152	0	12
4545	1617	1152	0	13
4548	1617	1152	0	13
4551	1617	1152	0	11
4554	1617	1153	0	11
4557	1617	1153	0	11
4560	1617	1152	0	11
4563	1617	1152	0	11
4566	1616	1152	0	11
4569	1616	1152	0	11
4572	1616	1152	0	11
4575	1616	1152	0	12
4578	1616	1152	0	11
4581	1616	1152	0	12
4584	1616	1152	0	13
4587	1616	1152	0	12
4590	1615	1152	0	12
4593	1615	1152	0	11
4596	1615	1152	0	11
4599	1615	1152	0	9
4602	1615	1152	0	8
4605	1614	1152	0	9
4608	1614	1152	0	8
4611	1614	1151	0	10
4614	1614	1152	0	11
4617	1614	1151	0	10
4620	1614	1151	0	12
4623	1613	1151	0	13
4626	1613	1151	0	13
4629	1614	1151	0	13
4632	1614	1151	0	11
4635	1614	1151	0	11
4638	1614	1151	0	9
4641	1615	1152	0	4
4644	1617	1151	0	2
4647	1617	1150	0	1
4650	1617	1149	0	2
4653	1618	1149	0	2
4656	1617	1149	0	1
4659	1617	1149	0	0
4662	1617	1149	0	0
4665	1617	1150	0	359
4668	1617	1150	0	357
4671	1617	1150	0	354
4674	1618	1150	0	352
4677	1618	1150	0	351
4680	1618	1150	0	351
4683	1618	1150	0	350
4686	1617	1150	0	350
4689	1617	1150	0	351
4692	1617	1150	0	350
4695	1617	1150	0	350
4698	1616	1150	0	350
4701	1616	1150	0	350
4704	1616	1150	0	347
4707	1616	1150	0	344
4710	1616	1150	0	345
4713	1615	1150	0	346
4716	1615	1150	0	345
4719	1615	1150	0	345
4722	1615	1150	0	343
4725	1615	1150	0	338
4728	1615	1150	0	337
4731	1615	1151	0	336
4734	1615	1151	0	336
4737	1615	1151	0	334
4740	1616	1151	0	332
4743	1616	1152	0	331
4746	1617	1153	0	332
4749	1617	1153	0	330
4752	1617	1153	0	332
4755	1618	1153	0	332
4758	1618	1153	0	331
4761	1618	1153	0	329
4764	1618	1154	0	328
4767	1619	1154	0	330
4770	1619	1154	0	330
4773	1619	1154	0	329
4776	1619	1154	0	329
4779	1619	1154	0	329
4782	1619	1154	0	331
4785	1619	1154	0	332
4788	1620	1154	0	331
4791	1620	1154	0	331
4794	1620	1154	0	333
4797	1622	1152	0	345
4800	1622	1152	0	347
4803	1623	1152	0	348
4806	1624	1152	0	352
4809	1625	1152	0	354
4812	1628	1152	0	2
4815	1631	1153	0	1
4818	1632	1154	0	2
4821	1633	1154	0	359
4824	1634	1153	0	355
4827	1636	1153	0	353
4830	1639	1153	0	352
4833	1642	1153	0	351
4836	1643	1154	0	352
4839	1646	1154	0	352
4842	1646	1154	0	351
4845	1647	1154	0	351
4848	1649	1154	0	351
4851	1651	1153	0	354
4854	1654	1153	0	352
4857	1658	1155	0	347
4860	1660	1153	0	348
4863	1661	1152	0	347
4866	1661	1150	0	348
4869	1661	1150	0	346
4872	1661	1150	0	346
4875	1661	1150	0	346
4878	1662	1150	0	346
4881	1662	1150	0	346
4884	1662	1150	0	346
4887	1662	1150	0	347
4890	1661	1150	0	346
4893	1662	1150	0	348
4896	1662	1150	0	348
4899	1663	1150	0	349
4902	1663	1151	0	348
4905	1663	1151	0	344
4908	1664	1151	0	340
4911	1664	1150	0	338
4914	1664	1150	0	334
4917	1664	1151	0	332
4920	1666	1150	0	339
4923	1666	1151	0	336
4926	1666	1151	0	332
4929	1667	1151	0	331
4932	1667	1151	0	330
4935	1667	1151	0	331
4938	1668	1151	0	334
4941	1668	1151	0	335
4944	1668	1151	0	334
4947	1667	1151	0	334
4950	1667	1152	0	335
4953	1667	1152	0	332
4956	1667	1152	0	332
4959	1667	1152	0	332
4962	1667	1152	0	331
4965	1667	1152	0	330
4968	1667	1152	0	329
4971	1668	1152	0	328
4974	1667	1152	0	324
4977	1667	1153	0	324
4980	1667	1153	0	323
4983	1667	1153	0	325
4986	1667	1153	0	326
4989	1668	1153	0	328
4992	1668	1153	0	335
4995	1669	1153	0	341
4998	1669	1154	0	345
5001	1670	1155	0	347
5004	1670	1156	0	349
5007	1670	1157	0	349
5010	1671	1157	0	352
5013	1671	1157	0	353
5016	1671	1158	0	352
5019	1671	1158	0	354
5022	1671	1158	0	355
5025	1671	1158	0	354
5028	1671	1158	0	354
5031	1671	1158	0	354
5034	1671	1158	0	354
5037	1671	1158	0	355
5040	1670	1159	0	354
5043	1670	1159	0	353
5046	1670	1158	0	354
5049	1670	1159	0	354
5052	1670	1159	0	353
5055	1670	1159	0	355
5058	1670	1159	0	355
5061	1670	1159	0	355
5064	1670	1159	0	355
5067	1670	1159	0	354
5070	1670	1159	0	354
5073	1670	1159	0	354
5076	1670	1159	0	354
5079	1670	1159	0	355
5082	1670	1159	0	354
5085	1670	1159	0	354
5088	1670	1159	0	355
5091	1670	1159	0	356
5094	1670	1159	0	357
5097	1670	1159	0	357
5100	1670	1159	0	356
5103	1670	1159	0	356
5106	1670	1159	0	356
5109	1670	1159	0	356
5112	1670	1159	0	356
5115	1669	1159	0	356
5118	1669	1159	0	355
5121	1669	1159	0	356
5124	1669	1159	0	355
5127	1669	1159	0	355
5130	1669	1159	0	355
5133	1669	1159	0	356
5136	1669	1159	0	356
5139	1669	1159	0	356
5142	1669	1159	0	356
5145	1669	1159	0	356
5148	1669	1159	0	355
5151	1669	1159	0	355
5154	1669	1159	0	355
5157	1669	1159	0	355
5160	1670	1159	0	355
5163	1669	1159	0	355
5166	1669	1159	0	355
5169	1669	1159	0	355
5172	1669	1159	0	355
5175	1669	1159	0	354
5178	1669	1159	0	354
5181	1669	1159	0	355
5184	1669	1159	0	355
5187	1669	1159	0	355
5190	1670	1159	0	356
5193	1669	1159	0	356
5196	1669	1159	0	355
5199	1669	1159	0	356
5202	1669	1159	0	355
5205	1669	1159	0	356
5208	1669	1159	0	355
5211	1669	1159	0	355
5214	1669	1159	0	355
5217	1669	1159	0	355
5220	1669	1159	0	356
5223	1669	1159	0	355
5226	1669	1159	0	356
5229	1669	1159	0	356
5232	1669	1159	0	356
5235	1669	1159	0	356
5238	1669	1159	0	355
5241	1669	1159	0	355
5244	1669	1159	0	355
5247	1670	1159	0	354
5250	1669	1159	0	356
5253	1669	1159	0	356
5256	1669	1159	0	357
5259	1669	1159	0	355
5262	1670	1159	0	355
5265	1669	1159	0	355
5268	1669	1159	0	356
5271	1669	1159	0	355
5274	1669	1159	0	355
5277	1669	1159	0	355
5280	1669	1159	0	355
5283	1669	1160	0	355
5286	1669	1159	0	355
5289	1669	1159	0	355
5292	1669	1159	0	355
5295	1669	1160	0	355
5298	1669	1160	0	356
5301	1669	1159	0	355
5304	1669	1160	0	356
5307	1669	1160	0	356
5310	1669	1160	0	356
5313	1669	1160	0	356
5316	1669	1159	0	355
5319	1670	1159	0	355
5322	1669	1159	0	355
5325	1669	1160	0	356
5328	1669	1160	0	355
5331	1669	1160	0	356
5334	1669	1160	0	355
5337	1669	1160	0	356
5340	1669	1160	0	355
5343	1669	1160	0	356
5346	1669	1160	0	356
5349	1669	1160	0	355
5352	1669	1160	0	356
5355	1669	1160	0	356
5358	1669	1160	0	355
5361	1669	1160	0	355
5364	1669	1160	0	355
5367	1669	1160	0	355
5370	1669	1160	0	355
5373	1669	1160	0	355
5376	1669	1160	0	355
5379	1669	1160	0	355
5382	1669	1160	0	355
5385	1669	1160	0	355
5388	1669	1160	0	355
5391	1669	1160	0	355
5394	1669	1160	0	355
5397	1669	1160	0	355
5400	1669	1160	0	355
5403	1669	1160	0	356
5406	1669	1160	0	356
5409	1669	1160	0	356
5412	1669	1160	0	356
5415	1669	1160	0	355
5418	1669	1160	0	355
5421	1669	1160	0	355
5424	1669	1160	0	355
5427	1669	1160	0	355
5430	1669	1160	0	355
5433	1669	1160	0	355
5436	1669	1160	0	355
5439	1669	1160	0	355
5442	1669	1160	0	355
5445	1669	1160	0	355
5448	1669	1160	0	355
5451	1669	1160	0	355
5454	1669	1160	0	355
5457	1669	1160	0	355
5460	1669	1160	0	355
5463	1669	1160	0	355
5466	1669	1160	0	355
5469	1669	1160	0	355
5472	1669	1160	0	355
5475	1669	1160	0	355
5478	1669	1160	0	355
5481	1669	1160	0	355
5484	1669	1160	0	355
5487	1669	1160	0	355
5490	1669	1160	0	355
5493	1669	1160	0	355
5496	1669	1160	0	355
5499	1669	1160	0	355
5502	1669	1160	0	355
5505	1669	1160	0	355
5508	1669	1160	0	355
5511	1669	1160	0	355
5514	1669	1160	0	354
5517	1669	1160	0	355
5520	1669	1160	0	355
5523	1669	1160	0	355
5526	1669	1160	0	355
5529	1669	1160	0	355
5532	1669	1160	0	355
5535	1669	1160	0	355
5538	1669	1160	0	355
5541	1669	1160	0	355
5544	1669	1160	0	355
5547	1669	1160	0	355
5550	1669	1160	0	355
5553	1669	1160	0	355
5556	1669	1160	0	355
5559	1669	1160	0	355
5562	1669	1160	0	355
5565	1669	1160	0	354
5568	1669	1160	0	355
5571	1669	1160	0	355
5574	1669	1160	0	355
5577	1669	1160	0	355
5580	1669	1160	0	355
5583	1669	1160	0	355
5586	1669	1160	0	355
5589	1669	1160	0	355
5592	1669	1160	0	355
5595	1669	1160	0	355
5598	1669	1160	0	354
5601	1669	1160	0	355
5604	1669	1160	0	355
5607	1669	1160	0	355
5610	1669	1160	0	355
5613	1669	1160	0	355
5616	1669	1160	0	355
5619	1669	1160	0	355
5622	1669	1160	0	355
5625	1669	1160	0	354
5628	1669	1160	0	356
5631	1669	1160	0	355
5634	1669	1160	0	355
5637	1669	1160	0	355
5640	1669	1160	0	355
5643	1669	1160	0	355
5646	1669	1160	0	355
5649	1669	1160	0	354
5652	1669	1160	0	355
5655	1669	1160	0	355
5658	1669	1160	0	354
5661	1669	1160	0	354
5664	1669	1160	0	355
5667	1669	1160	0	355
5670	1669	1160	0	355
5673	1669	1160	0	355
5676	1669	1160	0	355
5679	1669	1160	0	355
5682	1669	1160	0	355
5685	1669	1160	0	354
5688	1668	1160	0	355
5691	1669	1160	0	355
5694	1668	1160	0	355
5697	1669	1160	0	354
5700	1668	1160	0	355
5703	1669	1160	0	355
5706	1668	1160	0	355
5709	1668	1160	0	355
5712	1668	1160	0	355
5715	1668	1160	0	355
5718	1668	1160	0	355
5721	1668	1160	0	355
5724	1668	1160	0	356
5727	1668	1160	0	355
5730	1668	1160	0	355
5733	1668	1160	0	355
5736	1668	1160	0	355
5739	1668	1160	0	355
5742	1668	1160	0	356
5745	1668	1160	0	355
5748	1668	1160	0	355
5751	1668	1160	0	355
5754	1668	1160	0	355
5757	1668	1160	0	355
5760	1668	1160	0	355
5763	1668	1160	0	355
5766	1668	1160	0	355
5769	1668	1160	0	355
5772	1668	1160	0	355
5775	1668	1160	0	355
5778	1668	1160	0	356
5781	1668	1160	0	354
5784	1668	1160	0	355
5787	1669	1160	0	355
5790	1668	1160	0	355
5793	1668	1160	0	355
5796	1668	1160	0	355
5799	1668	1160	0	355
5802	1668	1160	0	355
5805	1668	1160	0	355
5808	1668	1160	0	355
5811	1668	1160	0	355
5814	1668	1160	0	355
5817	1668	1160	0	355
5820	1668	1160	0	354
5823	1668	1160	0	355
5826	1668	1160	0	355
5829	1668	1160	0	355
5832	1668	1160	0	355
5835	1668	1160	0	355
5838	1668	1160	0	355
5841	1668	1160	0	355
5844	1668	1160	0	354
5847	1668	1160	0	355
5850	1668	1160	0	356
5853	1668	1160	0	356
5856	1668	1160	0	356
5859	1668	1160	0	356
5862	1668	1160	0	355
5865	1668	1160	0	355
5868	1668	1160	0	355
5871	1668	1160	0	355
5874	1669	1160	0	354
5877	1669	1160	0	354
5880	1668	1160	0	353
5883	1669	1160	0	354
5886	1668	1160	0	354
5889	1668	1160	0	355
5892	1668	1160	0	354
5895	1669	1160	0	355
5898	1669	1160	0	355
5901	1668	1160	0	353
5904	1668	1160	0	353
5907	1668	1160	0	353
5910	1668	1160	0	354
5913	1668	1160	0	353
5916	1668	1160	0	353
5919	1668	1160	0	354
5922	1668	1160	0	354
5925	1668	1160	0	354
5928	1667	1160	0	353
5931	1668	1160	0	354
5934	1668	1160	0	355
5937	1668	1160	0	354
5940	1668	1160	0	355
5943	1668	1160	0	355
5946	1668	1160	0	354
5949	1667	1160	0	354
5952	1668	1160	0	356
5955	1668	1160	0	355
5958	1668	1160	0	354
5961	1668	1160	0	354
5964	1668	1160	0	354
5967	1667	1160	0	354
5970	1668	1160	0	354
5973	1668	1160	0	354
5976	1668	1160	0	354
5979	1668	1160	0	354
5982	1668	1160	0	354
5985	1668	1160	0	354
5988	1668	1160	0	354
5991	1668	1160	0	354
5994	1668	1160	0	354
5997	1668	1160	0	355
[truncated: 999 more rows]
