# Supplementary material for: Markerless tracking of an entire honey bee colony
Source: Nat Commun. 2021 Mar 19;12:1733. doi: 10.1038/s41467-021-21769-1 (PMC7979864; doi:10.1038/s41467-021-21769-1)
Supplement: Supplementary file 4 — Description of Additional Supplementary Files [file 41467_2021_21769_MOESM4_ESM.zip › raw_source/fig_5_sup_fig_21_22/S1_trajectories/000251.txt]

0	1248	920	0	341
3	1248	920	0	341
6	1248	920	0	339
9	1249	920	0	340
12	1248	920	0	343
15	1248	920	0	343
18	1249	920	0	340
21	1249	920	0	340
24	1249	920	0	341
27	1248	920	0	341
30	1248	920	0	342
33	1249	920	0	340
36	1249	920	0	341
39	1249	920	0	341
42	1249	920	0	341
45	1249	920	0	342
48	1249	920	0	341
51	1249	920	0	341
54	1249	921	0	341
57	1249	920	0	343
60	1249	921	0	343
63	1248	920	0	344
66	1248	920	0	343
69	1248	920	0	343
72	1249	920	0	342
75	1249	921	0	342
78	1249	920	0	341
81	1249	920	0	340
84	1249	920	0	341
87	1249	920	0	343
90	1249	920	0	342
93	1249	920	0	340
96	1249	920	0	341
99	1249	920	0	340
102	1249	920	0	340
105	1249	920	0	341
108	1249	921	0	342
111	1249	921	0	342
114	1249	921	0	342
117	1249	921	0	341
120	1249	921	0	341
123	1249	921	0	341
126	1249	921	0	343
129	1249	921	0	344
132	1249	921	0	344
135	1249	921	0	344
138	1249	921	0	344
141	1249	921	0	343
144	1249	921	0	344
147	1249	921	0	344
150	1249	921	0	344
153	1249	921	0	343
156	1249	921	0	343
159	1249	921	0	343
162	1249	921	0	343
165	1249	921	0	343
168	1249	921	0	343
171	1249	921	0	343
174	1249	921	0	344
177	1249	921	0	344
180	1249	921	0	344
183	1249	921	0	343
186	1249	921	0	343
189	1249	921	0	343
192	1249	921	0	343
195	1249	921	0	343
198	1249	921	0	343
201	1249	921	0	343
204	1249	921	0	343
207	1249	921	0	342
210	1249	921	0	343
213	1248	921	0	343
216	1248	921	0	343
219	1248	921	0	343
222	1249	921	0	343
225	1249	921	0	344
228	1248	921	0	343
231	1248	921	0	343
234	1248	921	0	341
237	1248	921	0	341
240	1248	921	0	342
243	1248	921	0	341
246	1248	921	0	343
249	1248	921	0	342
252	1248	921	0	341
255	1248	921	0	340
258	1248	921	0	340
261	1248	921	0	342
264	1248	921	0	342
267	1248	921	0	342
270	1249	921	0	343
273	1249	921	0	343
276	1248	921	0	342
279	1248	921	0	342
282	1249	921	0	342
285	1249	921	0	342
288	1248	921	0	343
291	1248	921	0	343
294	1248	921	0	343
297	1249	921	0	343
300	1249	921	0	343
303	1249	921	0	342
306	1249	921	0	343
309	1249	921	0	344
312	1248	921	0	343
315	1249	921	0	342
318	1249	921	0	343
321	1249	922	0	341
324	1249	922	0	343
327	1249	922	0	342
330	1249	922	0	342
333	1249	922	0	342
336	1249	922	0	343
339	1249	922	0	343
342	1248	922	0	344
345	1248	922	0	343
348	1248	921	0	344
351	1248	922	0	342
354	1248	921	0	344
357	1248	922	0	342
360	1248	922	0	344
363	1248	922	0	345
366	1249	922	0	344
369	1249	922	0	343
372	1249	922	0	344
375	1249	922	0	345
378	1249	922	0	346
381	1249	922	0	345
384	1249	922	0	343
387	1249	922	0	344
390	1249	922	0	344
393	1249	922	0	344
396	1249	922	0	345
399	1251	923	0	344
402	1250	923	0	344
405	1250	924	0	345
408	1250	923	0	346
411	1251	923	0	345
414	1250	922	0	345
417	1250	922	0	342
420	1250	922	0	345
423	1249	922	0	348
426	1251	922	0	346
429	1250	922	0	347
432	1251	923	0	346
435	1257	923	0	341
438	1254	924	0	162
441	1255	924	0	340
444	1252	924	0	351
447	1251	924	0	348
450	1252	924	0	351
453	1254	924	0	352
456	1253	925	0	349
459	1252	926	0	351
462	1252	925	0	352
465	1250	925	0	348
468	1250	925	0	347
471	1250	925	0	345
474	1251	925	0	349
477	1251	926	0	351
480	1251	926	0	352
483	1250	926	0	349
486	1250	926	0	350
489	1250	926	0	350
492	1250	926	0	348
495	1251	926	0	349
498	1251	926	0	348
501	1250	926	0	348
504	1251	926	0	348
507	1250	925	0	349
510	1250	925	0	348
513	1250	925	0	347
516	1250	925	0	347
519	1250	925	0	349
522	1250	925	0	347
525	1250	925	0	346
528	1250	925	0	347
531	1250	925	0	348
534	1250	925	0	348
537	1250	925	0	348
540	1250	925	0	345
543	1250	926	0	346
546	1250	926	0	347
549	1250	926	0	347
552	1250	926	0	345
555	1250	927	0	345
558	1250	927	0	346
561	1250	927	0	346
564	1251	927	0	346
567	1251	927	0	346
570	1251	927	0	347
573	1251	927	0	345
576	1251	927	0	345
579	1251	927	0	347
582	1251	927	0	346
585	1251	927	0	344
588	1251	926	0	344
591	1251	926	0	345
594	1251	926	0	346
597	1251	926	0	346
600	1251	926	0	347
603	1251	926	0	346
606	1251	926	0	345
609	1251	926	0	345
612	1250	926	0	346
615	1250	926	0	345
618	1250	926	0	346
621	1250	926	0	345
624	1250	926	0	345
627	1250	926	0	345
630	1250	926	0	346
633	1250	926	0	346
636	1250	926	0	345
639	1250	926	0	346
642	1250	926	0	346
645	1250	926	0	344
648	1250	926	0	345
651	1250	926	0	346
654	1250	926	0	346
657	1250	926	0	345
660	1251	926	0	345
663	1250	926	0	345
666	1250	926	0	344
669	1249	926	0	343
672	1248	926	0	342
675	1248	926	0	337
678	1248	926	0	336
681	1248	926	0	337
684	1248	926	0	335
687	1248	926	0	337
690	1248	925	0	336
693	1247	925	0	335
696	1247	926	0	335
699	1248	926	0	336
702	1248	926	0	335
705	1248	926	0	336
708	1248	926	0	336
711	1249	926	0	335
714	1249	926	0	334
717	1249	926	0	334
720	1249	926	0	334
723	1249	926	0	333
726	1249	926	0	334
729	1249	926	0	336
732	1249	926	0	331
735	1248	925	0	332
738	1248	926	0	331
741	1248	926	0	325
744	1250	926	0	325
747	1251	924	0	322
750	1251	923	0	320
753	1251	922	0	318
756	1252	920	0	323
759	1252	919	0	325
762	1253	919	0	323
765	1255	917	0	325
768	1255	915	0	326
771	1257	909	0	331
774	1253	908	0	333
777	1250	908	0	334
780	1250	909	0	332
783	1247	910	0	331
786	1247	910	0	331
789	1247	911	0	332
792	1246	914	0	338
795	1246	913	0	341
798	1246	913	0	344
801	1246	914	0	344
804	1246	914	0	346
807	1246	914	0	346
810	1247	914	0	346
813	1247	914	0	347
816	1247	914	0	346
819	1247	915	0	345
822	1247	915	0	345
825	1247	915	0	343
828	1247	915	0	339
831	1247	915	0	338
834	1247	915	0	339
837	1247	915	0	343
840	1246	915	0	345
843	1247	915	0	345
846	1247	915	0	346
849	1247	915	0	346
852	1247	915	0	346
855	1247	915	0	346
858	1247	915	0	346
861	1247	916	0	347
864	1247	916	0	343
867	1247	916	0	342
870	1248	916	0	344
873	1247	915	0	346
876	1247	915	0	346
879	1247	916	0	346
882	1248	916	0	346
885	1248	916	0	344
888	1248	915	0	345
891	1248	915	0	346
894	1248	915	0	346
897	1249	916	0	344
900	1248	916	0	343
903	1247	916	0	343
906	1248	916	0	343
909	1248	915	0	344
912	1247	915	0	345
915	1247	916	0	344
918	1248	915	0	346
921	1247	916	0	343
924	1248	916	0	343
927	1248	915	0	347
930	1248	914	0	350
933	1247	914	0	350
936	1247	915	0	350
939	1246	916	0	345
942	1246	916	0	342
945	1246	916	0	345
948	1246	916	0	345
951	1247	917	0	346
954	1247	919	0	348
957	1249	920	0	348
960	1250	919	0	350
963	1249	920	0	349
966	1249	920	0	350
969	1249	919	0	349
972	1249	919	0	349
975	1249	917	0	349
978	1249	917	0	349
981	1247	916	0	349
984	1247	916	0	350
987	1247	918	0	349
990	1249	921	0	349
993	1250	922	0	344
996	1251	926	0	339
999	1246	928	0	336
1002	1244	927	0	335
1005	1244	927	0	335
1008	1244	928	0	331
1011	1244	927	0	333
1014	1243	926	0	328
1017	1243	926	0	329
1020	1242	926	0	330
1023	1242	925	0	336
1026	1243	925	0	335
1029	1244	925	0	336
1032	1243	926	0	335
1035	1243	927	0	334
1038	1243	927	0	336
1041	1243	926	0	336
1044	1244	927	0	340
1047	1245	926	0	339
1050	1244	926	0	341
1053	1246	926	0	340
1056	1243	925	0	339
1059	1244	925	0	344
1062	1245	926	0	347
1065	1245	926	0	346
1068	1244	925	0	344
1071	1243	925	0	343
1074	1244	926	0	338
1077	1244	926	0	337
1080	1243	927	0	332
1083	1245	927	0	339
1086	1244	927	0	337
1089	1247	928	0	342
1092	1249	928	0	343
1095	1249	929	0	342
1098	1247	928	0	339
1101	1247	928	0	338
1104	1245	928	0	337
1107	1244	928	0	338
1110	1243	928	0	335
1113	1244	929	0	330
1116	1245	931	0	327
1119	1246	933	0	329
1122	1243	933	0	323
1125	1243	934	0	329
1128	1246	937	0	331
1131	1247	939	0	327
1134	1246	937	0	329
1137	1246	935	0	333
1140	1242	931	0	331
1143	1240	930	0	328
1146	1239	930	0	330
1149	1238	928	0	332
1152	1237	929	0	333
1155	1236	931	0	334
1158	1235	931	0	331
1161	1235	932	0	334
1164	1235	934	0	332
1167	1234	934	0	335
1170	1235	935	0	334
1173	1235	935	0	332
1176	1235	936	0	334
1179	1236	936	0	333
1182	1237	935	0	344
1185	1238	935	0	347
1188	1238	935	0	347
1191	1239	936	0	346
1194	1239	937	0	344
1197	1239	936	0	345
1200	1240	934	0	340
1203	1242	935	0	343
1206	1243	936	0	345
1209	1242	939	0	345
1212	1242	939	0	344
1215	1243	940	0	348
1218	1243	942	0	350
1221	1242	942	0	349
1224	1242	942	0	349
1227	1242	943	0	349
1230	1242	943	0	349
1233	1242	943	0	349
1236	1242	943	0	345
1239	1242	943	0	344
1242	1242	942	0	345
1245	1241	941	0	343
1248	1241	940	0	341
1251	1242	940	0	343
1254	1241	939	0	343
1257	1242	940	0	346
1260	1242	940	0	346
1263	1242	940	0	346
1266	1241	939	0	342
1269	1241	939	0	335
1272	1243	940	0	342
1275	1243	940	0	341
1278	1242	940	0	338
1281	1244	942	0	341
1284	1243	943	0	344
1287	1243	943	0	345
1290	1242	942	0	344
1293	1242	941	0	343
1296	1242	941	0	345
1299	1242	941	0	347
1302	1241	941	0	346
1305	1241	941	0	345
1308	1241	942	0	349
1311	1241	942	0	351
1314	1242	942	0	348
1317	1242	943	0	350
1320	1242	943	0	350
1323	1242	943	0	350
1326	1242	943	0	349
1329	1242	943	0	350
1332	1242	944	0	350
1335	1242	944	0	351
1338	1242	945	0	354
1341	1242	946	0	354
1344	1242	946	0	356
1347	1242	946	0	354
1350	1241	946	0	353
1353	1242	946	0	354
1356	1241	945	0	351
1359	1242	944	0	350
1362	1242	944	0	350
1365	1241	944	0	351
1368	1241	945	0	351
1371	1241	945	0	351
1374	1241	944	0	349
1377	1241	943	0	348
1380	1241	943	0	349
1383	1242	944	0	350
1386	1243	943	0	345
1389	1243	943	0	344
1392	1244	944	0	344
1395	1243	943	0	341
1398	1244	944	0	344
1401	1243	943	0	342
1404	1243	944	0	346
1407	1243	943	0	344
1410	1243	943	0	343
1413	1243	942	0	344
1416	1243	943	0	345
1419	1242	943	0	347
1422	1241	942	0	346
1425	1242	943	0	347
1428	1243	943	0	348
1431	1243	943	0	348
1434	1243	943	0	347
1437	1243	943	0	346
1440	1242	943	0	347
1443	1243	943	0	347
1446	1243	941	0	344
1449	1244	936	0	350
1452	1245	933	0	347
1455	1244	929	0	347
1458	1245	925	0	340
1461	1244	925	0	344
1464	1243	929	0	352
1467	1242	931	0	352
1470	1242	934	0	354
1473	1242	935	0	352
1476	1242	937	0	350
1479	1241	938	0	350
1482	1242	939	0	350
1485	1242	940	0	349
1488	1241	942	0	352
1491	1242	943	0	355
1494	1240	944	0	353
1497	1239	944	0	353
1500	1239	944	0	353
1503	1241	944	0	352
1506	1241	944	0	351
1509	1241	943	0	350
1512	1241	943	0	350
1515	1241	943	0	348
1518	1242	941	0	344
1521	1243	940	0	345
1524	1243	940	0	344
1527	1243	939	0	343
1530	1243	939	0	342
1533	1244	940	0	341
1536	1243	940	0	342
1539	1243	940	0	344
1542	1243	939	0	341
1545	1242	940	0	344
1548	1242	940	0	343
1551	1242	939	0	344
1554	1242	939	0	344
1557	1242	940	0	347
1560	1241	939	0	348
1563	1241	940	0	347
1566	1241	941	0	347
1569	1242	941	0	348
1572	1242	940	0	347
1575	1243	940	0	346
1578	1243	940	0	344
1581	1243	941	0	342
1584	1243	941	0	341
1587	1243	941	0	340
1590	1242	940	0	340
1593	1243	940	0	341
1596	1243	941	0	340
1599	1244	941	0	340
1602	1244	940	0	341
1605	1244	940	0	342
1608	1243	939	0	344
1611	1243	939	0	345
1614	1243	940	0	347
1617	1242	940	0	347
1620	1242	940	0	346
1623	1241	941	0	343
1626	1242	941	0	341
1629	1242	941	0	341
1632	1242	941	0	342
1635	1241	941	0	341
1638	1242	941	0	341
1641	1242	941	0	342
1644	1242	942	0	344
1647	1241	941	0	342
1650	1243	939	0	344
1653	1243	939	0	345
1656	1243	938	0	347
1659	1243	937	0	349
1662	1243	938	0	349
1665	1243	937	0	349
1668	1244	935	0	345
1671	1244	934	0	344
1674	1244	933	0	342
1677	1245	931	0	340
1680	1245	928	0	342
1683	1247	922	0	346
1686	1248	920	0	344
1689	1247	920	0	344
1692	1247	920	0	343
1695	1247	920	0	343
1698	1248	920	0	344
1701	1248	920	0	344
1704	1248	920	0	344
1707	1248	920	0	345
1710	1248	920	0	345
1713	1248	919	0	345
1716	1248	919	0	345
1719	1248	919	0	343
1722	1248	918	0	340
1725	1248	918	0	343
1728	1247	918	0	344
1731	1247	918	0	347
1734	1247	917	0	346
1737	1247	917	0	345
1740	1246	918	0	345
1743	1246	919	0	345
1746	1246	918	0	346
1749	1246	918	0	347
1752	1246	918	0	348
1755	1246	918	0	348
1758	1246	918	0	348
1761	1246	918	0	349
1764	1246	918	0	349
1767	1247	917	0	350
1770	1247	919	0	351
1773	1247	919	0	351
1776	1247	920	0	352
1779	1247	921	0	354
1782	1247	921	0	354
1785	1247	920	0	354
1788	1247	921	0	356
1791	1245	922	0	354
1794	1242	923	0	353
1797	1240	924	0	351
1800	1240	925	0	348
1803	1240	926	0	350
1806	1240	927	0	349
1809	1240	925	0	350
1812	1240	924	0	350
1815	1240	924	0	351
1818	1241	926	0	351
1821	1241	926	0	352
1824	1241	926	0	352
1827	1241	925	0	351
1830	1241	925	0	351
1833	1241	924	0	350
1836	1241	924	0	349
1839	1241	924	0	348
1842	1241	924	0	351
1845	1242	926	0	352
1848	1242	926	0	352
1851	1241	927	0	354
1854	1240	928	0	357
1857	1241	928	0	357
1860	1243	924	0	358
1863	1245	923	0	358
1866	1244	923	0	354
1869	1244	923	0	357
1872	1242	920	0	2
1875	1243	917	0	4
1878	1244	918	0	357
1881	1242	918	0	357
1884	1242	917	0	1
1887	1242	917	0	2
1890	1241	916	0	6
1893	1242	918	0	0
1896	1241	917	0	2
1899	1242	916	0	4
1902	1242	916	0	3
1905	1241	915	0	4
1908	1241	913	0	10
1911	1242	917	0	2
1914	1241	917	0	4
1917	1241	916	0	4
1920	1242	915	0	4
1923	1240	915	0	3
1926	1241	914	0	5
1929	1241	915	0	3
1932	1241	915	0	5
1935	1241	916	0	1
1938	1241	915	0	2
1941	1241	916	0	2
1944	1240	917	0	2
1947	1240	917	0	1
1950	1239	909	0	5
1953	1238	910	0	4
1956	1239	908	0	2
1959	1240	907	0	3
1962	1240	905	0	3
1965	1239	905	0	4
1968	1239	905	0	3
1971	1240	904	0	7
1974	1240	904	0	7
1977	1241	903	0	15
1980	1243	902	0	16
1983	1242	903	0	17
1986	1241	902	0	14
1989	1240	902	0	15
1992	1241	900	0	18
1995	1245	909	0	3
1998	1246	914	0	1
2001	1246	914	0	1
2004	1247	913	0	0
2007	1246	913	0	0
2010	1248	913	0	358
2013	1254	914	0	175
2016	1258	913	0	175
2019	1258	912	0	176
2022	1253	912	0	178
2025	1255	910	0	186
2028	1247	911	0	2
2031	1246	910	0	11
2034	1247	911	0	7
2037	1249	912	0	6
2040	1247	913	0	4
2043	1247	913	0	4
2046	1245	913	0	6
2049	1245	911	0	3
2052	1245	910	0	4
2055	1244	909	0	1
2058	1242	908	0	0
2061	1242	908	0	1
2064	1244	910	0	359
2067	1244	910	0	357
2070	1246	913	0	175
2073	1247	914	0	177
2076	1245	914	0	357
2079	1244	914	0	1
2082	1244	915	0	2
2085	1245	917	0	358
2088	1245	920	0	356
2091	1245	922	0	357
2094	1245	923	0	354
2097	1245	924	0	355
2100	1246	924	0	353
2103	1247	924	0	352
2106	1248	924	0	355
2109	1247	924	0	355
2112	1246	924	0	355
2115	1245	924	0	353
2118	1245	924	0	353
2121	1246	924	0	351
2124	1245	924	0	353
2127	1246	923	0	355
2130	1246	923	0	354
2133	1246	922	0	356
2136	1246	921	0	358
2139	1246	921	0	356
2142	1246	921	0	359
2145	1247	920	0	357
2148	1247	920	0	358
2151	1247	920	0	357
2154	1247	920	0	356
2157	1247	920	0	357
2160	1247	920	0	357
2163	1247	920	0	357
2166	1247	920	0	357
2169	1247	920	0	356
2172	1246	920	0	358
2175	1246	921	0	357
2178	1246	921	0	358
2181	1246	921	0	0
2184	1247	921	0	0
2187	1247	921	0	358
2190	1246	921	0	357
2193	1247	921	0	354
2196	1247	920	0	356
2199	1245	920	0	358
2202	1246	920	0	3
2205	1244	921	0	5
2208	1244	922	0	4
2211	1245	919	0	1
2214	1247	915	0	0
2217	1246	913	0	358
2220	1245	913	0	358
2223	1246	913	0	354
2226	1246	913	0	352
2229	1246	912	0	352
2232	1246	912	0	353
2235	1246	911	0	356
2238	1245	911	0	358
2241	1246	910	0	0
2244	1247	912	0	353
2247	1249	914	0	353
2250	1248	912	0	354
2253	1248	911	0	354
2256	1247	910	0	353
2259	1246	910	0	356
2262	1247	911	0	354
2265	1247	912	0	353
2268	1246	911	0	357
2271	1247	912	0	356
2274	1246	912	0	356
2277	1246	912	0	353
2280	1247	912	0	356
2283	1246	912	0	356
2286	1246	912	0	357
2289	1249	910	0	356
2292	1247	913	0	359
2295	1246	913	0	0
2298	1247	914	0	358
2301	1247	915	0	1
2304	1246	916	0	357
2307	1246	918	0	353
2310	1246	919	0	354
2313	1245	920	0	350
2316	1245	921	0	352
2319	1244	921	0	352
2322	1243	922	0	353
2325	1246	927	0	355
2328	1232	937	0	345
2340	1246	921	0	340
2343	1244	927	0	311
2346	1245	927	0	310
2349	1247	925	0	63
2352	1243	929	0	311
2355	1244	929	0	311
2358	1244	927	0	319
2361	1245	926	0	325
2364	1244	923	0	325
2367	1244	922	0	324
2370	1245	922	0	319
2373	1244	922	0	316
2376	1243	920	0	310
2379	1244	918	0	314
2382	1244	918	0	314
2385	1243	918	0	312
2388	1243	918	0	310
2391	1243	918	0	310
2394	1243	918	0	308
2397	1241	917	0	299
2400	1240	917	0	299
2403	1239	918	0	299
2406	1240	919	0	304
2409	1239	920	0	303
2412	1239	921	0	298
2415	1238	919	0	295
2418	1237	918	0	297
2421	1237	917	0	297
2424	1237	917	0	294
2427	1237	918	0	296
2430	1237	918	0	299
2433	1236	919	0	299
2436	1237	919	0	300
2439	1236	918	0	298
2442	1236	917	0	293
2445	1236	918	0	291
2448	1237	917	0	293
2451	1237	918	0	294
2454	1237	918	0	290
2457	1237	918	0	290
2460	1237	917	0	292
2463	1236	918	0	293
2466	1236	918	0	290
2469	1236	918	0	287
2472	1237	917	0	291
2475	1236	918	0	291
2478	1236	918	0	289
2481	1236	918	0	291
2484	1236	916	0	295
2487	1236	916	0	292
2490	1236	916	0	293
2493	1236	916	0	293
2496	1236	916	0	292
2499	1236	916	0	292
2502	1237	917	0	296
2505	1237	917	0	293
2508	1238	918	0	293
2511	1240	920	0	301
2514	1240	922	0	306
2517	1240	922	0	313
2520	1240	922	0	314
2523	1240	922	0	318
2526	1240	922	0	318
2529	1240	922	0	317
2532	1240	924	0	320
2535	1240	927	0	324
2538	1240	927	0	324
2541	1240	927	0	324
2544	1240	927	0	324
2547	1239	926	0	325
2550	1240	927	0	326
2553	1240	927	0	331
2556	1240	926	0	332
2559	1241	927	0	334
2562	1240	927	0	338
2565	1239	926	0	340
2568	1239	926	0	339
2571	1239	926	0	338
2574	1240	926	0	337
2577	1239	926	0	337
2580	1239	926	0	340
2583	1239	927	0	342
2586	1238	927	0	348
2589	1240	930	0	348
2592	1240	931	0	347
2595	1240	931	0	348
2598	1240	931	0	349
2601	1240	931	0	349
2604	1240	931	0	350
2607	1240	931	0	351
2610	1240	931	0	352
2613	1240	931	0	352
2616	1240	931	0	350
2619	1240	931	0	351
2622	1240	931	0	351
2625	1240	931	0	350
2628	1240	931	0	351
2631	1240	931	0	351
2634	1240	931	0	350
2637	1241	931	0	351
2640	1242	928	0	353
2643	1243	926	0	356
2646	1243	925	0	353
2649	1242	926	0	349
2652	1242	926	0	346
2655	1243	927	0	347
2658	1242	930	0	344
2661	1241	934	0	333
2664	1241	934	0	339
2667	1241	934	0	341
2670	1241	934	0	341
2673	1241	934	0	342
2676	1241	933	0	344
2679	1241	935	0	338
2682	1241	936	0	338
2685	1241	935	0	341
2688	1241	935	0	341
2691	1242	935	0	342
2694	1241	934	0	345
2697	1241	933	0	345
2700	1242	934	0	345
2703	1241	934	0	345
2706	1241	934	0	341
2709	1240	936	0	343
2712	1241	936	0	341
2715	1241	936	0	338
2718	1241	936	0	337
2721	1240	937	0	338
2724	1239	938	0	329
2727	1240	934	0	337
2730	1238	935	0	336
2733	1237	936	0	341
2736	1237	936	0	339
2739	1237	934	0	338
2742	1238	933	0	337
2745	1238	933	0	338
2748	1238	933	0	339
2751	1238	934	0	339
2754	1238	935	0	339
2757	1238	936	0	342
2760	1239	936	0	343
2763	1239	936	0	343
2766	1239	936	0	343
2769	1239	936	0	343
2772	1240	937	0	344
2775	1239	937	0	344
2778	1239	932	0	343
2781	1238	932	0	342
2784	1239	930	0	351
2787	1240	929	0	353
2790	1240	930	0	354
2793	1242	934	0	351
2796	1241	938	0	351
2799	1241	940	0	346
2802	1240	940	0	349
2805	1240	940	0	344
2808	1240	937	0	349
2811	1241	937	0	349
2814	1241	936	0	349
2817	1241	936	0	349
2820	1241	937	0	351
2823	1240	937	0	350
2826	1241	938	0	349
2829	1241	937	0	349
2832	1241	937	0	349
2835	1241	937	0	350
2838	1241	937	0	351
2841	1240	936	0	352
2844	1242	937	0	351
2847	1241	938	0	349
2850	1242	939	0	349
2853	1241	938	0	352
2856	1241	939	0	352
2859	1242	939	0	351
2862	1242	939	0	349
2865	1243	939	0	349
2868	1243	939	0	349
2871	1242	940	0	351
2874	1242	939	0	351
2877	1243	938	0	351
2880	1242	941	0	348
2883	1242	939	0	355
2886	1242	938	0	352
2889	1242	938	0	352
2892	1242	937	0	354
2895	1241	936	0	355
2898	1241	935	0	357
2901	1241	934	0	356
2904	1242	934	0	354
2907	1242	932	0	359
2910	1243	931	0	4
2913	1244	932	0	2
2916	1243	932	0	1
2919	1243	932	0	0
2922	1243	932	0	357
2925	1243	933	0	355
2928	1243	932	0	357
2931	1243	932	0	359
2934	1243	932	0	357
2937	1244	930	0	358
2940	1243	930	0	358
2943	1243	930	0	359
2946	1243	930	0	357
2949	1243	929	0	359
2952	1243	929	0	0
2955	1242	929	0	359
2958	1243	929	0	359
2961	1242	928	0	1
2964	1242	928	0	0
2967	1243	928	0	359
2970	1243	928	0	358
2973	1244	928	0	357
2976	1244	928	0	358
2979	1244	928	0	357
2982	1244	928	0	357
2985	1242	929	0	355
2988	1242	929	0	357
2991	1242	931	0	356
2994	1243	930	0	358
2997	1243	929	0	358
3000	1243	929	0	357
3003	1243	929	0	358
3006	1243	930	0	358
3009	1242	930	0	357
3012	1242	930	0	357
3015	1241	930	0	357
3018	1242	930	0	355
3021	1242	930	0	355
3024	1242	930	0	355
3027	1242	929	0	356
3030	1242	930	0	356
3033	1242	929	0	355
3036	1242	929	0	355
3039	1241	929	0	356
3042	1241	929	0	356
3045	1240	927	0	353
3048	1242	929	0	353
3051	1241	929	0	356
3054	1241	929	0	357
3057	1239	928	0	353
3060	1238	927	0	356
3063	1239	926	0	355
3066	1240	924	0	357
3069	1239	923	0	359
3072	1240	922	0	1
3075	1241	921	0	3
3078	1241	920	0	2
3081	1242	920	0	2
3084	1243	920	0	2
3087	1242	919	0	3
3090	1242	918	0	6
3093	1242	918	0	5
3096	1242	919	0	1
3099	1242	920	0	358
3102	1243	920	0	2
3105	1244	920	0	1
3108	1243	922	0	358
3111	1242	922	0	358
3114	1242	929	0	352
3117	1241	934	0	348
3120	1241	938	0	345
3123	1241	937	0	343
3126	1241	937	0	344
3129	1241	937	0	349
3132	1238	938	0	347
3135	1237	938	0	350
3138	1236	940	0	345
3141	1235	939	0	352
3144	1235	941	0	349
3147	1237	940	0	350
3150	1238	939	0	350
3153	1236	938	0	352
3156	1237	938	0	354
3159	1239	937	0	353
3162	1239	937	0	349
3165	1245	934	0	355
3168	1246	932	0	353
3171	1247	932	0	352
3174	1246	932	0	351
3177	1247	932	0	351
3180	1247	932	0	351
3183	1246	932	0	350
3186	1246	931	0	350
3189	1246	931	0	351
3192	1246	931	0	352
3195	1245	931	0	352
3198	1245	931	0	353
3201	1246	931	0	352
3204	1246	931	0	352
3207	1246	931	0	351
3210	1247	931	0	348
3213	1247	930	0	352
3216	1246	929	0	353
3219	1246	929	0	354
3222	1247	928	0	354
3225	1248	928	0	353
3228	1247	927	0	353
3231	1247	927	0	352
3234	1247	927	0	352
3237	1247	927	0	352
3240	1247	926	0	353
3243	1247	927	0	353
3246	1247	927	0	352
3249	1247	928	0	352
3252	1247	930	0	353
3255	1246	930	0	350
3258	1247	931	0	350
3261	1247	932	0	350
3264	1248	933	0	349
3267	1248	934	0	349
3270	1248	935	0	349
3273	1248	936	0	347
3276	1249	936	0	347
3279	1250	935	0	348
3282	1249	935	0	347
3285	1249	935	0	346
3288	1249	935	0	346
3291	1250	935	0	347
3294	1249	935	0	347
3297	1248	934	0	348
3300	1248	933	0	346
3303	1248	932	0	347
3306	1248	932	0	348
3309	1248	932	0	349
3312	1249	932	0	348
3315	1249	932	0	348
3318	1249	931	0	351
3321	1249	930	0	351
3324	1248	929	0	352
3327	1249	929	0	352
3330	1249	929	0	352
3333	1249	928	0	353
3336	1249	928	0	352
3339	1249	928	0	351
3342	1249	928	0	351
3345	1248	928	0	351
3348	1248	928	0	352
3351	1248	929	0	351
3354	1248	930	0	352
3357	1247	931	0	349
3360	1249	933	0	350
3363	1249	935	0	348
3366	1249	935	0	347
3369	1248	935	0	345
3372	1248	936	0	344
3375	1249	935	0	345
3378	1248	935	0	345
3381	1248	935	0	345
3384	1248	935	0	344
3387	1249	935	0	344
3390	1249	935	0	346
3393	1248	934	0	345
3396	1248	933	0	346
3399	1247	932	0	347
3402	1248	932	0	346
3405	1246	931	0	347
3408	1245	930	0	348
3411	1245	930	0	349
3414	1245	930	0	350
3417	1244	930	0	351
3420	1245	929	0	351
3423	1245	930	0	350
3426	1245	929	0	351
3429	1244	929	0	351
3432	1244	929	0	351
3435	1245	929	0	350
3438	1246	930	0	348
3441	1247	930	0	347
3444	1248	932	0	347
3447	1249	933	0	346
3450	1249	933	0	345
3453	1249	933	0	345
3456	1249	934	0	345
3459	1249	934	0	344
3462	1249	934	0	345
3465	1249	934	0	346
3468	1249	934	0	345
3471	1249	934	0	345
3474	1249	934	0	346
3477	1249	933	0	345
3480	1247	932	0	348
3483	1248	931	0	349
3486	1249	930	0	351
3489	1249	929	0	352
3492	1249	928	0	352
3495	1248	928	0	352
3498	1248	927	0	351
3501	1249	927	0	353
3504	1249	927	0	352
3507	1248	927	0	352
3510	1248	927	0	351
3513	1248	927	0	351
3516	1248	927	0	352
3519	1248	927	0	352
3522	1249	926	0	352
3525	1248	927	0	352
3528	1248	927	0	350
3531	1248	928	0	350
3534	1247	929	0	350
3537	1248	929	0	350
3540	1248	929	0	350
3543	1248	929	0	350
3546	1248	929	0	351
3549	1248	929	0	351
3552	1248	929	0	351
3555	1248	930	0	346
3558	1247	932	0	348
3561	1247	932	0	346
3564	1247	933	0	347
3567	1247	932	0	349
3570	1247	932	0	349
3573	1247	932	0	350
3576	1247	932	0	350
3579	1246	932	0	351
3582	1246	931	0	352
3585	1246	931	0	352
3588	1247	931	0	351
3591	1246	931	0	350
3594	1246	931	0	351
3597	1246	931	0	350
3600	1246	931	0	350
3603	1246	931	0	350
3606	1246	931	0	350
3609	1245	931	0	350
3612	1246	931	0	350
3615	1246	931	0	350
3618	1245	931	0	350
3621	1245	931	0	349
3624	1245	931	0	349
3627	1245	931	0	349
3630	1245	931	0	350
3633	1245	930	0	350
3636	1245	930	0	350
3639	1245	930	0	349
3642	1245	931	0	349
3645	1245	931	0	349
3648	1245	930	0	350
3651	1245	930	0	349
3654	1245	930	0	350
3657	1245	931	0	350
3660	1245	931	0	350
3663	1245	931	0	351
3666	1244	931	0	350
3669	1244	930	0	350
3672	1244	930	0	350
3675	1244	929	0	352
3678	1244	928	0	352
3681	1244	927	0	353
3684	1245	926	0	354
3687	1245	926	0	355
3690	1245	926	0	355
3693	1244	926	0	356
3696	1244	926	0	355
3699	1244	926	0	355
3702	1243	926	0	354
3705	1243	926	0	355
3708	1243	927	0	357
3711	1243	927	0	357
3714	1243	928	0	356
3717	1243	928	0	356
3720	1243	928	0	356
3723	1244	928	0	357
3726	1244	928	0	356
3729	1244	927	0	358
3732	1244	927	0	356
3735	1244	926	0	358
3738	1243	926	0	1
3741	1243	926	0	2
3744	1244	926	0	2
3747	1244	926	0	1
3750	1243	926	0	0
3753	1243	926	0	1
3756	1243	926	0	0
3759	1243	926	0	0
3762	1243	927	0	0
3765	1244	927	0	359
3768	1243	927	0	0
3771	1243	927	0	0
3774	1243	927	0	0
3777	1243	927	0	0
3780	1243	927	0	0
3783	1244	927	0	359
3786	1244	927	0	359
3789	1244	927	0	0
3792	1244	927	0	359
3795	1244	927	0	358
3798	1244	927	0	359
3801	1244	927	0	359
3804	1244	927	0	358
3807	1244	927	0	358
3810	1244	928	0	358
3813	1244	928	0	357
3816	1244	928	0	358
3819	1244	928	0	358
3822	1244	928	0	357
3825	1244	928	0	357
3828	1244	928	0	357
3831	1244	928	0	357
3834	1244	928	0	358
3837	1244	928	0	357
3840	1244	928	0	357
3843	1244	928	0	357
3846	1244	928	0	357
3849	1244	928	0	357
3852	1244	928	0	358
3855	1244	928	0	357
3858	1244	928	0	357
3861	1244	928	0	357
3864	1244	928	0	358
3867	1244	928	0	358
3870	1244	928	0	358
3873	1245	928	0	358
3876	1244	928	0	358
3879	1244	928	0	358
3882	1244	928	0	358
3885	1245	928	0	358
3888	1245	928	0	358
3891	1245	928	0	358
3894	1245	928	0	357
3897	1244	928	0	358
3900	1244	928	0	358
3903	1244	928	0	358
3906	1244	928	0	358
3909	1244	928	0	358
3912	1245	928	0	358
3915	1244	928	0	358
3918	1244	928	0	358
3921	1244	928	0	357
3924	1244	928	0	356
3927	1244	928	0	358
3930	1244	928	0	357
3933	1244	929	0	358
3936	1244	928	0	357
3939	1244	928	0	357
3942	1244	928	0	357
3945	1244	928	0	357
3948	1244	928	0	357
3951	1244	928	0	356
3954	1244	928	0	356
3957	1244	928	0	357
3960	1244	928	0	356
3963	1244	928	0	356
3966	1244	928	0	356
3969	1245	928	0	357
3972	1244	928	0	357
3975	1244	928	0	356
3978	1244	928	0	357
3981	1244	928	0	357
3984	1244	928	0	357
3987	1244	928	0	357
3990	1244	928	0	357
3993	1245	928	0	356
3996	1245	928	0	355
3999	1245	928	0	355
4002	1245	929	0	355
4005	1245	928	0	355
4008	1245	929	0	355
4011	1245	928	0	355
4014	1245	928	0	355
4017	1245	928	0	355
4020	1245	928	0	356
4023	1245	928	0	356
4026	1245	928	0	354
4029	1245	929	0	354
4032	1244	929	0	356
4035	1245	929	0	355
4038	1244	929	0	356
4041	1244	929	0	355
4044	1245	929	0	355
4047	1244	929	0	355
4050	1245	929	0	355
4053	1245	929	0	355
4056	1245	929	0	354
4059	1245	929	0	354
4062	1245	929	0	354
4065	1245	929	0	355
4068	1244	929	0	354
4071	1245	929	0	355
4074	1245	929	0	355
4077	1245	929	0	355
4080	1244	929	0	355
4083	1245	929	0	354
4086	1244	929	0	355
4089	1244	929	0	355
4092	1244	929	0	355
4095	1244	929	0	355
4098	1244	929	0	354
4101	1244	929	0	355
4104	1244	929	0	355
4107	1244	929	0	355
4110	1244	929	0	355
4113	1244	929	0	355
4116	1244	929	0	355
4119	1244	929	0	355
4122	1244	929	0	355
4125	1244	929	0	354
4128	1244	929	0	354
4131	1244	929	0	354
4134	1244	929	0	354
4137	1244	929	0	354
4140	1244	929	0	355
4143	1244	929	0	355
4146	1245	929	0	355
4149	1245	929	0	355
4152	1244	929	0	355
4155	1244	929	0	355
4158	1244	929	0	354
4161	1244	929	0	354
4164	1245	929	0	354
4167	1244	929	0	354
4170	1245	929	0	354
4173	1245	929	0	354
4176	1244	929	0	354
4179	1245	929	0	353
4182	1244	929	0	353
4185	1244	929	0	353
4188	1244	929	0	353
4191	1245	929	0	354
4194	1244	929	0	354
4197	1244	929	0	353
4200	1244	929	0	354
4203	1244	929	0	354
4206	1245	929	0	354
4209	1245	929	0	354
4212	1244	929	0	354
4215	1244	929	0	354
4218	1245	929	0	354
4221	1244	929	0	354
4224	1245	929	0	354
4227	1244	929	0	354
4230	1244	929	0	354
4233	1244	929	0	354
4236	1245	929	0	354
4239	1245	929	0	354
4242	1244	929	0	354
4245	1244	929	0	354
4248	1245	929	0	355
4251	1245	929	0	355
4254	1245	929	0	354
4257	1245	929	0	355
4260	1245	930	0	353
4263	1245	930	0	353
4266	1245	930	0	354
4269	1245	930	0	354
4272	1245	930	0	353
4275	1245	930	0	353
4278	1245	930	0	354
4281	1245	930	0	354
4284	1245	930	0	354
4287	1245	930	0	354
4290	1245	930	0	353
4293	1245	930	0	354
4296	1245	930	0	353
4299	1245	930	0	354
4302	1238	930	0	4
4305	1235	927	0	0
4308	1235	927	0	2
4311	1236	928	0	3
4314	1236	928	0	3
4317	1236	927	0	2
4320	1237	926	0	1
4323	1238	926	0	2
4326	1238	926	0	3
4329	1239	926	0	3
4332	1239	926	0	2
4335	1239	926	0	2
4338	1240	926	0	2
4341	1240	925	0	2
4344	1241	925	0	4
4347	1242	925	0	6
4350	1242	925	0	4
4353	1243	926	0	4
4356	1243	926	0	4
4359	1243	926	0	4
4362	1243	926	0	4
4365	1243	926	0	4
4368	1243	926	0	1
4371	1243	926	0	2
4374	1243	926	0	2
4377	1244	926	0	3
4380	1243	926	0	3
4383	1243	926	0	2
4386	1243	926	0	2
4389	1243	927	0	1
4392	1242	927	0	0
4395	1242	927	0	1
4398	1242	927	0	359
4401	1241	927	0	1
4404	1242	927	0	2
4407	1242	927	0	1
4410	1241	926	0	2
4413	1241	927	0	2
4416	1241	927	0	2
4419	1241	927	0	2
4422	1242	927	0	3
4425	1243	927	0	3
4428	1243	927	0	2
4431	1242	927	0	3
4434	1242	927	0	2
4437	1241	927	0	1
4440	1241	927	0	1
4443	1242	927	0	1
4446	1242	927	0	1
4449	1242	927	0	1
4452	1242	927	0	2
4455	1241	927	0	1
4458	1242	927	0	1
4461	1242	927	0	1
4464	1242	927	0	0
4467	1242	927	0	1
4470	1242	926	0	2
4473	1241	926	0	1
4476	1241	927	0	1
4479	1242	926	0	1
4482	1242	926	0	1
4485	1241	926	0	2
4488	1241	926	0	3
4491	1242	926	0	2
4494	1241	926	0	4
4497	1241	926	0	2
4500	1241	926	0	3
4503	1241	926	0	3
4506	1242	926	0	3
4509	1242	926	0	3
4512	1242	926	0	3
4515	1241	926	0	2
4518	1241	926	0	1
4521	1241	926	0	2
4524	1241	926	0	1
4527	1241	926	0	1
4530	1241	926	0	1
4533	1241	926	0	1
4536	1242	926	0	1
4539	1241	926	0	1
4542	1241	927	0	0
4545	1241	927	0	359
4548	1242	926	0	0
4551	1242	927	0	0
4554	1242	926	0	359
4557	1242	926	0	0
4560	1242	926	0	2
4563	1242	927	0	359
4566	1242	928	0	358
4569	1241	928	0	358
4572	1241	927	0	359
4575	1241	927	0	0
4578	1241	927	0	1
4581	1241	927	0	2
4584	1241	927	0	2
4587	1242	927	0	1
4590	1241	927	0	0
4593	1241	927	0	2
4596	1240	927	0	2
4599	1241	927	0	0
4602	1241	927	0	1
4605	1241	927	0	1
4608	1241	927	0	359
4611	1241	927	0	2
4614	1241	927	0	0
4617	1242	926	0	1
4620	1242	926	0	2
4623	1244	925	0	359
4626	1245	925	0	3
4629	1246	924	0	357
4632	1247	922	0	349
4635	1247	922	0	1
4638	1248	923	0	188
4641	1254	922	0	14
4644	1256	922	0	193
4647	1260	920	0	203
4650	1261	919	0	199
4653	1254	921	0	196
4656	1250	922	0	11
4659	1250	923	0	193
4662	1251	923	0	193
4665	1250	923	0	20
4668	1251	923	0	20
4671	1250	923	0	14
4674	1251	924	0	15
4677	1251	923	0	11
4680	1250	923	0	7
4683	1250	924	0	13
4686	1250	924	0	15
4689	1250	924	0	16
4692	1249	924	0	14
4695	1248	924	0	13
4698	1247	925	0	9
4701	1245	925	0	7
4704	1246	925	0	8
4707	1246	924	0	8
4710	1246	924	0	7
4713	1246	924	0	7
4716	1246	925	0	8
4719	1246	925	0	7
4722	1245	925	0	8
4725	1243	926	0	4
4728	1243	925	0	6
4731	1243	925	0	4
4734	1243	924	0	9
4737	1243	924	0	8
4740	1243	924	0	8
4743	1243	924	0	8
4746	1243	924	0	8
4749	1243	924	0	8
4752	1243	924	0	7
4755	1243	924	0	6
4758	1243	924	0	6
4761	1243	924	0	7
4764	1243	925	0	6
4767	1243	924	0	6
4770	1243	924	0	6
4773	1243	924	0	6
4776	1243	924	0	6
4779	1243	924	0	7
4782	1243	924	0	6
4785	1243	925	0	5
4788	1242	924	0	7
4791	1242	925	0	5
4794	1242	924	0	8
4797	1242	924	0	8
4800	1242	924	0	8
4803	1242	924	0	7
4806	1242	924	0	7
4809	1242	924	0	7
4812	1241	925	0	5
4815	1241	925	0	4
4818	1241	924	0	8
4821	1241	923	0	12
4824	1241	924	0	10
4827	1242	923	0	13
4830	1241	923	0	13
4833	1239	922	0	13
4836	1240	922	0	13
4839	1240	922	0	11
4842	1239	922	0	9
4845	1239	923	0	10
4848	1239	923	0	8
4851	1239	924	0	4
4854	1239	925	0	1
4857	1239	926	0	0
4860	1239	926	0	0
4863	1239	927	0	357
4866	1238	928	0	355
4869	1238	927	0	354
4872	1238	926	0	354
4875	1238	926	0	352
4878	1238	926	0	352
4881	1238	926	0	352
4884	1238	926	0	352
4887	1239	925	0	355
4890	1238	924	0	356
4893	1239	925	0	356
4896	1238	925	0	354
4899	1237	924	0	356
4902	1237	925	0	358
4905	1238	924	0	357
4908	1238	923	0	359
4911	1237	923	0	1
4914	1238	924	0	2
4917	1238	923	0	2
4920	1237	923	0	3
4923	1237	923	0	3
4926	1237	923	0	4
4929	1237	923	0	7
4932	1236	923	0	7
4935	1236	923	0	6
4938	1236	924	0	5
4941	1236	924	0	4
4944	1236	924	0	4
4947	1236	923	0	5
4950	1236	923	0	4
4953	1237	924	0	2
4956	1237	923	0	3
4959	1237	923	0	4
4962	1237	923	0	5
4965	1236	924	0	4
4968	1236	923	0	6
4971	1236	923	0	6
4974	1236	923	0	6
4977	1236	923	0	3
4980	1236	924	0	2
4983	1236	923	0	7
4986	1235	924	0	5
4989	1235	924	0	5
4992	1235	923	0	7
4995	1234	921	0	7
4998	1234	921	0	8
5001	1233	920	0	7
5004	1232	920	0	10
5007	1233	920	0	9
5010	1232	919	0	12
5013	1233	919	0	10
5016	1233	919	0	10
5019	1233	919	0	11
5022	1233	919	0	13
5025	1233	919	0	11
5028	1232	919	0	15
5031	1232	919	0	13
5034	1233	919	0	12
5037	1233	919	0	12
5040	1233	918	0	15
5043	1235	918	0	14
5046	1235	919	0	6
5049	1235	920	0	7
5052	1234	920	0	5
5055	1234	921	0	8
5058	1236	920	0	5
5061	1236	920	0	4
5064	1244	919	0	176
5067	1244	920	0	170
5082	1249	916	0	6
5085	1248	920	0	54
5088	1250	920	0	43
5091	1249	920	0	32
5100	1250	916	0	0
5103	1249	916	0	3
5106	1243	918	0	15
5109	1241	919	0	19
5112	1239	920	0	16
5115	1237	920	0	13
5118	1235	920	0	10
5121	1234	921	0	9
5124	1235	921	0	9
5127	1234	920	0	11
5130	1233	920	0	12
5133	1233	920	0	13
5136	1233	919	0	12
5139	1233	919	0	12
5142	1234	920	0	10
5145	1233	919	0	13
5148	1232	918	0	14
5151	1233	918	0	14
5154	1234	919	0	14
5157	1234	919	0	9
5160	1234	919	0	10
5163	1235	919	0	11
5166	1235	920	0	11
5169	1235	919	0	12
5172	1234	919	0	11
5175	1234	919	0	12
5178	1234	918	0	16
5181	1234	918	0	18
5184	1234	919	0	14
5187	1232	921	0	10
5190	1221	922	0	8
5193	1225	920	0	8
5196	1225	921	0	14
5199	1225	921	0	14
5202	1225	920	0	19
5205	1228	920	0	19
5208	1228	922	0	22
5211	1229	923	0	19
5214	1229	921	0	24
5217	1231	921	0	18
5220	1232	921	0	14
5223	1232	921	0	15
5226	1233	921	0	15
5229	1233	921	0	15
5232	1234	921	0	12
5235	1234	921	0	11
5238	1233	920	0	17
5241	1233	919	0	16
5244	1231	920	0	17
5247	1226	922	0	13
5250	1219	926	0	8
5253	1221	927	0	8
5256	1221	926	0	13
5259	1221	925	0	14
5262	1222	924	0	20
5265	1219	926	0	14
5268	1220	924	0	19
5271	1224	923	0	25
5274	1224	923	0	18
5277	1223	922	0	16
5280	1224	921	0	19
5283	1223	921	0	17
5286	1223	921	0	20
5289	1222	919	0	21
5292	1221	919	0	22
5295	1220	919	0	23
5298	1221	920	0	20
5301	1221	920	0	22
5304	1222	920	0	19
5307	1222	920	0	19
5310	1222	920	0	17
5313	1221	920	0	16
5316	1220	921	0	12
5319	1219	921	0	16
5322	1218	920	0	17
5325	1217	921	0	19
5328	1217	921	0	18
5331	1218	922	0	14
5334	1219	923	0	19
5337	1219	923	0	18
5340	1218	924	0	20
5343	1217	924	0	23
5346	1217	925	0	25
5349	1217	926	0	26
5352	1217	926	0	28
5355	1218	926	0	27
5358	1218	926	0	26
5361	1218	926	0	26
5364	1217	926	0	26
5367	1218	926	0	26
5370	1218	925	0	26
5373	1218	925	0	25
5376	1218	925	0	25
5379	1219	925	0	22
5382	1219	925	0	20
5385	1219	924	0	19
5388	1220	924	0	22
5391	1220	924	0	22
5394	1219	925	0	23
5397	1219	925	0	23
5400	1219	925	0	23
5403	1219	925	0	22
5406	1220	925	0	21
5409	1220	925	0	23
5412	1220	925	0	22
5415	1220	925	0	21
5418	1220	925	0	21
5421	1220	925	0	19
5424	1221	925	0	21
5427	1222	924	0	21
5430	1222	923	0	18
5433	1222	923	0	18
5436	1221	923	0	21
5439	1221	923	0	21
5442	1222	923	0	15
5445	1222	923	0	12
5448	1221	924	0	10
5451	1222	925	0	5
5454	1223	925	0	4
5457	1224	925	0	4
5460	1224	924	0	4
5463	1225	923	0	7
5466	1224	922	0	8
5469	1225	923	0	9
5472	1225	923	0	11
5475	1225	923	0	12
5478	1224	923	0	11
5481	1225	924	0	7
5484	1225	924	0	7
5487	1225	924	0	9
5490	1225	924	0	9
5493	1225	924	0	9
5496	1225	924	0	9
5499	1225	924	0	7
5502	1225	924	0	6
5505	1226	924	0	6
5508	1225	924	0	7
5511	1225	925	0	5
5514	1225	925	0	4
5517	1225	925	0	2
5520	1225	925	0	4
5523	1225	925	0	4
5526	1226	925	0	5
5529	1226	924	0	5
5532	1226	924	0	5
5535	1226	924	0	4
5538	1226	924	0	4
5541	1226	924	0	4
5544	1226	924	0	4
5547	1226	924	0	4
5550	1226	924	0	5
5553	1226	924	0	5
5556	1226	924	0	4
5559	1226	923	0	4
5562	1226	923	0	4
5565	1226	923	0	4
5568	1226	923	0	5
5571	1226	923	0	4
5574	1226	923	0	4
5577	1226	923	0	3
5580	1226	923	0	3
5583	1226	923	0	4
5586	1226	923	0	3
5589	1226	923	0	2
5592	1226	923	0	2
5595	1226	923	0	3
5598	1226	923	0	3
5601	1226	923	0	3
5604	1226	923	0	3
5607	1226	923	0	2
5610	1226	923	0	4
5613	1226	923	0	3
5616	1226	924	0	1
5619	1226	923	0	0
5622	1226	923	0	0
5625	1226	923	0	1
5628	1226	923	0	1
5631	1226	923	0	1
5634	1226	923	0	2
5637	1226	923	0	2
5640	1226	923	0	3
5643	1226	922	0	1
5646	1226	923	0	2
5649	1226	923	0	2
5652	1225	923	0	0
5655	1226	923	0	1
5658	1226	923	0	2
5661	1226	923	0	1
5664	1226	923	0	359
5667	1225	923	0	0
5670	1225	923	0	0
5673	1225	923	0	358
5676	1226	923	0	0
5679	1226	923	0	1
5682	1226	923	0	0
5685	1226	923	0	0
5688	1226	923	0	0
5691	1226	923	0	0
5694	1226	923	0	0
5697	1226	923	0	0
5700	1226	923	0	0
5703	1226	923	0	1
5706	1226	923	0	1
5709	1226	923	0	1
5712	1226	923	0	1
5715	1226	923	0	1
5718	1226	923	0	1
5721	1226	923	0	0
5724	1226	923	0	1
5727	1226	923	0	1
5730	1226	923	0	1
5733	1226	923	0	1
5736	1228	924	0	3
5739	1228	924	0	3
5742	1228	923	0	3
5745	1228	924	0	3
5748	1228	924	0	3
5751	1228	924	0	4
5754	1228	924	0	2
5757	1228	924	0	2
5760	1228	924	0	3
5763	1228	924	0	3
5766	1228	924	0	3
5769	1228	924	0	3
5772	1228	924	0	2
5775	1228	924	0	2
5778	1228	924	0	2
5781	1228	924	0	2
5784	1228	924	0	2
5787	1228	924	0	2
5790	1228	924	0	2
5793	1228	924	0	2
5796	1228	924	0	2
5799	1228	924	0	2
5802	1228	924	0	2
5805	1228	924	0	2
5808	1228	924	0	3
5811	1228	924	0	1
5814	1228	924	0	2
5817	1228	924	0	2
5820	1228	924	0	1
5823	1228	924	0	2
5826	1228	924	0	2
5829	1228	924	0	2
5832	1228	924	0	1
5835	1228	924	0	2
5838	1228	924	0	1
5841	1228	924	0	1
5844	1228	924	0	2
5847	1228	924	0	2
5850	1228	924	0	2
5853	1228	924	0	2
5856	1228	924	0	2
5859	1228	924	0	2
5862	1228	924	0	2
5865	1228	924	0	2
5868	1228	924	0	2
5871	1228	924	0	2
5874	1228	924	0	2
5877	1228	924	0	2
5880	1228	924	0	2
5883	1228	924	0	2
5886	1228	924	0	3
5889	1228	924	0	2
5892	1228	924	0	3
5895	1228	924	0	2
5898	1228	924	0	3
5901	1228	924	0	3
5904	1228	924	0	3
5907	1229	924	0	2
5910	1229	924	0	2
5913	1229	924	0	2
5916	1228	925	0	1
5919	1228	925	0	2
5922	1228	925	0	3
5925	1229	925	0	3
5928	1229	925	0	4
5931	1228	925	0	4
5934	1228	925	0	4
5937	1228	925	0	4
5940	1229	925	0	3
5943	1229	925	0	3
5946	1229	925	0	3
5949	1229	926	0	3
5952	1229	926	0	3
5955	1229	926	0	3
5958	1229	926	0	3
5961	1229	926	0	3
5964	1229	926	0	3
5967	1228	926	0	1
5970	1228	926	0	2
5973	1228	926	0	2
5976	1228	926	0	2
5979	1228	926	0	2
5982	1228	926	0	2
5985	1228	926	0	1
5988	1228	926	0	2
5991	1228	928	0	357
5994	1228	928	0	357
5997	1228	928	0	358
6000	1228	928	0	0
6003	1228	928	0	358
6006	1228	928	0	359
6009	1228	928	0	359
6012	1229	928	0	359
6015	1229	928	0	0
6018	1228	927	0	1
6021	1228	927	0	2
6024	1228	927	0	1
[truncated: 990 more rows]
