# Supplementary material for: Markerless tracking of an entire honey bee colony
Source: Nat Commun. 2021 Mar 19;12:1733. doi: 10.1038/s41467-021-21769-1 (PMC7979864; doi:10.1038/s41467-021-21769-1)
Supplement: Supplementary file 4 — Description of Additional Supplementary Files [file 41467_2021_21769_MOESM4_ESM.zip › raw_source/fig_5_sup_fig_21_22/S1_trajectories/000537.txt]

0	1037	1652	0	175
3	1037	1652	0	176
6	1037	1652	0	176
9	1036	1652	0	176
12	1036	1654	0	179
15	1036	1653	0	178
18	1036	1653	0	181
21	1037	1653	0	180
24	1038	1653	0	176
27	1038	1653	0	177
30	1038	1653	0	175
33	1038	1653	0	175
36	1038	1653	0	175
39	1038	1653	0	174
42	1038	1653	0	175
45	1038	1653	0	176
48	1038	1653	0	175
51	1038	1653	0	176
54	1038	1653	0	177
57	1037	1653	0	178
60	1037	1653	0	177
63	1037	1652	0	179
66	1036	1652	0	180
69	1036	1652	0	179
72	1036	1652	0	181
75	1036	1652	0	181
78	1036	1652	0	180
81	1036	1652	0	180
84	1036	1653	0	179
87	1035	1653	0	179
90	1035	1653	0	179
93	1036	1654	0	181
96	1035	1654	0	182
99	1035	1653	0	185
102	1035	1653	0	185
105	1035	1653	0	185
108	1035	1653	0	183
111	1036	1653	0	182
114	1036	1652	0	181
117	1037	1653	0	178
120	1037	1653	0	178
123	1036	1652	0	179
126	1036	1651	0	179
129	1035	1651	0	179
132	1035	1651	0	179
135	1035	1651	0	180
138	1035	1652	0	180
141	1035	1651	0	180
144	1035	1652	0	182
147	1034	1652	0	183
150	1034	1652	0	183
153	1034	1651	0	184
156	1034	1651	0	184
159	1034	1651	0	182
162	1035	1651	0	181
165	1036	1651	0	179
168	1036	1651	0	178
171	1035	1652	0	177
174	1034	1652	0	180
177	1032	1652	0	183
180	1031	1653	0	184
183	1032	1653	0	182
186	1032	1653	0	183
189	1032	1653	0	183
192	1031	1653	0	183
195	1031	1652	0	187
198	1030	1652	0	192
201	1029	1653	0	195
204	1028	1652	0	198
207	1028	1652	0	198
210	1027	1652	0	197
213	1027	1651	0	198
216	1027	1651	0	188
219	1028	1651	0	184
222	1031	1651	0	179
225	1033	1652	0	177
228	1034	1652	0	176
231	1033	1652	0	175
234	1033	1652	0	173
237	1033	1653	0	170
240	1033	1654	0	169
243	1033	1655	0	170
246	1034	1657	0	167
249	1034	1657	0	164
252	1034	1658	0	162
255	1033	1658	0	160
258	1033	1659	0	156
261	1033	1658	0	155
264	1033	1657	0	157
267	1032	1658	0	154
270	1032	1659	0	152
273	1032	1659	0	152
276	1032	1660	0	151
279	1031	1660	0	152
282	1031	1660	0	151
285	1031	1661	0	153
288	1030	1661	0	154
291	1030	1661	0	154
294	1031	1661	0	151
297	1031	1662	0	149
300	1031	1662	0	148
303	1031	1661	0	150
306	1032	1661	0	150
309	1032	1660	0	147
312	1032	1659	0	145
315	1034	1659	0	148
318	1035	1659	0	151
321	1037	1659	0	146
324	1037	1659	0	148
327	1036	1659	0	149
330	1037	1660	0	149
333	1037	1661	0	148
336	1037	1661	0	147
339	1037	1662	0	147
342	1037	1662	0	143
345	1035	1662	0	139
348	1035	1663	0	137
351	1035	1663	0	137
354	1035	1664	0	136
357	1036	1665	0	135
360	1035	1665	0	135
363	1035	1666	0	134
366	1035	1666	0	133
369	1035	1666	0	133
372	1035	1666	0	134
375	1035	1666	0	135
378	1035	1666	0	133
381	1035	1666	0	132
384	1035	1667	0	131
387	1035	1667	0	131
390	1035	1667	0	130
393	1035	1667	0	129
396	1035	1666	0	129
399	1035	1666	0	129
402	1035	1667	0	130
405	1035	1667	0	130
408	1035	1667	0	130
411	1035	1666	0	130
414	1035	1666	0	131
417	1035	1666	0	131
420	1035	1666	0	131
423	1035	1666	0	131
426	1035	1667	0	130
429	1035	1667	0	131
432	1035	1666	0	131
435	1035	1666	0	131
438	1035	1666	0	132
441	1035	1666	0	132
444	1035	1666	0	131
447	1035	1666	0	131
450	1035	1666	0	130
453	1035	1666	0	131
456	1035	1666	0	131
459	1035	1666	0	130
462	1035	1666	0	131
465	1035	1666	0	130
468	1035	1666	0	130
471	1035	1666	0	130
474	1035	1666	0	130
477	1035	1666	0	130
480	1035	1666	0	130
483	1035	1666	0	130
486	1035	1666	0	130
489	1035	1666	0	130
492	1035	1666	0	130
495	1035	1666	0	131
498	1035	1666	0	130
501	1035	1666	0	130
504	1035	1666	0	130
507	1035	1666	0	130
510	1035	1666	0	131
513	1035	1666	0	130
516	1035	1666	0	130
519	1035	1666	0	130
522	1035	1666	0	130
525	1035	1666	0	130
528	1035	1666	0	130
531	1035	1666	0	129
534	1035	1666	0	130
537	1035	1666	0	130
540	1035	1666	0	129
543	1035	1665	0	130
546	1035	1665	0	131
549	1035	1665	0	130
552	1035	1665	0	130
555	1035	1665	0	130
558	1035	1666	0	129
561	1035	1665	0	130
564	1035	1665	0	131
567	1035	1665	0	129
570	1035	1665	0	130
573	1035	1665	0	130
576	1035	1665	0	130
579	1035	1665	0	129
582	1035	1665	0	128
585	1035	1665	0	128
588	1035	1665	0	129
591	1035	1665	0	128
594	1035	1665	0	129
597	1035	1665	0	129
600	1035	1665	0	129
603	1035	1665	0	128
606	1035	1665	0	128
609	1035	1665	0	127
612	1035	1665	0	128
615	1035	1665	0	127
618	1035	1665	0	128
621	1036	1665	0	126
624	1037	1665	0	125
627	1037	1665	0	122
630	1037	1665	0	122
633	1037	1664	0	117
636	1037	1665	0	116
639	1036	1666	0	113
642	1037	1666	0	117
645	1037	1666	0	115
648	1036	1666	0	113
651	1036	1666	0	115
654	1036	1666	0	115
657	1036	1666	0	116
660	1036	1666	0	117
663	1036	1667	0	115
666	1036	1666	0	117
669	1036	1666	0	117
672	1035	1666	0	117
675	1036	1665	0	119
678	1035	1664	0	126
681	1035	1664	0	128
684	1035	1663	0	128
687	1035	1664	0	133
690	1035	1664	0	135
693	1035	1664	0	137
696	1035	1664	0	136
699	1035	1665	0	137
702	1035	1665	0	138
705	1035	1665	0	138
708	1034	1666	0	136
711	1035	1666	0	135
714	1035	1667	0	134
717	1035	1667	0	134
720	1035	1667	0	133
723	1035	1667	0	133
726	1035	1667	0	134
729	1035	1667	0	133
732	1035	1667	0	134
735	1035	1667	0	133
738	1035	1667	0	133
741	1035	1667	0	134
744	1036	1667	0	135
747	1036	1667	0	134
750	1036	1667	0	134
753	1036	1667	0	135
756	1036	1667	0	135
759	1036	1667	0	135
762	1036	1667	0	135
765	1036	1667	0	134
768	1036	1667	0	134
771	1036	1667	0	135
774	1036	1667	0	134
777	1036	1667	0	134
780	1036	1667	0	134
783	1036	1667	0	134
786	1036	1667	0	134
789	1035	1667	0	133
792	1035	1667	0	133
795	1035	1667	0	134
798	1035	1667	0	133
801	1035	1667	0	133
804	1035	1667	0	134
807	1036	1667	0	133
810	1035	1667	0	133
813	1036	1667	0	132
816	1035	1667	0	133
819	1035	1667	0	133
822	1036	1667	0	133
825	1036	1667	0	133
828	1036	1666	0	132
831	1035	1666	0	132
834	1035	1666	0	133
837	1035	1666	0	133
840	1035	1666	0	132
843	1035	1666	0	132
846	1035	1666	0	132
849	1035	1666	0	133
852	1035	1666	0	132
855	1035	1666	0	132
858	1035	1666	0	132
861	1035	1666	0	132
864	1035	1666	0	132
867	1035	1666	0	132
870	1035	1666	0	131
873	1036	1666	0	131
876	1035	1666	0	131
879	1036	1666	0	133
882	1035	1666	0	132
885	1035	1666	0	131
888	1035	1666	0	132
891	1035	1666	0	132
894	1035	1666	0	132
897	1035	1666	0	132
900	1035	1666	0	131
903	1035	1666	0	132
906	1035	1666	0	132
909	1035	1666	0	133
912	1035	1666	0	133
915	1035	1666	0	133
918	1035	1666	0	133
921	1035	1666	0	132
924	1035	1666	0	133
927	1035	1666	0	132
930	1035	1666	0	132
933	1035	1666	0	132
936	1035	1666	0	133
939	1035	1666	0	132
942	1035	1666	0	133
945	1035	1666	0	133
948	1035	1666	0	132
951	1035	1666	0	133
954	1036	1666	0	133
957	1035	1666	0	132
960	1036	1666	0	132
963	1036	1666	0	133
966	1036	1666	0	132
969	1036	1666	0	132
972	1035	1666	0	132
975	1036	1666	0	131
978	1036	1666	0	132
981	1036	1666	0	132
984	1036	1666	0	131
987	1036	1666	0	131
990	1036	1666	0	131
993	1035	1666	0	131
996	1036	1666	0	131
999	1036	1666	0	131
1002	1035	1666	0	131
1005	1036	1666	0	131
1008	1036	1666	0	131
1011	1036	1666	0	132
1014	1036	1666	0	131
1017	1036	1666	0	132
1020	1036	1666	0	131
1023	1036	1666	0	131
1026	1036	1666	0	131
1029	1035	1666	0	131
1032	1036	1666	0	131
1035	1036	1665	0	131
1038	1036	1666	0	131
1041	1036	1665	0	131
1044	1036	1666	0	131
1047	1036	1665	0	131
1050	1035	1666	0	131
1053	1036	1666	0	131
1056	1036	1666	0	131
1059	1036	1666	0	131
1062	1036	1666	0	131
1065	1036	1665	0	131
1068	1036	1665	0	131
1071	1036	1665	0	130
1074	1036	1665	0	131
1077	1036	1665	0	131
1080	1036	1665	0	131
1083	1036	1665	0	131
1086	1036	1665	0	130
1089	1036	1665	0	131
1092	1036	1665	0	131
1095	1036	1665	0	130
1098	1036	1665	0	131
1101	1036	1665	0	131
1104	1036	1665	0	132
1107	1036	1665	0	131
1110	1036	1665	0	131
1113	1036	1665	0	131
1116	1036	1665	0	131
1119	1036	1665	0	131
1122	1036	1665	0	131
1125	1036	1665	0	131
1128	1036	1665	0	131
1131	1036	1665	0	131
1134	1036	1665	0	131
1137	1036	1665	0	131
1140	1036	1665	0	132
1143	1036	1665	0	132
1146	1036	1665	0	132
1149	1036	1665	0	132
1152	1036	1665	0	132
1155	1036	1665	0	132
1158	1036	1665	0	132
1161	1036	1665	0	132
1164	1036	1665	0	132
1167	1036	1665	0	132
1170	1036	1665	0	132
1173	1036	1665	0	132
1176	1036	1665	0	133
1179	1036	1665	0	132
1182	1036	1665	0	132
1185	1036	1665	0	133
1188	1036	1665	0	132
1191	1036	1665	0	133
1194	1036	1665	0	132
1197	1036	1665	0	131
1200	1036	1666	0	130
1203	1036	1665	0	131
1206	1036	1665	0	132
1209	1036	1665	0	132
1212	1036	1665	0	132
1215	1036	1665	0	132
1218	1036	1665	0	131
1221	1036	1665	0	128
1224	1036	1665	0	128
1227	1036	1664	0	129
1230	1036	1665	0	129
1233	1036	1664	0	130
1236	1036	1664	0	130
1239	1036	1665	0	130
1242	1036	1664	0	131
1245	1036	1664	0	130
1248	1036	1664	0	131
1251	1036	1664	0	130
1254	1036	1665	0	130
1257	1036	1665	0	129
1260	1036	1665	0	131
1263	1036	1665	0	131
1266	1036	1665	0	131
1269	1036	1664	0	131
1272	1036	1665	0	131
1275	1036	1665	0	131
1278	1036	1665	0	131
1281	1036	1665	0	131
1284	1036	1664	0	132
1287	1036	1664	0	131
1290	1036	1664	0	132
1293	1036	1664	0	131
1296	1036	1665	0	132
1299	1036	1665	0	132
1302	1036	1666	0	132
1305	1036	1666	0	133
1308	1036	1667	0	134
1311	1035	1667	0	134
1314	1036	1667	0	137
1317	1036	1668	0	139
1320	1036	1667	0	142
1323	1037	1667	0	141
1326	1038	1667	0	145
1329	1038	1666	0	146
1332	1039	1666	0	149
1335	1040	1666	0	152
1338	1040	1666	0	151
1341	1040	1666	0	151
1344	1041	1667	0	151
1347	1041	1668	0	151
1350	1041	1669	0	151
1353	1040	1670	0	155
1356	1041	1672	0	156
1359	1041	1673	0	158
1362	1042	1673	0	157
1365	1041	1672	0	153
1368	1040	1672	0	154
1371	1040	1672	0	155
1374	1039	1671	0	156
1377	1038	1670	0	156
1380	1039	1670	0	154
1383	1039	1670	0	150
1386	1039	1670	0	147
1389	1039	1670	0	144
1392	1039	1671	0	144
1395	1039	1671	0	144
1398	1039	1671	0	144
1401	1039	1671	0	143
1404	1039	1671	0	143
1407	1040	1671	0	143
1410	1039	1671	0	143
1413	1040	1671	0	141
1416	1040	1670	0	140
1419	1040	1670	0	140
1422	1040	1670	0	139
1425	1040	1670	0	139
1428	1040	1670	0	139
1431	1040	1670	0	140
1434	1040	1670	0	139
1437	1040	1670	0	140
1440	1040	1670	0	139
1443	1040	1670	0	139
1446	1040	1670	0	140
1449	1040	1670	0	140
1452	1040	1670	0	140
1455	1040	1670	0	140
1458	1040	1671	0	140
1461	1040	1671	0	140
1464	1040	1671	0	141
1467	1040	1671	0	141
1470	1041	1671	0	142
1473	1040	1672	0	142
1476	1040	1671	0	142
1479	1040	1671	0	140
1482	1041	1671	0	141
1485	1041	1671	0	140
1488	1041	1671	0	140
1491	1041	1671	0	141
1494	1041	1671	0	141
1497	1041	1671	0	140
1500	1041	1671	0	141
1503	1041	1671	0	141
1506	1041	1671	0	141
1509	1041	1671	0	141
1512	1041	1671	0	140
1515	1041	1671	0	141
1518	1041	1671	0	141
1521	1041	1671	0	141
1524	1041	1671	0	141
1527	1041	1671	0	141
1530	1041	1671	0	140
1533	1041	1671	0	141
1536	1041	1671	0	141
1539	1041	1671	0	141
1542	1041	1671	0	142
1545	1041	1671	0	141
1548	1041	1671	0	141
1551	1041	1671	0	141
1554	1041	1671	0	142
1557	1041	1671	0	141
1560	1041	1671	0	142
1563	1040	1671	0	142
1566	1040	1671	0	141
1569	1041	1671	0	141
1572	1041	1671	0	141
1575	1041	1671	0	141
1578	1041	1671	0	141
1581	1040	1671	0	141
1584	1041	1671	0	141
1587	1040	1671	0	141
1590	1040	1671	0	142
1593	1041	1671	0	142
1596	1041	1671	0	143
1599	1041	1671	0	142
1602	1041	1671	0	141
1605	1040	1672	0	142
1608	1041	1672	0	142
1611	1040	1672	0	141
1614	1041	1671	0	141
1617	1041	1671	0	141
1620	1041	1671	0	141
1623	1041	1671	0	142
1626	1040	1671	0	139
1629	1040	1671	0	139
1632	1040	1670	0	140
1635	1040	1670	0	140
1638	1039	1670	0	139
1641	1039	1669	0	137
1644	1039	1669	0	139
1647	1038	1668	0	139
1650	1038	1667	0	139
1653	1037	1667	0	139
1656	1036	1666	0	135
1659	1035	1666	0	134
1662	1035	1666	0	135
1665	1035	1666	0	134
1668	1034	1665	0	133
1671	1033	1665	0	132
1674	1032	1665	0	134
1677	1031	1665	0	131
1680	1031	1665	0	130
1683	1030	1666	0	131
1686	1029	1666	0	134
1689	1029	1667	0	134
1692	1029	1667	0	135
1695	1028	1667	0	136
1698	1028	1667	0	136
1701	1028	1667	0	137
1704	1028	1667	0	136
1707	1028	1667	0	137
1710	1029	1667	0	137
1713	1029	1668	0	138
1716	1029	1668	0	136
1719	1029	1668	0	136
1722	1029	1668	0	136
1725	1029	1667	0	134
1728	1030	1667	0	133
1731	1031	1667	0	132
1734	1031	1667	0	129
1737	1031	1667	0	129
1740	1031	1667	0	130
1743	1031	1667	0	132
1746	1031	1667	0	131
1749	1031	1667	0	130
1752	1031	1666	0	131
1755	1031	1667	0	130
1758	1031	1666	0	131
1761	1031	1666	0	131
1764	1031	1666	0	132
1767	1031	1666	0	132
1770	1030	1665	0	134
1773	1030	1665	0	136
1776	1028	1664	0	139
1779	1027	1664	0	137
1782	1026	1664	0	136
1785	1025	1664	0	140
1788	1024	1665	0	145
1791	1022	1664	0	145
1794	1022	1665	0	148
1797	1023	1667	0	148
1800	1022	1667	0	146
1803	1022	1668	0	147
1806	1021	1668	0	145
1809	1021	1668	0	145
1812	1021	1669	0	144
1815	1021	1669	0	143
1818	1021	1669	0	144
1821	1021	1669	0	141
1824	1021	1669	0	140
1827	1021	1670	0	139
1830	1022	1670	0	140
1833	1023	1670	0	142
1836	1022	1669	0	144
1839	1021	1669	0	143
1842	1021	1669	0	143
1845	1021	1669	0	145
1848	1022	1669	0	151
1851	1022	1669	0	150
1854	1022	1668	0	148
1857	1022	1668	0	148
1860	1022	1667	0	146
1863	1021	1667	0	149
1866	1021	1667	0	151
1869	1021	1667	0	152
1872	1023	1667	0	149
1875	1023	1667	0	148
1878	1023	1666	0	146
1881	1024	1667	0	150
1884	1024	1666	0	152
1887	1023	1666	0	152
1890	1023	1666	0	148
1893	1023	1665	0	146
1896	1023	1665	0	148
1899	1023	1665	0	149
1902	1023	1665	0	147
1905	1022	1665	0	148
1908	1022	1665	0	148
1911	1023	1665	0	150
1914	1023	1665	0	150
1917	1024	1665	0	147
1920	1024	1664	0	146
1923	1024	1664	0	148
1926	1025	1663	0	152
1929	1025	1662	0	156
1932	1026	1661	0	154
1935	1027	1660	0	158
1938	1027	1660	0	160
1941	1027	1660	0	157
1944	1026	1659	0	159
1947	1026	1659	0	159
1950	1026	1658	0	158
1953	1027	1659	0	159
1956	1027	1659	0	159
1959	1027	1659	0	158
1962	1027	1659	0	157
1965	1027	1661	0	158
1968	1027	1661	0	159
1971	1027	1661	0	158
1974	1027	1660	0	157
1977	1027	1658	0	155
1980	1026	1659	0	149
1983	1027	1660	0	153
1986	1026	1660	0	152
1989	1026	1658	0	154
1992	1024	1658	0	153
1995	1024	1659	0	153
1998	1023	1660	0	150
2001	1024	1660	0	146
2004	1024	1661	0	145
2007	1025	1662	0	145
2010	1025	1662	0	144
2013	1025	1662	0	147
2016	1025	1662	0	152
2019	1026	1663	0	155
2022	1026	1662	0	158
2025	1025	1661	0	157
2028	1026	1661	0	158
2031	1026	1661	0	163
2034	1026	1661	0	164
2037	1027	1660	0	166
2040	1027	1659	0	167
2043	1028	1659	0	166
2046	1027	1659	0	164
2049	1026	1658	0	161
2052	1026	1659	0	160
2055	1027	1659	0	161
2058	1028	1659	0	162
2061	1028	1658	0	163
2064	1028	1658	0	162
2067	1028	1658	0	161
2070	1028	1658	0	163
2073	1028	1659	0	162
2076	1028	1659	0	163
2079	1028	1658	0	164
2082	1028	1658	0	162
2085	1028	1658	0	163
2088	1027	1657	0	163
2091	1028	1658	0	163
2094	1028	1658	0	163
2097	1028	1657	0	164
2100	1028	1658	0	161
2103	1028	1658	0	160
2106	1028	1658	0	159
2109	1027	1658	0	160
2112	1027	1659	0	158
2115	1026	1659	0	153
2118	1027	1659	0	153
2121	1028	1659	0	155
2124	1028	1659	0	154
2127	1028	1658	0	155
2130	1028	1658	0	156
2133	1028	1658	0	155
2136	1028	1658	0	154
2139	1026	1659	0	153
2142	1027	1660	0	152
2145	1027	1659	0	159
2148	1029	1657	0	164
2151	1029	1658	0	164
2154	1029	1658	0	163
2157	1030	1658	0	165
2160	1029	1658	0	166
2163	1029	1658	0	167
2166	1030	1659	0	171
2169	1030	1659	0	170
2172	1030	1659	0	171
2175	1030	1659	0	172
2178	1030	1658	0	172
2181	1030	1658	0	174
2184	1029	1657	0	178
2187	1030	1657	0	178
2190	1030	1657	0	180
2193	1031	1657	0	183
2196	1031	1658	0	187
2199	1032	1658	0	187
2202	1032	1658	0	188
2205	1032	1658	0	187
2208	1033	1657	0	188
2211	1033	1655	0	188
2214	1033	1654	0	188
2217	1034	1654	0	188
2220	1034	1653	0	187
2223	1034	1653	0	186
2226	1033	1653	0	186
2229	1033	1653	0	187
2232	1033	1653	0	187
2235	1033	1653	0	187
2238	1033	1653	0	187
2241	1033	1652	0	184
2244	1033	1652	0	184
2247	1033	1652	0	184
2250	1033	1652	0	184
2253	1033	1652	0	182
2256	1033	1652	0	184
2259	1033	1652	0	183
2262	1033	1652	0	184
2265	1033	1652	0	183
2268	1033	1652	0	183
2271	1034	1652	0	181
2274	1033	1651	0	184
2277	1032	1652	0	186
2280	1031	1651	0	189
2283	1031	1650	0	190
2286	1031	1649	0	194
2289	1031	1649	0	192
2292	1031	1648	0	191
2295	1032	1647	0	189
2298	1032	1647	0	188
2301	1032	1647	0	188
2304	1032	1644	0	186
2307	1034	1642	0	186
2310	1036	1643	0	185
2313	1038	1642	0	184
2316	1037	1641	0	186
2319	1037	1641	0	189
2322	1037	1642	0	189
2325	1037	1642	0	188
2328	1037	1642	0	188
2331	1038	1642	0	187
2334	1038	1642	0	186
2337	1039	1642	0	185
2340	1038	1642	0	186
2343	1037	1642	0	187
2346	1037	1641	0	190
2349	1038	1641	0	191
2352	1038	1641	0	192
2355	1038	1641	0	193
2358	1037	1640	0	197
2361	1037	1641	0	196
2364	1037	1641	0	196
2367	1037	1641	0	195
2370	1037	1641	0	193
2373	1038	1640	0	193
2376	1038	1640	0	194
2379	1038	1640	0	190
2382	1038	1640	0	191
2385	1038	1640	0	191
2388	1038	1640	0	188
2391	1038	1640	0	188
2394	1038	1640	0	188
2397	1038	1640	0	186
2400	1038	1640	0	187
2403	1038	1640	0	186
2406	1038	1641	0	186
2409	1038	1641	0	187
2412	1038	1641	0	186
2415	1038	1642	0	186
2418	1037	1641	0	186
2421	1037	1640	0	189
2424	1036	1641	0	192
2427	1036	1642	0	198
2430	1036	1642	0	200
2433	1036	1641	0	202
2436	1036	1640	0	206
2439	1036	1638	0	207
2442	1036	1639	0	207
2445	1036	1638	0	209
2448	1036	1638	0	208
2451	1036	1638	0	207
2454	1036	1638	0	206
2457	1036	1638	0	202
2460	1037	1637	0	200
2463	1037	1636	0	199
2466	1038	1633	0	198
2469	1039	1633	0	200
2472	1041	1632	0	204
2475	1042	1630	0	207
2478	1043	1630	0	205
2481	1044	1629	0	208
2484	1044	1630	0	214
2487	1045	1629	0	212
2490	1046	1628	0	209
2493	1048	1628	0	207
2496	1049	1627	0	207
2499	1050	1624	0	207
2502	1051	1622	0	209
2505	1052	1620	0	210
2508	1052	1619	0	213
2511	1053	1618	0	212
2514	1054	1618	0	214
2517	1057	1618	0	211
2520	1058	1618	0	210
2523	1058	1617	0	211
2526	1061	1616	0	205
2529	1062	1615	0	205
2532	1065	1614	0	207
2535	1068	1612	0	206
2538	1068	1611	0	208
2541	1068	1610	0	209
2544	1068	1609	0	210
2547	1069	1605	0	211
2550	1070	1603	0	214
2553	1071	1602	0	214
2556	1073	1599	0	212
2559	1074	1600	0	209
2562	1076	1599	0	211
2565	1079	1595	0	209
2568	1081	1595	0	209
2571	1081	1595	0	208
2574	1081	1593	0	210
2577	1079	1593	0	207
2580	1079	1592	0	205
2583	1079	1591	0	202
2586	1082	1589	0	200
2589	1087	1586	0	193
2592	1091	1586	0	187
2595	1090	1585	0	190
2598	1091	1584	0	191
2601	1091	1581	0	196
2604	1093	1577	0	196
2607	1097	1576	0	199
2610	1097	1576	0	202
2613	1098	1577	0	202
2616	1098	1577	0	201
2619	1099	1576	0	202
2622	1098	1575	0	201
2625	1098	1574	0	201
2628	1098	1573	0	201
2631	1098	1572	0	198
2634	1098	1572	0	198
2637	1099	1572	0	196
2640	1101	1572	0	193
2643	1099	1570	0	195
2646	1100	1570	0	190
2649	1101	1570	0	190
2652	1101	1570	0	190
2655	1103	1569	0	189
2658	1102	1568	0	187
2661	1102	1569	0	185
2664	1104	1569	0	183
2667	1104	1569	0	183
2670	1105	1569	0	185
2673	1105	1569	0	186
2676	1105	1571	0	186
2679	1105	1571	0	185
2682	1104	1570	0	186
2685	1103	1571	0	174
2688	1103	1570	0	190
2691	1102	1568	0	190
2694	1101	1568	0	190
2697	1101	1568	0	193
2700	1101	1569	0	191
2703	1101	1569	0	192
2706	1101	1569	0	197
2709	1102	1569	0	196
2712	1103	1569	0	195
2715	1103	1569	0	195
2718	1104	1570	0	191
2721	1103	1570	0	192
2724	1103	1571	0	189
2727	1103	1569	0	191
2730	1105	1569	0	190
2733	1105	1569	0	189
2736	1104	1570	0	191
2739	1104	1570	0	189
2742	1104	1570	0	188
2745	1104	1570	0	188
2748	1104	1570	0	188
2751	1103	1571	0	188
2754	1104	1571	0	188
2757	1104	1571	0	190
2760	1104	1571	0	189
2763	1103	1572	0	190
2766	1103	1572	0	190
2769	1104	1573	0	192
2772	1105	1573	0	194
2775	1104	1574	0	191
2778	1105	1575	0	190
2781	1105	1576	0	191
2784	1105	1576	0	190
2787	1105	1576	0	189
2790	1107	1575	0	174
2793	1106	1574	0	172
2796	1107	1574	0	171
2799	1107	1574	0	170
2802	1107	1574	0	168
2805	1106	1574	0	164
2808	1105	1575	0	158
2811	1105	1575	0	155
2814	1105	1575	0	153
2817	1105	1575	0	155
2820	1106	1575	0	154
2823	1105	1578	0	151
2826	1105	1580	0	151
2829	1105	1581	0	153
2832	1105	1581	0	153
2835	1104	1581	0	152
2838	1105	1582	0	145
2841	1105	1582	0	141
2844	1106	1583	0	142
2847	1106	1583	0	142
2850	1106	1584	0	141
2853	1106	1584	0	143
2856	1106	1585	0	146
2859	1106	1586	0	145
2862	1106	1585	0	144
2865	1106	1586	0	142
2868	1106	1586	0	143
2871	1106	1587	0	139
2874	1106	1587	0	139
2877	1106	1588	0	138
2880	1107	1588	0	139
2883	1106	1588	0	139
2886	1106	1587	0	139
2889	1106	1587	0	139
2892	1106	1587	0	138
2895	1106	1587	0	140
2898	1108	1589	0	144
2901	1109	1589	0	148
2904	1109	1589	0	154
2907	1109	1588	0	154
2910	1110	1588	0	156
2913	1110	1587	0	163
2916	1110	1587	0	165
2919	1111	1586	0	163
2922	1111	1587	0	161
2925	1112	1586	0	159
2928	1112	1585	0	164
2931	1113	1584	0	166
2934	1113	1582	0	171
2937	1115	1582	0	173
2940	1115	1581	0	172
2943	1116	1581	0	174
2946	1117	1581	0	173
2949	1118	1580	0	174
2952	1120	1580	0	173
2955	1123	1581	0	173
2958	1124	1581	0	173
2961	1124	1581	0	174
2964	1124	1581	0	175
2967	1124	1581	0	176
2970	1127	1580	0	181
2973	1130	1580	0	184
2976	1131	1579	0	187
2979	1130	1578	0	186
2982	1130	1578	0	188
2985	1131	1578	0	190
2988	1132	1578	0	193
2991	1133	1578	0	194
2994	1133	1578	0	193
2997	1134	1578	0	192
3000	1134	1578	0	190
3003	1134	1578	0	190
3006	1134	1579	0	188
3009	1135	1579	0	188
3012	1135	1578	0	186
3015	1136	1579	0	186
3018	1137	1579	0	190
3021	1138	1579	0	191
3024	1139	1580	0	195
3027	1139	1579	0	199
3030	1139	1578	0	200
3033	1139	1576	0	206
3036	1140	1574	0	211
3039	1141	1574	0	210
3042	1142	1573	0	211
3045	1142	1572	0	213
3048	1142	1570	0	216
3051	1141	1571	0	220
3054	1140	1571	0	221
3057	1140	1572	0	226
3060	1139	1573	0	227
3063	1138	1572	0	226
3066	1138	1571	0	226
3069	1138	1570	0	224
3072	1138	1569	0	223
3075	1138	1571	0	224
3078	1138	1570	0	219
3081	1140	1569	0	216
3084	1143	1566	0	212
3087	1143	1565	0	208
3090	1143	1566	0	204
3093	1144	1567	0	206
3096	1144	1567	0	207
3099	1145	1566	0	206
3102	1145	1565	0	205
3105	1145	1565	0	204
3108	1144	1565	0	201
3111	1144	1566	0	200
3114	1144	1568	0	190
3117	1144	1569	0	188
3120	1145	1570	0	187
3123	1146	1572	0	183
3126	1146	1573	0	181
3129	1146	1574	0	179
3132	1147	1575	0	177
3135	1148	1576	0	179
3138	1150	1575	0	181
3141	1150	1575	0	182
3144	1150	1574	0	181
3147	1149	1574	0	180
3150	1149	1574	0	180
3153	1148	1575	0	179
3156	1149	1575	0	174
3159	1150	1576	0	169
3162	1151	1577	0	169
3165	1152	1578	0	168
3168	1152	1578	0	167
3171	1152	1579	0	167
3174	1153	1579	0	167
3177	1154	1580	0	165
3180	1155	1581	0	167
3183	1156	1580	0	167
3186	1156	1583	0	159
3189	1157	1587	0	152
3192	1158	1587	0	149
3195	1158	1587	0	148
3198	1158	1588	0	148
3201	1158	1588	0	149
3204	1159	1588	0	150
3207	1160	1590	0	152
3210	1160	1590	0	150
3213	1161	1591	0	150
3216	1162	1591	0	149
3219	1164	1591	0	152
3222	1164	1591	0	156
3225	1165	1590	0	158
3228	1168	1584	0	167
3231	1170	1582	0	170
3234	1171	1582	0	173
3237	1173	1583	0	178
3240	1175	1583	0	176
3243	1178	1582	0	175
3246	1179	1581	0	176
3249	1181	1583	0	172
3252	1181	1585	0	173
3255	1181	1587	0	171
3258	1182	1589	0	166
3261	1183	1590	0	165
3264	1183	1591	0	167
3267	1185	1591	0	165
3270	1186	1592	0	162
3273	1187	1593	0	162
3276	1188	1594	0	163
3279	1189	1594	0	163
3282	1191	1594	0	167
3285	1194	1594	0	172
3288	1197	1592	0	177
3291	1197	1591	0	181
3294	1198	1591	0	183
3297	1198	1590	0	184
3300	1199	1589	0	185
3303	1200	1588	0	186
3306	1201	1587	0	188
3309	1202	1586	0	184
3312	1205	1577	0	186
3315	1205	1580	0	188
3318	1205	1582	0	190
3321	1205	1583	0	189
3324	1204	1583	0	190
3327	1203	1583	0	196
3330	1202	1583	0	198
3333	1202	1582	0	203
3336	1201	1582	0	204
3339	1202	1581	0	206
3342	1202	1580	0	207
3345	1202	1580	0	211
3348	1203	1579	0	213
3351	1203	1579	0	217
3354	1203	1578	0	219
3357	1204	1576	0	218
3360	1204	1576	0	212
3363	1204	1575	0	211
3366	1204	1576	0	209
3369	1203	1577	0	206
3372	1203	1578	0	200
3375	1202	1579	0	196
3378	1201	1579	0	194
3381	1202	1579	0	193
3384	1202	1580	0	193
3387	1202	1581	0	194
3390	1202	1581	0	195
3393	1202	1580	0	194
3396	1202	1581	0	193
3399	1202	1581	0	193
3402	1204	1582	0	191
3405	1205	1582	0	191
3408	1206	1583	0	189
3411	1206	1583	0	190
3414	1206	1583	0	190
3417	1207	1582	0	191
3420	1207	1582	0	194
3423	1207	1581	0	196
3426	1207	1580	0	197
3429	1209	1579	0	198
3432	1209	1578	0	197
3435	1209	1578	0	198
3438	1209	1578	0	199
3441	1209	1577	0	197
3444	1210	1577	0	194
3447	1209	1577	0	195
3450	1209	1577	0	192
3453	1208	1579	0	187
3456	1209	1579	0	186
3459	1208	1580	0	181
3462	1209	1581	0	179
3465	1209	1581	0	179
3468	1209	1581	0	180
3471	1209	1581	0	181
3474	1213	1585	0	170
3477	1213	1586	0	170
3480	1212	1585	0	170
3483	1212	1585	0	165
3486	1212	1585	0	161
3489	1212	1584	0	162
3492	1212	1582	0	162
3495	1212	1582	0	163
3498	1213	1580	0	163
3501	1213	1579	0	165
3504	1212	1578	0	172
3507	1212	1578	0	170
3510	1212	1579	0	166
3513	1212	1580	0	163
3516	1212	1581	0	162
3519	1212	1581	0	163
3522	1211	1582	0	163
3525	1211	1582	0	162
3528	1211	1583	0	161
3531	1210	1584	0	156
3534	1209	1584	0	153
3537	1209	1584	0	153
3540	1209	1585	0	152
3543	1210	1586	0	146
3546	1210	1587	0	146
3549	1211	1587	0	141
3552	1212	1587	0	137
3555	1214	1588	0	139
3558	1214	1588	0	139
3561	1214	1588	0	141
3564	1214	1588	0	142
3567	1214	1588	0	143
3570	1214	1588	0	142
3573	1214	1588	0	143
3576	1214	1589	0	142
3579	1215	1589	0	143
3582	1215	1590	0	143
3585	1214	1590	0	142
3588	1214	1591	0	142
3591	1215	1592	0	140
3594	1215	1592	0	140
3597	1215	1592	0	139
3600	1215	1592	0	140
3603	1216	1593	0	142
3606	1216	1592	0	147
3609	1215	1591	0	148
3612	1215	1589	0	152
3615	1215	1587	0	161
3618	1215	1585	0	170
3621	1216	1582	0	176
3624	1218	1581	0	179
3627	1221	1581	0	181
3630	1222	1580	0	181
3633	1223	1579	0	183
3636	1224	1579	0	184
3639	1225	1578	0	186
3642	1227	1575	0	191
3645	1228	1573	0	196
3648	1229	1570	0	196
3651	1229	1566	0	199
3654	1228	1565	0	202
3657	1228	1563	0	207
3660	1227	1563	0	208
3663	1227	1563	0	211
3666	1227	1562	0	216
3669	1228	1562	0	214
3672	1228	1561	0	210
3675	1228	1560	0	206
3678	1229	1560	0	207
3681	1230	1559	0	209
3684	1234	1558	0	213
3687	1237	1558	0	211
3690	1239	1558	0	214
3693	1239	1557	0	211
3696	1239	1558	0	209
3699	1238	1558	0	207
3702	1238	1558	0	207
3705	1239	1558	0	210
3708	1238	1558	0	208
3711	1238	1559	0	203
3714	1237	1560	0	199
3717	1237	1561	0	195
3720	1238	1564	0	188
3723	1238	1565	0	188
3726	1238	1566	0	185
3729	1238	1566	0	181
3732	1238	1567	0	179
3735	1238	1570	0	168
3738	1241	1570	0	165
3741	1245	1573	0	160
3744	1246	1573	0	159
3747	1245	1573	0	161
3750	1245	1574	0	165
3753	1245	1574	0	166
3756	1245	1573	0	167
3759	1246	1572	0	170
3762	1247	1571	0	168
3765	1246	1571	0	169
3768	1247	1571	0	173
3771	1249	1571	0	173
3774	1248	1569	0	174
3777	1250	1569	0	170
3780	1251	1569	0	167
3783	1252	1569	0	164
3786	1252	1569	0	164
3789	1252	1570	0	166
3792	1251	1570	0	161
3795	1252	1570	0	161
3798	1253	1566	0	169
3801	1255	1567	0	162
3804	1256	1568	0	158
3807	1258	1567	0	159
3810	1258	1565	0	163
3813	1258	1566	0	159
3816	1260	1567	0	158
3819	1258	1566	0	165
3822	1262	1568	0	338
3825	1265	1568	0	340
3828	1267	1568	0	168
3831	1270	1569	0	347
3834	1271	1571	0	347
3837	1271	1571	0	344
3840	1271	1571	0	343
3843	1272	1572	0	345
3846	1272	1573	0	342
3849	1274	1575	0	159
3852	1276	1577	0	337
3855	1277	1578	0	337
3858	1278	1578	0	336
3861	1287	1581	0	353
3864	1288	1582	0	347
3867	1292	1582	0	355
3870	1293	1582	0	349
3873	1292	1582	0	347
3876	1291	1583	0	349
3879	1293	1582	0	353
3882	1293	1583	0	351
3885	1293	1585	0	342
3888	1299	1582	0	345
3891	1306	1584	0	161
3894	1311	1586	0	343
3897	1315	1586	0	350
3900	1318	1585	0	350
3903	1321	1584	0	175
3906	1324	1585	0	347
3909	1327	1587	0	351
3912	1330	1588	0	349
3915	1329	1592	0	159
3918	1330	1595	0	151
3921	1338	1600	0	155
3924	1340	1602	0	334
3927	1347	1605	0	346
3930	1350	1607	0	344
3933	1358	1611	0	342
3936	1362	1611	0	342
3939	1364	1610	0	336
3942	1371	1611	0	343
3945	1376	1610	0	339
3948	1379	1611	0	341
3951	1382	1614	0	347
3954	1384	1614	0	348
3957	1386	1614	0	348
3960	1389	1613	0	352
3963	1391	1613	0	174
3966	1394	1613	0	350
3969	1394	1615	0	348
3972	1400	1617	0	172
3975	1399	1618	0	167
3978	1396	1616	0	159
3981	1395	1616	0	339
3984	1396	1612	0	157
3987	1396	1614	0	340
3990	1397	1615	0	153
3993	1398	1616	0	150
3996	1400	1617	0	148
3999	1401	1619	0	149
4002	1401	1620	0	152
4005	1402	1622	0	149
4008	1403	1623	0	150
4011	1407	1624	0	146
4014	1408	1625	0	141
4017	1410	1628	0	128
4020	1412	1630	0	130
4023	1412	1633	0	132
4026	1412	1633	0	133
4029	1413	1634	0	134
4032	1415	1635	0	137
4035	1415	1635	0	141
4038	1414	1634	0	141
4041	1415	1633	0	139
4044	1415	1634	0	139
4047	1414	1634	0	136
4050	1414	1635	0	132
4053	1417	1637	0	135
4056	1419	1639	0	135
4059	1420	1641	0	135
4062	1422	1643	0	134
4065	1424	1643	0	131
4068	1426	1644	0	126
4071	1424	1647	0	121
4074	1425	1649	0	121
4077	1424	1650	0	119
4080	1426	1653	0	119
4083	1428	1654	0	121
4086	1430	1655	0	120
4089	1431	1655	0	121
4092	1432	1656	0	122
4095	1433	1657	0	122
4098	1435	1659	0	130
4101	1435	1659	0	131
4104	1435	1659	0	131
4107	1438	1659	0	136
4110	1439	1658	0	135
4113	1441	1658	0	138
4116	1443	1658	0	139
4119	1445	1660	0	148
4122	1444	1659	0	150
4125	1445	1659	0	153
4128	1445	1658	0	154
4131	1444	1657	0	151
4134	1445	1658	0	149
4137	1446	1658	0	151
4140	1448	1656	0	153
4143	1448	1656	0	159
4146	1448	1655	0	159
4149	1448	1655	0	161
4152	1448	1655	0	159
4155	1449	1655	0	159
4158	1451	1658	0	155
4161	1451	1659	0	152
4164	1453	1662	0	149
4167	1455	1664	0	149
4170	1457	1666	0	141
4173	1455	1665	0	138
4176	1455	1666	0	138
4179	1456	1666	0	140
4182	1456	1666	0	143
4185	1458	1666	0	145
4188	1457	1666	0	146
4191	1458	1665	0	146
4194	1458	1665	0	147
4197	1458	1664	0	147
4200	1458	1664	0	147
4203	1458	1664	0	147
4206	1457	1664	0	148
4209	1457	1664	0	149
4212	1457	1664	0	150
4215	1458	1664	0	148
4218	1458	1663	0	150
4221	1458	1664	0	157
4224	1459	1664	0	155
4227	1462	1666	0	155
4230	1462	1669	0	157
4233	1464	1669	0	158
4236	1469	1669	0	159
4239	1472	1670	0	159
4242	1474	1671	0	161
4245	1479	1670	0	158
4248	1480	1669	0	155
4251	1483	1668	0	153
4254	1484	1668	0	152
4257	1485	1670	0	148
4260	1485	1671	0	150
4263	1486	1672	0	152
4266	1485	1672	0	147
4269	1484	1671	0	148
4272	1484	1672	0	151
4275	1484	1672	0	155
4278	1483	1672	0	156
4281	1483	1671	0	161
4284	1485	1670	0	163
4287	1487	1669	0	173
4290	1487	1669	0	173
4293	1489	1670	0	171
4296	1489	1669	0	174
4299	1490	1668	0	176
4302	1490	1668	0	178
4305	1495	1662	0	185
4308	1498	1662	0	184
4311	1499	1662	0	179
4314	1500	1664	0	175
4317	1500	1663	0	180
4320	1499	1663	0	181
4323	1499	1663	0	180
4326	1500	1663	0	180
4329	1499	1662	0	182
4332	1500	1662	0	180
4335	1500	1662	0	183
4338	1499	1661	0	184
4341	1499	1661	0	186
4344	1498	1661	0	183
4347	1499	1661	0	183
4350	1499	1662	0	177
4353	1498	1662	0	175
4356	1498	1664	0	171
4359	1497	1665	0	168
4362	1499	1666	0	159
4365	1499	1666	0	156
4368	1499	1667	0	151
4371	1498	1668	0	150
4374	1500	1667	0	154
4377	1500	1668	0	150
4380	1498	1669	0	153
4383	1498	1670	0	155
4386	1499	1670	0	152
4389	1502	1671	0	150
4392	1503	1674	0	137
4395	1505	1675	0	136
4398	1507	1675	0	142
4401	1508	1677	0	145
4404	1509	1679	0	142
4407	1514	1680	0	142
4410	1516	1682	0	138
4413	1518	1683	0	141
4416	1519	1684	0	143
4419	1519	1684	0	144
4422	1516	1684	0	146
4425	1516	1686	0	143
4428	1516	1687	0	140
4431	1516	1687	0	141
4434	1517	1688	0	147
4437	1518	1687	0	150
4440	1521	1688	0	149
4443	1524	1691	0	148
4446	1525	1692	0	142
4449	1527	1693	0	143
4452	1531	1695	0	146
4455	1533	1696	0	151
4458	1534	1699	0	150
4461	1535	1699	0	151
4464	1540	1699	0	152
4467	1541	1700	0	156
4470	1542	1700	0	161
4473	1544	1702	0	159
4476	1545	1701	0	162
4479	1547	1702	0	160
4482	1548	1702	0	159
4485	1548	1701	0	160
4488	1548	1699	0	157
4491	1547	1699	0	157
4494	1546	1699	0	157
4497	1546	1699	0	158
4500	1546	1699	0	156
4503	1545	1700	0	157
4506	1546	1699	0	157
4509	1546	1699	0	157
4512	1546	1699	0	156
4515	1546	1700	0	154
4518	1546	1700	0	155
4521	1546	1702	0	150
4524	1547	1703	0	148
4527	1546	1704	0	142
4530	1546	1705	0	141
4533	1547	1705	0	145
4536	1547	1706	0	146
4539	1548	1707	0	148
4542	1550	1707	0	148
4545	1551	1707	0	147
4548	1552	1707	0	146
4551	1552	1709	0	141
4554	1553	1711	0	142
4557	1553	1712	0	140
4560	1555	1715	0	129
4563	1557	1718	0	125
4566	1558	1719	0	128
4569	1558	1719	0	123
4572	1558	1721	0	121
4575	1559	1724	0	120
4578	1560	1725	0	126
4581	1563	1726	0	133
4584	1565	1729	0	137
4587	1566	1730	0	139
4590	1568	1730	0	146
4593	1569	1728	0	144
4596	1572	1728	0	151
4599	1573	1729	0	150
4602	1574	1729	0	151
4605	1574	1729	0	150
4608	1575	1730	0	145
4611	1575	1731	0	140
4614	1576	1732	0	139
4617	1576	1733	0	141
4620	1577	1733	0	137
4623	1577	1736	0	137
4626	1577	1738	0	140
4629	1580	1737	0	143
4632	1584	1735	0	150
4635	1585	1737	0	151
4638	1587	1738	0	147
4641	1586	1740	0	140
4644	1588	1743	0	136
4647	1593	1744	0	133
4650	1594	1744	0	134
4653	1594	1743	0	134
4656	1595	1745	0	135
4659	1595	1747	0	133
4662	1597	1749	0	134
4665	1601	1751	0	139
4668	1600	1751	0	137
4671	1600	1751	0	138
4674	1598	1749	0	135
4677	1598	1750	0	137
4680	1599	1750	0	142
4683	1601	1751	0	146
4686	1603	1751	0	148
4689	1604	1751	0	148
4692	1605	1751	0	151
4695	1605	1751	0	145
4698	1605	1752	0	138
4701	1606	1754	0	135
4704	1608	1757	0	135
4707	1612	1760	0	132
4710	1616	1760	0	133
4713	1618	1759	0	135
4716	1619	1760	0	134
4719	1619	1762	0	135
4722	1619	1762	0	137
4725	1618	1762	0	134
4728	1618	1763	0	134
4731	1620	1763	0	134
4734	1623	1765	0	144
4737	1627	1767	0	150
4740	1630	1768	0	155
4743	1633	1767	0	161
4746	1634	1765	0	165
4749	1637	1763	0	163
4752	1641	1760	0	166
4755	1645	1756	0	164
4758	1645	1757	0	165
4761	1646	1757	0	164
4764	1645	1757	0	165
4767	1645	1757	0	166
4770	1644	1758	0	168
4773	1644	1759	0	166
4776	1644	1759	0	168
4779	1644	1759	0	167
4782	1644	1760	0	165
4785	1644	1759	0	164
4788	1647	1760	0	160
4791	1648	1760	0	158
4794	1651	1760	0	150
4797	1653	1761	0	149
4800	1653	1761	0	148
4803	1654	1762	0	145
4806	1655	1762	0	143
4809	1655	1764	0	139
4812	1655	1766	0	135
4815	1656	1768	0	134
4818	1656	1770	0	132
4821	1656	1771	0	129
4824	1658	1772	0	130
4827	1659	1772	0	132
4830	1660	1772	0	134
4833	1660	1772	0	135
4836	1661	1773	0	136
4839	1661	1773	0	133
4842	1661	1774	0	132
4845	1664	1776	0	131
4848	1664	1779	0	134
4851	1666	1781	0	136
4854	1667	1782	0	135
4857	1668	1783	0	136
4860	1669	1784	0	135
4863	1670	1785	0	139
4866	1670	1785	0	138
4869	1672	1786	0	142
4872	1673	1785	0	142
4875	1673	1786	0	140
4878	1674	1789	0	134
4881	1675	1790	0	135
4884	1675	1790	0	131
4887	1677	1790	0	135
4890	1678	1791	0	140
4893	1677	1790	0	140
4896	1676	1790	0	141
4899	1677	1790	0	142
4902	1677	1790	0	142
4905	1677	1791	0	146
4908	1677	1791	0	146
4911	1679	1791	0	145
4914	1681	1792	0	145
4917	1682	1793	0	142
4920	1681	1794	0	137
4923	1682	1795	0	134
4926	1682	1797	0	131
4929	1684	1799	0	131
4932	1686	1800	0	129
4935	1685	1801	0	126
4938	1686	1801	0	126
4941	1686	1801	0	125
4944	1686	1801	0	123
4947	1686	1801	0	123
4950	1685	1801	0	124
4953	1687	1803	0	127
4956	1687	1804	0	128
4959	1688	1807	0	126
4962	1686	1809	0	126
4965	1686	1811	0	125
4968	1686	1813	0	118
4971	1685	1815	0	115
4974	1686	1818	0	110
4977	1688	1820	0	107
4980	1690	1822	0	117
4983	1693	1826	0	123
4986	1695	1827	0	130
4989	1696	1830	0	132
4992	1697	1831	0	132
4995	1698	1833	0	129
4998	1699	1832	0	129
5001	1702	1833	0	133
5004	1705	1835	0	136
5007	1706	1836	0	141
5010	1707	1837	0	139
5013	1708	1839	0	139
5016	1709	1841	0	143
5019	1713	1844	0	144
5022	1716	1845	0	154
5025	1719	1848	0	158
5028	1720	1849	0	158
5031	1720	1848	0	165
5034	1721	1848	0	170
5037	1723	1846	0	170
5040	1724	1845	0	175
5043	1727	1846	0	177
5046	1730	1848	0	177
5049	1733	1848	0	178
5052	1736	1846	0	185
5055	1737	1846	0	188
5058	1739	1847	0	191
5061	1742	1847	0	191
5064	1746	1847	0	189
5067	1746	1845	0	188
5070	1748	1844	0	190
5073	1750	1844	0	189
5076	1750	1842	0	186
5079	1753	1840	0	190
5082	1754	1840	0	191
5085	1757	1839	0	196
5088	1759	1838	0	200
5091	1758	1838	0	199
5094	1758	1839	0	196
5097	1761	1838	0	191
5100	1764	1840	0	186
5103	1766	1840	0	185
5106	1769	1842	0	183
5109	1770	1845	0	180
5112	1771	1847	0	173
5115	1771	1846	0	172
5118	1770	1847	0	168
5121	1770	1847	0	165
5124	1769	1847	0	166
5127	1770	1848	0	162
5130	1770	1850	0	163
5133	1770	1850	0	163
5136	1770	1851	0	163
5139	1772	1852	0	163
5142	1772	1853	0	163
5145	1772	1854	0	160
5148	1774	1855	0	158
5151	1777	1856	0	156
5154	1779	1857	0	154
5157	1779	1858	0	157
5160	1781	1858	0	156
5163	1782	1859	0	153
5166	1782	1859	0	153
5169	1783	1859	0	153
5172	1784	1859	0	155
5175	1784	1859	0	152
5178	1784	1859	0	152
5181	1785	1859	0	156
5184	1786	1858	0	155
5187	1787	1859	0	152
5190	1786	1861	0	149
5193	1787	1861	0	147
5196	1787	1861	0	146
5199	1787	1860	0	148
5202	1790	1860	0	152
5205	1792	1859	0	156
5208	1793	1859	0	155
5211	1794	1859	0	155
5214	1794	1858	0	156
5217	1795	1858	0	153
5220	1795	1859	0	155
5223	1794	1859	0	156
5226	1793	1859	0	155
5229	1794	1858	0	155
5232	1794	1858	0	151
5235	1794	1858	0	151
5238	1795	1861	0	151
5241	1796	1863	0	150
5244	1797	1864	0	143
5247	1799	1865	0	147
5250	1801	1866	0	149
5253	1801	1867	0	149
5256	1802	1868	0	152
5259	1804	1867	0	149
5262	1808	1868	0	151
5265	1813	1871	0	154
5268	1814	1871	0	149
5271	1814	1870	0	147
5274	1814	1869	0	146
5277	1814	1869	0	148
5280	1814	1868	0	151
5283	1813	1869	0	153
5286	1812	1870	0	158
5289	1810	1872	0	156
5292	1805	1873	0	152
5295	1803	1873	0	151
5298	1803	1873	0	151
5301	1804	1873	0	156
5304	1804	1873	0	156
5307	1803	1872	0	156
5310	1802	1873	0	154
5313	1803	1873	0	154
5316	1802	1873	0	153
5319	1802	1873	0	154
5322	1802	1874	0	155
5325	1802	1874	0	157
5328	1802	1874	0	157
5331	1802	1874	0	159
5334	1801	1874	0	160
5337	1801	1875	0	162
5340	1801	1875	0	164
5343	1800	1875	0	167
5346	1800	1875	0	167
5349	1800	1876	0	168
5352	1801	1876	0	163
5355	1801	1876	0	156
5358	1804	1875	0	158
5361	1806	1876	0	159
5364	1808	1875	0	159
5367	1810	1875	0	155
5370	1811	1875	0	160
5373	1813	1875	0	166
5376	1813	1875	0	167
5379	1813	1874	0	169
5382	1816	1875	0	166
5385	1820	1874	0	169
5388	1821	1874	0	171
5391	1823	1874	0	171
5394	1826	1873	0	179
5397	1830	1872	0	178
5400	1831	1873	0	176
5403	1832	1875	0	180
5406	1837	1875	0	185
5409	1838	1874	0	185
5412	1841	1873	0	191
5415	1845	1874	0	188
5418	1848	1875	0	192
5421	1850	1876	0	196
5424	1852	1876	0	197
5427	1854	1875	0	193
5430	1856	1872	0	191
5433	1857	1872	0	190
5436	1857	1870	0	199
5439	1857	1870	0	203
5442	1858	1870	0	205
5445	1860	1870	0	200
5448	1861	1869	0	201
5451	1860	1869	0	199
5454	1861	1871	0	197
5457	1862	1870	0	199
5460	1863	1870	0	198
5463	1864	1869	0	198
5466	1866	1869	0	198
5469	1868	1866	0	197
5472	1869	1865	0	195
5475	1871	1864	0	199
5478	1872	1862	0	201
5481	1873	1861	0	198
5484	1874	1861	0	201
5487	1875	1861	0	203
5490	1879	1859	0	202
5493	1880	1861	0	203
5496	1881	1860	0	202
5499	1882	1860	0	199
5502	1882	1859	0	201
5505	1885	1858	0	204
5508	1885	1858	0	201
5511	1885	1857	0	201
5514	1886	1856	0	200
5517	1887	1854	0	202
5520	1889	1852	0	199
5523	1891	1852	0	198
5526	1891	1851	0	200
5529	1892	1850	0	201
5532	1891	1850	0	203
5535	1890	1849	0	208
5538	1891	1847	0	211
5541	1892	1846	0	209
5544	1893	1844	0	208
5547	1894	1843	0	207
5550	1897	1841	0	207
5553	1898	1837	0	210
5556	1902	1834	0	210
5559	1904	1832	0	210
5562	1904	1833	0	209
5565	1904	1834	0	208
5568	1907	1834	0	211
5571	1910	1833	0	212
5574	1911	1831	0	214
5577	1912	1830	0	215
5580	1912	1829	0	215
5583	1915	1827	0	212
5586	1918	1825	0	210
5589	1921	1825	0	204
5592	1924	1822	0	206
5595	1926	1820	0	203
5598	1927	1819	0	201
5601	1929	1818	0	205
5604	1931	1818	0	209
5607	1933	1816	0	214
5610	1934	1816	0	220
5613	1935	1815	0	225
5616	1937	1812	0	226
5619	1939	1810	0	234
5622	1940	1804	0	228
5625	1942	1802	0	228
5628	1945	1801	0	229
5631	1948	1800	0	237
5634	1951	1798	0	241
5637	1953	1796	0	241
5640	1954	1793	0	245
5643	1956	1791	0	244
5646	1955	1789	0	247
5649	1957	1788	0	245
5652	1957	1784	0	239
5655	1959	1781	0	242
5658	1959	1780	0	243
5661	1957	1778	0	240
5664	1956	1776	0	239
5667	1957	1777	0	237
5670	1957	1775	0	240
5673	1959	1775	0	249
5676	1958	1775	0	248
5679	1959	1773	0	250
5682	1958	1770	0	247
5685	1959	1768	0	251
5688	1960	1764	0	249
5691	1961	1761	0	250
5694	1959	1757	0	248
5697	1959	1755	0	249
5700	1958	1756	0	250
5703	1960	1757	0	255
5706	1959	1757	0	253
5709	1958	1756	0	248
5712	1959	1752	0	252
5715	1959	1749	0	253
5718	1959	1744	0	247
5721	1959	1741	0	243
5724	1959	1741	0	242
5727	1958	1738	0	243
5730	1959	1737	0	240
5733	1958	1736	0	236
5736	1959	1732	0	235
5739	1960	1730	0	236
5742	1961	1728	0	241
5745	1960	1723	0	245
5748	1960	1719	0	232
5751	1962	1716	0	219
5754	1963	1712	0	212
5757	1964	1710	0	209
5760	1967	1708	0	209
5763	1968	1707	0	213
5766	1972	1707	0	216
5769	1974	1705	0	214
5772	1974	1704	0	212
5775	1974	1702	0	209
5778	1974	1702	0	209
5781	1974	1702	0	208
5784	1972	1704	0	209
5787	1970	1705	0	213
5790	1970	1705	0	217
5793	1971	1703	0	217
5796	1971	1701	0	218
5799	1972	1700	0	219
5802	1972	1700	0	218
5805	1972	1698	0	216
5808	1971	1697	0	223
5811	1971	1695	0	224
5814	1973	1692	0	224
5817	1975	1689	0	226
5820	1974	1688	0	226
5823	1975	1686	0	228
5826	1977	1685	0	230
5829	1977	1683	0	233
5832	1983	1684	0	226
5835	1985	1684	0	222
5838	1985	1683	0	217
5841	1984	1681	0	221
5844	1986	1681	0	225
5847	1987	1678	0	220
5850	1988	1677	0	214
5853	1988	1677	0	214
5856	1988	1677	0	215
5859	1989	1676	0	213
5862	1988	1676	0	213
5865	1988	1675	0	215
5868	1985	1673	0	215
5871	1985	1671	0	218
5874	1985	1668	0	218
5877	1985	1665	0	224
5880	1987	1663	0	227
5883	1989	1663	0	230
5886	1989	1665	0	222
5889	1992	1664	0	215
5892	1993	1662	0	210
5895	1993	1662	0	205
5898	1993	1662	0	208
5901	1993	1663	0	210
5904	1992	1663	0	205
5907	1992	1661	0	209
5910	1994	1660	0	206
5913	1995	1656	0	195
5916	1995	1654	0	187
5919	1994	1655	0	193
5922	1996	1656	0	193
5925	1999	1655	0	186
5928	2001	1654	0	183
5931	2003	1653	0	179
5934	2006	1653	0	178
5937	2008	1654	0	176
5940	2008	1654	0	177
5943	2007	1655	0	176
5946	2008	1656	0	177
5949	2008	1657	0	176
5952	2008	1658	0	174
5955	2009	1659	0	175
5958	2009	1660	0	177
5961	2008	1661	0	177
5964	2008	1662	0	172
5967	2010	1663	0	172
5970	2010	1664	0	174
5973	2010	1665	0	173
5976	2010	1665	0	174
5979	2010	1664	0	176
5982	2010	1665	0	177
5985	2011	1664	0	173
5988	2012	1663	0	172
5991	2013	1663	0	173
5994	2015	1665	0	168
5997	2017	1667	0	169
[truncated: 866 more rows]
