# Supplementary material for: Markerless tracking of an entire honey bee colony
Source: Nat Commun. 2021 Mar 19;12:1733. doi: 10.1038/s41467-021-21769-1 (PMC7979864; doi:10.1038/s41467-021-21769-1)
Supplement: Supplementary file 4 — Description of Additional Supplementary Files [file 41467_2021_21769_MOESM4_ESM.zip › raw_source/fig_5_sup_fig_21_22/S1_trajectories/000279.txt]

0	897	1744	0	55
3	897	1744	0	55
6	897	1744	0	55
9	897	1743	0	55
12	897	1744	0	55
15	898	1743	0	54
18	898	1743	0	55
21	898	1743	0	55
24	898	1743	0	54
27	898	1743	0	54
30	898	1743	0	55
33	898	1743	0	55
36	898	1743	0	55
39	898	1743	0	55
42	898	1743	0	56
45	898	1743	0	55
48	898	1743	0	53
51	898	1743	0	54
54	898	1743	0	54
57	898	1743	0	54
60	898	1743	0	54
63	898	1743	0	54
66	898	1743	0	54
69	898	1743	0	54
72	898	1743	0	54
75	898	1743	0	54
78	898	1743	0	54
81	898	1743	0	54
84	898	1743	0	53
87	898	1744	0	54
90	898	1743	0	54
93	901	1741	0	55
96	902	1740	0	57
99	902	1740	0	57
102	902	1739	0	57
105	900	1739	0	59
108	899	1738	0	62
111	899	1737	0	61
114	899	1736	0	61
117	899	1734	0	59
120	900	1735	0	63
123	900	1732	0	51
126	902	1731	0	53
129	903	1731	0	60
132	902	1731	0	61
135	903	1730	0	57
138	903	1730	0	56
141	903	1730	0	54
144	903	1729	0	52
147	903	1728	0	52
150	902	1728	0	50
153	903	1728	0	52
156	903	1730	0	56
159	905	1731	0	59
162	905	1731	0	58
165	905	1731	0	59
168	905	1731	0	58
171	905	1731	0	59
174	903	1731	0	59
177	904	1731	0	58
180	905	1731	0	58
183	905	1731	0	58
186	903	1731	0	55
189	904	1730	0	53
192	904	1730	0	55
195	904	1729	0	55
198	903	1730	0	54
201	902	1731	0	54
204	903	1731	0	56
207	903	1731	0	55
210	905	1729	0	59
213	906	1727	0	60
216	905	1728	0	63
219	905	1726	0	61
222	906	1726	0	61
225	906	1727	0	61
228	907	1727	0	59
231	907	1727	0	57
234	907	1728	0	56
237	906	1727	0	57
240	907	1727	0	57
243	906	1727	0	59
246	907	1727	0	57
249	909	1727	0	54
252	911	1726	0	55
255	912	1725	0	55
258	913	1724	0	53
261	913	1724	0	52
264	912	1725	0	52
267	913	1726	0	53
270	914	1726	0	53
273	914	1727	0	54
276	914	1728	0	54
279	914	1728	0	53
282	914	1727	0	53
285	915	1727	0	54
288	915	1727	0	52
291	916	1727	0	51
294	916	1727	0	51
297	916	1726	0	50
300	916	1726	0	48
303	916	1726	0	47
306	917	1726	0	47
309	920	1725	0	44
312	919	1724	0	45
315	918	1724	0	47
318	918	1724	0	46
321	919	1723	0	45
324	919	1723	0	48
327	920	1722	0	48
330	919	1722	0	45
333	919	1721	0	46
336	918	1720	0	46
339	918	1718	0	48
342	919	1715	0	51
345	918	1712	0	51
348	918	1710	0	54
351	919	1708	0	58
354	920	1707	0	60
357	919	1707	0	56
360	919	1708	0	55
363	918	1707	0	55
366	917	1706	0	53
369	917	1704	0	51
372	917	1703	0	52
375	918	1702	0	48
378	917	1702	0	45
381	916	1702	0	41
384	915	1702	0	42
387	914	1701	0	40
390	914	1702	0	42
393	913	1703	0	41
396	913	1703	0	41
399	912	1704	0	38
402	911	1705	0	36
405	909	1706	0	37
408	907	1707	0	37
411	906	1708	0	33
414	906	1710	0	27
417	905	1711	0	31
420	904	1710	0	26
423	903	1710	0	28
426	902	1708	0	206
429	900	1709	0	27
432	897	1710	0	23
435	895	1712	0	17
438	893	1713	0	11
441	891	1713	0	8
444	891	1713	0	5
447	890	1713	0	4
450	890	1712	0	6
453	890	1712	0	7
456	890	1712	0	5
459	889	1712	0	7
462	889	1712	0	13
465	891	1711	0	19
468	891	1713	0	17
471	891	1713	0	17
474	891	1714	0	19
477	890	1714	0	19
480	890	1714	0	19
483	892	1714	0	21
486	893	1714	0	23
489	891	1716	0	19
492	890	1717	0	18
495	891	1717	0	15
498	891	1718	0	16
501	892	1717	0	19
504	892	1717	0	23
507	892	1716	0	24
510	893	1716	0	22
513	894	1716	0	22
516	894	1716	0	22
519	893	1715	0	22
522	890	1714	0	21
525	887	1715	0	23
528	887	1715	0	24
531	887	1714	0	27
534	887	1714	0	27
537	887	1714	0	27
540	887	1714	0	24
543	887	1714	0	21
546	888	1714	0	24
549	887	1714	0	26
552	888	1713	0	26
555	889	1713	0	25
558	890	1713	0	24
561	890	1713	0	24
564	891	1713	0	24
567	891	1713	0	25
570	892	1713	0	25
573	892	1714	0	24
576	892	1714	0	22
579	892	1714	0	22
582	893	1714	0	23
585	893	1713	0	23
588	894	1713	0	23
591	894	1713	0	22
594	894	1714	0	22
597	894	1714	0	23
600	894	1714	0	22
603	894	1714	0	22
606	895	1714	0	21
609	895	1714	0	21
612	895	1714	0	21
615	895	1714	0	21
618	895	1714	0	19
621	896	1714	0	19
624	896	1714	0	19
627	896	1714	0	19
630	895	1713	0	22
633	895	1713	0	23
636	896	1713	0	23
639	894	1713	0	23
642	894	1713	0	23
645	894	1712	0	24
648	894	1712	0	24
651	895	1712	0	23
654	895	1712	0	21
657	895	1711	0	24
660	895	1711	0	23
663	895	1711	0	24
666	894	1711	0	25
669	895	1711	0	26
672	894	1711	0	25
675	895	1711	0	25
678	897	1709	0	26
681	895	1709	0	27
684	893	1709	0	29
687	893	1709	0	29
690	892	1708	0	32
693	890	1709	0	30
696	891	1709	0	30
699	891	1708	0	32
702	891	1708	0	32
705	891	1708	0	33
708	890	1708	0	32
711	890	1708	0	33
714	890	1707	0	33
717	888	1707	0	34
720	887	1708	0	35
723	886	1707	0	37
726	886	1708	0	34
729	892	1701	0	224
732	886	1708	0	38
735	885	1708	0	41
738	885	1708	0	45
741	885	1708	0	47
744	886	1708	0	48
747	885	1708	0	49
750	886	1708	0	51
753	885	1709	0	51
756	886	1708	0	51
759	887	1708	0	55
762	886	1709	0	52
765	886	1709	0	53
774	885	1707	0	51
777	884	1709	0	47
780	884	1709	0	45
783	884	1710	0	41
786	883	1710	0	42
789	883	1710	0	42
792	883	1710	0	38
795	882	1710	0	33
798	882	1710	0	32
801	882	1709	0	30
804	881	1708	0	27
807	880	1708	0	23
810	880	1708	0	20
813	879	1708	0	21
816	879	1708	0	20
819	879	1708	0	22
822	880	1708	0	21
825	880	1708	0	22
828	880	1708	0	20
831	881	1708	0	20
834	880	1708	0	20
837	880	1708	0	19
840	881	1708	0	19
843	881	1707	0	19
846	881	1707	0	17
849	880	1707	0	16
852	880	1707	0	14
855	880	1708	0	12
858	882	1709	0	16
861	882	1710	0	16
864	882	1710	0	17
867	883	1710	0	16
870	883	1710	0	15
873	883	1710	0	14
876	883	1710	0	12
879	883	1711	0	12
882	883	1711	0	11
885	883	1711	0	10
888	883	1711	0	9
891	883	1711	0	10
894	883	1711	0	9
897	883	1711	0	10
900	884	1711	0	11
903	884	1711	0	12
906	884	1711	0	12
909	884	1711	0	12
912	884	1711	0	13
915	884	1711	0	13
918	884	1711	0	14
921	884	1711	0	14
924	884	1711	0	12
927	884	1711	0	12
930	885	1711	0	13
933	885	1711	0	13
936	885	1711	0	13
939	885	1711	0	13
942	885	1712	0	13
945	885	1712	0	12
948	885	1712	0	13
951	885	1712	0	12
954	885	1712	0	13
957	885	1712	0	12
960	885	1712	0	13
963	885	1711	0	12
966	885	1711	0	13
969	885	1711	0	13
972	885	1711	0	13
975	885	1711	0	13
978	885	1711	0	13
981	885	1711	0	13
984	885	1711	0	13
987	885	1711	0	12
990	885	1711	0	12
993	885	1711	0	12
996	885	1711	0	12
999	885	1711	0	12
1002	885	1711	0	12
1005	885	1711	0	12
1008	885	1711	0	12
1011	885	1711	0	12
1014	885	1711	0	11
1017	885	1711	0	11
1020	885	1711	0	11
1023	885	1711	0	11
1026	885	1711	0	11
1029	885	1711	0	11
1032	885	1711	0	11
1035	885	1711	0	11
1038	885	1711	0	11
1041	885	1711	0	12
1044	885	1711	0	12
1047	885	1711	0	12
1050	885	1711	0	11
1053	885	1711	0	10
1056	885	1711	0	11
1059	885	1711	0	11
1062	885	1711	0	11
1065	885	1711	0	11
1068	885	1711	0	11
1071	885	1711	0	11
1074	885	1711	0	13
1077	886	1711	0	13
1080	886	1711	0	12
1083	886	1711	0	13
1086	886	1711	0	13
1089	886	1711	0	13
1092	886	1711	0	13
1095	886	1711	0	13
1098	886	1711	0	13
1101	886	1711	0	13
1104	886	1711	0	12
1107	886	1711	0	14
1110	886	1711	0	13
1113	886	1711	0	13
1116	886	1711	0	13
1119	886	1711	0	12
1122	886	1711	0	12
1125	886	1711	0	11
1128	886	1711	0	10
1131	886	1711	0	10
1134	886	1711	0	10
1137	886	1711	0	11
1140	886	1710	0	12
1143	887	1710	0	13
1146	886	1710	0	13
1149	884	1709	0	15
1152	884	1709	0	15
1155	884	1709	0	15
1158	884	1709	0	14
1161	884	1710	0	13
1164	885	1710	0	11
1167	885	1710	0	12
1170	885	1710	0	12
1173	885	1710	0	11
1176	885	1710	0	11
1179	885	1710	0	11
1182	886	1710	0	11
1185	886	1710	0	12
1188	886	1710	0	12
1191	886	1710	0	11
1194	886	1710	0	11
1197	886	1710	0	11
1200	886	1710	0	10
1203	886	1710	0	11
1206	886	1710	0	11
1209	886	1710	0	11
1212	886	1710	0	12
1215	887	1710	0	12
1218	887	1710	0	12
1221	887	1710	0	11
1224	887	1710	0	12
1227	886	1710	0	12
1230	886	1709	0	14
1233	885	1709	0	16
1236	885	1709	0	16
1239	885	1709	0	15
1242	885	1709	0	16
1245	885	1709	0	17
1248	885	1710	0	16
1251	885	1710	0	15
1254	885	1710	0	15
1257	886	1710	0	15
1260	886	1710	0	15
1263	886	1710	0	15
1266	886	1710	0	14
1269	886	1709	0	16
1272	886	1708	0	16
1275	886	1708	0	16
1278	886	1708	0	16
1281	885	1709	0	14
1284	885	1709	0	14
1287	885	1709	0	14
1290	885	1709	0	14
1293	885	1709	0	15
1296	885	1710	0	14
1299	885	1710	0	14
1302	885	1709	0	13
1305	886	1709	0	12
1308	886	1709	0	11
1311	885	1709	0	12
1314	886	1709	0	12
1317	886	1709	0	12
1320	885	1709	0	12
1323	886	1709	0	12
1326	886	1710	0	10
1329	886	1710	0	9
1332	886	1710	0	10
1335	886	1710	0	10
1338	886	1710	0	9
1341	887	1710	0	9
1344	887	1710	0	11
1347	887	1710	0	10
1350	888	1710	0	11
1353	887	1710	0	12
1356	887	1710	0	11
1359	888	1710	0	12
1362	887	1710	0	12
1365	888	1710	0	12
1368	887	1710	0	12
1371	887	1710	0	11
1374	887	1710	0	12
1377	887	1710	0	10
1380	887	1710	0	10
1383	887	1710	0	10
1386	887	1710	0	10
1389	887	1710	0	9
1392	887	1710	0	9
1395	887	1710	0	9
1398	887	1710	0	9
1401	887	1710	0	9
1404	887	1710	0	9
1407	887	1710	0	9
1410	887	1710	0	10
1413	887	1710	0	10
1416	887	1710	0	10
1419	887	1710	0	10
1422	887	1710	0	8
1425	887	1710	0	9
1428	887	1710	0	9
1431	887	1710	0	8
1434	887	1710	0	7
1437	887	1710	0	8
1440	887	1710	0	8
1443	887	1710	0	8
1446	886	1710	0	8
1449	886	1710	0	8
1452	886	1710	0	7
1455	886	1710	0	6
1458	886	1710	0	5
1461	885	1710	0	5
1464	885	1710	0	6
1467	886	1710	0	6
1470	886	1710	0	6
1473	886	1710	0	6
1476	886	1710	0	6
1479	887	1710	0	7
1482	887	1710	0	7
1485	887	1710	0	7
1488	887	1710	0	7
1491	886	1710	0	7
1494	886	1710	0	6
1497	886	1710	0	6
1500	887	1710	0	5
1503	887	1710	0	6
1506	887	1710	0	6
1509	887	1710	0	5
1512	887	1710	0	5
1515	887	1710	0	5
1518	887	1710	0	5
1521	888	1710	0	5
1524	887	1710	0	4
1527	887	1710	0	5
1530	887	1710	0	4
1533	888	1710	0	4
1536	887	1710	0	4
1539	888	1710	0	4
1542	888	1710	0	4
1545	888	1710	0	5
1548	888	1710	0	4
1551	888	1710	0	4
1554	888	1710	0	4
1557	888	1710	0	4
1560	888	1710	0	4
1563	888	1710	0	3
1566	888	1710	0	4
1569	888	1710	0	4
1572	888	1710	0	4
1575	888	1710	0	4
1578	888	1710	0	3
1581	888	1710	0	3
1584	888	1710	0	3
1587	888	1710	0	3
1590	888	1711	0	4
1593	888	1711	0	4
1596	888	1710	0	5
1599	888	1711	0	4
1602	888	1711	0	3
1605	888	1710	0	4
1608	888	1711	0	5
1611	889	1711	0	5
1614	888	1711	0	5
1617	888	1711	0	4
1620	888	1710	0	4
1623	888	1711	0	5
1626	888	1711	0	5
1629	888	1710	0	4
1632	889	1711	0	4
1635	889	1710	0	4
1638	889	1711	0	4
1641	889	1711	0	5
1644	889	1710	0	4
1647	889	1710	0	4
1650	889	1711	0	4
1653	890	1711	0	5
1656	890	1711	0	5
1659	890	1710	0	5
1662	889	1710	0	4
1665	889	1710	0	4
1668	889	1710	0	4
1671	890	1710	0	3
1674	889	1710	0	3
1677	889	1710	0	3
1680	889	1710	0	4
1683	889	1710	0	3
1686	889	1710	0	3
1689	889	1710	0	4
1692	890	1710	0	3
1695	890	1710	0	3
1698	890	1710	0	4
1701	890	1710	0	3
1704	890	1710	0	3
1707	889	1710	0	3
1710	890	1710	0	2
1713	889	1710	0	2
1716	890	1710	0	3
1719	890	1711	0	5
1722	892	1712	0	6
1725	892	1712	0	7
1728	893	1712	0	6
1731	893	1712	0	6
1734	893	1712	0	5
1737	893	1712	0	6
1740	894	1712	0	6
1743	894	1712	0	6
1746	894	1712	0	5
1749	894	1712	0	5
1752	894	1712	0	5
1755	894	1712	0	4
1758	894	1712	0	4
1761	894	1712	0	4
1764	894	1712	0	4
1767	894	1712	0	4
1770	893	1712	0	4
1773	893	1712	0	4
1776	893	1712	0	4
1779	893	1712	0	4
1782	893	1712	0	5
1785	893	1712	0	5
1788	893	1712	0	5
1791	893	1712	0	5
1794	893	1712	0	6
1797	894	1712	0	6
1800	894	1712	0	6
1803	894	1712	0	5
1806	894	1712	0	4
1809	894	1712	0	4
1812	893	1712	0	5
1815	893	1712	0	5
1818	893	1712	0	5
1821	893	1712	0	5
1824	893	1712	0	4
1827	893	1712	0	5
1830	894	1712	0	5
1833	894	1712	0	5
1836	893	1712	0	5
1839	893	1712	0	5
1842	893	1712	0	5
1845	893	1712	0	5
1848	893	1712	0	5
1851	893	1712	0	5
1854	893	1712	0	5
1857	893	1712	0	5
1860	893	1712	0	6
1863	893	1712	0	6
1866	893	1712	0	5
1869	893	1712	0	5
1872	894	1711	0	3
1875	894	1711	0	3
1878	894	1711	0	2
1881	894	1711	0	2
1884	894	1711	0	2
1887	894	1711	0	2
1890	894	1711	0	1
1893	895	1711	0	1
1896	895	1711	0	1
1899	895	1711	0	2
1902	895	1711	0	1
1905	895	1711	0	2
1908	895	1711	0	3
1911	896	1711	0	4
1914	896	1711	0	4
1917	896	1711	0	5
1920	896	1711	0	6
1923	896	1711	0	6
1926	896	1711	0	6
1929	896	1711	0	5
1932	896	1711	0	5
1935	896	1711	0	4
1938	897	1711	0	4
1941	897	1711	0	4
1944	897	1711	0	5
1947	898	1711	0	5
1950	898	1711	0	4
1953	898	1711	0	4
1956	898	1711	0	5
1959	898	1710	0	5
1962	898	1710	0	5
1965	898	1711	0	5
1968	898	1711	0	4
1971	898	1711	0	4
1974	899	1710	0	4
1977	899	1711	0	4
1980	900	1710	0	5
1983	899	1710	0	5
1986	899	1710	0	4
1989	900	1710	0	3
1992	900	1710	0	4
1995	900	1710	0	4
1998	900	1710	0	5
2001	900	1709	0	5
2004	899	1710	0	5
2007	897	1712	0	6
2010	897	1712	0	7
2013	898	1712	0	8
2016	898	1712	0	8
2019	898	1712	0	8
2022	898	1711	0	8
2025	899	1711	0	8
2028	899	1711	0	7
2031	899	1711	0	8
2034	898	1711	0	7
2037	897	1712	0	4
2040	897	1712	0	2
2043	899	1710	0	0
2046	900	1709	0	357
2049	900	1710	0	358
2052	901	1710	0	356
2055	902	1709	0	355
2058	902	1709	0	356
2061	903	1709	0	355
2064	904	1709	0	356
2067	904	1709	0	358
2070	903	1709	0	359
2073	903	1710	0	1
2076	903	1710	0	1
2079	903	1710	0	1
2082	903	1709	0	2
2085	902	1709	0	2
2088	902	1709	0	2
2091	902	1709	0	2
2094	903	1709	0	2
2097	902	1709	0	2
2100	902	1709	0	1
2103	902	1709	0	2
2106	902	1709	0	1
2109	902	1709	0	359
2112	902	1709	0	1
2115	901	1709	0	1
2118	902	1709	0	359
2121	902	1709	0	0
2124	902	1709	0	359
2127	903	1709	0	0
2130	902	1709	0	0
2133	902	1709	0	0
2136	903	1709	0	0
2139	903	1709	0	0
2142	903	1709	0	0
2145	903	1709	0	359
2148	903	1709	0	359
2151	903	1709	0	359
2154	903	1709	0	359
2157	903	1710	0	1
2160	904	1710	0	1
2163	904	1710	0	0
2166	904	1710	0	1
2169	904	1710	0	2
2172	904	1710	0	2
2175	904	1710	0	2
2178	904	1710	0	2
2181	905	1709	0	1
2184	905	1709	0	1
2187	905	1709	0	1
2190	905	1709	0	1
2193	905	1709	0	2
2196	905	1709	0	1
2199	905	1709	0	1
2202	905	1709	0	1
2205	906	1708	0	0
2208	906	1706	0	0
2211	906	1706	0	1
2214	906	1706	0	0
2217	906	1706	0	1
2220	907	1706	0	2
2223	907	1707	0	1
2226	907	1707	0	1
2229	907	1707	0	2
2232	907	1707	0	1
2235	907	1707	0	1
2238	907	1707	0	1
2241	907	1708	0	1
2244	908	1708	0	2
2247	907	1708	0	3
2250	908	1708	0	3
2253	908	1708	0	3
2256	907	1708	0	2
2259	907	1708	0	2
2262	907	1708	0	3
2265	907	1708	0	2
2268	907	1708	0	2
2271	907	1708	0	2
2274	907	1708	0	3
2277	907	1708	0	3
2280	907	1708	0	4
2283	908	1708	0	3
2286	908	1708	0	3
2289	908	1708	0	3
2292	908	1708	0	3
2295	908	1708	0	2
2298	908	1708	0	3
2301	908	1708	0	3
2304	908	1708	0	3
2307	908	1708	0	3
2310	908	1708	0	3
2313	908	1708	0	3
2316	908	1708	0	2
2319	908	1708	0	2
2322	908	1708	0	2
2325	908	1708	0	2
2328	908	1708	0	4
2331	908	1708	0	3
2334	908	1708	0	2
2337	908	1708	0	3
2340	909	1708	0	2
2343	908	1709	0	1
2346	908	1709	0	1
2349	908	1709	0	1
2352	908	1709	0	0
2355	908	1710	0	357
2358	908	1710	0	357
2361	908	1710	0	357
2364	907	1710	0	357
2367	908	1710	0	357
2370	908	1710	0	358
2373	908	1710	0	357
2376	907	1710	0	359
2379	908	1710	0	357
2382	908	1710	0	359
2385	911	1710	0	2
2388	910	1710	0	1
2391	909	1709	0	4
2394	909	1709	0	5
2397	910	1708	0	5
2400	910	1708	0	6
2403	911	1708	0	5
2406	911	1708	0	6
2409	911	1708	0	6
2412	911	1707	0	9
2415	911	1707	0	11
2418	910	1707	0	11
2421	911	1707	0	11
2424	911	1707	0	10
2427	912	1707	0	9
2430	913	1708	0	11
2433	913	1708	0	9
2436	913	1708	0	11
2439	914	1708	0	9
2442	914	1709	0	8
2445	913	1709	0	9
2448	913	1709	0	12
2451	913	1709	0	12
2454	911	1711	0	10
2457	911	1713	0	12
2460	912	1713	0	7
2463	912	1713	0	5
2466	910	1714	0	3
2469	910	1714	0	5
2472	910	1714	0	6
2475	909	1713	0	0
2478	907	1714	0	359
2481	906	1714	0	356
2484	905	1714	0	354
2487	906	1712	0	355
2490	906	1712	0	356
2493	906	1711	0	357
2496	906	1712	0	0
2499	905	1713	0	1
2502	905	1712	0	3
2505	905	1712	0	2
2508	905	1712	0	2
2511	905	1713	0	2
2514	905	1713	0	3
2517	905	1713	0	4
2520	905	1713	0	4
2523	905	1713	0	3
2526	905	1713	0	3
2529	905	1713	0	4
2532	905	1713	0	4
2535	905	1713	0	5
2538	905	1713	0	6
2541	906	1713	0	7
2544	906	1714	0	7
2547	906	1714	0	8
2550	906	1714	0	8
2553	907	1714	0	8
2556	907	1713	0	7
2559	907	1713	0	8
2562	907	1713	0	8
2565	907	1713	0	9
2568	907	1713	0	9
2571	907	1713	0	9
2574	907	1713	0	9
2577	907	1713	0	8
2580	907	1711	0	5
2583	907	1710	0	5
2586	907	1710	0	5
2589	907	1710	0	6
2592	907	1710	0	6
2595	907	1710	0	7
2598	907	1710	0	7
2601	906	1710	0	7
2604	907	1710	0	8
2607	907	1711	0	8
2610	907	1711	0	9
2613	907	1711	0	8
2616	907	1711	0	9
2619	907	1711	0	9
2622	907	1711	0	9
2625	907	1711	0	9
2628	907	1711	0	9
2631	907	1711	0	9
2634	906	1711	0	10
2637	907	1711	0	9
2640	908	1711	0	8
2643	909	1711	0	6
2646	909	1711	0	6
2649	911	1710	0	6
2652	912	1710	0	6
2655	912	1709	0	6
2658	913	1709	0	7
2661	913	1709	0	7
2664	914	1709	0	8
2667	915	1708	0	12
2670	915	1708	0	12
2673	916	1708	0	12
2676	916	1708	0	12
2679	915	1708	0	12
2682	916	1708	0	11
2685	916	1708	0	10
2688	916	1708	0	11
2691	917	1708	0	10
2694	917	1708	0	11
2697	917	1709	0	9
2700	916	1709	0	8
2703	916	1709	0	6
2706	915	1709	0	5
2709	915	1709	0	5
2712	915	1709	0	6
2715	915	1709	0	7
2718	915	1709	0	6
2721	915	1709	0	7
2724	915	1709	0	5
2727	915	1709	0	6
2730	915	1709	0	2
2733	916	1709	0	2
2736	916	1709	0	2
2739	915	1709	0	1
2742	915	1709	0	0
2745	915	1709	0	0
2748	915	1709	0	0
2751	915	1709	0	0
2754	915	1709	0	0
2757	914	1709	0	1
2760	915	1709	0	0
2763	915	1709	0	2
2766	915	1709	0	3
2769	916	1709	0	2
2772	915	1709	0	1
2775	915	1709	0	0
2778	915	1709	0	358
2781	915	1709	0	359
2784	915	1709	0	358
2787	915	1709	0	357
2790	915	1709	0	358
2793	915	1709	0	358
2796	914	1709	0	358
2799	914	1709	0	358
2802	915	1709	0	359
2805	915	1709	0	0
2808	915	1709	0	0
2811	915	1709	0	2
2814	915	1709	0	1
2817	915	1708	0	1
2820	915	1708	0	1
2823	914	1708	0	0
2826	915	1708	0	0
2829	915	1708	0	0
2832	915	1708	0	0
2835	915	1708	0	1
2838	914	1708	0	0
2841	914	1708	0	1
2844	914	1708	0	0
2847	914	1708	0	0
2850	914	1708	0	0
2853	915	1708	0	359
2856	915	1708	0	0
2859	915	1708	0	0
2862	915	1709	0	359
2865	915	1709	0	0
2868	915	1709	0	0
2871	915	1709	0	359
2874	915	1708	0	0
2877	915	1709	0	0
2880	915	1709	0	0
2883	915	1709	0	0
2886	915	1709	0	0
2889	915	1709	0	0
2892	915	1709	0	0
2895	915	1709	0	0
2898	915	1709	0	2
2901	915	1709	0	1
2904	915	1709	0	1
2907	915	1709	0	2
2910	916	1709	0	2
2913	916	1709	0	2
2916	915	1709	0	2
2919	915	1709	0	2
2922	915	1709	0	2
2925	916	1709	0	3
2928	916	1709	0	3
2931	915	1709	0	3
2934	915	1709	0	4
2937	916	1709	0	3
2940	916	1709	0	4
2943	915	1709	0	4
2946	915	1709	0	4
2949	916	1709	0	3
2952	915	1709	0	3
2955	916	1709	0	3
2958	916	1709	0	1
2961	916	1709	0	1
2964	916	1708	0	1
2967	916	1708	0	2
2970	916	1709	0	2
2973	916	1709	0	2
2976	916	1709	0	2
2979	916	1709	0	2
2982	916	1709	0	2
2985	916	1709	0	2
2988	916	1709	0	3
2991	916	1709	0	3
2994	916	1709	0	3
2997	916	1709	0	3
3000	916	1709	0	3
3003	916	1709	0	3
3006	916	1709	0	3
3009	916	1709	0	3
3012	916	1709	0	3
3015	916	1709	0	4
3018	916	1709	0	3
3021	916	1709	0	3
3024	916	1709	0	2
3027	916	1709	0	2
3030	916	1709	0	2
3033	916	1709	0	1
3036	915	1709	0	3
3039	915	1709	0	2
3042	915	1709	0	2
3045	915	1709	0	2
3048	915	1709	0	2
3051	915	1709	0	2
3054	915	1709	0	2
3057	915	1709	0	2
3060	915	1709	0	2
3063	915	1709	0	2
3066	915	1709	0	3
3069	915	1709	0	3
3072	915	1709	0	4
3075	915	1709	0	4
3078	915	1709	0	4
3081	915	1709	0	4
3084	915	1709	0	4
3087	915	1709	0	3
3090	915	1709	0	4
3093	915	1709	0	4
3096	915	1709	0	4
3099	915	1709	0	4
3102	915	1709	0	4
3105	915	1709	0	4
3108	915	1709	0	4
3111	915	1709	0	4
3114	915	1709	0	4
3117	915	1709	0	4
3120	915	1709	0	4
3123	915	1709	0	4
3126	915	1709	0	4
3129	915	1709	0	4
3132	915	1709	0	4
3135	915	1709	0	4
3138	915	1709	0	4
3141	915	1709	0	4
3144	915	1709	0	5
3147	916	1709	0	5
3150	915	1709	0	5
3153	915	1709	0	5
3156	915	1709	0	5
3159	915	1708	0	6
3162	915	1708	0	6
3165	915	1708	0	7
3168	915	1708	0	6
3171	915	1708	0	5
3174	915	1708	0	5
3177	915	1708	0	6
3180	915	1708	0	5
3183	915	1709	0	5
3186	915	1709	0	5
3189	915	1709	0	6
3192	915	1709	0	5
3195	915	1709	0	5
3198	915	1709	0	5
3201	915	1708	0	5
3204	915	1708	0	6
3207	915	1708	0	6
3210	915	1708	0	5
3213	915	1708	0	6
3216	915	1709	0	6
3219	915	1708	0	6
3222	915	1708	0	6
3225	915	1708	0	6
3228	915	1708	0	6
3231	915	1708	0	6
3234	915	1708	0	6
3237	915	1708	0	6
3240	915	1708	0	6
3243	915	1708	0	5
3246	915	1708	0	6
3249	915	1708	0	6
3252	915	1708	0	6
3255	915	1709	0	5
3258	915	1709	0	6
3261	915	1709	0	6
3264	915	1709	0	6
3267	915	1709	0	5
3270	915	1709	0	5
3273	915	1709	0	5
3276	915	1709	0	6
3279	915	1709	0	5
3282	915	1709	0	5
3285	915	1709	0	5
3288	915	1709	0	6
3291	915	1709	0	5
3294	915	1709	0	5
3297	915	1709	0	5
3300	915	1709	0	5
3303	915	1709	0	5
3306	915	1709	0	6
3309	915	1709	0	5
3312	915	1709	0	6
3315	915	1709	0	5
3318	915	1709	0	5
3321	915	1709	0	6
3324	915	1709	0	6
3327	915	1709	0	6
3330	915	1709	0	5
3333	915	1709	0	6
3336	915	1708	0	5
3339	915	1708	0	7
3342	915	1708	0	6
3345	916	1708	0	7
3348	916	1708	0	8
3351	916	1708	0	7
3354	916	1708	0	7
3357	916	1708	0	8
3360	916	1708	0	7
3363	916	1708	0	7
3366	916	1708	0	8
3369	916	1708	0	8
3372	916	1708	0	8
3375	916	1708	0	8
3378	916	1708	0	8
3381	916	1708	0	8
3384	916	1708	0	8
3387	916	1708	0	8
3390	916	1708	0	8
3393	916	1708	0	9
3396	916	1708	0	8
3399	916	1708	0	9
3402	916	1708	0	8
3405	916	1708	0	7
3408	916	1708	0	8
3411	916	1708	0	7
3414	916	1708	0	8
3417	916	1708	0	8
3420	916	1708	0	8
3423	916	1708	0	8
3426	916	1708	0	7
3429	916	1708	0	7
3432	916	1708	0	7
3435	916	1708	0	7
3438	916	1708	0	7
3441	916	1708	0	7
3444	916	1708	0	8
3447	916	1708	0	7
3450	916	1708	0	7
3453	916	1708	0	7
3456	916	1708	0	7
3459	915	1708	0	7
3462	916	1708	0	8
3465	915	1708	0	7
3468	915	1708	0	7
3471	916	1708	0	7
3474	916	1708	0	7
3477	916	1708	0	7
3480	916	1708	0	7
3483	916	1708	0	7
3486	916	1708	0	7
3489	916	1708	0	7
3492	916	1708	0	7
3495	916	1708	0	7
3498	916	1708	0	7
3501	916	1708	0	7
3504	916	1708	0	7
3507	916	1708	0	7
3510	916	1708	0	7
3513	916	1708	0	7
3516	916	1708	0	7
3519	916	1708	0	7
3522	916	1708	0	7
3525	915	1708	0	7
3528	916	1708	0	7
3531	916	1708	0	6
3534	915	1708	0	7
3537	916	1708	0	7
3540	916	1708	0	7
3543	915	1708	0	7
3546	915	1708	0	7
3549	915	1708	0	6
3552	915	1708	0	4
3555	915	1708	0	5
3558	915	1708	0	5
3561	915	1708	0	6
3564	915	1708	0	6
3567	915	1708	0	5
3570	915	1708	0	5
3573	915	1708	0	5
3576	915	1708	0	5
3579	915	1708	0	5
3582	915	1708	0	5
3585	915	1708	0	5
3588	915	1708	0	6
3591	915	1708	0	6
3594	916	1708	0	6
3597	915	1708	0	6
3600	915	1708	0	6
3603	915	1708	0	6
3606	915	1708	0	6
3609	915	1708	0	6
3612	915	1708	0	5
3615	915	1708	0	6
3618	915	1708	0	6
3621	915	1708	0	6
3624	915	1708	0	6
3627	915	1708	0	6
3630	915	1708	0	6
3633	915	1708	0	6
3636	915	1708	0	6
3639	915	1708	0	6
3642	915	1708	0	6
3645	915	1708	0	5
3648	915	1708	0	6
3651	915	1708	0	6
3654	915	1708	0	6
3657	915	1708	0	6
3660	915	1708	0	6
3663	915	1708	0	6
3666	915	1708	0	6
3669	915	1708	0	6
3672	915	1708	0	6
3675	915	1708	0	6
3678	915	1708	0	6
3681	915	1708	0	6
3684	915	1708	0	6
3687	915	1708	0	6
3690	915	1708	0	5
3693	915	1708	0	6
3696	915	1709	0	5
3699	915	1708	0	6
3702	915	1708	0	5
3705	915	1708	0	6
3708	915	1708	0	6
3711	915	1708	0	6
3714	915	1708	0	5
3717	915	1708	0	6
3720	915	1708	0	5
3723	915	1708	0	5
3726	915	1708	0	6
3729	915	1708	0	6
3732	915	1708	0	6
3735	915	1708	0	6
3738	915	1708	0	6
3741	915	1708	0	6
3744	915	1708	0	6
3747	915	1708	0	6
3750	915	1708	0	6
3753	915	1709	0	5
3756	915	1709	0	5
3759	915	1708	0	5
3762	915	1709	0	5
3765	915	1708	0	5
3768	915	1709	0	6
3771	915	1709	0	6
3774	915	1709	0	5
3777	915	1708	0	6
3780	915	1708	0	6
3783	915	1708	0	7
3786	915	1708	0	6
3789	915	1708	0	6
3792	915	1709	0	5
3795	915	1708	0	6
3798	915	1708	0	6
3801	915	1708	0	6
3804	915	1708	0	6
3807	915	1708	0	6
3810	915	1708	0	6
3813	915	1708	0	6
3816	915	1708	0	7
3819	915	1708	0	6
3822	915	1708	0	6
3825	915	1708	0	6
3828	915	1708	0	7
3831	915	1708	0	6
3834	915	1709	0	6
3837	915	1709	0	6
3840	915	1709	0	6
3843	915	1709	0	5
3846	915	1709	0	5
3849	915	1710	0	3
3852	914	1710	0	3
3855	915	1710	0	3
3858	915	1710	0	2
3861	915	1710	0	2
3864	915	1710	0	3
3867	915	1710	0	3
3870	915	1710	0	3
3873	915	1710	0	2
3876	914	1710	0	2
3879	915	1710	0	2
3882	915	1710	0	3
3885	914	1709	0	3
3888	914	1709	0	3
3891	914	1709	0	3
3894	915	1709	0	3
3897	915	1709	0	4
3900	914	1709	0	4
3903	915	1709	0	4
3906	914	1709	0	4
3909	915	1709	0	4
3912	915	1709	0	4
3915	915	1709	0	4
3918	915	1709	0	4
3921	915	1709	0	4
3924	915	1709	0	5
3927	915	1709	0	4
3930	915	1709	0	5
3933	915	1709	0	4
3936	915	1709	0	4
3939	915	1709	0	4
3942	915	1709	0	4
3945	915	1709	0	4
3948	915	1709	0	4
3951	915	1709	0	4
3954	915	1709	0	5
3957	915	1709	0	4
3960	915	1709	0	4
3963	915	1709	0	4
3966	915	1709	0	5
3969	915	1709	0	4
3972	915	1709	0	4
3975	915	1709	0	5
3978	915	1709	0	4
3981	915	1709	0	4
3984	915	1709	0	5
3987	915	1709	0	5
3990	915	1709	0	4
3993	915	1709	0	4
3996	915	1709	0	5
3999	915	1709	0	5
4002	914	1709	0	6
4005	915	1708	0	7
4008	914	1708	0	6
4011	914	1708	0	6
4014	914	1709	0	6
4017	914	1709	0	6
4020	914	1708	0	6
4023	914	1708	0	7
4026	914	1708	0	7
4029	914	1708	0	7
4032	915	1708	0	7
4035	915	1708	0	6
4038	915	1708	0	6
4041	914	1709	0	6
4044	915	1709	0	5
4047	914	1709	0	5
4050	915	1709	0	5
4053	915	1709	0	5
4056	915	1708	0	6
4059	915	1709	0	5
4062	915	1709	0	5
4065	915	1709	0	5
4068	915	1709	0	5
4071	915	1709	0	5
4074	915	1709	0	5
4077	915	1709	0	5
4080	914	1709	0	5
4083	914	1709	0	5
4086	915	1709	0	6
4089	915	1709	0	6
4092	915	1709	0	5
4095	915	1709	0	5
4098	915	1709	0	6
4101	915	1709	0	5
4104	915	1709	0	6
4107	915	1709	0	6
4110	915	1709	0	6
4113	915	1709	0	6
4116	915	1709	0	6
4119	915	1709	0	6
4122	915	1709	0	6
4125	915	1709	0	6
4128	914	1709	0	6
4131	915	1709	0	6
4134	915	1709	0	6
4137	914	1709	0	6
4140	915	1709	0	6
4143	915	1709	0	6
4146	915	1709	0	6
4149	915	1709	0	6
4152	914	1709	0	6
4155	914	1709	0	6
4158	914	1709	0	6
4161	914	1709	0	6
4164	914	1709	0	6
4167	914	1709	0	6
4170	914	1708	0	6
4173	914	1709	0	5
4176	914	1708	0	6
4179	914	1709	0	6
4182	914	1708	0	6
4185	914	1708	0	6
4188	914	1708	0	6
4191	914	1709	0	6
4194	914	1709	0	6
4197	914	1709	0	6
4200	914	1709	0	6
4203	914	1709	0	5
4206	914	1708	0	6
4209	914	1708	0	6
4212	914	1708	0	5
4215	914	1708	0	6
4218	914	1708	0	6
4221	914	1709	0	6
4224	914	1708	0	6
4227	914	1709	0	6
4230	914	1709	0	6
4233	914	1709	0	6
4236	914	1709	0	6
4239	914	1709	0	6
4242	914	1709	0	5
4245	914	1709	0	5
4248	914	1709	0	5
4251	914	1709	0	5
4254	914	1709	0	5
4257	914	1709	0	5
4260	914	1709	0	5
4263	915	1708	0	5
4266	914	1709	0	5
4269	914	1709	0	5
4272	914	1709	0	5
4275	914	1709	0	5
4278	914	1708	0	5
4281	914	1709	0	5
4284	914	1709	0	6
4287	914	1709	0	6
4290	914	1709	0	6
4293	914	1709	0	5
4296	914	1709	0	6
4299	914	1709	0	6
4302	914	1708	0	6
4305	914	1709	0	6
4308	914	1709	0	6
4311	914	1709	0	6
4314	914	1708	0	7
4317	914	1709	0	6
4320	914	1709	0	6
4323	914	1709	0	6
4326	914	1709	0	6
4329	914	1708	0	6
4332	914	1708	0	7
4335	914	1708	0	6
4338	914	1708	0	7
4341	914	1708	0	7
4344	914	1708	0	6
4347	914	1708	0	6
4350	914	1708	0	7
4353	914	1708	0	7
4356	914	1708	0	6
4359	914	1708	0	7
4362	914	1708	0	7
4365	914	1708	0	7
4368	914	1708	0	7
4371	914	1708	0	7
4374	914	1708	0	8
4377	914	1708	0	7
4380	914	1708	0	8
4383	914	1708	0	7
4386	914	1708	0	8
4389	914	1708	0	8
4392	914	1708	0	8
4395	914	1708	0	8
4398	914	1708	0	8
4401	914	1708	0	8
4404	914	1708	0	7
4407	915	1708	0	8
4410	914	1708	0	8
4413	914	1708	0	8
4416	914	1708	0	8
4419	915	1708	0	7
4422	915	1708	0	8
4425	915	1708	0	8
4428	915	1708	0	8
4431	915	1708	0	8
4434	915	1708	0	8
4437	915	1708	0	7
4440	915	1708	0	8
4443	915	1708	0	8
4446	915	1708	0	8
4449	915	1708	0	8
4452	915	1708	0	8
4455	915	1708	0	8
4458	915	1708	0	8
4461	915	1708	0	8
4464	915	1708	0	8
4467	914	1708	0	8
4470	915	1708	0	8
4473	915	1708	0	8
4476	914	1708	0	8
4479	914	1708	0	7
4482	915	1708	0	9
4485	914	1708	0	8
4488	915	1708	0	8
4491	914	1708	0	8
4494	915	1708	0	8
4497	914	1708	0	7
4500	915	1708	0	8
4503	914	1708	0	9
4506	914	1708	0	8
4509	915	1708	0	9
4512	915	1708	0	9
4515	914	1708	0	8
4518	914	1708	0	9
4521	914	1708	0	8
4524	915	1708	0	9
4527	915	1708	0	8
4530	914	1708	0	9
4533	914	1708	0	9
4536	914	1708	0	8
4539	915	1708	0	9
4542	914	1708	0	8
4545	914	1708	0	8
4548	914	1708	0	8
4551	914	1708	0	8
4554	914	1708	0	8
4557	914	1708	0	8
4560	914	1708	0	9
4563	914	1708	0	8
4566	914	1708	0	8
4569	914	1708	0	8
4572	914	1708	0	8
4575	914	1708	0	9
4578	913	1708	0	8
4581	914	1708	0	8
4584	913	1708	0	9
4587	914	1708	0	8
4590	914	1708	0	8
4593	914	1708	0	9
4596	914	1708	0	9
4599	915	1708	0	9
4602	914	1708	0	9
4605	914	1708	0	8
4608	914	1708	0	8
4611	914	1708	0	9
4614	915	1708	0	8
4617	915	1708	0	7
4620	914	1708	0	8
4623	915	1708	0	9
4626	914	1708	0	9
4629	915	1708	0	9
4632	915	1707	0	11
4635	914	1707	0	12
4638	912	1706	0	11
4641	912	1706	0	11
4644	913	1706	0	10
4647	913	1706	0	10
4650	912	1706	0	13
4653	912	1706	0	13
4656	913	1706	0	13
4659	914	1707	0	15
4662	914	1707	0	15
4665	914	1707	0	14
4668	914	1707	0	15
4671	914	1706	0	16
4674	914	1706	0	16
4677	913	1706	0	17
4680	913	1706	0	18
4683	914	1705	0	19
4686	914	1705	0	17
4689	914	1705	0	18
4692	914	1704	0	19
4695	914	1704	0	20
4698	916	1703	0	20
4701	914	1704	0	20
4704	912	1704	0	21
4707	912	1704	0	22
4710	913	1703	0	23
4713	915	1703	0	21
4716	913	1704	0	22
4719	912	1704	0	24
4722	910	1705	0	22
4725	911	1705	0	21
4728	912	1705	0	20
4731	911	1706	0	19
4734	911	1707	0	19
4737	912	1707	0	17
4740	912	1707	0	17
4743	911	1707	0	17
4746	911	1708	0	16
4749	911	1708	0	18
4752	911	1708	0	18
4755	911	1707	0	19
4758	911	1708	0	19
4761	911	1708	0	19
4764	911	1707	0	18
4767	912	1707	0	18
4770	912	1707	0	17
4773	913	1707	0	16
4776	912	1707	0	18
4779	912	1707	0	19
4782	912	1708	0	18
4785	911	1708	0	16
4788	911	1708	0	16
4791	911	1708	0	18
4794	912	1708	0	16
4797	912	1708	0	17
4800	912	1708	0	17
4803	912	1708	0	17
4806	912	1708	0	16
4809	912	1709	0	17
4812	912	1709	0	16
4815	912	1709	0	16
4818	912	1709	0	17
4821	912	1709	0	16
4824	912	1709	0	16
4827	912	1709	0	16
4830	912	1709	0	16
4833	912	1709	0	16
4836	912	1709	0	16
4839	912	1709	0	16
4842	912	1710	0	16
4845	912	1710	0	15
4848	912	1710	0	15
4851	912	1710	0	15
4854	912	1710	0	15
4857	912	1710	0	15
4860	912	1710	0	15
4863	912	1710	0	15
4866	912	1710	0	15
4869	912	1710	0	15
4872	913	1710	0	15
4875	912	1710	0	15
4878	912	1710	0	15
4881	913	1710	0	15
4884	913	1710	0	15
4887	913	1710	0	15
4890	913	1710	0	16
4893	913	1710	0	15
4896	913	1710	0	16
4899	913	1710	0	16
4902	913	1710	0	16
4905	913	1710	0	15
4908	913	1710	0	16
4911	913	1710	0	16
4914	913	1710	0	16
4917	913	1710	0	16
4920	913	1710	0	16
4923	913	1710	0	16
4926	913	1710	0	16
4929	913	1710	0	16
4932	913	1710	0	16
4935	913	1710	0	16
4938	914	1710	0	16
4941	914	1710	0	16
4944	914	1710	0	16
4947	914	1710	0	16
4950	914	1710	0	16
4953	914	1710	0	16
4956	914	1710	0	16
4959	914	1710	0	16
4962	914	1710	0	16
4965	914	1710	0	16
4968	914	1710	0	16
4971	914	1710	0	16
4974	914	1710	0	17
4977	914	1710	0	16
4980	914	1710	0	17
4983	914	1710	0	16
4986	914	1711	0	16
4989	914	1710	0	16
4992	914	1711	0	16
4995	914	1711	0	16
4998	914	1710	0	16
5001	914	1711	0	16
5004	914	1710	0	16
5007	914	1710	0	16
5010	914	1710	0	16
5013	914	1711	0	16
5016	914	1710	0	16
5019	914	1711	0	16
5022	914	1711	0	16
5025	914	1711	0	16
5028	914	1711	0	16
5031	914	1711	0	15
5034	914	1711	0	16
5037	914	1711	0	16
5040	914	1711	0	16
5043	914	1711	0	16
5046	914	1711	0	16
5049	914	1711	0	15
5052	914	1711	0	16
5055	914	1711	0	15
5058	914	1711	0	16
5061	914	1711	0	15
5064	914	1711	0	16
5067	914	1711	0	15
5070	914	1711	0	16
5073	914	1711	0	16
5076	914	1711	0	16
5079	914	1711	0	16
5082	914	1711	0	15
5085	914	1711	0	16
5088	914	1711	0	15
5091	914	1711	0	16
5094	914	1711	0	16
5097	914	1711	0	15
5100	915	1711	0	15
5103	915	1710	0	16
5106	915	1710	0	16
5109	915	1710	0	16
5112	915	1710	0	15
5115	915	1710	0	15
5118	915	1711	0	15
5121	914	1711	0	15
5124	914	1710	0	16
5127	914	1710	0	16
5130	914	1710	0	16
5133	914	1710	0	16
5136	913	1710	0	16
5139	913	1710	0	16
5142	913	1710	0	16
5145	913	1710	0	16
5148	913	1709	0	16
5151	913	1710	0	16
5154	913	1710	0	15
5157	913	1709	0	14
5160	913	1709	0	15
5163	912	1710	0	14
5166	911	1709	0	13
5169	911	1709	0	14
5172	911	1709	0	15
5175	912	1709	0	15
5178	910	1709	0	15
5181	910	1709	0	16
5184	910	1709	0	15
5187	911	1709	0	14
5190	911	1709	0	13
5193	911	1709	0	13
5196	911	1709	0	14
5199	911	1709	0	14
5202	912	1710	0	14
5205	912	1710	0	14
5208	912	1710	0	14
5211	912	1710	0	14
5214	912	1710	0	15
5217	912	1710	0	15
5220	912	1710	0	14
5223	912	1710	0	14
5226	912	1710	0	14
5229	912	1710	0	14
5232	912	1710	0	14
5235	912	1710	0	14
5238	912	1710	0	14
5241	912	1710	0	14
5244	912	1710	0	14
5247	912	1710	0	14
5250	912	1710	0	14
5253	912	1710	0	14
5256	912	1710	0	14
5259	913	1710	0	14
5262	913	1710	0	14
5265	912	1710	0	14
5268	912	1710	0	14
5271	913	1710	0	14
5274	912	1710	0	14
5277	913	1710	0	14
5280	913	1710	0	14
5283	913	1710	0	14
5286	913	1710	0	15
5289	913	1710	0	15
5292	913	1710	0	14
5295	913	1710	0	14
5298	914	1710	0	13
5301	914	1710	0	13
5304	914	1710	0	13
5307	913	1710	0	14
5310	913	1710	0	14
5313	913	1710	0	15
5316	913	1710	0	15
5319	913	1710	0	15
5322	913	1710	0	15
5325	913	1710	0	14
5328	914	1710	0	13
5331	914	1710	0	14
5334	913	1710	0	14
5337	913	1710	0	14
5340	914	1710	0	14
5343	914	1710	0	14
5346	913	1710	0	14
5349	913	1710	0	14
5352	913	1710	0	15
5355	913	1710	0	14
5358	913	1710	0	14
5361	913	1710	0	14
5364	913	1710	0	15
5367	913	1710	0	14
5370	913	1710	0	14
5373	913	1710	0	15
5376	913	1710	0	15
5379	913	1710	0	14
5382	913	1710	0	14
5385	914	1710	0	14
5388	913	1710	0	14
5391	913	1710	0	14
5394	914	1710	0	15
5397	914	1710	0	14
5400	913	1710	0	14
5403	914	1710	0	14
5406	914	1710	0	14
5409	914	1710	0	14
5412	914	1710	0	15
5415	914	1710	0	14
5418	914	1710	0	14
5421	914	1710	0	14
5424	914	1710	0	14
5427	914	1710	0	14
5430	914	1710	0	14
5433	914	1710	0	15
5436	914	1710	0	14
5439	914	1710	0	14
5442	914	1710	0	14
5445	914	1710	0	14
5448	913	1710	0	14
5451	913	1711	0	13
5454	913	1711	0	13
5457	913	1711	0	13
5460	913	1711	0	11
5463	914	1711	0	11
5466	914	1711	0	11
5469	914	1711	0	11
5472	915	1711	0	11
5475	915	1711	0	12
5478	914	1711	0	11
5481	915	1711	0	11
5484	915	1711	0	10
5487	915	1711	0	11
5490	915	1711	0	10
5493	915	1711	0	11
5496	916	1711	0	11
5499	916	1711	0	11
5502	916	1711	0	11
5505	916	1711	0	11
5508	916	1711	0	11
5511	916	1711	0	10
5514	916	1711	0	10
5517	916	1711	0	11
5520	917	1711	0	10
5523	917	1711	0	11
5526	917	1711	0	12
5529	917	1711	0	12
5532	917	1710	0	13
5535	916	1711	0	13
5538	916	1711	0	13
5541	916	1711	0	13
5544	917	1710	0	14
5547	916	1710	0	13
5550	916	1710	0	13
5553	915	1711	0	13
5556	915	1711	0	13
5559	915	1710	0	14
5562	916	1710	0	13
5565	916	1710	0	12
5568	916	1710	0	13
5571	916	1710	0	13
5574	915	1710	0	13
5577	915	1711	0	13
5580	916	1710	0	14
5583	915	1710	0	13
5586	915	1710	0	13
5589	915	1710	0	13
5592	916	1711	0	13
5595	916	1711	0	11
5598	916	1711	0	11
5601	916	1711	0	11
5604	916	1711	0	10
5607	916	1711	0	10
5610	916	1711	0	11
5613	916	1711	0	11
5616	917	1710	0	12
5619	916	1711	0	11
5622	917	1710	0	12
5625	917	1710	0	12
5628	916	1711	0	11
5631	916	1711	0	12
5634	916	1711	0	12
5637	916	1711	0	11
5640	916	1711	0	11
5643	916	1710	0	11
5646	916	1710	0	11
5649	916	1711	0	11
5652	917	1711	0	12
5655	916	1711	0	13
5658	917	1711	0	13
5661	919	1711	0	12
5664	919	1711	0	13
5667	919	1712	0	14
5670	919	1711	0	14
5673	919	1711	0	15
5676	920	1711	0	16
5679	920	1711	0	17
5682	920	1711	0	17
5685	920	1711	0	16
5688	920	1712	0	17
5691	920	1712	0	18
5694	921	1712	0	19
5697	922	1712	0	19
5700	922	1712	0	19
5703	922	1712	0	20
5706	921	1712	0	20
5709	922	1712	0	21
5712	922	1712	0	24
5715	922	1712	0	25
5718	922	1712	0	25
5721	922	1712	0	25
5724	921	1713	0	27
5727	922	1712	0	25
5730	922	1712	0	18
5733	919	1712	0	10
5736	916	1711	0	7
5739	916	1710	0	6
5742	915	1710	0	4
5745	914	1710	0	3
5748	914	1710	0	3
5751	913	1709	0	5
5754	913	1709	0	7
5757	913	1709	0	6
5760	913	1709	0	6
5763	913	1708	0	6
5766	913	1708	0	6
5769	913	1708	0	6
5772	914	1708	0	6
5775	914	1709	0	6
5778	914	1709	0	6
5781	914	1709	0	8
5784	914	1708	0	10
5787	914	1708	0	11
5790	913	1708	0	11
5793	913	1708	0	11
5796	913	1708	0	11
5799	913	1708	0	11
5802	913	1708	0	11
5805	913	1708	0	12
5808	913	1708	0	11
5811	913	1708	0	12
5814	913	1708	0	13
5817	913	1708	0	12
5820	914	1708	0	13
5823	914	1708	0	13
5826	914	1708	0	14
5829	914	1708	0	14
5832	913	1708	0	14
5835	913	1708	0	14
5838	913	1708	0	14
5841	913	1708	0	14
5844	913	1708	0	14
5847	913	1708	0	14
5850	913	1707	0	16
5853	912	1707	0	17
5856	912	1707	0	17
5859	912	1707	0	17
5862	912	1707	0	16
5865	912	1707	0	18
5868	912	1707	0	19
5871	912	1707	0	20
5874	912	1707	0	19
5877	912	1707	0	18
5880	913	1708	0	17
5883	912	1708	0	17
5886	912	1708	0	17
5889	912	1708	0	17
5892	912	1708	0	17
5895	912	1708	0	17
5898	912	1708	0	15
5901	912	1708	0	16
5904	912	1707	0	18
5907	913	1707	0	19
5910	913	1706	0	19
5913	913	1706	0	18
5916	913	1706	0	17
5919	912	1706	0	17
5922	912	1706	0	17
5925	913	1706	0	16
5928	912	1706	0	17
5931	912	1707	0	19
5934	912	1707	0	19
5937	912	1707	0	18
5940	912	1707	0	19
5943	912	1707	0	19
5946	912	1707	0	19
5949	912	1707	0	19
5952	912	1707	0	20
5955	912	1706	0	20
5958	911	1707	0	19
5961	911	1707	0	19
5964	911	1706	0	21
5967	911	1706	0	21
5970	911	1706	0	23
5973	912	1706	0	22
5976	913	1706	0	21
5979	913	1707	0	20
5982	913	1706	0	22
5985	915	1706	0	22
5988	915	1707	0	20
5991	915	1707	0	20
5994	915	1706	0	22
5997	914	1706	0	23
6000	914	1705	0	23
6003	914	1706	0	22
[truncated: 997 more rows]
