# Supplementary material for: Markerless tracking of an entire honey bee colony
Source: Nat Commun. 2021 Mar 19;12:1733. doi: 10.1038/s41467-021-21769-1 (PMC7979864; doi:10.1038/s41467-021-21769-1)
Supplement: Supplementary file 4 — Description of Additional Supplementary Files [file 41467_2021_21769_MOESM4_ESM.zip › raw_source/fig_5_sup_fig_21_22/S1_trajectories/000286.txt]

0	1601	1838	0	97
3	1601	1838	0	98
6	1601	1838	0	98
9	1601	1838	0	96
12	1601	1838	0	97
15	1601	1838	0	98
18	1601	1838	0	97
21	1601	1839	0	97
24	1601	1838	0	97
27	1601	1838	0	96
30	1601	1838	0	97
33	1601	1839	0	96
36	1601	1838	0	96
39	1602	1838	0	97
42	1602	1839	0	96
45	1601	1838	0	97
48	1601	1838	0	96
51	1601	1838	0	97
54	1601	1838	0	97
57	1601	1838	0	97
60	1601	1838	0	97
63	1601	1838	0	97
66	1601	1838	0	98
69	1601	1838	0	97
72	1601	1838	0	97
75	1602	1838	0	98
78	1601	1838	0	98
81	1601	1838	0	97
84	1601	1838	0	97
87	1601	1838	0	98
90	1601	1838	0	98
93	1601	1838	0	98
96	1601	1838	0	98
99	1601	1838	0	98
102	1601	1838	0	97
105	1601	1838	0	98
108	1601	1838	0	97
111	1601	1838	0	97
114	1601	1838	0	97
117	1601	1838	0	98
120	1601	1838	0	97
123	1601	1838	0	97
126	1601	1838	0	97
129	1601	1838	0	97
132	1601	1838	0	97
135	1601	1838	0	97
138	1601	1838	0	97
141	1601	1838	0	97
144	1601	1838	0	97
147	1602	1838	0	98
150	1602	1838	0	98
153	1602	1838	0	98
156	1602	1838	0	97
159	1601	1838	0	97
162	1602	1838	0	98
165	1602	1838	0	97
168	1602	1839	0	98
171	1602	1838	0	99
174	1602	1838	0	98
177	1602	1838	0	99
180	1602	1838	0	98
183	1602	1838	0	98
186	1601	1839	0	97
189	1602	1839	0	99
192	1602	1838	0	98
195	1602	1838	0	97
198	1602	1839	0	98
201	1602	1838	0	97
204	1602	1838	0	98
207	1602	1838	0	98
210	1602	1838	0	98
213	1602	1838	0	98
216	1602	1838	0	98
219	1602	1838	0	98
222	1602	1838	0	98
225	1602	1838	0	98
228	1602	1839	0	97
231	1602	1839	0	98
234	1602	1839	0	98
237	1601	1839	0	98
240	1602	1838	0	98
243	1602	1839	0	98
246	1602	1839	0	97
249	1602	1839	0	98
252	1602	1839	0	98
255	1602	1838	0	98
258	1602	1839	0	98
261	1602	1839	0	98
264	1602	1839	0	98
267	1602	1839	0	98
270	1602	1839	0	97
273	1602	1839	0	98
276	1602	1838	0	99
279	1602	1839	0	99
282	1602	1838	0	99
285	1602	1839	0	100
288	1602	1839	0	100
291	1602	1839	0	99
294	1602	1839	0	99
297	1602	1839	0	99
300	1602	1839	0	99
303	1602	1839	0	99
306	1602	1839	0	101
309	1602	1839	0	100
312	1602	1839	0	99
315	1602	1839	0	99
318	1602	1839	0	98
321	1602	1839	0	96
324	1602	1838	0	97
327	1602	1838	0	96
330	1602	1838	0	97
333	1602	1838	0	96
336	1602	1837	0	93
339	1602	1837	0	95
342	1602	1838	0	94
345	1602	1839	0	97
348	1602	1839	0	98
351	1602	1839	0	98
354	1602	1839	0	99
357	1602	1839	0	98
360	1602	1839	0	99
363	1602	1839	0	98
366	1602	1839	0	99
369	1602	1839	0	98
372	1602	1839	0	98
375	1602	1839	0	98
378	1602	1839	0	98
381	1602	1839	0	98
384	1602	1839	0	97
387	1602	1839	0	98
390	1602	1839	0	97
393	1602	1840	0	97
396	1602	1839	0	98
399	1602	1839	0	98
402	1602	1839	0	99
405	1602	1839	0	99
408	1602	1839	0	99
411	1602	1839	0	99
414	1602	1839	0	99
417	1602	1839	0	98
420	1602	1839	0	98
423	1602	1839	0	98
426	1602	1839	0	99
429	1602	1839	0	98
432	1603	1839	0	97
435	1602	1839	0	100
438	1602	1839	0	100
441	1601	1839	0	97
444	1602	1839	0	103
447	1602	1839	0	106
450	1602	1839	0	105
453	1601	1839	0	106
456	1602	1839	0	102
459	1602	1840	0	97
462	1603	1839	0	103
465	1602	1840	0	98
468	1603	1840	0	98
471	1603	1840	0	98
474	1603	1840	0	100
477	1604	1840	0	101
480	1603	1840	0	100
483	1602	1840	0	95
486	1602	1840	0	96
489	1602	1840	0	98
492	1602	1840	0	96
495	1602	1840	0	96
498	1602	1840	0	96
501	1602	1840	0	96
504	1602	1840	0	96
507	1602	1840	0	97
510	1602	1839	0	97
513	1602	1839	0	97
516	1602	1839	0	96
519	1602	1839	0	97
522	1602	1839	0	97
525	1602	1839	0	97
528	1602	1839	0	97
531	1602	1839	0	96
534	1602	1838	0	95
537	1602	1839	0	95
540	1602	1840	0	96
543	1602	1840	0	96
546	1602	1839	0	97
549	1602	1839	0	98
552	1602	1839	0	98
555	1602	1839	0	97
558	1603	1839	0	99
561	1603	1839	0	100
564	1603	1839	0	99
567	1603	1838	0	99
570	1603	1838	0	98
573	1603	1838	0	96
576	1603	1838	0	99
579	1603	1837	0	99
582	1603	1837	0	99
585	1603	1837	0	99
588	1603	1838	0	99
591	1603	1838	0	99
594	1603	1837	0	98
597	1603	1838	0	97
600	1603	1837	0	97
603	1602	1839	0	98
606	1602	1839	0	101
609	1602	1839	0	102
612	1602	1839	0	103
615	1602	1839	0	102
618	1602	1839	0	101
621	1602	1839	0	101
624	1602	1839	0	102
627	1602	1839	0	101
630	1602	1839	0	101
633	1602	1839	0	101
636	1602	1839	0	101
639	1602	1839	0	100
642	1603	1839	0	100
645	1603	1839	0	101
648	1602	1839	0	101
651	1602	1839	0	101
654	1603	1839	0	101
657	1603	1839	0	101
660	1603	1839	0	101
663	1603	1839	0	101
666	1602	1839	0	102
669	1603	1839	0	101
672	1602	1839	0	102
675	1603	1839	0	101
678	1603	1839	0	101
681	1603	1840	0	101
684	1603	1840	0	101
687	1603	1840	0	102
690	1603	1840	0	101
693	1603	1839	0	101
696	1603	1840	0	102
699	1603	1840	0	102
702	1603	1840	0	102
705	1603	1840	0	102
708	1603	1840	0	102
711	1603	1840	0	102
714	1603	1840	0	102
717	1603	1840	0	102
720	1603	1840	0	101
723	1603	1840	0	101
726	1603	1840	0	101
729	1603	1840	0	101
732	1603	1840	0	102
735	1603	1840	0	101
738	1603	1840	0	101
741	1603	1840	0	101
744	1603	1840	0	101
747	1603	1840	0	102
750	1603	1840	0	101
753	1603	1840	0	101
756	1603	1840	0	101
759	1603	1840	0	101
762	1603	1840	0	101
765	1603	1840	0	102
768	1603	1840	0	103
771	1603	1840	0	101
774	1603	1840	0	102
777	1603	1840	0	102
780	1603	1840	0	103
783	1603	1840	0	103
786	1603	1840	0	103
789	1603	1841	0	104
792	1603	1841	0	104
795	1603	1841	0	104
798	1603	1841	0	104
801	1603	1841	0	105
804	1603	1841	0	105
807	1603	1841	0	104
810	1603	1841	0	105
813	1603	1841	0	105
816	1603	1841	0	104
819	1603	1841	0	104
822	1603	1841	0	105
825	1603	1841	0	105
828	1603	1841	0	105
831	1603	1841	0	105
834	1603	1841	0	105
837	1603	1842	0	106
840	1603	1841	0	105
843	1603	1841	0	105
846	1603	1841	0	105
849	1603	1842	0	106
852	1603	1842	0	106
855	1603	1842	0	106
858	1603	1842	0	105
861	1603	1842	0	106
864	1603	1842	0	106
867	1603	1842	0	107
870	1603	1842	0	107
873	1603	1842	0	107
876	1603	1842	0	107
879	1603	1842	0	106
882	1603	1842	0	107
885	1603	1842	0	106
888	1603	1842	0	106
891	1604	1842	0	107
894	1604	1842	0	106
897	1603	1842	0	107
900	1604	1842	0	106
903	1604	1842	0	107
906	1604	1842	0	106
909	1604	1842	0	106
912	1604	1842	0	106
915	1604	1842	0	106
918	1604	1842	0	107
921	1604	1842	0	107
924	1604	1843	0	107
927	1604	1842	0	107
930	1604	1842	0	107
933	1604	1843	0	107
936	1604	1843	0	107
939	1604	1843	0	107
942	1604	1843	0	107
945	1604	1843	0	108
948	1604	1843	0	107
951	1604	1843	0	107
954	1604	1843	0	107
957	1604	1843	0	107
960	1604	1843	0	107
963	1604	1843	0	107
966	1604	1843	0	107
969	1604	1843	0	106
972	1604	1843	0	106
975	1605	1843	0	106
978	1605	1844	0	107
981	1605	1844	0	107
984	1605	1844	0	106
987	1605	1844	0	105
990	1605	1844	0	105
993	1605	1844	0	106
996	1605	1844	0	106
999	1605	1844	0	106
1002	1605	1844	0	106
1005	1605	1844	0	106
1008	1605	1844	0	105
1011	1605	1844	0	106
1014	1606	1844	0	106
1017	1606	1844	0	106
1020	1605	1844	0	108
1023	1605	1845	0	108
1026	1605	1844	0	108
1029	1605	1844	0	108
1032	1605	1844	0	108
1035	1606	1844	0	109
1038	1606	1845	0	107
1041	1606	1845	0	108
1044	1606	1845	0	107
1047	1606	1845	0	107
1050	1606	1845	0	107
1053	1606	1845	0	107
1056	1606	1845	0	107
1059	1606	1845	0	107
1062	1606	1845	0	107
1065	1606	1845	0	107
1068	1606	1845	0	107
1071	1606	1845	0	107
1074	1606	1845	0	107
1077	1606	1845	0	107
1080	1606	1845	0	106
1083	1606	1845	0	105
1086	1606	1845	0	106
1089	1606	1845	0	106
1092	1606	1845	0	107
1095	1606	1845	0	107
1098	1606	1845	0	108
1101	1606	1845	0	107
1104	1606	1844	0	107
1107	1606	1844	0	108
1110	1606	1845	0	108
1113	1607	1844	0	109
1116	1606	1844	0	109
1119	1607	1844	0	109
1122	1607	1845	0	108
1125	1607	1844	0	108
1128	1607	1844	0	109
1131	1607	1844	0	108
1134	1607	1844	0	108
1137	1607	1844	0	108
1140	1607	1845	0	108
1143	1607	1845	0	107
1146	1607	1845	0	108
1149	1607	1845	0	108
1152	1607	1845	0	107
1155	1607	1845	0	108
1158	1607	1845	0	108
1161	1607	1845	0	107
1164	1607	1845	0	107
1167	1607	1845	0	108
1170	1607	1845	0	108
1173	1607	1845	0	107
1176	1607	1845	0	107
1179	1607	1846	0	108
1182	1607	1846	0	108
1185	1607	1845	0	108
1188	1607	1845	0	107
1191	1607	1845	0	107
1194	1607	1845	0	108
1197	1607	1846	0	108
1200	1607	1846	0	108
1203	1607	1846	0	108
1206	1607	1846	0	108
1209	1607	1846	0	108
1212	1607	1846	0	108
1215	1607	1845	0	109
1218	1607	1845	0	109
1221	1608	1845	0	108
1224	1607	1845	0	109
1227	1607	1845	0	108
1230	1607	1846	0	108
1233	1607	1846	0	108
1236	1607	1846	0	108
1239	1608	1846	0	107
1242	1607	1845	0	108
1245	1607	1845	0	109
1248	1608	1846	0	108
1251	1608	1846	0	107
1254	1607	1846	0	107
1257	1607	1846	0	107
1260	1607	1846	0	107
1263	1607	1846	0	108
1266	1608	1846	0	107
1269	1608	1846	0	107
1272	1608	1846	0	107
1275	1608	1846	0	109
1278	1608	1846	0	109
1281	1608	1846	0	108
1284	1608	1846	0	108
1287	1608	1845	0	109
1290	1608	1845	0	108
1293	1608	1846	0	108
1296	1608	1845	0	108
1299	1608	1845	0	108
1302	1608	1846	0	108
1305	1608	1846	0	109
1308	1608	1846	0	109
1311	1608	1846	0	109
1314	1608	1846	0	108
1317	1608	1846	0	108
1320	1608	1846	0	109
1323	1608	1846	0	111
1326	1608	1846	0	111
1329	1608	1845	0	110
1332	1608	1846	0	111
1335	1608	1845	0	109
1338	1608	1846	0	108
1341	1608	1845	0	106
1344	1608	1845	0	106
1347	1608	1846	0	106
1350	1608	1846	0	108
1353	1608	1846	0	106
1356	1607	1846	0	107
1359	1608	1846	0	107
1362	1608	1847	0	108
1365	1607	1846	0	108
1368	1608	1846	0	109
1371	1608	1847	0	110
1374	1608	1847	0	110
1377	1608	1847	0	110
1380	1608	1847	0	109
1383	1608	1846	0	108
1386	1608	1847	0	108
1389	1608	1847	0	108
1392	1608	1847	0	108
1395	1608	1847	0	108
1398	1608	1847	0	108
1401	1608	1847	0	108
1404	1608	1847	0	108
1407	1608	1846	0	108
1410	1608	1847	0	109
1413	1608	1847	0	109
1416	1608	1847	0	109
1419	1608	1847	0	109
1422	1608	1847	0	109
1425	1608	1847	0	108
1428	1608	1847	0	108
1431	1608	1847	0	107
1434	1608	1847	0	108
1437	1608	1847	0	108
1440	1608	1847	0	107
1443	1608	1847	0	108
1446	1608	1847	0	107
1449	1608	1847	0	108
1452	1608	1847	0	109
1455	1608	1847	0	109
1458	1608	1847	0	109
1461	1608	1847	0	109
1464	1608	1847	0	108
1467	1608	1847	0	108
1470	1608	1847	0	109
1473	1608	1847	0	108
1476	1608	1847	0	109
1479	1608	1847	0	108
1482	1608	1847	0	108
1485	1608	1847	0	108
1488	1608	1847	0	108
1491	1608	1847	0	109
1494	1608	1847	0	107
1497	1608	1847	0	108
1500	1608	1847	0	108
1503	1608	1847	0	108
1506	1608	1847	0	108
1509	1608	1847	0	108
1512	1608	1847	0	108
1515	1608	1847	0	108
1518	1608	1847	0	109
1521	1608	1847	0	108
1524	1608	1847	0	108
1527	1608	1847	0	108
1530	1608	1847	0	108
1533	1608	1847	0	109
1536	1608	1847	0	109
1539	1608	1847	0	108
1542	1608	1847	0	108
1545	1608	1847	0	109
1548	1608	1847	0	108
1551	1608	1847	0	109
1554	1608	1847	0	108
1557	1608	1847	0	109
1560	1608	1847	0	108
1563	1608	1846	0	108
1566	1608	1846	0	108
1569	1608	1847	0	110
1572	1608	1847	0	108
1575	1608	1846	0	109
1578	1608	1843	0	111
1581	1608	1843	0	107
1584	1608	1840	0	100
1587	1608	1839	0	99
1590	1607	1838	0	96
1593	1606	1838	0	93
1596	1605	1838	0	94
1599	1605	1838	0	94
1602	1605	1838	0	95
1605	1605	1837	0	97
1608	1605	1837	0	98
1611	1605	1837	0	99
1614	1605	1836	0	101
1617	1605	1837	0	101
1620	1605	1837	0	100
1623	1605	1837	0	100
1626	1605	1837	0	100
1629	1605	1837	0	100
1632	1605	1837	0	100
1635	1605	1837	0	100
1638	1605	1837	0	100
1641	1605	1837	0	99
1644	1605	1837	0	99
1647	1605	1837	0	100
1650	1605	1837	0	100
1653	1605	1837	0	100
1656	1605	1837	0	100
1659	1605	1837	0	100
1662	1605	1837	0	99
1665	1605	1837	0	100
1668	1605	1837	0	99
1671	1605	1837	0	99
1674	1605	1837	0	100
1677	1605	1837	0	99
1680	1605	1837	0	99
1683	1605	1838	0	99
1686	1605	1838	0	99
1689	1605	1838	0	100
1692	1605	1838	0	99
1695	1605	1838	0	99
1698	1605	1838	0	99
1701	1605	1838	0	99
1704	1605	1838	0	99
1707	1605	1838	0	100
1710	1605	1838	0	100
1713	1605	1838	0	100
1716	1605	1838	0	99
1719	1605	1838	0	99
1722	1605	1838	0	99
1725	1605	1838	0	99
1728	1605	1838	0	99
1731	1605	1838	0	99
1734	1605	1838	0	99
1737	1605	1838	0	100
1740	1605	1838	0	100
1743	1605	1838	0	99
1746	1605	1838	0	99
1749	1605	1838	0	99
1752	1605	1838	0	99
1755	1605	1838	0	100
1758	1605	1838	0	100
1761	1605	1838	0	99
1764	1605	1838	0	98
1767	1605	1838	0	99
1770	1605	1838	0	99
1773	1605	1838	0	99
1776	1605	1838	0	99
1779	1605	1838	0	99
1782	1605	1838	0	99
1785	1605	1838	0	99
1788	1605	1838	0	100
1791	1605	1838	0	99
1794	1605	1838	0	99
1797	1605	1838	0	99
1800	1605	1838	0	99
1803	1605	1838	0	99
1806	1605	1838	0	99
1809	1605	1838	0	98
1812	1605	1838	0	98
1815	1605	1838	0	98
1818	1605	1838	0	98
1821	1605	1838	0	97
1824	1605	1838	0	98
1827	1605	1837	0	97
1830	1605	1837	0	96
1833	1605	1838	0	99
1836	1605	1837	0	98
1839	1605	1837	0	98
1842	1605	1838	0	99
1845	1605	1837	0	100
1848	1605	1837	0	100
1851	1606	1838	0	103
1854	1606	1839	0	102
1857	1606	1838	0	102
1860	1605	1838	0	102
1863	1605	1838	0	100
1866	1605	1837	0	101
1869	1605	1838	0	100
1872	1605	1838	0	101
1875	1605	1838	0	103
1878	1605	1838	0	101
1881	1605	1838	0	100
1884	1605	1838	0	101
1887	1605	1838	0	100
1890	1605	1838	0	101
1893	1605	1837	0	101
1896	1605	1838	0	101
1899	1605	1837	0	99
1902	1605	1837	0	99
1905	1605	1837	0	98
1908	1605	1837	0	100
1911	1605	1837	0	99
1914	1605	1837	0	98
1917	1605	1837	0	99
1920	1605	1837	0	100
1923	1605	1838	0	101
1926	1605	1838	0	101
1929	1605	1838	0	101
1932	1605	1838	0	101
1935	1605	1838	0	100
1938	1605	1837	0	99
1941	1605	1838	0	100
1944	1605	1838	0	101
1947	1605	1838	0	100
1950	1605	1837	0	101
1953	1605	1837	0	99
1956	1605	1837	0	101
1959	1605	1838	0	100
1962	1605	1838	0	101
1965	1605	1837	0	99
1968	1605	1838	0	100
1971	1605	1837	0	101
1974	1605	1837	0	99
1977	1605	1837	0	95
1980	1605	1837	0	98
1983	1605	1837	0	97
1986	1605	1836	0	96
1989	1605	1835	0	98
1992	1605	1837	0	100
1995	1605	1838	0	100
1998	1605	1838	0	102
2001	1605	1837	0	102
2004	1605	1837	0	99
2007	1605	1837	0	99
2010	1605	1838	0	103
2013	1606	1839	0	106
2016	1605	1839	0	105
2019	1605	1839	0	105
2022	1604	1839	0	104
2025	1605	1839	0	106
2028	1605	1839	0	108
2031	1605	1839	0	107
2034	1605	1839	0	107
2037	1605	1839	0	107
2040	1605	1840	0	108
2043	1605	1840	0	108
2046	1605	1840	0	108
2049	1606	1840	0	109
2052	1606	1840	0	109
2055	1605	1840	0	107
2058	1605	1839	0	105
2061	1605	1839	0	104
2064	1605	1839	0	105
2067	1605	1839	0	105
2070	1605	1840	0	104
2073	1605	1840	0	104
2076	1605	1839	0	104
2079	1605	1839	0	103
2082	1605	1839	0	104
2085	1605	1840	0	104
2088	1605	1839	0	104
2091	1605	1839	0	104
2094	1605	1839	0	104
2097	1605	1839	0	104
2100	1605	1840	0	104
2103	1605	1840	0	104
2106	1605	1840	0	104
2109	1605	1840	0	104
2112	1605	1840	0	105
2115	1605	1840	0	105
2118	1605	1840	0	105
2121	1605	1840	0	106
2124	1605	1840	0	105
2127	1605	1840	0	105
2130	1605	1840	0	106
2133	1605	1840	0	106
2136	1605	1840	0	105
2139	1605	1840	0	105
2142	1605	1840	0	105
2145	1605	1840	0	105
2148	1605	1840	0	105
2151	1605	1840	0	106
2154	1605	1841	0	105
2157	1605	1841	0	104
2160	1606	1841	0	104
2163	1606	1841	0	104
2166	1606	1841	0	104
2169	1606	1841	0	104
2172	1606	1841	0	104
2175	1606	1841	0	105
2178	1606	1841	0	105
2181	1606	1841	0	106
2184	1606	1841	0	106
2187	1606	1841	0	106
2190	1606	1841	0	105
2193	1606	1841	0	105
2196	1606	1841	0	106
2199	1606	1841	0	106
2202	1606	1841	0	106
2205	1606	1841	0	106
2208	1606	1841	0	106
2211	1606	1841	0	106
2214	1606	1841	0	106
2217	1606	1841	0	106
2220	1606	1841	0	106
2223	1606	1841	0	106
2226	1606	1841	0	106
2229	1606	1841	0	107
2232	1606	1841	0	107
2235	1606	1841	0	107
2238	1606	1841	0	107
2241	1606	1842	0	107
2244	1606	1841	0	107
2247	1606	1842	0	107
2250	1606	1842	0	107
2253	1606	1842	0	108
2256	1606	1842	0	108
2259	1606	1842	0	108
2262	1606	1842	0	108
2265	1606	1842	0	108
2268	1607	1842	0	108
2271	1607	1843	0	109
2274	1607	1843	0	109
2277	1607	1843	0	109
2280	1607	1843	0	110
2283	1607	1843	0	110
2286	1607	1843	0	110
2289	1607	1843	0	110
2292	1607	1843	0	110
2295	1607	1843	0	110
2298	1607	1843	0	111
2301	1607	1843	0	111
2304	1608	1843	0	112
2307	1608	1844	0	111
2310	1608	1844	0	112
2313	1608	1844	0	112
2316	1608	1844	0	111
2319	1608	1844	0	112
2322	1608	1844	0	112
2325	1608	1844	0	109
2328	1608	1844	0	109
2331	1608	1844	0	109
2334	1608	1844	0	110
2337	1608	1844	0	109
2340	1608	1844	0	109
2343	1608	1844	0	109
2346	1608	1844	0	112
2349	1608	1844	0	111
2352	1608	1844	0	111
2355	1608	1844	0	112
2358	1608	1844	0	112
2361	1608	1844	0	112
2364	1608	1844	0	112
2367	1608	1844	0	113
2370	1608	1844	0	113
2373	1608	1844	0	112
2376	1609	1844	0	112
2379	1609	1844	0	112
2382	1609	1844	0	112
2385	1609	1845	0	112
2388	1609	1844	0	112
2391	1609	1845	0	113
2394	1609	1845	0	112
2397	1609	1844	0	112
2400	1609	1844	0	113
2403	1609	1844	0	114
2406	1609	1845	0	113
2409	1609	1845	0	113
2412	1609	1845	0	114
2415	1609	1844	0	113
2418	1609	1844	0	114
2421	1609	1845	0	113
2424	1609	1844	0	113
2427	1609	1845	0	114
2430	1609	1845	0	114
2433	1609	1845	0	114
2436	1609	1845	0	114
2439	1609	1845	0	114
2442	1609	1845	0	113
2445	1609	1845	0	113
2448	1609	1844	0	114
2451	1609	1844	0	114
2454	1609	1844	0	114
2457	1609	1843	0	113
2460	1609	1842	0	112
2463	1609	1840	0	112
2466	1608	1839	0	113
2469	1608	1838	0	112
2472	1609	1837	0	113
2475	1609	1836	0	116
2478	1609	1836	0	117
2481	1609	1835	0	117
2484	1609	1835	0	120
2487	1609	1835	0	120
2490	1609	1835	0	120
2493	1609	1835	0	119
2496	1609	1835	0	120
2499	1609	1835	0	122
2502	1610	1836	0	122
2505	1611	1836	0	121
2508	1611	1838	0	121
2511	1610	1838	0	120
2514	1610	1839	0	120
2517	1610	1839	0	121
2520	1610	1839	0	121
2523	1610	1840	0	122
2526	1609	1839	0	121
2529	1610	1840	0	121
2532	1610	1840	0	121
2535	1610	1840	0	120
2538	1610	1840	0	120
2541	1610	1840	0	120
2544	1610	1840	0	119
2547	1610	1840	0	119
2550	1610	1840	0	119
2553	1610	1840	0	119
2556	1610	1840	0	119
2559	1610	1840	0	120
2562	1610	1840	0	120
2565	1610	1840	0	119
2568	1610	1840	0	120
2571	1610	1840	0	118
2574	1610	1840	0	118
2577	1610	1840	0	118
2580	1610	1840	0	118
2583	1610	1840	0	118
2586	1610	1840	0	118
2589	1610	1840	0	118
2592	1610	1840	0	118
2595	1610	1840	0	118
2598	1610	1840	0	118
2601	1610	1840	0	118
2604	1610	1840	0	118
2607	1610	1840	0	119
2610	1610	1840	0	118
2613	1610	1840	0	118
2616	1610	1840	0	117
2619	1610	1840	0	117
2622	1610	1840	0	117
2625	1610	1840	0	117
2628	1610	1840	0	117
2631	1610	1840	0	116
2634	1610	1840	0	117
2637	1610	1840	0	116
2640	1610	1840	0	116
2643	1610	1840	0	117
2646	1610	1840	0	118
2649	1610	1840	0	117
2652	1610	1840	0	117
2655	1610	1840	0	117
2658	1610	1840	0	116
2661	1610	1840	0	115
2664	1610	1840	0	116
2667	1610	1840	0	115
2670	1610	1840	0	116
2673	1610	1840	0	116
2676	1610	1840	0	116
2679	1610	1840	0	115
2682	1610	1840	0	116
2685	1610	1840	0	116
2688	1610	1840	0	116
2691	1610	1840	0	116
2694	1610	1840	0	115
2697	1610	1840	0	116
2700	1611	1841	0	115
2703	1610	1841	0	114
2706	1610	1841	0	115
2709	1611	1841	0	115
2712	1611	1841	0	116
2715	1611	1841	0	116
2718	1611	1841	0	116
2721	1610	1841	0	117
2724	1611	1841	0	116
2727	1611	1841	0	117
2730	1611	1841	0	117
2733	1611	1841	0	117
2736	1611	1841	0	116
2739	1611	1841	0	116
2742	1611	1841	0	117
2745	1611	1841	0	117
2748	1611	1841	0	118
2751	1611	1841	0	118
2754	1611	1842	0	117
2757	1611	1842	0	118
2760	1611	1842	0	119
2763	1611	1842	0	118
2766	1611	1842	0	118
2769	1611	1842	0	119
2772	1611	1842	0	119
2775	1611	1842	0	119
2778	1611	1842	0	117
2781	1611	1842	0	118
2784	1611	1842	0	117
2787	1611	1842	0	117
2790	1610	1842	0	117
2793	1610	1842	0	116
2796	1610	1842	0	117
2799	1611	1842	0	117
2802	1611	1842	0	117
2805	1611	1842	0	116
2808	1611	1842	0	116
2811	1611	1842	0	117
2814	1610	1842	0	118
2817	1611	1842	0	118
2820	1611	1842	0	117
2823	1611	1842	0	117
2826	1611	1842	0	117
2829	1611	1842	0	117
2832	1611	1842	0	118
2835	1611	1842	0	118
2838	1611	1842	0	116
2841	1610	1842	0	119
2844	1611	1842	0	120
2847	1611	1842	0	120
2850	1611	1843	0	121
2853	1611	1842	0	120
2856	1611	1842	0	118
2859	1611	1842	0	117
2862	1611	1842	0	117
2865	1611	1842	0	118
2868	1611	1842	0	117
2871	1611	1842	0	119
2874	1611	1842	0	117
2877	1611	1842	0	117
2880	1611	1842	0	115
2883	1611	1842	0	116
2886	1611	1841	0	113
2889	1611	1842	0	114
2892	1611	1842	0	116
2895	1611	1842	0	117
2898	1611	1842	0	117
2901	1611	1841	0	113
2904	1611	1842	0	116
2907	1611	1842	0	117
2910	1611	1842	0	116
2913	1611	1842	0	115
2916	1611	1842	0	116
2919	1611	1842	0	116
2922	1611	1842	0	116
2925	1611	1842	0	116
2928	1611	1842	0	117
2931	1611	1842	0	116
2934	1611	1843	0	118
2937	1611	1843	0	119
2940	1611	1843	0	120
2943	1611	1843	0	120
2946	1611	1843	0	119
2949	1611	1843	0	119
2952	1611	1843	0	118
2955	1611	1843	0	117
2958	1611	1843	0	118
2961	1611	1843	0	118
2964	1611	1843	0	118
2967	1611	1843	0	118
2970	1611	1843	0	119
2973	1611	1843	0	120
2976	1611	1843	0	120
2979	1611	1843	0	120
2982	1611	1843	0	120
2985	1611	1843	0	119
2988	1611	1843	0	121
2991	1611	1843	0	119
2994	1611	1844	0	118
2997	1611	1843	0	119
3000	1611	1843	0	118
3003	1611	1843	0	118
3006	1611	1843	0	120
3009	1611	1843	0	119
3012	1611	1843	0	119
3015	1611	1843	0	119
3018	1611	1843	0	117
3021	1611	1843	0	117
3024	1611	1843	0	118
3027	1611	1843	0	118
3030	1611	1843	0	118
3033	1611	1843	0	118
3036	1611	1843	0	118
3039	1611	1843	0	118
3042	1611	1843	0	118
3045	1611	1843	0	118
3048	1611	1843	0	117
3051	1611	1843	0	117
3054	1611	1843	0	117
3057	1611	1843	0	118
3060	1611	1843	0	118
3063	1611	1843	0	118
3066	1611	1843	0	118
3069	1611	1843	0	118
3072	1611	1843	0	117
3075	1611	1843	0	118
3078	1611	1843	0	117
3081	1611	1843	0	118
3084	1611	1843	0	118
3087	1611	1843	0	118
3090	1611	1842	0	118
3093	1611	1842	0	117
3096	1611	1843	0	118
3099	1611	1842	0	118
3102	1611	1842	0	118
3105	1611	1842	0	117
3108	1610	1841	0	117
3111	1610	1841	0	117
3114	1610	1842	0	117
3117	1610	1842	0	116
3120	1610	1842	0	115
3123	1610	1841	0	116
3126	1610	1841	0	116
3129	1610	1841	0	117
3132	1610	1841	0	116
3135	1610	1841	0	116
3138	1610	1841	0	116
3141	1610	1841	0	116
3144	1611	1842	0	116
3147	1611	1842	0	117
3150	1611	1843	0	117
3153	1611	1842	0	117
3156	1611	1842	0	118
3159	1611	1842	0	119
3162	1611	1842	0	118
3165	1611	1842	0	118
3168	1611	1842	0	118
3171	1611	1842	0	118
3174	1611	1842	0	118
3177	1611	1843	0	118
3180	1611	1842	0	117
3183	1611	1842	0	115
3186	1611	1842	0	116
3189	1611	1843	0	118
3192	1611	1842	0	122
3195	1611	1842	0	120
3198	1611	1842	0	119
3201	1610	1842	0	118
3204	1612	1843	0	121
3207	1611	1843	0	121
3210	1611	1842	0	119
3213	1611	1842	0	118
3216	1611	1842	0	121
3219	1611	1843	0	118
3222	1611	1843	0	119
3225	1611	1843	0	119
3228	1611	1843	0	119
3231	1611	1843	0	121
3234	1611	1843	0	121
3237	1611	1842	0	119
3240	1611	1843	0	117
3243	1611	1842	0	118
3246	1611	1843	0	119
3249	1611	1843	0	119
3252	1611	1843	0	119
3255	1611	1843	0	119
3258	1611	1843	0	118
3261	1611	1843	0	118
3264	1611	1843	0	118
3267	1611	1843	0	119
3270	1611	1842	0	118
3273	1611	1842	0	119
3276	1611	1842	0	119
3279	1611	1842	0	119
3282	1611	1842	0	118
3285	1611	1842	0	118
3288	1611	1842	0	118
3291	1611	1842	0	119
3294	1611	1842	0	118
3297	1611	1842	0	119
3300	1611	1842	0	119
3303	1611	1842	0	119
3306	1611	1842	0	120
3309	1611	1842	0	119
3312	1611	1842	0	119
3315	1611	1842	0	118
3318	1611	1843	0	119
3321	1611	1842	0	119
3324	1611	1842	0	119
3327	1611	1842	0	119
3330	1611	1842	0	119
3333	1611	1842	0	120
3336	1611	1842	0	119
3339	1611	1842	0	119
3342	1611	1842	0	120
3345	1611	1842	0	119
3348	1611	1843	0	118
3351	1611	1843	0	118
3354	1611	1843	0	117
3357	1611	1843	0	118
3360	1611	1843	0	118
3363	1611	1842	0	118
3366	1611	1842	0	118
3369	1611	1842	0	119
3372	1611	1842	0	119
3375	1611	1842	0	117
3378	1611	1843	0	118
3381	1611	1842	0	120
3384	1611	1842	0	121
3387	1611	1842	0	121
3390	1611	1842	0	121
3393	1611	1843	0	120
3396	1611	1843	0	120
3399	1611	1842	0	121
3402	1611	1843	0	120
3405	1611	1843	0	120
3408	1611	1843	0	120
3411	1611	1843	0	120
3414	1611	1843	0	120
3417	1612	1843	0	120
3420	1612	1843	0	119
3423	1612	1843	0	119
3426	1612	1843	0	119
3429	1612	1843	0	119
3432	1612	1843	0	119
3435	1612	1843	0	119
3438	1612	1843	0	119
3441	1612	1843	0	120
3444	1612	1843	0	119
3447	1612	1843	0	119
3450	1612	1843	0	118
3453	1612	1843	0	118
3456	1612	1843	0	118
3459	1612	1843	0	119
3462	1612	1843	0	119
3465	1612	1843	0	118
3468	1612	1843	0	118
3471	1612	1843	0	119
3474	1612	1843	0	118
3477	1612	1843	0	119
3480	1612	1843	0	119
3483	1612	1843	0	119
3486	1612	1843	0	119
3489	1612	1843	0	119
3492	1612	1843	0	119
3495	1612	1843	0	119
3498	1612	1843	0	119
3501	1612	1843	0	119
3504	1612	1843	0	118
3507	1612	1843	0	118
3510	1612	1843	0	119
3513	1612	1843	0	118
3516	1612	1843	0	119
3519	1612	1843	0	118
3522	1612	1843	0	119
3525	1611	1843	0	119
3528	1611	1843	0	119
3531	1612	1843	0	119
3534	1612	1843	0	117
3537	1612	1844	0	118
3540	1612	1844	0	118
3543	1612	1844	0	119
3546	1612	1844	0	119
3549	1612	1843	0	118
3552	1612	1843	0	119
3555	1612	1843	0	118
3558	1612	1843	0	117
3561	1612	1843	0	117
3564	1612	1843	0	117
3567	1612	1844	0	118
3570	1612	1844	0	118
3573	1612	1844	0	119
3576	1612	1844	0	119
3579	1612	1844	0	119
3582	1612	1843	0	118
3585	1612	1843	0	119
3588	1612	1843	0	119
3591	1612	1843	0	119
3594	1612	1843	0	117
3597	1612	1843	0	117
3600	1611	1843	0	118
3603	1611	1843	0	119
3606	1611	1843	0	118
3609	1611	1843	0	119
3612	1612	1843	0	119
3615	1611	1843	0	118
3618	1611	1843	0	118
3621	1612	1843	0	118
3624	1612	1843	0	119
3627	1611	1843	0	119
3630	1612	1843	0	119
3633	1612	1843	0	119
3636	1612	1843	0	120
3639	1612	1843	0	119
3642	1612	1843	0	119
3645	1612	1843	0	119
3648	1612	1843	0	119
3651	1612	1843	0	119
3654	1612	1843	0	119
3657	1612	1843	0	120
3660	1612	1843	0	120
3663	1612	1843	0	119
3666	1612	1843	0	119
3669	1612	1843	0	119
3672	1612	1843	0	120
3675	1612	1843	0	120
3678	1612	1843	0	120
3681	1612	1843	0	120
3684	1612	1843	0	120
3687	1612	1843	0	118
3690	1612	1843	0	119
3693	1611	1843	0	118
3696	1612	1843	0	121
3699	1612	1843	0	119
3702	1611	1843	0	118
3705	1612	1843	0	119
3708	1612	1844	0	118
3711	1612	1843	0	117
3714	1611	1843	0	118
3717	1611	1844	0	117
3720	1611	1844	0	117
3723	1611	1844	0	118
3726	1611	1844	0	118
3729	1611	1844	0	117
3732	1611	1844	0	117
3735	1611	1844	0	117
3738	1611	1844	0	118
3741	1611	1844	0	117
3744	1611	1844	0	118
3747	1611	1844	0	118
3750	1612	1844	0	118
3753	1612	1844	0	118
3756	1612	1844	0	117
3759	1612	1844	0	117
3762	1612	1844	0	118
3765	1612	1844	0	118
3768	1612	1845	0	118
3771	1612	1844	0	118
3774	1612	1845	0	118
3777	1612	1845	0	119
3780	1612	1845	0	119
3783	1612	1845	0	118
3786	1612	1845	0	119
3789	1612	1845	0	118
3792	1612	1845	0	118
3795	1612	1845	0	118
3798	1612	1845	0	118
3801	1612	1845	0	118
3804	1612	1845	0	117
3807	1612	1845	0	118
3810	1612	1845	0	117
3813	1612	1845	0	117
3816	1613	1846	0	117
3819	1612	1845	0	118
3822	1612	1845	0	118
3825	1612	1845	0	116
3828	1612	1846	0	116
3831	1612	1845	0	117
3834	1613	1846	0	120
3837	1613	1845	0	120
3840	1613	1845	0	120
3843	1613	1844	0	119
3846	1613	1845	0	120
3849	1613	1846	0	118
3852	1612	1845	0	118
3855	1612	1845	0	117
3858	1612	1845	0	118
3861	1612	1845	0	117
3864	1612	1845	0	117
3867	1612	1845	0	117
3870	1612	1845	0	116
3873	1612	1845	0	117
3876	1613	1845	0	118
3879	1613	1846	0	118
3882	1613	1846	0	118
3885	1613	1846	0	120
3888	1613	1846	0	120
3891	1613	1846	0	119
3894	1613	1845	0	119
3897	1613	1845	0	120
3900	1613	1845	0	120
3903	1613	1845	0	119
3906	1612	1845	0	121
3909	1612	1845	0	119
3912	1612	1845	0	118
3915	1613	1845	0	118
3918	1613	1845	0	118
3921	1613	1845	0	117
3924	1613	1845	0	117
3927	1613	1845	0	118
3930	1613	1845	0	120
3933	1613	1845	0	120
3936	1613	1845	0	119
3939	1612	1845	0	118
3942	1613	1845	0	119
3945	1613	1845	0	118
3948	1613	1845	0	117
3951	1613	1845	0	117
3954	1613	1845	0	119
3957	1613	1845	0	119
3960	1613	1845	0	118
3963	1613	1845	0	118
3966	1613	1845	0	119
3969	1613	1845	0	118
3972	1613	1845	0	119
3975	1613	1845	0	118
3978	1613	1846	0	119
3981	1613	1846	0	119
3984	1613	1846	0	119
3987	1613	1846	0	119
3990	1613	1846	0	119
3993	1613	1846	0	119
3996	1613	1846	0	118
3999	1613	1845	0	118
4002	1613	1845	0	118
4005	1613	1846	0	118
4008	1613	1846	0	118
4011	1613	1846	0	117
4014	1613	1846	0	117
4017	1613	1846	0	117
4020	1614	1846	0	118
4023	1614	1846	0	118
4026	1615	1849	0	113
4029	1615	1849	0	112
4032	1614	1846	0	115
4035	1613	1846	0	116
4038	1613	1847	0	114
4041	1613	1847	0	113
4044	1613	1846	0	115
4047	1613	1846	0	115
4050	1613	1845	0	116
4053	1613	1846	0	116
4056	1613	1845	0	115
4059	1613	1845	0	116
4062	1613	1845	0	118
4065	1613	1845	0	118
4068	1613	1845	0	116
4071	1613	1845	0	116
4074	1613	1845	0	118
4077	1613	1845	0	118
4080	1613	1845	0	119
4083	1613	1846	0	118
4086	1613	1846	0	118
4089	1613	1845	0	119
4092	1613	1845	0	117
4095	1613	1846	0	117
4098	1613	1845	0	117
4101	1613	1845	0	118
4104	1613	1845	0	117
4107	1613	1845	0	118
4110	1613	1846	0	117
4113	1613	1846	0	118
4116	1613	1846	0	115
4119	1613	1846	0	115
4122	1613	1846	0	115
4125	1613	1846	0	117
4128	1613	1846	0	119
4131	1613	1846	0	120
4134	1613	1846	0	119
4137	1613	1846	0	120
4140	1613	1847	0	118
4143	1613	1847	0	119
4146	1613	1846	0	119
4149	1613	1847	0	117
4152	1613	1847	0	117
4155	1613	1848	0	117
4158	1613	1848	0	119
4161	1613	1847	0	120
4164	1613	1847	0	119
4167	1613	1847	0	120
4170	1613	1847	0	120
4173	1613	1847	0	118
4176	1613	1847	0	117
4179	1613	1847	0	117
4182	1613	1848	0	118
4185	1614	1847	0	118
4188	1614	1847	0	118
4191	1614	1847	0	121
4194	1614	1848	0	120
4197	1614	1848	0	121
4200	1614	1847	0	117
4203	1614	1848	0	117
4206	1614	1848	0	118
4209	1614	1847	0	118
4212	1614	1847	0	118
4215	1614	1847	0	119
4218	1614	1847	0	118
4221	1614	1847	0	118
4224	1614	1847	0	118
4227	1614	1847	0	118
4230	1614	1848	0	118
4233	1614	1847	0	118
4236	1614	1847	0	118
4239	1614	1847	0	118
4242	1614	1848	0	118
4245	1614	1847	0	118
4248	1614	1847	0	118
4251	1614	1848	0	119
4254	1615	1848	0	118
4257	1614	1848	0	119
4260	1615	1848	0	118
4263	1615	1848	0	118
4266	1615	1848	0	119
4269	1615	1848	0	119
4272	1615	1848	0	119
4275	1615	1848	0	118
4278	1615	1848	0	118
4281	1615	1848	0	119
4284	1615	1848	0	119
4287	1615	1848	0	119
4290	1615	1848	0	119
4293	1615	1848	0	120
4296	1615	1848	0	119
4299	1615	1848	0	120
4302	1615	1848	0	119
4305	1615	1849	0	119
4308	1615	1849	0	118
4311	1615	1849	0	118
4314	1615	1849	0	120
4317	1615	1849	0	121
4320	1615	1849	0	120
4323	1615	1849	0	120
4326	1615	1849	0	120
4329	1615	1849	0	119
4332	1615	1849	0	121
4335	1615	1849	0	121
4338	1615	1849	0	120
4341	1615	1849	0	121
4344	1615	1849	0	119
4347	1615	1849	0	119
4350	1615	1849	0	120
4353	1615	1849	0	120
4356	1615	1849	0	120
4359	1615	1849	0	120
4362	1615	1849	0	120
4365	1615	1849	0	120
4368	1616	1849	0	120
4371	1616	1849	0	120
4374	1616	1849	0	120
4377	1616	1849	0	120
4380	1616	1849	0	121
4383	1616	1849	0	120
4386	1616	1849	0	120
4389	1616	1849	0	119
4392	1616	1849	0	119
4395	1616	1849	0	118
4398	1616	1849	0	119
4401	1616	1849	0	119
4404	1616	1849	0	119
4407	1616	1849	0	119
4410	1616	1849	0	120
4413	1616	1849	0	120
4416	1616	1849	0	120
4419	1616	1849	0	121
4422	1616	1848	0	120
4425	1615	1848	0	120
4428	1616	1849	0	122
4431	1615	1849	0	119
4434	1615	1849	0	120
4437	1615	1849	0	119
4440	1615	1849	0	118
4443	1615	1849	0	118
4446	1615	1849	0	119
4449	1615	1849	0	118
4452	1615	1849	0	119
4455	1616	1849	0	121
4458	1616	1850	0	123
4461	1616	1850	0	123
4464	1616	1850	0	120
4467	1616	1850	0	121
4470	1616	1850	0	118
4473	1616	1850	0	118
4476	1616	1851	0	119
4479	1616	1850	0	118
4482	1616	1851	0	119
4485	1616	1851	0	120
4488	1616	1850	0	120
4491	1615	1850	0	120
4494	1615	1850	0	119
4497	1615	1850	0	119
4500	1616	1850	0	121
4503	1616	1851	0	120
4506	1616	1850	0	119
4509	1615	1850	0	121
4512	1615	1850	0	121
4515	1615	1850	0	122
4518	1616	1851	0	122
4521	1616	1851	0	122
4524	1616	1851	0	122
4527	1616	1851	0	122
4530	1616	1851	0	122
4533	1616	1851	0	122
4536	1617	1851	0	122
4539	1617	1851	0	121
4542	1617	1851	0	122
4545	1617	1851	0	120
4548	1617	1851	0	120
4551	1617	1851	0	121
4554	1616	1851	0	120
4557	1616	1851	0	120
4560	1616	1852	0	121
4563	1616	1851	0	121
4566	1616	1851	0	122
4569	1617	1852	0	123
4572	1617	1852	0	122
4575	1617	1852	0	122
4578	1616	1852	0	121
4581	1616	1852	0	122
4584	1616	1852	0	122
4587	1616	1851	0	121
4590	1616	1852	0	121
4593	1616	1852	0	121
4596	1616	1852	0	119
4599	1616	1852	0	120
4602	1616	1852	0	119
4605	1616	1852	0	118
4608	1616	1851	0	120
4611	1616	1851	0	120
4614	1616	1852	0	122
4617	1617	1852	0	121
4620	1617	1852	0	119
4623	1617	1850	0	117
4626	1616	1850	0	117
4629	1616	1850	0	117
4632	1616	1850	0	118
4635	1616	1850	0	120
4638	1616	1850	0	122
4641	1616	1851	0	123
4644	1616	1851	0	124
4647	1617	1852	0	122
4650	1617	1852	0	123
4653	1616	1852	0	126
4656	1616	1851	0	124
4659	1616	1851	0	125
4662	1616	1851	0	126
4665	1616	1851	0	126
4668	1616	1851	0	127
4671	1616	1852	0	126
4674	1617	1852	0	126
4677	1616	1851	0	126
4680	1615	1850	0	127
4683	1615	1850	0	128
4686	1616	1851	0	128
4689	1615	1850	0	129
4692	1615	1850	0	128
4695	1615	1850	0	127
4698	1615	1849	0	127
4701	1615	1849	0	125
4704	1615	1849	0	125
4707	1615	1849	0	126
4710	1615	1849	0	125
4713	1615	1848	0	128
4716	1614	1849	0	126
4719	1614	1849	0	126
4722	1614	1849	0	127
4725	1613	1849	0	126
4728	1613	1848	0	126
4731	1613	1848	0	125
4734	1613	1848	0	125
4737	1612	1848	0	124
4740	1613	1848	0	124
4743	1613	1849	0	123
4746	1613	1848	0	124
4749	1613	1849	0	123
4752	1613	1849	0	124
4755	1613	1849	0	125
4758	1613	1848	0	122
4761	1613	1849	0	122
4764	1613	1848	0	121
4767	1613	1849	0	122
4770	1613	1849	0	121
4773	1613	1849	0	122
4776	1613	1849	0	121
4779	1613	1849	0	120
4782	1613	1849	0	121
4785	1613	1849	0	121
4788	1613	1849	0	121
4791	1613	1849	0	121
4794	1613	1849	0	120
4797	1613	1849	0	120
4800	1614	1850	0	120
4803	1614	1849	0	118
4806	1614	1849	0	119
4809	1614	1849	0	121
4812	1614	1850	0	122
4815	1614	1850	0	122
4818	1613	1849	0	121
4821	1613	1849	0	120
4824	1612	1849	0	120
4827	1612	1850	0	121
4830	1612	1850	0	121
4833	1612	1850	0	122
4836	1612	1850	0	122
4839	1612	1850	0	122
4842	1613	1850	0	122
4845	1613	1850	0	122
4848	1612	1850	0	123
4851	1613	1850	0	124
4854	1614	1851	0	122
4857	1614	1851	0	121
4860	1614	1851	0	121
4863	1613	1851	0	121
4866	1614	1851	0	120
4869	1614	1851	0	120
4872	1614	1852	0	120
4875	1614	1851	0	123
4878	1614	1851	0	123
4881	1614	1851	0	121
4884	1614	1851	0	120
4887	1614	1851	0	120
4890	1614	1851	0	120
4893	1614	1851	0	121
4896	1614	1851	0	122
4899	1614	1851	0	120
4902	1614	1851	0	120
4905	1615	1851	0	119
4908	1614	1851	0	119
4911	1614	1851	0	119
4914	1614	1851	0	118
4917	1614	1851	0	118
4920	1614	1851	0	118
4923	1614	1851	0	117
4926	1614	1851	0	116
4929	1614	1850	0	115
4932	1614	1850	0	114
4935	1614	1851	0	114
4938	1615	1851	0	114
4941	1615	1851	0	115
4944	1615	1851	0	115
4947	1615	1851	0	115
4950	1615	1852	0	115
4953	1615	1851	0	115
4956	1615	1852	0	114
4959	1615	1851	0	113
4962	1615	1852	0	113
4965	1615	1851	0	112
4968	1615	1852	0	112
4971	1615	1851	0	112
4974	1615	1851	0	113
4977	1615	1852	0	113
4980	1615	1852	0	112
4983	1615	1851	0	112
4986	1614	1851	0	113
4989	1615	1851	0	114
4992	1614	1850	0	113
4995	1615	1851	0	114
4998	1615	1851	0	115
5001	1615	1851	0	115
5004	1613	1849	0	118
5007	1614	1851	0	122
5010	1614	1851	0	121
5013	1614	1851	0	119
5016	1614	1852	0	118
5019	1614	1852	0	119
5022	1614	1852	0	119
5025	1614	1852	0	120
5028	1614	1852	0	120
5031	1614	1852	0	121
5034	1614	1852	0	120
5037	1614	1852	0	119
5040	1614	1853	0	118
5043	1614	1853	0	118
5046	1614	1853	0	117
5049	1614	1854	0	118
5052	1615	1854	0	118
5055	1615	1854	0	119
5058	1615	1854	0	120
5061	1615	1854	0	119
5064	1615	1854	0	117
5067	1615	1854	0	118
5070	1615	1854	0	119
5073	1614	1854	0	121
5076	1614	1854	0	123
5079	1615	1854	0	124
5082	1615	1855	0	121
5085	1615	1855	0	122
5088	1615	1855	0	123
5091	1615	1855	0	123
5094	1615	1855	0	122
5097	1615	1855	0	121
5100	1615	1855	0	121
5103	1615	1856	0	122
5106	1615	1856	0	124
5109	1615	1856	0	125
5112	1615	1856	0	125
5115	1615	1856	0	123
5118	1615	1856	0	123
5121	1615	1856	0	123
5124	1615	1856	0	124
5127	1615	1856	0	124
5130	1615	1856	0	123
5133	1615	1857	0	123
5136	1615	1856	0	123
5139	1615	1856	0	123
5142	1615	1856	0	124
5145	1615	1856	0	124
5148	1615	1856	0	124
5151	1615	1857	0	124
5154	1615	1857	0	124
5157	1615	1857	0	125
5160	1615	1856	0	125
5163	1615	1856	0	126
5166	1615	1856	0	125
5169	1615	1857	0	125
5172	1615	1857	0	125
5175	1615	1857	0	124
5178	1615	1857	0	123
5181	1615	1857	0	123
5184	1615	1857	0	123
5187	1615	1857	0	123
5190	1615	1857	0	124
5193	1615	1857	0	125
5196	1614	1857	0	125
5199	1615	1857	0	125
5202	1615	1857	0	125
5205	1615	1857	0	125
5208	1615	1857	0	126
5211	1614	1857	0	127
5214	1614	1857	0	126
5217	1614	1857	0	127
5220	1614	1857	0	126
5223	1614	1857	0	127
5226	1614	1857	0	127
5229	1614	1857	0	127
5232	1614	1857	0	126
5235	1614	1857	0	124
5238	1614	1857	0	125
5241	1614	1857	0	127
5244	1614	1857	0	127
5247	1614	1857	0	128
5250	1614	1857	0	128
5253	1614	1857	0	130
5256	1614	1857	0	129
5259	1614	1857	0	128
5262	1614	1857	0	125
5265	1614	1857	0	125
5268	1614	1858	0	127
5271	1614	1857	0	127
5274	1614	1858	0	126
5277	1614	1857	0	126
5280	1614	1858	0	126
5283	1614	1858	0	125
5286	1614	1857	0	124
5289	1614	1858	0	125
5292	1614	1858	0	125
5295	1614	1858	0	126
5298	1614	1858	0	125
5301	1614	1858	0	124
5304	1614	1858	0	124
5307	1614	1858	0	124
5310	1614	1859	0	124
5313	1614	1858	0	125
5316	1614	1858	0	126
5319	1614	1858	0	125
5322	1614	1858	0	125
5325	1614	1858	0	125
5328	1614	1859	0	126
5331	1614	1859	0	126
5334	1614	1859	0	126
5337	1614	1859	0	126
5340	1614	1859	0	126
5343	1614	1859	0	124
5346	1614	1859	0	122
5349	1614	1859	0	123
5352	1615	1859	0	123
5355	1614	1859	0	124
5358	1614	1859	0	124
5361	1614	1860	0	124
5364	1614	1860	0	123
5367	1614	1859	0	123
5370	1613	1859	0	122
5373	1613	1859	0	118
5376	1612	1859	0	113
5379	1612	1860	0	112
5382	1611	1860	0	115
5385	1611	1860	0	115
5388	1611	1861	0	117
5391	1612	1862	0	119
5394	1612	1862	0	119
5397	1612	1862	0	119
5400	1612	1862	0	120
5403	1612	1862	0	120
5406	1612	1862	0	118
5409	1612	1862	0	118
5412	1612	1862	0	117
5415	1612	1863	0	117
5418	1612	1863	0	117
5421	1612	1863	0	118
5424	1612	1863	0	118
5427	1612	1863	0	118
5430	1612	1863	0	118
5433	1612	1863	0	118
5436	1612	1863	0	118
5439	1612	1863	0	118
5442	1613	1864	0	117
5445	1613	1864	0	117
5448	1613	1864	0	117
5451	1613	1864	0	117
5454	1613	1864	0	117
5457	1613	1864	0	117
5460	1613	1864	0	117
5463	1613	1865	0	117
5466	1613	1865	0	117
5469	1613	1865	0	117
5472	1613	1865	0	118
5475	1613	1864	0	118
5478	1613	1865	0	118
5481	1613	1864	0	118
5484	1613	1864	0	118
5487	1612	1864	0	118
5490	1613	1864	0	118
5493	1613	1864	0	118
5496	1613	1865	0	118
5499	1613	1865	0	118
5502	1613	1865	0	118
5505	1613	1865	0	118
5508	1613	1865	0	118
5511	1613	1865	0	118
5514	1613	1864	0	118
5517	1613	1865	0	118
5520	1613	1865	0	118
5523	1613	1865	0	118
5526	1613	1865	0	118
5529	1613	1865	0	118
5532	1613	1865	0	118
5535	1612	1865	0	118
5538	1613	1865	0	118
5541	1613	1865	0	118
5544	1613	1865	0	118
5547	1613	1865	0	118
5550	1613	1865	0	118
5553	1613	1865	0	118
5556	1612	1865	0	118
5559	1613	1865	0	119
5562	1612	1865	0	118
5565	1613	1865	0	118
5568	1612	1865	0	118
5571	1613	1865	0	118
5574	1613	1865	0	118
5577	1612	1865	0	119
5580	1612	1865	0	118
5583	1612	1865	0	119
5586	1612	1865	0	119
5589	1612	1865	0	119
5592	1612	1865	0	119
5595	1612	1865	0	118
5598	1612	1865	0	118
5601	1612	1865	0	119
5604	1612	1865	0	118
5607	1612	1865	0	119
5610	1612	1865	0	119
5613	1612	1865	0	117
5616	1612	1865	0	117
5619	1612	1865	0	117
5622	1612	1865	0	116
5625	1612	1865	0	117
5628	1612	1866	0	116
5631	1612	1865	0	117
5634	1612	1866	0	116
5637	1612	1865	0	116
5640	1612	1865	0	117
5643	1612	1865	0	118
5646	1612	1865	0	118
5649	1612	1865	0	117
5652	1612	1865	0	118
5655	1612	1865	0	119
5658	1612	1865	0	119
5661	1612	1865	0	119
5664	1613	1866	0	117
5667	1613	1866	0	117
5670	1612	1866	0	118
5673	1613	1866	0	118
5676	1613	1865	0	119
5679	1613	1865	0	119
5682	1612	1866	0	117
5685	1612	1865	0	118
5688	1612	1865	0	117
5691	1612	1865	0	116
5694	1612	1866	0	110
5697	1612	1865	0	116
5700	1612	1865	0	115
5703	1612	1866	0	114
5706	1612	1865	0	118
5709	1612	1865	0	117
5712	1612	1865	0	117
5715	1612	1865	0	114
5718	1612	1865	0	112
5721	1612	1866	0	108
5724	1612	1865	0	112
5727	1612	1865	0	110
5730	1612	1865	0	111
5733	1612	1865	0	113
5736	1612	1865	0	110
5739	1611	1865	0	113
5742	1612	1865	0	111
5745	1612	1865	0	111
5748	1612	1864	0	112
5751	1612	1864	0	115
5754	1612	1864	0	115
5757	1612	1864	0	116
5760	1612	1864	0	115
5763	1612	1864	0	114
5766	1612	1864	0	116
5769	1612	1864	0	114
5772	1612	1865	0	115
5775	1612	1865	0	115
5778	1612	1865	0	113
5781	1612	1865	0	114
5784	1612	1865	0	114
5787	1612	1865	0	114
5790	1612	1865	0	116
5793	1612	1864	0	115
5796	1612	1865	0	113
5799	1612	1864	0	115
5802	1612	1864	0	115
5805	1612	1863	0	116
5808	1612	1863	0	116
5811	1612	1863	0	114
5814	1612	1864	0	112
5817	1612	1864	0	112
5820	1612	1864	0	113
5823	1612	1864	0	113
5826	1612	1863	0	111
5829	1613	1864	0	112
5832	1613	1864	0	114
5835	1613	1864	0	114
5838	1613	1864	0	113
5841	1613	1864	0	113
5844	1613	1864	0	114
5847	1612	1864	0	116
5850	1612	1864	0	116
5853	1612	1864	0	116
5856	1612	1864	0	117
5859	1612	1863	0	117
5862	1612	1863	0	114
5865	1612	1864	0	116
5868	1612	1864	0	115
5871	1612	1864	0	115
5874	1612	1864	0	117
5877	1612	1863	0	114
5880	1613	1863	0	113
5883	1613	1863	0	112
5886	1612	1864	0	109
5889	1613	1864	0	109
5892	1613	1864	0	111
5895	1612	1863	0	114
5898	1612	1864	0	113
5901	1612	1863	0	112
5904	1612	1863	0	110
5907	1612	1863	0	110
5910	1612	1864	0	110
5913	1612	1864	0	109
5916	1612	1863	0	108
5919	1612	1863	0	111
5922	1612	1864	0	112
5925	1612	1864	0	112
5928	1613	1864	0	109
5931	1613	1864	0	112
5934	1613	1865	0	110
5937	1612	1864	0	112
5940	1613	1865	0	112
5943	1613	1865	0	111
5946	1613	1865	0	111
5949	1613	1865	0	110
5952	1613	1864	0	111
5955	1613	1863	0	112
5958	1612	1863	0	113
5961	1612	1863	0	113
5964	1612	1863	0	111
5967	1613	1864	0	109
5970	1613	1865	0	109
5973	1613	1864	0	110
5976	1613	1865	0	111
5979	1613	1865	0	112
5982	1613	1865	0	111
5985	1613	1865	0	110
5988	1613	1865	0	111
5991	1612	1864	0	111
5994	1612	1865	0	109
5997	1612	1865	0	108
[truncated: 999 more rows]
