# Supplementary material for: Markerless tracking of an entire honey bee colony
Source: Nat Commun. 2021 Mar 19;12:1733. doi: 10.1038/s41467-021-21769-1 (PMC7979864; doi:10.1038/s41467-021-21769-1)
Supplement: Supplementary file 4 — Description of Additional Supplementary Files [file 41467_2021_21769_MOESM4_ESM.zip › raw_source/fig_5_sup_fig_21_22/S1_trajectories/000292.txt]

0	1028	2320	0	8
3	1027	2321	0	9
6	1027	2321	0	9
9	1027	2321	0	8
12	1027	2321	0	8
15	1027	2321	0	9
18	1027	2321	0	8
21	1027	2321	0	8
24	1027	2321	0	8
27	1027	2321	0	8
30	1027	2321	0	7
33	1027	2321	0	8
36	1027	2321	0	7
39	1027	2321	0	6
42	1027	2321	0	7
45	1027	2321	0	8
48	1027	2321	0	6
51	1027	2321	0	6
54	1027	2321	0	7
57	1028	2321	0	7
60	1028	2321	0	9
63	1028	2321	0	8
66	1028	2321	0	7
69	1028	2321	0	7
72	1028	2321	0	7
75	1028	2321	0	6
78	1028	2322	0	6
81	1028	2321	0	7
84	1028	2321	0	5
87	1028	2322	0	5
90	1028	2321	0	5
93	1028	2321	0	4
96	1028	2321	0	5
99	1028	2321	0	6
102	1029	2321	0	7
105	1029	2321	0	6
108	1029	2322	0	6
111	1028	2322	0	6
114	1029	2322	0	6
117	1029	2322	0	8
120	1028	2322	0	5
123	1028	2322	0	5
126	1028	2322	0	4
129	1028	2322	0	5
132	1028	2322	0	5
135	1028	2322	0	4
138	1028	2323	0	2
141	1028	2323	0	3
144	1028	2323	0	4
147	1028	2323	0	4
150	1028	2323	0	3
153	1028	2323	0	3
156	1028	2323	0	2
159	1027	2323	0	1
162	1027	2323	0	0
165	1027	2324	0	359
168	1027	2323	0	359
171	1027	2323	0	358
174	1027	2323	0	357
177	1027	2323	0	357
180	1027	2324	0	357
183	1027	2324	0	356
186	1027	2324	0	358
189	1026	2325	0	357
192	1026	2325	0	354
195	1025	2323	0	354
198	1025	2322	0	356
201	1026	2322	0	357
204	1026	2322	0	358
207	1026	2322	0	359
210	1026	2322	0	356
213	1026	2323	0	356
216	1027	2323	0	356
219	1027	2323	0	355
222	1027	2323	0	355
225	1026	2323	0	355
228	1026	2323	0	354
231	1026	2323	0	354
234	1026	2323	0	355
237	1027	2323	0	356
240	1027	2323	0	356
243	1027	2323	0	356
246	1027	2323	0	356
249	1027	2323	0	357
252	1027	2323	0	356
255	1027	2323	0	356
258	1027	2323	0	356
261	1027	2323	0	356
264	1027	2323	0	356
267	1027	2322	0	359
270	1027	2322	0	1
273	1027	2322	0	2
276	1027	2322	0	2
279	1027	2322	0	2
282	1027	2322	0	0
285	1028	2322	0	1
288	1028	2323	0	358
291	1027	2323	0	358
294	1027	2323	0	356
297	1027	2323	0	356
300	1027	2324	0	354
303	1027	2324	0	354
306	1027	2324	0	355
309	1027	2323	0	355
312	1027	2323	0	358
315	1027	2323	0	0
318	1027	2322	0	0
321	1027	2322	0	1
324	1027	2323	0	1
327	1027	2322	0	1
330	1027	2322	0	3
333	1027	2322	0	3
336	1027	2322	0	3
339	1027	2322	0	2
342	1027	2322	0	3
345	1027	2322	0	3
348	1027	2322	0	3
351	1026	2321	0	4
354	1026	2320	0	6
357	1026	2319	0	5
360	1025	2318	0	6
363	1024	2319	0	4
366	1025	2320	0	4
369	1025	2319	0	3
372	1026	2319	0	3
375	1025	2319	0	3
378	1025	2319	0	3
381	1025	2319	0	2
384	1025	2319	0	4
387	1025	2319	0	4
390	1025	2319	0	4
393	1025	2320	0	3
396	1025	2320	0	2
399	1025	2320	0	3
402	1026	2320	0	2
405	1026	2320	0	3
408	1026	2320	0	2
411	1025	2320	0	2
414	1025	2320	0	4
417	1025	2320	0	5
420	1025	2319	0	6
423	1025	2319	0	6
426	1025	2320	0	6
429	1025	2320	0	6
432	1025	2320	0	6
435	1025	2319	0	7
438	1025	2319	0	8
441	1025	2319	0	7
444	1024	2319	0	8
447	1024	2319	0	7
450	1024	2320	0	9
453	1024	2319	0	11
456	1024	2320	0	7
459	1025	2320	0	5
462	1025	2321	0	4
465	1024	2321	0	1
468	1023	2322	0	1
471	1023	2322	0	1
474	1024	2322	0	2
477	1024	2322	0	1
480	1024	2323	0	359
483	1024	2323	0	0
486	1025	2323	0	0
489	1025	2323	0	0
492	1025	2323	0	0
495	1025	2323	0	0
498	1025	2323	0	1
501	1026	2323	0	0
504	1026	2323	0	1
507	1026	2323	0	1
510	1027	2323	0	2
513	1027	2323	0	2
516	1027	2323	0	1
519	1027	2323	0	4
522	1027	2323	0	4
525	1027	2323	0	1
528	1027	2323	0	1
531	1027	2323	0	1
534	1027	2323	0	1
537	1028	2323	0	3
540	1028	2323	0	3
543	1027	2323	0	2
546	1028	2323	0	2
549	1028	2323	0	3
552	1027	2323	0	3
555	1027	2323	0	2
558	1027	2323	0	2
561	1029	2324	0	5
564	1030	2325	0	5
567	1031	2325	0	8
570	1033	2326	0	11
573	1032	2328	0	13
576	1033	2331	0	15
579	1034	2331	0	14
582	1034	2332	0	12
585	1035	2332	0	12
588	1036	2332	0	13
591	1036	2332	0	12
594	1036	2331	0	15
597	1037	2331	0	14
600	1037	2331	0	12
603	1037	2331	0	13
606	1037	2332	0	12
609	1038	2331	0	12
612	1038	2331	0	15
615	1038	2332	0	11
618	1038	2333	0	13
621	1038	2332	0	15
624	1038	2331	0	10
627	1039	2330	0	9
630	1039	2331	0	9
633	1040	2330	0	8
636	1038	2329	0	11
639	1039	2326	0	12
642	1040	2324	0	11
645	1041	2323	0	10
648	1042	2322	0	13
651	1043	2322	0	14
654	1043	2322	0	14
657	1043	2322	0	17
660	1043	2321	0	19
663	1043	2321	0	17
666	1044	2321	0	16
669	1043	2321	0	13
672	1043	2320	0	13
675	1043	2320	0	12
678	1044	2320	0	14
681	1043	2320	0	17
684	1044	2319	0	15
687	1044	2319	0	16
690	1044	2319	0	15
693	1044	2319	0	16
696	1044	2319	0	17
699	1044	2319	0	19
702	1044	2318	0	17
705	1044	2318	0	13
708	1044	2318	0	16
711	1044	2318	0	16
714	1045	2318	0	16
717	1045	2318	0	14
720	1045	2318	0	18
723	1044	2318	0	19
726	1044	2318	0	19
729	1044	2318	0	22
732	1044	2318	0	22
735	1044	2318	0	22
738	1044	2318	0	20
741	1044	2318	0	19
744	1044	2318	0	19
747	1044	2318	0	19
750	1044	2318	0	18
753	1044	2318	0	19
756	1045	2318	0	18
759	1045	2317	0	19
762	1045	2317	0	17
765	1045	2317	0	18
768	1045	2317	0	18
771	1045	2317	0	18
774	1044	2317	0	17
777	1045	2317	0	17
780	1045	2317	0	16
783	1045	2317	0	17
786	1045	2317	0	17
789	1045	2317	0	16
792	1045	2317	0	15
795	1045	2317	0	18
798	1045	2317	0	16
801	1045	2317	0	16
804	1045	2317	0	16
807	1045	2317	0	16
810	1045	2317	0	16
813	1045	2317	0	16
816	1045	2317	0	15
819	1045	2317	0	16
822	1045	2317	0	17
825	1045	2317	0	17
828	1045	2317	0	17
831	1045	2317	0	17
834	1045	2317	0	18
837	1045	2317	0	17
840	1045	2317	0	18
843	1045	2317	0	17
846	1046	2317	0	18
849	1046	2317	0	19
852	1046	2317	0	19
855	1046	2317	0	18
858	1046	2317	0	17
861	1046	2317	0	17
864	1046	2317	0	17
867	1046	2317	0	17
870	1046	2317	0	16
873	1046	2317	0	15
876	1046	2317	0	15
879	1046	2317	0	15
882	1046	2317	0	15
885	1046	2317	0	15
888	1046	2317	0	15
891	1046	2317	0	15
894	1047	2317	0	15
897	1046	2317	0	15
900	1047	2317	0	15
903	1046	2317	0	15
906	1047	2317	0	15
909	1047	2317	0	14
912	1047	2317	0	13
915	1047	2317	0	13
918	1047	2317	0	13
921	1047	2317	0	13
924	1047	2317	0	13
927	1047	2317	0	14
930	1047	2317	0	14
933	1047	2317	0	13
936	1047	2317	0	13
939	1047	2317	0	13
942	1047	2317	0	13
945	1047	2317	0	12
948	1047	2317	0	11
951	1047	2317	0	11
954	1047	2318	0	11
957	1047	2318	0	11
960	1048	2317	0	11
963	1048	2318	0	12
966	1048	2317	0	12
969	1048	2318	0	11
972	1048	2318	0	12
975	1048	2317	0	11
978	1048	2318	0	11
981	1048	2317	0	11
984	1048	2318	0	11
987	1048	2318	0	11
990	1048	2317	0	11
993	1048	2317	0	11
996	1048	2318	0	11
999	1048	2318	0	12
1002	1048	2318	0	11
1005	1048	2318	0	11
1008	1048	2318	0	11
1011	1048	2318	0	12
1014	1048	2318	0	11
1017	1049	2317	0	11
1020	1048	2317	0	12
1023	1049	2317	0	11
1026	1049	2317	0	11
1029	1049	2317	0	10
1032	1049	2317	0	10
1035	1049	2318	0	12
1038	1049	2317	0	11
1041	1050	2317	0	11
1044	1050	2317	0	11
1047	1050	2317	0	12
1050	1050	2317	0	11
1053	1050	2317	0	12
1056	1050	2317	0	12
1059	1050	2317	0	11
1062	1050	2317	0	12
1065	1050	2317	0	12
1068	1050	2317	0	12
1071	1050	2317	0	13
1074	1050	2317	0	12
1077	1051	2317	0	11
1080	1051	2317	0	10
1083	1051	2317	0	11
1086	1051	2317	0	10
1089	1051	2317	0	11
1092	1051	2317	0	11
1095	1051	2317	0	12
1098	1051	2318	0	13
1101	1051	2318	0	14
1104	1051	2318	0	13
1107	1051	2318	0	13
1110	1051	2317	0	12
1113	1051	2317	0	13
1116	1051	2318	0	14
1119	1051	2318	0	13
1122	1051	2318	0	14
1125	1051	2318	0	14
1128	1052	2317	0	13
1131	1052	2317	0	13
1134	1052	2317	0	13
1137	1052	2317	0	13
1140	1052	2317	0	13
1143	1052	2318	0	14
1146	1052	2317	0	15
1149	1052	2317	0	14
1152	1052	2317	0	14
1155	1052	2317	0	11
1158	1052	2317	0	13
1161	1052	2317	0	13
1164	1051	2317	0	14
1167	1052	2318	0	15
1170	1051	2318	0	14
1173	1051	2318	0	13
1176	1052	2318	0	16
1179	1052	2318	0	15
1182	1052	2318	0	16
1185	1052	2318	0	15
1188	1052	2318	0	15
1191	1052	2318	0	16
1194	1052	2318	0	16
1197	1052	2318	0	18
1200	1052	2318	0	18
1203	1052	2318	0	19
1206	1052	2318	0	19
1209	1052	2318	0	22
1212	1052	2318	0	21
1215	1052	2318	0	21
1218	1052	2318	0	20
1221	1052	2318	0	19
1224	1052	2318	0	19
1227	1052	2318	0	19
1230	1052	2318	0	20
1233	1052	2318	0	19
1236	1053	2318	0	20
1239	1053	2318	0	21
1242	1053	2318	0	20
1245	1053	2318	0	20
1248	1053	2318	0	20
1251	1053	2318	0	20
1254	1053	2318	0	20
1257	1052	2318	0	19
1260	1053	2318	0	19
1263	1053	2318	0	19
1266	1053	2318	0	21
1269	1053	2318	0	19
1272	1053	2319	0	19
1275	1053	2319	0	21
1278	1053	2319	0	20
1281	1053	2319	0	21
1284	1053	2319	0	20
1287	1053	2319	0	18
1290	1053	2319	0	20
1293	1053	2319	0	21
1296	1053	2318	0	20
1299	1053	2318	0	21
1302	1053	2318	0	19
1305	1053	2318	0	20
1308	1053	2319	0	22
1311	1053	2319	0	20
1314	1053	2318	0	18
1317	1053	2318	0	19
1320	1053	2318	0	19
1323	1053	2318	0	19
1326	1053	2318	0	19
1329	1053	2318	0	19
1332	1054	2318	0	18
1335	1054	2318	0	18
1338	1054	2318	0	18
1341	1054	2318	0	18
1344	1054	2318	0	19
1347	1054	2318	0	18
1350	1054	2317	0	21
1353	1054	2318	0	20
1356	1054	2318	0	19
1359	1054	2318	0	16
1362	1054	2318	0	17
1365	1054	2318	0	19
1368	1054	2318	0	20
1371	1054	2318	0	19
1374	1054	2318	0	18
1377	1054	2318	0	17
1380	1054	2318	0	15
1383	1054	2318	0	15
1386	1054	2318	0	13
1389	1055	2318	0	12
1392	1054	2318	0	12
1395	1054	2318	0	12
1398	1055	2318	0	10
1401	1055	2318	0	10
1404	1055	2318	0	10
1407	1055	2318	0	10
1410	1055	2318	0	9
1413	1055	2318	0	10
1416	1055	2318	0	9
1419	1055	2318	0	10
1422	1055	2318	0	10
1425	1055	2318	0	9
1428	1055	2318	0	11
1431	1055	2318	0	10
1434	1055	2318	0	10
1437	1055	2318	0	10
1440	1055	2318	0	10
1443	1055	2318	0	11
1446	1055	2317	0	10
1449	1056	2318	0	11
1452	1056	2318	0	10
1455	1056	2318	0	10
1458	1056	2318	0	9
1461	1056	2318	0	9
1464	1056	2318	0	8
1467	1056	2318	0	9
1470	1056	2318	0	10
1473	1056	2318	0	10
1476	1056	2318	0	9
1479	1056	2318	0	10
1482	1056	2318	0	10
1485	1056	2318	0	10
1488	1056	2318	0	9
1491	1056	2318	0	9
1494	1056	2318	0	9
1497	1056	2318	0	10
1500	1056	2318	0	9
1503	1056	2318	0	10
1506	1057	2318	0	10
1509	1057	2318	0	10
1512	1056	2318	0	11
1515	1057	2318	0	11
1518	1057	2318	0	11
1521	1057	2318	0	11
1524	1057	2318	0	11
1527	1057	2318	0	11
1530	1057	2318	0	11
1533	1057	2318	0	11
1536	1057	2318	0	12
1539	1057	2318	0	12
1542	1057	2318	0	12
1545	1057	2318	0	12
1548	1058	2318	0	12
1551	1058	2318	0	11
1554	1058	2318	0	11
1557	1058	2318	0	11
1560	1058	2318	0	11
1563	1058	2317	0	9
1566	1058	2318	0	9
1569	1059	2318	0	10
1572	1059	2318	0	8
1575	1059	2319	0	8
1578	1059	2319	0	8
1581	1059	2319	0	8
1584	1059	2319	0	8
1587	1059	2319	0	8
1590	1059	2319	0	7
1593	1059	2319	0	7
1596	1059	2319	0	8
1599	1059	2319	0	6
1602	1059	2319	0	7
1605	1059	2319	0	6
1608	1059	2319	0	7
1611	1059	2319	0	8
1614	1059	2319	0	7
1617	1059	2319	0	7
1620	1060	2319	0	11
1623	1060	2319	0	12
1626	1060	2319	0	12
1629	1060	2319	0	13
1632	1060	2319	0	12
1635	1060	2319	0	12
1638	1060	2319	0	12
1641	1060	2320	0	11
1644	1060	2320	0	11
1647	1060	2320	0	11
1650	1060	2320	0	12
1653	1060	2320	0	13
1656	1060	2320	0	11
1659	1060	2320	0	12
1662	1060	2320	0	12
1665	1060	2320	0	12
1668	1060	2320	0	12
1671	1060	2320	0	12
1674	1060	2320	0	13
1677	1060	2320	0	13
1680	1060	2320	0	12
1683	1060	2320	0	14
1686	1060	2320	0	14
1689	1060	2320	0	13
1692	1060	2320	0	14
1695	1060	2320	0	14
1698	1060	2320	0	13
1701	1060	2320	0	12
1704	1060	2320	0	13
1707	1060	2320	0	13
1710	1060	2320	0	12
1713	1060	2320	0	13
1716	1060	2320	0	14
1719	1060	2320	0	13
1722	1060	2320	0	13
1725	1060	2320	0	13
1728	1060	2320	0	13
1731	1060	2320	0	13
1734	1060	2320	0	13
1737	1060	2320	0	14
1740	1060	2320	0	14
1743	1060	2320	0	13
1746	1060	2320	0	13
1749	1061	2320	0	12
1752	1061	2320	0	13
1755	1061	2320	0	13
1758	1061	2320	0	14
1761	1061	2320	0	14
1764	1061	2320	0	14
1767	1061	2320	0	14
1770	1061	2320	0	14
1773	1061	2320	0	14
1776	1061	2320	0	14
1779	1061	2320	0	15
1782	1061	2320	0	15
1785	1061	2320	0	15
1788	1061	2320	0	15
1791	1061	2320	0	15
1794	1061	2320	0	15
1797	1061	2320	0	15
1800	1061	2320	0	14
1803	1061	2320	0	14
1806	1061	2320	0	14
1809	1061	2320	0	14
1812	1061	2320	0	16
1815	1061	2320	0	15
1818	1061	2320	0	15
1821	1061	2320	0	15
1824	1061	2320	0	14
1827	1061	2320	0	14
1830	1061	2320	0	14
1833	1061	2320	0	14
1836	1062	2320	0	13
1839	1062	2320	0	12
1842	1062	2320	0	13
1845	1062	2320	0	14
1848	1062	2320	0	13
1851	1062	2320	0	14
1854	1062	2320	0	14
1857	1062	2320	0	12
1860	1062	2320	0	12
1863	1062	2320	0	12
1866	1062	2320	0	12
1869	1062	2320	0	12
1872	1062	2320	0	12
1875	1062	2320	0	11
1878	1062	2320	0	11
1881	1063	2320	0	11
1884	1063	2320	0	11
1887	1062	2320	0	11
1890	1062	2320	0	12
1893	1063	2320	0	10
1896	1063	2320	0	10
1899	1063	2320	0	10
1902	1063	2320	0	11
1905	1063	2320	0	11
1908	1063	2320	0	11
1911	1063	2319	0	10
1914	1063	2320	0	11
1917	1063	2320	0	11
1920	1063	2320	0	11
1923	1063	2320	0	10
1926	1063	2320	0	10
1929	1063	2319	0	10
1932	1063	2319	0	11
1935	1063	2319	0	9
1938	1063	2320	0	8
1941	1063	2320	0	8
1944	1063	2320	0	8
1947	1063	2320	0	8
1950	1064	2320	0	9
1953	1064	2320	0	9
1956	1064	2320	0	8
1959	1064	2320	0	9
1962	1064	2320	0	9
1965	1064	2320	0	9
1968	1064	2320	0	8
1971	1064	2320	0	10
1974	1064	2319	0	9
1977	1064	2319	0	9
1980	1064	2320	0	9
1983	1064	2319	0	8
1986	1064	2319	0	8
1989	1064	2319	0	9
1992	1064	2319	0	7
1995	1064	2319	0	7
1998	1064	2319	0	7
2001	1064	2319	0	8
2004	1064	2319	0	8
2007	1064	2319	0	7
2010	1064	2319	0	8
2013	1064	2319	0	8
2016	1065	2319	0	9
2019	1065	2319	0	9
2022	1065	2319	0	10
2025	1065	2319	0	10
2028	1065	2319	0	10
2031	1065	2319	0	9
2034	1065	2319	0	9
2037	1065	2319	0	9
2040	1065	2319	0	9
2043	1065	2319	0	9
2046	1065	2319	0	11
2049	1065	2319	0	10
2052	1066	2319	0	10
2055	1066	2319	0	9
2058	1066	2320	0	11
2061	1066	2320	0	12
2064	1066	2320	0	11
2067	1067	2320	0	11
2070	1067	2320	0	12
2073	1067	2320	0	12
2076	1067	2320	0	12
2079	1067	2320	0	12
2082	1067	2320	0	13
2085	1067	2320	0	13
2088	1067	2320	0	13
2091	1067	2320	0	13
2094	1067	2320	0	13
2097	1067	2320	0	13
2100	1067	2320	0	13
2103	1068	2320	0	12
2106	1068	2320	0	12
2109	1068	2320	0	13
2112	1068	2320	0	13
2115	1068	2320	0	13
2118	1068	2320	0	13
2121	1068	2320	0	13
2124	1068	2320	0	13
2127	1068	2320	0	12
2130	1068	2320	0	12
2133	1068	2320	0	13
2136	1068	2320	0	12
2139	1068	2320	0	13
2142	1068	2320	0	13
2145	1068	2320	0	13
2148	1068	2320	0	14
2151	1068	2320	0	14
2154	1068	2320	0	14
2157	1068	2320	0	15
2160	1068	2320	0	15
2163	1069	2320	0	16
2166	1069	2320	0	16
2169	1069	2320	0	15
2172	1069	2320	0	16
2175	1069	2320	0	16
2178	1069	2320	0	17
2181	1069	2320	0	16
2184	1069	2320	0	16
2187	1069	2320	0	16
2190	1069	2320	0	16
2193	1069	2320	0	16
2196	1069	2320	0	15
2199	1069	2320	0	15
2202	1069	2320	0	15
2205	1069	2320	0	15
2208	1069	2321	0	13
2211	1069	2320	0	15
2214	1069	2321	0	13
2217	1069	2321	0	14
2220	1069	2320	0	14
2223	1069	2320	0	14
2226	1070	2320	0	14
2229	1070	2320	0	16
2232	1070	2320	0	15
2235	1070	2320	0	14
2238	1070	2321	0	14
2241	1070	2321	0	16
2244	1070	2320	0	15
2247	1070	2320	0	15
2250	1070	2320	0	14
2253	1070	2320	0	14
2256	1070	2320	0	13
2259	1070	2320	0	14
2262	1070	2320	0	13
2265	1070	2320	0	13
2268	1070	2320	0	12
2271	1070	2320	0	12
2274	1071	2320	0	13
2277	1071	2320	0	13
2280	1071	2320	0	12
2283	1071	2320	0	13
2286	1071	2320	0	14
2289	1071	2320	0	14
2292	1071	2320	0	14
2295	1071	2320	0	14
2298	1071	2320	0	14
2301	1071	2320	0	13
2304	1071	2320	0	13
2307	1071	2320	0	13
2310	1071	2320	0	14
2313	1072	2320	0	14
2316	1072	2320	0	14
2319	1072	2320	0	14
2322	1072	2320	0	13
2325	1072	2320	0	13
2328	1072	2320	0	13
2331	1072	2320	0	12
2334	1072	2320	0	12
2337	1072	2320	0	12
2340	1072	2320	0	13
2343	1073	2320	0	13
2346	1073	2320	0	12
2349	1073	2320	0	14
2352	1073	2320	0	14
2355	1073	2320	0	16
2358	1073	2320	0	14
2361	1074	2320	0	14
2364	1074	2320	0	14
2367	1074	2320	0	14
2370	1074	2319	0	15
2373	1075	2319	0	18
2376	1074	2319	0	20
2379	1075	2319	0	20
2382	1075	2320	0	20
2385	1075	2319	0	22
2388	1075	2320	0	20
2391	1075	2320	0	16
2394	1075	2320	0	18
2397	1075	2320	0	16
2400	1075	2320	0	15
2403	1075	2320	0	15
2406	1075	2321	0	17
2409	1075	2321	0	17
2412	1075	2321	0	19
2415	1075	2320	0	16
2418	1075	2321	0	15
2421	1075	2321	0	13
2424	1075	2321	0	15
2427	1075	2321	0	16
2430	1075	2322	0	15
2433	1076	2321	0	16
2436	1076	2322	0	13
2439	1076	2321	0	17
2442	1076	2321	0	18
2445	1076	2321	0	16
2448	1076	2322	0	15
2451	1076	2321	0	17
2454	1076	2321	0	21
2457	1076	2320	0	26
2460	1076	2320	0	23
2463	1076	2320	0	24
2466	1076	2320	0	24
2469	1076	2321	0	23
2472	1076	2321	0	19
2475	1076	2321	0	17
2478	1076	2321	0	19
2481	1076	2321	0	19
2484	1076	2321	0	21
2487	1076	2321	0	20
2490	1077	2321	0	21
2493	1076	2321	0	19
2496	1077	2321	0	23
2499	1077	2321	0	22
2502	1077	2321	0	18
2505	1077	2321	0	18
2508	1077	2321	0	19
2511	1077	2321	0	19
2514	1077	2321	0	21
2517	1077	2321	0	22
2520	1077	2321	0	24
2523	1077	2321	0	22
2526	1077	2321	0	23
2529	1077	2321	0	23
2532	1077	2321	0	23
2535	1077	2321	0	22
2538	1077	2321	0	22
2541	1078	2321	0	22
2544	1078	2321	0	23
2547	1078	2321	0	22
2550	1078	2320	0	25
2553	1078	2321	0	25
2556	1078	2321	0	23
2559	1078	2321	0	23
2562	1078	2321	0	23
2565	1078	2321	0	22
2568	1078	2320	0	25
2571	1078	2321	0	20
2595	1080	2321	0	10
2598	1081	2321	0	8
2601	1081	2321	0	10
2604	1081	2321	0	11
2607	1081	2321	0	10
2610	1081	2321	0	10
2613	1081	2321	0	12
2616	1081	2321	0	11
2619	1081	2321	0	11
2622	1081	2321	0	11
2625	1081	2321	0	9
2628	1081	2321	0	10
2631	1081	2321	0	9
2634	1081	2321	0	11
2637	1081	2320	0	11
2640	1081	2320	0	14
2643	1081	2320	0	13
2646	1082	2320	0	12
2649	1082	2320	0	12
2652	1082	2320	0	12
2655	1082	2320	0	10
2658	1082	2320	0	10
2661	1082	2320	0	11
2664	1082	2320	0	10
2667	1082	2320	0	11
2670	1082	2320	0	11
2673	1082	2320	0	9
2676	1082	2320	0	9
2679	1082	2320	0	10
2682	1082	2320	0	10
2685	1082	2320	0	12
2688	1082	2320	0	10
2691	1082	2321	0	8
2694	1082	2321	0	8
2697	1082	2321	0	8
2700	1082	2321	0	8
2703	1082	2320	0	11
2706	1082	2320	0	12
2709	1082	2320	0	11
2712	1082	2320	0	11
2715	1082	2320	0	13
2718	1082	2320	0	13
2721	1082	2320	0	14
2724	1082	2320	0	13
2727	1082	2320	0	12
2730	1082	2320	0	13
2733	1082	2320	0	13
2736	1082	2321	0	14
2739	1083	2320	0	15
2742	1082	2320	0	15
2745	1083	2321	0	15
2748	1083	2321	0	13
2751	1083	2321	0	15
2754	1083	2321	0	15
2757	1083	2321	0	14
2760	1083	2321	0	15
2763	1083	2321	0	16
2766	1083	2321	0	16
2769	1083	2321	0	16
2772	1083	2321	0	18
2775	1083	2321	0	18
2778	1083	2321	0	15
2781	1083	2321	0	14
2784	1083	2321	0	17
2787	1083	2321	0	11
2790	1083	2322	0	11
2793	1083	2322	0	11
2796	1083	2322	0	12
2799	1083	2322	0	13
2802	1083	2322	0	14
2805	1083	2322	0	14
2808	1083	2322	0	15
2811	1083	2322	0	15
2814	1084	2322	0	15
2817	1084	2322	0	13
2820	1084	2323	0	12
2823	1084	2325	0	3
2826	1084	2326	0	3
2829	1084	2326	0	3
2832	1084	2326	0	1
2835	1084	2326	0	1
2838	1084	2325	0	2
2841	1084	2325	0	3
2844	1084	2325	0	2
2847	1084	2325	0	3
2850	1085	2325	0	3
2853	1084	2325	0	5
2856	1085	2325	0	3
2859	1085	2325	0	5
2862	1085	2325	0	3
2865	1085	2325	0	7
2868	1085	2325	0	6
2871	1085	2325	0	4
2874	1086	2325	0	4
2877	1086	2325	0	3
2880	1086	2325	0	2
2883	1086	2325	0	4
2886	1086	2326	0	2
2889	1086	2327	0	1
2892	1086	2326	0	1
2895	1087	2326	0	359
2898	1087	2326	0	0
2901	1087	2326	0	2
2904	1086	2326	0	4
2907	1086	2326	0	5
2910	1086	2326	0	6
2913	1086	2326	0	7
2916	1087	2325	0	5
2919	1087	2326	0	5
2922	1087	2326	0	5
2925	1087	2326	0	5
2928	1087	2326	0	5
2931	1087	2326	0	4
2934	1087	2325	0	6
2937	1087	2325	0	4
2940	1087	2325	0	3
2943	1088	2327	0	7
2946	1088	2327	0	9
2949	1088	2328	0	10
2952	1088	2327	0	8
2955	1089	2326	0	8
2958	1089	2326	0	8
2961	1089	2325	0	9
2964	1090	2325	0	9
2967	1090	2325	0	8
2970	1090	2324	0	7
2973	1090	2324	0	7
2976	1090	2324	0	7
2979	1090	2324	0	6
2982	1090	2324	0	6
2985	1090	2324	0	5
2988	1090	2324	0	4
2991	1090	2324	0	4
2994	1090	2324	0	7
2997	1090	2324	0	7
3000	1090	2324	0	6
3003	1090	2324	0	6
3006	1090	2324	0	6
3009	1090	2323	0	6
3012	1090	2323	0	6
3015	1090	2323	0	6
3018	1090	2323	0	6
3021	1090	2323	0	6
3024	1090	2323	0	5
3027	1090	2323	0	5
3030	1090	2323	0	5
3033	1090	2323	0	5
3036	1090	2323	0	5
3039	1090	2323	0	5
3042	1090	2323	0	5
3045	1090	2323	0	6
3048	1090	2323	0	5
3051	1090	2323	0	6
3054	1090	2323	0	5
3057	1090	2323	0	6
3060	1090	2323	0	5
3063	1090	2323	0	5
3066	1090	2323	0	5
3069	1090	2323	0	6
3072	1090	2323	0	5
3075	1090	2323	0	5
3078	1090	2323	0	6
3081	1091	2323	0	6
3084	1091	2323	0	6
3087	1091	2323	0	5
3090	1091	2323	0	5
3093	1091	2323	0	7
3096	1091	2323	0	7
3099	1091	2323	0	7
3102	1091	2323	0	7
3105	1091	2323	0	7
3108	1091	2323	0	6
3111	1091	2323	0	7
3114	1091	2323	0	7
3117	1091	2323	0	7
3120	1091	2323	0	6
3123	1091	2323	0	6
3126	1091	2323	0	6
3129	1091	2323	0	6
3132	1091	2323	0	7
3135	1091	2323	0	7
3138	1091	2323	0	8
3141	1091	2323	0	6
3144	1092	2323	0	7
3147	1092	2323	0	7
3150	1092	2323	0	7
3153	1092	2323	0	6
3156	1092	2323	0	6
3159	1092	2323	0	8
3162	1092	2323	0	10
3165	1092	2323	0	9
3168	1092	2323	0	7
3171	1092	2323	0	9
3174	1092	2323	0	8
3177	1092	2323	0	8
3180	1092	2323	0	8
3183	1092	2323	0	9
3186	1092	2323	0	8
3189	1092	2323	0	8
3192	1092	2323	0	8
3195	1092	2323	0	9
3198	1092	2323	0	9
3201	1092	2323	0	9
3204	1092	2323	0	8
3207	1092	2323	0	8
3210	1092	2323	0	9
3213	1092	2323	0	9
3216	1092	2323	0	8
3219	1093	2323	0	9
3222	1093	2322	0	8
3225	1093	2323	0	8
3228	1093	2323	0	9
3231	1093	2323	0	8
3234	1093	2323	0	8
3237	1094	2323	0	9
3240	1094	2323	0	9
3243	1094	2323	0	7
3246	1094	2323	0	8
3249	1094	2322	0	8
3252	1094	2322	0	8
3255	1094	2322	0	8
3258	1094	2322	0	8
3261	1094	2322	0	7
3264	1094	2322	0	8
3267	1095	2322	0	7
3270	1095	2322	0	6
3273	1095	2322	0	6
3276	1095	2322	0	7
3279	1095	2322	0	7
3282	1095	2322	0	6
3285	1095	2322	0	6
3288	1095	2322	0	7
3291	1095	2322	0	10
3294	1095	2322	0	7
3297	1095	2322	0	6
3300	1095	2322	0	8
3303	1095	2322	0	9
3306	1095	2322	0	9
3309	1095	2322	0	9
3312	1095	2322	0	9
3315	1096	2322	0	8
3318	1096	2322	0	8
3321	1096	2322	0	8
3324	1096	2322	0	7
3327	1096	2322	0	7
3330	1096	2322	0	6
3333	1096	2322	0	6
3336	1096	2322	0	5
3339	1096	2322	0	4
3342	1096	2322	0	4
3345	1096	2322	0	4
3348	1096	2322	0	4
3351	1096	2322	0	3
3354	1096	2322	0	4
3357	1096	2322	0	4
3360	1096	2322	0	4
3363	1096	2322	0	4
3366	1096	2322	0	5
3369	1096	2322	0	4
3372	1097	2322	0	4
3375	1096	2322	0	5
3378	1097	2322	0	5
3381	1097	2322	0	4
3384	1097	2322	0	5
3387	1097	2322	0	5
3390	1097	2322	0	5
3393	1097	2322	0	5
3396	1097	2322	0	5
3399	1097	2322	0	4
3402	1097	2322	0	4
3405	1097	2322	0	4
3408	1098	2322	0	3
3411	1098	2322	0	4
3414	1098	2322	0	3
3417	1098	2322	0	4
3420	1098	2322	0	3
3423	1098	2322	0	4
3426	1098	2322	0	4
3429	1098	2322	0	4
3432	1098	2322	0	5
3435	1098	2322	0	6
3438	1098	2322	0	5
3441	1098	2322	0	8
3444	1098	2323	0	4
3447	1099	2323	0	5
3450	1098	2323	0	6
3453	1098	2323	0	5
3456	1099	2323	0	1
3459	1099	2323	0	0
3462	1099	2323	0	0
3465	1098	2323	0	1
3468	1098	2324	0	1
3471	1099	2324	0	2
3474	1099	2324	0	1
3477	1099	2324	0	0
3480	1099	2324	0	2
3483	1099	2324	0	2
3486	1099	2324	0	3
3489	1099	2324	0	6
3492	1099	2324	0	6
3495	1099	2324	0	7
3498	1099	2324	0	7
3501	1099	2324	0	5
3504	1099	2324	0	5
3507	1099	2324	0	4
3510	1099	2324	0	3
3513	1099	2324	0	4
3516	1099	2324	0	3
3519	1100	2324	0	6
3522	1099	2324	0	7
3525	1099	2324	0	8
3528	1099	2324	0	6
3531	1099	2324	0	5
3534	1099	2324	0	6
3537	1099	2324	0	8
3540	1099	2324	0	8
3543	1100	2324	0	9
3546	1100	2324	0	8
3549	1100	2324	0	7
3552	1100	2324	0	9
3555	1100	2324	0	8
3558	1100	2324	0	9
3561	1100	2324	0	9
3564	1100	2324	0	10
3567	1100	2324	0	9
3570	1100	2324	0	8
3573	1100	2324	0	8
3576	1100	2324	0	7
3579	1100	2324	0	6
3582	1100	2324	0	5
3585	1100	2324	0	7
3588	1100	2324	0	7
3591	1100	2324	0	6
3594	1100	2324	0	6
3597	1100	2324	0	4
3600	1100	2324	0	7
3603	1100	2324	0	4
3606	1100	2324	0	4
3609	1100	2324	0	4
3612	1100	2324	0	5
3615	1100	2324	0	4
3618	1100	2324	0	4
3621	1100	2324	0	3
3624	1100	2324	0	4
3627	1100	2324	0	4
3630	1100	2324	0	3
3633	1100	2324	0	4
3636	1101	2323	0	6
3639	1101	2324	0	5
3642	1101	2324	0	7
3645	1101	2324	0	6
3648	1101	2324	0	6
3651	1101	2324	0	6
3654	1101	2324	0	7
3657	1101	2324	0	6
3660	1101	2324	0	7
3663	1101	2323	0	8
3666	1101	2323	0	7
3669	1101	2324	0	5
3672	1101	2324	0	5
3675	1101	2324	0	6
3678	1101	2324	0	5
3681	1101	2324	0	6
3684	1101	2324	0	7
3687	1101	2324	0	5
3690	1101	2324	0	4
3693	1101	2324	0	5
3696	1101	2323	0	6
3699	1101	2323	0	9
3702	1101	2323	0	8
3705	1102	2324	0	6
3708	1101	2324	0	5
3711	1102	2324	0	5
3714	1102	2324	0	7
3717	1102	2324	0	7
3720	1102	2324	0	8
3723	1102	2324	0	8
3726	1102	2324	0	9
3729	1101	2324	0	7
3732	1101	2324	0	7
3735	1101	2324	0	6
3738	1102	2324	0	6
3741	1102	2324	0	6
3744	1102	2324	0	5
3747	1102	2324	0	6
3750	1102	2324	0	6
3753	1102	2324	0	6
3756	1102	2324	0	6
3759	1102	2324	0	5
3762	1102	2324	0	5
3765	1102	2324	0	6
3768	1102	2324	0	5
3771	1102	2323	0	5
3774	1102	2324	0	6
3777	1102	2324	0	6
3780	1102	2324	0	5
3783	1102	2324	0	5
3786	1102	2323	0	6
3789	1102	2324	0	5
3792	1102	2323	0	5
3795	1102	2324	0	5
3798	1102	2324	0	5
3801	1102	2324	0	6
3804	1102	2324	0	5
3807	1102	2324	0	5
3810	1102	2324	0	5
3813	1102	2324	0	5
3816	1102	2324	0	5
3819	1102	2324	0	5
3822	1102	2324	0	5
3825	1102	2324	0	4
3828	1102	2324	0	4
3831	1102	2324	0	5
3834	1102	2324	0	5
3837	1102	2324	0	5
3840	1102	2324	0	5
3843	1102	2324	0	5
3846	1102	2323	0	5
3849	1102	2324	0	4
3852	1102	2324	0	4
3855	1102	2324	0	4
3858	1102	2324	0	4
3861	1102	2324	0	4
3864	1102	2324	0	4
3867	1103	2323	0	5
3870	1103	2324	0	5
3873	1103	2324	0	5
3876	1103	2323	0	5
3879	1103	2324	0	4
3882	1103	2324	0	4
3885	1103	2324	0	4
3888	1103	2323	0	3
3891	1103	2324	0	5
3894	1103	2324	0	4
3897	1103	2323	0	3
3900	1103	2323	0	4
3903	1103	2324	0	4
3906	1103	2323	0	4
3909	1103	2324	0	4
3912	1103	2323	0	4
3915	1103	2323	0	5
3918	1103	2323	0	5
3921	1103	2323	0	6
3924	1103	2323	0	5
3927	1103	2323	0	5
3930	1103	2323	0	5
3933	1103	2323	0	6
3936	1103	2323	0	4
3939	1103	2323	0	4
3942	1104	2323	0	4
3945	1103	2323	0	4
3948	1104	2324	0	4
3951	1104	2324	0	5
3954	1104	2324	0	4
3957	1104	2323	0	4
3960	1104	2324	0	6
3963	1104	2324	0	5
3966	1104	2324	0	4
3969	1104	2324	0	4
3972	1104	2324	0	5
3975	1104	2324	0	1
3978	1104	2324	0	359
3981	1104	2324	0	359
3984	1104	2324	0	358
3987	1104	2324	0	1
3990	1104	2324	0	2
3993	1104	2324	0	0
3996	1104	2324	0	1
3999	1105	2324	0	1
4002	1105	2324	0	2
4005	1105	2324	0	2
4008	1105	2324	0	3
4011	1104	2324	0	2
4014	1104	2324	0	1
4017	1104	2324	0	2
4020	1104	2324	0	3
4023	1104	2324	0	2
4026	1104	2324	0	2
4029	1104	2324	0	4
4032	1104	2324	0	2
4035	1104	2324	0	2
4038	1104	2324	0	3
4041	1104	2324	0	3
4044	1104	2324	0	3
4047	1104	2324	0	4
4050	1104	2324	0	3
4053	1104	2324	0	3
4056	1104	2324	0	3
4059	1105	2324	0	4
4062	1105	2324	0	6
4065	1105	2324	0	4
4068	1105	2324	0	5
4071	1105	2324	0	4
4074	1105	2324	0	6
4077	1105	2324	0	5
4080	1105	2324	0	5
4083	1105	2324	0	6
4086	1105	2324	0	6
4089	1105	2324	0	6
4092	1105	2324	0	6
4095	1105	2324	0	6
4098	1105	2324	0	5
4101	1105	2324	0	5
4104	1105	2324	0	7
4107	1105	2324	0	5
4110	1105	2324	0	7
4113	1105	2324	0	6
4116	1105	2324	0	6
4119	1105	2324	0	6
4122	1105	2324	0	5
4125	1105	2324	0	6
4128	1105	2324	0	4
4131	1105	2324	0	3
4134	1105	2324	0	3
4137	1105	2324	0	4
4140	1105	2324	0	4
4143	1105	2324	0	3
4146	1105	2324	0	4
4149	1105	2324	0	3
4152	1105	2324	0	4
4155	1105	2324	0	4
4158	1105	2324	0	4
4161	1105	2324	0	2
4164	1105	2324	0	4
4167	1105	2324	0	3
4170	1105	2324	0	2
4173	1105	2324	0	2
4176	1105	2324	0	1
4179	1105	2324	0	1
4182	1106	2324	0	2
4185	1105	2324	0	1
4188	1105	2324	0	1
4191	1105	2324	0	3
4194	1105	2324	0	2
4197	1106	2324	0	2
4200	1106	2324	0	4
4203	1106	2324	0	5
4206	1106	2324	0	6
4209	1106	2324	0	6
4212	1106	2324	0	5
4215	1106	2324	0	6
4218	1106	2324	0	6
4221	1106	2324	0	6
4224	1106	2324	0	5
4227	1106	2324	0	2
4230	1106	2324	0	2
4233	1106	2324	0	4
4236	1106	2324	0	2
4239	1106	2323	0	1
4242	1106	2324	0	2
4245	1106	2323	0	4
4248	1106	2323	0	4
4251	1106	2323	0	4
4254	1106	2324	0	4
4257	1106	2324	0	4
4260	1106	2323	0	4
4263	1106	2323	0	5
4266	1106	2324	0	5
4269	1106	2324	0	6
4272	1106	2324	0	4
4275	1106	2323	0	3
4278	1106	2324	0	5
4281	1106	2324	0	6
4284	1106	2324	0	4
4287	1106	2324	0	4
4290	1106	2324	0	6
4293	1106	2324	0	5
4296	1106	2324	0	5
4299	1106	2324	0	6
4302	1106	2324	0	4
4305	1106	2324	0	5
4308	1107	2324	0	4
4311	1107	2324	0	3
4314	1107	2324	0	3
4317	1107	2324	0	3
4320	1107	2324	0	3
4323	1107	2324	0	3
4326	1107	2324	0	3
4329	1107	2324	0	3
4332	1107	2324	0	3
4335	1107	2324	0	4
4338	1107	2324	0	4
4341	1107	2324	0	4
4344	1107	2324	0	5
4347	1107	2324	0	5
4350	1107	2324	0	5
4353	1107	2324	0	6
4356	1107	2324	0	5
4359	1107	2324	0	5
4362	1107	2323	0	3
4365	1107	2323	0	3
4368	1107	2323	0	3
4371	1107	2324	0	2
4374	1107	2323	0	2
4377	1107	2323	0	5
4380	1107	2323	0	3
4383	1107	2323	0	3
4386	1107	2323	0	4
4389	1107	2323	0	4
4392	1107	2323	0	3
4395	1107	2324	0	5
4398	1108	2324	0	5
4401	1107	2323	0	4
4404	1107	2324	0	5
4407	1107	2323	0	6
4410	1107	2323	0	6
4413	1107	2323	0	7
4416	1107	2323	0	6
4419	1107	2323	0	6
4422	1107	2323	0	5
4425	1107	2323	0	6
4428	1107	2323	0	8
4431	1107	2323	0	9
4434	1107	2323	0	9
4437	1107	2323	0	9
4440	1107	2323	0	10
4443	1107	2323	0	8
4446	1107	2323	0	9
4449	1107	2323	0	8
4452	1107	2323	0	9
4455	1107	2323	0	9
4458	1107	2323	0	8
4461	1107	2323	0	8
4464	1107	2323	0	9
4467	1107	2323	0	9
4470	1107	2323	0	8
4473	1107	2323	0	8
4476	1107	2323	0	7
4479	1107	2323	0	7
4482	1107	2323	0	8
4485	1107	2323	0	8
4488	1107	2323	0	8
4491	1108	2323	0	8
4494	1108	2324	0	9
4497	1108	2323	0	8
4500	1108	2323	0	8
4503	1108	2323	0	8
4506	1108	2323	0	8
4509	1108	2323	0	8
4512	1108	2323	0	8
4515	1108	2323	0	6
4518	1108	2323	0	7
4521	1108	2323	0	6
4524	1108	2323	0	7
4527	1108	2323	0	8
4530	1108	2323	0	7
4533	1108	2323	0	8
4536	1108	2323	0	8
4539	1108	2323	0	8
4542	1108	2323	0	8
4545	1108	2323	0	7
4548	1108	2323	0	7
4551	1108	2323	0	7
4554	1108	2323	0	8
4557	1108	2323	0	8
4560	1108	2323	0	8
4563	1108	2323	0	7
4566	1108	2323	0	7
4569	1108	2323	0	8
4572	1108	2323	0	8
4575	1109	2323	0	8
4578	1109	2323	0	9
4581	1109	2323	0	9
4584	1109	2323	0	8
4587	1109	2323	0	9
4590	1109	2323	0	7
4593	1109	2323	0	7
4596	1109	2323	0	8
4599	1109	2323	0	9
4602	1109	2323	0	8
4605	1109	2323	0	9
4608	1109	2323	0	9
4611	1109	2323	0	8
4614	1109	2323	0	7
4617	1109	2323	0	7
4620	1109	2323	0	8
4623	1109	2323	0	6
4626	1109	2323	0	7
4629	1109	2323	0	7
4632	1109	2323	0	7
4635	1109	2323	0	6
4638	1109	2323	0	7
4641	1109	2323	0	5
4644	1110	2323	0	4
4647	1110	2323	0	5
4650	1110	2323	0	5
4653	1110	2323	0	5
4656	1110	2323	0	5
4659	1110	2323	0	5
4662	1110	2323	0	5
4665	1110	2323	0	6
4668	1110	2323	0	5
4671	1110	2323	0	5
4674	1110	2323	0	5
4677	1110	2323	0	5
4680	1110	2323	0	5
4683	1110	2323	0	5
4686	1110	2323	0	6
4689	1110	2323	0	5
4692	1110	2323	0	6
4695	1110	2323	0	6
4698	1110	2323	0	5
4701	1110	2322	0	4
4704	1110	2323	0	5
4707	1110	2322	0	5
4710	1110	2322	0	5
4713	1110	2323	0	5
4716	1110	2323	0	5
4719	1110	2322	0	6
4722	1110	2322	0	6
4725	1110	2322	0	5
4728	1110	2322	0	5
4731	1110	2322	0	5
4734	1110	2322	0	6
4737	1110	2322	0	5
4740	1110	2322	0	5
4743	1110	2322	0	5
4746	1110	2322	0	6
4749	1110	2322	0	6
4752	1110	2322	0	5
4755	1111	2322	0	5
4758	1111	2322	0	5
4761	1111	2322	0	5
4764	1111	2322	0	5
4767	1111	2322	0	5
4770	1111	2322	0	4
4773	1111	2322	0	4
4776	1111	2322	0	5
4779	1111	2322	0	5
4782	1111	2322	0	4
4785	1111	2322	0	5
4788	1111	2322	0	6
4791	1111	2322	0	5
4794	1111	2322	0	6
4797	1111	2322	0	5
4800	1111	2322	0	6
4803	1111	2322	0	6
4806	1111	2322	0	5
4809	1111	2322	0	7
4812	1111	2322	0	7
4815	1111	2322	0	6
4818	1111	2322	0	7
4821	1111	2322	0	6
4824	1111	2322	0	7
4827	1111	2322	0	6
4830	1111	2322	0	7
4833	1111	2322	0	6
4836	1111	2322	0	6
4839	1111	2322	0	7
4842	1111	2322	0	7
4845	1111	2322	0	7
4848	1111	2322	0	6
4851	1111	2322	0	6
4854	1111	2322	0	6
4857	1111	2322	0	7
4860	1111	2322	0	7
4863	1111	2322	0	7
4866	1111	2322	0	6
4869	1111	2322	0	7
4872	1111	2322	0	6
4875	1111	2322	0	6
4878	1111	2322	0	7
4881	1111	2322	0	7
4884	1111	2322	0	5
4887	1111	2322	0	6
4890	1111	2322	0	6
4893	1111	2322	0	6
4896	1111	2322	0	6
4899	1111	2322	0	8
4902	1111	2322	0	7
4905	1111	2322	0	8
4908	1112	2322	0	7
4911	1112	2322	0	6
4914	1112	2322	0	6
4917	1112	2322	0	6
4920	1112	2322	0	6
4923	1112	2322	0	7
4926	1112	2322	0	7
4929	1112	2322	0	7
4932	1112	2322	0	7
4935	1112	2322	0	7
4938	1112	2322	0	6
4941	1112	2322	0	7
4944	1112	2322	0	7
4947	1112	2322	0	6
4950	1112	2322	0	4
4953	1112	2322	0	5
4956	1112	2322	0	6
4959	1112	2322	0	4
4962	1112	2322	0	4
4965	1112	2322	0	6
4968	1112	2322	0	4
4971	1112	2322	0	4
4974	1112	2322	0	6
4977	1112	2322	0	5
4980	1113	2322	0	5
4983	1112	2322	0	5
4986	1113	2322	0	6
4989	1112	2322	0	6
4992	1113	2321	0	8
4995	1113	2322	0	4
4998	1114	2324	0	5
5001	1114	2325	0	7
5004	1114	2326	0	9
5007	1114	2326	0	12
5010	1114	2327	0	13
5013	1114	2327	0	12
5016	1114	2328	0	11
5019	1114	2328	0	16
5022	1113	2328	0	14
5025	1113	2329	0	11
5028	1113	2329	0	15
5031	1112	2329	0	16
5034	1111	2329	0	17
5037	1111	2330	0	14
5040	1111	2329	0	14
5043	1111	2329	0	14
5046	1111	2329	0	16
5049	1111	2329	0	16
5052	1111	2329	0	19
5055	1111	2329	0	19
5058	1112	2328	0	16
5061	1112	2327	0	17
5064	1113	2327	0	18
5067	1113	2326	0	17
5070	1113	2325	0	14
5073	1113	2325	0	13
5076	1113	2325	0	12
5079	1113	2324	0	10
5082	1114	2324	0	8
5085	1114	2324	0	8
5088	1114	2324	0	8
5091	1114	2323	0	7
5094	1114	2323	0	6
5097	1114	2323	0	7
5100	1114	2323	0	7
5103	1114	2323	0	7
5106	1114	2323	0	9
5109	1114	2323	0	8
5112	1114	2323	0	7
5115	1114	2323	0	8
5118	1114	2323	0	8
5121	1114	2323	0	8
5124	1114	2323	0	9
5127	1114	2322	0	9
5130	1115	2322	0	9
5133	1114	2322	0	9
5136	1115	2322	0	9
5139	1115	2322	0	9
5142	1115	2322	0	10
5145	1115	2322	0	10
5148	1115	2322	0	10
5151	1115	2322	0	10
5154	1115	2322	0	9
5157	1115	2322	0	10
5160	1115	2322	0	10
5163	1115	2322	0	10
5166	1115	2322	0	11
5169	1115	2322	0	11
5172	1115	2322	0	11
5175	1115	2322	0	12
5178	1115	2322	0	12
5181	1115	2322	0	13
5184	1115	2322	0	12
5187	1115	2322	0	13
5190	1115	2322	0	13
5193	1115	2322	0	14
5196	1115	2322	0	13
5199	1115	2322	0	14
5202	1115	2322	0	14
5205	1115	2322	0	14
5208	1115	2322	0	14
5211	1115	2322	0	14
5214	1115	2322	0	14
5217	1115	2322	0	14
5220	1115	2322	0	14
5223	1115	2322	0	14
5226	1115	2322	0	14
5229	1115	2322	0	14
5232	1115	2322	0	14
5235	1115	2322	0	14
5238	1115	2322	0	14
5241	1115	2322	0	14
5244	1115	2322	0	14
5247	1115	2322	0	14
5250	1116	2322	0	15
5253	1115	2322	0	14
5256	1116	2322	0	14
5259	1116	2322	0	14
5262	1116	2322	0	14
5265	1116	2322	0	14
5268	1116	2322	0	14
5271	1116	2322	0	14
5274	1116	2322	0	13
5277	1116	2322	0	13
5280	1116	2321	0	13
5283	1116	2321	0	14
5286	1115	2321	0	15
5289	1116	2321	0	14
5292	1116	2321	0	15
5295	1116	2321	0	14
5298	1116	2321	0	14
5301	1116	2321	0	14
5304	1116	2321	0	15
5307	1116	2321	0	15
5310	1116	2321	0	16
5313	1116	2321	0	15
5316	1116	2321	0	15
5319	1116	2321	0	15
5322	1116	2321	0	16
5325	1116	2321	0	15
5328	1116	2321	0	15
5331	1117	2320	0	15
5334	1117	2320	0	17
5337	1117	2320	0	18
5340	1117	2320	0	18
5343	1117	2320	0	18
5346	1117	2320	0	17
5349	1117	2320	0	18
5352	1117	2320	0	18
5355	1118	2320	0	17
5358	1118	2320	0	17
5361	1118	2320	0	17
5364	1118	2320	0	15
5367	1118	2319	0	15
5370	1118	2319	0	16
5373	1118	2319	0	16
5376	1118	2319	0	16
5379	1118	2319	0	15
5382	1118	2319	0	15
5385	1118	2319	0	15
5388	1118	2319	0	15
5391	1118	2319	0	15
5394	1118	2320	0	14
5397	1118	2319	0	14
5400	1118	2319	0	14
5403	1119	2319	0	14
5406	1119	2319	0	14
5409	1119	2319	0	14
5412	1119	2319	0	15
5415	1119	2319	0	14
5418	1119	2319	0	14
5421	1119	2319	0	14
5424	1119	2319	0	14
5427	1119	2319	0	14
5430	1119	2319	0	14
5433	1119	2319	0	14
5436	1119	2319	0	14
5439	1119	2319	0	14
5442	1119	2319	0	14
5445	1119	2319	0	14
5448	1119	2319	0	14
5451	1119	2319	0	14
5454	1119	2319	0	14
5457	1119	2319	0	14
5460	1119	2319	0	14
5463	1119	2319	0	14
5466	1119	2319	0	15
5469	1119	2319	0	14
5472	1119	2319	0	15
5475	1119	2319	0	15
5478	1119	2319	0	15
5481	1119	2319	0	14
5484	1119	2319	0	15
5487	1119	2319	0	14
5490	1119	2320	0	14
5493	1119	2320	0	13
5496	1119	2320	0	14
5499	1119	2320	0	14
5502	1119	2320	0	14
5505	1119	2320	0	13
5508	1119	2320	0	14
5511	1119	2320	0	13
5514	1119	2320	0	14
5517	1119	2320	0	13
5520	1119	2319	0	13
5523	1119	2319	0	14
5526	1119	2319	0	14
5529	1119	2319	0	14
5532	1119	2319	0	14
5535	1119	2320	0	14
5538	1119	2319	0	13
5541	1119	2319	0	13
5544	1119	2319	0	14
5547	1119	2319	0	15
5550	1119	2319	0	16
5553	1119	2319	0	16
5556	1120	2319	0	15
5559	1119	2320	0	19
5562	1119	2320	0	18
5565	1119	2320	0	18
5568	1119	2320	0	18
5571	1119	2320	0	21
5574	1120	2319	0	17
5577	1120	2319	0	15
5580	1121	2319	0	17
5583	1121	2319	0	17
5586	1121	2318	0	15
5589	1121	2318	0	13
5592	1121	2318	0	13
5595	1121	2318	0	15
5598	1122	2318	0	16
5601	1122	2318	0	16
5604	1122	2318	0	16
5607	1122	2317	0	14
5610	1122	2317	0	14
5613	1122	2318	0	16
5616	1122	2318	0	16
5619	1122	2318	0	16
5622	1122	2318	0	16
5625	1122	2317	0	15
5628	1122	2318	0	15
5631	1122	2317	0	14
5634	1123	2318	0	14
5637	1123	2318	0	13
5640	1123	2317	0	11
5643	1123	2317	0	13
5646	1123	2317	0	12
5649	1123	2317	0	13
5652	1123	2317	0	13
5655	1123	2317	0	13
5658	1122	2317	0	14
5661	1122	2317	0	15
5664	1123	2318	0	14
5667	1122	2318	0	16
5670	1122	2318	0	17
5673	1123	2318	0	13
5676	1122	2318	0	14
5679	1122	2317	0	14
5682	1122	2317	0	12
5685	1123	2317	0	11
5688	1122	2318	0	16
5691	1122	2318	0	15
5694	1122	2317	0	11
5697	1122	2317	0	12
5700	1122	2317	0	11
5703	1122	2317	0	11
5706	1122	2317	0	13
5709	1122	2317	0	13
5712	1122	2317	0	13
5715	1122	2317	0	14
5718	1122	2317	0	13
5721	1122	2317	0	14
5724	1122	2317	0	14
5727	1122	2317	0	15
5730	1122	2317	0	14
5733	1122	2317	0	13
5736	1122	2317	0	14
5739	1122	2317	0	13
5742	1122	2317	0	13
5745	1122	2317	0	14
5748	1122	2317	0	14
5751	1122	2317	0	14
5754	1122	2317	0	15
5757	1122	2317	0	14
5760	1122	2317	0	14
5763	1122	2317	0	14
5766	1122	2317	0	14
5769	1122	2317	0	14
5772	1122	2317	0	14
5775	1122	2317	0	15
5778	1122	2317	0	15
5781	1122	2317	0	15
5784	1122	2317	0	15
5787	1122	2317	0	16
5790	1122	2317	0	15
5793	1122	2317	0	16
5796	1122	2317	0	16
5799	1122	2317	0	16
5802	1122	2317	0	16
5805	1122	2318	0	15
5808	1122	2318	0	16
5811	1122	2318	0	15
5814	1122	2318	0	16
5817	1122	2318	0	16
5820	1122	2318	0	15
5823	1122	2318	0	15
5826	1122	2318	0	18
5829	1122	2318	0	16
5832	1122	2318	0	15
5835	1122	2318	0	17
5838	1123	2318	0	15
5841	1123	2318	0	15
5844	1123	2318	0	16
5847	1123	2318	0	15
5850	1122	2318	0	16
5853	1123	2318	0	16
5856	1123	2318	0	16
5859	1123	2318	0	17
5862	1123	2318	0	17
5865	1122	2318	0	17
5868	1123	2318	0	17
5871	1123	2318	0	17
5874	1123	2318	0	17
5877	1123	2318	0	18
5880	1123	2318	0	18
5883	1123	2318	0	17
5886	1123	2318	0	18
5889	1123	2318	0	18
5892	1123	2318	0	18
5895	1123	2318	0	18
5898	1123	2318	0	17
5901	1123	2318	0	16
5904	1123	2318	0	17
5907	1123	2318	0	17
5910	1123	2318	0	17
5913	1123	2318	0	18
5916	1123	2318	0	17
5919	1123	2318	0	18
5922	1123	2318	0	18
5925	1123	2318	0	18
5928	1123	2318	0	18
5931	1123	2318	0	18
5934	1123	2318	0	18
5937	1123	2318	0	17
5940	1123	2318	0	18
5943	1123	2318	0	17
5946	1123	2318	0	17
5949	1123	2318	0	18
5952	1123	2318	0	17
5955	1123	2318	0	18
5958	1123	2318	0	18
5961	1123	2318	0	17
5964	1123	2318	0	17
5967	1123	2318	0	17
5970	1123	2318	0	16
5973	1123	2318	0	17
5976	1123	2318	0	17
5979	1123	2318	0	17
5982	1123	2318	0	17
5985	1123	2318	0	17
5988	1123	2318	0	17
5991	1123	2318	0	18
5994	1123	2318	0	17
5997	1123	2318	0	18
6000	1123	2318	0	19
6003	1123	2318	0	18
6006	1123	2317	0	18
6009	1123	2318	0	19
6012	1124	2317	0	20
6015	1123	2317	0	19
6018	1124	2317	0	18
[truncated: 481 more rows]
