# Supplementary material for: Markerless tracking of an entire honey bee colony
Source: Nat Commun. 2021 Mar 19;12:1733. doi: 10.1038/s41467-021-21769-1 (PMC7979864; doi:10.1038/s41467-021-21769-1)
Supplement: Supplementary file 4 — Description of Additional Supplementary Files [file 41467_2021_21769_MOESM4_ESM.zip › raw_source/fig_5_sup_fig_21_22/S1_trajectories/000047.txt]

0	551	1303	0	5
3	551	1303	0	6
6	550	1303	0	5
9	550	1303	0	5
12	550	1303	0	5
15	551	1303	0	6
18	551	1303	0	7
21	550	1303	0	6
24	550	1303	0	6
27	550	1303	0	7
30	550	1303	0	6
33	550	1303	0	6
36	550	1303	0	5
39	550	1303	0	5
42	550	1303	0	5
45	550	1303	0	6
48	550	1303	0	6
51	550	1303	0	6
54	550	1303	0	6
57	549	1303	0	6
60	550	1303	0	6
63	549	1303	0	5
66	550	1303	0	6
69	550	1303	0	6
72	550	1303	0	6
75	550	1303	0	6
78	550	1303	0	6
81	550	1303	0	5
84	550	1303	0	6
87	550	1303	0	7
90	550	1303	0	7
93	550	1303	0	7
96	550	1303	0	7
99	550	1303	0	7
102	550	1303	0	7
105	550	1303	0	7
108	550	1303	0	7
111	550	1303	0	8
114	550	1303	0	7
117	550	1303	0	8
120	550	1303	0	9
123	551	1303	0	8
126	551	1303	0	9
129	551	1303	0	8
132	550	1303	0	8
135	551	1303	0	8
138	551	1303	0	9
141	551	1303	0	10
144	551	1303	0	10
147	551	1303	0	9
150	551	1303	0	9
153	551	1303	0	10
156	551	1303	0	9
159	551	1303	0	9
162	551	1303	0	9
165	551	1303	0	9
168	551	1303	0	9
171	551	1303	0	9
174	550	1303	0	9
177	550	1303	0	9
180	551	1303	0	9
183	551	1303	0	9
186	551	1303	0	9
189	551	1303	0	9
192	551	1303	0	9
195	551	1303	0	9
198	551	1303	0	9
201	551	1303	0	9
204	551	1303	0	9
207	551	1303	0	9
210	551	1303	0	9
213	551	1303	0	9
216	551	1303	0	9
219	551	1303	0	9
222	551	1303	0	9
225	551	1303	0	9
228	551	1303	0	9
231	551	1303	0	9
234	551	1303	0	9
237	551	1303	0	9
240	551	1303	0	9
243	551	1303	0	9
246	551	1303	0	9
249	551	1303	0	10
252	550	1303	0	9
255	551	1303	0	9
258	551	1303	0	8
261	551	1303	0	8
264	551	1303	0	8
267	551	1303	0	8
270	551	1303	0	8
273	551	1303	0	8
276	551	1303	0	8
279	551	1303	0	9
282	551	1302	0	10
285	551	1302	0	10
288	551	1303	0	9
291	551	1303	0	9
294	551	1303	0	8
297	550	1303	0	8
300	551	1303	0	8
303	551	1303	0	8
306	550	1303	0	8
309	551	1303	0	7
312	550	1303	0	7
315	550	1303	0	7
318	550	1303	0	7
321	550	1303	0	8
324	550	1303	0	7
327	550	1303	0	7
330	550	1303	0	7
333	550	1303	0	6
336	550	1303	0	7
339	550	1303	0	7
342	550	1303	0	7
345	550	1303	0	7
348	550	1303	0	7
351	550	1303	0	7
354	550	1303	0	7
357	550	1303	0	7
360	550	1303	0	7
363	550	1303	0	7
366	550	1303	0	7
369	550	1303	0	8
372	550	1303	0	7
375	550	1303	0	7
378	550	1303	0	7
381	550	1303	0	7
384	550	1303	0	7
387	550	1303	0	8
390	550	1303	0	8
393	550	1303	0	8
396	550	1303	0	7
399	550	1303	0	8
402	550	1303	0	8
405	550	1303	0	8
408	550	1303	0	8
411	550	1303	0	7
414	550	1303	0	7
417	550	1303	0	7
420	550	1303	0	7
423	550	1303	0	8
426	550	1303	0	7
429	550	1303	0	7
432	550	1303	0	7
435	550	1303	0	7
438	550	1303	0	8
441	550	1303	0	7
444	550	1303	0	7
447	550	1303	0	7
450	550	1303	0	9
453	550	1303	0	8
456	550	1303	0	8
459	550	1303	0	8
462	550	1303	0	8
465	550	1303	0	8
468	550	1303	0	7
471	550	1303	0	7
474	550	1303	0	8
477	550	1303	0	7
480	550	1303	0	7
483	550	1303	0	8
486	550	1303	0	7
489	550	1303	0	7
492	550	1303	0	8
495	550	1303	0	8
498	550	1303	0	8
501	550	1303	0	7
504	550	1303	0	8
507	550	1303	0	8
510	550	1303	0	8
513	550	1303	0	8
516	550	1303	0	8
519	550	1303	0	7
522	550	1303	0	8
525	550	1303	0	7
528	550	1303	0	7
531	550	1303	0	7
534	549	1303	0	7
537	550	1303	0	7
540	550	1303	0	7
543	550	1303	0	7
546	550	1303	0	7
549	550	1303	0	7
552	550	1303	0	7
555	550	1303	0	7
558	550	1303	0	7
561	550	1303	0	7
564	550	1303	0	7
567	550	1303	0	7
570	550	1303	0	7
573	550	1303	0	7
576	550	1303	0	7
579	550	1303	0	7
582	550	1303	0	7
585	550	1303	0	7
588	550	1303	0	7
591	550	1303	0	7
594	550	1303	0	8
597	550	1303	0	7
600	550	1303	0	7
603	550	1303	0	7
606	550	1303	0	8
609	550	1303	0	7
612	550	1303	0	7
615	549	1303	0	7
618	550	1303	0	7
621	550	1303	0	7
624	550	1303	0	7
627	550	1303	0	7
630	550	1303	0	7
633	549	1303	0	7
636	550	1303	0	7
639	550	1303	0	7
642	550	1303	0	7
645	550	1303	0	7
648	550	1303	0	7
651	550	1303	0	7
654	550	1303	0	7
657	550	1303	0	7
660	549	1303	0	7
663	549	1303	0	6
666	549	1303	0	6
669	549	1303	0	7
672	550	1303	0	7
675	550	1303	0	7
678	550	1303	0	8
681	549	1303	0	7
684	550	1303	0	7
687	550	1303	0	8
690	550	1303	0	8
693	550	1303	0	8
696	549	1303	0	7
699	549	1303	0	7
702	549	1303	0	7
705	549	1303	0	6
708	549	1303	0	6
711	549	1303	0	7
714	549	1303	0	6
717	549	1303	0	6
720	549	1303	0	6
723	549	1303	0	6
726	549	1303	0	6
729	549	1303	0	6
732	549	1303	0	6
735	549	1303	0	6
738	549	1303	0	6
741	549	1303	0	6
744	549	1303	0	7
747	550	1303	0	7
750	549	1303	0	7
753	550	1303	0	7
756	550	1303	0	7
759	550	1303	0	7
762	550	1303	0	7
765	550	1303	0	7
768	549	1303	0	7
771	549	1303	0	6
774	549	1303	0	7
777	549	1303	0	7
780	549	1303	0	6
783	550	1303	0	6
786	549	1303	0	7
789	549	1303	0	7
792	549	1303	0	7
795	549	1303	0	7
798	549	1303	0	8
801	550	1303	0	7
804	549	1303	0	7
807	549	1303	0	7
810	550	1303	0	7
813	549	1303	0	6
816	549	1303	0	6
819	549	1303	0	5
822	549	1303	0	5
825	549	1303	0	6
828	549	1303	0	6
831	550	1303	0	5
834	549	1303	0	5
837	550	1303	0	3
840	550	1304	0	3
843	549	1303	0	1
846	549	1303	0	2
849	548	1303	0	359
852	548	1303	0	0
855	548	1303	0	0
858	548	1303	0	0
861	548	1303	0	0
864	548	1302	0	0
867	547	1303	0	0
870	547	1302	0	359
873	547	1302	0	359
876	547	1302	0	0
879	547	1302	0	359
882	548	1302	0	0
885	547	1302	0	0
888	548	1302	0	0
891	548	1302	0	359
894	547	1302	0	359
897	547	1302	0	358
900	547	1302	0	358
903	547	1302	0	358
906	547	1302	0	358
909	547	1302	0	359
912	548	1302	0	359
915	548	1302	0	359
918	548	1302	0	0
921	548	1302	0	1
924	547	1302	0	1
927	547	1302	0	2
930	547	1302	0	1
933	548	1302	0	1
936	548	1301	0	1
939	548	1301	0	1
942	548	1301	0	1
945	548	1301	0	1
948	548	1301	0	1
951	548	1301	0	2
954	548	1301	0	1
957	548	1301	0	2
960	548	1301	0	2
963	549	1301	0	2
966	549	1301	0	2
969	549	1301	0	1
972	549	1300	0	2
975	549	1300	0	1
978	549	1300	0	1
981	548	1300	0	1
984	548	1300	0	1
987	548	1300	0	1
990	548	1300	0	1
993	548	1300	0	1
996	548	1300	0	1
999	548	1299	0	1
1002	547	1299	0	1
1005	548	1298	0	2
1008	548	1297	0	2
1011	549	1297	0	3
1014	549	1297	0	4
1017	549	1297	0	2
1020	549	1297	0	2
1023	549	1298	0	0
1026	549	1297	0	0
1029	549	1298	0	0
1032	549	1298	0	0
1035	549	1298	0	359
1038	549	1298	0	358
1041	549	1298	0	0
1044	549	1298	0	1
1047	549	1298	0	1
1050	549	1298	0	0
1053	549	1298	0	0
1056	549	1298	0	0
1059	549	1298	0	0
1062	549	1298	0	1
1065	549	1298	0	0
1068	549	1298	0	1
1071	549	1298	0	0
1074	549	1298	0	0
1077	549	1298	0	1
1080	549	1298	0	1
1083	549	1298	0	1
1086	549	1298	0	2
1089	549	1298	0	2
1092	548	1298	0	3
1095	548	1298	0	2
1098	548	1298	0	2
1101	548	1298	0	3
1104	549	1298	0	3
1107	549	1298	0	3
1110	549	1298	0	1
1113	549	1298	0	1
1116	548	1298	0	2
1119	548	1298	0	2
1122	548	1298	0	2
1125	549	1298	0	2
1128	548	1298	0	2
1131	548	1298	0	3
1134	548	1298	0	3
1137	548	1298	0	3
1140	549	1298	0	2
1143	548	1298	0	1
1146	548	1298	0	1
1149	548	1298	0	1
1152	548	1298	0	1
1155	548	1298	0	2
1158	548	1298	0	2
1161	548	1298	0	2
1164	548	1298	0	0
1167	549	1298	0	1
1170	549	1298	0	2
1173	548	1298	0	1
1176	548	1298	0	1
1179	548	1298	0	1
1182	548	1298	0	1
1185	548	1298	0	1
1188	548	1298	0	1
1191	548	1298	0	1
1194	548	1298	0	2
1197	549	1298	0	1
1200	548	1298	0	2
1203	549	1298	0	1
1206	548	1298	0	2
1209	549	1298	0	1
1212	549	1298	0	1
1215	548	1298	0	1
1218	548	1298	0	0
1221	548	1298	0	2
1224	548	1298	0	1
1227	548	1298	0	2
1230	548	1298	0	2
1233	548	1298	0	2
1236	548	1298	0	2
1239	548	1298	0	3
1242	548	1298	0	2
1245	548	1298	0	0
1248	548	1298	0	0
1251	548	1298	0	359
1254	548	1298	0	358
1257	547	1298	0	358
1260	547	1298	0	358
1263	548	1299	0	0
1266	548	1299	0	359
1269	547	1299	0	359
1272	547	1299	0	357
1275	547	1299	0	357
1278	547	1299	0	357
1281	547	1299	0	357
1284	547	1299	0	355
1287	547	1299	0	355
1290	547	1299	0	355
1293	547	1299	0	356
1296	547	1299	0	357
1299	546	1299	0	357
1302	546	1299	0	357
1305	547	1299	0	357
1308	546	1299	0	357
1311	546	1299	0	356
1314	546	1299	0	356
1317	546	1299	0	356
1320	546	1299	0	356
1323	546	1299	0	356
1326	546	1299	0	357
1329	546	1299	0	357
1332	546	1299	0	357
1335	546	1299	0	356
1338	546	1299	0	357
1341	546	1299	0	357
1344	546	1299	0	357
1347	546	1299	0	356
1350	546	1299	0	356
1353	546	1300	0	357
1356	546	1299	0	357
1359	546	1299	0	357
1362	546	1299	0	357
1365	546	1299	0	357
1368	546	1300	0	357
1371	546	1299	0	357
1374	546	1300	0	358
1377	546	1299	0	357
1380	546	1299	0	357
1383	546	1299	0	357
1386	546	1299	0	357
1389	546	1299	0	357
1392	546	1299	0	357
1395	546	1299	0	357
1398	546	1299	0	357
1401	546	1299	0	357
1404	546	1299	0	357
1407	546	1299	0	357
1410	546	1299	0	358
1413	546	1299	0	357
1416	546	1299	0	357
1419	546	1299	0	357
1422	546	1300	0	357
1425	546	1300	0	356
1428	546	1300	0	357
1431	547	1300	0	356
1434	546	1300	0	357
1437	547	1300	0	356
1440	546	1299	0	357
1443	547	1299	0	357
1446	546	1299	0	357
1449	547	1299	0	357
1452	546	1299	0	357
1455	546	1299	0	358
1458	547	1299	0	358
1461	547	1299	0	359
1464	547	1299	0	359
1467	547	1299	0	359
1470	547	1299	0	359
1473	548	1299	0	359
1476	548	1299	0	0
1479	547	1299	0	359
1482	548	1299	0	358
1485	548	1299	0	358
1488	547	1300	0	358
1491	548	1300	0	358
1494	548	1300	0	358
1497	548	1300	0	357
1500	548	1299	0	358
1503	548	1299	0	358
1506	548	1299	0	358
1509	548	1299	0	358
1512	548	1299	0	358
1515	547	1299	0	358
1518	547	1299	0	358
1521	547	1299	0	358
1524	547	1299	0	358
1527	547	1299	0	357
1530	547	1300	0	357
1533	547	1299	0	357
1536	547	1299	0	358
1539	547	1299	0	357
1542	547	1299	0	358
1545	547	1299	0	358
1548	547	1299	0	358
1551	547	1299	0	358
1554	547	1299	0	358
1557	547	1300	0	357
1560	547	1299	0	358
1563	547	1300	0	358
1566	547	1299	0	358
1569	547	1300	0	358
1572	547	1299	0	358
1575	547	1300	0	358
1578	547	1300	0	358
1581	547	1300	0	358
1584	547	1300	0	358
1587	547	1299	0	359
1590	547	1300	0	359
1593	547	1300	0	359
1596	547	1300	0	359
1599	547	1299	0	358
1602	547	1300	0	359
1605	547	1299	0	359
1608	547	1300	0	359
1611	547	1299	0	359
1614	547	1299	0	359
1617	547	1300	0	359
1620	547	1300	0	0
1623	547	1300	0	0
1626	547	1299	0	359
1629	547	1299	0	0
1632	547	1299	0	0
1635	547	1300	0	0
1638	547	1299	0	359
1641	547	1300	0	359
1644	547	1300	0	359
1647	547	1300	0	359
1650	547	1300	0	359
1653	547	1300	0	0
1656	547	1300	0	359
1659	547	1300	0	0
1662	547	1300	0	0
1665	547	1300	0	359
1668	547	1300	0	359
1671	547	1300	0	359
1674	547	1300	0	359
1677	547	1300	0	359
1680	547	1300	0	358
1683	547	1300	0	358
1686	547	1300	0	358
1689	547	1300	0	358
1692	547	1300	0	358
1695	547	1300	0	358
1698	547	1300	0	358
1701	547	1300	0	358
1704	547	1300	0	358
1707	547	1300	0	358
1710	547	1300	0	359
1713	547	1300	0	358
1716	547	1300	0	359
1719	547	1300	0	358
1722	547	1300	0	359
1725	547	1300	0	359
1728	547	1300	0	359
1731	547	1300	0	359
1734	547	1300	0	359
1737	547	1300	0	0
1740	547	1300	0	0
1743	547	1300	0	0
1746	547	1300	0	359
1749	547	1300	0	0
1752	547	1300	0	0
1755	547	1300	0	0
1758	547	1300	0	1
1761	547	1300	0	1
1764	547	1300	0	0
1767	547	1300	0	0
1770	547	1300	0	359
1773	547	1300	0	359
1776	547	1300	0	359
1779	547	1300	0	0
1782	547	1300	0	0
1785	547	1300	0	0
1788	547	1300	0	359
1791	547	1300	0	0
1794	547	1300	0	0
1797	547	1300	0	0
1800	547	1300	0	0
1803	547	1300	0	0
1806	547	1300	0	0
1809	547	1300	0	1
1812	547	1300	0	0
1815	547	1300	0	0
1818	547	1300	0	0
1821	547	1300	0	0
1824	547	1300	0	0
1827	547	1300	0	0
1830	547	1300	0	1
1833	547	1300	0	1
1836	547	1300	0	0
1839	547	1300	0	1
1842	547	1300	0	0
1845	547	1300	0	0
1848	547	1300	0	0
1851	547	1300	0	1
1854	547	1300	0	0
1857	547	1300	0	0
1860	547	1300	0	0
1863	547	1300	0	0
1866	547	1300	0	359
1869	547	1300	0	0
1872	547	1300	0	0
1875	547	1300	0	0
1878	547	1300	0	0
1881	547	1300	0	0
1884	547	1300	0	0
1887	547	1300	0	359
1890	547	1300	0	359
1893	547	1300	0	359
1896	547	1300	0	359
1899	547	1300	0	359
1902	547	1300	0	0
1905	547	1300	0	0
1908	547	1300	0	359
1911	547	1300	0	359
1914	547	1300	0	0
1917	547	1300	0	0
1920	547	1300	0	0
1923	547	1300	0	359
1926	547	1300	0	0
1929	547	1300	0	359
1932	547	1300	0	359
1935	547	1300	0	359
1938	547	1300	0	359
1941	547	1300	0	359
1944	547	1300	0	359
1947	547	1300	0	359
1950	547	1300	0	359
1953	547	1300	0	0
1956	547	1300	0	359
1959	547	1300	0	359
1962	547	1300	0	359
1965	547	1300	0	359
1968	547	1300	0	359
1971	547	1300	0	0
1974	547	1300	0	0
1977	547	1300	0	0
1980	547	1300	0	359
1983	547	1300	0	359
1986	547	1300	0	359
1989	547	1300	0	0
1992	547	1299	0	0
1995	547	1300	0	1
1998	547	1300	0	0
2001	547	1300	0	0
2004	547	1300	0	0
2007	547	1300	0	359
2010	547	1300	0	358
2013	547	1300	0	359
2016	547	1300	0	0
2019	547	1300	0	359
2022	547	1300	0	358
2025	547	1300	0	359
2028	547	1300	0	359
2031	547	1300	0	0
2034	547	1300	0	359
2037	547	1300	0	358
2040	547	1300	0	359
2043	548	1300	0	0
2046	548	1300	0	1
2049	548	1300	0	0
2052	547	1300	0	0
2055	547	1300	0	1
2058	547	1299	0	3
2061	547	1299	0	3
2064	547	1299	0	2
2067	547	1299	0	2
2070	547	1299	0	2
2073	547	1299	0	1
2076	547	1299	0	1
2079	547	1299	0	1
2082	547	1299	0	1
2085	547	1299	0	1
2088	547	1299	0	1
2091	547	1299	0	1
2094	547	1299	0	1
2097	547	1299	0	2
2100	547	1299	0	3
2103	547	1299	0	3
2106	547	1299	0	4
2109	547	1299	0	3
2112	547	1299	0	3
2115	547	1299	0	3
2118	547	1299	0	3
2121	547	1299	0	3
2124	547	1299	0	3
2127	547	1299	0	4
2130	547	1299	0	4
2133	547	1299	0	4
2136	547	1299	0	5
2139	547	1299	0	5
2142	547	1299	0	5
2145	547	1299	0	5
2148	547	1299	0	5
2151	547	1299	0	5
2154	547	1299	0	5
2157	547	1299	0	3
2160	547	1299	0	4
2163	547	1299	0	5
2166	547	1299	0	5
2169	547	1299	0	4
2172	547	1299	0	3
2175	547	1299	0	3
2178	546	1299	0	2
2181	547	1299	0	1
2184	546	1299	0	1
2187	546	1299	0	1
2190	546	1299	0	2
2193	546	1299	0	1
2196	546	1299	0	2
2199	546	1299	0	2
2202	547	1299	0	2
2205	547	1299	0	1
2208	547	1299	0	1
2211	547	1300	0	0
2214	547	1300	0	0
2217	546	1299	0	0
2220	546	1299	0	0
2223	546	1299	0	1
2226	546	1299	0	0
2229	547	1299	0	1
2232	546	1299	0	1
2235	546	1299	0	2
2238	547	1299	0	2
2241	547	1299	0	2
2244	546	1299	0	2
2247	547	1299	0	2
2250	547	1299	0	2
2253	546	1299	0	1
2256	546	1299	0	2
2259	546	1299	0	2
2262	546	1299	0	0
2265	546	1299	0	0
2268	547	1299	0	0
2271	547	1299	0	1
2274	547	1299	0	1
2277	547	1299	0	1
2280	547	1299	0	1
2283	547	1299	0	1
2286	547	1299	0	1
2289	547	1299	0	1
2292	547	1299	0	0
2295	547	1299	0	359
2298	547	1299	0	359
2301	547	1299	0	0
2304	547	1299	0	0
2307	547	1299	0	1
2310	546	1299	0	1
2313	547	1299	0	0
2316	547	1299	0	1
2319	547	1299	0	1
2322	546	1299	0	1
2325	546	1299	0	1
2328	546	1299	0	1
2331	546	1299	0	1
2334	546	1299	0	1
2337	546	1299	0	1
2340	546	1299	0	1
2343	547	1299	0	1
2346	547	1299	0	0
2349	547	1299	0	0
2352	547	1299	0	0
2355	547	1299	0	0
2358	547	1299	0	0
2361	547	1299	0	0
2364	546	1299	0	2
2367	547	1299	0	2
2370	547	1299	0	2
2373	547	1299	0	1
2376	547	1299	0	1
2379	547	1299	0	1
2382	547	1299	0	1
2385	547	1299	0	1
2388	547	1299	0	1
2391	547	1299	0	2
2394	547	1299	0	1
2397	547	1299	0	0
2400	547	1299	0	1
2403	547	1299	0	1
2406	547	1299	0	1
2409	547	1299	0	1
2412	547	1299	0	2
2415	547	1299	0	2
2418	547	1299	0	2
2421	547	1299	0	1
2424	547	1299	0	1
2427	547	1299	0	1
2430	547	1299	0	0
2433	547	1299	0	1
2436	547	1299	0	1
2439	547	1299	0	2
2442	547	1299	0	2
2445	547	1299	0	1
2448	547	1299	0	2
2451	547	1299	0	3
2454	547	1299	0	4
2457	546	1299	0	3
2460	546	1299	0	4
2463	546	1299	0	4
2466	546	1298	0	4
2469	546	1299	0	3
2472	546	1299	0	4
2475	546	1299	0	3
2478	546	1299	0	3
2481	546	1299	0	0
2484	545	1299	0	0
2487	545	1300	0	1
2490	545	1299	0	3
2493	545	1299	0	4
2496	545	1299	0	3
2499	544	1299	0	1
2502	544	1299	0	0
2505	544	1299	0	0
2508	543	1297	0	358
2511	543	1297	0	359
2514	544	1297	0	358
2517	545	1297	0	358
2520	545	1296	0	359
2523	545	1297	0	359
2526	545	1297	0	359
2529	546	1296	0	0
2532	546	1296	0	359
2535	546	1296	0	359
2538	546	1296	0	358
2541	546	1296	0	359
2544	546	1296	0	359
2547	546	1296	0	0
2550	546	1296	0	359
2553	545	1296	0	359
2556	546	1296	0	359
2559	546	1296	0	358
2562	546	1296	0	358
2565	546	1296	0	358
2568	546	1296	0	358
2571	546	1296	0	358
2574	546	1296	0	358
2577	546	1296	0	359
2580	546	1296	0	359
2583	546	1296	0	358
2586	546	1296	0	358
2589	546	1296	0	358
2592	546	1296	0	358
2595	546	1296	0	358
2598	546	1296	0	357
2601	546	1296	0	357
2604	546	1296	0	357
2607	546	1296	0	357
2610	546	1296	0	357
2613	546	1296	0	357
2616	546	1296	0	357
2619	546	1296	0	357
2622	546	1297	0	357
2625	546	1296	0	356
2628	546	1297	0	356
2631	546	1296	0	358
2634	546	1297	0	358
2637	546	1297	0	357
2640	546	1297	0	358
2643	546	1297	0	357
2646	546	1297	0	358
2649	546	1297	0	358
2652	546	1297	0	359
2655	546	1297	0	358
2658	546	1297	0	358
2661	546	1297	0	357
2664	546	1297	0	357
2667	546	1297	0	356
2670	546	1297	0	356
2673	546	1297	0	356
2676	546	1297	0	356
2679	546	1297	0	357
2682	546	1297	0	357
2685	545	1297	0	356
2688	545	1297	0	356
2691	544	1297	0	350
2694	541	1296	0	345
2697	541	1295	0	345
2700	543	1295	0	348
2703	544	1296	0	350
2706	546	1296	0	354
2709	547	1297	0	356
2712	547	1297	0	356
2715	547	1297	0	356
2718	547	1297	0	356
2721	547	1297	0	356
2724	548	1297	0	357
2727	548	1297	0	358
2730	548	1298	0	357
2733	549	1298	0	358
2736	549	1298	0	358
2739	549	1298	0	358
2742	549	1298	0	357
2745	549	1298	0	357
2748	549	1298	0	355
2751	549	1299	0	355
2754	550	1299	0	353
2757	550	1299	0	353
2760	550	1299	0	353
2763	550	1300	0	354
2766	550	1301	0	354
2769	550	1300	0	354
2772	551	1300	0	355
2775	551	1301	0	356
2778	551	1300	0	356
2781	550	1301	0	356
2784	551	1301	0	356
2787	551	1301	0	355
2790	551	1301	0	356
2793	551	1301	0	356
2796	551	1301	0	356
2799	551	1301	0	356
2802	551	1301	0	356
2805	551	1301	0	356
2808	551	1301	0	356
2811	551	1301	0	356
2814	551	1301	0	356
2817	551	1302	0	356
2820	551	1301	0	356
2823	551	1302	0	355
2826	551	1301	0	356
2829	551	1302	0	355
2832	551	1302	0	356
2835	551	1302	0	356
2838	552	1302	0	355
2841	552	1302	0	355
2844	552	1302	0	356
2847	552	1302	0	355
2850	552	1302	0	355
2853	552	1302	0	355
2856	552	1302	0	354
2859	552	1302	0	355
2862	552	1302	0	354
2865	552	1303	0	354
2868	552	1303	0	353
2871	552	1303	0	354
2874	552	1303	0	354
2877	552	1303	0	355
2880	553	1303	0	354
2883	554	1303	0	353
2886	554	1303	0	354
2889	554	1304	0	354
2892	555	1304	0	353
2895	555	1304	0	353
2898	555	1304	0	353
2901	555	1304	0	352
2904	555	1304	0	352
2907	555	1304	0	351
2910	554	1304	0	352
2913	555	1304	0	352
2916	554	1304	0	352
2919	555	1304	0	353
2922	555	1304	0	353
2925	555	1304	0	353
2928	555	1304	0	353
2931	555	1304	0	354
2934	555	1305	0	354
2937	555	1305	0	354
2940	555	1305	0	353
2943	555	1305	0	353
2946	555	1305	0	353
2949	555	1305	0	353
2952	555	1305	0	353
2955	555	1305	0	353
2958	555	1305	0	353
2961	555	1305	0	353
2964	556	1305	0	353
2967	556	1305	0	352
2970	555	1305	0	352
2973	555	1305	0	352
2976	555	1305	0	352
2979	555	1305	0	352
2982	555	1305	0	352
2985	555	1305	0	352
2988	555	1305	0	352
2991	555	1305	0	352
2994	555	1305	0	352
2997	555	1305	0	353
3000	555	1305	0	353
3003	555	1305	0	353
3006	555	1305	0	352
3009	555	1305	0	352
3012	555	1305	0	353
3015	555	1305	0	352
3018	555	1305	0	352
3021	555	1305	0	352
3024	555	1305	0	352
3027	555	1305	0	352
3030	555	1305	0	352
3033	556	1305	0	352
3036	555	1305	0	352
3039	556	1305	0	352
3042	556	1305	0	352
3045	556	1305	0	352
3048	556	1305	0	351
3051	556	1305	0	351
3054	556	1305	0	351
3057	556	1305	0	351
3060	556	1305	0	351
3063	556	1305	0	351
3066	556	1305	0	351
3069	556	1305	0	352
3072	556	1305	0	351
3075	556	1305	0	352
3078	556	1306	0	351
3081	556	1305	0	351
3084	556	1306	0	351
3087	556	1306	0	352
3090	556	1305	0	352
3093	556	1305	0	351
3096	556	1305	0	351
3099	556	1305	0	351
3102	556	1306	0	351
3105	556	1306	0	351
3108	556	1305	0	351
3111	556	1305	0	351
3114	556	1305	0	351
3117	556	1306	0	351
3120	556	1306	0	352
3123	556	1306	0	351
3126	556	1306	0	351
3129	556	1305	0	351
3132	556	1306	0	351
3135	556	1306	0	352
3138	556	1306	0	352
3141	556	1306	0	351
3144	556	1306	0	351
3147	556	1306	0	352
3150	557	1306	0	352
3153	557	1306	0	352
3156	557	1306	0	353
3159	557	1306	0	353
3162	557	1306	0	353
3165	557	1306	0	353
3168	557	1306	0	354
3171	557	1306	0	353
3174	557	1306	0	354
3177	557	1306	0	354
3180	557	1306	0	353
3183	557	1306	0	354
3186	557	1306	0	354
3189	557	1306	0	354
3192	557	1306	0	354
3195	557	1306	0	354
3198	557	1306	0	354
3201	557	1306	0	354
3204	557	1306	0	354
3207	557	1306	0	354
3210	557	1306	0	354
3213	557	1306	0	354
3216	557	1306	0	354
3219	557	1306	0	353
3222	557	1306	0	354
3225	557	1306	0	354
3228	557	1306	0	354
3231	557	1306	0	354
3234	557	1306	0	353
3237	557	1306	0	354
3240	557	1306	0	353
3243	557	1306	0	353
3246	557	1306	0	354
3249	557	1306	0	353
3252	558	1306	0	354
3255	558	1306	0	354
3258	558	1306	0	354
3261	558	1306	0	354
3264	558	1306	0	354
3267	558	1306	0	354
3270	558	1306	0	354
3273	558	1306	0	354
3276	558	1306	0	353
3279	557	1306	0	353
3282	557	1306	0	354
3285	558	1306	0	353
3288	558	1306	0	354
3291	558	1306	0	354
3294	557	1306	0	353
3297	557	1306	0	354
3300	558	1306	0	354
3303	557	1306	0	354
3306	558	1306	0	354
3309	558	1306	0	354
3312	558	1306	0	355
3315	558	1306	0	355
3318	558	1306	0	355
3321	558	1306	0	354
3324	558	1306	0	354
3327	558	1306	0	354
3330	558	1306	0	354
3333	558	1306	0	353
3336	558	1306	0	354
3339	559	1307	0	355
3342	560	1307	0	355
3345	559	1307	0	355
3348	560	1307	0	355
3351	561	1307	0	356
3354	561	1307	0	357
3357	561	1306	0	355
3360	562	1306	0	356
3363	562	1306	0	356
3366	562	1306	0	356
3369	562	1306	0	355
3372	562	1306	0	355
3375	562	1306	0	355
3378	563	1306	0	355
3381	562	1306	0	355
3384	562	1306	0	355
3387	563	1306	0	355
3390	563	1306	0	355
3393	563	1306	0	356
3396	563	1306	0	355
3399	563	1306	0	356
3402	563	1306	0	355
3405	563	1306	0	356
3408	563	1306	0	356
3411	563	1306	0	355
3414	563	1306	0	356
3417	563	1306	0	355
3420	563	1306	0	355
3423	563	1306	0	355
3426	563	1306	0	355
3429	565	1308	0	352
3432	566	1308	0	352
3435	566	1307	0	350
3438	567	1306	0	345
3441	567	1305	0	345
3444	567	1305	0	345
3447	567	1305	0	346
3450	566	1304	0	347
3453	566	1304	0	349
3456	566	1305	0	350
3459	566	1305	0	350
3462	566	1305	0	351
3465	566	1305	0	351
3468	566	1305	0	350
3471	566	1305	0	349
3474	566	1305	0	348
3477	566	1305	0	348
3480	566	1305	0	348
3483	566	1305	0	348
3486	567	1305	0	349
3489	567	1305	0	350
3492	567	1305	0	350
3495	567	1305	0	351
3498	567	1305	0	351
3501	567	1305	0	351
3504	567	1305	0	351
3507	568	1305	0	351
3510	568	1305	0	352
3513	568	1305	0	351
3516	567	1305	0	350
3519	567	1305	0	351
3522	567	1305	0	350
3525	567	1305	0	349
3528	567	1305	0	350
3531	567	1305	0	350
3534	567	1305	0	350
3537	567	1305	0	350
3540	568	1305	0	350
3543	567	1305	0	350
3546	568	1305	0	351
3549	568	1305	0	350
3552	568	1305	0	350
3555	568	1305	0	350
3558	568	1305	0	350
3561	568	1305	0	350
3564	568	1305	0	350
3567	568	1305	0	350
3570	568	1305	0	350
3573	568	1305	0	350
3576	568	1305	0	350
3579	568	1305	0	350
3582	568	1305	0	350
3585	568	1305	0	350
3588	568	1305	0	350
3591	568	1305	0	350
3594	568	1305	0	350
3597	568	1305	0	350
3600	568	1305	0	350
3603	568	1305	0	350
3606	568	1305	0	350
3609	568	1305	0	350
3612	568	1305	0	350
3615	568	1305	0	350
3618	568	1305	0	350
3621	568	1305	0	350
3624	568	1305	0	350
3627	568	1305	0	350
3630	568	1305	0	350
3633	568	1305	0	350
3636	568	1305	0	350
3639	568	1305	0	350
3642	567	1305	0	350
3645	568	1305	0	350
3648	568	1305	0	350
3651	568	1305	0	349
3654	567	1305	0	350
3657	568	1305	0	350
3660	568	1305	0	351
3663	568	1305	0	350
3666	568	1305	0	350
3669	568	1305	0	349
3672	568	1305	0	350
3675	568	1305	0	350
3678	568	1305	0	350
3681	568	1305	0	351
3684	568	1305	0	350
3687	568	1305	0	350
3690	568	1305	0	350
3693	568	1305	0	350
3696	568	1305	0	350
3699	568	1305	0	350
3702	568	1305	0	349
3705	568	1305	0	350
3708	568	1305	0	349
3711	568	1305	0	350
3714	568	1305	0	350
3717	568	1305	0	350
3720	568	1305	0	350
3723	568	1305	0	350
3726	568	1305	0	350
3729	568	1305	0	349
3732	568	1305	0	350
3735	568	1305	0	349
3738	568	1305	0	350
3741	568	1305	0	350
3744	568	1305	0	350
3747	568	1305	0	350
3750	568	1305	0	350
3753	568	1305	0	350
3756	568	1305	0	350
3759	568	1305	0	350
3762	568	1305	0	350
3765	568	1305	0	350
3768	568	1305	0	349
3771	568	1305	0	350
3774	568	1305	0	349
3777	568	1305	0	349
3780	568	1305	0	349
3783	568	1305	0	349
3786	568	1305	0	349
3789	568	1305	0	349
3792	568	1305	0	349
3795	568	1305	0	349
3798	568	1305	0	349
3801	568	1305	0	349
3804	568	1305	0	349
3807	568	1305	0	349
3810	568	1305	0	350
3813	567	1305	0	350
3816	568	1305	0	349
3819	568	1305	0	350
3822	568	1305	0	350
3825	568	1305	0	350
3828	568	1305	0	350
3831	568	1305	0	350
3834	567	1305	0	350
3837	567	1305	0	351
3840	567	1305	0	351
3843	567	1305	0	351
3846	567	1305	0	351
3849	567	1305	0	351
3852	568	1305	0	350
3855	568	1305	0	351
3858	568	1305	0	350
3861	568	1305	0	350
3864	568	1305	0	350
3867	568	1305	0	351
3870	568	1305	0	351
3873	568	1305	0	350
3876	568	1305	0	351
3879	568	1305	0	351
3882	568	1305	0	351
3885	567	1305	0	351
3888	568	1305	0	351
3891	567	1305	0	351
3894	567	1305	0	351
3897	568	1305	0	351
3900	568	1305	0	351
3903	568	1305	0	351
3906	568	1305	0	351
3909	568	1305	0	351
3912	568	1305	0	350
3915	568	1305	0	351
3918	568	1305	0	351
3921	568	1305	0	351
3924	568	1305	0	351
3927	568	1305	0	351
3930	568	1305	0	351
3933	568	1305	0	351
3936	568	1305	0	350
3939	568	1305	0	351
3942	568	1305	0	351
3945	568	1305	0	350
3948	568	1305	0	351
3951	568	1305	0	351
3954	568	1305	0	351
3957	568	1305	0	351
3960	568	1305	0	351
3963	568	1305	0	351
3966	568	1305	0	351
3969	568	1305	0	351
3972	568	1305	0	351
3975	568	1305	0	351
3978	568	1305	0	351
3981	568	1305	0	351
3984	568	1305	0	350
3987	568	1305	0	350
3990	568	1305	0	350
3993	568	1305	0	350
3996	568	1305	0	350
3999	568	1305	0	350
4002	568	1305	0	351
4005	568	1305	0	350
4008	568	1305	0	350
4011	568	1305	0	351
4014	568	1305	0	350
4017	568	1305	0	350
4020	568	1305	0	351
4023	568	1305	0	350
4026	568	1305	0	350
4029	568	1305	0	350
4032	568	1305	0	350
4035	568	1305	0	351
4038	568	1305	0	351
4041	568	1305	0	351
4044	568	1305	0	351
4047	568	1305	0	351
4050	568	1305	0	352
4053	568	1305	0	352
4056	568	1305	0	352
4059	568	1305	0	353
4062	568	1305	0	353
4065	568	1305	0	352
4068	568	1305	0	351
4071	568	1305	0	351
4074	568	1305	0	351
4077	568	1305	0	352
4080	568	1305	0	352
4083	568	1305	0	353
4086	568	1305	0	353
4089	568	1305	0	353
4092	568	1305	0	353
4095	568	1305	0	353
4098	569	1306	0	354
4101	568	1306	0	354
4104	569	1307	0	354
4107	569	1307	0	354
4110	569	1307	0	352
4113	569	1307	0	352
4116	569	1307	0	354
4119	569	1307	0	355
4122	569	1307	0	354
4125	569	1307	0	355
4128	569	1308	0	355
4131	569	1307	0	355
4134	569	1307	0	355
4137	568	1308	0	354
4140	568	1308	0	354
4143	568	1308	0	355
4146	568	1308	0	355
4149	568	1308	0	354
4152	568	1308	0	354
4155	568	1308	0	354
4158	569	1308	0	354
4161	569	1308	0	355
4164	569	1308	0	355
4167	568	1308	0	353
4170	568	1308	0	354
4173	568	1308	0	354
4176	568	1308	0	354
4179	568	1308	0	354
4182	568	1308	0	355
4185	568	1309	0	355
4188	568	1308	0	354
4191	568	1308	0	354
4194	568	1309	0	355
4197	568	1309	0	354
4200	568	1309	0	353
4203	568	1309	0	352
4206	567	1309	0	353
4209	567	1308	0	353
4212	567	1309	0	350
4215	567	1309	0	349
4218	566	1309	0	349
4221	566	1309	0	350
4224	566	1309	0	352
4227	566	1309	0	351
4230	565	1308	0	354
4233	565	1308	0	354
4236	564	1308	0	354
4239	564	1308	0	355
4242	565	1309	0	355
4245	565	1308	0	355
4248	565	1309	0	355
4251	565	1309	0	354
4254	565	1309	0	355
4257	565	1309	0	355
4260	564	1309	0	354
4263	565	1309	0	352
4266	565	1309	0	355
4269	565	1309	0	353
4272	565	1309	0	352
4275	565	1309	0	352
4278	566	1309	0	352
4281	566	1309	0	352
4284	566	1309	0	352
4287	566	1310	0	352
4290	566	1310	0	353
4293	566	1309	0	351
4296	566	1310	0	352
4299	566	1310	0	352
4302	566	1310	0	351
4305	566	1310	0	351
4308	566	1310	0	351
4311	566	1309	0	349
4314	566	1309	0	349
4317	565	1309	0	348
4320	565	1309	0	347
4323	565	1309	0	349
4326	566	1309	0	349
4329	565	1309	0	349
4332	565	1310	0	350
4335	566	1310	0	348
4338	566	1310	0	348
4341	566	1310	0	348
4344	566	1310	0	349
4347	566	1310	0	350
4350	566	1310	0	350
4353	566	1310	0	350
4356	567	1310	0	350
4359	566	1310	0	350
4362	566	1310	0	351
4365	566	1310	0	352
4368	567	1310	0	351
4371	567	1310	0	351
4374	566	1310	0	351
4377	566	1310	0	351
4380	566	1310	0	350
4383	566	1310	0	350
4386	566	1310	0	349
4389	566	1310	0	349
4392	566	1310	0	350
4395	566	1310	0	350
4398	566	1310	0	349
4401	566	1310	0	349
4404	566	1310	0	350
4407	566	1310	0	350
4410	566	1310	0	349
4413	566	1310	0	350
4416	566	1310	0	350
4419	566	1310	0	349
4422	566	1310	0	349
4425	566	1310	0	349
4428	566	1310	0	349
4431	566	1310	0	349
4434	566	1310	0	349
4437	566	1310	0	349
4440	566	1310	0	349
4443	566	1310	0	349
4446	566	1310	0	349
4449	567	1310	0	349
4452	567	1310	0	350
4455	567	1310	0	350
4458	567	1310	0	351
4461	567	1310	0	351
4464	567	1310	0	351
4467	567	1310	0	350
4470	567	1310	0	350
4473	566	1310	0	349
4476	566	1310	0	349
4479	566	1310	0	349
4482	566	1310	0	350
4485	566	1310	0	350
4488	566	1310	0	350
4491	567	1310	0	350
4494	567	1310	0	351
4497	567	1310	0	351
4500	567	1310	0	351
4503	567	1310	0	351
4506	567	1310	0	351
4509	567	1310	0	351
4512	567	1310	0	351
4515	567	1311	0	351
4518	567	1310	0	351
4521	567	1310	0	351
4524	567	1310	0	351
4527	567	1310	0	351
4530	567	1310	0	351
4533	567	1310	0	350
4536	567	1310	0	351
4539	567	1310	0	352
4542	567	1310	0	351
4545	567	1310	0	351
4548	567	1310	0	351
4551	567	1310	0	352
4554	567	1310	0	351
4557	567	1310	0	352
4560	567	1310	0	350
4563	567	1310	0	351
4566	567	1310	0	351
4569	567	1310	0	351
4572	567	1310	0	351
4575	567	1310	0	351
4578	567	1310	0	351
4581	567	1310	0	351
4584	567	1310	0	352
4587	567	1310	0	351
4590	567	1310	0	351
4593	567	1310	0	352
4596	567	1310	0	351
4599	567	1310	0	352
4602	567	1310	0	351
4605	567	1310	0	351
4608	567	1310	0	351
4611	567	1310	0	352
4614	567	1310	0	352
4617	567	1310	0	351
4620	567	1310	0	350
4623	567	1310	0	351
4626	567	1310	0	351
4629	567	1310	0	351
4632	567	1310	0	350
4635	567	1310	0	350
4638	567	1310	0	350
4641	567	1310	0	350
4644	567	1310	0	350
4647	567	1310	0	350
4650	567	1310	0	350
4653	567	1310	0	350
4656	567	1310	0	350
4659	567	1310	0	350
4662	567	1310	0	351
4665	567	1310	0	350
4668	567	1310	0	350
4671	567	1310	0	351
4674	567	1310	0	350
4677	567	1310	0	350
4680	567	1310	0	350
4683	567	1310	0	350
4686	567	1310	0	350
4689	567	1310	0	350
4692	567	1310	0	350
4695	567	1310	0	350
4698	567	1310	0	350
4701	567	1310	0	350
4704	567	1310	0	350
4707	567	1310	0	350
4710	567	1310	0	350
4713	567	1310	0	351
4716	567	1310	0	351
4719	567	1310	0	350
4722	567	1310	0	350
4725	568	1310	0	351
4728	567	1310	0	350
4731	567	1310	0	350
4734	567	1310	0	350
4737	567	1310	0	351
4740	567	1310	0	351
4743	567	1310	0	351
4746	567	1310	0	351
4749	567	1310	0	351
4752	567	1310	0	352
4755	567	1310	0	352
4758	567	1310	0	352
4761	567	1310	0	352
4764	567	1310	0	352
4767	567	1310	0	352
4770	567	1310	0	351
4773	567	1310	0	351
4776	567	1310	0	351
4779	567	1310	0	351
4782	567	1310	0	351
4785	567	1310	0	351
4788	567	1310	0	350
4791	566	1310	0	349
4794	566	1310	0	350
4797	566	1310	0	350
4800	566	1310	0	351
4803	566	1310	0	350
4806	567	1310	0	351
4809	567	1310	0	350
4812	567	1310	0	351
4815	567	1310	0	351
4818	567	1310	0	350
4821	567	1310	0	350
4824	567	1310	0	350
4827	567	1310	0	350
4830	567	1310	0	350
4833	567	1310	0	351
4836	567	1310	0	350
4839	567	1310	0	350
4842	567	1310	0	350
4845	567	1310	0	350
4848	567	1310	0	350
4851	567	1310	0	350
4854	567	1310	0	351
4857	567	1310	0	350
4860	567	1310	0	350
4863	567	1310	0	350
4866	567	1310	0	350
4869	567	1310	0	350
4872	567	1310	0	350
4875	567	1310	0	351
4878	567	1310	0	350
4881	566	1310	0	350
4884	567	1310	0	350
4887	566	1310	0	351
4890	567	1310	0	350
4893	567	1310	0	350
4896	567	1310	0	350
4899	567	1310	0	349
4902	567	1310	0	350
4905	567	1310	0	350
4908	567	1310	0	350
4911	567	1310	0	350
4914	567	1310	0	349
4917	567	1310	0	349
4920	567	1310	0	350
4923	567	1310	0	350
4926	567	1310	0	349
4929	567	1310	0	349
4932	567	1310	0	350
4935	567	1310	0	349
4938	567	1310	0	349
4941	567	1310	0	350
4944	567	1310	0	350
4947	567	1310	0	350
4950	567	1310	0	350
4953	567	1310	0	350
4956	567	1310	0	349
4959	567	1310	0	350
4962	567	1310	0	350
4965	567	1310	0	350
4968	567	1310	0	350
4971	567	1310	0	349
4974	567	1310	0	350
4977	567	1310	0	350
4980	567	1310	0	350
4983	567	1310	0	350
4986	567	1310	0	350
4989	567	1310	0	350
4992	567	1310	0	350
4995	567	1310	0	350
4998	567	1310	0	350
5001	567	1310	0	351
5004	567	1310	0	350
5007	567	1310	0	350
5010	567	1310	0	350
5013	567	1310	0	350
5016	567	1310	0	350
5019	567	1310	0	349
5022	567	1310	0	350
5025	567	1310	0	350
5028	567	1310	0	349
5031	567	1310	0	350
5034	567	1310	0	351
5037	567	1310	0	350
5040	567	1310	0	350
5043	567	1310	0	350
5046	567	1310	0	350
5049	567	1310	0	350
5052	567	1310	0	350
5055	567	1310	0	349
5058	567	1310	0	349
5061	567	1310	0	349
5064	567	1310	0	349
5067	567	1310	0	349
5070	567	1310	0	350
5073	567	1310	0	350
5076	567	1310	0	349
5079	567	1310	0	350
5082	567	1310	0	350
5085	567	1310	0	350
5088	567	1310	0	351
5091	567	1310	0	350
5094	567	1310	0	350
5097	567	1310	0	350
5100	567	1310	0	350
5103	567	1310	0	350
5106	567	1310	0	351
5109	567	1310	0	351
5112	567	1310	0	350
5115	567	1310	0	348
5118	568	1310	0	350
5121	568	1310	0	350
5124	568	1310	0	350
5127	568	1310	0	349
5130	568	1309	0	350
5133	568	1310	0	350
5136	568	1310	0	350
5139	568	1310	0	350
5142	568	1310	0	350
5145	568	1310	0	350
5148	568	1310	0	349
5151	568	1310	0	349
5154	568	1310	0	349
5157	568	1310	0	349
5160	568	1310	0	349
5163	568	1309	0	349
5166	568	1310	0	350
5169	568	1309	0	350
5172	568	1309	0	350
5175	568	1309	0	349
5178	568	1309	0	349
5181	568	1309	0	349
5184	568	1309	0	348
5187	568	1309	0	349
5190	569	1309	0	350
5193	569	1309	0	351
5196	569	1309	0	351
5199	569	1309	0	351
5202	569	1309	0	351
5205	568	1309	0	351
5208	568	1309	0	350
5211	568	1309	0	350
5214	568	1309	0	351
5217	568	1309	0	351
5220	568	1309	0	351
5223	568	1309	0	351
5226	568	1310	0	350
5229	568	1310	0	351
5232	569	1309	0	351
5235	568	1309	0	351
5238	569	1309	0	351
5241	568	1309	0	351
5244	568	1309	0	350
5247	568	1309	0	349
5250	568	1309	0	350
5253	568	1309	0	350
5256	568	1309	0	349
5259	568	1309	0	350
5262	568	1309	0	351
5265	567	1309	0	350
5268	568	1309	0	350
5271	567	1309	0	350
5274	567	1309	0	351
5277	568	1309	0	351
5280	567	1309	0	351
5283	567	1309	0	350
5286	567	1309	0	350
5289	567	1309	0	350
5292	567	1309	0	350
5295	567	1309	0	350
5298	567	1309	0	350
5301	568	1309	0	350
5304	568	1309	0	349
5307	568	1309	0	349
5310	568	1309	0	349
5313	568	1309	0	349
5316	568	1309	0	350
5319	568	1309	0	351
5322	568	1309	0	350
5325	568	1309	0	350
5328	568	1310	0	350
5331	568	1310	0	350
5334	567	1310	0	350
5337	567	1310	0	350
5340	567	1310	0	350
5343	567	1310	0	351
5346	567	1310	0	350
5349	567	1310	0	350
5352	568	1310	0	350
5355	568	1310	0	350
5358	568	1310	0	351
5361	568	1310	0	351
5364	567	1310	0	351
5367	567	1310	0	351
5370	568	1310	0	351
5373	568	1310	0	351
5376	567	1310	0	351
5379	567	1310	0	351
5382	567	1310	0	351
5385	567	1310	0	351
5388	567	1310	0	350
5391	567	1310	0	350
5394	567	1310	0	350
5397	567	1310	0	350
5400	567	1310	0	351
5403	567	1310	0	351
5406	567	1310	0	350
5409	568	1310	0	351
5412	568	1310	0	351
5415	567	1310	0	350
5418	568	1310	0	351
5421	567	1310	0	351
5424	567	1310	0	351
5427	567	1310	0	350
5430	567	1310	0	350
5433	567	1310	0	350
5436	567	1310	0	350
5439	567	1310	0	351
5442	567	1310	0	351
5445	567	1310	0	351
5448	568	1310	0	351
5451	568	1310	0	351
5454	568	1310	0	351
5457	568	1310	0	351
5460	568	1310	0	351
5463	567	1310	0	350
5466	567	1310	0	350
5469	567	1310	0	350
5472	567	1310	0	350
5475	567	1310	0	350
5478	567	1310	0	350
5481	567	1310	0	350
5484	567	1310	0	350
5487	568	1309	0	351
5490	567	1310	0	350
5493	567	1309	0	350
5496	567	1310	0	349
5499	568	1310	0	350
5502	567	1309	0	350
5505	567	1309	0	349
5508	567	1310	0	349
5511	567	1309	0	349
5514	567	1309	0	349
5517	567	1309	0	350
5520	568	1309	0	349
5523	568	1309	0	349
5526	568	1309	0	350
5529	567	1309	0	350
5532	567	1309	0	350
5535	567	1309	0	350
5538	567	1310	0	349
5541	567	1309	0	349
5544	567	1309	0	348
5547	567	1309	0	350
5550	567	1309	0	350
5553	567	1309	0	350
5556	568	1309	0	350
5559	567	1309	0	350
5562	567	1309	0	350
5565	568	1309	0	350
5568	568	1306	0	348
5571	568	1306	0	347
5574	568	1306	0	345
5577	568	1307	0	346
5580	568	1307	0	347
5583	568	1307	0	349
5586	568	1307	0	348
5589	568	1307	0	347
5592	568	1307	0	347
5595	568	1307	0	347
5598	568	1307	0	349
5601	568	1307	0	348
5604	568	1307	0	349
5607	568	1307	0	349
5610	568	1307	0	348
5613	568	1307	0	348
5616	568	1307	0	348
5619	568	1307	0	347
5622	568	1307	0	347
5625	568	1307	0	347
5628	568	1307	0	346
5631	568	1307	0	346
5634	568	1307	0	346
5637	568	1307	0	347
5640	568	1306	0	347
5643	568	1306	0	348
5646	568	1306	0	347
5649	568	1306	0	348
5652	568	1306	0	346
5655	568	1306	0	347
5658	568	1306	0	346
5661	568	1306	0	346
5664	568	1306	0	347
5667	568	1306	0	347
5670	568	1306	0	347
5673	567	1307	0	346
5676	568	1306	0	346
5679	568	1306	0	346
5682	567	1306	0	346
5685	567	1306	0	347
5688	568	1306	0	348
5691	568	1306	0	347
5694	568	1306	0	348
5697	568	1306	0	348
5700	567	1306	0	348
5703	568	1306	0	348
5706	567	1306	0	348
5709	567	1306	0	348
5712	568	1306	0	348
5715	568	1306	0	349
5718	568	1306	0	349
5721	568	1306	0	349
5724	568	1306	0	348
5727	568	1306	0	349
5730	568	1306	0	349
5733	568	1306	0	349
5736	568	1306	0	349
5739	568	1306	0	349
5742	568	1306	0	349
5745	568	1306	0	349
5748	568	1306	0	349
5751	568	1306	0	349
5754	568	1306	0	349
5757	568	1306	0	349
5760	567	1306	0	348
5763	567	1306	0	348
5766	567	1306	0	348
5769	568	1306	0	347
5772	568	1306	0	347
5775	568	1306	0	347
5778	568	1306	0	347
5781	567	1306	0	348
5784	568	1306	0	348
5787	568	1306	0	347
5790	568	1307	0	347
5793	568	1307	0	347
5796	568	1307	0	347
5799	568	1306	0	347
5802	568	1307	0	347
5805	567	1306	0	347
5808	568	1307	0	347
5811	568	1307	0	347
5814	568	1306	0	347
5817	568	1306	0	347
5820	568	1307	0	347
5823	568	1306	0	347
5826	567	1307	0	347
5829	568	1307	0	347
5832	568	1307	0	347
5835	568	1307	0	347
5838	568	1307	0	347
5841	568	1307	0	347
5844	568	1307	0	348
5847	568	1307	0	348
5850	568	1307	0	348
5853	568	1307	0	348
5856	568	1307	0	348
5859	568	1307	0	348
5862	568	1307	0	348
5865	568	1307	0	348
5868	568	1307	0	347
5871	568	1306	0	347
5874	568	1307	0	348
5877	568	1307	0	348
5880	568	1307	0	347
5883	567	1307	0	347
5886	567	1307	0	347
5889	567	1307	0	348
5892	567	1307	0	347
5895	567	1307	0	346
5898	567	1307	0	347
5901	567	1307	0	347
5904	567	1307	0	348
5907	567	1307	0	347
5910	567	1307	0	348
5913	567	1307	0	347
5916	567	1307	0	347
5919	567	1307	0	346
5922	567	1307	0	347
5925	567	1307	0	346
5928	567	1307	0	345
5931	567	1307	0	346
5934	567	1307	0	347
5937	567	1307	0	346
5940	567	1307	0	346
5943	567	1307	0	347
5946	567	1307	0	347
5949	567	1307	0	346
5952	567	1307	0	346
5955	567	1307	0	346
5958	567	1307	0	346
5961	567	1307	0	346
5964	567	1307	0	347
5967	567	1307	0	348
5970	567	1307	0	348
5973	567	1307	0	347
5976	567	1307	0	348
5979	567	1307	0	348
5982	567	1307	0	347
5985	567	1307	0	347
5988	567	1307	0	347
5991	567	1307	0	348
5994	567	1307	0	347
5997	567	1307	0	347
[truncated: 999 more rows]
