# Supplementary material for: Markerless tracking of an entire honey bee colony
Source: Nat Commun. 2021 Mar 19;12:1733. doi: 10.1038/s41467-021-21769-1 (PMC7979864; doi:10.1038/s41467-021-21769-1)
Supplement: Supplementary file 4 — Description of Additional Supplementary Files [file 41467_2021_21769_MOESM4_ESM.zip › raw_source/fig_5_sup_fig_21_22/S1_trajectories/000721.txt]

153	1022	1915	0	321
165	1022	1916	0	321
168	1023	1916	0	328
174	1019	1913	0	328
207	1022	1917	0	323
210	1025	1918	0	328
219	1035	1928	0	322
225	1046	1936	0	311
258	1046	1936	0	312
261	1046	1936	0	312
264	1047	1936	0	313
267	1044	1934	0	317
270	1047	1936	0	312
273	1047	1936	0	312
276	1047	1936	0	313
285	1047	1936	0	312
288	1047	1936	0	312
291	1047	1936	0	313
294	1047	1936	0	312
297	1047	1936	0	313
300	1047	1936	0	313
303	1047	1936	0	313
306	1047	1936	0	313
309	1048	1936	0	313
312	1047	1936	0	313
315	1047	1936	0	312
318	1048	1936	0	313
321	1047	1936	0	312
324	1047	1936	0	312
327	1047	1936	0	311
330	1047	1936	0	313
333	1047	1936	0	313
336	1047	1935	0	313
339	1048	1937	0	314
342	1047	1936	0	312
345	1047	1936	0	310
348	1047	1936	0	310
351	1047	1936	0	312
354	1047	1936	0	314
357	1048	1937	0	313
360	1048	1937	0	312
363	1047	1936	0	314
366	1047	1936	0	313
369	1048	1936	0	313
372	1048	1936	0	312
375	1048	1936	0	313
378	1048	1936	0	314
381	1048	1936	0	314
384	1048	1936	0	314
387	1049	1936	0	311
390	1049	1936	0	307
393	1049	1936	0	312
396	1049	1936	0	313
399	1048	1936	0	315
402	1049	1936	0	311
405	1049	1936	0	307
408	1049	1936	0	310
411	1049	1936	0	312
414	1049	1936	0	311
417	1048	1936	0	314
420	1049	1936	0	314
423	1049	1937	0	314
426	1049	1937	0	314
429	1049	1936	0	313
432	1049	1936	0	310
435	1049	1936	0	311
438	1049	1936	0	312
441	1049	1936	0	314
444	1048	1936	0	315
447	1048	1936	0	315
450	1049	1936	0	314
453	1048	1936	0	313
456	1049	1936	0	314
459	1049	1936	0	314
462	1049	1936	0	315
465	1049	1936	0	316
468	1048	1936	0	316
471	1048	1936	0	317
474	1048	1936	0	316
477	1048	1936	0	317
480	1048	1936	0	315
483	1049	1936	0	315
486	1048	1936	0	315
489	1048	1935	0	316
492	1048	1936	0	316
495	1048	1936	0	316
498	1048	1936	0	317
501	1048	1936	0	316
504	1048	1936	0	315
507	1049	1936	0	315
510	1048	1936	0	315
513	1049	1936	0	315
516	1048	1936	0	316
519	1048	1936	0	314
522	1048	1936	0	315
525	1048	1936	0	315
528	1048	1936	0	316
531	1048	1936	0	316
534	1048	1936	0	316
537	1048	1936	0	315
540	1048	1936	0	317
543	1048	1936	0	317
546	1048	1936	0	316
549	1048	1936	0	316
552	1048	1936	0	315
555	1048	1936	0	316
558	1048	1936	0	316
561	1048	1935	0	316
564	1048	1936	0	317
567	1048	1935	0	315
570	1047	1936	0	315
573	1047	1935	0	313
576	1048	1936	0	312
579	1048	1936	0	311
582	1048	1935	0	311
585	1048	1935	0	312
588	1048	1936	0	316
591	1048	1936	0	315
594	1049	1935	0	316
597	1048	1935	0	316
600	1049	1935	0	317
603	1048	1935	0	315
606	1048	1935	0	315
609	1048	1936	0	312
612	1048	1936	0	311
615	1048	1937	0	312
618	1048	1937	0	311
621	1048	1936	0	311
624	1047	1936	0	312
627	1047	1936	0	311
630	1047	1936	0	310
633	1047	1936	0	309
636	1047	1936	0	310
639	1048	1936	0	311
642	1048	1936	0	311
645	1047	1936	0	311
648	1048	1936	0	311
651	1048	1936	0	311
654	1048	1936	0	311
657	1048	1936	0	311
660	1048	1936	0	311
663	1048	1936	0	311
666	1048	1936	0	311
669	1048	1936	0	311
672	1048	1936	0	311
675	1048	1936	0	310
678	1048	1936	0	311
681	1047	1936	0	312
684	1048	1936	0	312
687	1048	1936	0	313
690	1048	1936	0	313
693	1048	1936	0	312
696	1048	1936	0	310
699	1048	1936	0	312
702	1048	1936	0	309
705	1048	1936	0	311
708	1048	1937	0	312
711	1048	1937	0	311
714	1048	1937	0	311
717	1048	1937	0	312
720	1048	1936	0	312
723	1048	1937	0	312
726	1048	1937	0	312
729	1048	1937	0	311
732	1048	1937	0	311
735	1048	1937	0	312
738	1048	1937	0	312
741	1048	1937	0	312
744	1048	1937	0	314
747	1048	1937	0	314
750	1048	1937	0	314
753	1048	1937	0	314
756	1048	1937	0	314
759	1048	1937	0	315
762	1048	1937	0	315
765	1048	1936	0	315
768	1048	1936	0	314
771	1048	1936	0	314
774	1048	1936	0	314
777	1048	1936	0	314
780	1048	1936	0	314
783	1048	1936	0	314
786	1048	1936	0	313
789	1048	1936	0	314
792	1048	1936	0	314
795	1048	1936	0	314
798	1048	1936	0	314
801	1048	1937	0	314
804	1048	1936	0	314
807	1048	1936	0	314
810	1048	1936	0	314
813	1048	1936	0	314
816	1048	1936	0	314
819	1048	1936	0	314
822	1048	1936	0	313
825	1048	1936	0	314
828	1048	1936	0	315
831	1048	1936	0	315
834	1048	1936	0	315
837	1048	1936	0	315
840	1048	1936	0	315
843	1048	1936	0	314
846	1048	1936	0	314
849	1048	1936	0	314
852	1048	1936	0	315
855	1048	1936	0	315
858	1048	1936	0	315
861	1048	1937	0	316
864	1048	1936	0	316
867	1048	1936	0	315
870	1048	1936	0	315
873	1048	1936	0	315
876	1048	1936	0	316
879	1048	1936	0	316
882	1048	1936	0	316
885	1048	1936	0	316
888	1048	1936	0	316
891	1048	1936	0	316
894	1048	1936	0	316
897	1048	1936	0	315
900	1048	1936	0	315
903	1048	1936	0	315
906	1048	1936	0	316
909	1048	1936	0	316
912	1048	1936	0	316
915	1048	1936	0	315
918	1048	1936	0	314
921	1048	1936	0	315
924	1048	1936	0	315
927	1048	1936	0	315
930	1048	1936	0	316
933	1048	1936	0	315
936	1048	1936	0	315
939	1048	1936	0	315
942	1048	1936	0	314
945	1048	1936	0	315
948	1048	1936	0	317
951	1048	1936	0	318
954	1048	1936	0	317
957	1048	1936	0	317
960	1048	1936	0	317
963	1048	1936	0	317
966	1048	1936	0	316
969	1048	1936	0	316
972	1048	1936	0	317
975	1048	1936	0	316
978	1048	1936	0	315
981	1048	1936	0	315
984	1048	1936	0	316
987	1049	1936	0	315
990	1049	1937	0	315
993	1049	1936	0	315
996	1049	1936	0	315
999	1049	1936	0	314
1002	1048	1936	0	315
1005	1048	1936	0	314
1008	1048	1936	0	315
1011	1048	1936	0	316
1014	1048	1936	0	316
1017	1048	1936	0	316
1020	1048	1936	0	315
1023	1048	1936	0	315
1026	1048	1936	0	315
1029	1048	1936	0	316
1032	1048	1936	0	315
1035	1048	1936	0	315
1038	1049	1936	0	315
1041	1049	1936	0	313
1044	1049	1935	0	313
1047	1048	1936	0	314
1050	1048	1936	0	314
1053	1048	1935	0	312
1056	1048	1936	0	313
1059	1049	1936	0	312
1062	1049	1936	0	311
1065	1049	1936	0	313
1068	1049	1936	0	314
1071	1048	1936	0	317
1074	1048	1936	0	317
1077	1048	1936	0	317
1080	1047	1935	0	316
1083	1047	1934	0	317
1086	1046	1934	0	318
1089	1046	1934	0	316
1092	1046	1933	0	318
1095	1047	1933	0	317
1098	1047	1933	0	317
1101	1047	1934	0	317
1104	1047	1934	0	317
1107	1048	1935	0	316
1110	1047	1934	0	316
1113	1047	1934	0	317
1116	1048	1934	0	317
1119	1048	1934	0	317
1122	1048	1935	0	316
1125	1048	1935	0	317
1128	1048	1935	0	317
1131	1047	1935	0	316
1134	1047	1935	0	316
1137	1047	1935	0	316
1140	1048	1936	0	317
1143	1047	1936	0	317
1146	1048	1936	0	316
1149	1047	1936	0	316
1152	1048	1937	0	315
1155	1048	1937	0	316
1158	1048	1937	0	318
1161	1048	1937	0	319
1164	1048	1937	0	320
1167	1048	1937	0	321
1170	1049	1937	0	320
1173	1048	1937	0	318
1176	1049	1936	0	320
1179	1048	1937	0	322
1182	1047	1936	0	323
1185	1047	1936	0	323
1188	1046	1936	0	325
1191	1045	1936	0	326
1194	1045	1936	0	326
1197	1045	1936	0	328
1200	1047	1938	0	329
1203	1048	1938	0	329
1206	1048	1938	0	326
1209	1048	1938	0	327
1212	1049	1939	0	328
1215	1050	1940	0	328
1218	1050	1940	0	327
1221	1051	1940	0	327
1224	1051	1940	0	327
1227	1051	1941	0	327
1230	1051	1941	0	323
1233	1051	1942	0	318
1236	1052	1942	0	320
1239	1052	1942	0	323
1242	1052	1942	0	327
1245	1053	1942	0	332
1248	1055	1942	0	338
1251	1055	1942	0	339
1254	1056	1942	0	345
1257	1056	1944	0	347
1260	1056	1947	0	345
1263	1056	1950	0	350
1266	1057	1950	0	352
1269	1057	1951	0	357
1272	1058	1950	0	1
1275	1057	1952	0	1
1278	1058	1953	0	6
1281	1059	1953	0	6
1284	1059	1953	0	8
1287	1059	1953	0	5
1290	1058	1952	0	0
1293	1058	1953	0	359
1296	1059	1953	0	354
1299	1059	1953	0	353
1302	1057	1952	0	350
1305	1057	1951	0	348
1308	1056	1951	0	346
1311	1056	1950	0	341
1314	1055	1949	0	339
1317	1055	1949	0	338
1320	1055	1948	0	338
1323	1055	1948	0	338
1326	1054	1947	0	338
1329	1054	1947	0	339
1332	1052	1946	0	342
1335	1049	1945	0	339
1338	1049	1943	0	336
1341	1050	1943	0	337
1344	1049	1943	0	337
1347	1050	1943	0	335
1350	1050	1943	0	336
1353	1049	1943	0	337
1356	1048	1943	0	341
1359	1048	1942	0	339
1362	1046	1942	0	341
1365	1044	1941	0	340
1368	1043	1940	0	337
1371	1041	1939	0	334
1374	1039	1940	0	332
1377	1037	1940	0	333
1380	1037	1940	0	333
1383	1037	1940	0	338
1386	1038	1941	0	337
1389	1040	1942	0	343
1392	1042	1941	0	343
1395	1043	1940	0	343
1398	1044	1940	0	341
1401	1043	1940	0	342
1404	1042	1940	0	339
1407	1043	1939	0	337
1410	1043	1939	0	337
1413	1044	1939	0	340
1416	1044	1939	0	344
1419	1044	1939	0	346
1422	1044	1939	0	344
1425	1044	1939	0	344
1428	1044	1940	0	342
1431	1045	1941	0	341
1434	1043	1941	0	337
1437	1044	1940	0	332
1440	1042	1942	0	323
1443	1043	1943	0	312
1446	1042	1943	0	307
1449	1043	1944	0	309
1452	1043	1944	0	307
1455	1043	1945	0	306
1458	1043	1944	0	304
1461	1044	1945	0	304
1464	1044	1945	0	307
1467	1044	1946	0	308
1470	1044	1945	0	309
1473	1044	1945	0	306
1476	1046	1944	0	303
1479	1047	1945	0	304
1482	1048	1944	0	309
1485	1048	1944	0	312
1488	1048	1945	0	317
1491	1048	1945	0	324
1494	1046	1944	0	331
1497	1045	1944	0	331
1500	1043	1943	0	332
1503	1042	1942	0	337
1506	1039	1941	0	343
1509	1034	1939	0	343
1512	1032	1938	0	343
1515	1030	1936	0	346
1518	1024	1937	0	351
1521	1023	1938	0	348
1524	1021	1939	0	350
1527	1019	1939	0	348
1530	1017	1937	0	346
1533	1017	1936	0	345
1536	1016	1936	0	344
1539	1012	1934	0	345
1542	1013	1933	0	339
1545	1012	1931	0	339
1548	1010	1932	0	342
1551	1006	1934	0	348
1554	1002	1933	0	346
1557	996	1935	0	350
1560	994	1934	0	347
1563	991	1930	0	341
1566	991	1926	0	337
1569	989	1926	0	338
1572	986	1925	0	339
1575	983	1926	0	344
1578	981	1927	0	348
1581	977	1928	0	351
1584	971	1927	0	348
1587	968	1926	0	347
1590	969	1925	0	348
1593	967	1924	0	348
1596	963	1925	0	351
1599	961	1926	0	350
1602	960	1924	0	354
1605	959	1923	0	352
1608	960	1923	0	350
1611	959	1922	0	349
1614	961	1919	0	347
1617	962	1918	0	348
1620	962	1918	0	347
1623	962	1918	0	348
1626	962	1918	0	347
1629	962	1918	0	345
1632	961	1918	0	342
1635	961	1917	0	339
1638	959	1918	0	342
1641	957	1918	0	340
1644	957	1917	0	336
1647	954	1916	0	338
1650	952	1917	0	332
1653	949	1917	0	329
1656	948	1916	0	327
1659	947	1915	0	326
1662	946	1915	0	325
1665	944	1914	0	324
1668	941	1913	0	322
1671	939	1911	0	327
1674	938	1911	0	329
1677	935	1909	0	328
1680	934	1908	0	326
1683	934	1906	0	325
1686	935	1903	0	320
1689	934	1901	0	326
1692	932	1900	0	325
1695	931	1898	0	325
1698	931	1897	0	325
1701	930	1896	0	322
1704	930	1896	0	320
1707	929	1897	0	317
1710	928	1896	0	316
1713	928	1893	0	310
1716	928	1893	0	307
1719	928	1891	0	304
1722	928	1889	0	304
1725	929	1888	0	302
1728	928	1887	0	303
1731	929	1886	0	298
1734	928	1885	0	300
1737	927	1881	0	294
1740	927	1879	0	294
1743	928	1880	0	293
1746	928	1879	0	296
1749	926	1878	0	301
1752	925	1878	0	300
1755	925	1877	0	301
1758	925	1877	0	300
1761	924	1876	0	302
1764	922	1873	0	304
1767	921	1870	0	307
1770	920	1868	0	306
1773	918	1867	0	304
1776	917	1863	0	300
1779	915	1861	0	304
1782	917	1861	0	308
1785	916	1858	0	306
1788	916	1856	0	301
1791	916	1856	0	299
1794	916	1854	0	297
1797	915	1854	0	294
1800	915	1854	0	294
1803	914	1853	0	292
1806	913	1852	0	294
1809	913	1853	0	295
1812	912	1853	0	297
1815	910	1852	0	304
1818	909	1851	0	304
1821	907	1853	0	306
1824	906	1852	0	310
1827	904	1851	0	313
1830	902	1850	0	322
1833	900	1848	0	332
1836	900	1846	0	334
1839	899	1846	0	335
1842	899	1846	0	334
1845	898	1846	0	329
1848	899	1846	0	325
1851	900	1844	0	318
1854	900	1845	0	317
1857	900	1844	0	311
1860	901	1844	0	308
1863	901	1844	0	307
1866	900	1843	0	306
1869	900	1841	0	304
1872	899	1840	0	304
1875	899	1838	0	301
1878	899	1834	0	300
1881	898	1834	0	300
1884	896	1833	0	301
1887	894	1831	0	301
1890	894	1830	0	298
1893	895	1827	0	296
1896	894	1824	0	297
1899	893	1822	0	293
1902	893	1821	0	293
1905	893	1821	0	292
1908	894	1822	0	295
1911	895	1824	0	296
1914	895	1822	0	295
1917	895	1821	0	294
1920	895	1821	0	294
1923	895	1821	0	294
1926	894	1821	0	295
1929	895	1821	0	289
1932	893	1821	0	286
1935	892	1818	0	281
1938	891	1816	0	281
1941	890	1813	0	275
1944	888	1809	0	277
1947	887	1808	0	275
1950	886	1807	0	272
1953	885	1806	0	271
1956	885	1803	0	267
1959	885	1800	0	264
1962	887	1798	0	267
1965	886	1796	0	269
1968	886	1794	0	271
1971	886	1791	0	273
1974	885	1790	0	266
1977	885	1789	0	270
1980	885	1789	0	269
1983	885	1789	0	272
1986	886	1792	0	273
1989	885	1792	0	264
1992	885	1791	0	256
1995	887	1790	0	255
1998	887	1791	0	253
2001	888	1791	0	253
2004	888	1791	0	253
2007	888	1790	0	252
2010	889	1790	0	254
2013	890	1790	0	252
2016	890	1789	0	251
2019	892	1784	0	250
2022	892	1782	0	245
2025	893	1780	0	241
2028	892	1779	0	245
2031	893	1779	0	245
2034	899	1775	0	241
2037	898	1775	0	241
2040	897	1775	0	239
2043	896	1776	0	243
2046	895	1777	0	250
2049	895	1776	0	256
2052	895	1774	0	265
2055	894	1769	0	271
2058	894	1769	0	277
2061	894	1766	0	277
2064	894	1766	0	279
2067	892	1764	0	285
2070	891	1763	0	283
2073	890	1763	0	282
2076	890	1760	0	280
2079	890	1760	0	281
2082	890	1759	0	281
2085	890	1759	0	283
2088	891	1758	0	281
2091	891	1758	0	281
2094	890	1758	0	280
2097	891	1758	0	278
2100	891	1757	0	276
2103	891	1758	0	278
2106	891	1759	0	282
2109	891	1760	0	285
2112	890	1760	0	288
2115	888	1759	0	292
2118	888	1759	0	304
2121	886	1758	0	308
2124	885	1755	0	309
2127	882	1753	0	311
2130	879	1751	0	313
2133	877	1750	0	312
2136	876	1747	0	314
2139	875	1746	0	314
2142	874	1746	0	318
2145	872	1746	0	325
2148	870	1747	0	328
2151	868	1747	0	333
2154	867	1748	0	335
2157	867	1749	0	336
2160	867	1750	0	337
2163	866	1751	0	337
2166	867	1752	0	337
2169	868	1753	0	340
2172	869	1754	0	343
2175	868	1755	0	349
2178	868	1755	0	353
2181	868	1756	0	357
2184	867	1756	0	357
2187	866	1756	0	359
2190	865	1756	0	2
2193	864	1756	0	4
2196	863	1756	0	5
2199	864	1757	0	4
2202	864	1759	0	3
2205	863	1759	0	5
2208	862	1760	0	8
2211	863	1764	0	9
2214	867	1771	0	12
2217	866	1771	0	14
2220	865	1769	0	14
2223	862	1768	0	17
2226	862	1769	0	21
2229	861	1771	0	23
2232	860	1772	0	27
2235	860	1772	0	26
2238	860	1771	0	29
2241	861	1770	0	30
2244	861	1770	0	26
2247	861	1770	0	24
2250	861	1770	0	22
2253	861	1770	0	22
2256	860	1770	0	20
2259	860	1770	0	20
2262	860	1770	0	20
2265	861	1770	0	19
2268	861	1770	0	22
2271	861	1770	0	21
2274	861	1770	0	20
2277	861	1769	0	18
2280	861	1769	0	17
2283	860	1768	0	14
2286	860	1769	0	13
2289	859	1769	0	13
2292	859	1768	0	11
2295	858	1767	0	9
2298	857	1765	0	4
2301	855	1763	0	5
2304	854	1763	0	4
2307	854	1762	0	4
2310	853	1762	0	4
2313	853	1762	0	1
2316	854	1762	0	2
2319	855	1762	0	2
2322	855	1762	0	0
2325	856	1762	0	0
2328	857	1762	0	1
2331	858	1762	0	2
2334	858	1763	0	3
2337	858	1762	0	7
2340	857	1763	0	9
2343	856	1763	0	10
2346	857	1764	0	12
2349	857	1765	0	18
2352	858	1766	0	20
2355	859	1767	0	20
2358	860	1767	0	24
2361	861	1767	0	24
2364	862	1767	0	29
2367	862	1768	0	36
2370	862	1769	0	39
2373	861	1769	0	40
2376	861	1769	0	41
2379	862	1769	0	44
2382	862	1768	0	48
2385	864	1768	0	49
2388	865	1769	0	50
2391	864	1769	0	54
2394	863	1769	0	57
2397	863	1769	0	60
2400	864	1769	0	64
2403	863	1770	0	70
2406	864	1770	0	67
2409	864	1771	0	70
2412	863	1771	0	72
2415	863	1771	0	73
2418	862	1772	0	74
2421	863	1773	0	76
2424	863	1772	0	80
2427	863	1773	0	81
2430	863	1773	0	82
2433	863	1771	0	81
2436	864	1770	0	83
2439	864	1771	0	83
2442	864	1771	0	85
2445	864	1770	0	86
2448	864	1769	0	89
2451	863	1769	0	92
2454	863	1768	0	94
2457	863	1767	0	95
2460	863	1767	0	91
2463	863	1767	0	90
2466	863	1767	0	89
2469	863	1767	0	93
2472	863	1767	0	93
2475	862	1767	0	94
2478	862	1767	0	93
2481	864	1770	0	89
2484	866	1770	0	75
2487	867	1771	0	74
2490	866	1772	0	76
2493	866	1772	0	75
2496	865	1773	0	76
2499	865	1774	0	74
2502	866	1775	0	73
2505	867	1777	0	69
2508	867	1776	0	70
2511	867	1775	0	69
2514	868	1773	0	65
2517	868	1773	0	63
2520	867	1772	0	61
2523	868	1772	0	59
2526	867	1771	0	58
2529	866	1771	0	57
2532	865	1771	0	56
2535	865	1772	0	57
2538	864	1772	0	56
2541	863	1773	0	56
2544	861	1777	0	54
2547	860	1778	0	50
2550	860	1778	0	48
2553	860	1779	0	44
2556	860	1779	0	40
2559	860	1779	0	37
2562	860	1779	0	37
2565	860	1779	0	37
2568	860	1779	0	34
2571	860	1779	0	35
2574	860	1779	0	36
2577	859	1778	0	37
2580	859	1778	0	35
2583	859	1777	0	34
2586	859	1777	0	33
2589	859	1777	0	33
2592	859	1777	0	34
2595	859	1777	0	31
2598	857	1777	0	31
2601	856	1776	0	35
2604	857	1775	0	35
2607	855	1775	0	33
2610	854	1775	0	29
2613	853	1775	0	29
2616	851	1773	0	26
2619	851	1773	0	25
2622	850	1773	0	25
2625	849	1773	0	27
2628	848	1774	0	24
2631	849	1773	0	21
2634	850	1773	0	19
2637	851	1772	0	14
2640	851	1771	0	11
2643	850	1770	0	9
2646	849	1770	0	11
2649	851	1759	0	2
2652	851	1758	0	0
2655	851	1758	0	1
2658	852	1761	0	4
2661	850	1763	0	9
2664	850	1764	0	6
2667	852	1764	0	1
2670	853	1767	0	353
2673	855	1767	0	344
2676	857	1766	0	340
2679	858	1765	0	338
2682	858	1764	0	337
2685	858	1765	0	336
2688	858	1765	0	336
2691	858	1764	0	337
2694	858	1763	0	336
2697	856	1763	0	337
2700	855	1762	0	340
2703	854	1761	0	340
2706	854	1760	0	340
2709	854	1760	0	339
2712	855	1761	0	336
2715	855	1761	0	336
2718	855	1761	0	333
2721	857	1763	0	334
2724	856	1761	0	332
2727	856	1762	0	331
2730	855	1762	0	330
2733	855	1762	0	333
2736	855	1762	0	334
2739	855	1762	0	335
2742	856	1762	0	336
2745	856	1762	0	337
2748	856	1762	0	335
2751	857	1762	0	335
2754	857	1763	0	333
2757	857	1763	0	337
2760	857	1762	0	334
2763	856	1761	0	328
2766	859	1760	0	326
2769	859	1759	0	327
2772	857	1759	0	325
2775	854	1759	0	320
2778	854	1757	0	319
2781	853	1756	0	319
2784	851	1756	0	319
2787	851	1755	0	315
2790	848	1754	0	311
2793	847	1754	0	312
2796	847	1753	0	308
2799	846	1754	0	306
2802	846	1753	0	305
2805	845	1752	0	304
2808	845	1752	0	303
2811	845	1751	0	303
2814	845	1751	0	304
2817	844	1752	0	303
2820	847	1752	0	305
2823	849	1752	0	306
2826	848	1753	0	309
2829	847	1756	0	305
2832	845	1756	0	302
2835	845	1754	0	299
2838	845	1753	0	296
2841	845	1753	0	294
2844	844	1751	0	288
2847	844	1749	0	289
2850	844	1745	0	283
2853	844	1744	0	284
2856	845	1742	0	284
2859	844	1738	0	285
2862	843	1738	0	286
2865	841	1738	0	287
2868	840	1738	0	287
2871	841	1738	0	290
2874	841	1738	0	292
2877	842	1736	0	289
2880	843	1735	0	291
2883	843	1735	0	288
2886	844	1735	0	284
2889	845	1735	0	283
2892	846	1735	0	280
2895	845	1735	0	275
2898	845	1734	0	271
2901	845	1735	0	265
2904	845	1735	0	261
2907	846	1737	0	255
2910	848	1738	0	255
2913	849	1737	0	250
2916	849	1737	0	251
2919	850	1738	0	250
2922	850	1739	0	248
2925	850	1739	0	248
2928	851	1739	0	247
2931	851	1739	0	248
2934	852	1740	0	246
2937	851	1741	0	244
2940	851	1742	0	241
2943	851	1743	0	234
2946	851	1743	0	229
2949	853	1745	0	225
2952	853	1745	0	216
2955	853	1748	0	211
2958	854	1749	0	204
2961	856	1750	0	205
2964	858	1750	0	207
2967	858	1750	0	206
2970	858	1750	0	206
2973	858	1750	0	207
2976	858	1750	0	200
2979	857	1752	0	195
2982	858	1753	0	189
2985	861	1755	0	188
2988	862	1755	0	186
2991	864	1755	0	186
2994	864	1755	0	188
2997	865	1758	0	187
3000	864	1759	0	185
3003	864	1759	0	185
3006	865	1760	0	184
3009	866	1761	0	184
3012	866	1761	0	184
3015	866	1762	0	181
3018	866	1762	0	358
3021	866	1762	0	354
3024	866	1762	0	349
3027	866	1762	0	345
3030	866	1763	0	164
3033	867	1763	0	162
3036	867	1764	0	165
3039	867	1766	0	162
3042	867	1767	0	159
3045	867	1769	0	158
3048	868	1770	0	154
3051	869	1770	0	157
3054	870	1770	0	157
3057	871	1771	0	158
3060	871	1772	0	159
3063	872	1772	0	158
3066	874	1773	0	154
3069	876	1772	0	148
3072	876	1771	0	147
3075	878	1773	0	143
3078	878	1773	0	139
3081	879	1774	0	140
3084	880	1774	0	137
3087	879	1775	0	135
3090	879	1776	0	131
3093	880	1778	0	128
3096	880	1778	0	128
3099	880	1779	0	128
3102	880	1779	0	124
3105	881	1780	0	122
3108	881	1780	0	121
3111	881	1782	0	122
3114	881	1783	0	119
3117	880	1783	0	116
3120	879	1784	0	116
3123	879	1785	0	115
3126	878	1784	0	117
3129	879	1784	0	119
3132	879	1785	0	120
3135	880	1785	0	119
3138	880	1785	0	120
3141	879	1785	0	121
3144	879	1785	0	119
3147	879	1785	0	118
3150	879	1785	0	119
3153	879	1784	0	121
3156	879	1784	0	122
3159	879	1784	0	123
3162	880	1784	0	124
3165	879	1784	0	123
3168	879	1784	0	123
3171	879	1783	0	123
3174	879	1783	0	122
3177	879	1783	0	122
3180	879	1783	0	122
3183	879	1783	0	121
3186	879	1783	0	121
3189	879	1783	0	119
3192	878	1783	0	121
3195	878	1783	0	121
3198	878	1783	0	121
3201	878	1783	0	120
3204	878	1783	0	119
3207	878	1784	0	119
3210	878	1783	0	120
3213	878	1783	0	118
3216	878	1783	0	119
3219	878	1782	0	119
3222	877	1782	0	119
3225	877	1782	0	120
3228	877	1781	0	121
3231	878	1782	0	122
3234	877	1782	0	123
3237	877	1782	0	121
3240	877	1782	0	121
3243	878	1782	0	123
3246	878	1782	0	124
3249	878	1781	0	125
3252	878	1781	0	124
3255	878	1781	0	124
3258	878	1781	0	123
3261	878	1781	0	123
3264	878	1781	0	123
3267	878	1781	0	123
3270	878	1781	0	123
3273	878	1781	0	123
3276	878	1781	0	123
3279	878	1781	0	124
3282	878	1781	0	124
3285	878	1781	0	123
3288	878	1781	0	124
3291	878	1781	0	124
3294	877	1781	0	124
3297	877	1780	0	123
3300	877	1780	0	124
3303	877	1780	0	125
3306	877	1780	0	124
3309	877	1780	0	124
3312	877	1780	0	125
3315	877	1780	0	125
3318	877	1780	0	125
3321	877	1780	0	124
3324	877	1780	0	125
3327	877	1780	0	124
3330	877	1780	0	124
3333	877	1780	0	123
3336	877	1780	0	123
3339	876	1780	0	125
3342	876	1780	0	125
3345	876	1780	0	127
3348	876	1779	0	127
3351	875	1779	0	129
3354	876	1779	0	130
3357	876	1779	0	131
3360	876	1778	0	131
3363	876	1777	0	133
3366	875	1776	0	132
3369	875	1776	0	133
3372	876	1776	0	133
3375	876	1776	0	134
3378	876	1777	0	133
3381	876	1776	0	131
3384	876	1776	0	131
3387	876	1776	0	131
3390	876	1776	0	131
3393	876	1776	0	131
3396	875	1776	0	131
3399	875	1776	0	131
3402	875	1776	0	131
3405	875	1776	0	130
3408	875	1776	0	131
3411	875	1776	0	131
3414	875	1776	0	131
3417	875	1776	0	131
3420	875	1776	0	130
3423	875	1776	0	131
3426	875	1776	0	131
3429	875	1776	0	131
3432	875	1776	0	131
3435	875	1776	0	130
3438	875	1776	0	131
3441	875	1776	0	130
3444	875	1776	0	130
3447	875	1776	0	130
3450	875	1776	0	130
3453	875	1776	0	130
3456	875	1776	0	130
3459	875	1776	0	130
3462	875	1776	0	130
3465	875	1776	0	130
3468	875	1776	0	130
3471	875	1776	0	130
3474	875	1777	0	129
3477	875	1777	0	130
3480	875	1777	0	130
3483	875	1777	0	129
3486	875	1777	0	129
3489	875	1777	0	130
3492	875	1777	0	130
3495	875	1777	0	131
3498	875	1777	0	130
3501	875	1777	0	130
3504	875	1777	0	129
3507	875	1777	0	129
3510	875	1777	0	129
3513	875	1777	0	129
3516	875	1777	0	129
3519	875	1776	0	128
3522	875	1776	0	128
3525	875	1776	0	129
3528	875	1776	0	128
3531	875	1776	0	127
3534	875	1776	0	127
3537	875	1776	0	127
3540	875	1776	0	128
3543	875	1776	0	128
3546	875	1776	0	128
3549	874	1776	0	129
3552	875	1776	0	129
3555	875	1776	0	129
3558	875	1776	0	129
3561	875	1775	0	129
3564	874	1775	0	128
3567	875	1775	0	128
3570	875	1776	0	129
3573	875	1775	0	129
3576	875	1776	0	130
3579	875	1775	0	132
3582	875	1775	0	132
3585	875	1775	0	132
3588	875	1775	0	132
3591	875	1776	0	132
3594	875	1776	0	132
3597	875	1776	0	132
3600	875	1776	0	132
3603	875	1775	0	132
3606	875	1775	0	132
3609	875	1775	0	131
3612	875	1775	0	130
3615	875	1775	0	130
3618	875	1775	0	130
3621	875	1776	0	133
3624	876	1776	0	135
3627	876	1775	0	133
3630	876	1774	0	134
3633	876	1774	0	133
3636	875	1774	0	136
3639	874	1774	0	132
3642	869	1770	0	134
3645	868	1765	0	142
3648	868	1764	0	137
3651	870	1765	0	131
3654	870	1767	0	122
3657	867	1767	0	115
3660	865	1767	0	116
3663	866	1768	0	119
3666	866	1770	0	119
3669	865	1771	0	118
3672	864	1771	0	119
3675	865	1771	0	119
3678	865	1772	0	121
3681	865	1772	0	121
3684	864	1774	0	122
3687	864	1775	0	121
3690	864	1777	0	121
3693	866	1778	0	127
3696	867	1779	0	128
3699	868	1779	0	131
3702	869	1779	0	133
3705	870	1780	0	136
3708	870	1779	0	134
3711	870	1780	0	134
3714	870	1780	0	134
3717	870	1780	0	135
3720	870	1780	0	135
3723	871	1780	0	130
3726	871	1781	0	135
3729	871	1780	0	131
3732	870	1780	0	133
3735	870	1780	0	135
3738	871	1780	0	128
3741	871	1781	0	130
3744	871	1781	0	128
3747	870	1781	0	128
3750	871	1781	0	129
3753	871	1781	0	128
3756	871	1782	0	130
3759	871	1782	0	131
3762	871	1782	0	132
3765	871	1782	0	129
3768	871	1782	0	130
3771	871	1782	0	129
3774	871	1782	0	128
3777	871	1782	0	130
3780	871	1781	0	129
3783	871	1781	0	128
3786	871	1781	0	127
3789	871	1781	0	126
3792	871	1782	0	127
3795	871	1782	0	125
3798	871	1782	0	125
3801	870	1782	0	125
3804	870	1782	0	124
3807	870	1782	0	127
3810	869	1782	0	124
3813	869	1782	0	117
3816	870	1781	0	118
3819	870	1781	0	120
3822	870	1781	0	124
3825	870	1781	0	122
3828	870	1781	0	119
3831	870	1780	0	118
3834	870	1781	0	118
3837	870	1781	0	119
3840	870	1780	0	122
3843	869	1779	0	131
3846	869	1780	0	131
3849	868	1780	0	131
3852	867	1780	0	128
3855	868	1780	0	130
3858	868	1780	0	132
3861	868	1780	0	130
3864	867	1780	0	128
3867	867	1779	0	127
3870	867	1779	0	125
3873	866	1779	0	119
3876	864	1779	0	117
3879	864	1778	0	115
3882	864	1778	0	117
3885	864	1777	0	117
3888	864	1777	0	116
3891	865	1777	0	120
3894	864	1776	0	122
3897	864	1776	0	121
3900	864	1776	0	121
3903	864	1776	0	122
3906	865	1777	0	119
3909	865	1777	0	119
3912	864	1777	0	126
3915	865	1777	0	130
3918	866	1777	0	132
3921	866	1778	0	126
3924	867	1780	0	128
3927	868	1781	0	132
3930	868	1782	0	133
3933	868	1783	0	131
3936	869	1783	0	134
3939	869	1783	0	135
3942	869	1783	0	136
3945	871	1783	0	134
3948	871	1782	0	133
3951	871	1782	0	134
3954	871	1781	0	133
3957	871	1781	0	135
3960	871	1781	0	135
3963	871	1781	0	135
3966	872	1781	0	132
3969	871	1781	0	131
3972	870	1780	0	131
3975	868	1780	0	122
3978	866	1780	0	115
3981	865	1780	0	115
3984	865	1780	0	113
3987	864	1780	0	113
3990	864	1779	0	115
3993	864	1779	0	112
3996	864	1777	0	116
3999	864	1778	0	118
4002	863	1778	0	111
4005	862	1777	0	119
4008	862	1777	0	117
4011	863	1778	0	114
4014	864	1778	0	117
4017	864	1778	0	120
4020	864	1778	0	117
4023	864	1778	0	117
4026	866	1778	0	123
4029	865	1778	0	124
4032	865	1779	0	122
4035	866	1779	0	126
4038	866	1779	0	124
4041	865	1779	0	124
4044	865	1779	0	125
4047	865	1779	0	124
4050	866	1780	0	129
4053	866	1781	0	132
4056	866	1781	0	133
4059	866	1781	0	131
4062	867	1782	0	132
4065	868	1782	0	133
4068	869	1783	0	135
4071	869	1783	0	136
4074	870	1782	0	131
4077	871	1782	0	133
4080	870	1781	0	133
4083	869	1780	0	130
4086	868	1779	0	127
4089	868	1779	0	124
4092	867	1779	0	120
4095	867	1779	0	123
4098	867	1778	0	134
4101	867	1778	0	135
4104	868	1778	0	139
4107	868	1778	0	140
4110	868	1777	0	144
4113	869	1777	0	146
4116	870	1777	0	154
4119	871	1777	0	156
4122	870	1776	0	156
4125	871	1775	0	162
4128	875	1777	0	161
4131	877	1777	0	164
4134	878	1776	0	162
4137	880	1777	0	159
4140	881	1776	0	162
4143	877	1776	0	162
4146	876	1776	0	160
4149	875	1775	0	169
4152	875	1775	0	181
4155	875	1773	0	184
4158	875	1773	0	187
4161	876	1770	0	186
4164	877	1773	0	183
4167	877	1772	0	188
4170	877	1769	0	189
4173	877	1765	0	190
4176	878	1766	0	190
4179	877	1768	0	191
4182	876	1769	0	196
4185	875	1770	0	198
4188	875	1771	0	199
4191	873	1771	0	198
4194	873	1771	0	200
4197	872	1772	0	202
4200	871	1772	0	207
4203	871	1772	0	209
4206	871	1772	0	208
4209	871	1773	0	207
4212	872	1774	0	206
4215	875	1775	0	202
4218	874	1774	0	204
4221	874	1774	0	205
4224	875	1774	0	206
4227	877	1776	0	210
4230	877	1776	0	211
4233	878	1777	0	215
4236	878	1778	0	212
4239	878	1778	0	216
4242	878	1778	0	218
4245	879	1777	0	222
4248	880	1776	0	222
4251	880	1776	0	223
4254	880	1776	0	224
4257	879	1776	0	228
4260	878	1776	0	230
4263	878	1775	0	236
4266	876	1776	0	240
4269	873	1775	0	243
4272	876	1773	0	246
4275	879	1771	0	251
4278	880	1769	0	254
4281	881	1765	0	254
4284	880	1760	0	250
4287	880	1758	0	250
4290	881	1757	0	251
4293	881	1757	0	253
4296	881	1756	0	254
4299	881	1756	0	256
4302	881	1754	0	255
4305	882	1753	0	257
4308	882	1752	0	255
4311	883	1751	0	256
4314	883	1751	0	257
4317	884	1749	0	260
4320	884	1748	0	263
4323	884	1748	0	263
4326	884	1748	0	261
4329	883	1752	0	257
4332	883	1752	0	258
4335	883	1752	0	259
4338	884	1751	0	259
4341	886	1751	0	263
4344	888	1752	0	263
4347	889	1754	0	269
4350	889	1754	0	265
4353	890	1756	0	265
4356	890	1759	0	265
4359	889	1761	0	267
4362	888	1760	0	275
4365	889	1758	0	287
4368	888	1757	0	289
4371	886	1757	0	288
4374	887	1754	0	296
4377	883	1752	0	301
4380	882	1752	0	309
4383	879	1751	0	317
4386	879	1750	0	319
4389	879	1750	0	320
4392	877	1747	0	318
4395	875	1746	0	316
4398	873	1746	0	316
4401	873	1747	0	318
4404	874	1748	0	322
4407	873	1748	0	326
4410	873	1749	0	326
4413	872	1748	0	332
4416	870	1748	0	330
4419	869	1747	0	333
4422	868	1747	0	338
4425	867	1747	0	344
4428	865	1748	0	347
4431	864	1749	0	351
4434	863	1749	0	356
4437	861	1750	0	358
4440	862	1751	0	358
4443	863	1754	0	359
4446	864	1757	0	3
4449	865	1760	0	7
4452	864	1760	0	8
4455	864	1759	0	12
4458	864	1761	0	11
4461	865	1762	0	12
4464	864	1761	0	10
4467	864	1759	0	8
4470	863	1760	0	9
4473	863	1760	0	11
4476	863	1760	0	12
4479	862	1759	0	15
4482	862	1759	0	17
4485	863	1759	0	17
4488	865	1760	0	18
4491	862	1761	0	13
4494	859	1761	0	13
4497	858	1762	0	17
4500	858	1761	0	14
4503	858	1761	0	14
4506	859	1760	0	16
4509	859	1761	0	17
4512	859	1761	0	18
4515	857	1759	0	23
4518	856	1758	0	25
4521	856	1758	0	31
4524	855	1760	0	30
4527	854	1761	0	31
4530	854	1761	0	30
4533	854	1761	0	33
4536	853	1762	0	31
4539	852	1762	0	32
4542	851	1762	0	30
4545	850	1763	0	29
4548	850	1764	0	28
4551	850	1764	0	29
4554	850	1765	0	30
4557	850	1765	0	31
4560	850	1765	0	32
4563	850	1765	0	34
4566	850	1765	0	38
4569	850	1765	0	38
4572	848	1765	0	36
4575	847	1765	0	32
4578	847	1765	0	32
4581	846	1764	0	31
4584	845	1763	0	34
4587	844	1764	0	36
4590	844	1764	0	36
4593	844	1764	0	36
4596	844	1763	0	36
4599	844	1764	0	36
4602	845	1763	0	34
4605	846	1763	0	39
4608	846	1763	0	41
4611	846	1761	0	49
4614	847	1760	0	54
4617	846	1761	0	60
4620	846	1760	0	61
4623	846	1759	0	62
4626	847	1759	0	63
4629	850	1761	0	61
4632	847	1762	0	59
4635	847	1762	0	58
4638	847	1762	0	57
4641	847	1762	0	57
4644	847	1764	0	62
4647	846	1765	0	59
4650	846	1765	0	60
4653	847	1764	0	59
4656	849	1763	0	60
4659	847	1761	0	59
4662	849	1759	0	62
4665	849	1759	0	65
4668	849	1758	0	68
4671	849	1757	0	71
4674	848	1756	0	71
4677	848	1756	0	74
4680	848	1755	0	73
4683	849	1754	0	80
4686	849	1754	0	81
4689	849	1756	0	79
4692	849	1755	0	77
4695	849	1754	0	81
4698	849	1752	0	81
4701	850	1754	0	79
4704	849	1754	0	78
4707	849	1755	0	76
4710	848	1755	0	77
4713	847	1756	0	77
4716	847	1756	0	79
4719	847	1756	0	80
4722	847	1758	0	77
4725	848	1756	0	81
4728	850	1754	0	83
4731	851	1754	0	84
4734	853	1753	0	84
4737	853	1753	0	82
4740	853	1753	0	86
4743	853	1754	0	90
4746	852	1756	0	87
4749	853	1756	0	90
4752	853	1757	0	90
4755	853	1756	0	87
4758	853	1756	0	89
4761	853	1755	0	88
4764	854	1755	0	87
4767	853	1755	0	83
4770	853	1755	0	84
4773	853	1756	0	88
4776	853	1756	0	89
4779	853	1756	0	89
4782	853	1757	0	91
4785	853	1759	0	90
4788	853	1759	0	92
4791	852	1759	0	91
4794	852	1759	0	92
4797	853	1759	0	93
4800	853	1759	0	96
4803	853	1760	0	95
4806	853	1758	0	91
4809	853	1757	0	86
4812	854	1758	0	87
4815	854	1759	0	86
4818	854	1760	0	82
4821	854	1761	0	90
4824	853	1761	0	90
4827	853	1760	0	88
4830	853	1761	0	90
4833	853	1761	0	91
4836	853	1762	0	91
4839	853	1763	0	89
4842	854	1765	0	90
4845	854	1766	0	92
4848	853	1768	0	94
4851	853	1769	0	92
4854	854	1770	0	91
4857	854	1771	0	92
4860	854	1773	0	94
4863	854	1774	0	96
4866	854	1776	0	93
4869	854	1777	0	95
4872	854	1777	0	96
4875	857	1776	0	100
4878	856	1777	0	102
4881	856	1777	0	103
4884	856	1778	0	105
4887	856	1778	0	106
4890	857	1780	0	104
4893	858	1780	0	104
4896	857	1779	0	104
4899	857	1779	0	103
4902	856	1778	0	104
4905	856	1779	0	105
4908	856	1779	0	109
4911	857	1778	0	109
4914	856	1777	0	109
4917	855	1776	0	104
4920	855	1775	0	102
4923	855	1775	0	100
4926	855	1775	0	100
4929	855	1775	0	101
4932	855	1775	0	100
4935	855	1775	0	100
4938	855	1775	0	100
4941	855	1775	0	101
4944	856	1775	0	103
4947	856	1773	0	101
4950	855	1773	0	100
4953	856	1770	0	101
4956	856	1769	0	98
4959	857	1765	0	88
4962	857	1761	0	79
4965	858	1757	0	85
4968	857	1755	0	93
4971	856	1756	0	91
4974	856	1755	0	89
4977	856	1756	0	91
4980	856	1756	0	89
4983	856	1756	0	86
4986	856	1756	0	87
4989	856	1756	0	83
4992	856	1756	0	84
4995	856	1756	0	85
4998	856	1755	0	85
5001	856	1754	0	86
5004	856	1753	0	83
5007	857	1754	0	82
5010	858	1754	0	88
5013	858	1754	0	88
5016	858	1755	0	87
5019	858	1756	0	88
5022	857	1757	0	88
5025	857	1757	0	91
5028	857	1757	0	90
5031	857	1757	0	91
5034	858	1757	0	93
5037	857	1759	0	92
5040	857	1759	0	90
5043	857	1760	0	91
5046	857	1759	0	91
5049	857	1759	0	92
5052	857	1759	0	93
5055	857	1759	0	92
5058	857	1759	0	91
5061	857	1759	0	91
5064	858	1758	0	92
5067	859	1758	0	94
5070	859	1759	0	92
5073	859	1758	0	94
5076	859	1758	0	94
5079	859	1758	0	87
5082	861	1756	0	83
5085	861	1755	0	71
5088	861	1754	0	68
5091	862	1755	0	62
5094	861	1755	0	65
5097	860	1756	0	61
5100	859	1755	0	65
5103	858	1755	0	57
5106	857	1756	0	55
5109	856	1757	0	48
5112	856	1757	0	44
5115	857	1758	0	39
5118	856	1758	0	37
5121	856	1758	0	38
5124	856	1758	0	36
5127	854	1760	0	32
5130	854	1761	0	31
5133	853	1761	0	32
5136	853	1761	0	32
5139	856	1759	0	23
5142	857	1757	0	21
5145	858	1757	0	28
5148	857	1758	0	29
5151	856	1759	0	28
5154	854	1759	0	27
5157	854	1759	0	28
5160	854	1759	0	27
5163	854	1759	0	25
5166	855	1759	0	24
5169	853	1758	0	20
5172	852	1757	0	18
5175	850	1756	0	14
5178	849	1757	0	12
5181	848	1756	0	9
5184	848	1755	0	8
5187	847	1755	0	6
5190	846	1756	0	7
5193	845	1757	0	4
5196	845	1757	0	1
5199	844	1757	0	359
5202	844	1757	0	357
5205	843	1758	0	356
5208	843	1758	0	356
5211	843	1758	0	357
5214	843	1759	0	357
5217	843	1759	0	358
5220	844	1758	0	356
5223	845	1758	0	357
5226	844	1757	0	356
5229	844	1757	0	356
5232	844	1757	0	356
5235	844	1757	0	357
5238	845	1757	0	358
5241	845	1756	0	359
5244	845	1757	0	356
5247	846	1758	0	351
5250	847	1758	0	349
5253	847	1759	0	344
5256	847	1760	0	344
5259	845	1760	0	342
5262	845	1761	0	341
5265	846	1762	0	341
5268	849	1764	0	331
5271	853	1765	0	327
5274	855	1765	0	320
5277	856	1764	0	315
5280	853	1764	0	313
5283	853	1763	0	306
5286	851	1762	0	303
5289	850	1759	0	302
5292	849	1758	0	303
5295	847	1758	0	297
5298	844	1758	0	296
5301	845	1757	0	295
5304	845	1757	0	296
5307	845	1756	0	295
5310	844	1756	0	298
5313	844	1756	0	297
5316	844	1756	0	298
5319	843	1756	0	298
5322	843	1757	0	299
5325	843	1757	0	300
5328	846	1760	0	300
5331	848	1762	0	285
5334	848	1762	0	280
5337	848	1762	0	271
5340	848	1762	0	273
5343	846	1762	0	269
5346	845	1763	0	261
5349	845	1763	0	259
5352	845	1764	0	258
5355	845	1763	0	255
5358	845	1763	0	256
5361	845	1762	0	256
5364	846	1762	0	258
5367	847	1761	0	254
5370	847	1760	0	250
5373	846	1758	0	249
5376	845	1757	0	243
5379	846	1757	0	240
5382	846	1756	0	237
5385	846	1755	0	231
5388	847	1754	0	233
5391	847	1753	0	232
5394	847	1753	0	232
5397	847	1753	0	233
5400	848	1754	0	234
5403	847	1753	0	235
5406	847	1751	0	242
5409	849	1749	0	241
5412	850	1745	0	242
5415	848	1741	0	279
5418	849	1745	0	244
5421	850	1744	0	246
5424	848	1741	0	278
5427	848	1741	0	284
5430	849	1745	0	241
5433	849	1743	0	244
5436	849	1742	0	235
5439	849	1741	0	234
5442	849	1741	0	241
5445	849	1741	0	239
5448	850	1740	0	240
5451	851	1739	0	244
5454	851	1740	0	246
5457	851	1739	0	242
5460	851	1740	0	241
5463	851	1742	0	242
5466	850	1744	0	238
5469	850	1744	0	237
5472	851	1745	0	241
5475	851	1745	0	239
5478	852	1743	0	243
5481	851	1741	0	242
5484	851	1740	0	243
5487	852	1737	0	245
5490	853	1737	0	246
5493	853	1736	0	248
5496	854	1733	0	251
5499	855	1733	0	252
5502	855	1734	0	253
5505	856	1733	0	250
5508	856	1733	0	249
5511	856	1732	0	250
5514	857	1732	0	249
5517	856	1732	0	249
5520	857	1732	0	248
5523	856	1733	0	253
5526	855	1733	0	252
5529	856	1733	0	255
5532	856	1733	0	255
5535	856	1735	0	252
5538	856	1737	0	250
5541	855	1739	0	255
5544	855	1739	0	257
5547	855	1737	0	258
5550	856	1736	0	259
5553	856	1733	0	258
5556	857	1733	0	257
5559	857	1732	0	257
5562	859	1730	0	255
5565	858	1730	0	255
5568	859	1728	0	256
5571	859	1727	0	257
5574	859	1727	0	256
5577	858	1727	0	258
5580	858	1729	0	258
5583	859	1730	0	263
5586	858	1729	0	266
5589	858	1729	0	273
5592	858	1728	0	278
5595	858	1727	0	278
5598	858	1726	0	278
5601	858	1727	0	275
5604	857	1726	0	280
5607	857	1725	0	286
5610	857	1725	0	288
5613	857	1725	0	287
5616	857	1724	0	288
5619	857	1725	0	288
5622	856	1724	0	290
5625	857	1724	0	290
5628	857	1723	0	290
5631	858	1722	0	292
5634	860	1723	0	292
5637	859	1724	0	289
5640	858	1723	0	290
5643	858	1723	0	289
5646	858	1724	0	285
5649	859	1726	0	281
5652	861	1729	0	269
5655	862	1730	0	259
5658	862	1730	0	267
5661	861	1729	0	267
5664	862	1730	0	268
5667	863	1731	0	258
5670	863	1732	0	258
5673	862	1731	0	258
5676	862	1731	0	260
5679	862	1731	0	259
5682	861	1732	0	259
5685	861	1732	0	255
5688	859	1734	0	244
5691	859	1735	0	246
5694	859	1736	0	246
5697	859	1737	0	244
5700	858	1737	0	241
5703	858	1736	0	240
5706	860	1735	0	243
5709	860	1735	0	247
5712	861	1736	0	245
5715	861	1738	0	244
5718	860	1739	0	236
5721	860	1740	0	236
5724	863	1743	0	227
5727	863	1746	0	219
5730	864	1747	0	208
5733	866	1747	0	201
5736	868	1748	0	200
5739	869	1748	0	199
5742	870	1748	0	200
5745	871	1748	0	198
5748	872	1748	0	202
5751	872	1748	0	201
5754	872	1747	0	199
5757	871	1747	0	197
5760	872	1747	0	196
5763	873	1748	0	199
5766	874	1749	0	195
5769	876	1749	0	193
5772	878	1750	0	193
5775	883	1752	0	186
5778	883	1752	0	186
5781	882	1752	0	187
5784	879	1751	0	189
5787	876	1750	0	187
5790	875	1748	0	183
5793	873	1748	0	183
5796	872	1749	0	177
5799	872	1752	0	172
5802	873	1753	0	171
5817	873	1755	0	162
5820	873	1757	0	158
5823	872	1759	0	156
5826	871	1760	0	148
5829	871	1762	0	141
5832	870	1764	0	139
5835	870	1767	0	133
5838	869	1769	0	129
5841	867	1770	0	129
5844	869	1770	0	118
5847	870	1770	0	112
5850	871	1770	0	109
5853	871	1770	0	105
5856	872	1770	0	108
5859	872	1772	0	109
5862	874	1774	0	99
5865	875	1775	0	102
5868	874	1776	0	102
5871	874	1778	0	101
5874	872	1780	0	95
5877	872	1780	0	94
5880	872	1781	0	94
5883	872	1782	0	91
5886	873	1783	0	90
5889	873	1785	0	92
5892	873	1786	0	91
5895	873	1786	0	91
5898	871	1787	0	85
5901	871	1787	0	82
5904	870	1786	0	77
5907	870	1786	0	75
5910	869	1787	0	73
5913	869	1787	0	71
5916	869	1787	0	72
5919	868	1788	0	72
5922	868	1788	0	69
5925	868	1788	0	68
5928	867	1788	0	66
5931	867	1788	0	68
5934	868	1789	0	68
5937	868	1790	0	61
5940	868	1791	0	59
5943	866	1793	0	58
5946	864	1795	0	55
5949	864	1798	0	58
5952	862	1801	0	59
5955	859	1802	0	56
5958	858	1802	0	53
5961	856	1803	0	56
5964	855	1803	0	55
5967	855	1805	0	48
5970	854	1805	0	49
5973	854	1805	0	50
5976	853	1806	0	48
5979	852	1805	0	50
5982	851	1805	0	47
5985	850	1806	0	45
5988	849	1808	0	43
5991	849	1808	0	43
5994	848	1808	0	39
5997	848	1807	0	38
6000	848	1807	0	38
6003	848	1808	0	42
6006	848	1808	0	45
6009	848	1809	0	46
6012	848	1807	0	43
6015	848	1806	0	42
6018	848	1808	0	43
6021	848	1809	0	47
6024	848	1810	0	47
6027	848	1811	0	46
6030	847	1812	0	44
6033	847	1812	0	43
6036	846	1813	0	45
6039	842	1815	0	48
6042	839	1815	0	46
6045	839	1817	0	48
6048	837	1818	0	47
6051	837	1819	0	44
6054	836	1818	0	43
6057	834	1819	0	46
6060	833	1819	0	48
6063	831	1820	0	50
6066	832	1820	0	47
6069	830	1823	0	46
6072	828	1823	0	42
6075	827	1823	0	45
6078	825	1824	0	49
6081	824	1824	0	51
6084	825	1823	0	47
6087	824	1823	0	47
6090	825	1824	0	49
6093	825	1824	0	49
6096	824	1825	0	50
6099	823	1827	0	50
6102	824	1826	0	52
6105	825	1826	0	55
6108	826	1826	0	55
6111	825	1826	0	55
6114	825	1824	0	57
6117	824	1824	0	63
6120	825	1824	0	64
6123	823	1826	0	72
6126	824	1826	0	69
6129	824	1826	0	69
6132	823	1827	0	72
6135	822	1829	0	69
6138	821	1831	0	65
6141	821	1834	0	62
6144	819	1836	0	56
6147	818	1836	0	66
6150	818	1837	0	69
6153	817	1839	0	67
6156	816	1842	0	63
6159	816	1848	0	62
6162	817	1849	0	66
6165	817	1849	0	64
6168	817	1852	0	72
6171	816	1854	0	74
6174	812	1858	0	72
6177	812	1860	0	73
6180	811	1862	0	73
6183	812	1864	0	75
6186	813	1867	0	77
6189	816	1871	0	74
6192	816	1873	0	77
6195	815	1871	0	75
6198	814	1870	0	78
6201	814	1869	0	76
6204	813	1869	0	71
6207	813	1868	0	70
6210	814	1870	0	75
6213	814	1871	0	73
6216	814	1871	0	77
6219	815	1872	0	80
6222	815	1871	0	80
6225	814	1872	0	77
6228	814	1873	0	75
6231	815	1873	0	78
6234	814	1873	0	79
6237	814	1873	0	77
6240	813	1873	0	78
6243	814	1873	0	77
6246	815	1875	0	83
6249	815	1874	0	80
[truncated: 915 more rows]
