# Supplementary material for: Markerless tracking of an entire honey bee colony
Source: Nat Commun. 2021 Mar 19;12:1733. doi: 10.1038/s41467-021-21769-1 (PMC7979864; doi:10.1038/s41467-021-21769-1)
Supplement: Supplementary file 4 — Description of Additional Supplementary Files [file 41467_2021_21769_MOESM4_ESM.zip › raw_source/fig_5_sup_fig_21_22/S1_trajectories/000735.txt]

0	1607	2323	0	116
3	1607	2324	0	117
6	1608	2324	0	119
9	1608	2324	0	117
12	1608	2325	0	116
15	1609	2325	0	116
18	1609	2325	0	115
21	1609	2325	0	116
24	1609	2325	0	117
27	1609	2325	0	117
30	1609	2326	0	118
33	1609	2326	0	116
36	1609	2327	0	114
39	1609	2328	0	115
42	1609	2329	0	116
45	1609	2329	0	116
48	1610	2329	0	115
51	1610	2330	0	111
54	1610	2330	0	112
57	1610	2331	0	109
60	1610	2332	0	108
63	1610	2333	0	108
66	1610	2333	0	108
69	1611	2333	0	109
72	1611	2333	0	109
75	1611	2333	0	109
78	1610	2333	0	109
81	1610	2333	0	109
84	1610	2333	0	112
87	1610	2333	0	112
90	1609	2333	0	112
93	1608	2332	0	109
96	1608	2331	0	110
99	1606	2330	0	114
102	1605	2328	0	115
105	1606	2327	0	111
108	1606	2327	0	110
111	1606	2328	0	110
114	1606	2330	0	109
117	1606	2331	0	107
120	1606	2331	0	104
123	1607	2332	0	110
126	1608	2332	0	111
129	1608	2333	0	112
132	1608	2333	0	112
135	1608	2333	0	111
138	1608	2333	0	111
141	1608	2333	0	110
144	1608	2333	0	110
147	1609	2334	0	110
150	1608	2333	0	109
153	1609	2334	0	111
156	1608	2333	0	109
159	1607	2331	0	108
162	1606	2330	0	108
165	1606	2329	0	112
168	1606	2329	0	114
171	1607	2330	0	114
174	1608	2330	0	119
177	1610	2330	0	120
180	1610	2329	0	120
183	1610	2329	0	119
186	1611	2329	0	120
189	1611	2330	0	120
192	1612	2329	0	121
195	1612	2330	0	122
198	1613	2329	0	121
201	1613	2328	0	125
204	1613	2328	0	126
207	1613	2327	0	126
210	1614	2326	0	129
213	1613	2326	0	131
216	1614	2326	0	131
219	1615	2326	0	130
222	1617	2326	0	131
225	1617	2325	0	130
228	1616	2324	0	131
231	1617	2325	0	130
234	1617	2324	0	130
237	1617	2323	0	131
240	1617	2323	0	134
243	1617	2323	0	134
246	1617	2323	0	134
249	1615	2322	0	130
252	1615	2322	0	128
255	1616	2321	0	129
258	1615	2319	0	134
261	1615	2319	0	137
264	1614	2319	0	138
267	1614	2319	0	138
270	1615	2318	0	136
273	1616	2318	0	139
276	1619	2318	0	140
279	1620	2319	0	137
282	1619	2318	0	137
285	1619	2318	0	138
288	1619	2318	0	138
291	1620	2318	0	136
294	1621	2319	0	137
297	1621	2320	0	131
300	1624	2321	0	133
303	1625	2322	0	136
306	1628	2322	0	139
309	1628	2322	0	143
312	1629	2323	0	139
315	1628	2322	0	140
318	1627	2322	0	141
321	1626	2322	0	139
324	1627	2323	0	138
327	1627	2322	0	137
330	1627	2322	0	136
333	1628	2322	0	138
336	1632	2322	0	145
339	1632	2322	0	145
342	1634	2322	0	149
345	1636	2322	0	155
348	1639	2322	0	157
351	1640	2321	0	157
354	1642	2321	0	159
357	1642	2320	0	160
360	1642	2320	0	161
363	1643	2320	0	160
366	1643	2320	0	160
369	1643	2320	0	160
372	1644	2320	0	160
375	1645	2321	0	160
378	1646	2321	0	162
381	1648	2321	0	159
384	1650	2322	0	160
387	1650	2322	0	161
390	1649	2323	0	164
393	1648	2323	0	164
396	1648	2323	0	165
399	1648	2323	0	164
402	1648	2323	0	164
405	1648	2323	0	163
408	1647	2323	0	158
411	1648	2324	0	155
414	1648	2324	0	156
417	1648	2324	0	154
420	1649	2325	0	153
423	1651	2325	0	156
426	1654	2326	0	159
429	1655	2327	0	163
432	1656	2326	0	167
435	1656	2325	0	172
438	1656	2324	0	171
441	1656	2323	0	171
444	1656	2324	0	169
447	1656	2324	0	170
450	1656	2324	0	171
453	1656	2324	0	170
456	1656	2323	0	169
459	1655	2322	0	164
462	1653	2321	0	161
465	1653	2322	0	156
468	1654	2324	0	149
471	1654	2324	0	147
474	1654	2324	0	146
477	1654	2326	0	139
480	1655	2327	0	135
483	1657	2331	0	134
486	1657	2333	0	135
489	1658	2334	0	137
492	1657	2334	0	139
495	1659	2335	0	138
498	1659	2335	0	137
501	1659	2335	0	137
504	1661	2335	0	138
507	1662	2335	0	139
510	1664	2335	0	143
513	1667	2334	0	143
516	1669	2333	0	143
519	1670	2334	0	142
522	1671	2334	0	139
525	1673	2334	0	135
528	1673	2333	0	132
531	1674	2334	0	132
534	1675	2337	0	136
537	1676	2339	0	136
540	1678	2342	0	137
543	1680	2346	0	137
546	1680	2346	0	138
549	1679	2346	0	138
552	1679	2346	0	138
555	1681	2347	0	138
558	1681	2347	0	139
561	1681	2348	0	141
564	1681	2348	0	140
567	1681	2348	0	139
570	1681	2349	0	139
573	1681	2349	0	137
576	1681	2349	0	136
579	1680	2349	0	134
582	1678	2348	0	134
585	1678	2347	0	134
588	1676	2346	0	129
591	1677	2346	0	127
594	1677	2347	0	127
597	1680	2347	0	131
600	1680	2347	0	131
603	1680	2347	0	130
606	1679	2347	0	129
609	1679	2346	0	129
612	1679	2346	0	127
615	1679	2347	0	126
618	1679	2346	0	125
621	1679	2347	0	123
624	1679	2347	0	124
627	1679	2347	0	124
630	1679	2347	0	124
633	1679	2347	0	125
636	1680	2347	0	126
639	1683	2350	0	127
642	1683	2350	0	127
645	1683	2351	0	126
648	1684	2352	0	127
651	1684	2351	0	124
654	1686	2349	0	122
657	1686	2348	0	120
660	1686	2346	0	115
663	1686	2347	0	114
666	1686	2347	0	115
669	1686	2347	0	115
672	1687	2349	0	115
675	1688	2350	0	115
678	1689	2353	0	114
681	1688	2354	0	118
684	1689	2356	0	118
687	1689	2357	0	118
690	1691	2360	0	119
693	1694	2364	0	118
696	1695	2366	0	120
699	1697	2369	0	126
702	1700	2372	0	129
705	1701	2374	0	128
708	1702	2377	0	127
711	1703	2378	0	127
714	1705	2379	0	131
717	1705	2380	0	127
720	1707	2382	0	129
723	1711	2382	0	131
726	1712	2385	0	126
729	1713	2387	0	122
732	1714	2391	0	121
735	1715	2395	0	118
738	1716	2396	0	116
741	1718	2398	0	118
744	1720	2398	0	122
747	1721	2399	0	122
750	1720	2398	0	119
753	1719	2398	0	115
756	1716	2398	0	103
759	1715	2401	0	102
762	1715	2402	0	99
765	1714	2403	0	101
768	1712	2401	0	112
771	1717	2399	0	112
774	1721	2394	0	124
777	1723	2392	0	127
780	1725	2390	0	135
783	1725	2389	0	138
786	1726	2389	0	140
789	1727	2390	0	142
792	1727	2393	0	146
795	1727	2393	0	147
798	1727	2393	0	150
801	1729	2393	0	156
804	1731	2393	0	160
807	1732	2392	0	164
810	1734	2392	0	164
813	1735	2393	0	164
816	1735	2394	0	163
819	1736	2395	0	156
822	1738	2396	0	153
825	1740	2396	0	160
828	1741	2395	0	162
831	1741	2394	0	164
834	1740	2392	0	167
837	1740	2392	0	172
840	1742	2392	0	171
843	1745	2390	0	174
846	1747	2389	0	172
849	1748	2389	0	174
852	1749	2390	0	180
855	1750	2390	0	183
858	1750	2390	0	180
861	1753	2389	0	179
864	1754	2388	0	179
867	1756	2389	0	180
870	1757	2389	0	181
873	1756	2388	0	181
876	1755	2386	0	189
879	1755	2385	0	190
882	1754	2384	0	191
885	1753	2384	0	190
888	1753	2384	0	188
891	1754	2384	0	190
894	1754	2384	0	190
897	1755	2383	0	192
900	1755	2383	0	196
903	1755	2382	0	202
906	1756	2381	0	205
909	1756	2380	0	205
912	1758	2377	0	207
915	1759	2376	0	209
918	1759	2377	0	210
921	1759	2377	0	211
924	1759	2377	0	211
927	1760	2377	0	213
930	1761	2377	0	215
933	1763	2377	0	214
936	1764	2375	0	218
939	1765	2375	0	220
942	1765	2375	0	221
945	1765	2375	0	219
948	1764	2375	0	214
951	1764	2375	0	218
954	1764	2374	0	219
957	1764	2374	0	222
960	1764	2374	0	222
963	1764	2373	0	222
966	1764	2373	0	220
969	1764	2373	0	220
972	1765	2372	0	218
975	1766	2371	0	219
978	1766	2371	0	218
981	1766	2371	0	220
984	1766	2371	0	221
987	1766	2370	0	224
990	1767	2370	0	223
993	1768	2370	0	223
996	1768	2369	0	227
999	1769	2368	0	231
1002	1770	2367	0	233
1005	1770	2367	0	235
1008	1770	2367	0	236
1011	1770	2367	0	240
1014	1771	2366	0	241
1017	1771	2365	0	242
1020	1771	2365	0	241
1023	1771	2365	0	241
1026	1771	2365	0	241
1029	1771	2365	0	242
1032	1771	2364	0	240
1035	1770	2364	0	239
1038	1770	2364	0	244
1041	1770	2363	0	243
1044	1771	2361	0	247
1047	1770	2360	0	250
1050	1768	2358	0	250
1053	1766	2355	0	249
1056	1767	2353	0	247
1059	1766	2352	0	249
1062	1766	2351	0	250
1065	1766	2351	0	249
1068	1765	2351	0	247
1071	1765	2350	0	246
1074	1764	2350	0	247
1077	1763	2350	0	248
1080	1762	2351	0	248
1083	1761	2351	0	252
1086	1760	2350	0	252
1089	1759	2350	0	254
1092	1758	2350	0	256
1095	1757	2349	0	260
1098	1757	2349	0	260
1101	1757	2349	0	262
1104	1758	2349	0	263
1107	1758	2348	0	264
1110	1758	2347	0	265
1113	1758	2347	0	266
1116	1757	2347	0	268
1119	1757	2346	0	267
1122	1755	2346	0	266
1125	1753	2347	0	270
1128	1753	2346	0	271
1131	1753	2346	0	270
1134	1753	2346	0	262
1137	1755	2347	0	260
1140	1756	2346	0	257
1143	1756	2345	0	256
1146	1757	2345	0	255
1149	1758	2345	0	251
1152	1758	2344	0	253
1155	1758	2343	0	253
1158	1758	2340	0	246
1161	1758	2339	0	248
1164	1759	2339	0	247
1167	1760	2338	0	246
1170	1761	2336	0	244
1173	1760	2336	0	238
1176	1760	2336	0	238
1179	1760	2336	0	238
1182	1760	2334	0	238
1185	1760	2334	0	235
1188	1762	2332	0	234
1191	1762	2331	0	230
1194	1761	2330	0	231
1197	1761	2329	0	229
1200	1763	2330	0	228
1203	1762	2330	0	229
1206	1762	2329	0	228
1209	1762	2329	0	229
1212	1761	2329	0	232
1215	1761	2329	0	231
1218	1761	2328	0	231
1221	1762	2327	0	233
1224	1762	2326	0	236
1227	1761	2325	0	237
1230	1762	2324	0	240
1233	1762	2323	0	240
1236	1763	2322	0	238
1239	1764	2321	0	236
1242	1764	2321	0	239
1245	1763	2321	0	239
1248	1764	2321	0	241
1251	1764	2320	0	241
1254	1765	2318	0	241
1257	1765	2317	0	242
1260	1765	2317	0	242
1263	1765	2316	0	242
1266	1766	2316	0	242
1269	1766	2317	0	241
1272	1767	2317	0	242
1275	1768	2316	0	244
1278	1768	2316	0	247
1281	1769	2316	0	248
1284	1770	2315	0	248
1287	1770	2315	0	248
1290	1771	2315	0	242
1293	1774	2314	0	240
1296	1776	2313	0	238
1299	1776	2313	0	239
1302	1776	2314	0	237
1305	1777	2314	0	237
1308	1778	2313	0	236
1311	1781	2312	0	228
1314	1783	2311	0	226
1317	1782	2310	0	230
1320	1781	2309	0	235
1323	1783	2306	0	232
1326	1784	2306	0	231
1329	1785	2305	0	233
1332	1785	2305	0	236
1335	1786	2305	0	236
1338	1786	2305	0	236
1341	1786	2305	0	237
1344	1787	2304	0	234
1347	1787	2304	0	235
1350	1787	2304	0	236
1353	1787	2303	0	235
1356	1787	2303	0	235
1359	1788	2303	0	233
1362	1789	2303	0	232
1365	1790	2303	0	230
1368	1790	2304	0	232
1371	1790	2304	0	233
1374	1790	2305	0	235
1377	1790	2306	0	233
1380	1789	2306	0	235
1383	1788	2307	0	237
1386	1788	2308	0	233
1389	1788	2308	0	231
1392	1788	2308	0	231
1395	1787	2309	0	231
1398	1786	2309	0	230
1401	1786	2310	0	231
1404	1787	2309	0	232
1407	1786	2310	0	232
1410	1787	2310	0	232
1413	1785	2310	0	238
1416	1784	2311	0	238
1419	1783	2311	0	234
1422	1782	2312	0	228
1425	1781	2313	0	227
1428	1780	2313	0	232
1431	1780	2314	0	234
1434	1780	2313	0	238
1437	1780	2314	0	239
1440	1780	2314	0	237
1443	1780	2314	0	233
1446	1779	2314	0	233
1449	1779	2314	0	233
1452	1779	2314	0	236
1455	1779	2314	0	236
1458	1782	2314	0	231
1461	1785	2312	0	228
1464	1786	2311	0	225
1467	1786	2311	0	223
1470	1785	2311	0	224
1473	1785	2310	0	229
1476	1786	2310	0	228
1479	1786	2310	0	225
1482	1787	2309	0	227
1485	1787	2307	0	227
1488	1788	2306	0	226
1491	1790	2304	0	226
1494	1790	2303	0	227
1497	1791	2302	0	229
1500	1792	2300	0	227
1503	1792	2299	0	228
1506	1793	2298	0	229
1509	1793	2298	0	230
1512	1794	2298	0	230
1515	1795	2298	0	227
1518	1795	2296	0	224
1521	1794	2295	0	221
1524	1795	2295	0	221
1527	1795	2293	0	222
1530	1795	2291	0	228
1533	1795	2290	0	227
1536	1796	2290	0	227
1539	1796	2290	0	228
1542	1796	2290	0	228
1545	1795	2291	0	227
1548	1797	2290	0	227
1551	1799	2290	0	225
1554	1801	2290	0	221
1557	1801	2290	0	223
1560	1803	2291	0	224
1563	1803	2291	0	225
1566	1804	2292	0	229
1569	1805	2293	0	236
1572	1807	2294	0	233
1575	1807	2293	0	239
1578	1808	2293	0	240
1581	1808	2294	0	235
1584	1809	2293	0	236
1587	1810	2292	0	236
1590	1810	2291	0	233
1593	1811	2289	0	233
1596	1811	2287	0	226
1599	1812	2285	0	223
1602	1812	2284	0	224
1605	1815	2283	0	227
1608	1816	2283	0	221
1611	1817	2282	0	223
1614	1818	2280	0	229
1617	1820	2278	0	228
1620	1821	2277	0	229
1623	1822	2277	0	227
1626	1822	2277	0	227
1629	1822	2277	0	228
1632	1822	2276	0	223
1635	1823	2275	0	215
1638	1824	2273	0	209
1641	1825	2272	0	206
1644	1825	2272	0	204
1647	1827	2272	0	204
1650	1828	2272	0	204
1653	1827	2272	0	201
1656	1828	2271	0	201
1659	1829	2270	0	194
1662	1831	2270	0	190
1665	1832	2270	0	188
1668	1833	2271	0	190
1671	1834	2270	0	185
1674	1834	2270	0	182
1677	1834	2269	0	181
1680	1834	2270	0	181
1683	1835	2271	0	182
1686	1835	2270	0	181
1689	1836	2270	0	181
1692	1836	2270	0	182
1695	1836	2271	0	187
1698	1836	2270	0	191
1701	1836	2269	0	193
1704	1836	2269	0	194
1707	1836	2269	0	196
1710	1836	2270	0	199
1713	1837	2271	0	202
1716	1837	2271	0	206
1719	1837	2271	0	208
1722	1838	2272	0	212
1725	1838	2272	0	215
1728	1838	2272	0	219
1731	1838	2272	0	220
1734	1838	2273	0	220
1737	1838	2273	0	220
1740	1838	2273	0	221
1743	1838	2273	0	222
1746	1838	2273	0	223
1749	1838	2274	0	221
1752	1838	2274	0	223
1755	1838	2275	0	221
1758	1836	2274	0	218
1761	1836	2274	0	210
1764	1836	2274	0	212
1767	1836	2274	0	212
1770	1837	2274	0	217
1773	1835	2275	0	215
1776	1835	2276	0	206
1779	1834	2275	0	201
1782	1834	2275	0	200
1785	1835	2275	0	202
1788	1834	2275	0	205
1791	1833	2276	0	216
1794	1830	2267	0	283
1797	1831	2274	0	209
1800	1831	2273	0	207
1803	1831	2272	0	203
1806	1831	2271	0	201
1809	1832	2271	0	198
1812	1832	2270	0	197
1815	1833	2270	0	196
1818	1833	2270	0	197
1821	1835	2269	0	195
1824	1835	2268	0	194
1827	1835	2268	0	194
1830	1835	2267	0	193
1833	1835	2268	0	192
1836	1837	2267	0	190
1839	1837	2267	0	190
1842	1837	2267	0	191
1845	1838	2267	0	191
1848	1838	2267	0	191
1851	1838	2267	0	190
1854	1838	2267	0	191
1857	1838	2268	0	191
1860	1839	2268	0	190
1863	1840	2268	0	189
1866	1841	2267	0	188
1869	1841	2268	0	191
1872	1843	2269	0	189
1875	1844	2269	0	189
1878	1845	2268	0	187
1881	1845	2268	0	185
1884	1845	2267	0	183
1887	1845	2267	0	182
1890	1846	2268	0	181
1893	1847	2268	0	182
1896	1848	2268	0	181
1899	1848	2268	0	182
1902	1848	2268	0	181
1905	1848	2268	0	180
1908	1849	2268	0	177
1911	1850	2269	0	178
1914	1850	2269	0	177
1917	1851	2269	0	178
1920	1851	2269	0	179
1923	1851	2269	0	178
1926	1852	2269	0	179
1929	1852	2269	0	180
1932	1853	2269	0	179
1935	1854	2269	0	180
1938	1854	2269	0	178
1941	1855	2269	0	179
1944	1855	2269	0	178
1947	1855	2269	0	178
1950	1855	2269	0	179
1953	1855	2269	0	179
1956	1855	2269	0	178
1959	1855	2269	0	179
1962	1855	2269	0	179
1965	1855	2269	0	178
1968	1855	2269	0	177
1971	1856	2269	0	177
1974	1855	2269	0	175
1977	1855	2269	0	176
1980	1855	2269	0	174
1983	1852	2270	0	179
1986	1850	2271	0	181
1989	1849	2272	0	186
1992	1848	2274	0	191
1995	1847	2275	0	190
1998	1846	2275	0	189
2001	1845	2276	0	187
2004	1845	2276	0	187
2007	1845	2276	0	185
2010	1845	2276	0	181
2013	1844	2274	0	172
2016	1843	2272	0	174
2019	1842	2272	0	174
2022	1842	2272	0	171
2025	1842	2273	0	167
2028	1842	2274	0	166
2031	1839	2273	0	171
2034	1839	2273	0	166
2037	1840	2274	0	165
2040	1840	2274	0	163
2043	1839	2273	0	164
2046	1839	2273	0	165
2049	1840	2274	0	167
2052	1840	2274	0	166
2055	1841	2274	0	165
2058	1842	2273	0	168
2061	1844	2273	0	167
2064	1845	2272	0	169
2067	1846	2272	0	172
2070	1847	2271	0	173
2073	1848	2271	0	174
2076	1849	2271	0	173
2079	1849	2272	0	172
2082	1850	2272	0	171
2085	1851	2271	0	171
2088	1853	2272	0	172
2091	1854	2272	0	171
2094	1854	2271	0	171
2097	1854	2271	0	173
2100	1855	2272	0	172
2103	1856	2272	0	171
2106	1856	2272	0	172
2109	1857	2272	0	171
2112	1857	2272	0	172
2115	1857	2272	0	171
2118	1857	2272	0	170
2121	1857	2272	0	170
2124	1857	2272	0	169
2127	1858	2272	0	171
2130	1858	2272	0	172
2133	1859	2272	0	175
2136	1859	2273	0	170
2139	1858	2275	0	163
2142	1859	2276	0	162
2145	1860	2276	0	163
2148	1860	2277	0	162
2151	1862	2278	0	159
2154	1864	2278	0	159
2157	1865	2279	0	158
2160	1867	2280	0	148
2163	1869	2281	0	148
2166	1870	2282	0	146
2169	1871	2281	0	147
2172	1871	2281	0	144
2175	1872	2281	0	142
2178	1874	2281	0	137
2181	1875	2282	0	134
2184	1878	2285	0	132
2187	1879	2285	0	127
2190	1880	2286	0	126
2193	1881	2287	0	124
2196	1881	2287	0	125
2199	1881	2287	0	126
2202	1881	2287	0	126
2205	1882	2287	0	126
2208	1882	2287	0	126
2211	1881	2286	0	126
2214	1881	2285	0	124
2217	1881	2283	0	122
2220	1882	2283	0	124
2223	1880	2282	0	124
2226	1879	2281	0	127
2229	1879	2281	0	126
2232	1879	2282	0	125
2235	1879	2283	0	123
2238	1878	2282	0	122
2241	1877	2282	0	126
2244	1877	2281	0	126
2247	1877	2281	0	127
2250	1875	2279	0	131
2253	1875	2278	0	131
2256	1875	2276	0	126
2259	1875	2276	0	127
2262	1873	2276	0	132
2265	1872	2277	0	129
2268	1871	2277	0	130
2271	1869	2276	0	131
2274	1869	2275	0	126
2277	1868	2276	0	131
2280	1864	2276	0	138
2283	1864	2276	0	140
2286	1864	2278	0	144
2289	1863	2277	0	143
2292	1862	2278	0	144
2295	1862	2277	0	148
2298	1860	2276	0	146
2301	1860	2276	0	145
2304	1858	2277	0	152
2307	1858	2278	0	154
2310	1859	2278	0	156
2313	1860	2279	0	166
2316	1859	2279	0	168
2319	1860	2278	0	174
2322	1860	2278	0	176
2325	1861	2278	0	169
2328	1861	2278	0	173
2331	1861	2278	0	175
2334	1861	2279	0	177
2337	1861	2279	0	179
2340	1861	2279	0	179
2343	1861	2279	0	179
2346	1862	2279	0	182
2349	1862	2280	0	187
2352	1861	2281	0	189
2355	1861	2281	0	192
2358	1860	2280	0	194
2361	1860	2281	0	206
2364	1860	2282	0	210
2367	1860	2282	0	214
2370	1859	2283	0	220
2373	1858	2283	0	225
2376	1857	2282	0	233
2379	1857	2281	0	237
2382	1855	2277	0	281
2385	1856	2281	0	249
2388	1856	2281	0	250
2391	1856	2281	0	250
2394	1859	2282	0	259
2397	1858	2281	0	262
2400	1859	2281	0	267
2403	1860	2280	0	268
2406	1860	2281	0	269
2409	1859	2280	0	270
2412	1859	2281	0	270
2415	1860	2281	0	270
2418	1860	2281	0	270
2421	1861	2281	0	275
2424	1862	2282	0	280
2427	1862	2282	0	277
2430	1861	2281	0	279
2433	1860	2283	0	276
2436	1859	2284	0	277
2439	1859	2286	0	278
2442	1859	2286	0	281
2445	1860	2287	0	285
2448	1861	2287	0	290
2451	1861	2286	0	294
2454	1860	2285	0	297
2457	1860	2284	0	301
2460	1858	2283	0	302
2463	1857	2283	0	305
2466	1858	2283	0	306
2469	1857	2283	0	306
2472	1857	2283	0	305
2475	1858	2283	0	306
2478	1857	2283	0	307
2481	1856	2281	0	305
2484	1855	2279	0	305
2487	1854	2277	0	303
2490	1853	2276	0	308
2493	1853	2275	0	313
2496	1852	2274	0	319
2499	1850	2271	0	321
2502	1848	2268	0	319
2505	1846	2266	0	320
2508	1846	2266	0	321
2511	1847	2266	0	321
2514	1847	2266	0	329
2517	1846	2265	0	330
2520	1845	2264	0	328
2523	1844	2263	0	329
2526	1844	2263	0	331
2529	1844	2263	0	334
2532	1845	2262	0	338
2535	1845	2262	0	342
2538	1843	2262	0	346
2541	1842	2263	0	347
2544	1841	2265	0	355
2547	1840	2266	0	359
2550	1840	2266	0	0
2553	1840	2267	0	3
2556	1839	2269	0	3
2559	1838	2269	0	5
2562	1837	2269	0	2
2565	1837	2270	0	4
2568	1836	2271	0	9
2571	1835	2272	0	11
2574	1832	2274	0	13
2577	1829	2278	0	14
2580	1828	2278	0	9
2583	1827	2279	0	6
2586	1827	2279	0	3
2589	1827	2278	0	0
2592	1830	2279	0	357
2595	1832	2281	0	358
2598	1831	2281	0	0
2601	1831	2281	0	1
2604	1829	2281	0	3
2607	1828	2281	0	3
2610	1827	2282	0	1
2613	1826	2283	0	0
2616	1825	2284	0	0
2619	1826	2285	0	1
2622	1826	2286	0	359
2625	1826	2286	0	357
2628	1826	2287	0	357
2631	1825	2287	0	358
2634	1824	2288	0	357
2637	1825	2288	0	358
2640	1825	2288	0	357
2643	1825	2288	0	358
2646	1825	2288	0	357
2649	1825	2288	0	357
2652	1826	2288	0	358
2655	1825	2288	0	358
2658	1826	2288	0	359
2661	1826	2288	0	356
2664	1826	2288	0	357
2667	1825	2288	0	358
2670	1825	2288	0	359
2673	1825	2288	0	358
2676	1825	2288	0	0
2679	1825	2288	0	359
2682	1825	2288	0	359
2685	1825	2288	0	0
2688	1825	2288	0	359
2691	1825	2288	0	359
2694	1825	2287	0	359
2697	1825	2287	0	0
2700	1825	2287	0	0
2703	1825	2287	0	1
2706	1825	2287	0	0
2709	1825	2287	0	359
2712	1825	2287	0	359
2715	1825	2287	0	0
2718	1825	2287	0	0
2721	1825	2287	0	1
2724	1825	2287	0	2
2727	1825	2287	0	2
2730	1825	2287	0	2
2733	1825	2287	0	2
2736	1825	2287	0	2
2739	1825	2287	0	0
2742	1825	2287	0	0
2745	1825	2288	0	359
2748	1825	2287	0	1
2751	1825	2287	0	2
2754	1825	2287	0	3
2757	1825	2287	0	4
2760	1825	2287	0	4
2763	1825	2287	0	3
2766	1825	2287	0	4
2769	1825	2287	0	4
2772	1825	2287	0	3
2775	1825	2287	0	5
2778	1825	2287	0	5
2781	1825	2287	0	5
2784	1824	2287	0	5
2787	1825	2287	0	5
2790	1825	2287	0	5
2793	1825	2287	0	5
2796	1825	2287	0	5
2799	1825	2287	0	4
2802	1826	2287	0	4
2805	1826	2287	0	4
2808	1826	2287	0	4
2811	1825	2287	0	4
2814	1826	2287	0	5
2817	1826	2287	0	4
2820	1826	2287	0	4
2823	1825	2287	0	3
2826	1825	2287	0	4
2829	1825	2287	0	4
2832	1825	2287	0	5
2835	1825	2287	0	5
2838	1825	2287	0	4
2841	1825	2287	0	4
2844	1825	2287	0	4
2847	1825	2287	0	3
2850	1825	2287	0	3
2853	1825	2287	0	5
2856	1825	2287	0	5
2859	1825	2287	0	5
2862	1825	2287	0	5
2865	1825	2287	0	5
2868	1825	2287	0	4
2871	1825	2287	0	5
2874	1825	2287	0	4
2877	1825	2287	0	4
2880	1825	2287	0	5
2883	1825	2287	0	5
2886	1825	2287	0	5
2889	1825	2287	0	5
2892	1825	2287	0	6
2895	1825	2287	0	6
2898	1825	2287	0	5
2901	1825	2287	0	4
2904	1825	2287	0	5
2907	1826	2287	0	4
2910	1826	2288	0	5
2913	1826	2288	0	4
2916	1826	2287	0	4
2919	1826	2287	0	4
2922	1826	2288	0	4
2925	1826	2288	0	4
2928	1827	2288	0	4
2931	1828	2288	0	6
2934	1827	2288	0	7
2937	1827	2288	0	6
2940	1827	2288	0	7
2943	1828	2288	0	6
2946	1828	2288	0	5
2949	1828	2288	0	6
2952	1828	2289	0	6
2955	1828	2289	0	6
2958	1828	2289	0	6
2961	1828	2289	0	5
2964	1828	2289	0	6
2967	1828	2289	0	4
2970	1829	2289	0	4
2973	1829	2289	0	5
2976	1829	2289	0	5
2979	1829	2289	0	4
2982	1829	2289	0	1
2985	1830	2289	0	358
2988	1831	2289	0	355
2991	1830	2288	0	355
2994	1829	2288	0	353
2997	1828	2286	0	351
3000	1830	2285	0	354
3003	1831	2283	0	353
3006	1831	2282	0	354
3009	1831	2282	0	355
3012	1831	2281	0	355
3015	1830	2281	0	356
3018	1831	2280	0	354
3021	1831	2280	0	353
3024	1831	2279	0	352
3027	1832	2279	0	350
3030	1832	2279	0	350
3033	1832	2279	0	353
3036	1832	2279	0	356
3039	1832	2278	0	358
3042	1832	2278	0	356
3045	1832	2278	0	352
3048	1833	2278	0	351
3051	1833	2278	0	352
3054	1833	2278	0	350
3057	1833	2277	0	349
3060	1833	2277	0	347
3063	1834	2276	0	345
3066	1834	2276	0	341
3069	1834	2276	0	341
3072	1834	2276	0	344
3075	1834	2276	0	348
3078	1834	2276	0	351
3081	1833	2276	0	352
3084	1833	2275	0	352
3087	1833	2275	0	352
3090	1832	2275	0	352
3093	1831	2274	0	352
3096	1830	2273	0	349
3099	1828	2273	0	347
3102	1827	2272	0	347
3105	1827	2271	0	347
3108	1827	2271	0	347
3111	1827	2271	0	345
3114	1827	2270	0	342
3117	1827	2270	0	342
3120	1828	2270	0	343
3123	1828	2270	0	342
3126	1828	2269	0	340
3129	1828	2269	0	343
3132	1830	2269	0	344
3135	1831	2269	0	343
3138	1831	2269	0	343
3141	1831	2268	0	340
3144	1832	2268	0	341
3147	1833	2268	0	344
3150	1833	2268	0	345
3153	1833	2268	0	346
3156	1835	2268	0	346
3159	1838	2268	0	350
3162	1839	2267	0	349
3165	1842	2267	0	355
3168	1844	2267	0	3
3171	1845	2268	0	9
3174	1846	2267	0	10
3177	1847	2267	0	12
3180	1848	2267	0	15
3183	1849	2267	0	19
3186	1849	2267	0	21
3189	1849	2267	0	29
3192	1849	2268	0	34
3195	1849	2269	0	34
3198	1850	2269	0	38
3201	1849	2270	0	39
3204	1850	2271	0	41
3207	1849	2272	0	44
3210	1849	2271	0	46
3213	1849	2272	0	47
3216	1848	2272	0	49
3219	1848	2273	0	50
3222	1848	2273	0	50
3225	1848	2273	0	50
3228	1847	2273	0	50
3231	1848	2273	0	51
3234	1848	2274	0	51
3237	1847	2274	0	50
3240	1847	2274	0	50
3243	1847	2274	0	50
3246	1847	2275	0	51
3249	1847	2275	0	51
3252	1847	2275	0	51
3255	1847	2275	0	51
3258	1848	2275	0	51
3261	1848	2275	0	50
3264	1848	2275	0	49
3267	1849	2275	0	47
3270	1849	2275	0	44
3273	1849	2276	0	44
3276	1849	2276	0	43
3279	1848	2277	0	45
3282	1848	2277	0	44
3285	1847	2277	0	44
3288	1848	2277	0	45
3291	1848	2277	0	46
3294	1848	2277	0	46
3297	1849	2277	0	44
3300	1850	2276	0	44
3303	1850	2276	0	43
3306	1849	2276	0	44
3309	1848	2276	0	46
3312	1848	2276	0	47
3315	1848	2277	0	47
3318	1848	2276	0	47
3321	1848	2275	0	47
3324	1848	2275	0	47
3327	1847	2276	0	48
3330	1847	2276	0	47
3333	1848	2276	0	48
3336	1848	2276	0	49
3339	1847	2276	0	50
3342	1846	2276	0	51
3345	1846	2277	0	51
3348	1846	2276	0	52
3351	1846	2276	0	55
3354	1845	2277	0	56
3357	1845	2276	0	57
3360	1845	2276	0	60
3363	1844	2276	0	60
3366	1842	2278	0	62
3369	1841	2279	0	61
3372	1841	2279	0	62
3375	1842	2279	0	62
3378	1842	2282	0	63
3381	1842	2283	0	61
3384	1842	2284	0	63
3387	1842	2284	0	64
3390	1842	2285	0	64
3393	1843	2286	0	63
3396	1843	2286	0	63
3399	1843	2287	0	62
3402	1843	2287	0	60
3405	1844	2287	0	60
3408	1844	2287	0	58
3411	1842	2288	0	58
3414	1841	2288	0	59
3417	1842	2288	0	58
3420	1841	2289	0	59
3423	1840	2289	0	56
3426	1840	2289	0	54
3429	1840	2289	0	52
3432	1839	2289	0	54
3435	1838	2289	0	52
3438	1836	2290	0	50
3441	1835	2291	0	52
3444	1834	2293	0	54
3447	1833	2295	0	56
3450	1834	2296	0	58
3453	1833	2296	0	59
3456	1833	2296	0	58
3459	1833	2296	0	58
3462	1833	2296	0	59
3465	1833	2296	0	58
3468	1833	2296	0	58
3471	1833	2295	0	58
3474	1833	2295	0	58
3477	1832	2295	0	59
3480	1831	2295	0	57
3483	1831	2296	0	60
3486	1832	2296	0	58
3489	1833	2297	0	58
3492	1832	2298	0	62
3495	1831	2300	0	63
3498	1831	2302	0	61
3501	1832	2304	0	61
3504	1832	2306	0	60
3507	1831	2308	0	61
3510	1830	2309	0	59
3513	1830	2310	0	56
3516	1833	2310	0	56
3519	1835	2310	0	52
3522	1836	2310	0	49
3525	1834	2311	0	48
3528	1833	2312	0	48
3531	1832	2314	0	47
3534	1831	2315	0	45
3537	1830	2315	0	43
3540	1830	2315	0	41
3543	1829	2314	0	38
3546	1828	2314	0	37
3549	1828	2312	0	31
3552	1827	2312	0	27
3555	1826	2311	0	28
3558	1825	2310	0	29
3561	1825	2310	0	28
3564	1825	2310	0	24
3567	1824	2309	0	21
3570	1823	2309	0	14
3573	1821	2309	0	14
3576	1820	2309	0	11
3579	1818	2311	0	11
3582	1817	2310	0	13
3585	1815	2309	0	9
3588	1815	2309	0	7
3591	1814	2308	0	9
3594	1814	2309	0	8
3597	1812	2309	0	11
3600	1812	2309	0	9
3603	1812	2308	0	8
3606	1811	2308	0	10
3609	1809	2308	0	10
3612	1808	2308	0	9
3615	1807	2308	0	9
3618	1803	2308	0	6
3621	1801	2308	0	359
3624	1799	2308	0	356
3627	1799	2307	0	354
3630	1798	2306	0	355
3633	1798	2305	0	352
3636	1797	2304	0	351
3639	1797	2302	0	351
3642	1798	2299	0	356
3645	1798	2298	0	356
3648	1796	2296	0	353
3651	1795	2296	0	353
3654	1794	2295	0	351
3657	1794	2293	0	348
3660	1794	2292	0	342
3663	1792	2289	0	340
3666	1792	2286	0	340
3669	1790	2286	0	336
3672	1789	2285	0	335
3675	1787	2285	0	335
3678	1786	2285	0	336
3681	1786	2285	0	335
3684	1786	2285	0	335
3687	1787	2285	0	338
3690	1786	2286	0	346
3693	1785	2287	0	349
3696	1784	2287	0	350
3699	1784	2286	0	351
3702	1784	2285	0	350
3705	1784	2285	0	350
3708	1784	2285	0	349
3711	1785	2285	0	347
3714	1784	2284	0	349
3717	1783	2284	0	347
3720	1783	2282	0	342
3723	1784	2281	0	338
3726	1784	2280	0	336
3729	1784	2279	0	332
3732	1784	2278	0	329
3735	1785	2276	0	326
3738	1785	2275	0	328
3741	1785	2275	0	331
3744	1784	2274	0	331
3747	1784	2272	0	327
3750	1784	2270	0	326
3753	1784	2267	0	326
3756	1783	2265	0	327
3759	1782	2264	0	327
3762	1781	2263	0	328
3765	1780	2263	0	330
3768	1780	2263	0	331
3771	1780	2263	0	334
3774	1781	2262	0	333
3777	1781	2261	0	329
3780	1782	2261	0	331
3783	1782	2261	0	332
3786	1784	2261	0	338
3789	1784	2261	0	339
3792	1785	2261	0	340
3795	1785	2260	0	339
3798	1784	2259	0	333
3801	1784	2260	0	330
3804	1785	2260	0	328
3807	1785	2259	0	328
3810	1785	2259	0	329
3813	1786	2260	0	336
3816	1786	2260	0	336
3819	1786	2260	0	335
3822	1785	2260	0	337
3825	1785	2260	0	341
3828	1786	2261	0	347
3831	1786	2262	0	349
3834	1785	2263	0	348
3837	1785	2265	0	352
3840	1785	2265	0	355
3843	1784	2265	0	357
3846	1783	2265	0	357
3849	1783	2266	0	357
3852	1783	2266	0	0
3855	1783	2266	0	4
3858	1782	2267	0	10
3861	1782	2267	0	9
3864	1782	2268	0	9
3867	1782	2268	0	8
3870	1783	2268	0	7
3873	1783	2268	0	3
3876	1783	2268	0	359
3879	1783	2268	0	358
3882	1784	2269	0	351
3885	1786	2269	0	349
3888	1787	2268	0	348
3891	1788	2269	0	350
3894	1789	2269	0	349
3897	1790	2270	0	351
3900	1790	2270	0	352
3903	1789	2270	0	355
3906	1789	2270	0	359
3909	1788	2271	0	3
3912	1788	2271	0	5
3915	1787	2273	0	9
3918	1786	2273	0	12
3921	1786	2274	0	14
3924	1784	2273	0	15
3927	1783	2273	0	15
3930	1782	2272	0	15
3933	1782	2273	0	15
3936	1782	2273	0	15
3939	1782	2274	0	15
3942	1782	2275	0	15
3945	1782	2275	0	16
3948	1782	2275	0	14
3951	1783	2275	0	15
3954	1783	2275	0	13
3957	1783	2274	0	13
3960	1783	2275	0	15
3963	1782	2275	0	16
3966	1782	2275	0	14
3969	1782	2275	0	17
3972	1782	2275	0	19
3975	1783	2275	0	16
3978	1784	2275	0	16
3981	1784	2275	0	13
3984	1785	2275	0	12
3987	1785	2274	0	10
3990	1786	2273	0	8
3993	1786	2273	0	10
3996	1787	2272	0	12
3999	1789	2272	0	12
4002	1791	2270	0	16
4005	1792	2269	0	19
4008	1793	2268	0	23
4011	1793	2267	0	24
4014	1793	2267	0	26
4017	1795	2265	0	26
4020	1797	2265	0	24
4023	1798	2263	0	23
4026	1798	2262	0	27
4029	1798	2261	0	31
4032	1799	2260	0	31
4035	1799	2259	0	31
4038	1799	2258	0	29
4041	1799	2257	0	30
4044	1800	2257	0	32
4047	1800	2256	0	37
4050	1802	2254	0	44
4053	1802	2254	0	47
4056	1803	2252	0	47
4059	1804	2249	0	47
4062	1805	2249	0	48
4065	1805	2250	0	49
4068	1804	2251	0	50
4071	1804	2252	0	50
4074	1804	2253	0	45
4077	1802	2254	0	44
4080	1800	2255	0	40
4083	1799	2256	0	43
4086	1798	2258	0	39
4089	1794	2260	0	42
4092	1793	2261	0	40
4095	1792	2261	0	42
4098	1790	2262	0	39
4101	1789	2263	0	37
4104	1788	2263	0	36
4107	1787	2263	0	35
4110	1787	2263	0	35
4113	1787	2264	0	34
4116	1787	2265	0	33
4119	1786	2264	0	31
4122	1786	2265	0	31
4125	1784	2266	0	30
4128	1783	2267	0	32
4131	1783	2267	0	32
4134	1783	2267	0	34
4137	1784	2267	0	35
4140	1784	2268	0	35
4143	1783	2269	0	35
4146	1784	2269	0	36
4149	1784	2269	0	35
4152	1785	2269	0	34
4155	1786	2269	0	33
4158	1786	2269	0	33
4161	1784	2270	0	34
4164	1783	2270	0	31
4167	1782	2270	0	26
4170	1780	2270	0	21
4173	1778	2272	0	19
4176	1777	2273	0	24
4179	1774	2276	0	21
4182	1773	2277	0	18
4185	1772	2278	0	16
4188	1770	2277	0	14
4191	1770	2277	0	9
4194	1770	2278	0	9
4197	1769	2279	0	8
4200	1769	2279	0	9
4203	1769	2278	0	8
4206	1769	2277	0	5
4209	1769	2277	0	5
4212	1768	2277	0	4
4215	1767	2277	0	4
4218	1767	2277	0	3
4221	1765	2277	0	6
4224	1765	2277	0	7
4227	1765	2277	0	8
4230	1765	2277	0	9
4233	1764	2277	0	9
4236	1764	2277	0	9
4239	1764	2277	0	10
4242	1764	2277	0	10
4245	1764	2277	0	10
4248	1764	2277	0	10
4251	1764	2277	0	10
4254	1764	2277	0	10
4257	1764	2277	0	9
4260	1764	2277	0	9
4263	1764	2277	0	8
4266	1764	2278	0	8
4269	1763	2278	0	7
4272	1764	2278	0	9
4275	1765	2279	0	8
4278	1766	2280	0	10
4281	1766	2281	0	10
4284	1766	2282	0	12
4287	1764	2283	0	17
4290	1764	2284	0	15
4293	1764	2285	0	18
4296	1765	2285	0	16
4299	1767	2286	0	14
4302	1768	2286	0	14
4305	1769	2285	0	13
4308	1771	2284	0	12
4311	1772	2284	0	13
4314	1772	2284	0	13
4317	1771	2284	0	14
4320	1773	2285	0	10
4323	1776	2285	0	7
4326	1776	2286	0	6
4329	1777	2286	0	5
4332	1777	2287	0	7
4335	1777	2287	0	9
4338	1776	2287	0	11
4341	1776	2287	0	12
4344	1775	2287	0	14
4347	1775	2287	0	14
4350	1775	2287	0	14
4353	1775	2287	0	16
4356	1774	2287	0	17
4359	1772	2287	0	17
4362	1771	2287	0	14
4365	1771	2285	0	12
4368	1770	2286	0	13
4371	1768	2287	0	13
4374	1767	2287	0	11
4377	1766	2287	0	13
4380	1765	2287	0	14
4383	1765	2288	0	15
4386	1765	2289	0	16
4389	1767	2291	0	14
4392	1767	2291	0	13
4395	1767	2290	0	8
4398	1767	2290	0	4
4401	1766	2288	0	0
4404	1765	2288	0	359
4407	1765	2288	0	358
4410	1764	2287	0	357
4413	1762	2285	0	353
4416	1762	2285	0	355
4419	1763	2285	0	354
4422	1763	2285	0	354
4425	1763	2284	0	356
4428	1763	2284	0	356
4431	1764	2285	0	358
4434	1767	2286	0	0
4437	1767	2286	0	2
4440	1766	2286	0	4
4443	1767	2286	0	3
4446	1767	2286	0	2
4449	1767	2286	0	0
4452	1767	2286	0	359
4455	1767	2286	0	357
4458	1767	2286	0	356
4461	1767	2285	0	354
4464	1767	2285	0	353
4467	1766	2285	0	351
4470	1767	2285	0	352
4473	1767	2285	0	349
4476	1767	2286	0	349
4479	1768	2286	0	348
4482	1768	2285	0	346
4485	1769	2285	0	345
4488	1769	2284	0	344
4491	1770	2284	0	347
4494	1770	2284	0	346
4497	1771	2283	0	351
4500	1772	2283	0	352
4503	1772	2282	0	351
4506	1771	2282	0	352
4509	1771	2282	0	353
4512	1771	2281	0	353
4515	1771	2281	0	352
4518	1772	2281	0	351
4521	1774	2280	0	350
4524	1775	2280	0	345
4527	1777	2280	0	339
4530	1777	2280	0	340
4533	1777	2280	0	339
4536	1778	2280	0	336
4539	1779	2279	0	335
4542	1779	2280	0	334
4545	1780	2280	0	335
4548	1779	2281	0	329
4551	1778	2282	0	328
4554	1777	2281	0	330
4557	1778	2281	0	329
4560	1777	2281	0	327
4563	1777	2280	0	325
4566	1777	2279	0	320
4569	1775	2278	0	314
4572	1775	2278	0	311
4575	1776	2277	0	307
4578	1775	2277	0	306
4581	1774	2276	0	302
4584	1774	2274	0	298
4587	1771	2273	0	300
4590	1770	2271	0	302
4593	1770	2270	0	302
4596	1770	2269	0	303
4599	1769	2267	0	296
4602	1772	2266	0	292
4605	1773	2265	0	289
4608	1773	2265	0	288
4611	1772	2263	0	292
4614	1772	2263	0	291
4617	1770	2261	0	291
4620	1769	2260	0	291
4623	1767	2259	0	291
4626	1767	2258	0	289
4629	1767	2257	0	286
4632	1767	2257	0	285
4635	1767	2257	0	284
4638	1767	2257	0	284
4641	1767	2257	0	285
4644	1766	2256	0	287
4647	1766	2256	0	289
4650	1765	2255	0	288
4653	1765	2254	0	289
4656	1766	2253	0	285
4659	1767	2253	0	285
4662	1767	2252	0	285
4665	1766	2252	0	288
4668	1766	2250	0	289
4671	1765	2249	0	285
4674	1765	2249	0	282
4677	1764	2248	0	279
4680	1763	2246	0	279
4683	1763	2246	0	278
4686	1763	2246	0	279
4689	1762	2243	0	282
4692	1762	2240	0	283
4695	1763	2237	0	280
4698	1763	2235	0	274
4701	1762	2233	0	274
4704	1762	2233	0	271
4707	1761	2230	0	271
4710	1760	2229	0	273
4713	1760	2226	0	274
4716	1759	2223	0	274
4719	1759	2221	0	275
4722	1758	2220	0	272
4725	1756	2219	0	269
4728	1756	2219	0	268
4731	1756	2219	0	271
4734	1755	2219	0	269
4737	1755	2218	0	268
4740	1755	2218	0	268
4743	1754	2218	0	269
4746	1754	2217	0	269
4749	1754	2217	0	271
4752	1753	2217	0	273
4755	1753	2217	0	274
4758	1753	2217	0	274
4761	1753	2217	0	271
4764	1753	2218	0	268
4767	1753	2218	0	267
4770	1753	2218	0	267
4773	1753	2217	0	266
4776	1753	2217	0	266
4779	1753	2216	0	268
4782	1753	2215	0	269
4785	1753	2216	0	268
4788	1753	2215	0	270
4791	1753	2215	0	269
4794	1753	2214	0	269
4797	1753	2214	0	270
4800	1754	2214	0	272
4803	1754	2214	0	272
4806	1754	2213	0	271
4809	1754	2212	0	270
4812	1754	2212	0	270
4815	1754	2212	0	269
4818	1754	2211	0	271
4821	1755	2211	0	271
4824	1755	2210	0	273
4827	1754	2210	0	274
4830	1754	2210	0	272
4833	1755	2210	0	271
4836	1755	2210	0	272
4839	1754	2209	0	272
4842	1754	2209	0	272
4845	1755	2207	0	271
4848	1755	2205	0	272
4851	1755	2203	0	269
4854	1755	2202	0	268
4857	1755	2199	0	266
4860	1755	2198	0	267
4863	1755	2196	0	269
4866	1756	2195	0	269
4869	1757	2195	0	270
4872	1756	2193	0	266
4875	1757	2191	0	263
4878	1758	2188	0	260
4881	1758	2186	0	258
4884	1758	2186	0	258
4887	1758	2186	0	258
4890	1758	2185	0	257
4893	1758	2185	0	258
4896	1759	2184	0	259
4899	1759	2184	0	260
4902	1759	2184	0	263
4905	1759	2182	0	264
4908	1760	2180	0	268
4911	1761	2178	0	270
4914	1762	2177	0	268
4917	1762	2175	0	268
4920	1762	2172	0	270
4923	1763	2170	0	271
4926	1763	2168	0	273
4929	1762	2166	0	274
4932	1763	2166	0	273
4935	1763	2165	0	272
4938	1763	2164	0	271
4941	1763	2163	0	269
4944	1764	2163	0	268
4947	1764	2163	0	268
4950	1765	2163	0	270
4953	1766	2162	0	272
4956	1767	2162	0	273
4959	1767	2162	0	274
4962	1767	2162	0	274
4965	1767	2162	0	275
4968	1767	2161	0	276
4971	1767	2161	0	278
4974	1767	2160	0	279
4977	1767	2159	0	282
4980	1767	2158	0	285
4983	1767	2158	0	285
4986	1767	2157	0	288
4989	1767	2157	0	290
4992	1767	2157	0	292
4995	1767	2156	0	291
4998	1767	2156	0	292
5001	1767	2155	0	294
5004	1768	2156	0	293
5007	1768	2155	0	292
5010	1768	2155	0	292
5013	1768	2155	0	291
5016	1768	2155	0	291
5019	1768	2155	0	289
5022	1768	2156	0	287
5025	1768	2157	0	284
5028	1768	2156	0	284
5031	1768	2156	0	284
5034	1768	2156	0	285
5037	1767	2155	0	283
5040	1767	2154	0	282
5043	1767	2154	0	282
5046	1767	2155	0	279
5049	1767	2155	0	277
5052	1767	2155	0	278
5055	1767	2155	0	278
5058	1767	2155	0	276
5061	1767	2155	0	276
5064	1767	2155	0	275
5067	1767	2156	0	277
5070	1768	2156	0	278
5073	1769	2159	0	279
5076	1769	2162	0	273
5079	1770	2162	0	272
5082	1771	2164	0	274
5085	1771	2165	0	277
5088	1772	2166	0	279
5091	1772	2166	0	280
5094	1772	2167	0	280
5097	1772	2168	0	277
5100	1772	2169	0	275
5103	1772	2169	0	272
5106	1771	2170	0	272
5109	1771	2171	0	270
5112	1771	2171	0	267
5115	1770	2170	0	263
5118	1770	2170	0	262
5121	1770	2170	0	260
5124	1770	2170	0	266
5127	1771	2171	0	270
5130	1770	2171	0	276
5133	1769	2170	0	280
5136	1769	2169	0	280
5139	1768	2167	0	286
5142	1768	2165	0	291
5145	1767	2163	0	291
5148	1767	2161	0	290
5151	1768	2161	0	291
5154	1767	2159	0	291
5157	1768	2157	0	288
5160	1768	2156	0	284
5163	1769	2153	0	284
5166	1769	2152	0	287
5169	1770	2150	0	289
5172	1770	2147	0	286
5175	1771	2146	0	281
5178	1771	2145	0	280
5181	1771	2144	0	280
5184	1771	2144	0	281
5187	1771	2144	0	280
5190	1771	2143	0	276
5193	1771	2141	0	273
5196	1771	2140	0	272
5199	1771	2140	0	271
5202	1772	2140	0	273
5205	1772	2140	0	274
5208	1772	2138	0	274
5211	1772	2138	0	272
5214	1772	2138	0	271
5217	1771	2137	0	268
5220	1771	2137	0	267
5223	1771	2137	0	267
5226	1771	2137	0	268
5229	1771	2137	0	267
5232	1771	2137	0	267
5235	1770	2137	0	266
5238	1770	2137	0	267
5241	1770	2137	0	267
5244	1771	2138	0	267
5247	1771	2139	0	265
5250	1773	2142	0	272
5253	1773	2143	0	271
5256	1774	2144	0	272
5259	1775	2144	0	277
5262	1776	2145	0	278
5265	1776	2145	0	276
5268	1776	2145	0	275
5271	1776	2146	0	275
5274	1776	2148	0	278
5277	1776	2149	0	275
5280	1775	2151	0	272
5283	1775	2151	0	273
5286	1775	2152	0	273
5289	1775	2153	0	272
5292	1775	2153	0	272
5295	1775	2155	0	271
5298	1775	2156	0	270
5301	1776	2156	0	267
5304	1777	2157	0	267
5307	1778	2158	0	269
5310	1779	2159	0	274
5313	1779	2159	0	275
5316	1780	2162	0	276
5319	1779	2163	0	275
5322	1780	2167	0	274
5325	1780	2169	0	276
5328	1780	2170	0	273
5331	1780	2171	0	271
5334	1780	2171	0	268
5337	1780	2172	0	269
5340	1779	2173	0	270
5343	1779	2173	0	267
5346	1779	2172	0	264
5349	1779	2171	0	261
5352	1779	2171	0	260
5355	1780	2171	0	265
5358	1780	2171	0	263
5361	1780	2172	0	264
5364	1780	2172	0	272
5367	1780	2173	0	266
5370	1779	2174	0	258
5373	1779	2174	0	257
5376	1779	2174	0	253
5379	1779	2175	0	254
5382	1779	2174	0	245
5385	1779	2175	0	244
5388	1779	2176	0	239
5391	1777	2176	0	233
5394	1778	2175	0	225
5397	1778	2174	0	223
5400	1778	2174	0	223
5403	1778	2173	0	222
5406	1777	2173	0	220
5409	1779	2172	0	216
5412	1780	2172	0	214
5415	1782	2171	0	209
5418	1784	2171	0	207
5421	1784	2171	0	206
5424	1784	2170	0	203
5427	1785	2171	0	203
5430	1786	2171	0	205
5433	1786	2171	0	205
5436	1787	2171	0	209
5439	1790	2170	0	208
5442	1790	2170	0	206
5445	1792	2170	0	205
5448	1792	2170	0	208
5451	1793	2170	0	211
5454	1793	2170	0	214
5457	1795	2170	0	212
5460	1796	2169	0	212
5463	1797	2169	0	207
5466	1800	2169	0	205
5469	1801	2169	0	208
5472	1802	2169	0	210
5475	1802	2169	0	211
5478	1804	2169	0	211
5481	1805	2169	0	213
5484	1807	2169	0	214
5487	1808	2169	0	212
5490	1809	2168	0	212
5493	1811	2166	0	214
5496	1813	2165	0	218
5499	1815	2165	0	218
5502	1817	2164	0	219
5505	1819	2163	0	218
5508	1820	2161	0	220
5511	1822	2160	0	217
5514	1824	2158	0	219
5517	1826	2156	0	216
5520	1828	2155	0	222
5523	1830	2154	0	226
5526	1833	2152	0	224
5529	1839	2150	0	227
5532	1841	2149	0	222
5535	1844	2148	0	220
5538	1847	2149	0	224
5541	1848	2149	0	223
5544	1850	2147	0	228
5547	1850	2147	0	228
5550	1851	2148	0	230
5553	1852	2148	0	228
5556	1851	2147	0	226
5559	1853	2147	0	227
5562	1855	2147	0	227
5565	1857	2146	0	227
5568	1858	2146	0	229
5571	1859	2147	0	231
5574	1859	2146	0	235
5577	1859	2146	0	236
5580	1859	2147	0	234
5583	1859	2147	0	235
5586	1859	2146	0	237
5589	1858	2146	0	238
5592	1859	2147	0	234
5595	1859	2148	0	231
5598	1859	2149	0	231
5601	1858	2149	0	230
5604	1858	2150	0	229
5607	1857	2150	0	224
5610	1857	2151	0	222
5613	1858	2151	0	218
5616	1859	2152	0	217
5619	1860	2153	0	218
5622	1861	2154	0	214
5625	1862	2154	0	210
5628	1863	2155	0	208
5631	1865	2155	0	207
5634	1865	2155	0	206
5637	1865	2155	0	206
5640	1866	2155	0	207
5643	1866	2156	0	204
5646	1866	2158	0	202
5649	1868	2157	0	205
5652	1868	2156	0	205
5655	1868	2157	0	206
5658	1867	2158	0	207
5661	1868	2157	0	207
5664	1868	2155	0	209
5667	1867	2155	0	212
5670	1867	2155	0	213
5673	1867	2154	0	213
5676	1867	2156	0	211
5679	1870	2156	0	209
5682	1874	2156	0	209
5685	1874	2155	0	208
5688	1875	2155	0	207
5691	1877	2156	0	203
5694	1880	2157	0	204
5697	1880	2157	0	202
5700	1879	2157	0	202
5703	1881	2157	0	202
5706	1882	2155	0	205
5709	1884	2153	0	209
5712	1884	2153	0	208
5715	1884	2153	0	210
5718	1884	2153	0	209
5721	1884	2152	0	207
5724	1885	2153	0	204
5727	1887	2152	0	209
5730	1887	2152	0	209
5733	1887	2153	0	208
5736	1886	2154	0	210
5739	1885	2154	0	212
5742	1885	2156	0	215
5745	1884	2157	0	216
5748	1883	2157	0	215
5751	1883	2156	0	212
5754	1883	2155	0	210
5757	1884	2154	0	211
5760	1884	2152	0	211
5763	1884	2152	0	211
5766	1885	2152	0	208
5769	1887	2153	0	209
5772	1887	2153	0	210
5775	1887	2153	0	211
5778	1887	2153	0	210
5781	1887	2153	0	208
5784	1887	2154	0	213
5787	1887	2155	0	213
5790	1886	2156	0	210
5793	1885	2156	0	209
5796	1884	2156	0	209
5799	1886	2155	0	202
5802	1886	2155	0	202
5805	1884	2156	0	211
5808	1884	2156	0	225
5811	1884	2157	0	228
5814	1884	2156	0	234
5817	1883	2155	0	238
5820	1882	2154	0	242
5823	1881	2154	0	244
5826	1880	2153	0	248
5829	1881	2153	0	252
5832	1880	2153	0	254
5835	1878	2152	0	251
5838	1877	2153	0	255
5841	1877	2153	0	260
5844	1878	2152	0	266
5847	1878	2151	0	267
5850	1878	2151	0	264
5853	1878	2151	0	263
5856	1878	2151	0	263
5859	1878	2150	0	264
5862	1879	2149	0	271
5865	1880	2149	0	274
5868	1880	2149	0	274
5871	1880	2149	0	276
5874	1880	2149	0	276
5877	1880	2149	0	282
5880	1880	2149	0	287
5883	1880	2150	0	286
5886	1881	2150	0	285
5889	1881	2150	0	284
5892	1880	2149	0	289
5895	1880	2147	0	295
5898	1879	2146	0	298
5901	1879	2144	0	301
5904	1879	2144	0	305
5907	1879	2144	0	307
5910	1878	2144	0	311
5913	1880	2143	0	313
5916	1883	2141	0	297
5919	1883	2138	0	296
5922	1882	2135	0	297
5925	1881	2135	0	298
5928	1882	2136	0	297
5931	1882	2136	0	297
5934	1881	2135	0	297
5937	1880	2133	0	298
5940	1879	2133	0	295
5943	1880	2133	0	294
5946	1881	2133	0	295
5949	1881	2135	0	296
5952	1881	2135	0	297
5955	1881	2135	0	296
5958	1879	2134	0	293
5961	1879	2135	0	291
5964	1880	2135	0	292
5967	1879	2136	0	290
5970	1879	2135	0	291
5973	1878	2134	0	286
5976	1877	2133	0	282
5979	1877	2132	0	284
5982	1877	2131	0	284
5985	1876	2132	0	278
5988	1876	2132	0	278
5991	1875	2129	0	271
5994	1874	2129	0	271
5997	1874	2128	0	272
[truncated: 999 more rows]
