# Supplementary material for: Markerless tracking of an entire honey bee colony
Source: Nat Commun. 2021 Mar 19;12:1733. doi: 10.1038/s41467-021-21769-1 (PMC7979864; doi:10.1038/s41467-021-21769-1)
Supplement: Supplementary file 4 — Description of Additional Supplementary Files [file 41467_2021_21769_MOESM4_ESM.zip › raw_source/fig_5_sup_fig_21_22/S1_trajectories/000053.txt]

0	756	1353	0	0
3	755	1353	0	359
6	755	1353	0	359
9	755	1353	0	359
12	755	1353	0	359
15	755	1353	0	359
18	755	1353	0	359
21	755	1353	0	359
24	755	1353	0	359
27	755	1353	0	359
30	755	1353	0	359
33	755	1353	0	359
36	755	1353	0	359
39	755	1353	0	0
42	755	1353	0	0
45	755	1353	0	0
48	755	1353	0	0
51	755	1353	0	0
54	755	1353	0	359
57	755	1353	0	0
60	755	1353	0	359
63	755	1353	0	0
66	755	1353	0	359
69	755	1353	0	359
72	755	1353	0	0
75	755	1353	0	0
78	755	1353	0	359
81	755	1353	0	359
84	755	1353	0	359
87	755	1353	0	359
90	755	1353	0	359
93	755	1353	0	359
96	755	1353	0	359
99	755	1353	0	359
102	755	1353	0	0
105	755	1353	0	0
108	756	1353	0	359
111	756	1353	0	359
114	756	1353	0	358
117	755	1353	0	359
120	755	1353	0	358
123	756	1353	0	359
126	756	1353	0	359
129	755	1353	0	358
132	755	1353	0	358
135	755	1353	0	0
138	755	1353	0	359
141	755	1353	0	359
144	755	1353	0	359
147	755	1353	0	359
150	755	1353	0	359
153	755	1353	0	359
156	755	1353	0	359
159	755	1353	0	359
162	755	1353	0	359
165	755	1353	0	359
168	755	1353	0	359
171	755	1353	0	359
174	755	1353	0	0
177	755	1353	0	359
180	755	1353	0	359
183	755	1353	0	0
186	755	1353	0	0
189	755	1353	0	359
192	755	1353	0	359
195	756	1353	0	359
198	756	1353	0	0
201	756	1353	0	0
204	755	1353	0	0
207	755	1353	0	0
210	755	1353	0	0
213	755	1353	0	0
216	755	1353	0	0
219	756	1353	0	359
222	756	1353	0	0
225	755	1353	0	359
228	755	1353	0	359
231	755	1353	0	359
234	756	1353	0	1
237	755	1353	0	358
240	755	1353	0	359
243	756	1353	0	359
246	756	1353	0	0
249	756	1353	0	359
252	756	1353	0	0
255	756	1353	0	0
258	756	1353	0	359
261	756	1353	0	0
264	756	1353	0	1
267	756	1353	0	0
270	756	1353	0	359
273	756	1353	0	0
276	756	1353	0	359
279	756	1353	0	0
282	756	1353	0	359
285	756	1353	0	0
288	756	1353	0	0
291	756	1353	0	0
294	756	1353	0	0
297	755	1353	0	0
300	755	1353	0	359
303	755	1353	0	359
306	756	1353	0	359
309	755	1353	0	359
312	755	1353	0	0
315	755	1353	0	0
318	755	1353	0	359
321	755	1353	0	0
324	755	1353	0	359
327	755	1353	0	0
330	755	1353	0	359
333	755	1353	0	359
336	755	1353	0	359
339	755	1353	0	0
342	756	1353	0	359
345	756	1353	0	359
348	756	1353	0	0
351	755	1353	0	359
354	755	1353	0	0
357	755	1353	0	359
360	755	1353	0	0
363	755	1353	0	0
366	755	1353	0	0
369	755	1353	0	0
372	755	1353	0	359
375	755	1353	0	0
378	756	1353	0	359
381	755	1353	0	0
384	755	1353	0	0
387	756	1353	0	0
390	756	1353	0	359
393	756	1353	0	359
396	756	1353	0	359
399	755	1353	0	0
402	756	1353	0	359
405	755	1353	0	0
408	755	1353	0	0
411	755	1353	0	0
414	755	1353	0	359
417	755	1354	0	359
420	755	1353	0	359
423	755	1353	0	359
426	755	1353	0	358
429	755	1353	0	358
432	755	1353	0	359
435	755	1353	0	358
438	755	1353	0	359
441	755	1353	0	359
444	755	1353	0	359
447	755	1353	0	358
450	755	1353	0	359
453	755	1353	0	0
456	755	1353	0	359
459	755	1353	0	359
462	755	1353	0	0
465	755	1353	0	359
468	755	1353	0	359
471	755	1353	0	358
474	756	1353	0	358
477	756	1353	0	359
480	756	1353	0	358
483	756	1353	0	359
486	756	1353	0	359
489	756	1353	0	359
492	756	1353	0	359
495	756	1353	0	359
498	756	1353	0	359
501	756	1353	0	359
504	756	1353	0	359
507	756	1353	0	0
510	756	1353	0	358
513	756	1353	0	359
516	756	1353	0	359
519	756	1353	0	359
522	756	1353	0	359
525	756	1353	0	358
528	756	1353	0	358
531	756	1353	0	359
534	756	1353	0	358
537	756	1353	0	359
540	756	1353	0	359
543	756	1353	0	358
546	756	1353	0	358
549	756	1353	0	358
552	756	1353	0	358
555	756	1353	0	359
558	756	1353	0	359
561	756	1353	0	359
564	756	1353	0	358
567	756	1353	0	358
570	756	1353	0	359
573	755	1354	0	358
576	755	1354	0	358
579	755	1354	0	358
582	755	1354	0	358
585	755	1353	0	357
588	756	1353	0	357
591	756	1353	0	357
594	756	1353	0	357
597	756	1353	0	358
600	756	1353	0	357
603	756	1353	0	358
606	756	1353	0	358
609	756	1353	0	358
612	756	1353	0	358
615	756	1353	0	358
618	756	1353	0	358
621	756	1353	0	358
624	756	1353	0	358
627	756	1353	0	358
630	755	1353	0	357
633	755	1353	0	357
636	755	1353	0	357
639	755	1353	0	357
642	755	1353	0	358
645	755	1353	0	357
648	755	1353	0	358
651	755	1353	0	358
654	755	1353	0	357
657	756	1353	0	358
660	756	1353	0	358
663	756	1353	0	358
666	755	1353	0	359
669	755	1353	0	359
672	756	1352	0	359
675	756	1353	0	359
678	755	1353	0	359
681	756	1352	0	358
684	755	1352	0	359
687	755	1352	0	359
690	755	1353	0	0
693	756	1353	0	0
696	755	1353	0	359
699	755	1353	0	359
702	755	1353	0	359
705	753	1354	0	358
708	753	1353	0	358
711	753	1353	0	358
714	754	1353	0	358
717	754	1353	0	357
720	753	1353	0	0
723	752	1353	0	1
726	751	1353	0	0
729	751	1353	0	0
732	751	1352	0	2
735	752	1352	0	2
738	752	1352	0	2
741	752	1352	0	2
744	753	1352	0	2
747	751	1352	0	4
750	751	1352	0	4
753	750	1352	0	3
756	751	1351	0	3
759	751	1351	0	4
762	751	1351	0	3
765	751	1352	0	2
768	752	1352	0	3
771	751	1352	0	3
774	751	1352	0	2
777	751	1352	0	2
780	751	1353	0	359
783	751	1353	0	1
786	751	1353	0	0
789	751	1353	0	1
792	751	1353	0	1
795	752	1353	0	0
798	751	1353	0	0
801	751	1353	0	0
804	751	1353	0	359
807	751	1353	0	359
810	752	1353	0	359
813	752	1353	0	359
816	752	1353	0	359
819	752	1353	0	0
822	752	1353	0	0
825	752	1353	0	0
828	753	1353	0	358
831	753	1353	0	359
834	753	1353	0	359
837	753	1354	0	359
840	752	1354	0	358
843	752	1354	0	357
846	752	1355	0	356
849	753	1355	0	358
852	753	1355	0	358
855	753	1355	0	359
858	753	1355	0	359
861	753	1354	0	359
864	752	1354	0	0
867	753	1354	0	0
870	753	1354	0	0
873	753	1354	0	359
876	753	1354	0	359
879	753	1354	0	358
882	753	1354	0	358
885	753	1354	0	359
888	754	1354	0	359
891	753	1353	0	359
894	753	1353	0	358
897	754	1353	0	359
900	753	1353	0	356
903	753	1353	0	357
906	753	1353	0	357
909	753	1353	0	357
912	753	1353	0	358
915	753	1353	0	358
918	753	1353	0	358
921	753	1353	0	358
924	753	1353	0	359
927	753	1353	0	358
930	753	1353	0	358
933	753	1353	0	359
936	753	1353	0	358
939	753	1353	0	357
942	752	1353	0	355
945	753	1354	0	355
948	753	1354	0	356
951	753	1354	0	356
954	753	1354	0	356
957	753	1354	0	358
960	752	1353	0	359
963	752	1353	0	0
966	752	1353	0	359
969	752	1353	0	1
972	752	1353	0	0
975	752	1353	0	0
978	753	1353	0	359
981	752	1353	0	358
984	752	1353	0	359
987	752	1353	0	359
990	752	1353	0	357
993	753	1353	0	359
996	754	1353	0	359
999	754	1354	0	0
1002	755	1353	0	0
1005	755	1353	0	0
1008	756	1353	0	358
1011	756	1353	0	1
1014	756	1352	0	1
1017	756	1352	0	3
1020	756	1352	0	3
1023	755	1352	0	3
1026	755	1352	0	2
1029	755	1353	0	2
1032	755	1352	0	3
1035	755	1352	0	3
1038	755	1352	0	2
1041	755	1352	0	2
1044	755	1352	0	2
1047	755	1352	0	3
1050	756	1352	0	1
1053	756	1352	0	0
1056	755	1352	0	0
1059	756	1352	0	0
1062	756	1352	0	0
1065	756	1352	0	1
1068	756	1352	0	1
1071	756	1352	0	1
1074	756	1352	0	359
1077	756	1352	0	359
1080	756	1352	0	0
1083	756	1352	0	359
1086	756	1352	0	0
1089	756	1352	0	0
1092	755	1352	0	0
1095	756	1352	0	0
1098	756	1352	0	359
1101	756	1352	0	359
1104	754	1352	0	1
1107	753	1351	0	0
1110	753	1352	0	0
1113	753	1352	0	1
1116	753	1352	0	1
1119	754	1352	0	2
1122	754	1353	0	359
1125	754	1353	0	0
1128	754	1352	0	359
1131	754	1352	0	0
1134	755	1352	0	0
1137	755	1352	0	1
1140	755	1353	0	0
1143	755	1353	0	0
1146	754	1353	0	1
1149	755	1353	0	359
1152	755	1354	0	358
1155	755	1354	0	358
1158	754	1354	0	0
1161	754	1354	0	1
1164	753	1354	0	1
1167	753	1354	0	1
1170	752	1354	0	2
1173	752	1354	0	4
1176	752	1354	0	3
1179	753	1353	0	2
1182	753	1354	0	1
1185	752	1353	0	2
1188	752	1353	0	2
1191	752	1353	0	2
1194	752	1353	0	1
1197	752	1354	0	0
1200	752	1354	0	1
1203	751	1354	0	1
1206	751	1354	0	0
1209	751	1355	0	0
1212	751	1355	0	358
1215	750	1355	0	357
1218	750	1356	0	356
1221	750	1355	0	356
1224	751	1355	0	356
1227	751	1355	0	356
1230	750	1356	0	354
1233	752	1356	0	353
1236	751	1357	0	355
1239	752	1357	0	356
1242	752	1357	0	355
1245	753	1357	0	354
1248	752	1356	0	354
1251	751	1356	0	357
1254	752	1356	0	357
1257	752	1356	0	356
1260	752	1355	0	356
1263	752	1355	0	357
1266	752	1355	0	356
1269	752	1356	0	357
1272	753	1356	0	358
1275	752	1356	0	356
1278	752	1356	0	357
1281	751	1356	0	358
1284	751	1356	0	356
1287	751	1355	0	356
1290	751	1356	0	355
1293	751	1356	0	354
1296	751	1355	0	356
1299	751	1355	0	355
1302	751	1355	0	356
1305	750	1355	0	356
1308	751	1355	0	356
1311	751	1355	0	355
1314	751	1355	0	354
1317	751	1355	0	354
1320	750	1355	0	355
1323	750	1355	0	355
1326	751	1355	0	354
1329	751	1355	0	354
1332	750	1355	0	355
1335	750	1355	0	351
1338	750	1355	0	351
1341	751	1355	0	353
1344	751	1355	0	352
1347	751	1356	0	352
1350	750	1356	0	351
1353	751	1356	0	352
1356	752	1355	0	354
1359	752	1355	0	354
1362	752	1355	0	355
1365	752	1355	0	356
1368	752	1355	0	355
1371	752	1355	0	354
1374	750	1356	0	353
1377	751	1355	0	355
1380	751	1355	0	354
1383	751	1355	0	353
1386	751	1355	0	355
1389	750	1355	0	354
1392	751	1356	0	355
1395	751	1355	0	355
1398	752	1355	0	355
1401	751	1355	0	355
1404	752	1355	0	354
1407	751	1355	0	356
1410	752	1355	0	354
1413	751	1356	0	355
1416	751	1355	0	354
1419	751	1355	0	354
1422	751	1355	0	354
1425	751	1355	0	352
1428	751	1356	0	352
1431	750	1356	0	352
1434	751	1357	0	351
1437	751	1356	0	353
1440	752	1356	0	355
1443	752	1356	0	354
1446	752	1356	0	353
1449	752	1356	0	353
1452	752	1356	0	354
1455	752	1357	0	355
1458	753	1357	0	356
1461	753	1357	0	357
1464	754	1357	0	0
1467	753	1357	0	1
1470	754	1357	0	1
1473	754	1358	0	0
1476	754	1358	0	1
1479	753	1358	0	0
1482	754	1358	0	0
1485	754	1358	0	359
1488	754	1357	0	0
1491	754	1358	0	0
1494	754	1357	0	359
1497	754	1357	0	0
1500	754	1356	0	358
1503	754	1356	0	358
1506	754	1356	0	358
1509	754	1356	0	0
1512	754	1356	0	0
1515	754	1356	0	0
1518	754	1356	0	0
1521	754	1356	0	0
1524	754	1356	0	0
1527	754	1356	0	0
1530	754	1356	0	359
1533	753	1356	0	0
1536	753	1356	0	0
1539	753	1356	0	359
1542	753	1355	0	0
1545	753	1355	0	1
1548	753	1353	0	3
1551	750	1354	0	9
1554	746	1353	0	12
1557	745	1353	0	15
1560	743	1353	0	17
1563	743	1353	0	17
1566	743	1353	0	17
1569	742	1354	0	20
1572	743	1353	0	20
1575	744	1354	0	21
1578	743	1354	0	22
1581	743	1354	0	21
1584	743	1354	0	20
1587	743	1353	0	22
1590	743	1353	0	23
1593	744	1351	0	25
1596	744	1351	0	25
1599	743	1350	0	27
1602	743	1350	0	26
1605	743	1350	0	25
1608	742	1351	0	27
1611	742	1350	0	27
1614	742	1350	0	26
1617	742	1351	0	26
1620	742	1351	0	25
1623	741	1351	0	23
1626	741	1352	0	23
1629	742	1353	0	26
1632	742	1353	0	24
1635	742	1353	0	24
1638	742	1353	0	23
1641	742	1354	0	23
1644	742	1354	0	23
1647	742	1354	0	23
1650	742	1353	0	23
1653	742	1354	0	23
1656	742	1354	0	20
1659	743	1354	0	21
1662	743	1354	0	22
1665	743	1354	0	22
1668	744	1355	0	22
1671	744	1356	0	21
1674	745	1356	0	22
1677	745	1356	0	22
1680	745	1357	0	22
1683	745	1358	0	22
1686	744	1358	0	20
1689	744	1358	0	22
1692	744	1360	0	22
1695	744	1361	0	21
1698	743	1360	0	23
1701	743	1360	0	21
1704	743	1360	0	20
1707	742	1360	0	22
1710	741	1359	0	19
1713	738	1357	0	21
1716	738	1357	0	22
1719	736	1355	0	23
1722	736	1355	0	25
1725	734	1355	0	27
1728	737	1355	0	24
1731	739	1356	0	20
1734	740	1356	0	17
1737	738	1356	0	19
1740	740	1355	0	16
1743	740	1355	0	17
1746	740	1353	0	17
1749	739	1353	0	23
1752	739	1353	0	20
1755	739	1354	0	20
1758	741	1354	0	16
1761	742	1355	0	16
1764	743	1356	0	17
1767	742	1355	0	15
1770	743	1353	0	17
1773	744	1351	0	10
1776	744	1351	0	6
1779	744	1351	0	7
1782	745	1350	0	6
1785	746	1350	0	6
1788	746	1349	0	4
1791	747	1349	0	5
1794	746	1349	0	7
1797	747	1349	0	6
1800	746	1348	0	4
1803	744	1348	0	5
1806	744	1349	0	8
1809	743	1349	0	12
1812	744	1346	0	14
1815	744	1346	0	13
1818	743	1346	0	12
1821	743	1346	0	11
1824	743	1346	0	11
1827	743	1346	0	9
1830	743	1346	0	10
1833	743	1346	0	15
1836	744	1346	0	14
1839	746	1352	0	15
1842	745	1352	0	15
1845	744	1353	0	17
1848	744	1353	0	18
1851	743	1353	0	19
1854	743	1352	0	20
1857	743	1352	0	21
1860	743	1352	0	19
1863	743	1351	0	22
1866	743	1351	0	23
1869	744	1351	0	23
1872	744	1351	0	23
1875	743	1351	0	22
1878	743	1352	0	22
1881	742	1352	0	19
1884	742	1354	0	20
1887	742	1357	0	17
1890	740	1359	0	12
1893	740	1359	0	12
1896	740	1357	0	13
1899	739	1356	0	10
1902	739	1356	0	7
1905	739	1355	0	8
1908	740	1356	0	8
1911	740	1356	0	9
1914	740	1357	0	6
1917	741	1356	0	6
1920	741	1356	0	7
1923	741	1356	0	7
1926	741	1356	0	8
1929	741	1356	0	7
1932	741	1356	0	8
1935	742	1356	0	9
1938	743	1357	0	9
1941	745	1356	0	11
1944	746	1357	0	12
1947	746	1356	0	12
1950	746	1356	0	12
1953	746	1356	0	13
1956	746	1356	0	12
1959	747	1356	0	12
1962	747	1356	0	13
1965	746	1356	0	13
1968	747	1356	0	13
1971	748	1356	0	13
1974	748	1356	0	13
1977	748	1356	0	13
1980	748	1356	0	13
1983	748	1356	0	14
1986	748	1356	0	13
1989	748	1356	0	12
1992	749	1356	0	12
1995	749	1356	0	13
1998	748	1356	0	15
2001	748	1356	0	14
2004	748	1356	0	13
2007	749	1356	0	16
2010	750	1356	0	16
2013	751	1357	0	17
2016	751	1357	0	17
2019	751	1357	0	17
2022	751	1357	0	17
2025	751	1357	0	18
2028	752	1357	0	18
2031	751	1357	0	17
2034	751	1358	0	16
2037	751	1358	0	17
2040	751	1358	0	16
2043	751	1358	0	15
2046	751	1358	0	15
2049	751	1358	0	14
2052	752	1358	0	14
2055	751	1358	0	14
2058	752	1358	0	16
2061	752	1358	0	15
2064	751	1358	0	14
2067	751	1358	0	14
2070	751	1359	0	13
2073	749	1360	0	11
2076	750	1360	0	9
2079	750	1360	0	9
2082	751	1359	0	8
2085	752	1357	0	9
2088	751	1357	0	7
2091	751	1356	0	6
2094	751	1356	0	7
2097	751	1356	0	6
2100	750	1357	0	5
2103	751	1357	0	2
2106	749	1360	0	355
2109	748	1361	0	354
2112	749	1356	0	359
2115	749	1357	0	359
2118	748	1357	0	3
2121	748	1358	0	1
2124	748	1358	0	2
2127	748	1358	0	1
2130	748	1358	0	1
2133	748	1357	0	2
2136	748	1357	0	1
2139	747	1357	0	1
2142	747	1357	0	0
2145	748	1357	0	1
2148	748	1357	0	1
2151	747	1357	0	0
2154	748	1357	0	0
2157	748	1357	0	1
2160	748	1357	0	0
2163	748	1357	0	1
2166	748	1357	0	1
2169	749	1357	0	1
2172	749	1357	0	3
2175	749	1357	0	3
2178	749	1357	0	2
2181	748	1357	0	3
2184	748	1357	0	4
2187	749	1357	0	5
2190	749	1357	0	5
2193	749	1357	0	5
2196	749	1356	0	4
2199	749	1356	0	3
2202	749	1356	0	3
2205	750	1356	0	3
2208	750	1356	0	3
2211	749	1356	0	3
2214	749	1356	0	3
2217	749	1356	0	3
2220	750	1356	0	2
2223	749	1356	0	2
2226	749	1356	0	2
2229	749	1356	0	2
2232	749	1356	0	2
2235	749	1355	0	2
2238	749	1356	0	2
2241	749	1356	0	2
2244	750	1356	0	2
2247	750	1356	0	3
2250	750	1356	0	3
2253	750	1356	0	2
2256	750	1356	0	4
2259	750	1356	0	3
2262	750	1356	0	3
2265	750	1356	0	3
2268	750	1356	0	3
2271	749	1356	0	3
2274	750	1356	0	4
2277	749	1356	0	4
2280	750	1356	0	3
2283	750	1356	0	4
2286	749	1356	0	3
2289	749	1356	0	4
2292	749	1356	0	4
2295	749	1356	0	4
2298	749	1356	0	4
2301	749	1356	0	4
2304	749	1356	0	4
2307	750	1356	0	4
2310	750	1356	0	5
2313	749	1356	0	4
2316	749	1356	0	5
2319	749	1356	0	5
2322	749	1356	0	4
2325	750	1356	0	5
2328	750	1356	0	6
2331	750	1356	0	6
2334	750	1356	0	6
2337	750	1356	0	5
2340	750	1356	0	6
2343	750	1356	0	7
2346	750	1356	0	6
2349	750	1356	0	5
2352	750	1356	0	7
2355	750	1356	0	6
2358	750	1355	0	5
2361	750	1356	0	5
2364	750	1356	0	5
2367	750	1356	0	5
2370	750	1355	0	5
2373	750	1356	0	5
2376	750	1355	0	4
2379	750	1356	0	4
2382	750	1356	0	4
2385	749	1356	0	3
2388	750	1355	0	3
2391	750	1356	0	4
2394	750	1356	0	4
2397	750	1356	0	4
2400	750	1356	0	5
2403	750	1356	0	4
2406	750	1356	0	3
2409	750	1356	0	3
2412	750	1356	0	5
2415	750	1356	0	4
2418	750	1356	0	4
2421	750	1356	0	4
2424	750	1356	0	4
2427	750	1356	0	4
2430	750	1356	0	4
2433	750	1356	0	4
2436	750	1356	0	5
2439	750	1356	0	4
2442	750	1356	0	5
2445	750	1356	0	5
2448	750	1356	0	5
2451	750	1356	0	4
2454	750	1356	0	4
2457	750	1356	0	4
2460	750	1356	0	4
2463	750	1356	0	4
2466	750	1356	0	3
2469	750	1356	0	3
2472	750	1356	0	3
2475	750	1356	0	2
2478	750	1356	0	5
2481	750	1356	0	5
2484	750	1356	0	3
2487	750	1356	0	4
2490	750	1356	0	3
2493	750	1356	0	4
2496	750	1356	0	4
2499	750	1356	0	4
2502	750	1356	0	4
2505	750	1355	0	3
2508	750	1356	0	3
2511	750	1356	0	3
2514	750	1355	0	3
2517	750	1356	0	2
2520	750	1356	0	3
2523	750	1356	0	4
2526	750	1356	0	3
2529	750	1356	0	3
2532	750	1356	0	3
2535	750	1356	0	3
2538	750	1356	0	2
2541	750	1356	0	3
2544	750	1356	0	3
2547	750	1356	0	2
2550	750	1355	0	2
2553	750	1356	0	2
2556	750	1355	0	3
2559	750	1355	0	2
2562	750	1356	0	2
2565	750	1356	0	2
2568	750	1356	0	2
2571	750	1356	0	2
2574	750	1355	0	2
2577	750	1355	0	3
2580	750	1356	0	2
2583	750	1356	0	2
2586	750	1356	0	2
2589	750	1355	0	2
2592	750	1356	0	2
2595	750	1355	0	2
2598	750	1355	0	3
2601	750	1355	0	2
2604	750	1355	0	2
2607	750	1355	0	2
2610	750	1355	0	2
2613	750	1355	0	2
2616	750	1355	0	2
2619	750	1355	0	1
2622	750	1355	0	2
2625	750	1355	0	1
2628	750	1355	0	2
2631	750	1355	0	2
2634	750	1355	0	2
2637	750	1355	0	2
2640	750	1355	0	2
2643	750	1355	0	1
2646	750	1355	0	2
2649	750	1355	0	2
2652	750	1356	0	2
2655	749	1355	0	3
2658	749	1355	0	3
2661	749	1355	0	4
2664	749	1355	0	3
2667	749	1355	0	3
2670	749	1354	0	2
2673	749	1354	0	2
2676	750	1354	0	0
2679	750	1354	0	1
2682	750	1354	0	0
2685	750	1354	0	0
2688	750	1354	0	1
2691	750	1354	0	1
2694	750	1354	0	0
2697	750	1354	0	0
2700	750	1353	0	2
2703	750	1353	0	359
2706	750	1353	0	0
2709	751	1351	0	4
2712	750	1353	0	1
2715	751	1352	0	1
2718	751	1352	0	3
2721	750	1353	0	4
2724	751	1352	0	4
2727	750	1352	0	5
2730	750	1352	0	5
2733	751	1352	0	4
2736	751	1352	0	5
2739	751	1352	0	5
2742	751	1352	0	6
2745	751	1352	0	6
2748	751	1352	0	5
2751	751	1352	0	6
2754	751	1352	0	6
2757	752	1352	0	6
2760	752	1352	0	6
2763	751	1352	0	5
2766	751	1352	0	6
2769	751	1352	0	6
2772	751	1352	0	5
2775	751	1352	0	6
2778	751	1353	0	5
2781	752	1353	0	8
2784	752	1353	0	9
2787	752	1353	0	9
2790	752	1353	0	8
2793	751	1353	0	8
2796	751	1353	0	8
2799	751	1353	0	7
2802	751	1353	0	7
2805	751	1353	0	7
2808	751	1354	0	6
2811	751	1354	0	5
2814	751	1354	0	5
2817	751	1354	0	5
2820	751	1354	0	6
2823	751	1354	0	5
2826	750	1354	0	5
2829	750	1354	0	5
2832	751	1354	0	4
2835	750	1354	0	4
2838	751	1354	0	4
2841	751	1354	0	3
2844	750	1354	0	3
2847	751	1354	0	3
2850	751	1354	0	2
2853	750	1354	0	3
2856	750	1354	0	3
2859	750	1354	0	3
2862	751	1354	0	3
2865	751	1354	0	3
2868	751	1354	0	3
2871	751	1354	0	3
2874	751	1354	0	3
2877	751	1354	0	4
2880	751	1354	0	4
2883	751	1354	0	3
2886	751	1354	0	3
2889	751	1354	0	3
2892	751	1354	0	3
2895	751	1354	0	3
2898	751	1354	0	3
2901	751	1354	0	3
2904	750	1354	0	2
2907	751	1354	0	2
2910	751	1354	0	3
2913	750	1354	0	2
2916	751	1354	0	2
2919	751	1354	0	2
2922	751	1354	0	2
2925	751	1354	0	2
2928	751	1354	0	3
2931	750	1354	0	3
2934	751	1354	0	2
2937	750	1354	0	3
2940	750	1354	0	3
2943	751	1354	0	3
2946	751	1354	0	2
2949	751	1354	0	2
2952	750	1354	0	2
2955	750	1354	0	3
2958	750	1354	0	3
2961	750	1354	0	2
2964	751	1354	0	3
2967	750	1354	0	3
2970	751	1354	0	2
2973	751	1354	0	2
2976	750	1354	0	2
2979	750	1354	0	2
2982	751	1354	0	1
2985	751	1354	0	2
2988	751	1354	0	2
2991	751	1354	0	2
2994	751	1354	0	2
2997	751	1354	0	2
3000	751	1354	0	1
3003	751	1354	0	2
3006	751	1354	0	2
3009	751	1354	0	2
3012	751	1354	0	2
3015	751	1354	0	3
3018	751	1354	0	3
3021	751	1354	0	2
3024	751	1354	0	2
3027	751	1353	0	3
3030	751	1353	0	3
3033	751	1353	0	3
3036	751	1353	0	3
3039	751	1353	0	4
3042	751	1353	0	4
3045	751	1353	0	4
3048	751	1353	0	4
3051	751	1353	0	3
3054	751	1353	0	3
3057	751	1353	0	3
3060	751	1353	0	3
3063	751	1353	0	3
3066	751	1353	0	3
3069	751	1353	0	2
3072	751	1353	0	1
3075	751	1353	0	2
3078	751	1353	0	2
3081	751	1353	0	2
3084	751	1353	0	2
3087	751	1353	0	2
3090	751	1353	0	2
3093	751	1353	0	2
3096	751	1353	0	2
3099	751	1353	0	3
3102	751	1353	0	2
3105	751	1353	0	2
3108	751	1353	0	2
3111	751	1353	0	2
3114	751	1353	0	2
3117	751	1353	0	2
3120	751	1353	0	2
3123	751	1353	0	2
3126	751	1353	0	2
3129	751	1353	0	3
3132	751	1353	0	2
3135	751	1353	0	2
3138	751	1353	0	2
3141	751	1353	0	2
3144	751	1353	0	2
3147	751	1353	0	2
3150	751	1353	0	3
3153	751	1353	0	3
3156	751	1353	0	3
3159	751	1353	0	3
3162	751	1353	0	2
3165	751	1353	0	3
3168	751	1353	0	2
3171	751	1353	0	2
3174	751	1353	0	4
3177	751	1353	0	2
3180	751	1353	0	3
3183	751	1353	0	3
3186	750	1353	0	4
3189	750	1353	0	3
3192	750	1353	0	4
3195	750	1353	0	4
3198	750	1353	0	5
3201	749	1353	0	5
3204	750	1353	0	5
3207	750	1353	0	5
3210	749	1353	0	5
3213	749	1354	0	5
3216	749	1353	0	4
3219	750	1353	0	4
3222	750	1353	0	4
3225	750	1353	0	4
3228	750	1353	0	3
3231	750	1353	0	4
3234	750	1353	0	4
3237	750	1353	0	4
3240	750	1354	0	4
3243	750	1353	0	4
3246	750	1353	0	3
3249	750	1353	0	3
3252	750	1353	0	2
3255	750	1353	0	2
3258	750	1353	0	2
3261	751	1353	0	4
3264	751	1353	0	3
3267	751	1353	0	3
3270	751	1353	0	3
3273	751	1353	0	4
3276	751	1353	0	3
3279	751	1353	0	3
3282	751	1353	0	2
3285	751	1353	0	3
3288	751	1353	0	3
3291	751	1353	0	1
3294	751	1353	0	0
3297	751	1353	0	1
3300	750	1353	0	0
3303	751	1353	0	0
3306	750	1353	0	1
3309	750	1353	0	1
3312	750	1353	0	1
3315	750	1353	0	1
3318	750	1353	0	1
3321	750	1353	0	2
3324	751	1353	0	0
3327	750	1353	0	2
3330	750	1353	0	2
3333	750	1353	0	2
3336	750	1353	0	2
3339	750	1353	0	3
3342	751	1353	0	2
3345	751	1353	0	1
3348	751	1353	0	1
3351	751	1353	0	1
3354	751	1353	0	2
3357	751	1353	0	1
3360	751	1353	0	2
3363	751	1353	0	2
3366	751	1353	0	2
3369	751	1353	0	2
3372	751	1353	0	2
3375	751	1353	0	3
3378	751	1353	0	3
3381	751	1353	0	3
3384	751	1353	0	3
3387	751	1353	0	3
3390	751	1353	0	3
3393	751	1353	0	3
3396	751	1353	0	3
3399	751	1353	0	3
3402	751	1353	0	3
3405	751	1353	0	3
3408	751	1353	0	2
3411	751	1353	0	3
3414	751	1353	0	3
3417	751	1353	0	3
3420	751	1353	0	3
3423	751	1353	0	3
3426	751	1353	0	3
3429	751	1353	0	3
3432	751	1353	0	3
3435	751	1353	0	3
3438	751	1353	0	3
3441	750	1353	0	2
3444	750	1353	0	3
3447	750	1353	0	3
3450	750	1353	0	3
3453	750	1353	0	3
3456	750	1353	0	3
3459	751	1353	0	2
3462	750	1353	0	3
3465	750	1353	0	3
3468	750	1353	0	3
3471	750	1353	0	3
3474	750	1353	0	2
3477	751	1353	0	2
3480	751	1353	0	3
3483	751	1352	0	4
3486	751	1352	0	4
3489	751	1351	0	5
3492	751	1351	0	5
3495	751	1351	0	5
3498	751	1351	0	6
3501	751	1352	0	4
3504	751	1351	0	4
3507	751	1351	0	3
3510	751	1352	0	4
3513	751	1352	0	2
3516	751	1352	0	3
3519	751	1352	0	3
3522	751	1352	0	3
3525	751	1352	0	3
3528	751	1352	0	2
3531	751	1352	0	2
3534	751	1352	0	3
3537	751	1352	0	3
3540	751	1352	0	3
3543	751	1352	0	2
3546	751	1352	0	2
3549	751	1352	0	2
3552	751	1352	0	2
3555	751	1352	0	3
3558	751	1352	0	3
3561	751	1352	0	4
3564	751	1352	0	3
3567	751	1352	0	4
3570	751	1352	0	4
3573	751	1352	0	3
3576	751	1352	0	4
3579	751	1352	0	4
3582	751	1352	0	3
3585	751	1352	0	3
3588	751	1352	0	3
3591	751	1352	0	3
3594	751	1352	0	4
3597	751	1352	0	4
3600	751	1352	0	4
3603	751	1352	0	3
3606	751	1352	0	4
3609	751	1352	0	4
3612	751	1352	0	4
3615	751	1352	0	4
3618	751	1352	0	4
3621	751	1352	0	4
3624	751	1352	0	4
3627	751	1352	0	4
3630	751	1352	0	4
3633	751	1352	0	4
3636	751	1352	0	4
3639	751	1352	0	3
3642	751	1352	0	3
3645	750	1352	0	3
3648	751	1352	0	3
3651	751	1352	0	2
3654	751	1352	0	2
3657	751	1352	0	3
3660	751	1352	0	2
3663	751	1352	0	3
3666	751	1352	0	3
3669	751	1352	0	3
3672	751	1352	0	3
3675	751	1352	0	3
3678	751	1352	0	3
3681	751	1352	0	3
3684	751	1352	0	3
3687	751	1352	0	3
3690	751	1352	0	3
3693	751	1352	0	3
3696	751	1352	0	3
3699	751	1352	0	3
3702	751	1352	0	3
3705	751	1352	0	3
3708	751	1352	0	3
3711	751	1352	0	3
3714	751	1352	0	4
3717	750	1352	0	4
3720	750	1352	0	3
3723	751	1352	0	3
3726	751	1352	0	4
3729	751	1352	0	4
3732	751	1352	0	4
3735	751	1352	0	4
3738	751	1352	0	4
3741	751	1352	0	4
3744	750	1352	0	3
3747	751	1352	0	4
3750	751	1352	0	4
3753	751	1352	0	4
3756	751	1352	0	4
3759	751	1352	0	4
3762	751	1352	0	4
3765	751	1352	0	4
3768	751	1352	0	3
3771	751	1352	0	3
3774	751	1352	0	2
3777	751	1352	0	3
3780	751	1352	0	3
3783	751	1352	0	4
3786	751	1352	0	4
3789	751	1352	0	4
3792	751	1352	0	3
3795	751	1352	0	3
3798	751	1352	0	3
3801	751	1352	0	3
3804	751	1352	0	3
3807	751	1352	0	3
3810	751	1352	0	4
3813	751	1352	0	4
3816	751	1352	0	3
3819	751	1352	0	4
3822	751	1352	0	3
3825	751	1352	0	3
3828	751	1352	0	3
3831	751	1352	0	3
3834	751	1352	0	3
3837	751	1352	0	3
3840	751	1352	0	4
3843	751	1352	0	3
3846	751	1352	0	3
3849	751	1352	0	4
3852	751	1352	0	3
3855	751	1352	0	3
3858	750	1352	0	3
3861	750	1352	0	3
3864	751	1352	0	3
3867	751	1352	0	4
3870	750	1352	0	4
3873	750	1352	0	4
3876	751	1352	0	4
3879	750	1352	0	4
3882	751	1352	0	5
3885	750	1352	0	4
3888	751	1352	0	4
3891	751	1352	0	4
3894	751	1352	0	4
3897	750	1352	0	3
3900	751	1352	0	3
3903	751	1352	0	3
3906	751	1352	0	3
3909	751	1352	0	3
3912	751	1352	0	4
3915	751	1352	0	4
3918	751	1352	0	4
3921	751	1352	0	4
3924	751	1352	0	4
3927	751	1352	0	4
3930	751	1352	0	4
3933	751	1352	0	4
3936	751	1352	0	3
3939	751	1352	0	3
3942	751	1352	0	4
3945	751	1352	0	4
3948	751	1352	0	4
3951	751	1352	0	5
3954	751	1352	0	4
3957	751	1352	0	4
3960	751	1352	0	4
3963	751	1352	0	4
3966	751	1352	0	4
3969	751	1352	0	4
3972	751	1352	0	4
3975	751	1352	0	4
3978	751	1352	0	4
3981	751	1352	0	4
3984	751	1352	0	4
3987	751	1352	0	4
3990	750	1352	0	3
3993	751	1352	0	4
3996	751	1352	0	5
3999	751	1352	0	5
4002	751	1352	0	5
4005	750	1352	0	3
4008	751	1352	0	4
4011	751	1352	0	4
4014	751	1352	0	4
4017	751	1352	0	3
4020	751	1352	0	2
4023	751	1352	0	4
4026	750	1352	0	3
4029	750	1352	0	3
4032	751	1352	0	3
4035	751	1352	0	4
4038	751	1352	0	3
4041	750	1352	0	4
4044	751	1352	0	3
4047	751	1352	0	4
4050	751	1352	0	5
4053	751	1352	0	4
4056	750	1352	0	4
4059	750	1352	0	4
4062	751	1352	0	3
4065	751	1352	0	3
4068	751	1352	0	3
4071	751	1352	0	3
4074	751	1352	0	3
4077	751	1352	0	3
4080	751	1352	0	3
4083	751	1352	0	3
4086	751	1352	0	3
4089	751	1352	0	4
4092	751	1352	0	4
4095	751	1352	0	4
4098	751	1352	0	4
4101	751	1352	0	4
4104	751	1352	0	4
4107	751	1352	0	3
4110	751	1352	0	4
4113	751	1352	0	4
4116	751	1352	0	4
4119	751	1352	0	4
4122	751	1352	0	4
4125	751	1352	0	4
4128	751	1352	0	4
4131	751	1352	0	4
4134	751	1352	0	4
4137	751	1352	0	4
4140	751	1352	0	4
4143	751	1352	0	4
4146	751	1352	0	4
4149	751	1352	0	4
4152	751	1352	0	4
4155	751	1352	0	4
4158	751	1352	0	4
4161	751	1352	0	4
4164	750	1352	0	4
4167	751	1352	0	3
4170	751	1352	0	4
4173	751	1352	0	3
4176	751	1352	0	3
4179	751	1352	0	4
4182	751	1352	0	4
4185	751	1352	0	4
4188	751	1352	0	4
4191	751	1352	0	4
4194	751	1352	0	4
4197	751	1352	0	4
4200	751	1352	0	4
4203	751	1352	0	3
4206	751	1352	0	3
4209	751	1352	0	3
4212	751	1352	0	3
4215	750	1352	0	4
4218	750	1352	0	4
4221	750	1352	0	4
4224	751	1352	0	4
4227	750	1352	0	4
4230	750	1352	0	4
4233	750	1352	0	4
4236	751	1352	0	4
4239	751	1352	0	4
4242	750	1352	0	4
4245	751	1352	0	4
4248	750	1352	0	4
4251	750	1352	0	4
4254	750	1352	0	4
4257	750	1352	0	4
4260	751	1352	0	4
4263	751	1352	0	4
4266	751	1352	0	3
4269	750	1352	0	4
4272	751	1352	0	3
4275	751	1352	0	4
4278	751	1352	0	3
4281	751	1352	0	4
4284	750	1352	0	3
4287	751	1352	0	3
4290	751	1352	0	3
4293	750	1352	0	3
4296	750	1352	0	3
4299	750	1352	0	3
4302	750	1352	0	3
4305	750	1352	0	3
4308	750	1352	0	3
4311	750	1352	0	3
4314	750	1352	0	3
4317	750	1352	0	3
4320	750	1352	0	4
4323	750	1352	0	3
4326	750	1352	0	3
4329	750	1352	0	3
4332	751	1352	0	3
4335	751	1352	0	3
4338	751	1352	0	3
4341	751	1352	0	3
4344	751	1352	0	3
4347	751	1352	0	3
4350	751	1352	0	3
4353	751	1352	0	3
4356	751	1352	0	4
4359	751	1352	0	3
4362	751	1352	0	3
4365	751	1352	0	3
4368	751	1352	0	3
4371	751	1352	0	3
4374	751	1352	0	3
4377	751	1352	0	3
4380	751	1352	0	3
4383	751	1352	0	3
4386	751	1352	0	3
4389	751	1352	0	3
4392	751	1352	0	3
4395	751	1352	0	3
4398	751	1352	0	3
4401	751	1352	0	3
4404	751	1352	0	3
4407	751	1352	0	3
4410	751	1352	0	3
4413	751	1352	0	3
4416	751	1352	0	4
4419	751	1352	0	4
4422	751	1352	0	3
4425	751	1352	0	4
4428	751	1352	0	4
4431	751	1352	0	3
4434	751	1352	0	4
4437	751	1352	0	5
4440	751	1352	0	4
4443	751	1352	0	4
4446	751	1352	0	4
4449	751	1352	0	4
4452	751	1352	0	4
4455	751	1352	0	4
4458	751	1352	0	4
4461	751	1352	0	4
4464	751	1352	0	4
4467	751	1352	0	4
4470	751	1352	0	4
4473	751	1352	0	3
4476	751	1352	0	3
4479	751	1352	0	4
4482	751	1352	0	4
4485	751	1352	0	4
4488	751	1352	0	4
4491	751	1352	0	4
4494	750	1352	0	4
4497	750	1352	0	4
4500	750	1352	0	4
4503	750	1352	0	4
4506	751	1352	0	5
4509	751	1352	0	4
4512	750	1352	0	4
4515	751	1352	0	4
4518	751	1352	0	4
4521	750	1352	0	5
4524	750	1352	0	5
4527	750	1352	0	5
4530	750	1352	0	5
4533	750	1352	0	5
4536	750	1352	0	5
4539	750	1352	0	5
4542	750	1352	0	5
4545	751	1352	0	5
4548	750	1352	0	5
4551	751	1352	0	5
4554	751	1352	0	5
4557	751	1352	0	5
4560	751	1352	0	5
4563	751	1352	0	5
4566	751	1352	0	5
4569	751	1352	0	5
4572	751	1352	0	4
4575	751	1352	0	6
4578	751	1352	0	6
4581	751	1352	0	6
4584	750	1352	0	6
4587	750	1352	0	5
4590	751	1352	0	5
4593	751	1352	0	6
4596	750	1352	0	6
4599	751	1352	0	6
4602	750	1352	0	5
4605	750	1352	0	6
4608	750	1352	0	5
4611	751	1352	0	6
4614	750	1352	0	6
4617	750	1352	0	5
4620	750	1352	0	5
4623	751	1352	0	6
4626	751	1352	0	5
4629	750	1352	0	5
4632	751	1352	0	5
4635	750	1351	0	6
4638	750	1352	0	5
4641	750	1352	0	6
4644	750	1352	0	6
4647	750	1351	0	6
4650	750	1352	0	5
4653	750	1352	0	6
4656	750	1351	0	6
4659	750	1352	0	6
4662	750	1352	0	5
4665	750	1352	0	6
4668	750	1351	0	6
4671	750	1351	0	6
4674	750	1351	0	6
4677	750	1352	0	6
4680	750	1352	0	6
4683	750	1352	0	5
4686	750	1352	0	5
4689	750	1352	0	5
4692	750	1352	0	4
4695	750	1352	0	5
4698	750	1352	0	5
4701	750	1352	0	5
4704	751	1352	0	6
4707	751	1352	0	5
4710	751	1352	0	6
4713	751	1352	0	6
4716	751	1352	0	6
4719	751	1352	0	6
4722	751	1352	0	6
4725	751	1352	0	6
4728	751	1352	0	6
4731	751	1352	0	6
4734	751	1352	0	6
4737	751	1352	0	6
4740	751	1352	0	6
4743	751	1352	0	6
4746	751	1352	0	6
4749	751	1352	0	6
4752	751	1352	0	7
4755	751	1352	0	7
4758	751	1352	0	6
4761	751	1352	0	7
4764	751	1352	0	7
4767	751	1352	0	6
4770	751	1352	0	6
4773	751	1352	0	6
4776	751	1352	0	6
4779	751	1352	0	6
4782	751	1352	0	6
4785	751	1352	0	6
4788	751	1351	0	6
4791	751	1352	0	6
4794	751	1351	0	6
4797	751	1351	0	6
4800	751	1351	0	6
4803	751	1351	0	6
4806	751	1351	0	6
4809	751	1351	0	6
4812	751	1351	0	6
4815	751	1351	0	6
4818	751	1351	0	6
4821	751	1351	0	6
4824	751	1352	0	6
4827	751	1351	0	6
4830	751	1352	0	5
4833	751	1352	0	5
4836	751	1351	0	6
4839	751	1352	0	6
4842	751	1351	0	6
4845	751	1352	0	5
4848	751	1352	0	6
4851	751	1352	0	5
4854	751	1352	0	5
4857	751	1352	0	6
4860	751	1352	0	5
4863	751	1352	0	5
4866	751	1352	0	4
4869	751	1352	0	3
4872	751	1352	0	3
4875	750	1352	0	4
4878	751	1352	0	4
4881	751	1352	0	5
4884	750	1352	0	5
4887	750	1352	0	5
4890	750	1352	0	5
4893	750	1352	0	3
4896	750	1352	0	3
4899	750	1352	0	3
4902	750	1352	0	3
4905	751	1352	0	2
4908	751	1353	0	0
4911	751	1353	0	359
4914	751	1353	0	0
4917	751	1353	0	358
4920	751	1353	0	358
4923	751	1353	0	358
4926	750	1354	0	357
4929	750	1354	0	358
4932	750	1353	0	358
4935	750	1353	0	359
4938	750	1353	0	359
4941	750	1353	0	359
4944	750	1353	0	359
4947	750	1353	0	359
4950	750	1353	0	0
4953	751	1353	0	1
4956	751	1353	0	0
4959	751	1353	0	1
4962	751	1353	0	1
4965	751	1353	0	359
4968	751	1353	0	358
4971	751	1353	0	358
4974	751	1353	0	358
4977	751	1354	0	358
4980	751	1354	0	359
4983	750	1354	0	359
4986	750	1354	0	0
4989	750	1355	0	359
4992	750	1355	0	359
4995	749	1355	0	358
4998	750	1355	0	358
5001	750	1355	0	359
5004	750	1355	0	359
5007	750	1355	0	359
5010	749	1354	0	358
5013	749	1354	0	0
5016	749	1354	0	359
5019	749	1354	0	0
5022	749	1354	0	358
5025	749	1354	0	359
5028	750	1354	0	0
5031	750	1354	0	0
5034	750	1354	0	0
5037	750	1354	0	0
5040	750	1354	0	0
5043	750	1354	0	0
5046	750	1354	0	0
5049	750	1354	0	359
5052	750	1354	0	0
5055	750	1354	0	359
5058	750	1354	0	359
5061	750	1354	0	0
5064	750	1354	0	1
5067	750	1353	0	1
5070	750	1353	0	1
5073	751	1353	0	2
5076	751	1353	0	2
5079	751	1353	0	3
5082	751	1353	0	3
5085	751	1352	0	3
5088	751	1352	0	4
5091	750	1352	0	3
5094	750	1352	0	3
5097	750	1352	0	3
5100	750	1352	0	3
5103	750	1352	0	1
5106	750	1352	0	2
5109	751	1352	0	1
5112	751	1353	0	2
5115	751	1353	0	2
5118	750	1353	0	1
5121	750	1354	0	0
5124	751	1354	0	359
5127	751	1353	0	0
5130	752	1354	0	358
5133	752	1354	0	359
5136	751	1354	0	359
5139	751	1354	0	358
5142	751	1354	0	357
5145	751	1354	0	359
5148	751	1354	0	359
5151	751	1354	0	357
5154	751	1354	0	358
5157	751	1354	0	359
5160	751	1354	0	358
5163	751	1354	0	359
5166	751	1354	0	358
5169	751	1354	0	359
5172	751	1354	0	359
5175	751	1354	0	359
5178	751	1354	0	359
5181	751	1354	0	0
5184	751	1354	0	0
5187	751	1354	0	0
5190	751	1354	0	0
5193	751	1354	0	359
5196	751	1354	0	359
5199	751	1354	0	359
5202	751	1354	0	359
5205	751	1354	0	0
5208	751	1354	0	359
5211	751	1354	0	1
5214	751	1354	0	0
5217	751	1354	0	359
5220	751	1354	0	1
5223	751	1354	0	359
5226	751	1353	0	0
5229	751	1354	0	1
5232	751	1354	0	0
5235	751	1354	0	2
5238	751	1354	0	0
5241	751	1354	0	0
5244	751	1354	0	358
5247	751	1354	0	359
5250	751	1354	0	358
5253	751	1354	0	358
5256	751	1354	0	359
5259	751	1354	0	359
5262	751	1354	0	359
5265	751	1354	0	359
5268	751	1354	0	359
5271	751	1354	0	359
5274	751	1354	0	359
5277	751	1354	0	358
5280	751	1354	0	359
5283	751	1354	0	358
5286	751	1354	0	358
5289	751	1355	0	358
5292	751	1355	0	359
5295	751	1355	0	0
5298	751	1355	0	359
5301	751	1354	0	359
5304	751	1355	0	358
5307	750	1354	0	357
5310	751	1354	0	358
5313	751	1354	0	357
5316	751	1354	0	359
5319	751	1355	0	358
5322	751	1355	0	358
5325	752	1355	0	359
5328	752	1355	0	0
5331	752	1355	0	359
5334	752	1355	0	359
5337	753	1356	0	1
5340	751	1355	0	359
5343	751	1355	0	0
5346	751	1355	0	359
5349	751	1355	0	358
5352	750	1355	0	359
5355	750	1355	0	359
5358	750	1355	0	359
5361	751	1355	0	359
5364	751	1355	0	359
5367	750	1355	0	359
5370	750	1355	0	359
5373	751	1355	0	359
5376	751	1355	0	0
5379	752	1356	0	1
5382	752	1356	0	0
5385	752	1356	0	0
5388	752	1356	0	0
5391	752	1356	0	1
5394	752	1357	0	2
5397	752	1357	0	2
5400	752	1357	0	3
5403	752	1357	0	2
5406	752	1357	0	1
5409	752	1357	0	2
5412	752	1358	0	4
5415	751	1358	0	2
5418	751	1358	0	1
5421	751	1358	0	2
5424	751	1358	0	2
5427	751	1358	0	1
5430	752	1357	0	3
5433	751	1356	0	1
5436	752	1356	0	2
5439	752	1356	0	1
5442	751	1356	0	2
5445	752	1356	0	2
5448	751	1355	0	1
5451	752	1356	0	1
5454	752	1359	0	2
5457	751	1361	0	359
5460	752	1363	0	0
5463	752	1362	0	0
5466	752	1361	0	0
5469	752	1360	0	0
5472	752	1360	0	0
5475	752	1360	0	0
5478	751	1359	0	359
5481	751	1360	0	358
5484	751	1362	0	357
5487	750	1362	0	357
5490	750	1362	0	356
5493	750	1362	0	357
5496	750	1362	0	356
5499	750	1361	0	358
5502	750	1361	0	359
5505	750	1362	0	357
5508	750	1362	0	357
5511	750	1361	0	356
5514	751	1360	0	357
5517	751	1359	0	358
5520	751	1359	0	359
5523	752	1359	0	1
5526	752	1359	0	0
5529	752	1358	0	0
5532	751	1359	0	1
5535	751	1359	0	2
5538	751	1359	0	1
5541	751	1359	0	2
5544	751	1359	0	2
5547	751	1358	0	1
5550	752	1358	0	1
5553	751	1358	0	2
5556	751	1358	0	2
5559	751	1357	0	2
5562	751	1357	0	3
5565	751	1357	0	2
5568	751	1357	0	2
5571	751	1357	0	2
5574	752	1357	0	3
5577	752	1357	0	3
5580	752	1357	0	4
5583	751	1357	0	3
5586	751	1357	0	3
5589	751	1357	0	4
5592	751	1357	0	3
5595	752	1357	0	3
5598	752	1357	0	3
5601	752	1357	0	2
5604	752	1357	0	2
5607	752	1357	0	1
5610	752	1357	0	3
5613	752	1357	0	1
5616	752	1357	0	2
5619	753	1357	0	3
5622	753	1357	0	3
5625	753	1357	0	1
5628	753	1357	0	2
5631	753	1357	0	0
5634	752	1357	0	0
5637	752	1357	0	1
5640	752	1356	0	1
5643	752	1357	0	1
5646	752	1356	0	1
5649	752	1356	0	1
5652	752	1356	0	1
5655	752	1356	0	1
5658	752	1356	0	0
5661	752	1356	0	0
5664	752	1356	0	0
5667	752	1356	0	0
5670	752	1356	0	0
5673	752	1356	0	1
5676	752	1356	0	0
5679	752	1356	0	0
5682	752	1356	0	0
5685	752	1356	0	0
5688	752	1356	0	359
5691	752	1356	0	359
5694	752	1356	0	0
5697	752	1356	0	0
5700	751	1356	0	359
5703	751	1356	0	359
5706	751	1356	0	359
5709	751	1356	0	359
5712	751	1356	0	359
5715	751	1356	0	0
5718	751	1356	0	0
5721	751	1356	0	359
5724	751	1356	0	359
5727	751	1356	0	359
5730	752	1356	0	359
5733	752	1356	0	0
5736	752	1356	0	0
5739	751	1356	0	0
5742	752	1356	0	0
5745	752	1356	0	0
5748	752	1356	0	0
5751	752	1356	0	0
5754	752	1356	0	1
5757	752	1356	0	0
5760	752	1356	0	1
5763	751	1356	0	1
5766	752	1356	0	2
5769	752	1356	0	1
5772	752	1356	0	1
5775	752	1356	0	1
5778	752	1356	0	1
5781	752	1356	0	1
5784	752	1356	0	1
5787	752	1356	0	1
5790	752	1356	0	3
5793	753	1357	0	4
5796	752	1356	0	3
5799	752	1356	0	3
5802	752	1356	0	2
5805	752	1356	0	1
5808	752	1356	0	1
5811	751	1356	0	1
5814	751	1356	0	1
5817	751	1356	0	2
5820	751	1356	0	1
5823	751	1356	0	1
5826	751	1356	0	1
5829	751	1356	0	1
5832	751	1356	0	2
5835	751	1356	0	1
5838	751	1356	0	2
5841	751	1357	0	3
5844	752	1357	0	3
5847	752	1357	0	4
5850	752	1357	0	3
5853	752	1357	0	5
5856	753	1357	0	5
5859	753	1357	0	5
5862	753	1357	0	6
5865	753	1356	0	5
5868	752	1356	0	4
5871	752	1356	0	3
5874	752	1356	0	3
5877	752	1357	0	4
5880	752	1357	0	4
5883	752	1356	0	3
5886	752	1356	0	3
5889	752	1356	0	3
5892	752	1356	0	3
5895	751	1356	0	3
5898	752	1356	0	3
5901	752	1356	0	4
5904	752	1356	0	4
5907	752	1356	0	4
5910	752	1356	0	3
5913	751	1356	0	2
5916	752	1357	0	4
5919	752	1357	0	5
5922	752	1356	0	4
5925	752	1356	0	2
5928	752	1356	0	2
5931	752	1356	0	2
5934	752	1356	0	2
5937	752	1356	0	1
5940	752	1356	0	1
5943	752	1356	0	1
5946	751	1356	0	1
5949	751	1356	0	1
5952	751	1356	0	1
5955	751	1356	0	1
5958	751	1356	0	1
5961	751	1356	0	2
5964	751	1356	0	2
5967	751	1356	0	2
5970	751	1356	0	2
5973	751	1356	0	2
5976	751	1356	0	2
5979	751	1356	0	2
5982	751	1356	0	2
5985	751	1356	0	1
5988	751	1356	0	1
5991	751	1356	0	1
5994	751	1356	0	1
5997	751	1356	0	2
[truncated: 999 more rows]
