# Supplementary material for: Markerless tracking of an entire honey bee colony
Source: Nat Commun. 2021 Mar 19;12:1733. doi: 10.1038/s41467-021-21769-1 (PMC7979864; doi:10.1038/s41467-021-21769-1)
Supplement: Supplementary file 4 — Description of Additional Supplementary Files [file 41467_2021_21769_MOESM4_ESM.zip › raw_source/fig_5_sup_fig_21_22/S1_trajectories/000709.txt]

0	857	676	0	198
3	857	676	0	198
6	857	676	0	198
9	857	676	0	198
12	857	676	0	198
15	857	676	0	196
18	857	676	0	198
21	858	676	0	199
24	858	676	0	199
27	858	676	0	198
30	857	676	0	197
33	857	676	0	201
36	857	676	0	200
39	857	677	0	201
42	858	676	0	202
45	858	677	0	200
48	857	677	0	200
51	857	677	0	201
54	857	677	0	201
57	857	677	0	200
60	858	676	0	200
63	858	677	0	201
66	857	676	0	201
69	857	676	0	200
72	858	677	0	201
75	858	676	0	202
78	858	676	0	202
81	858	676	0	202
84	858	677	0	202
87	858	677	0	202
90	858	676	0	202
93	858	677	0	203
96	857	676	0	202
99	857	676	0	201
102	857	676	0	202
105	858	677	0	202
108	858	677	0	201
111	858	677	0	200
114	857	677	0	199
117	857	676	0	200
120	857	677	0	202
123	857	677	0	203
126	857	676	0	204
129	857	676	0	206
132	857	676	0	206
135	858	675	0	206
138	858	676	0	204
141	860	676	0	203
144	860	676	0	200
147	860	676	0	199
150	860	676	0	198
153	860	675	0	203
156	860	675	0	201
159	860	675	0	201
162	860	675	0	200
165	860	675	0	202
168	860	675	0	201
171	860	676	0	199
174	860	676	0	198
177	859	676	0	201
180	859	676	0	200
183	859	676	0	202
186	859	676	0	202
189	859	676	0	200
192	858	676	0	199
195	859	676	0	200
198	858	676	0	200
201	858	676	0	200
204	857	676	0	200
207	858	676	0	200
210	858	676	0	199
213	858	676	0	199
216	858	676	0	200
219	859	676	0	199
222	859	676	0	199
225	859	676	0	197
228	859	675	0	200
231	858	675	0	198
234	859	676	0	200
237	858	676	0	197
240	859	676	0	194
243	859	676	0	194
246	859	676	0	194
249	859	676	0	194
252	859	677	0	197
255	859	676	0	197
258	859	676	0	198
261	858	677	0	198
264	858	677	0	198
267	859	677	0	199
270	859	677	0	198
273	859	677	0	199
276	858	677	0	200
279	858	677	0	200
282	858	676	0	201
285	857	677	0	201
288	856	677	0	201
291	856	677	0	203
294	857	677	0	200
297	857	677	0	198
300	857	677	0	199
303	856	678	0	200
306	856	678	0	202
309	856	678	0	202
312	856	678	0	202
315	857	677	0	198
318	857	677	0	196
321	857	677	0	193
324	857	677	0	194
327	857	677	0	193
330	857	677	0	192
333	857	677	0	195
336	856	676	0	195
339	856	676	0	194
342	856	676	0	193
345	855	676	0	193
348	856	676	0	197
351	855	676	0	195
354	856	676	0	194
357	856	676	0	194
360	856	676	0	193
363	856	676	0	191
366	856	676	0	190
369	856	676	0	190
372	856	676	0	191
375	855	676	0	189
378	857	675	0	194
381	858	675	0	193
384	858	675	0	192
387	858	676	0	189
390	857	676	0	191
393	857	677	0	190
396	858	676	0	189
399	858	675	0	191
402	858	675	0	192
405	858	675	0	191
408	858	675	0	192
411	858	676	0	193
414	858	676	0	192
417	858	676	0	193
420	858	676	0	193
423	857	676	0	193
426	858	676	0	193
429	858	678	0	193
432	858	679	0	194
435	858	678	0	198
438	858	678	0	197
441	859	678	0	202
444	859	677	0	203
447	859	676	0	203
450	858	676	0	203
453	860	677	0	207
456	861	678	0	209
459	860	679	0	214
462	861	679	0	214
465	861	680	0	213
468	861	680	0	215
471	861	681	0	212
474	861	681	0	210
477	861	682	0	213
480	861	682	0	213
483	861	681	0	210
486	861	680	0	210
489	861	681	0	210
492	861	681	0	209
495	860	681	0	208
498	859	681	0	211
501	858	681	0	211
504	857	681	0	212
507	858	681	0	212
510	858	680	0	212
513	858	679	0	214
516	857	679	0	216
519	857	679	0	212
522	858	679	0	214
525	858	680	0	213
528	858	680	0	210
531	858	679	0	209
534	858	679	0	206
537	857	680	0	204
540	856	680	0	203
543	856	680	0	205
546	856	680	0	204
549	856	680	0	206
552	856	680	0	204
555	856	680	0	204
558	855	680	0	205
561	855	679	0	207
564	855	679	0	205
567	856	678	0	206
570	856	678	0	206
573	856	678	0	207
576	855	678	0	206
579	855	678	0	207
582	855	678	0	208
585	855	678	0	206
588	855	677	0	205
591	855	678	0	204
594	855	677	0	202
597	856	677	0	201
600	858	678	0	200
603	859	678	0	202
606	859	678	0	200
609	859	678	0	198
612	860	678	0	198
615	860	677	0	197
618	860	677	0	194
621	860	678	0	191
624	860	679	0	193
627	859	678	0	194
630	859	678	0	194
633	859	678	0	193
636	859	678	0	193
639	859	678	0	194
642	859	677	0	197
645	856	676	0	197
648	856	676	0	199
651	854	676	0	197
654	854	677	0	197
657	853	676	0	193
660	855	676	0	192
663	856	676	0	192
666	856	676	0	190
669	856	676	0	190
672	856	676	0	189
675	856	676	0	189
678	857	676	0	188
681	857	675	0	188
684	858	675	0	187
687	858	675	0	186
690	858	675	0	187
693	858	675	0	189
696	858	675	0	188
699	857	676	0	189
702	857	676	0	188
705	856	676	0	191
708	856	676	0	190
711	856	676	0	191
714	856	675	0	191
717	856	676	0	192
720	856	676	0	192
723	856	676	0	191
726	856	675	0	192
729	856	675	0	192
732	855	675	0	193
735	855	675	0	194
738	856	675	0	193
741	856	675	0	193
744	856	674	0	192
747	857	674	0	194
750	857	674	0	193
753	857	674	0	196
756	857	674	0	195
759	856	674	0	193
762	856	675	0	192
765	856	675	0	190
768	856	674	0	190
771	858	674	0	189
774	858	674	0	189
777	858	674	0	189
780	858	674	0	189
783	859	674	0	190
786	859	674	0	189
789	859	675	0	190
792	859	675	0	188
795	859	675	0	188
798	859	675	0	188
801	859	675	0	188
804	859	675	0	189
807	859	675	0	188
810	859	675	0	188
813	859	675	0	188
816	858	675	0	187
819	859	675	0	186
822	858	675	0	187
825	858	675	0	188
828	858	675	0	186
831	858	675	0	185
834	857	675	0	187
837	857	675	0	188
840	856	675	0	189
843	857	675	0	188
846	857	675	0	186
849	857	675	0	188
852	857	675	0	190
855	857	675	0	190
858	857	675	0	189
861	858	675	0	188
864	858	675	0	189
867	858	675	0	188
870	858	675	0	188
873	858	675	0	188
876	858	675	0	188
879	857	674	0	188
882	857	674	0	188
885	857	674	0	188
888	856	674	0	188
891	856	674	0	190
894	857	673	0	188
897	859	673	0	188
900	859	673	0	188
903	859	674	0	189
906	859	674	0	189
909	858	673	0	187
912	858	673	0	186
915	858	673	0	187
918	857	673	0	188
921	856	674	0	188
924	855	674	0	190
927	856	674	0	189
930	856	675	0	188
933	856	674	0	187
936	857	674	0	188
939	857	674	0	186
942	856	673	0	187
945	855	674	0	190
948	855	674	0	189
951	854	674	0	187
954	854	674	0	188
957	855	674	0	188
960	855	675	0	187
963	855	675	0	188
966	855	675	0	190
969	855	675	0	189
972	855	675	0	189
975	855	675	0	189
978	855	675	0	187
981	855	675	0	189
984	855	675	0	188
987	854	674	0	189
990	854	674	0	188
993	854	674	0	187
996	853	675	0	185
999	853	674	0	184
1002	854	674	0	184
1005	854	674	0	184
1008	854	674	0	184
1011	855	673	0	184
1014	856	674	0	179
1017	856	674	0	180
1020	856	674	0	181
1023	857	674	0	182
1026	857	674	0	183
1029	857	674	0	184
1032	856	674	0	184
1035	855	674	0	185
1038	855	674	0	183
1041	855	674	0	182
1044	856	675	0	180
1047	855	674	0	183
1050	855	674	0	182
1053	855	674	0	182
1056	855	675	0	179
1059	855	675	0	181
1062	855	674	0	183
1065	854	674	0	183
1068	854	674	0	182
1071	855	674	0	180
1074	856	673	0	179
1077	856	673	0	181
1080	856	673	0	179
1083	856	673	0	180
1086	856	673	0	181
1089	856	673	0	182
1092	856	673	0	183
1095	856	673	0	184
1098	857	673	0	184
1101	857	673	0	187
1104	858	672	0	186
1107	857	672	0	186
1110	858	672	0	186
1113	858	672	0	186
1116	858	672	0	184
1119	858	672	0	186
1122	858	672	0	186
1125	858	672	0	185
1128	858	672	0	185
1131	858	672	0	185
1134	858	672	0	185
1137	858	672	0	184
1140	858	672	0	185
1143	858	672	0	184
1146	858	672	0	184
1149	858	672	0	184
1152	858	672	0	183
1155	858	672	0	184
1158	858	672	0	185
1161	858	672	0	186
1164	858	672	0	186
1167	858	672	0	186
1170	858	672	0	186
1173	858	671	0	186
1176	858	671	0	186
1179	858	671	0	185
1182	858	671	0	184
1185	858	671	0	183
1188	858	672	0	184
1191	858	672	0	185
1194	858	672	0	186
1197	858	672	0	185
1200	858	671	0	183
1203	858	671	0	183
1206	859	670	0	185
1209	859	670	0	184
1212	859	670	0	184
1215	859	670	0	183
1218	859	670	0	183
1221	860	670	0	184
1224	859	670	0	182
1227	858	670	0	180
1230	857	670	0	183
1233	856	670	0	184
1236	856	669	0	184
1239	855	669	0	189
1242	856	670	0	191
1245	856	670	0	187
1248	857	671	0	187
1251	857	671	0	185
1254	857	670	0	184
1257	857	670	0	183
1260	858	671	0	184
1263	858	671	0	186
1266	859	671	0	188
1269	859	672	0	189
1272	860	673	0	189
1275	859	673	0	189
1278	859	673	0	187
1281	859	674	0	189
1284	858	674	0	190
1287	858	674	0	189
1290	858	673	0	191
1293	858	674	0	189
1296	859	674	0	188
1299	859	674	0	188
1302	859	674	0	191
1305	859	674	0	191
1308	859	674	0	191
1311	859	674	0	192
1314	860	673	0	195
1317	859	673	0	193
1320	859	674	0	192
1323	859	674	0	193
1326	858	674	0	191
1329	856	674	0	189
1332	856	675	0	188
1335	855	675	0	188
1338	855	675	0	190
1341	856	673	0	191
1344	856	674	0	190
1347	856	674	0	190
1350	856	674	0	190
1353	856	673	0	191
1356	857	674	0	189
1359	857	673	0	190
1362	857	673	0	189
1365	858	672	0	188
1368	857	672	0	188
1371	857	673	0	188
1374	857	673	0	187
1377	856	672	0	188
1380	856	673	0	190
1383	856	672	0	192
1386	856	672	0	192
1389	856	673	0	189
1392	856	672	0	191
1395	856	672	0	190
1398	856	672	0	190
1401	856	672	0	190
1404	856	672	0	187
1407	856	672	0	187
1410	856	672	0	188
1413	857	672	0	187
1416	857	672	0	187
1419	857	672	0	186
1422	857	672	0	187
1425	857	672	0	185
1428	857	673	0	182
1431	857	673	0	181
1434	857	673	0	181
1437	856	673	0	182
1440	856	673	0	181
1443	855	673	0	182
1446	856	673	0	181
1449	856	673	0	182
1452	856	673	0	183
1455	855	673	0	185
1458	855	673	0	185
1461	855	673	0	188
1464	855	673	0	193
1467	855	673	0	195
1470	856	673	0	189
1473	857	673	0	185
1476	857	673	0	184
1479	857	673	0	185
1482	857	673	0	186
1485	856	672	0	185
1488	857	672	0	185
1491	857	672	0	184
1494	858	672	0	183
1497	858	672	0	183
1500	858	673	0	184
1503	859	673	0	182
1506	859	673	0	180
1509	858	673	0	181
1512	858	673	0	181
1515	858	673	0	181
1518	859	673	0	182
1521	859	673	0	183
1524	858	674	0	183
1527	858	674	0	184
1530	859	674	0	183
1533	859	674	0	182
1536	858	674	0	184
1539	858	673	0	183
1542	858	673	0	183
1545	859	673	0	181
1548	859	673	0	181
1551	859	673	0	182
1554	859	673	0	183
1557	858	673	0	186
1560	858	673	0	185
1563	858	673	0	184
1566	858	673	0	184
1569	858	673	0	184
1572	859	672	0	183
1575	859	672	0	185
1578	858	672	0	184
1581	857	672	0	183
1584	857	672	0	179
1587	857	672	0	181
1590	857	671	0	183
1593	858	672	0	181
1596	858	673	0	179
1599	858	673	0	178
1602	859	673	0	180
1605	858	672	0	181
1608	857	671	0	188
1611	856	671	0	189
1614	856	671	0	188
1617	857	671	0	187
1620	858	671	0	184
1623	858	672	0	181
1626	858	672	0	181
1629	858	672	0	183
1632	858	673	0	181
1635	858	673	0	181
1638	858	673	0	181
1641	858	673	0	180
1644	858	673	0	182
1647	858	673	0	179
1650	858	673	0	179
1653	858	673	0	179
1656	858	673	0	179
1659	858	673	0	179
1662	858	672	0	180
1665	859	673	0	180
1668	859	673	0	181
1671	859	673	0	184
1674	858	673	0	184
1677	858	673	0	182
1680	858	673	0	181
1683	858	673	0	184
1686	857	672	0	183
1689	856	672	0	182
1692	855	672	0	181
1695	854	673	0	180
1698	853	673	0	183
1701	852	673	0	182
1704	853	673	0	182
1707	852	673	0	184
1710	851	673	0	187
1713	852	676	0	190
1716	851	677	0	186
1719	851	675	0	188
1722	851	675	0	188
1725	850	674	0	184
1728	850	673	0	181
1731	850	673	0	181
1734	850	673	0	180
1737	850	672	0	181
1740	851	671	0	184
1743	850	672	0	183
1746	849	672	0	181
1749	849	671	0	182
1752	849	672	0	184
1755	847	674	0	187
1758	846	674	0	189
1761	846	675	0	189
1764	846	675	0	185
1767	846	675	0	177
1770	847	675	0	168
1773	848	674	0	165
1776	848	675	0	162
1779	847	675	0	159
1782	847	676	0	158
1785	847	676	0	160
1788	848	676	0	154
1791	849	676	0	149
1794	849	676	0	143
1797	852	674	0	143
1800	855	675	0	142
1803	855	675	0	136
1806	857	674	0	133
1809	858	674	0	133
1812	857	672	0	136
1815	857	672	0	135
1818	856	671	0	136
1821	857	670	0	120
1824	857	669	0	119
1827	858	670	0	116
1830	859	669	0	111
1833	859	669	0	109
1836	860	669	0	112
1839	860	671	0	115
1842	858	676	0	116
1845	859	677	0	120
1848	859	676	0	123
1851	859	676	0	126
1854	860	675	0	125
1857	860	674	0	129
1860	860	674	0	129
1863	860	674	0	130
1866	859	673	0	138
1869	858	673	0	143
1872	857	673	0	148
1875	856	673	0	148
1878	854	673	0	151
1881	854	673	0	152
1884	854	673	0	152
1887	854	673	0	153
1890	854	673	0	154
1893	854	674	0	157
1896	855	674	0	155
1899	856	675	0	145
1902	859	678	0	137
1905	859	682	0	145
1908	858	684	0	147
1911	858	685	0	150
1914	856	688	0	161
1917	855	692	0	171
1920	855	693	0	176
1923	855	694	0	172
1926	854	695	0	173
1929	853	695	0	179
1932	852	695	0	181
1935	853	696	0	179
1938	852	697	0	181
1941	853	698	0	180
1944	856	698	0	179
1947	858	698	0	183
1950	857	697	0	186
1953	857	698	0	186
1956	856	698	0	188
1959	857	699	0	186
1962	857	699	0	186
1965	858	699	0	189
1968	860	699	0	196
1971	863	698	0	194
1974	864	699	0	192
1977	864	699	0	196
1980	864	698	0	200
1983	865	698	0	201
1986	866	698	0	201
1989	868	697	0	207
1992	869	696	0	206
1995	871	697	0	207
1998	871	697	0	209
2001	873	698	0	213
2004	874	698	0	216
2007	875	698	0	212
2010	878	698	0	209
2013	878	699	0	213
2016	879	699	0	212
2019	880	697	0	213
2022	880	697	0	215
2025	881	696	0	211
2028	882	695	0	213
2031	883	695	0	211
2034	884	695	0	210
2037	884	694	0	210
2040	885	694	0	212
2043	884	693	0	211
2046	884	693	0	212
2049	884	694	0	214
2052	884	694	0	212
2055	884	694	0	213
2058	885	693	0	214
2061	885	694	0	213
2064	886	693	0	213
2067	888	693	0	209
2070	885	694	0	211
2073	883	695	0	213
2076	882	696	0	212
2079	882	697	0	215
2082	883	698	0	214
2085	883	699	0	214
2088	884	699	0	214
2091	884	698	0	215
2094	886	698	0	212
2097	886	697	0	208
2100	887	696	0	206
2103	887	697	0	208
2106	888	697	0	209
2109	888	697	0	210
2112	889	698	0	207
2115	889	698	0	207
2118	889	698	0	207
2121	889	697	0	211
2124	888	697	0	212
2127	889	697	0	211
2130	889	697	0	211
2133	889	696	0	210
2136	888	696	0	212
2139	888	696	0	211
2142	889	696	0	210
2145	887	695	0	217
2148	886	696	0	211
2151	885	699	0	212
2154	885	698	0	213
2157	885	698	0	214
2160	886	699	0	218
2163	886	699	0	225
2166	884	698	0	243
2169	886	698	0	259
2172	888	698	0	273
2175	888	698	0	275
2178	889	698	0	280
2181	887	696	0	281
2184	887	695	0	283
2187	886	695	0	287
2190	886	694	0	286
2193	888	693	0	289
2196	891	691	0	288
2199	891	689	0	290
2202	891	689	0	292
2205	891	688	0	295
2208	888	686	0	302
2211	886	686	0	308
2214	885	685	0	308
2217	884	683	0	304
2220	883	682	0	305
2223	882	681	0	306
2226	881	678	0	315
2229	880	676	0	316
2232	879	675	0	320
2235	879	673	0	323
2238	878	673	0	322
2241	879	672	0	321
2244	879	672	0	321
2247	879	673	0	316
2250	879	674	0	313
2253	879	674	0	314
2256	878	674	0	314
2259	878	674	0	314
2262	877	674	0	312
2265	877	675	0	308
2268	877	676	0	304
2271	877	676	0	303
2274	877	676	0	305
2277	876	676	0	303
2280	875	676	0	304
2283	875	675	0	305
2286	875	676	0	306
2289	875	676	0	305
2292	875	676	0	306
2295	874	676	0	306
2298	874	676	0	305
2301	874	676	0	305
2304	874	676	0	305
2307	874	676	0	305
2310	874	676	0	305
2313	874	676	0	304
2316	874	676	0	306
2319	874	676	0	304
2322	874	676	0	304
2325	874	676	0	303
2328	874	676	0	304
2331	874	676	0	303
2334	874	676	0	304
2337	874	676	0	303
2340	874	676	0	303
2343	874	677	0	303
2346	874	677	0	303
2349	874	677	0	302
2352	874	676	0	303
2355	874	676	0	303
2358	874	676	0	301
2361	874	677	0	300
2364	873	677	0	301
2367	873	676	0	301
2373	873	676	0	300
2394	873	676	0	299
2397	873	675	0	302
2400	872	674	0	301
2403	871	673	0	303
2406	871	672	0	312
2409	871	671	0	313
2412	871	672	0	312
2415	871	672	0	311
2418	871	672	0	314
2421	871	672	0	323
2424	871	673	0	323
2427	871	673	0	330
2430	872	672	0	333
2433	872	673	0	339
2436	873	673	0	343
2439	873	672	0	348
2442	872	672	0	351
2445	873	672	0	356
2448	873	672	0	0
2451	873	673	0	3
2454	873	673	0	4
2457	875	673	0	8
2460	874	673	0	8
2463	874	674	0	4
2466	874	673	0	6
2481	872	673	0	10
2484	871	673	0	11
2487	870	674	0	10
2490	869	674	0	11
2493	868	675	0	13
2496	866	675	0	10
2499	866	675	0	12
2502	867	675	0	10
2505	867	675	0	10
2508	867	676	0	11
2511	867	676	0	13
2514	867	676	0	13
2517	866	676	0	13
2520	867	675	0	11
2523	868	674	0	7
2526	868	674	0	9
2529	868	673	0	9
2532	866	674	0	10
2535	866	674	0	9
2538	865	675	0	11
2541	865	674	0	11
2544	865	674	0	11
2547	866	674	0	10
2550	866	674	0	11
2553	867	674	0	11
2556	867	675	0	12
2559	866	675	0	10
2562	866	675	0	9
2565	866	675	0	9
2568	867	675	0	10
2571	868	675	0	11
2574	867	675	0	11
2577	867	675	0	10
2580	868	675	0	11
2583	867	675	0	11
2586	866	676	0	15
2589	867	676	0	15
2592	867	676	0	14
2595	868	675	0	11
2598	869	675	0	11
2601	870	675	0	10
2604	870	674	0	7
2607	871	674	0	5
2610	871	674	0	6
2613	871	674	0	9
2616	871	673	0	14
2619	870	673	0	16
2622	871	673	0	16
2625	870	673	0	17
2628	871	673	0	19
2631	871	673	0	19
2634	871	673	0	19
2637	871	673	0	19
2640	871	673	0	19
2643	871	673	0	17
2646	871	673	0	16
2649	871	673	0	16
2652	872	673	0	16
2655	872	673	0	15
2658	872	673	0	13
2661	872	673	0	12
2664	872	673	0	11
2667	873	673	0	10
2670	873	673	0	11
2673	873	673	0	11
2676	872	673	0	12
2679	872	673	0	11
2682	872	673	0	12
2685	872	674	0	11
2688	872	674	0	10
2691	872	673	0	10
2694	872	673	0	8
2697	872	673	0	10
2700	872	673	0	11
2703	872	673	0	12
2706	872	674	0	12
2709	872	674	0	12
2712	872	674	0	11
2715	872	674	0	11
2718	872	674	0	10
2721	872	674	0	10
2724	872	674	0	10
2727	872	674	0	11
2730	872	674	0	10
2733	872	674	0	9
2736	872	674	0	8
2739	872	674	0	10
2742	871	674	0	9
2745	871	673	0	9
2748	871	674	0	8
2751	871	674	0	8
2754	871	674	0	8
2757	871	674	0	9
2760	871	674	0	8
2763	871	674	0	10
2766	871	674	0	10
2769	871	674	0	10
2772	872	674	0	9
2775	871	674	0	9
2778	871	674	0	8
2781	871	674	0	9
2784	871	674	0	10
2787	871	674	0	10
2790	869	674	0	9
2793	868	674	0	5
2796	867	676	0	2
2799	867	677	0	357
2802	868	678	0	359
2805	868	677	0	0
2808	867	678	0	5
2811	865	678	0	13
2814	863	678	0	20
2817	863	677	0	22
2820	863	678	0	22
2823	863	679	0	22
2826	862	678	0	26
2829	864	678	0	39
2832	866	678	0	40
2835	865	678	0	45
2838	866	676	0	45
2841	865	675	0	47
2844	865	676	0	52
2847	865	675	0	54
2850	864	674	0	52
2853	864	674	0	51
2856	864	673	0	56
2859	865	672	0	54
2862	865	670	0	55
2865	865	671	0	60
2868	865	670	0	59
2871	865	669	0	60
2877	865	667	0	61
2880	865	667	0	63
2883	865	666	0	67
2886	865	666	0	70
2889	864	666	0	73
2892	865	668	0	83
2895	866	670	0	86
2898	865	671	0	88
2901	865	672	0	93
2904	866	673	0	90
2907	867	674	0	92
2910	868	675	0	92
2913	868	676	0	93
2916	869	677	0	93
2919	869	676	0	92
2922	869	677	0	98
2925	869	677	0	98
2928	870	677	0	95
2931	870	677	0	93
2934	870	677	0	94
2937	870	678	0	92
2940	869	679	0	93
2943	869	679	0	92
2946	869	679	0	90
2949	869	679	0	88
2952	870	681	0	95
2955	870	681	0	95
2958	870	681	0	93
2961	870	681	0	92
2964	870	681	0	91
2967	870	681	0	95
2970	870	682	0	94
2973	870	682	0	94
2976	870	682	0	92
2979	869	682	0	91
2982	869	681	0	91
2985	870	681	0	95
2988	871	681	0	92
2991	871	681	0	96
2994	871	681	0	94
2997	870	681	0	96
3000	870	681	0	94
3003	871	682	0	95
3006	871	682	0	93
3009	871	682	0	94
3012	871	682	0	95
3015	871	681	0	93
3018	871	680	0	94
3021	873	680	0	93
3024	873	678	0	94
3027	873	677	0	96
3030	872	677	0	92
3033	872	677	0	94
3036	872	676	0	93
3039	872	676	0	92
3042	870	676	0	93
3045	868	677	0	96
3048	868	676	0	98
3051	868	676	0	101
3054	868	677	0	100
3057	867	678	0	96
3060	869	679	0	100
3063	869	679	0	101
3066	869	680	0	101
3069	871	680	0	105
3072	870	680	0	103
3075	871	681	0	100
3078	871	681	0	100
3081	871	681	0	99
3084	871	681	0	98
3087	871	681	0	98
3090	871	681	0	96
3093	871	681	0	95
3096	872	681	0	93
3099	871	681	0	93
3102	871	681	0	93
3105	872	681	0	91
3108	872	681	0	91
3111	872	681	0	91
3114	871	681	0	91
3117	872	680	0	90
3120	872	678	0	95
3123	873	678	0	95
3126	872	677	0	95
3129	871	678	0	93
3132	871	678	0	92
3135	871	678	0	97
3138	870	678	0	97
3141	870	677	0	102
3144	869	679	0	99
3147	868	680	0	98
3150	868	680	0	100
3153	869	681	0	94
3156	870	681	0	93
3159	870	680	0	94
3162	870	680	0	94
3165	869	680	0	95
3168	869	680	0	95
3171	869	680	0	94
3174	869	679	0	94
3177	869	679	0	95
3180	868	679	0	96
3183	869	679	0	95
3186	869	679	0	94
3189	869	680	0	96
3192	869	681	0	94
3195	867	681	0	93
3198	867	681	0	94
3201	867	681	0	94
3204	867	682	0	96
3207	867	682	0	95
3210	867	682	0	94
3213	867	682	0	94
3216	869	682	0	94
3219	870	682	0	92
3222	870	682	0	91
3225	870	682	0	91
3228	870	682	0	91
3231	870	683	0	91
3234	871	682	0	92
3237	871	682	0	95
3240	871	682	0	94
3243	871	682	0	93
3246	871	682	0	93
3249	870	682	0	92
3252	870	681	0	92
3255	871	682	0	92
3258	871	682	0	92
3261	870	681	0	93
3264	871	680	0	94
3267	871	678	0	99
3270	871	678	0	97
3273	871	678	0	96
3276	871	678	0	94
3279	870	677	0	94
3282	870	678	0	95
3285	869	677	0	96
3288	868	677	0	92
3291	867	677	0	93
3294	867	677	0	93
3297	868	677	0	97
3300	867	675	0	100
3303	867	675	0	98
3306	868	675	0	98
3309	867	677	0	94
3312	867	678	0	96
3315	868	678	0	98
3318	868	678	0	95
3321	868	679	0	96
3324	868	679	0	96
3327	869	680	0	95
3330	869	681	0	96
3333	870	681	0	97
3336	870	681	0	97
3339	870	681	0	97
3342	870	681	0	96
3345	870	681	0	94
3348	869	681	0	93
3351	870	682	0	94
3354	870	681	0	92
3357	870	681	0	93
3360	870	681	0	94
3363	870	680	0	95
3366	869	681	0	94
3369	869	681	0	93
3372	869	681	0	94
3375	870	680	0	92
3378	869	680	0	94
3381	869	680	0	93
3384	869	680	0	94
3387	870	679	0	97
3390	871	679	0	103
3393	871	677	0	99
3396	871	678	0	94
3399	872	677	0	93
3402	872	677	0	94
3405	872	678	0	89
3408	872	678	0	86
3411	872	679	0	90
3414	872	679	0	96
3417	872	678	0	93
3420	872	679	0	91
3423	873	679	0	93
3426	873	679	0	93
3429	873	679	0	88
3432	872	681	0	89
3435	873	682	0	89
3438	872	683	0	90
3441	872	684	0	92
3444	873	683	0	90
3447	872	682	0	88
3450	872	682	0	89
3453	868	682	0	105
3456	868	683	0	108
3459	869	684	0	109
3462	868	685	0	113
3465	868	685	0	116
3468	868	685	0	115
3471	868	686	0	116
3474	868	686	0	116
3477	868	686	0	115
3480	868	686	0	116
3483	868	687	0	117
3486	868	687	0	117
3489	869	688	0	118
3492	868	687	0	119
3495	868	687	0	118
3498	868	687	0	118
3501	868	687	0	118
3504	868	687	0	118
3507	868	687	0	117
3510	869	687	0	116
3513	869	687	0	117
3516	868	687	0	117
3519	869	687	0	118
3522	868	687	0	118
3525	869	688	0	119
3528	868	688	0	119
3531	868	691	0	120
3534	867	692	0	119
3537	866	694	0	129
3540	864	696	0	140
3543	863	698	0	142
3546	862	698	0	146
3549	860	697	0	143
3552	858	698	0	137
3555	858	698	0	141
3558	858	696	0	150
3561	857	694	0	159
3564	857	694	0	163
3567	858	698	0	179
3570	859	697	0	182
3573	861	695	0	177
3576	861	694	0	177
3579	863	693	0	179
3582	863	692	0	179
3585	864	691	0	181
3588	864	691	0	179
3591	865	691	0	176
3594	864	690	0	172
3597	863	690	0	176
3600	862	690	0	175
3603	863	691	0	173
3606	863	691	0	176
3609	862	691	0	181
3612	862	689	0	185
3615	864	688	0	181
3618	865	688	0	180
3621	867	687	0	181
3624	869	685	0	185
3627	870	684	0	179
3630	870	684	0	177
3633	870	684	0	176
3636	870	684	0	174
3639	870	683	0	172
3642	871	683	0	171
3645	871	683	0	170
3648	871	683	0	169
3651	871	683	0	170
3654	872	683	0	168
3657	873	683	0	169
3660	873	683	0	169
3663	873	683	0	167
3666	873	683	0	169
3675	873	683	0	166
3678	874	684	0	163
3681	874	684	0	164
3699	873	684	0	167
3705	873	686	0	176
3711	875	687	0	171
3714	875	688	0	169
3717	875	688	0	167
3720	876	687	0	168
3723	876	687	0	171
3726	877	687	0	172
3729	877	687	0	175
3732	876	687	0	179
3735	877	689	0	177
3738	879	689	0	182
3741	878	689	0	183
3744	879	690	0	185
3747	880	690	0	184
3750	880	690	0	183
3753	880	690	0	178
3756	880	689	0	180
3759	880	689	0	181
3762	879	689	0	184
3765	880	689	0	182
3768	880	689	0	181
3771	879	689	0	183
3774	879	689	0	186
3777	879	688	0	184
3780	879	689	0	184
3783	880	689	0	184
3786	881	689	0	185
3789	881	688	0	186
3792	882	688	0	184
3795	883	688	0	183
3798	884	687	0	184
3801	884	687	0	186
3804	885	686	0	187
3807	884	686	0	188
3810	885	686	0	188
3813	885	685	0	185
3816	886	685	0	186
3819	885	684	0	186
3822	885	684	0	185
3825	885	684	0	185
3828	885	684	0	184
3831	885	684	0	185
3834	886	684	0	186
3837	886	683	0	185
3840	886	683	0	186
3843	886	683	0	184
3846	886	682	0	184
3849	887	681	0	184
3852	887	681	0	185
3855	887	679	0	186
3858	887	678	0	185
3861	887	677	0	183
3864	885	676	0	179
3867	883	677	0	185
3870	882	677	0	185
3873	881	678	0	191
3876	880	679	0	195
3879	879	679	0	191
3882	877	679	0	190
3885	875	679	0	185
3888	874	680	0	180
3891	874	681	0	184
3894	874	678	0	178
3897	877	676	0	176
3900	876	675	0	178
3903	874	675	0	179
3906	874	675	0	179
3912	872	676	0	189
3915	873	677	0	201
3918	873	679	0	205
3921	872	680	0	217
3924	872	680	0	220
3930	877	678	0	227
3933	879	678	0	232
3936	882	679	0	233
3939	885	677	0	240
3942	888	676	0	237
3945	889	676	0	239
3948	889	674	0	238
3951	888	673	0	234
3954	888	673	0	233
3957	888	673	0	229
3960	888	673	0	229
3963	888	673	0	227
3966	888	673	0	226
3969	888	673	0	226
3972	888	672	0	226
3975	888	673	0	233
3978	890	674	0	251
3981	891	675	0	259
3984	891	674	0	260
3987	891	674	0	264
3990	891	674	0	267
3993	891	674	0	263
3996	891	673	0	264
3999	891	673	0	263
4002	891	673	0	267
4005	891	673	0	266
4008	891	673	0	268
4011	891	672	0	268
4014	891	672	0	267
4017	891	671	0	268
4020	891	671	0	267
4023	890	671	0	267
4026	890	670	0	268
4029	890	671	0	267
4032	889	671	0	266
4035	889	671	0	265
4038	889	671	0	264
4041	889	671	0	264
4044	889	671	0	264
4047	889	671	0	262
4050	889	671	0	263
4053	889	671	0	262
4056	889	671	0	262
4059	888	671	0	262
4062	889	670	0	261
4065	888	671	0	262
4068	888	670	0	261
4071	888	670	0	261
4074	888	670	0	261
4077	888	670	0	261
4080	888	670	0	261
4083	888	670	0	261
4086	888	670	0	261
4089	888	670	0	261
4092	888	669	0	260
4095	888	669	0	259
4098	888	669	0	260
4101	888	669	0	260
4104	888	669	0	258
4107	888	669	0	258
4110	888	669	0	259
4113	888	669	0	260
4116	888	669	0	260
4119	889	668	0	260
4122	889	668	0	260
4125	889	667	0	260
4128	889	668	0	261
4131	889	668	0	261
4152	889	668	0	260
4155	889	667	0	259
4158	889	667	0	258
4161	889	667	0	261
4164	889	667	0	260
4167	889	667	0	264
4170	890	667	0	264
4173	890	666	0	262
4176	889	666	0	263
4179	890	666	0	264
4182	889	666	0	261
4185	889	665	0	264
4188	889	665	0	265
4191	890	666	0	266
4194	890	666	0	266
4197	890	666	0	266
4200	890	666	0	267
4203	890	665	0	267
4206	890	664	0	269
4209	890	665	0	268
4212	890	664	0	268
4215	890	665	0	269
4218	890	665	0	270
4221	890	665	0	269
4224	890	664	0	271
4227	891	664	0	271
4230	891	663	0	274
4233	891	663	0	275
4236	891	662	0	279
4239	892	663	0	282
4242	891	665	0	282
4245	890	664	0	285
4248	890	665	0	278
4251	889	665	0	280
4254	888	665	0	279
4257	887	665	0	279
4260	885	665	0	274
4263	884	663	0	279
4266	882	664	0	267
4269	881	663	0	272
4272	880	662	0	271
4275	879	662	0	266
4278	879	662	0	267
4281	879	662	0	263
4284	879	662	0	262
4287	879	661	0	259
4290	879	661	0	251
4293	879	662	0	250
4296	878	662	0	250
4299	878	663	0	250
4302	877	663	0	255
4305	878	663	0	258
4308	879	665	0	261
4311	880	667	0	261
4314	882	667	0	260
4317	881	667	0	256
4320	881	667	0	257
4323	882	666	0	265
4326	883	663	0	265
4329	884	664	0	271
4332	884	665	0	272
4335	882	666	0	266
4338	882	665	0	266
4341	882	665	0	264
4344	880	664	0	265
4347	881	663	0	267
4350	881	664	0	271
4353	885	662	0	281
4356	883	657	0	282
4359	885	657	0	282
4362	884	658	0	282
4365	883	658	0	282
4368	883	658	0	282
4371	882	658	0	282
4374	881	658	0	281
4377	881	658	0	278
4380	881	659	0	281
4383	881	659	0	280
4386	880	659	0	280
4389	880	659	0	281
4392	880	658	0	278
4395	880	658	0	279
4398	880	659	0	279
4401	880	659	0	277
4404	880	658	0	278
4407	880	659	0	278
4410	880	659	0	277
4413	880	659	0	277
4416	880	659	0	277
4419	880	659	0	277
4422	880	659	0	277
4425	880	659	0	275
4428	879	659	0	277
4431	880	659	0	276
4434	880	659	0	275
4437	880	659	0	275
4440	880	659	0	276
4443	880	659	0	276
4446	880	659	0	276
4449	879	659	0	276
4452	879	659	0	275
4455	879	659	0	275
4458	879	659	0	274
4461	879	659	0	275
4464	879	659	0	274
4467	879	659	0	274
4470	880	659	0	274
4473	880	659	0	273
4476	880	659	0	274
4479	879	658	0	275
4482	879	658	0	273
4485	879	658	0	273
4488	879	658	0	273
4491	879	658	0	272
4494	879	658	0	273
4497	879	658	0	274
4500	879	658	0	274
4503	879	657	0	275
4506	880	658	0	273
4509	879	658	0	273
4512	879	657	0	274
4515	879	657	0	273
4518	879	656	0	277
4521	879	656	0	280
4524	880	656	0	282
4527	879	656	0	282
4530	880	656	0	283
4533	879	656	0	282
4536	879	657	0	279
4539	879	657	0	278
4542	879	657	0	277
4545	879	657	0	278
4548	879	657	0	277
4551	879	657	0	277
4554	879	658	0	277
4557	879	658	0	277
4560	879	658	0	277
4563	879	658	0	277
4566	879	658	0	277
4569	879	658	0	277
4572	879	658	0	277
4575	879	658	0	277
4578	879	658	0	277
4581	879	658	0	277
4584	879	658	0	275
4587	879	658	0	276
4590	879	659	0	274
4593	879	659	0	274
4596	879	658	0	274
4599	879	659	0	274
4602	879	658	0	275
4605	879	658	0	275
4608	879	658	0	274
4611	879	658	0	275
4614	879	658	0	276
4617	879	658	0	274
4620	879	658	0	276
4623	879	658	0	278
4626	879	658	0	278
4629	879	657	0	278
4632	879	657	0	276
4635	879	657	0	277
4638	879	657	0	277
4641	879	657	0	277
4644	879	657	0	277
4647	878	657	0	279
4650	879	657	0	278
4653	878	657	0	279
4656	878	657	0	279
4659	879	657	0	279
4662	879	657	0	279
4665	879	656	0	278
4668	879	656	0	279
4671	879	656	0	278
4674	879	655	0	278
4677	879	655	0	279
4680	879	655	0	279
4683	879	656	0	281
4686	879	657	0	278
4689	879	657	0	277
4692	879	657	0	277
4695	879	657	0	276
4698	879	658	0	276
4701	879	658	0	276
4704	879	658	0	276
4707	879	658	0	276
4710	879	658	0	276
4713	879	658	0	276
4716	879	658	0	276
4719	879	658	0	277
4722	879	657	0	278
4725	879	657	0	277
4728	879	657	0	279
4731	879	657	0	279
4734	879	656	0	280
4737	879	656	0	279
4740	879	656	0	278
4743	879	655	0	279
4746	879	656	0	278
4749	879	655	0	279
4752	879	655	0	278
4755	879	655	0	278
4758	879	655	0	279
4761	879	655	0	278
4764	879	655	0	278
4767	879	655	0	278
4770	879	655	0	277
4773	879	656	0	277
4776	879	656	0	277
4779	879	656	0	276
4782	879	656	0	277
4785	879	656	0	276
4788	878	656	0	275
4791	879	656	0	276
4794	879	656	0	276
4797	880	657	0	275
4800	880	657	0	275
4803	880	658	0	276
4806	879	658	0	274
4809	879	659	0	274
4812	879	658	0	271
4815	879	658	0	263
4818	879	659	0	264
4821	880	659	0	265
4824	880	659	0	261
4827	880	658	0	261
4830	880	655	0	257
4833	880	654	0	253
4836	879	654	0	252
4839	879	654	0	251
4842	879	655	0	251
4845	879	656	0	253
4848	878	656	0	252
4851	879	656	0	252
4854	878	657	0	251
4857	878	658	0	251
4860	878	658	0	253
4863	877	658	0	258
4866	877	659	0	264
4869	878	660	0	268
4872	879	661	0	275
4875	880	662	0	275
4878	879	661	0	278
4881	880	661	0	279
4884	879	662	0	276
4887	879	662	0	275
4890	880	661	0	281
4893	879	660	0	283
4896	879	657	0	278
4899	881	652	0	289
4902	882	650	0	301
4905	881	651	0	303
4908	879	650	0	303
4911	879	649	0	304
4914	879	650	0	307
4917	877	649	0	307
4920	877	650	0	307
4923	876	651	0	308
4926	876	651	0	309
4929	877	650	0	313
4932	878	650	0	316
4935	879	649	0	321
4938	879	650	0	322
4941	878	650	0	328
4944	878	651	0	329
4947	878	651	0	329
4950	879	652	0	332
4953	879	651	0	344
4956	878	651	0	350
4959	877	652	0	354
4962	876	652	0	356
4965	874	651	0	358
4968	872	651	0	4
4971	871	653	0	3
4974	872	653	0	3
4977	872	654	0	0
4980	873	654	0	358
4983	872	655	0	356
4986	871	655	0	2
4989	868	657	0	7
4992	867	658	0	5
4995	866	658	0	6
4998	865	659	0	11
5001	864	659	0	12
5004	864	659	0	10
5007	862	658	0	11
5010	862	656	0	10
5013	862	656	0	12
5016	862	658	0	11
5019	861	659	0	13
5022	860	658	0	13
5025	858	660	0	11
5028	858	660	0	9
5031	859	656	0	12
5034	860	655	0	15
5037	861	654	0	17
5040	861	653	0	19
5043	862	653	0	24
5046	862	652	0	23
5049	860	653	0	18
5052	861	654	0	14
5055	859	656	0	15
5058	859	658	0	12
5061	857	658	0	9
5064	856	659	0	7
5067	856	659	0	10
5070	856	660	0	11
5073	854	660	0	11
5076	854	660	0	11
5079	854	660	0	9
5082	854	660	0	12
5085	854	661	0	12
5088	855	661	0	11
5091	854	661	0	12
5094	854	661	0	12
5097	854	661	0	11
5100	855	661	0	11
5103	855	661	0	12
5106	855	661	0	12
5109	854	661	0	12
5112	855	660	0	11
5115	855	660	0	11
5118	855	661	0	12
5121	855	661	0	12
5124	855	661	0	12
5127	855	661	0	12
5130	855	661	0	12
5133	855	660	0	12
5136	855	661	0	12
5139	855	661	0	13
5142	854	661	0	12
5145	855	661	0	11
5148	854	661	0	12
5151	854	661	0	12
5154	854	661	0	12
5157	854	661	0	14
5160	854	661	0	13
5163	854	661	0	13
5166	854	661	0	14
5169	854	662	0	13
5172	854	662	0	14
5175	854	662	0	15
5178	855	661	0	13
5181	854	661	0	13
5184	854	662	0	13
5187	854	662	0	14
5190	854	662	0	14
5193	854	662	0	14
5196	854	662	0	15
5199	854	662	0	17
5202	853	662	0	19
5205	853	663	0	21
5208	853	663	0	22
5211	853	663	0	22
5214	853	663	0	21
5217	852	663	0	21
5220	852	663	0	20
5223	852	664	0	20
5226	852	664	0	20
5229	852	664	0	20
5232	852	664	0	19
5235	852	664	0	19
5238	852	664	0	18
5241	852	664	0	18
5244	852	664	0	19
5247	852	665	0	18
5250	852	664	0	16
5253	852	665	0	18
5256	851	665	0	16
5259	851	666	0	13
5262	850	668	0	15
5265	848	671	0	3
5268	847	672	0	358
5271	848	672	0	358
5274	847	672	0	357
5277	847	672	0	357
5280	847	671	0	357
5283	846	672	0	357
5286	847	671	0	359
5289	848	671	0	0
5292	850	670	0	3
5295	850	669	0	358
5298	850	670	0	355
5301	850	670	0	354
5304	849	670	0	356
5307	848	670	0	356
5310	848	670	0	355
5313	848	670	0	355
5316	850	670	0	357
5319	849	670	0	1
5322	849	670	0	2
5325	849	670	0	2
5328	850	669	0	2
5331	850	669	0	3
5334	850	669	0	2
5337	852	670	0	1
5340	852	670	0	0
5343	850	670	0	2
5346	850	669	0	2
5349	850	669	0	1
5352	850	670	0	3
5355	849	670	0	359
5358	850	670	0	0
5361	850	670	0	2
5364	849	670	0	1
5367	849	669	0	0
5370	848	669	0	1
5373	851	668	0	4
5376	852	666	0	5
5379	853	667	0	4
5382	854	666	0	2
5385	854	666	0	2
5388	854	666	0	6
5391	854	666	0	7
5394	854	666	0	5
5397	853	667	0	2
5400	853	667	0	2
5403	853	667	0	2
5406	852	668	0	1
5409	853	668	0	1
5412	853	668	0	2
5415	852	668	0	357
5418	851	668	0	355
5421	851	668	0	355
5424	851	668	0	355
5427	851	668	0	355
5430	851	668	0	354
5433	852	668	0	356
5436	852	668	0	357
5439	851	668	0	355
5442	852	668	0	355
5445	852	668	0	356
5448	852	668	0	357
5451	852	669	0	0
5454	852	669	0	0
5457	852	669	0	359
5460	853	669	0	358
5463	853	669	0	0
5466	853	669	0	0
5469	853	669	0	0
5472	854	669	0	359
5475	853	669	0	358
5478	853	669	0	358
5481	853	669	0	358
5484	853	669	0	356
5487	853	669	0	358
5490	850	670	0	1
5493	848	670	0	1
5496	847	670	0	6
5499	846	671	0	9
5502	845	671	0	9
5505	844	671	0	6
5508	844	669	0	9
5511	843	669	0	4
5514	844	668	0	2
5517	844	668	0	1
5520	842	669	0	0
5523	842	669	0	359
5526	842	669	0	357
5529	840	669	0	358
5532	840	669	0	355
5535	841	669	0	358
5538	840	668	0	358
5541	840	668	0	357
5544	840	667	0	356
5547	840	668	0	355
5550	840	668	0	356
5553	839	667	0	356
5556	839	667	0	357
5559	839	667	0	354
5562	839	666	0	353
5565	838	666	0	354
5568	838	666	0	353
5571	838	665	0	353
5574	838	666	0	354
5577	839	667	0	356
5580	840	667	0	357
5583	840	667	0	356
5586	839	667	0	356
5589	839	667	0	356
5592	840	667	0	358
5595	839	667	0	0
5598	839	666	0	0
5601	839	666	0	0
5604	839	666	0	359
5607	840	666	0	359
5610	840	666	0	0
5613	841	667	0	358
5616	841	666	0	357
5619	841	667	0	356
5622	841	667	0	355
5625	842	667	0	355
5628	842	667	0	354
5631	841	666	0	353
5634	841	667	0	352
5637	840	667	0	352
5640	840	667	0	353
5643	839	667	0	351
5646	839	667	0	351
5649	839	667	0	351
5652	839	667	0	349
5655	839	667	0	348
5658	839	667	0	348
5661	839	667	0	349
5664	839	667	0	348
5667	839	667	0	347
5670	839	667	0	351
5673	839	667	0	350
5676	839	667	0	352
5679	839	667	0	351
5682	839	666	0	349
5685	839	667	0	349
5688	840	667	0	349
5691	839	667	0	349
5694	839	667	0	350
5697	840	667	0	351
5700	840	667	0	351
5703	840	667	0	351
5706	840	667	0	353
5709	840	666	0	353
5712	840	667	0	357
5715	840	667	0	356
5718	840	667	0	355
5721	840	667	0	351
5724	840	667	0	350
5727	841	667	0	348
5730	841	667	0	350
5733	841	666	0	349
5736	842	667	0	347
5739	842	667	0	350
5742	842	667	0	349
5745	843	666	0	351
5748	843	666	0	351
5751	843	666	0	350
5754	843	666	0	350
5757	842	665	0	350
5760	843	665	0	352
5763	843	666	0	357
5766	842	668	0	352
5769	842	668	0	354
5772	842	669	0	355
5775	842	669	0	356
5778	842	669	0	356
5781	842	669	0	355
5784	841	670	0	353
5787	841	670	0	350
5790	841	670	0	350
5793	841	670	0	350
5796	841	670	0	353
5799	841	670	0	354
5802	841	670	0	353
5805	841	669	0	353
5808	842	669	0	351
5811	842	669	0	352
5814	842	670	0	351
5817	842	670	0	350
5820	842	669	0	350
5823	843	669	0	349
5826	842	670	0	349
5829	843	670	0	347
5832	843	671	0	347
5835	843	671	0	347
5838	842	670	0	345
5841	842	671	0	344
5844	842	671	0	343
5847	843	670	0	343
5850	843	671	0	344
5853	843	672	0	346
5856	843	672	0	345
5859	844	672	0	346
5862	843	672	0	346
5865	843	671	0	346
5868	843	670	0	347
5871	842	670	0	347
5874	841	669	0	348
5877	842	669	0	347
5880	841	669	0	347
5883	841	669	0	348
5886	843	670	0	348
5889	843	669	0	349
5892	843	670	0	350
5895	843	669	0	351
5898	844	669	0	349
5901	843	670	0	349
5904	843	670	0	349
5907	843	670	0	349
5910	843	670	0	349
5913	842	670	0	351
5916	841	670	0	351
5919	841	670	0	350
5922	840	670	0	349
5925	840	670	0	350
5928	838	670	0	351
5931	840	670	0	353
5934	839	671	0	352
5937	838	670	0	352
5940	837	671	0	352
5943	837	670	0	353
5946	836	670	0	353
5949	836	670	0	353
5952	836	670	0	353
5955	839	669	0	351
5958	841	669	0	352
5961	842	669	0	353
5964	842	669	0	353
5967	843	669	0	351
5970	843	670	0	350
5973	843	670	0	350
5976	843	670	0	350
5979	843	669	0	351
5982	842	669	0	354
5985	841	670	0	351
5988	841	670	0	351
5991	842	670	0	350
5994	841	670	0	349
5997	841	670	0	349
6000	843	670	0	348
6003	843	671	0	345
6006	844	671	0	340
6009	844	671	0	342
6012	844	671	0	343
6015	844	671	0	344
6018	844	671	0	341
6021	845	672	0	343
6024	843	672	0	345
6027	843	673	0	347
6030	842	673	0	348
6033	841	673	0	350
6036	840	673	0	350
6039	840	674	0	351
6042	840	674	0	350
6045	840	674	0	351
6048	840	675	0	351
6051	840	675	0	353
6054	840	675	0	351
6057	839	675	0	350
6060	839	675	0	351
6063	839	674	0	348
6066	839	674	0	348
6069	839	675	0	348
6072	839	675	0	348
6075	839	674	0	347
6078	839	674	0	348
6081	839	674	0	348
6084	839	674	0	347
[truncated: 970 more rows]
