# Supplementary material for: Markerless tracking of an entire honey bee colony
Source: Nat Commun. 2021 Mar 19;12:1733. doi: 10.1038/s41467-021-21769-1 (PMC7979864; doi:10.1038/s41467-021-21769-1)
Supplement: Supplementary file 4 — Description of Additional Supplementary Files [file 41467_2021_21769_MOESM4_ESM.zip › raw_source/fig_5_sup_fig_21_22/S1_trajectories/000084.txt]

0	830	996	0	282
3	830	995	0	281
6	830	996	0	281
9	830	996	0	280
12	830	996	0	280
15	829	996	0	279
18	829	996	0	279
21	829	996	0	278
24	829	996	0	278
27	829	996	0	277
30	829	996	0	276
33	829	996	0	275
36	828	996	0	275
39	828	996	0	275
42	828	996	0	275
45	828	996	0	275
48	828	996	0	276
51	828	996	0	276
54	828	996	0	276
57	828	996	0	276
60	828	996	0	275
63	828	996	0	276
66	828	996	0	276
69	828	996	0	275
72	828	996	0	275
75	828	996	0	276
78	828	996	0	275
81	828	996	0	275
84	828	996	0	276
87	828	996	0	276
90	828	996	0	275
93	828	996	0	275
96	828	996	0	275
99	828	996	0	276
102	828	996	0	277
105	828	996	0	276
108	828	995	0	276
111	827	995	0	277
114	827	995	0	277
117	827	995	0	277
120	827	995	0	278
123	827	996	0	278
126	827	995	0	277
129	827	995	0	277
132	827	995	0	277
135	827	995	0	278
138	827	995	0	278
141	827	995	0	277
144	827	995	0	277
147	827	996	0	277
150	827	995	0	277
153	827	995	0	277
156	827	995	0	277
159	827	995	0	277
162	827	996	0	277
165	827	995	0	277
168	827	995	0	277
171	827	996	0	278
174	827	996	0	277
177	827	995	0	277
180	827	996	0	278
183	828	995	0	278
186	828	995	0	278
189	827	995	0	278
192	827	995	0	278
195	827	995	0	278
198	827	995	0	277
201	827	996	0	277
204	827	996	0	277
207	827	996	0	277
210	827	996	0	277
213	827	996	0	277
216	827	996	0	277
219	827	996	0	277
222	827	996	0	277
225	827	996	0	277
228	827	996	0	277
231	827	996	0	277
234	827	996	0	276
237	827	996	0	277
240	827	996	0	277
243	827	996	0	277
246	827	996	0	276
249	827	996	0	277
252	827	996	0	276
255	827	996	0	276
258	827	996	0	276
261	827	996	0	276
264	827	996	0	277
267	827	996	0	277
270	827	996	0	277
273	827	996	0	276
276	827	996	0	277
279	827	996	0	277
282	827	996	0	277
285	827	996	0	277
288	827	996	0	276
291	827	996	0	276
294	827	996	0	276
297	827	996	0	276
300	827	996	0	276
303	827	996	0	277
306	827	996	0	276
309	827	996	0	276
312	827	996	0	277
315	827	996	0	277
318	827	996	0	277
321	827	996	0	277
324	827	996	0	277
327	827	996	0	276
330	827	996	0	277
333	827	996	0	277
336	827	996	0	277
339	827	996	0	277
342	827	996	0	277
345	827	996	0	277
348	827	996	0	277
351	827	996	0	277
354	827	996	0	277
357	827	996	0	278
360	827	996	0	277
363	827	996	0	277
366	827	996	0	278
369	827	996	0	277
372	827	996	0	277
375	827	996	0	277
378	827	996	0	277
381	827	996	0	277
384	827	996	0	277
387	827	996	0	277
390	827	996	0	278
393	827	996	0	277
396	827	996	0	277
399	827	996	0	277
402	827	996	0	278
405	828	996	0	278
408	827	996	0	278
411	827	996	0	277
414	827	996	0	278
417	827	996	0	278
420	827	996	0	278
423	827	996	0	278
426	827	996	0	277
429	827	996	0	278
432	827	996	0	277
435	827	996	0	277
438	827	996	0	278
441	827	996	0	277
444	827	996	0	277
447	827	996	0	277
450	827	996	0	277
453	827	996	0	277
456	827	996	0	278
459	827	996	0	278
462	827	996	0	277
465	827	996	0	277
468	827	996	0	277
471	827	996	0	278
474	827	996	0	277
477	827	995	0	277
480	827	996	0	278
483	827	996	0	277
486	827	996	0	278
489	827	996	0	277
492	827	996	0	278
495	827	996	0	278
498	827	996	0	278
501	827	996	0	278
504	827	996	0	277
507	827	996	0	278
510	827	996	0	278
513	827	996	0	278
516	827	996	0	278
519	827	996	0	278
522	827	996	0	277
525	827	996	0	278
528	827	996	0	278
531	827	996	0	278
534	827	996	0	278
537	827	996	0	278
540	827	996	0	278
543	827	996	0	277
546	827	996	0	278
549	827	996	0	278
552	827	996	0	277
555	827	996	0	278
558	827	996	0	277
561	827	996	0	278
564	827	996	0	277
567	827	996	0	277
570	827	996	0	278
573	827	996	0	277
576	827	996	0	278
579	827	996	0	278
582	827	996	0	278
585	827	996	0	278
588	827	996	0	278
591	827	996	0	278
594	827	996	0	277
597	827	996	0	278
600	827	996	0	277
603	827	996	0	278
606	827	996	0	279
609	827	996	0	278
612	827	996	0	279
615	827	996	0	278
618	827	996	0	278
621	827	996	0	278
624	827	996	0	278
627	827	996	0	278
630	827	996	0	278
633	827	996	0	278
636	827	996	0	279
639	827	996	0	278
642	827	996	0	278
645	827	996	0	279
648	827	996	0	278
651	827	996	0	278
654	827	996	0	278
657	827	996	0	278
660	827	996	0	278
663	827	996	0	278
666	827	996	0	278
669	827	996	0	278
672	827	996	0	278
675	827	996	0	278
678	827	996	0	278
681	827	996	0	277
684	827	996	0	278
687	828	996	0	278
690	828	996	0	278
693	828	996	0	278
696	828	996	0	278
699	827	996	0	277
702	827	996	0	278
705	827	996	0	278
708	828	996	0	278
711	827	996	0	278
714	827	996	0	278
717	827	996	0	278
720	827	996	0	277
723	827	996	0	278
726	827	996	0	278
729	828	996	0	277
732	828	996	0	278
735	828	996	0	278
738	828	997	0	278
741	828	996	0	277
744	827	996	0	278
747	827	996	0	278
750	827	996	0	278
753	828	997	0	278
756	827	996	0	277
759	827	996	0	278
762	827	996	0	278
765	827	996	0	278
768	827	996	0	278
771	828	996	0	278
774	828	996	0	278
777	827	996	0	277
780	827	996	0	278
783	827	996	0	277
786	827	996	0	278
789	827	996	0	278
792	827	996	0	278
795	827	996	0	278
798	827	996	0	278
801	827	996	0	278
804	827	996	0	278
807	827	996	0	278
810	827	996	0	278
813	827	996	0	278
816	827	996	0	277
819	827	996	0	278
822	827	996	0	277
825	827	996	0	278
828	827	996	0	277
831	827	996	0	277
834	827	996	0	277
837	827	996	0	277
840	827	996	0	278
843	827	996	0	278
846	828	996	0	278
849	827	996	0	278
852	827	996	0	278
855	827	996	0	278
858	827	996	0	278
861	827	996	0	277
864	828	996	0	277
867	827	996	0	277
870	827	996	0	277
873	828	996	0	277
876	828	996	0	278
879	827	996	0	277
882	827	997	0	277
885	828	996	0	277
888	827	996	0	277
891	828	997	0	278
894	827	997	0	277
897	827	997	0	277
900	827	997	0	277
903	827	997	0	277
906	827	997	0	278
909	827	996	0	277
912	827	996	0	277
915	827	997	0	277
918	828	997	0	277
921	827	997	0	277
924	827	997	0	277
927	827	997	0	277
930	827	997	0	277
933	827	997	0	277
936	827	997	0	277
939	827	997	0	277
942	827	997	0	277
945	827	997	0	277
948	828	997	0	277
951	827	997	0	277
954	828	997	0	277
957	827	997	0	277
960	827	997	0	277
963	827	996	0	277
966	827	996	0	277
969	827	996	0	277
972	827	997	0	277
975	827	997	0	278
978	827	997	0	277
981	827	997	0	277
984	827	997	0	278
987	827	997	0	277
990	827	997	0	278
993	827	997	0	277
996	827	997	0	277
999	827	997	0	277
1002	827	997	0	277
1005	827	997	0	277
1008	827	997	0	277
1011	827	997	0	277
1014	827	997	0	277
1017	827	997	0	277
1020	827	997	0	277
1023	827	997	0	277
1026	827	997	0	278
1029	827	997	0	278
1032	827	997	0	277
1035	827	997	0	276
1038	827	997	0	277
1041	827	997	0	277
1044	827	997	0	277
1047	827	997	0	277
1050	827	997	0	277
1053	827	997	0	276
1056	827	997	0	277
1059	827	997	0	276
1062	827	997	0	276
1065	827	997	0	276
1068	827	997	0	276
1071	827	997	0	276
1074	827	997	0	276
1077	827	997	0	276
1080	827	997	0	276
1083	827	997	0	276
1086	827	997	0	275
1089	827	997	0	276
1092	827	997	0	276
1095	827	997	0	276
1098	827	997	0	275
1101	827	997	0	275
1104	827	997	0	276
1107	827	997	0	276
1110	827	997	0	275
1113	827	997	0	276
1116	827	997	0	275
1119	827	997	0	275
1122	827	997	0	275
1125	827	997	0	275
1128	827	997	0	276
1131	827	997	0	276
1134	827	997	0	276
1137	827	997	0	276
1140	827	997	0	276
1143	827	997	0	276
1146	827	997	0	276
1149	827	997	0	276
1152	827	997	0	276
1155	827	997	0	276
1158	827	997	0	276
1161	827	997	0	276
1164	827	997	0	276
1167	827	997	0	276
1170	827	997	0	276
1173	827	997	0	276
1176	827	997	0	276
1179	827	997	0	276
1182	827	997	0	276
1185	827	997	0	276
1188	827	997	0	276
1191	827	997	0	276
1194	827	997	0	275
1197	827	997	0	276
1200	827	997	0	275
1203	827	997	0	275
1206	827	997	0	276
1209	827	997	0	275
1212	827	997	0	276
1215	827	997	0	275
1218	827	997	0	275
1221	827	997	0	275
1224	827	997	0	276
1227	827	997	0	275
1230	827	997	0	275
1233	827	997	0	276
1236	827	997	0	276
1239	827	997	0	276
1242	827	997	0	276
1245	827	997	0	275
1248	827	997	0	275
1251	827	997	0	276
1254	827	997	0	275
1257	827	997	0	275
1260	827	997	0	275
1263	827	997	0	275
1266	827	997	0	275
1269	827	997	0	275
1272	827	997	0	275
1275	827	997	0	275
1278	827	997	0	275
1281	827	997	0	276
1284	827	997	0	275
1287	827	997	0	276
1290	827	997	0	276
1293	827	997	0	275
1296	827	997	0	275
1299	827	997	0	275
1302	827	997	0	275
1305	827	997	0	275
1308	827	997	0	276
1311	827	997	0	275
1314	827	997	0	275
1317	827	997	0	276
1320	827	997	0	276
1323	827	997	0	275
1326	827	997	0	275
1329	827	997	0	275
1332	827	997	0	275
1335	827	997	0	275
1338	827	997	0	275
1341	827	997	0	275
1344	827	997	0	275
1347	827	997	0	275
1350	827	997	0	275
1353	827	997	0	275
1356	827	997	0	275
1359	827	997	0	275
1362	827	997	0	275
1365	827	997	0	275
1368	827	997	0	275
1371	827	997	0	275
1374	827	997	0	274
1377	827	997	0	274
1380	827	997	0	275
1383	827	997	0	275
1386	827	997	0	275
1389	827	997	0	274
1392	827	997	0	274
1395	827	997	0	275
1398	827	997	0	275
1401	827	997	0	274
1404	827	996	0	275
1407	827	997	0	274
1410	827	996	0	274
1413	827	997	0	274
1416	827	997	0	274
1419	827	997	0	274
1422	827	996	0	275
1425	827	997	0	274
1428	827	996	0	275
1431	827	996	0	275
1434	827	996	0	274
1437	827	996	0	274
1440	827	996	0	274
1443	827	997	0	274
1446	827	997	0	274
1449	827	997	0	274
1452	827	996	0	274
1455	827	996	0	274
1458	827	996	0	274
1461	827	996	0	275
1464	827	996	0	274
1467	827	997	0	274
1470	827	996	0	274
1473	827	997	0	274
1476	827	996	0	274
1479	827	997	0	274
1482	827	997	0	274
1485	827	996	0	274
1488	827	997	0	274
1491	827	997	0	274
1494	827	997	0	274
1497	827	997	0	274
1500	827	996	0	274
1503	827	996	0	275
1506	827	997	0	274
1509	827	997	0	274
1512	827	997	0	274
1515	827	997	0	274
1518	827	997	0	274
1521	827	997	0	274
1524	827	997	0	274
1527	827	997	0	274
1530	827	997	0	273
1533	827	997	0	274
1536	827	996	0	274
1539	827	997	0	275
1542	827	997	0	274
1545	827	997	0	274
1548	827	996	0	274
1551	827	996	0	274
1554	827	996	0	274
1557	827	996	0	275
1560	827	997	0	274
1563	827	997	0	273
1566	827	997	0	274
1569	827	997	0	274
1572	827	997	0	274
1575	827	997	0	275
1578	827	997	0	275
1581	827	996	0	275
1584	827	996	0	274
1587	827	996	0	274
1590	827	997	0	274
1593	827	997	0	274
1596	827	997	0	274
1599	827	997	0	274
1602	827	996	0	274
1605	827	996	0	274
1608	827	997	0	274
1611	827	996	0	274
1614	827	997	0	274
1617	827	997	0	275
1620	827	997	0	275
1623	827	997	0	274
1626	827	997	0	275
1629	827	996	0	275
1632	827	996	0	275
1635	827	997	0	274
1638	827	997	0	275
1641	827	997	0	274
1644	827	997	0	275
1647	827	997	0	275
1650	827	997	0	274
1653	827	997	0	274
1656	827	996	0	275
1659	827	997	0	275
1662	827	997	0	275
1665	827	997	0	275
1668	827	997	0	274
1671	827	997	0	275
1674	827	997	0	275
1677	827	997	0	275
1680	827	997	0	274
1683	827	997	0	275
1686	827	997	0	274
1689	827	997	0	275
1692	827	997	0	274
1695	827	997	0	275
1698	827	997	0	274
1701	827	997	0	275
1704	827	997	0	274
1707	827	997	0	274
1710	827	997	0	274
1713	827	996	0	275
1716	827	997	0	275
1719	827	996	0	275
1722	827	997	0	275
1725	827	996	0	275
1728	827	996	0	275
1731	827	996	0	275
1734	827	996	0	275
1737	827	996	0	275
1740	827	996	0	274
1743	827	997	0	275
1746	827	996	0	275
1749	827	996	0	275
1752	827	996	0	275
1755	827	996	0	275
1758	827	997	0	274
1761	827	996	0	274
1764	827	996	0	274
1767	827	996	0	275
1770	827	997	0	275
1773	827	996	0	275
1776	827	997	0	275
1779	827	997	0	275
1782	827	997	0	274
1785	827	997	0	275
1788	827	997	0	274
1791	827	997	0	274
1794	827	997	0	275
1797	827	996	0	274
1800	827	997	0	274
1803	827	997	0	275
1806	827	997	0	275
1809	827	997	0	275
1812	827	996	0	274
1815	827	996	0	275
1818	827	997	0	275
1821	827	997	0	275
1824	827	997	0	274
1827	827	997	0	275
1830	827	996	0	274
1833	827	997	0	274
1836	827	996	0	274
1839	827	996	0	275
1842	827	996	0	275
1845	827	996	0	274
1848	827	996	0	275
1851	827	996	0	274
1854	827	996	0	274
1857	827	996	0	274
1860	827	996	0	275
1863	827	996	0	275
1866	827	996	0	275
1869	827	997	0	274
1872	827	997	0	274
1875	827	997	0	274
1878	827	997	0	275
1881	827	997	0	275
1884	827	997	0	275
1887	827	997	0	275
1890	827	997	0	276
1893	827	997	0	276
1896	827	997	0	276
1899	827	997	0	276
1902	827	997	0	276
1905	827	997	0	277
1908	827	997	0	277
1911	827	997	0	277
1914	827	997	0	276
1917	827	997	0	276
1920	827	997	0	275
1923	827	997	0	276
1926	827	997	0	276
1929	827	997	0	276
1932	827	997	0	277
1935	827	997	0	276
1938	827	997	0	276
1941	827	997	0	277
1944	827	997	0	276
1947	827	997	0	276
1950	827	997	0	276
1953	827	997	0	276
1956	827	997	0	276
1959	827	997	0	276
1962	827	997	0	276
1965	827	997	0	276
1968	827	997	0	276
1971	827	997	0	276
1974	827	997	0	276
1977	827	997	0	275
1980	827	997	0	276
1983	827	997	0	276
1986	827	997	0	276
1989	827	997	0	276
1992	827	997	0	276
1995	827	997	0	276
1998	827	997	0	277
2001	827	997	0	277
2004	827	997	0	276
2007	827	997	0	277
2010	827	997	0	277
2013	827	997	0	276
2016	827	997	0	276
2019	827	997	0	276
2022	827	997	0	276
2025	827	997	0	276
2028	827	997	0	275
2031	827	997	0	276
2034	827	997	0	276
2037	827	997	0	276
2040	827	997	0	276
2043	827	997	0	276
2046	827	997	0	276
2049	827	997	0	276
2052	827	997	0	276
2055	827	997	0	276
2058	827	997	0	276
2061	827	997	0	276
2064	827	997	0	276
2067	827	997	0	276
2070	827	997	0	276
2073	827	997	0	276
2076	827	997	0	276
2079	827	997	0	276
2082	827	997	0	276
2085	827	997	0	276
2088	827	997	0	276
2091	827	997	0	276
2094	827	997	0	276
2097	827	997	0	276
2100	827	997	0	276
2103	827	997	0	277
2106	827	997	0	276
2109	827	997	0	276
2112	827	997	0	276
2115	827	997	0	276
2118	827	997	0	276
2121	827	997	0	276
2124	827	997	0	276
2127	827	997	0	276
2130	827	997	0	276
2133	827	997	0	276
2136	827	997	0	276
2139	827	997	0	276
2142	827	997	0	276
2145	827	997	0	276
2148	827	997	0	276
2151	827	997	0	275
2154	827	997	0	276
2157	827	997	0	276
2160	827	997	0	276
2163	827	997	0	276
2166	827	997	0	276
2169	827	997	0	276
2172	827	997	0	276
2175	827	997	0	276
2178	827	997	0	276
2181	827	997	0	276
2184	827	997	0	276
2187	827	997	0	276
2190	827	997	0	277
2193	827	997	0	276
2196	827	997	0	276
2199	827	997	0	276
2202	827	997	0	276
2205	827	997	0	276
2208	827	997	0	276
2211	827	997	0	277
2214	827	997	0	276
2217	827	996	0	276
2220	827	996	0	277
2223	827	996	0	277
2226	827	996	0	277
2229	827	997	0	277
2232	827	996	0	276
2235	827	996	0	277
2238	827	996	0	276
2241	827	997	0	276
2244	827	997	0	276
2247	827	996	0	277
2250	827	996	0	276
2253	827	997	0	276
2256	827	997	0	276
2259	827	997	0	276
2262	827	997	0	276
2265	827	997	0	276
2268	827	997	0	276
2271	827	997	0	276
2274	827	997	0	276
2277	827	997	0	276
2280	827	997	0	276
2283	827	997	0	276
2286	827	997	0	276
2289	827	997	0	277
2292	827	997	0	276
2295	827	997	0	277
2298	828	996	0	279
2301	828	996	0	280
2304	828	996	0	280
2307	828	996	0	279
2310	828	996	0	279
2313	828	996	0	280
2316	828	996	0	279
2319	828	996	0	280
2322	828	996	0	280
2325	828	996	0	281
2328	828	996	0	281
2331	828	996	0	280
2334	828	996	0	280
2337	828	996	0	279
2340	828	996	0	279
2343	828	996	0	279
2346	828	996	0	280
2349	828	996	0	279
2352	828	996	0	279
2355	827	996	0	279
2358	827	996	0	279
2361	827	996	0	279
2364	827	996	0	278
2367	827	996	0	278
2370	827	997	0	278
2373	827	996	0	278
2376	827	997	0	277
2379	827	996	0	277
2382	827	996	0	277
2385	827	996	0	278
2388	827	996	0	277
2391	827	996	0	279
2394	828	996	0	282
2397	828	996	0	282
2400	828	996	0	281
2403	828	996	0	281
2406	828	997	0	281
2409	828	996	0	281
2412	828	997	0	280
2415	828	996	0	279
2418	828	996	0	279
2421	828	996	0	277
2424	827	996	0	277
2427	827	996	0	277
2430	828	997	0	280
2433	830	996	0	278
2436	830	995	0	279
2439	830	995	0	282
2442	830	994	0	283
2445	830	994	0	284
2448	829	994	0	284
2451	829	995	0	283
2454	829	997	0	282
2457	829	997	0	282
2460	828	997	0	278
2463	827	998	0	275
2466	825	998	0	275
2469	825	999	0	273
2472	825	999	0	275
2475	825	999	0	275
2478	825	999	0	275
2481	825	999	0	276
2484	825	999	0	276
2487	825	999	0	274
2490	824	999	0	273
2493	824	999	0	272
2496	824	999	0	272
2499	824	999	0	273
2502	824	1000	0	272
2505	824	1000	0	272
2508	824	1000	0	272
2511	824	1000	0	272
2514	824	1000	0	273
2517	824	1000	0	273
2520	824	1000	0	273
2523	824	1000	0	272
2526	824	1000	0	272
2529	824	1000	0	272
2532	824	1000	0	274
2535	824	1000	0	274
2538	824	1000	0	274
2541	824	1000	0	274
2544	824	1000	0	274
2547	824	1000	0	274
2550	825	1000	0	276
2553	825	1001	0	276
2556	824	1001	0	276
2559	824	1000	0	273
2562	824	1000	0	274
2565	824	1000	0	274
2568	824	1000	0	274
2571	824	1000	0	274
2574	825	999	0	277
2577	825	999	0	279
2580	825	1000	0	277
2583	825	1000	0	276
2586	825	1000	0	276
2589	824	1000	0	276
2592	824	1000	0	276
2595	824	1000	0	275
2598	824	1000	0	275
2601	824	1000	0	274
2604	824	1000	0	275
2607	824	1001	0	276
2610	824	1001	0	276
2613	824	1000	0	276
2616	824	1001	0	277
2619	824	1001	0	278
2622	824	1001	0	276
2625	824	1000	0	275
2628	824	1000	0	276
2631	824	1000	0	276
2634	824	1000	0	276
2637	824	1000	0	276
2640	824	1000	0	276
2643	824	1000	0	276
2646	824	1000	0	275
2649	824	1000	0	276
2652	824	1000	0	276
2655	824	1000	0	276
2658	824	1001	0	276
2661	824	1001	0	276
2664	824	1001	0	277
2667	824	1001	0	277
2670	824	1001	0	276
2673	824	1000	0	276
2676	824	1000	0	276
2679	824	1000	0	276
2682	824	1000	0	276
2685	824	1001	0	276
2688	825	1001	0	277
2691	825	1001	0	277
2694	825	1001	0	277
2697	825	1001	0	277
2700	825	1001	0	277
2703	825	1000	0	278
2706	825	1000	0	279
2709	825	1000	0	278
2712	825	1000	0	279
2715	825	1000	0	279
2718	825	1000	0	279
2721	825	1000	0	279
2724	825	1000	0	278
2727	825	1001	0	279
2730	826	1001	0	278
2733	826	1001	0	277
2736	826	1001	0	277
2739	826	1000	0	278
2742	826	1000	0	278
2745	826	1000	0	277
2748	826	1000	0	279
2751	826	1000	0	278
2754	826	1000	0	278
2757	826	1000	0	278
2760	826	1000	0	278
2763	826	1000	0	278
2766	826	1000	0	278
2769	826	1000	0	279
2772	826	1000	0	278
2775	826	1000	0	278
2778	826	1000	0	279
2781	826	1000	0	279
2784	826	1000	0	279
2787	825	1000	0	280
2790	825	1000	0	280
2793	825	1000	0	280
2796	825	1000	0	280
2799	825	1000	0	280
2802	825	1000	0	280
2805	825	1000	0	280
2808	825	1000	0	279
2811	825	1000	0	280
2814	825	1000	0	279
2817	825	1000	0	279
2820	825	1000	0	280
2823	825	1000	0	280
2826	825	1000	0	280
2829	825	1000	0	279
2832	825	1000	0	279
2835	825	1000	0	278
2838	825	1000	0	278
2841	825	1000	0	278
2844	825	1001	0	278
2847	825	1001	0	278
2850	825	1001	0	278
2853	825	1001	0	278
2856	825	1000	0	278
2859	825	1000	0	278
2862	825	1000	0	278
2865	825	1000	0	278
2868	825	1000	0	278
2871	825	1000	0	278
2874	825	1000	0	279
2877	825	1000	0	279
2880	825	1001	0	278
2883	825	1000	0	278
2886	825	1001	0	278
2889	825	1001	0	279
2892	825	1001	0	278
2895	825	1001	0	278
2898	825	1000	0	279
2901	825	1000	0	278
2904	825	1001	0	278
2907	825	1001	0	278
2910	825	1001	0	278
2913	825	1001	0	278
2916	825	1001	0	278
2919	825	1001	0	278
2922	825	1001	0	278
2925	825	1001	0	278
2928	825	1001	0	278
2931	825	1001	0	278
2934	825	1001	0	278
2937	825	1001	0	277
2940	825	1000	0	278
2943	825	1001	0	278
2946	825	1000	0	279
2949	825	1001	0	277
2952	825	1000	0	277
2955	825	1000	0	277
2958	825	1000	0	277
2961	825	1001	0	276
2964	825	1000	0	276
2967	825	1001	0	276
2970	825	1001	0	275
2973	826	1001	0	275
2976	826	1001	0	275
2979	826	1001	0	274
2982	826	1001	0	275
2985	826	1001	0	274
2988	826	1001	0	273
2991	826	1000	0	274
2994	826	1001	0	274
2997	826	1000	0	274
3000	826	1000	0	273
3003	826	1000	0	274
3006	826	1000	0	275
3009	826	1000	0	274
3012	826	1000	0	274
3015	826	1000	0	273
3018	826	1000	0	273
3021	826	1000	0	274
3024	826	999	0	275
3027	826	999	0	275
3030	826	999	0	276
3033	826	999	0	278
3036	826	998	0	277
3039	826	999	0	276
3042	826	999	0	276
3045	826	999	0	276
3048	826	998	0	277
3051	826	999	0	277
3054	826	999	0	277
3057	826	998	0	277
3060	826	999	0	276
3063	827	998	0	277
3066	827	999	0	278
3069	827	999	0	278
3072	826	999	0	278
3075	826	999	0	276
3078	826	999	0	276
3081	826	999	0	277
3084	827	999	0	275
3087	827	999	0	277
3090	827	999	0	277
3093	827	999	0	277
3096	827	999	0	276
3099	827	999	0	277
3102	827	999	0	275
3105	827	999	0	275
3108	827	999	0	276
3111	827	999	0	277
3114	828	999	0	276
3117	828	999	0	276
3120	828	998	0	278
3123	827	998	0	277
3126	827	998	0	279
3129	827	998	0	279
3132	827	998	0	279
3135	827	998	0	279
3138	827	999	0	278
3141	828	998	0	279
3144	828	999	0	278
3147	828	998	0	278
3150	828	998	0	278
3153	828	998	0	277
3156	828	998	0	277
3159	828	998	0	278
3162	828	998	0	279
3165	828	997	0	281
3168	828	997	0	281
3171	828	997	0	284
3174	828	997	0	284
3177	829	997	0	285
3180	828	997	0	284
3183	828	997	0	284
3186	828	997	0	284
3189	828	997	0	286
3192	828	997	0	285
3195	828	997	0	286
3198	828	996	0	287
3201	828	997	0	285
3204	829	996	0	287
3207	829	997	0	287
3210	829	997	0	286
3213	829	997	0	287
3216	829	997	0	286
3219	829	996	0	286
3222	829	997	0	287
3225	829	996	0	286
3228	829	996	0	287
3231	829	997	0	287
3234	829	997	0	285
3237	829	997	0	287
3240	829	997	0	285
3243	829	997	0	286
3246	829	997	0	288
3249	829	997	0	289
3252	829	996	0	290
3255	829	997	0	288
3258	829	997	0	286
3261	829	997	0	287
3264	829	997	0	286
3267	829	997	0	286
3270	829	997	0	287
3273	829	996	0	288
3276	829	996	0	289
3279	829	996	0	289
3282	829	996	0	290
3285	829	997	0	290
3288	829	997	0	288
3291	829	997	0	289
3294	829	996	0	289
3297	829	997	0	289
3300	829	997	0	288
3303	829	996	0	288
3306	829	996	0	289
3309	830	996	0	290
3312	830	996	0	291
3315	830	996	0	291
3318	830	996	0	292
3321	830	996	0	292
3324	830	996	0	292
3327	830	995	0	292
3330	830	995	0	292
3333	830	995	0	291
3336	830	995	0	291
3339	830	996	0	291
3342	830	995	0	292
3345	830	995	0	292
3348	830	995	0	292
3351	830	995	0	292
3354	830	995	0	291
3357	830	995	0	291
3360	830	995	0	293
3363	830	995	0	295
3366	831	995	0	296
3369	831	994	0	296
3372	831	994	0	297
3375	831	994	0	297
3378	831	993	0	299
3381	831	994	0	300
3384	831	993	0	301
3387	831	993	0	302
3390	830	993	0	300
3393	830	992	0	301
3396	830	992	0	303
3399	830	992	0	302
3402	830	992	0	302
3405	831	991	0	304
3408	831	991	0	303
3411	831	991	0	303
3414	831	991	0	303
3417	831	991	0	305
3420	831	991	0	305
3423	830	991	0	303
3426	829	991	0	303
3429	829	991	0	303
3432	828	991	0	300
3435	827	991	0	298
3438	827	991	0	298
3441	826	991	0	302
3444	825	991	0	303
3447	823	991	0	307
3450	822	992	0	309
3453	820	993	0	312
3456	819	993	0	311
3459	818	993	0	304
3462	815	993	0	308
3465	814	993	0	307
3468	813	992	0	310
3471	810	991	0	309
3474	810	991	0	311
3477	810	991	0	312
3480	810	991	0	312
3483	809	991	0	314
3486	809	991	0	314
3489	809	992	0	317
3492	808	991	0	315
3495	808	991	0	316
3498	808	991	0	315
3501	809	992	0	314
3504	810	992	0	313
3507	809	992	0	312
3510	808	992	0	313
3513	808	993	0	310
3516	808	993	0	311
3519	808	992	0	313
3522	807	992	0	313
3525	808	992	0	313
3528	807	993	0	311
3531	807	993	0	311
3534	807	994	0	306
3537	808	993	0	307
3540	808	994	0	306
3543	808	994	0	305
3546	808	995	0	305
3549	808	995	0	301
3552	808	995	0	301
3555	808	995	0	300
3558	808	995	0	297
3561	808	995	0	297
3564	808	995	0	299
3567	809	995	0	298
3570	809	995	0	298
3573	809	995	0	299
3576	810	995	0	300
3579	810	994	0	301
3582	810	994	0	301
3585	810	995	0	301
3588	811	995	0	301
3591	811	995	0	303
3594	812	995	0	302
3597	812	995	0	302
3600	812	995	0	303
3603	812	995	0	303
3606	812	995	0	304
3609	813	995	0	304
3612	813	995	0	305
3615	813	995	0	306
3618	812	996	0	306
3621	813	996	0	309
3624	813	996	0	308
3627	813	997	0	308
3630	814	996	0	308
3633	814	996	0	307
3636	814	997	0	307
3639	814	997	0	307
3642	814	997	0	306
3645	815	997	0	307
3648	815	997	0	306
3651	815	997	0	306
3654	814	997	0	306
3657	814	997	0	306
3660	815	997	0	306
3663	815	997	0	306
3666	815	997	0	306
3669	815	997	0	306
3672	815	997	0	307
3675	815	997	0	308
3678	815	997	0	307
3681	815	997	0	307
3684	815	997	0	307
3687	815	997	0	307
3690	815	997	0	307
3693	815	997	0	307
3696	815	997	0	306
3699	815	997	0	307
3702	815	996	0	307
3705	815	996	0	307
3708	815	996	0	307
3711	815	996	0	307
3714	815	997	0	307
3717	815	996	0	307
3720	815	996	0	308
3723	815	996	0	307
3726	815	996	0	307
3729	815	996	0	307
3732	815	996	0	307
3735	815	996	0	307
3738	815	996	0	307
3741	815	996	0	307
3744	815	996	0	307
3747	815	996	0	307
3750	815	996	0	307
3753	815	996	0	307
3756	815	996	0	307
3759	815	996	0	308
3762	815	996	0	307
3765	815	997	0	307
3768	815	996	0	307
3771	815	996	0	307
3774	815	996	0	306
3777	815	996	0	307
3780	815	996	0	307
3783	815	997	0	307
3786	815	996	0	307
3789	815	996	0	307
3792	815	996	0	307
3795	815	996	0	306
3798	815	996	0	307
3801	815	996	0	307
3804	815	996	0	307
3807	815	996	0	306
3810	815	997	0	306
3813	815	996	0	307
3816	815	996	0	307
3819	815	996	0	307
3822	815	996	0	306
3825	815	996	0	306
3828	815	996	0	307
3831	815	997	0	307
3834	815	997	0	307
3837	815	997	0	306
3840	815	996	0	306
3843	815	996	0	306
3846	815	996	0	307
3849	815	996	0	307
3852	815	996	0	307
3855	815	996	0	307
3858	815	997	0	307
3861	815	996	0	307
3864	815	996	0	307
3867	815	996	0	307
3870	815	996	0	307
3873	815	997	0	307
3876	815	996	0	306
3879	815	996	0	307
3882	815	996	0	307
3885	815	996	0	307
3888	815	996	0	307
3891	815	996	0	307
3894	815	997	0	306
3897	815	996	0	306
3900	815	996	0	306
3903	815	996	0	306
3906	815	996	0	306
3909	815	996	0	307
3912	815	996	0	306
3915	815	996	0	306
3918	815	996	0	306
3921	815	997	0	306
3924	815	996	0	305
3927	815	996	0	304
3930	815	996	0	305
3933	815	997	0	305
3936	816	996	0	304
3939	816	996	0	304
3942	816	997	0	304
3945	816	997	0	304
3948	816	997	0	303
3951	816	997	0	303
3954	816	997	0	304
3957	816	997	0	303
3960	816	997	0	303
3963	816	997	0	303
3966	816	997	0	303
3969	816	997	0	303
3972	816	997	0	303
3975	816	997	0	303
3978	815	997	0	303
3981	816	997	0	304
3984	816	997	0	302
3987	816	997	0	303
3990	816	997	0	302
3993	816	997	0	303
3996	816	998	0	304
3999	816	997	0	302
4002	816	997	0	302
4005	816	997	0	302
4008	816	997	0	302
4011	816	997	0	302
4014	816	997	0	302
4017	816	997	0	302
4020	816	997	0	302
4023	816	997	0	302
4026	816	997	0	302
4029	816	997	0	303
4032	816	997	0	302
4035	816	997	0	303
4038	816	997	0	302
4041	816	997	0	302
4044	816	997	0	302
4047	816	997	0	302
4050	816	997	0	303
4053	816	997	0	303
4056	816	997	0	302
4059	816	997	0	303
4062	816	997	0	303
4065	816	997	0	301
4068	816	997	0	302
4071	816	997	0	303
4074	816	997	0	304
4077	816	997	0	303
4080	816	997	0	303
4083	816	997	0	303
4086	816	997	0	302
4089	816	997	0	302
4092	816	997	0	301
4095	816	997	0	302
4098	816	997	0	302
4101	816	997	0	302
4104	816	997	0	302
4107	816	997	0	303
4110	816	997	0	302
4113	816	997	0	303
4116	816	997	0	302
4119	816	997	0	301
4122	816	997	0	301
4125	816	997	0	301
4128	816	997	0	301
4131	816	997	0	301
4134	816	997	0	301
4137	816	997	0	301
4140	816	997	0	300
4143	816	997	0	300
4146	816	997	0	300
4149	816	997	0	301
4152	816	997	0	300
4155	816	997	0	300
4158	816	997	0	301
4161	816	997	0	301
4164	816	997	0	301
4167	816	997	0	300
4170	816	997	0	301
4173	816	997	0	301
4176	816	997	0	301
4179	816	997	0	301
4182	816	997	0	301
4185	816	997	0	301
4188	816	997	0	301
4191	816	997	0	301
4194	816	997	0	302
4197	816	997	0	302
4200	816	997	0	303
4203	816	997	0	304
4206	816	997	0	303
4209	816	997	0	305
4212	817	997	0	305
4215	817	997	0	305
4218	817	997	0	304
4221	817	997	0	304
4224	817	997	0	304
4227	817	997	0	305
4230	816	997	0	304
4233	816	997	0	305
4236	817	997	0	304
4239	817	997	0	305
4242	817	997	0	304
4245	817	997	0	304
4248	816	997	0	305
4251	816	997	0	305
4254	817	997	0	304
4257	816	997	0	305
4260	817	997	0	305
4263	816	997	0	304
4266	816	997	0	305
4269	816	996	0	305
4272	816	996	0	304
4275	816	996	0	304
4278	816	997	0	305
4281	816	996	0	304
4284	816	997	0	305
4287	816	997	0	305
4290	816	996	0	305
4293	816	996	0	305
4296	816	996	0	305
4299	816	997	0	305
4302	816	996	0	305
4305	816	996	0	305
4308	816	996	0	305
4311	816	996	0	305
4314	816	996	0	306
4317	817	996	0	305
4320	818	995	0	304
4323	819	992	0	300
4326	823	990	0	294
4329	824	990	0	293
4332	823	991	0	286
4335	822	991	0	284
4338	823	993	0	283
4341	822	993	0	282
4344	822	995	0	288
4347	822	996	0	292
4350	821	996	0	295
4353	821	996	0	301
4356	820	996	0	300
4359	819	995	0	298
4362	819	995	0	298
4365	819	995	0	299
4368	819	995	0	300
4371	819	994	0	301
4374	820	994	0	301
4377	819	994	0	302
4380	819	995	0	301
4383	819	995	0	301
4386	819	995	0	300
4389	819	995	0	300
4392	819	995	0	299
4395	819	995	0	300
4398	819	995	0	298
4401	819	994	0	300
4404	819	994	0	300
4407	819	995	0	301
4410	819	995	0	301
4413	818	995	0	304
4416	818	996	0	303
4419	818	998	0	307
4422	817	999	0	310
4425	819	1000	0	306
4428	819	1000	0	307
4431	818	998	0	308
4434	818	998	0	311
4437	818	998	0	309
4440	819	998	0	314
4443	818	999	0	315
4446	818	999	0	312
4449	818	999	0	309
4452	819	999	0	310
4455	819	999	0	309
4458	818	999	0	307
4461	818	1000	0	307
4464	820	1002	0	305
4467	819	1001	0	301
4470	819	1001	0	301
4473	818	1000	0	299
4476	818	1000	0	301
4479	818	1000	0	300
4482	818	1000	0	301
4485	817	1000	0	302
4488	817	1000	0	304
4491	818	1000	0	305
4494	818	1000	0	305
4497	818	1000	0	304
4500	818	1000	0	303
4503	817	1000	0	302
4506	817	1000	0	301
4509	818	1000	0	299
4512	818	999	0	300
4515	818	999	0	299
4518	818	999	0	300
4521	818	999	0	300
4524	818	999	0	300
4527	818	999	0	301
4530	818	999	0	302
4533	818	999	0	302
4536	818	999	0	302
4539	817	999	0	302
4542	817	999	0	302
4545	817	999	0	301
4548	817	999	0	301
4551	817	999	0	302
4554	817	999	0	302
4557	817	999	0	302
4560	817	998	0	301
4563	817	998	0	302
4566	817	998	0	303
4569	817	998	0	303
4572	817	998	0	303
4575	817	998	0	304
4578	817	999	0	303
4581	818	999	0	302
4584	818	999	0	301
4587	818	999	0	299
4590	818	999	0	299
4593	818	999	0	299
4596	818	999	0	300
4599	818	999	0	299
4602	818	999	0	299
4605	818	999	0	299
4608	818	999	0	298
4611	818	999	0	299
4614	818	1000	0	298
4617	818	999	0	298
4620	818	999	0	298
4623	818	1000	0	299
4626	818	1000	0	301
4629	818	1000	0	300
4632	818	1001	0	299
4635	818	1001	0	294
4638	819	1003	0	293
4641	820	1003	0	290
4644	821	1004	0	288
4647	821	1004	0	283
4650	823	1004	0	282
4653	824	1005	0	279
4656	824	1005	0	276
4659	825	1005	0	273
4662	826	1004	0	270
4665	826	1004	0	269
4668	826	1004	0	268
4671	826	1004	0	267
4674	826	1004	0	262
4677	827	1005	0	263
4680	826	1005	0	263
4683	827	1004	0	260
4686	829	1004	0	257
4689	828	1004	0	256
4692	829	1003	0	256
4695	830	1004	0	256
4698	831	1005	0	255
4701	830	1005	0	255
4704	830	1005	0	257
4707	830	1005	0	257
4710	830	1006	0	257
4713	830	1006	0	257
4716	830	1006	0	257
4719	831	1006	0	257
4722	831	1005	0	257
4725	831	1006	0	256
4728	831	1006	0	257
4731	831	1006	0	255
4734	831	1006	0	255
4737	831	1006	0	256
4740	831	1006	0	254
4743	831	1006	0	253
4746	831	1006	0	253
4749	831	1006	0	255
4752	831	1006	0	255
4755	832	1006	0	254
4758	831	1006	0	254
4761	831	1006	0	255
4764	832	1006	0	254
4767	832	1006	0	255
4770	831	1006	0	256
4773	831	1006	0	257
4776	831	1006	0	260
4779	831	1006	0	261
4782	832	1006	0	261
4785	831	1006	0	261
4788	830	1006	0	261
4791	829	1007	0	264
4794	828	1006	0	267
4797	827	1006	0	269
4800	828	1005	0	269
4803	828	1005	0	271
4806	828	1004	0	272
4809	828	1004	0	273
4812	828	1004	0	272
4815	828	1004	0	274
4818	827	1003	0	278
4821	825	1002	0	282
4824	823	1002	0	289
4827	822	1001	0	293
4830	821	1000	0	296
4833	822	999	0	294
4836	821	998	0	294
4839	820	998	0	294
4842	819	997	0	295
4845	819	997	0	297
4848	819	997	0	299
4851	819	998	0	301
4854	819	998	0	301
4857	819	998	0	303
4860	818	998	0	303
4863	817	998	0	306
4866	817	998	0	306
4869	816	997	0	308
4872	816	997	0	308
4875	815	997	0	309
4878	815	997	0	308
4881	815	997	0	308
4884	815	997	0	308
4887	815	997	0	308
4890	815	997	0	309
4893	815	997	0	309
4896	815	997	0	310
4899	815	997	0	308
4902	815	997	0	308
4905	815	997	0	307
4908	815	997	0	308
4911	815	997	0	307
4914	815	997	0	308
4917	815	998	0	308
4920	815	998	0	308
4923	815	998	0	308
4926	815	998	0	307
4929	815	998	0	306
4932	815	998	0	306
4935	816	998	0	306
4938	816	998	0	305
4941	816	998	0	305
4944	816	998	0	306
4947	816	998	0	305
4950	816	998	0	305
4953	816	998	0	306
4956	816	998	0	305
4959	816	998	0	305
4962	816	998	0	305
4965	815	998	0	305
4968	816	998	0	305
4971	816	998	0	305
4974	816	998	0	305
4977	816	998	0	305
4980	816	998	0	305
4983	816	998	0	305
4986	816	998	0	305
4989	816	998	0	306
4992	816	998	0	306
4995	816	998	0	306
4998	816	998	0	306
5001	816	998	0	306
5004	816	998	0	306
5007	816	998	0	306
5010	816	998	0	306
5013	816	998	0	306
5016	816	998	0	306
5019	816	998	0	306
5022	816	998	0	306
5025	816	998	0	306
5028	816	998	0	306
5031	816	998	0	305
5034	816	998	0	306
5037	816	998	0	306
5040	816	998	0	305
5043	816	998	0	305
5046	816	998	0	305
5049	816	998	0	305
5052	816	998	0	306
5055	816	998	0	305
5058	816	998	0	305
5061	816	998	0	305
5064	816	998	0	306
5067	816	998	0	306
5070	816	998	0	305
5073	816	998	0	305
5076	816	998	0	306
5079	816	998	0	306
5082	816	998	0	306
5085	816	998	0	307
5088	816	998	0	306
5091	816	998	0	306
5094	816	998	0	306
5097	816	998	0	307
5100	816	998	0	306
5103	816	998	0	306
5106	816	998	0	306
5109	816	998	0	305
5112	816	998	0	306
5115	816	998	0	306
5118	816	998	0	306
5121	816	998	0	306
5124	816	998	0	306
5127	816	998	0	306
5130	816	998	0	306
5133	816	998	0	306
5136	816	998	0	305
5139	816	998	0	306
5142	816	998	0	305
5145	816	998	0	305
5148	816	998	0	305
5151	816	998	0	306
5154	816	998	0	306
5157	816	998	0	306
5160	816	998	0	306
5163	816	998	0	305
5166	816	998	0	305
5169	816	998	0	306
5172	816	998	0	305
5175	816	998	0	306
5178	816	998	0	306
5181	816	998	0	305
5184	816	998	0	306
5187	816	998	0	305
5190	816	998	0	305
5193	816	998	0	306
5196	816	998	0	305
5199	816	998	0	305
5202	816	998	0	305
5205	816	998	0	306
5208	816	998	0	306
5211	816	998	0	306
5214	816	998	0	306
5217	816	998	0	305
5220	816	998	0	305
5223	816	998	0	305
5226	816	998	0	305
5229	816	998	0	305
5232	816	998	0	305
5235	816	998	0	306
5238	816	998	0	306
5241	816	998	0	306
5244	816	998	0	305
5247	816	998	0	306
5250	816	998	0	305
5253	816	998	0	305
5256	816	998	0	305
5259	816	998	0	305
5262	816	998	0	305
5265	816	998	0	305
5268	816	998	0	305
5271	816	998	0	305
5274	816	998	0	305
5277	816	998	0	305
5280	816	998	0	305
5283	816	998	0	306
5286	816	998	0	305
5289	816	998	0	305
5292	816	998	0	305
5295	816	998	0	305
5298	816	998	0	305
5301	816	998	0	305
5304	816	998	0	306
5307	816	998	0	305
5310	816	998	0	305
5313	816	998	0	305
5316	816	998	0	305
5319	816	998	0	305
5322	816	998	0	305
5325	816	998	0	305
5328	816	998	0	305
5331	816	998	0	305
5334	816	998	0	305
5337	816	998	0	305
5340	816	998	0	305
5343	816	998	0	305
5346	816	998	0	305
5349	816	998	0	305
5352	816	998	0	305
5355	816	998	0	305
5358	816	998	0	305
5361	816	998	0	304
5364	816	998	0	305
5367	816	998	0	304
5370	816	998	0	305
5373	816	998	0	304
5376	816	998	0	304
5379	816	998	0	304
5382	816	998	0	303
5385	816	998	0	303
5388	816	998	0	304
5391	816	998	0	304
5394	816	998	0	304
5397	816	997	0	305
5400	816	997	0	305
5403	816	997	0	305
5406	815	996	0	305
5409	815	996	0	304
5412	814	995	0	305
5415	814	994	0	305
5418	814	994	0	305
5421	814	994	0	306
5424	815	994	0	307
5427	815	994	0	308
5430	815	994	0	308
5433	815	994	0	308
5436	815	994	0	307
5439	815	993	0	308
5442	814	992	0	311
5445	814	991	0	310
5448	813	991	0	312
5451	814	991	0	310
5454	814	990	0	312
5457	814	990	0	312
5460	814	990	0	316
5463	813	990	0	314
5466	814	990	0	313
5469	813	990	0	312
5472	813	990	0	313
5475	813	990	0	314
5478	813	990	0	315
5481	813	990	0	315
5484	813	990	0	312
5487	812	990	0	313
5490	812	990	0	312
5493	812	990	0	314
5496	812	991	0	312
5499	810	991	0	310
5502	809	991	0	307
5505	808	990	0	305
5508	807	990	0	304
5511	808	991	0	301
5514	808	991	0	298
5517	808	991	0	299
5520	808	992	0	298
5523	807	992	0	295
5526	807	993	0	294
5529	806	993	0	292
5532	807	994	0	292
5535	807	994	0	294
5538	807	995	0	295
5541	807	995	0	295
5544	808	994	0	298
5547	808	994	0	302
5550	808	994	0	300
5553	809	995	0	301
5556	809	994	0	301
5559	810	994	0	303
5562	810	994	0	303
5565	811	994	0	304
5568	811	994	0	305
5571	811	994	0	304
5574	811	994	0	304
5577	811	994	0	305
5580	811	994	0	304
5583	812	994	0	305
5586	812	994	0	305
5589	812	994	0	306
5592	813	993	0	305
5595	813	994	0	306
5598	813	994	0	306
5601	813	994	0	307
5604	814	994	0	307
5607	813	994	0	307
5610	813	994	0	307
5613	813	994	0	305
5616	813	995	0	305
5619	813	995	0	306
5622	813	995	0	305
5625	813	995	0	305
5628	814	995	0	306
5631	814	995	0	306
5634	814	995	0	306
5637	814	995	0	306
5640	814	995	0	307
5643	814	995	0	307
5646	814	995	0	307
5649	814	995	0	308
5652	814	995	0	308
5655	814	995	0	308
5658	814	995	0	308
5661	814	995	0	307
5664	814	995	0	307
5667	814	995	0	307
5670	815	995	0	307
5673	814	995	0	307
5676	814	995	0	308
5679	814	995	0	307
5682	815	995	0	308
5685	815	995	0	307
5688	815	995	0	308
5691	815	995	0	307
5694	815	995	0	308
5697	815	995	0	307
5700	815	995	0	308
5703	815	995	0	308
5706	815	995	0	308
5709	815	995	0	308
5712	815	995	0	308
5715	815	995	0	309
5718	815	995	0	308
5721	815	995	0	308
5724	815	995	0	309
5727	815	995	0	308
5730	815	995	0	309
5733	815	995	0	309
5736	815	995	0	309
5739	815	995	0	308
5742	815	995	0	308
5745	815	995	0	308
5748	815	995	0	308
5751	815	995	0	308
5754	815	995	0	308
5757	815	995	0	308
5760	815	995	0	308
5763	815	995	0	308
5766	815	995	0	308
5769	815	995	0	308
5772	815	995	0	308
5775	815	995	0	308
5778	815	995	0	308
5781	815	995	0	308
5784	815	995	0	308
5787	815	995	0	308
5790	815	995	0	308
5793	815	995	0	308
5796	815	995	0	308
5799	815	995	0	308
5802	815	995	0	308
5805	815	995	0	308
5808	815	995	0	307
5811	815	995	0	308
5814	815	995	0	308
5817	815	995	0	308
5820	815	995	0	308
5823	815	995	0	308
5826	815	995	0	309
5829	815	995	0	309
5832	815	995	0	309
5835	815	995	0	309
5838	815	995	0	309
5841	815	995	0	308
5844	815	995	0	308
5847	815	995	0	309
5850	815	995	0	308
5853	815	995	0	309
5856	815	995	0	308
5859	815	995	0	308
5862	815	995	0	308
5865	815	995	0	308
5868	815	995	0	308
5871	815	995	0	308
5874	815	995	0	308
5877	815	995	0	308
5880	815	995	0	308
5883	815	995	0	308
5886	815	995	0	308
5889	815	995	0	308
5892	815	995	0	308
5895	815	995	0	308
5898	815	995	0	308
5901	815	995	0	308
5904	815	995	0	308
5907	815	995	0	308
5910	815	995	0	308
5913	815	995	0	308
5916	815	995	0	308
5919	815	995	0	308
5922	815	995	0	308
5925	815	995	0	308
5928	815	995	0	308
5931	815	995	0	308
5934	815	995	0	308
5937	815	995	0	308
5940	815	995	0	308
5943	815	995	0	308
5946	815	995	0	308
5949	815	995	0	309
5952	815	995	0	309
5955	815	995	0	308
5958	815	995	0	308
5961	815	995	0	308
5964	815	995	0	308
5967	815	995	0	308
5970	815	995	0	309
5973	815	995	0	309
5976	815	995	0	309
5979	815	995	0	309
5982	815	995	0	309
5985	815	995	0	309
5988	815	995	0	309
5991	815	995	0	309
5994	815	995	0	309
5997	815	995	0	309
[truncated: 999 more rows]
