# Supplementary material for: Markerless tracking of an entire honey bee colony
Source: Nat Commun. 2021 Mar 19;12:1733. doi: 10.1038/s41467-021-21769-1 (PMC7979864; doi:10.1038/s41467-021-21769-1)
Supplement: Supplementary file 4 — Description of Additional Supplementary Files [file 41467_2021_21769_MOESM4_ESM.zip › raw_source/fig_5_sup_fig_21_22/S1_trajectories/000090.txt]

0	861	1271	0	14
3	861	1271	0	13
6	861	1271	0	14
9	861	1271	0	13
12	861	1271	0	13
15	861	1271	0	13
18	861	1271	0	14
21	861	1271	0	13
24	861	1271	0	14
27	861	1271	0	14
30	861	1271	0	14
33	861	1271	0	14
36	860	1271	0	13
39	860	1271	0	13
42	860	1271	0	13
45	860	1271	0	12
48	860	1271	0	12
51	860	1271	0	13
54	861	1271	0	12
57	861	1270	0	13
60	860	1271	0	11
63	860	1271	0	12
66	860	1271	0	12
69	860	1271	0	12
72	860	1271	0	12
75	860	1270	0	14
78	860	1270	0	14
81	860	1270	0	14
84	860	1270	0	14
87	860	1270	0	15
90	860	1270	0	14
93	860	1270	0	14
96	860	1270	0	13
99	860	1270	0	15
102	860	1270	0	14
105	860	1270	0	14
108	860	1270	0	14
111	860	1270	0	14
114	860	1270	0	14
117	860	1270	0	14
120	860	1270	0	14
123	860	1270	0	15
126	860	1270	0	14
129	860	1270	0	15
132	860	1270	0	15
135	860	1270	0	14
138	860	1270	0	15
141	860	1270	0	15
144	860	1270	0	15
147	860	1270	0	15
150	860	1270	0	14
153	860	1270	0	15
156	860	1270	0	15
159	860	1270	0	14
162	860	1270	0	15
165	860	1270	0	15
168	860	1270	0	15
171	860	1270	0	14
174	860	1270	0	14
177	860	1270	0	15
180	860	1270	0	15
183	860	1270	0	13
186	860	1270	0	13
189	861	1270	0	13
192	861	1270	0	14
195	860	1270	0	13
198	860	1270	0	15
201	860	1270	0	15
204	861	1270	0	14
207	861	1270	0	14
210	861	1270	0	14
213	861	1270	0	14
216	860	1270	0	14
219	861	1270	0	15
222	861	1270	0	14
225	861	1270	0	13
228	860	1270	0	14
231	861	1270	0	15
234	860	1270	0	14
237	860	1270	0	14
240	860	1270	0	15
243	860	1270	0	14
246	860	1270	0	13
249	860	1270	0	14
252	860	1270	0	14
255	860	1270	0	15
258	860	1270	0	15
261	860	1270	0	15
264	860	1270	0	14
267	860	1270	0	15
270	860	1270	0	14
273	860	1270	0	14
276	860	1270	0	14
279	860	1270	0	14
282	860	1270	0	14
285	860	1270	0	14
288	860	1270	0	14
291	860	1270	0	15
294	860	1270	0	14
297	860	1270	0	14
300	860	1270	0	14
303	860	1270	0	14
306	860	1270	0	14
309	860	1270	0	14
312	860	1270	0	14
315	860	1270	0	14
318	860	1270	0	14
321	860	1270	0	13
324	860	1270	0	13
327	860	1270	0	14
330	860	1270	0	13
333	860	1270	0	14
336	860	1270	0	14
339	860	1270	0	14
342	860	1270	0	13
345	860	1270	0	13
348	860	1270	0	14
351	860	1270	0	13
354	860	1270	0	13
357	860	1270	0	13
360	860	1270	0	14
363	860	1270	0	13
366	860	1270	0	13
369	860	1270	0	13
372	860	1270	0	13
375	860	1270	0	13
378	860	1270	0	12
381	860	1270	0	13
384	860	1270	0	13
387	860	1270	0	13
390	860	1270	0	13
393	860	1270	0	13
396	860	1270	0	13
399	860	1270	0	13
402	860	1270	0	12
405	860	1271	0	13
408	860	1271	0	13
411	860	1271	0	12
414	860	1271	0	13
417	860	1271	0	13
420	860	1271	0	12
423	860	1271	0	13
426	860	1271	0	12
429	860	1271	0	13
432	860	1271	0	13
435	860	1271	0	11
438	860	1270	0	12
441	860	1270	0	13
444	860	1270	0	13
447	860	1270	0	13
450	860	1270	0	13
453	860	1270	0	13
456	860	1270	0	13
459	860	1270	0	13
462	860	1270	0	12
465	860	1270	0	13
468	860	1270	0	13
471	860	1270	0	14
474	860	1270	0	14
477	860	1270	0	13
480	860	1270	0	14
483	860	1270	0	13
486	860	1270	0	13
489	860	1270	0	14
492	860	1270	0	13
495	860	1270	0	13
498	860	1270	0	13
501	860	1271	0	12
504	860	1271	0	12
507	860	1270	0	13
510	860	1270	0	13
513	860	1270	0	13
516	860	1270	0	14
519	860	1270	0	14
522	860	1270	0	14
525	860	1270	0	14
528	860	1270	0	14
531	860	1270	0	14
534	860	1270	0	14
537	860	1270	0	15
540	860	1270	0	14
543	860	1270	0	14
546	860	1270	0	14
549	860	1270	0	14
552	860	1270	0	14
555	860	1270	0	14
558	860	1270	0	14
561	860	1270	0	14
564	860	1270	0	14
567	860	1270	0	14
570	860	1270	0	13
573	860	1270	0	14
576	860	1269	0	16
579	860	1270	0	14
582	860	1270	0	15
585	860	1270	0	14
588	860	1270	0	14
591	860	1270	0	14
594	860	1270	0	13
597	860	1270	0	14
600	860	1270	0	13
603	860	1270	0	13
606	860	1270	0	14
609	860	1270	0	14
612	860	1270	0	14
615	860	1270	0	13
618	860	1270	0	13
621	860	1270	0	14
624	860	1270	0	13
627	860	1270	0	14
630	860	1270	0	14
633	860	1270	0	14
636	860	1270	0	13
639	860	1270	0	13
642	860	1270	0	12
645	860	1270	0	12
648	860	1270	0	12
651	860	1270	0	13
654	860	1270	0	12
657	860	1270	0	12
660	860	1270	0	13
663	860	1270	0	13
666	860	1270	0	13
669	860	1270	0	13
672	860	1270	0	13
675	860	1270	0	13
678	860	1270	0	14
681	860	1270	0	14
684	860	1270	0	14
687	860	1270	0	13
690	860	1270	0	13
693	860	1270	0	12
696	860	1270	0	13
699	860	1270	0	13
702	860	1270	0	13
705	860	1270	0	13
708	860	1270	0	14
711	860	1270	0	14
714	860	1270	0	14
717	860	1270	0	12
720	860	1270	0	14
723	860	1270	0	15
726	860	1271	0	11
729	860	1271	0	12
732	860	1270	0	11
735	860	1271	0	12
738	860	1270	0	12
741	860	1271	0	12
744	860	1270	0	13
747	860	1270	0	13
750	860	1270	0	14
753	860	1270	0	14
756	860	1270	0	14
759	860	1270	0	14
762	860	1270	0	13
765	860	1270	0	14
768	860	1270	0	14
771	860	1271	0	12
774	860	1270	0	12
777	860	1270	0	13
780	860	1270	0	13
783	860	1270	0	14
786	861	1270	0	14
789	861	1270	0	14
792	861	1271	0	14
795	860	1271	0	13
798	860	1271	0	10
801	861	1271	0	10
804	860	1272	0	9
807	860	1272	0	7
810	859	1272	0	7
813	859	1272	0	9
816	860	1271	0	9
819	860	1271	0	11
822	860	1271	0	11
825	859	1270	0	13
828	858	1269	0	14
831	858	1268	0	14
834	857	1268	0	12
837	857	1268	0	13
840	856	1268	0	15
843	858	1268	0	16
846	858	1268	0	17
849	858	1268	0	16
852	857	1268	0	18
855	857	1268	0	16
858	858	1269	0	14
861	858	1269	0	15
864	858	1269	0	16
867	858	1269	0	16
870	858	1269	0	17
873	858	1269	0	17
876	857	1268	0	20
879	858	1267	0	19
882	858	1267	0	18
885	858	1266	0	17
888	858	1266	0	19
891	858	1266	0	20
894	858	1266	0	21
897	858	1266	0	21
900	858	1266	0	24
903	858	1266	0	22
906	858	1266	0	22
909	858	1266	0	23
912	858	1266	0	22
915	859	1266	0	22
918	859	1266	0	20
921	859	1266	0	21
924	859	1266	0	22
927	858	1266	0	24
930	858	1265	0	24
933	858	1265	0	24
936	858	1265	0	24
939	858	1265	0	26
942	858	1265	0	24
945	858	1266	0	24
948	858	1265	0	26
951	858	1265	0	25
954	858	1264	0	24
957	858	1264	0	26
960	857	1264	0	26
963	858	1264	0	25
966	858	1264	0	25
969	858	1264	0	28
972	858	1264	0	28
975	858	1264	0	27
978	858	1264	0	27
981	858	1264	0	28
984	858	1264	0	28
987	858	1264	0	29
990	858	1265	0	30
993	859	1265	0	27
996	860	1265	0	28
999	860	1265	0	28
1002	860	1266	0	26
1005	860	1266	0	25
1008	861	1266	0	24
1011	860	1266	0	23
1014	860	1266	0	23
1017	860	1266	0	23
1020	860	1266	0	23
1023	860	1266	0	23
1026	860	1266	0	23
1029	860	1266	0	23
1032	860	1266	0	24
1035	860	1267	0	24
1038	859	1265	0	29
1041	858	1265	0	28
1044	858	1264	0	28
1047	858	1264	0	28
1050	858	1264	0	29
1053	858	1264	0	27
1056	858	1264	0	28
1059	859	1264	0	26
1062	859	1264	0	27
1065	859	1264	0	27
1068	859	1264	0	28
1071	859	1264	0	29
1074	860	1264	0	29
1077	860	1265	0	28
1080	860	1265	0	27
1083	860	1265	0	27
1086	860	1265	0	27
1089	860	1265	0	27
1092	860	1265	0	28
1095	860	1265	0	27
1098	860	1265	0	26
1101	860	1265	0	26
1104	860	1265	0	27
1107	860	1265	0	28
1110	860	1265	0	27
1113	860	1265	0	28
1116	860	1265	0	24
1119	860	1265	0	26
1122	860	1266	0	26
1125	860	1266	0	25
1128	861	1266	0	26
1131	861	1266	0	26
1134	860	1266	0	26
1137	860	1266	0	27
1140	860	1266	0	25
1143	860	1266	0	25
1146	860	1266	0	26
1149	860	1266	0	27
1152	860	1266	0	27
1155	860	1266	0	27
1158	860	1266	0	27
1161	860	1266	0	27
1164	860	1266	0	27
1167	861	1266	0	26
1170	861	1266	0	26
1173	861	1266	0	26
1176	861	1266	0	25
1179	861	1266	0	24
1182	861	1266	0	26
1185	861	1265	0	25
1188	861	1265	0	26
1191	860	1265	0	26
1194	860	1265	0	25
1197	860	1265	0	25
1200	860	1265	0	25
1203	860	1264	0	25
1206	860	1265	0	26
1209	860	1265	0	25
1212	861	1264	0	25
1215	861	1265	0	25
1218	861	1265	0	25
1221	861	1265	0	25
1224	861	1265	0	27
1227	861	1265	0	26
1230	861	1265	0	24
1233	860	1265	0	26
1236	861	1265	0	25
1239	861	1265	0	24
1242	861	1265	0	24
1245	861	1265	0	23
1248	861	1265	0	23
1251	861	1265	0	25
1254	861	1266	0	25
1257	861	1266	0	25
1260	861	1266	0	24
1263	861	1266	0	26
1266	861	1267	0	26
1269	861	1266	0	25
1272	861	1266	0	26
1275	861	1266	0	25
1278	861	1266	0	25
1281	860	1266	0	26
1284	860	1266	0	27
1287	860	1266	0	26
1290	860	1266	0	26
1293	860	1266	0	25
1296	859	1266	0	25
1299	859	1266	0	26
1302	860	1266	0	26
1305	860	1265	0	26
1308	860	1265	0	27
1311	860	1265	0	27
1314	860	1266	0	26
1317	859	1266	0	26
1320	860	1265	0	25
1323	860	1265	0	25
1326	860	1266	0	26
1329	860	1266	0	24
1332	860	1266	0	25
1335	860	1266	0	24
1338	860	1266	0	25
1341	860	1266	0	25
1344	860	1266	0	25
1347	860	1266	0	26
1350	860	1266	0	25
1353	860	1266	0	25
1356	860	1266	0	25
1359	860	1266	0	25
1362	860	1266	0	25
1365	860	1266	0	25
1368	860	1266	0	25
1371	860	1266	0	25
1374	860	1266	0	25
1377	860	1266	0	28
1380	860	1266	0	28
1383	860	1266	0	28
1386	860	1266	0	26
1389	860	1266	0	26
1392	861	1266	0	25
1395	861	1266	0	26
1398	861	1266	0	26
1401	861	1266	0	26
1404	861	1266	0	24
1407	861	1266	0	25
1410	861	1266	0	26
1413	861	1266	0	28
1416	861	1266	0	28
1419	861	1266	0	27
1422	861	1266	0	27
1425	861	1266	0	26
1428	861	1266	0	26
1431	861	1266	0	26
1434	861	1266	0	26
1437	861	1266	0	26
1440	861	1266	0	27
1443	861	1266	0	26
1446	861	1266	0	26
1449	861	1266	0	27
1452	861	1266	0	26
1455	861	1266	0	26
1458	861	1266	0	27
1461	861	1266	0	27
1464	861	1266	0	26
1467	860	1266	0	26
1470	860	1266	0	26
1473	860	1266	0	26
1476	861	1266	0	27
1479	860	1266	0	26
1482	861	1266	0	26
1485	861	1266	0	26
1488	861	1266	0	26
1491	861	1266	0	26
1494	861	1266	0	27
1497	861	1266	0	26
1500	861	1266	0	26
1503	861	1266	0	26
1506	861	1266	0	26
1509	861	1266	0	26
1512	861	1266	0	24
1515	861	1266	0	26
1518	861	1266	0	26
1521	861	1266	0	26
1524	861	1266	0	26
1527	861	1266	0	26
1530	861	1266	0	24
1533	861	1266	0	24
1536	861	1266	0	24
1539	861	1266	0	24
1542	861	1266	0	23
1545	861	1266	0	23
1548	861	1266	0	23
1551	861	1266	0	22
1554	861	1266	0	23
1557	861	1266	0	24
1560	861	1266	0	24
1563	861	1266	0	24
1566	861	1266	0	23
1569	861	1266	0	23
1572	861	1266	0	23
1575	861	1266	0	23
1578	861	1266	0	24
1581	861	1266	0	24
1584	861	1267	0	25
1587	861	1267	0	24
1590	861	1267	0	25
1593	861	1267	0	24
1596	861	1266	0	24
1599	861	1267	0	25
1602	861	1267	0	25
1605	861	1267	0	24
1608	861	1267	0	25
1611	861	1266	0	25
1614	861	1266	0	27
1617	861	1266	0	25
1620	859	1266	0	27
1623	858	1267	0	28
1626	857	1267	0	28
1629	856	1266	0	29
1632	857	1265	0	32
1635	856	1264	0	35
1638	856	1264	0	34
1641	856	1263	0	32
1644	857	1264	0	33
1647	857	1263	0	32
1650	856	1261	0	36
1653	857	1259	0	33
1656	858	1260	0	32
1659	859	1263	0	27
1662	859	1263	0	27
1665	859	1263	0	26
1668	859	1263	0	26
1671	859	1263	0	27
1674	860	1264	0	26
1677	860	1264	0	25
1680	860	1265	0	25
1683	860	1265	0	24
1686	860	1265	0	23
1689	860	1265	0	23
1692	860	1266	0	22
1695	859	1266	0	22
1698	860	1266	0	23
1701	859	1266	0	22
1704	859	1267	0	22
1707	859	1267	0	22
1710	859	1267	0	22
1713	860	1267	0	23
1716	860	1267	0	22
1719	860	1267	0	22
1722	860	1267	0	23
1725	860	1267	0	24
1728	860	1267	0	23
1731	860	1267	0	22
1734	860	1267	0	24
1737	860	1267	0	24
1740	860	1267	0	23
1743	860	1267	0	24
1746	860	1268	0	24
1749	860	1267	0	25
1752	861	1267	0	23
1755	860	1267	0	24
1758	860	1266	0	25
1761	861	1265	0	29
1764	861	1265	0	29
1767	861	1266	0	27
1770	861	1265	0	28
1773	861	1266	0	27
1776	861	1266	0	28
1779	860	1266	0	27
1782	861	1266	0	27
1785	860	1266	0	27
1788	860	1266	0	28
1791	861	1266	0	27
1794	861	1266	0	27
1797	861	1266	0	27
1800	861	1266	0	27
1803	861	1266	0	27
1806	860	1266	0	26
1809	860	1266	0	27
1812	861	1266	0	26
1815	861	1266	0	26
1818	861	1266	0	26
1821	861	1266	0	25
1824	861	1265	0	27
1827	861	1265	0	26
1830	861	1265	0	26
1833	861	1265	0	25
1836	861	1265	0	25
1839	861	1264	0	24
1842	861	1264	0	25
1845	861	1264	0	25
1848	861	1264	0	24
1851	861	1265	0	23
1854	861	1266	0	20
1857	861	1266	0	20
1860	860	1266	0	20
1863	860	1267	0	18
1866	860	1267	0	19
1869	860	1267	0	19
1872	860	1267	0	19
1875	860	1267	0	19
1878	860	1267	0	19
1881	860	1267	0	19
1884	860	1267	0	19
1887	860	1267	0	19
1890	860	1267	0	20
1893	860	1267	0	20
1896	860	1267	0	20
1899	860	1267	0	22
1902	861	1267	0	22
1905	860	1267	0	21
1908	861	1267	0	21
1911	861	1267	0	21
1914	861	1267	0	20
1917	860	1267	0	21
1920	861	1267	0	20
1923	861	1267	0	20
1926	861	1267	0	19
1929	861	1267	0	19
1932	861	1267	0	20
1935	860	1267	0	19
1938	860	1267	0	17
1941	861	1267	0	19
1944	861	1267	0	19
1947	860	1267	0	20
1950	861	1267	0	20
1953	860	1267	0	19
1956	860	1267	0	18
1959	860	1267	0	18
1962	860	1267	0	19
1965	861	1267	0	19
1968	861	1267	0	19
1971	861	1267	0	19
1974	861	1267	0	19
1977	861	1267	0	20
1980	861	1267	0	20
1983	860	1267	0	20
1986	860	1267	0	20
1989	860	1267	0	20
1992	860	1267	0	18
1995	860	1268	0	19
1998	860	1268	0	16
2001	860	1269	0	15
2004	860	1269	0	16
2007	860	1269	0	16
2010	860	1268	0	20
2013	861	1266	0	25
2016	861	1266	0	24
2019	861	1266	0	24
2022	858	1270	0	23
2025	858	1269	0	27
2028	859	1270	0	27
2031	859	1270	0	30
2034	859	1270	0	29
2037	859	1271	0	24
2040	859	1271	0	19
2043	860	1270	0	18
2046	860	1270	0	19
2049	860	1269	0	19
2052	861	1270	0	19
2055	860	1269	0	19
2058	860	1270	0	20
2061	860	1269	0	20
2064	861	1269	0	21
2067	861	1269	0	21
2070	861	1269	0	21
2073	861	1269	0	21
2076	861	1269	0	21
2079	861	1269	0	21
2082	861	1269	0	21
2085	861	1269	0	21
2088	861	1269	0	21
2091	861	1269	0	21
2094	861	1269	0	21
2097	861	1269	0	20
2100	861	1269	0	20
2103	861	1269	0	20
2106	861	1269	0	20
2109	861	1269	0	20
2112	861	1269	0	20
2115	861	1269	0	20
2118	861	1269	0	20
2121	861	1269	0	21
2124	861	1269	0	20
2127	861	1269	0	20
2130	861	1269	0	20
2133	861	1269	0	20
2136	861	1269	0	20
2139	861	1269	0	20
2142	861	1269	0	21
2145	861	1269	0	21
2148	861	1269	0	20
2151	861	1269	0	21
2154	861	1269	0	21
2157	861	1269	0	21
2160	861	1269	0	22
2163	861	1269	0	21
2166	861	1269	0	21
2169	861	1269	0	21
2172	861	1269	0	21
2175	861	1269	0	21
2178	861	1269	0	21
2181	861	1269	0	21
2184	861	1269	0	21
2187	861	1269	0	21
2190	861	1269	0	21
2193	861	1269	0	21
2196	861	1269	0	21
2199	861	1269	0	21
2202	861	1269	0	21
2205	861	1269	0	21
2208	861	1269	0	21
2211	861	1269	0	21
2214	861	1268	0	22
2217	860	1268	0	23
2220	860	1268	0	22
2223	861	1268	0	22
2226	861	1268	0	21
2229	861	1269	0	21
2232	861	1269	0	21
2235	862	1268	0	21
2238	861	1268	0	23
2241	861	1268	0	22
2244	861	1268	0	22
2247	862	1268	0	22
2250	861	1269	0	21
2253	861	1269	0	21
2256	862	1269	0	22
2259	862	1269	0	21
2262	862	1269	0	22
2265	862	1269	0	21
2268	862	1269	0	22
2271	862	1269	0	22
2274	861	1269	0	22
2277	861	1269	0	22
2280	861	1269	0	22
2283	861	1269	0	22
2286	862	1269	0	21
2289	862	1269	0	22
2292	861	1269	0	22
2295	862	1269	0	22
2298	861	1269	0	23
2301	862	1269	0	24
2304	862	1269	0	22
2307	862	1269	0	22
2310	861	1269	0	22
2313	861	1268	0	23
2316	861	1268	0	24
2319	861	1268	0	23
2322	861	1268	0	24
2325	861	1268	0	24
2328	861	1268	0	22
2331	861	1268	0	23
2334	862	1268	0	22
2337	862	1268	0	23
2340	862	1268	0	21
2343	862	1268	0	22
2346	862	1268	0	22
2349	862	1268	0	21
2352	861	1268	0	22
2355	860	1267	0	20
2358	860	1267	0	20
2361	860	1266	0	19
2364	859	1266	0	20
2367	859	1266	0	21
2370	859	1266	0	21
2373	860	1266	0	22
2376	860	1267	0	23
2379	860	1267	0	23
2382	860	1267	0	23
2385	860	1267	0	23
2388	861	1267	0	23
2391	860	1267	0	24
2394	860	1267	0	24
2397	860	1267	0	25
2400	860	1268	0	25
2403	860	1268	0	25
2406	860	1268	0	24
2409	861	1268	0	24
2412	861	1268	0	23
2415	860	1268	0	24
2418	861	1268	0	23
2421	861	1268	0	23
2424	860	1268	0	24
2427	860	1268	0	24
2430	860	1268	0	24
2433	861	1268	0	23
2436	861	1268	0	22
2439	861	1268	0	21
2442	861	1268	0	22
2445	861	1268	0	22
2448	861	1268	0	23
2451	861	1268	0	23
2454	861	1268	0	23
2457	861	1268	0	23
2460	861	1268	0	25
2463	861	1268	0	26
2466	861	1268	0	26
2469	861	1268	0	25
2472	860	1267	0	26
2475	861	1267	0	24
2478	860	1268	0	25
2481	860	1268	0	24
2484	860	1267	0	23
2487	860	1268	0	23
2490	859	1268	0	23
2493	859	1268	0	23
2496	858	1268	0	23
2499	858	1268	0	24
2502	857	1268	0	23
2505	857	1268	0	22
2508	857	1268	0	22
2511	857	1268	0	21
2514	857	1268	0	21
2517	857	1267	0	19
2520	857	1266	0	20
2523	857	1266	0	22
2526	857	1266	0	22
2529	857	1267	0	23
2532	857	1267	0	23
2535	857	1267	0	24
2538	857	1267	0	24
2541	858	1267	0	23
2544	857	1267	0	24
2547	857	1267	0	24
2550	857	1267	0	24
2553	857	1267	0	24
2556	858	1267	0	24
2559	858	1267	0	24
2562	858	1267	0	24
2565	858	1267	0	24
2568	859	1267	0	22
2571	859	1267	0	24
2574	859	1267	0	24
2577	860	1267	0	24
2580	859	1267	0	25
2583	860	1267	0	25
2586	860	1267	0	24
2589	860	1267	0	25
2592	860	1267	0	25
2595	860	1267	0	25
2598	860	1267	0	25
2601	860	1267	0	24
2604	860	1268	0	24
2607	860	1268	0	24
2610	860	1268	0	22
2613	860	1268	0	22
2616	860	1268	0	21
2619	860	1268	0	22
2622	860	1268	0	22
2625	860	1268	0	22
2628	860	1268	0	23
2631	860	1268	0	23
2634	860	1268	0	23
2637	860	1268	0	24
2640	860	1268	0	23
2643	860	1268	0	24
2646	860	1268	0	23
2649	860	1268	0	23
2652	860	1268	0	23
2655	860	1268	0	23
2658	860	1268	0	22
2661	860	1268	0	23
2664	860	1268	0	22
2667	860	1268	0	22
2670	860	1269	0	22
2673	860	1269	0	22
2676	860	1268	0	22
2679	860	1269	0	21
2682	860	1269	0	21
2685	860	1269	0	20
2688	860	1269	0	19
2691	860	1269	0	18
2694	860	1269	0	17
2697	860	1269	0	17
2700	860	1269	0	18
2703	860	1269	0	15
2706	860	1270	0	14
2709	859	1270	0	15
2712	859	1270	0	14
2715	859	1270	0	14
2718	860	1270	0	13
2721	859	1270	0	13
2724	859	1270	0	13
2727	859	1270	0	14
2730	859	1270	0	14
2733	859	1270	0	13
2736	859	1271	0	11
2739	859	1270	0	11
2742	859	1271	0	12
2745	859	1271	0	11
2748	859	1271	0	12
2751	860	1271	0	12
2754	859	1271	0	13
2757	859	1271	0	13
2760	859	1271	0	12
2763	859	1271	0	12
2766	859	1270	0	13
2769	859	1270	0	14
2772	859	1271	0	12
2775	859	1271	0	13
2778	859	1271	0	11
2781	859	1271	0	12
2784	859	1272	0	12
2787	859	1271	0	11
2790	858	1271	0	12
2793	858	1272	0	11
2796	858	1272	0	11
2799	858	1272	0	12
2802	858	1272	0	11
2805	858	1272	0	12
2808	858	1272	0	13
2811	858	1272	0	12
2814	858	1272	0	12
2817	858	1273	0	11
2820	858	1273	0	11
2823	857	1274	0	8
2826	855	1274	0	7
2829	855	1274	0	8
2832	854	1274	0	8
2835	855	1274	0	8
2838	855	1274	0	9
2841	855	1274	0	9
2844	855	1274	0	10
2847	855	1274	0	11
2850	855	1274	0	11
2853	855	1274	0	12
2856	855	1273	0	16
2859	856	1272	0	19
2862	856	1272	0	19
2865	856	1272	0	20
2868	856	1272	0	22
2871	855	1273	0	19
2874	856	1274	0	18
2877	856	1275	0	18
2880	856	1275	0	18
2883	856	1275	0	17
2886	857	1275	0	16
2889	857	1275	0	16
2892	857	1275	0	17
2895	857	1275	0	18
2898	856	1275	0	19
2901	856	1275	0	16
2904	855	1276	0	15
2907	855	1276	0	11
2910	857	1276	0	9
2913	857	1276	0	9
2916	857	1276	0	9
2919	857	1276	0	8
2922	856	1277	0	8
2925	856	1277	0	8
2928	856	1277	0	8
2931	857	1277	0	8
2934	856	1276	0	9
2937	856	1276	0	10
2940	857	1276	0	9
2943	857	1276	0	9
2946	857	1276	0	9
2949	857	1276	0	9
2952	857	1276	0	9
2955	857	1276	0	9
2958	857	1276	0	9
2961	857	1276	0	9
2964	857	1276	0	9
2967	857	1275	0	9
2970	857	1276	0	9
2973	857	1276	0	9
2976	858	1275	0	11
2979	858	1275	0	11
2982	858	1275	0	10
2985	857	1275	0	9
2988	857	1275	0	10
2991	857	1275	0	11
2994	857	1275	0	11
2997	857	1275	0	11
3000	858	1274	0	12
3003	858	1274	0	12
3006	858	1274	0	13
3009	858	1274	0	13
3012	859	1274	0	14
3015	859	1274	0	13
3018	859	1274	0	12
3021	859	1274	0	12
3024	859	1274	0	12
3027	859	1274	0	12
3030	858	1274	0	12
3033	858	1274	0	13
3036	858	1274	0	13
3039	858	1274	0	13
3042	858	1274	0	13
3045	859	1274	0	14
3048	859	1274	0	14
3051	859	1274	0	13
3054	859	1274	0	14
3057	858	1274	0	14
3060	858	1274	0	14
3063	859	1274	0	14
3066	859	1274	0	14
3069	859	1274	0	14
3072	859	1274	0	14
3075	859	1274	0	14
3078	859	1274	0	14
3081	858	1274	0	14
3084	859	1274	0	14
3087	858	1274	0	14
3090	859	1274	0	14
3093	858	1274	0	14
3096	859	1274	0	14
3099	859	1274	0	14
3102	859	1274	0	14
3105	859	1274	0	14
3108	858	1274	0	14
3111	859	1274	0	13
3114	859	1274	0	13
3117	859	1274	0	13
3120	859	1274	0	14
3123	859	1274	0	14
3126	859	1274	0	13
3129	859	1274	0	14
3132	859	1274	0	14
3135	859	1274	0	14
3138	859	1274	0	14
3141	859	1274	0	14
3144	859	1274	0	14
3147	859	1274	0	14
3150	859	1274	0	14
3153	859	1274	0	14
3156	859	1274	0	14
3159	859	1274	0	14
3162	859	1274	0	14
3165	858	1274	0	14
3168	858	1274	0	14
3171	858	1274	0	14
3174	859	1274	0	14
3177	859	1274	0	15
3180	859	1274	0	14
3183	859	1274	0	14
3186	859	1274	0	14
3189	859	1274	0	14
3192	859	1274	0	14
3195	859	1274	0	15
3198	859	1273	0	15
3201	859	1273	0	15
3204	859	1273	0	16
3207	859	1273	0	15
3210	859	1273	0	15
3213	860	1273	0	15
3216	860	1273	0	15
3219	860	1273	0	15
3222	860	1273	0	15
3225	860	1273	0	16
3228	860	1273	0	16
3231	860	1273	0	15
3234	860	1273	0	16
3237	860	1273	0	16
3240	860	1274	0	15
3243	860	1273	0	16
3246	860	1273	0	16
3249	860	1273	0	16
3252	860	1273	0	16
3255	860	1274	0	15
3258	860	1273	0	16
3261	860	1273	0	15
3264	860	1273	0	16
3267	860	1273	0	15
3270	860	1273	0	15
3273	860	1273	0	15
3276	860	1273	0	15
3279	860	1273	0	15
3282	860	1273	0	15
3285	860	1273	0	15
3288	860	1273	0	15
3291	860	1273	0	15
3294	860	1273	0	15
3297	860	1273	0	15
3300	861	1273	0	15
3303	860	1273	0	15
3306	860	1273	0	15
3309	860	1273	0	15
3312	860	1273	0	15
3315	860	1273	0	15
3318	860	1273	0	15
3321	861	1273	0	14
3324	860	1273	0	15
3327	860	1273	0	15
3330	861	1273	0	15
3333	860	1273	0	15
3336	860	1273	0	15
3339	859	1273	0	15
3342	859	1273	0	15
3345	860	1273	0	15
3348	859	1273	0	15
3351	859	1274	0	15
3354	859	1273	0	15
3357	860	1273	0	16
3360	860	1273	0	16
3363	860	1273	0	16
3366	860	1273	0	16
3369	860	1273	0	15
3372	860	1273	0	15
3375	860	1273	0	16
3378	860	1273	0	16
3381	860	1273	0	15
3384	860	1273	0	16
3387	860	1273	0	16
3390	859	1273	0	15
3393	859	1273	0	15
3396	860	1273	0	17
3399	860	1273	0	17
3402	859	1273	0	16
3405	857	1272	0	18
3408	857	1273	0	18
3411	857	1274	0	15
3414	858	1273	0	17
3417	858	1273	0	16
3420	858	1272	0	18
3423	859	1272	0	18
3426	859	1272	0	18
3429	860	1271	0	17
3432	860	1271	0	18
3435	859	1272	0	18
3438	860	1272	0	20
3441	859	1272	0	20
3444	859	1272	0	19
3447	859	1272	0	19
3450	859	1272	0	17
3453	859	1272	0	18
3456	859	1272	0	19
3459	858	1272	0	17
3462	858	1272	0	17
3465	859	1273	0	19
3468	859	1272	0	19
3471	858	1272	0	19
3474	858	1272	0	20
3477	859	1271	0	21
3480	860	1271	0	21
3483	859	1271	0	20
3486	858	1272	0	20
3489	858	1272	0	20
3492	858	1272	0	21
3495	857	1271	0	22
3498	858	1271	0	21
3501	858	1271	0	21
3504	858	1270	0	22
3507	857	1269	0	20
3510	856	1270	0	21
3513	858	1269	0	18
3516	857	1269	0	20
3519	858	1270	0	16
3522	858	1270	0	14
3525	857	1271	0	13
3528	856	1273	0	13
3531	856	1274	0	8
3534	856	1274	0	8
3537	856	1274	0	10
3540	856	1275	0	10
3543	855	1275	0	11
3546	857	1273	0	20
3549	854	1272	0	22
3552	854	1273	0	20
3555	854	1273	0	22
3558	854	1273	0	22
3561	853	1273	0	22
3564	852	1274	0	20
3567	852	1274	0	19
3570	852	1274	0	21
3573	854	1274	0	24
3576	854	1275	0	20
3579	853	1276	0	19
3582	852	1277	0	16
3585	852	1278	0	14
3588	852	1277	0	14
3591	851	1277	0	11
3594	850	1278	0	7
3597	849	1278	0	6
3600	848	1277	0	8
3603	849	1277	0	9
3606	849	1278	0	9
3609	848	1278	0	7
3612	847	1278	0	6
3615	847	1278	0	7
3618	847	1278	0	6
3621	848	1279	0	5
3624	848	1278	0	6
3627	847	1279	0	8
3630	847	1279	0	9
3633	846	1278	0	9
3636	846	1278	0	9
3639	847	1279	0	8
3642	850	1278	0	8
3645	850	1278	0	9
3648	850	1278	0	8
3651	850	1278	0	8
3654	851	1277	0	7
3657	851	1277	0	6
3660	851	1277	0	7
3663	852	1277	0	7
3666	850	1281	0	1
3669	850	1281	0	2
3672	850	1280	0	2
3675	851	1279	0	3
3678	851	1279	0	4
3681	852	1278	0	4
3684	852	1279	0	4
3687	851	1278	0	4
3690	851	1280	0	359
3693	851	1280	0	0
3696	851	1281	0	2
3699	851	1281	0	1
3702	851	1281	0	2
3705	851	1282	0	2
3708	851	1282	0	2
3711	852	1282	0	2
3714	852	1283	0	2
3717	852	1283	0	1
3720	852	1283	0	2
3723	852	1284	0	1
3726	853	1284	0	1
3729	852	1284	0	2
3732	852	1284	0	2
3735	852	1285	0	1
3738	852	1285	0	0
3744	852	1285	0	359
3768	852	1284	0	0
3771	853	1284	0	0
3774	852	1286	0	355
3777	852	1287	0	355
3780	852	1287	0	356
3783	852	1286	0	357
3786	852	1286	0	357
3789	851	1285	0	356
3792	851	1285	0	355
3795	851	1285	0	356
3798	851	1285	0	356
3801	851	1285	0	357
3804	851	1285	0	355
3807	851	1285	0	355
3810	851	1285	0	355
3813	850	1285	0	355
3816	850	1285	0	355
3819	850	1285	0	355
3822	850	1284	0	355
3825	851	1284	0	356
3828	850	1284	0	356
3831	851	1284	0	356
3834	851	1284	0	356
3837	851	1284	0	356
3840	851	1284	0	356
3843	850	1284	0	355
3846	851	1284	0	356
3849	851	1284	0	355
3852	850	1285	0	355
3855	851	1285	0	354
3858	851	1285	0	355
3861	851	1285	0	355
3864	851	1285	0	355
3867	850	1285	0	354
3870	850	1286	0	353
3873	849	1286	0	353
3876	849	1286	0	352
3879	848	1285	0	351
3882	848	1284	0	351
3885	847	1284	0	352
3888	847	1284	0	352
3891	846	1284	0	352
3894	845	1284	0	351
3897	846	1284	0	351
3900	845	1284	0	351
3903	845	1284	0	352
3906	845	1284	0	353
3909	845	1284	0	353
3912	845	1285	0	353
3915	845	1285	0	352
3918	845	1285	0	351
3921	845	1285	0	352
3924	846	1285	0	351
3927	845	1285	0	351
3930	846	1285	0	352
3933	846	1285	0	352
3936	846	1285	0	351
3939	846	1285	0	352
3942	846	1285	0	352
3945	846	1285	0	353
3948	846	1284	0	352
3951	846	1284	0	352
3954	846	1284	0	352
3957	846	1285	0	354
3960	846	1284	0	353
3963	846	1284	0	353
3966	846	1284	0	353
3969	846	1285	0	353
3972	846	1285	0	353
3975	846	1284	0	353
3978	846	1285	0	353
3981	846	1285	0	353
3984	846	1285	0	353
3987	846	1284	0	352
3990	846	1284	0	352
3993	846	1284	0	352
3996	846	1284	0	352
3999	846	1284	0	352
4002	846	1284	0	351
4005	846	1284	0	351
4008	846	1284	0	351
4011	846	1284	0	352
4014	846	1285	0	354
4017	846	1284	0	353
4020	846	1285	0	352
4023	847	1285	0	352
4026	846	1285	0	352
4029	847	1285	0	352
4032	847	1285	0	353
4035	846	1285	0	354
4041	847	1285	0	353
4044	846	1285	0	353
4047	846	1285	0	353
4050	847	1285	0	353
4053	846	1285	0	352
4056	846	1285	0	352
4059	846	1285	0	352
4062	846	1285	0	352
4065	847	1285	0	353
4068	847	1285	0	353
4071	846	1285	0	353
4074	846	1285	0	353
4077	846	1285	0	353
4080	846	1285	0	353
4083	847	1285	0	353
4086	847	1285	0	354
4089	846	1285	0	354
4092	846	1285	0	352
4095	846	1285	0	351
4098	847	1285	0	352
4104	846	1286	0	353
4107	846	1286	0	354
4110	847	1287	0	356
4113	847	1287	0	356
4116	848	1287	0	356
4119	848	1287	0	356
4122	848	1287	0	356
4125	847	1288	0	355
4128	847	1288	0	355
4131	847	1288	0	355
4134	847	1288	0	355
4137	847	1288	0	355
4140	846	1288	0	354
4143	846	1288	0	354
4146	846	1288	0	352
4149	846	1288	0	352
4152	846	1289	0	352
4155	846	1289	0	352
4158	846	1289	0	351
4161	846	1289	0	351
4164	846	1289	0	351
4167	846	1289	0	351
4170	846	1289	0	352
4173	846	1289	0	352
4176	846	1289	0	352
4179	846	1288	0	353
4182	846	1288	0	353
4185	846	1288	0	353
4188	846	1288	0	352
4191	847	1289	0	351
4194	846	1289	0	351
4197	846	1289	0	352
4200	846	1289	0	351
4203	847	1289	0	352
4206	847	1289	0	353
4209	847	1289	0	353
4212	847	1288	0	353
4215	847	1288	0	352
4218	846	1288	0	352
4221	846	1288	0	352
4224	846	1288	0	352
4227	846	1288	0	352
4230	846	1288	0	352
4233	846	1288	0	352
4236	847	1288	0	353
4239	846	1288	0	353
4242	846	1288	0	353
4245	847	1288	0	353
4248	847	1288	0	352
4251	847	1288	0	353
4254	847	1288	0	352
4257	847	1288	0	352
4260	847	1288	0	352
4263	847	1288	0	352
4266	847	1288	0	352
4269	847	1288	0	353
4272	847	1288	0	352
4275	847	1288	0	353
4278	847	1288	0	353
4281	847	1288	0	353
4284	847	1288	0	352
4287	847	1288	0	353
4290	847	1288	0	353
4293	847	1288	0	353
4296	847	1288	0	352
4299	847	1288	0	353
4302	847	1288	0	353
4305	847	1288	0	353
4308	847	1288	0	352
4311	847	1288	0	352
4314	847	1288	0	352
4317	848	1288	0	353
4320	847	1288	0	353
4323	847	1288	0	353
4326	847	1288	0	352
4329	847	1288	0	352
4332	847	1288	0	353
4335	847	1288	0	353
4338	847	1288	0	352
4341	848	1288	0	352
4344	848	1288	0	352
4347	848	1288	0	352
4350	848	1288	0	352
4353	848	1288	0	352
4356	848	1288	0	352
4359	848	1288	0	352
4362	848	1288	0	352
4365	848	1288	0	352
4368	848	1288	0	353
4371	848	1287	0	353
4374	848	1288	0	352
4377	848	1287	0	352
4380	848	1287	0	353
4383	848	1287	0	352
4386	848	1287	0	353
4389	848	1287	0	353
4392	848	1287	0	353
4395	848	1287	0	353
4398	848	1287	0	353
4401	848	1287	0	353
4404	848	1287	0	353
4407	848	1287	0	353
4410	848	1287	0	353
4413	848	1287	0	353
4416	848	1287	0	353
4419	848	1287	0	353
4422	848	1287	0	353
4425	848	1287	0	353
4428	848	1287	0	352
4431	848	1287	0	353
4434	848	1287	0	353
4437	848	1287	0	352
4440	848	1287	0	352
4443	848	1287	0	352
4446	848	1287	0	353
4449	848	1287	0	353
4452	848	1287	0	353
4455	848	1287	0	354
4458	847	1284	0	356
4461	848	1280	0	359
4464	848	1279	0	1
4467	848	1280	0	1
4470	848	1281	0	0
4473	848	1281	0	0
4476	848	1282	0	358
4479	848	1282	0	358
4482	848	1282	0	358
4485	848	1282	0	357
4488	848	1282	0	357
4491	848	1282	0	357
4494	848	1282	0	357
4497	848	1282	0	357
4500	848	1282	0	357
4503	848	1282	0	357
4506	848	1282	0	357
4509	848	1282	0	357
4512	848	1282	0	357
4515	848	1282	0	357
4518	848	1282	0	357
4521	849	1282	0	357
4524	849	1282	0	357
4527	849	1282	0	357
4530	849	1282	0	357
4533	849	1282	0	357
4536	849	1282	0	357
4539	849	1282	0	358
4542	849	1282	0	358
4545	849	1282	0	358
4548	849	1282	0	358
4551	849	1282	0	358
4554	849	1282	0	358
4557	849	1282	0	358
4560	849	1282	0	358
4563	849	1282	0	358
4566	849	1282	0	357
4569	849	1282	0	358
4572	849	1282	0	358
4575	849	1282	0	358
4578	849	1282	0	358
4581	849	1282	0	358
4584	849	1282	0	358
4587	849	1283	0	358
4590	849	1283	0	358
4593	849	1282	0	359
4596	849	1282	0	358
4599	849	1282	0	358
4602	849	1282	0	358
4605	849	1283	0	358
4608	849	1282	0	359
4611	849	1282	0	358
4614	849	1282	0	359
4617	849	1282	0	359
4620	849	1282	0	359
4623	849	1282	0	358
4626	849	1283	0	359
4629	849	1283	0	358
4632	849	1283	0	358
4635	849	1283	0	358
4638	849	1283	0	358
4641	849	1283	0	358
4644	849	1283	0	358
4647	849	1283	0	358
4650	849	1283	0	358
4653	849	1283	0	358
4656	849	1283	0	357
4659	849	1283	0	357
4662	849	1283	0	357
4665	849	1283	0	357
4668	849	1283	0	357
4671	849	1283	0	356
4674	849	1283	0	356
4677	849	1283	0	357
4680	849	1283	0	358
4683	849	1283	0	359
4686	849	1283	0	0
4689	849	1283	0	358
4692	849	1283	0	358
4695	849	1282	0	359
4698	849	1282	0	359
4701	848	1282	0	359
4704	848	1281	0	1
4707	848	1281	0	4
4710	848	1279	0	4
4713	848	1278	0	7
4716	848	1278	0	8
4719	849	1278	0	8
4722	849	1279	0	7
4725	848	1278	0	8
4728	847	1279	0	9
4731	848	1278	0	9
4734	847	1279	0	7
4737	847	1280	0	6
4740	847	1279	0	6
4743	847	1279	0	5
4746	847	1279	0	5
4749	847	1279	0	4
4752	846	1279	0	3
4755	847	1279	0	5
4758	846	1279	0	3
4761	847	1280	0	4
4764	847	1279	0	3
4767	847	1279	0	3
4770	848	1279	0	2
4773	848	1278	0	1
4776	848	1278	0	1
4779	848	1278	0	1
4782	848	1277	0	3
4785	848	1276	0	3
4788	849	1273	0	6
4791	849	1272	0	6
4794	850	1273	0	3
4797	850	1273	0	2
4800	851	1273	0	4
4803	850	1273	0	1
4806	850	1274	0	1
4809	850	1274	0	0
4812	849	1274	0	0
4815	849	1274	0	0
4818	849	1274	0	2
4821	849	1275	0	359
4824	849	1275	0	0
4827	849	1276	0	358
4830	848	1276	0	358
4833	848	1277	0	357
4836	848	1278	0	355
4839	849	1278	0	353
4842	848	1279	0	352
4845	849	1279	0	352
4848	848	1279	0	352
4851	849	1278	0	353
4854	848	1279	0	350
4857	848	1279	0	352
4860	849	1279	0	352
4863	850	1278	0	355
4866	850	1276	0	356
4869	851	1275	0	354
4872	851	1275	0	353
4875	850	1275	0	354
4878	851	1275	0	355
4881	850	1276	0	354
4884	850	1276	0	354
4887	850	1276	0	354
4890	850	1276	0	355
4893	851	1277	0	355
4896	851	1277	0	356
4899	851	1277	0	356
4902	851	1277	0	354
4905	850	1278	0	353
4908	850	1279	0	353
4911	850	1279	0	351
4914	850	1279	0	353
4917	849	1280	0	351
4920	849	1280	0	350
4923	849	1280	0	351
4926	848	1280	0	352
4929	848	1280	0	353
4932	848	1281	0	353
4935	848	1281	0	352
4938	848	1281	0	353
4941	848	1282	0	354
4944	849	1282	0	352
4947	849	1283	0	351
4950	849	1284	0	351
4956	848	1287	0	348
4959	847	1287	0	347
4962	848	1289	0	344
4965	847	1289	0	348
4968	845	1291	0	348
4971	845	1290	0	348
4974	845	1290	0	348
4977	845	1292	0	349
4980	844	1293	0	346
4983	843	1293	0	341
4986	844	1293	0	341
4989	843	1293	0	343
4992	843	1293	0	342
4995	843	1293	0	342
4998	843	1293	0	342
5001	843	1294	0	341
5004	843	1294	0	342
5007	843	1294	0	342
5010	843	1294	0	343
5013	844	1295	0	346
5016	844	1295	0	347
5019	844	1295	0	347
5022	845	1295	0	349
5025	844	1295	0	349
5028	845	1296	0	351
5031	845	1296	0	351
5034	845	1296	0	352
5037	845	1296	0	353
5040	844	1296	0	353
5043	845	1296	0	355
5046	845	1296	0	355
5049	845	1295	0	355
5052	845	1295	0	355
5055	845	1295	0	356
5058	845	1295	0	355
5061	844	1295	0	354
5064	844	1295	0	353
5067	845	1296	0	355
5070	844	1297	0	356
5073	843	1297	0	357
5076	842	1299	0	357
5079	841	1299	0	355
5082	841	1299	0	356
5085	841	1300	0	358
5088	841	1301	0	0
5091	842	1302	0	1
5094	842	1302	0	6
5097	844	1303	0	8
5100	844	1302	0	6
5103	843	1301	0	7
5106	844	1301	0	6
5109	844	1301	0	7
5112	846	1302	0	14
5115	847	1302	0	14
5118	848	1303	0	16
5121	849	1303	0	19
5124	849	1303	0	19
5127	850	1303	0	17
5130	851	1302	0	15
5133	852	1302	0	13
5136	852	1301	0	10
5139	853	1301	0	11
5142	853	1300	0	11
5145	853	1300	0	10
5148	854	1299	0	10
5151	853	1299	0	12
5154	853	1299	0	10
5157	854	1298	0	9
5160	855	1297	0	6
5163	858	1295	0	3
5166	861	1295	0	3
5169	861	1294	0	3
5172	861	1294	0	2
5175	861	1294	0	1
5178	861	1294	0	0
5181	860	1294	0	359
5184	861	1293	0	358
5187	861	1291	0	357
5190	860	1292	0	357
5193	861	1292	0	357
5196	862	1293	0	356
5199	862	1294	0	358
5202	861	1294	0	359
5205	862	1294	0	358
5208	861	1293	0	359
5211	861	1292	0	358
5214	860	1291	0	359
5217	861	1291	0	357
5220	861	1291	0	357
5223	861	1291	0	357
5226	861	1291	0	357
5229	862	1291	0	356
5232	861	1291	0	357
5235	861	1291	0	358
5238	861	1291	0	359
5241	860	1291	0	359
5244	860	1291	0	0
5247	860	1291	0	0
5250	860	1291	0	0
5253	861	1290	0	359
5256	861	1290	0	359
5259	861	1291	0	359
5262	861	1291	0	359
5265	860	1291	0	359
5268	860	1291	0	359
5271	861	1291	0	359
5274	861	1291	0	359
5277	860	1291	0	0
5280	860	1291	0	359
5283	861	1291	0	358
5286	861	1290	0	358
5289	861	1290	0	358
5292	860	1290	0	357
5295	861	1291	0	358
5298	861	1291	0	357
5301	860	1291	0	357
5304	861	1291	0	356
5307	861	1291	0	356
5310	861	1291	0	355
5313	861	1291	0	355
5316	861	1291	0	355
5319	861	1291	0	354
5322	860	1291	0	354
5325	861	1291	0	355
5328	861	1290	0	355
5331	861	1290	0	356
5334	861	1290	0	356
5337	861	1289	0	358
5340	861	1289	0	357
5343	860	1289	0	357
5346	859	1288	0	357
5349	859	1288	0	356
5352	858	1288	0	357
5355	858	1287	0	358
5358	858	1287	0	357
5361	859	1286	0	1
5364	858	1287	0	1
5367	859	1284	0	359
5370	857	1280	0	359
5373	857	1280	0	359
5376	857	1278	0	359
5379	857	1278	0	0
5382	857	1278	0	1
5385	857	1278	0	2
5388	857	1276	0	2
5391	855	1274	0	2
5394	854	1272	0	1
5397	852	1273	0	2
5400	852	1272	0	2
5403	851	1272	0	1
5406	851	1272	0	1
5409	852	1271	0	3
5412	851	1271	0	6
5415	850	1271	0	5
5418	850	1273	0	2
5421	850	1273	0	1
5424	850	1273	0	1
5427	850	1274	0	1
5430	850	1274	0	0
5433	850	1274	0	0
5436	850	1275	0	1
5439	850	1274	0	0
5442	850	1274	0	0
5445	850	1274	0	0
5448	850	1274	0	0
5451	850	1275	0	359
5454	850	1275	0	1
5457	850	1275	0	0
5460	850	1275	0	0
5463	850	1275	0	1
5466	850	1275	0	0
5469	850	1276	0	1
5472	850	1276	0	2
5475	850	1277	0	1
5478	849	1278	0	3
5481	849	1278	0	4
5484	849	1278	0	5
5487	850	1278	0	6
5490	850	1279	0	5
5493	850	1279	0	7
5496	850	1279	0	7
5499	850	1279	0	7
5502	850	1279	0	7
5505	850	1279	0	7
5508	850	1279	0	7
5511	851	1279	0	6
5514	851	1279	0	5
5517	851	1279	0	6
5520	851	1279	0	6
5523	851	1279	0	6
5526	851	1279	0	5
5529	851	1279	0	5
5532	851	1280	0	6
5535	851	1280	0	5
5538	851	1280	0	5
5541	851	1280	0	5
5544	851	1280	0	5
5547	852	1280	0	4
5550	851	1280	0	4
5553	851	1280	0	3
5556	851	1280	0	4
5559	851	1280	0	3
5562	851	1280	0	3
5565	852	1280	0	3
5568	852	1280	0	2
5571	852	1280	0	2
5574	852	1280	0	2
5577	852	1280	0	3
5580	852	1280	0	3
5583	852	1280	0	3
5586	852	1280	0	4
5589	852	1280	0	4
5592	852	1280	0	3
5595	852	1280	0	4
5598	852	1280	0	4
5601	852	1280	0	4
5604	852	1280	0	4
5607	852	1280	0	4
5610	853	1280	0	4
5613	852	1280	0	3
5616	852	1280	0	4
5619	852	1280	0	4
5622	852	1280	0	4
5625	852	1280	0	4
5628	852	1280	0	4
5631	852	1280	0	4
5634	853	1280	0	4
5637	853	1280	0	4
5640	853	1280	0	4
5643	853	1280	0	4
5646	853	1280	0	4
5649	853	1280	0	3
5652	853	1280	0	3
5655	853	1280	0	3
5658	853	1279	0	3
5661	854	1279	0	3
5664	855	1279	0	4
5667	855	1279	0	4
5670	856	1279	0	5
5673	858	1280	0	4
5676	859	1281	0	6
5679	859	1281	0	7
5682	860	1283	0	7
5685	862	1285	0	9
5688	861	1288	0	11
5691	860	1288	0	12
5694	860	1288	0	13
5697	860	1288	0	12
5700	860	1288	0	12
5703	860	1288	0	10
5706	860	1288	0	12
5709	860	1289	0	13
5712	862	1290	0	15
5715	862	1291	0	15
5718	862	1291	0	18
5721	863	1291	0	18
5724	862	1292	0	17
5727	861	1291	0	17
5730	861	1290	0	19
5733	861	1291	0	17
5736	860	1289	0	16
5739	860	1289	0	18
5742	859	1290	0	14
5745	858	1291	0	12
5748	859	1291	0	11
5751	859	1291	0	9
5754	859	1291	0	8
5757	859	1291	0	9
5760	859	1291	0	8
5763	859	1291	0	10
5766	859	1292	0	8
5769	858	1292	0	8
5772	859	1292	0	8
5775	859	1293	0	8
5778	859	1292	0	8
5781	859	1292	0	8
5784	859	1292	0	4
5787	859	1292	0	4
5790	859	1291	0	5
5793	859	1291	0	5
5796	859	1291	0	5
5799	859	1291	0	5
5802	859	1291	0	4
5805	859	1290	0	2
5808	860	1287	0	2
5811	859	1288	0	1
5814	859	1287	0	0
5817	859	1287	0	0
5820	859	1287	0	0
5823	859	1288	0	359
5826	859	1288	0	0
5829	859	1288	0	0
5832	859	1288	0	1
5835	859	1288	0	1
5838	859	1288	0	1
5841	859	1288	0	0
5844	859	1288	0	0
5847	859	1288	0	1
5850	860	1288	0	2
5853	860	1289	0	3
5856	860	1289	0	2
5859	860	1289	0	2
5862	860	1289	0	2
5865	860	1289	0	2
5868	860	1289	0	2
5871	860	1289	0	2
5874	860	1289	0	3
5877	860	1290	0	3
5880	860	1290	0	2
5883	859	1290	0	2
5886	859	1290	0	2
5889	859	1290	0	1
5892	859	1290	0	2
5895	859	1290	0	2
5898	859	1290	0	1
5901	859	1290	0	2
5904	859	1290	0	2
5907	859	1290	0	2
5910	859	1290	0	2
5913	859	1290	0	2
5916	860	1290	0	1
5919	859	1290	0	2
5922	859	1290	0	2
5925	860	1290	0	2
5928	860	1290	0	1
5931	860	1290	0	1
5934	860	1290	0	1
5937	860	1290	0	2
5940	860	1290	0	2
5943	859	1290	0	1
5946	859	1290	0	2
5949	859	1290	0	2
5952	859	1290	0	2
5955	859	1290	0	2
5958	859	1290	0	1
5961	859	1290	0	1
5964	860	1290	0	1
5967	860	1290	0	2
5970	860	1290	0	1
5973	859	1290	0	1
5976	860	1290	0	1
5979	860	1290	0	2
5982	860	1290	0	2
5985	859	1290	0	2
5988	859	1290	0	2
5991	859	1290	0	1
5994	860	1290	0	2
5997	860	1290	0	1
6000	860	1290	0	1
6003	859	1290	0	1
6006	860	1290	0	1
6009	860	1290	0	2
6012	859	1290	0	2
6015	860	1290	0	1
6018	859	1290	0	1
6021	860	1290	0	2
6024	859	1290	0	2
6027	859	1290	0	1
6030	860	1290	0	1
[truncated: 987 more rows]
