# Supplementary material for: Markerless tracking of an entire honey bee colony
Source: Nat Commun. 2021 Mar 19;12:1733. doi: 10.1038/s41467-021-21769-1 (PMC7979864; doi:10.1038/s41467-021-21769-1)
Supplement: Supplementary file 4 — Description of Additional Supplementary Files [file 41467_2021_21769_MOESM4_ESM.zip › raw_source/fig_5_sup_fig_21_22/S1_trajectories/000906.txt]

0	469	297	0	346
3	469	297	0	348
6	469	297	0	349
9	469	297	0	349
12	469	297	0	348
15	469	297	0	349
18	469	297	0	349
21	469	297	0	349
24	469	297	0	348
27	469	297	0	348
30	469	297	0	349
33	469	297	0	349
36	469	297	0	348
39	469	297	0	349
42	469	297	0	348
45	469	297	0	348
48	469	297	0	348
51	469	297	0	349
54	469	297	0	347
57	469	297	0	348
60	469	297	0	348
63	469	297	0	348
66	469	297	0	348
69	469	297	0	348
72	469	297	0	347
75	469	297	0	348
78	469	297	0	348
81	469	297	0	348
84	469	297	0	348
87	469	297	0	348
90	469	297	0	348
93	469	297	0	348
96	469	297	0	348
99	469	297	0	348
102	469	297	0	348
105	469	297	0	348
108	469	297	0	348
111	469	297	0	348
114	469	297	0	348
117	469	297	0	348
120	469	297	0	347
123	469	297	0	347
126	469	297	0	347
129	469	297	0	347
132	469	297	0	347
135	469	297	0	347
138	469	297	0	348
141	469	297	0	347
144	469	297	0	347
147	469	297	0	347
150	469	297	0	347
153	469	297	0	347
156	469	297	0	347
159	469	297	0	347
162	469	297	0	347
165	469	297	0	347
168	469	297	0	346
171	469	297	0	347
174	468	297	0	348
177	469	297	0	346
180	469	297	0	347
183	469	297	0	347
186	468	297	0	347
189	469	297	0	347
192	469	297	0	347
195	468	297	0	347
198	469	297	0	347
201	469	297	0	347
204	468	297	0	347
207	468	297	0	347
210	469	297	0	347
213	468	297	0	348
216	468	297	0	348
219	469	297	0	347
222	468	297	0	347
225	469	297	0	347
228	469	297	0	346
231	469	297	0	347
234	468	297	0	346
237	468	297	0	347
240	468	297	0	347
243	469	297	0	346
246	469	297	0	346
249	468	297	0	347
252	468	297	0	346
255	469	297	0	346
258	469	297	0	347
261	469	297	0	346
264	469	297	0	347
267	468	297	0	347
270	469	297	0	347
273	469	297	0	347
276	469	297	0	346
279	469	297	0	346
282	469	297	0	346
285	468	297	0	347
288	468	297	0	346
291	468	297	0	347
294	469	297	0	346
297	469	297	0	346
300	469	297	0	346
303	469	297	0	347
306	468	297	0	346
309	469	297	0	346
312	469	297	0	346
315	469	297	0	346
318	469	297	0	346
321	469	297	0	347
324	469	297	0	346
327	468	297	0	346
330	469	297	0	346
333	469	297	0	345
336	468	297	0	347
339	469	297	0	347
342	469	297	0	346
345	469	297	0	346
348	469	297	0	346
351	469	297	0	346
354	469	297	0	346
357	468	297	0	347
360	469	297	0	346
363	469	297	0	346
366	468	297	0	346
369	469	297	0	347
372	468	297	0	347
375	469	297	0	346
378	469	297	0	346
381	469	297	0	346
384	469	297	0	346
387	469	297	0	346
390	469	297	0	346
393	469	297	0	345
396	469	297	0	346
399	469	297	0	346
402	469	297	0	345
405	469	297	0	346
408	469	297	0	346
411	469	297	0	346
414	469	297	0	345
417	468	297	0	347
420	469	297	0	346
423	469	297	0	346
426	469	297	0	346
429	469	297	0	346
432	469	297	0	346
435	469	297	0	346
438	469	297	0	345
441	469	297	0	346
444	469	297	0	346
447	469	297	0	346
450	469	297	0	346
453	469	297	0	347
456	469	297	0	346
459	469	297	0	346
462	469	297	0	346
465	469	297	0	346
468	469	297	0	346
471	469	297	0	347
474	469	297	0	346
477	469	297	0	346
480	469	297	0	346
483	469	297	0	347
486	469	297	0	347
489	469	297	0	347
492	469	297	0	347
495	469	297	0	347
498	469	297	0	348
501	469	297	0	347
504	469	297	0	348
507	469	297	0	348
510	469	297	0	348
513	469	297	0	348
516	469	297	0	348
519	469	297	0	347
522	469	297	0	349
525	469	297	0	349
528	469	297	0	349
531	469	297	0	349
534	469	297	0	349
537	469	297	0	349
540	469	297	0	348
543	469	297	0	349
546	469	297	0	349
549	469	297	0	348
552	469	297	0	348
555	468	296	0	351
558	468	296	0	351
561	468	296	0	351
564	469	296	0	348
567	468	296	0	350
570	468	296	0	351
573	468	296	0	352
576	468	296	0	351
579	468	296	0	350
582	469	296	0	353
585	469	296	0	353
588	469	296	0	353
591	470	296	0	352
594	469	296	0	351
597	469	296	0	352
600	469	296	0	353
603	469	296	0	352
606	469	296	0	351
609	469	296	0	351
612	469	296	0	352
615	469	296	0	350
618	469	296	0	351
621	469	296	0	352
624	469	296	0	352
627	469	296	0	351
630	469	296	0	351
633	469	296	0	352
636	470	296	0	350
639	469	296	0	352
642	470	296	0	352
645	469	296	0	351
648	470	296	0	349
651	470	296	0	350
654	470	296	0	349
657	470	296	0	351
660	470	297	0	350
663	470	297	0	350
666	470	297	0	349
669	470	297	0	349
672	470	297	0	349
675	470	297	0	350
678	470	297	0	350
681	470	297	0	350
684	470	297	0	350
687	471	297	0	350
690	470	297	0	349
693	470	297	0	349
696	470	297	0	350
699	470	297	0	350
702	470	297	0	350
705	470	297	0	350
708	470	297	0	350
711	470	297	0	350
714	470	297	0	349
717	470	297	0	350
720	470	297	0	350
723	470	297	0	350
726	470	297	0	350
729	470	297	0	350
732	470	297	0	350
735	470	297	0	350
738	470	297	0	349
741	470	297	0	350
744	470	297	0	350
747	470	297	0	350
750	470	297	0	348
753	470	297	0	348
756	470	297	0	349
759	470	297	0	349
762	470	297	0	349
765	470	297	0	349
768	470	297	0	349
771	470	297	0	349
774	470	297	0	349
777	470	297	0	349
780	470	297	0	349
783	470	297	0	348
786	470	297	0	349
789	470	297	0	350
792	470	297	0	349
795	470	297	0	349
798	470	297	0	349
801	470	297	0	349
804	470	297	0	349
807	470	297	0	349
810	470	297	0	348
813	470	297	0	348
816	470	297	0	349
819	470	297	0	348
822	470	297	0	348
825	470	297	0	348
828	470	297	0	348
831	470	297	0	348
834	470	297	0	349
837	470	297	0	348
840	470	297	0	349
843	470	297	0	349
846	470	297	0	350
849	470	297	0	350
852	470	297	0	350
855	470	297	0	350
858	470	297	0	350
861	470	297	0	351
864	470	297	0	351
867	470	297	0	350
870	470	297	0	350
873	470	297	0	350
876	470	297	0	350
879	470	297	0	350
882	470	297	0	350
885	470	297	0	349
888	470	297	0	350
891	470	297	0	350
894	470	297	0	350
897	470	297	0	349
900	470	297	0	349
903	470	297	0	350
906	470	297	0	349
909	470	297	0	350
912	470	297	0	350
915	470	297	0	350
918	470	297	0	349
921	470	297	0	350
924	470	297	0	350
927	470	297	0	350
930	470	297	0	350
933	470	297	0	350
936	470	297	0	350
939	470	297	0	350
942	470	297	0	350
945	470	297	0	350
948	470	297	0	350
951	470	297	0	351
954	470	297	0	351
957	470	297	0	351
960	470	297	0	350
963	470	297	0	350
966	470	297	0	350
969	470	297	0	349
972	470	297	0	350
975	470	297	0	349
978	470	297	0	349
981	470	297	0	349
984	470	297	0	349
987	470	296	0	349
990	470	297	0	349
993	470	297	0	349
996	470	296	0	351
999	470	297	0	351
1002	470	297	0	351
1005	470	297	0	352
1008	470	297	0	353
1011	470	297	0	353
1014	471	297	0	352
1017	471	297	0	353
1020	471	297	0	352
1023	471	297	0	353
1026	471	297	0	353
1029	471	297	0	353
1032	471	297	0	354
1035	471	297	0	354
1038	471	297	0	353
1041	471	297	0	354
1044	471	297	0	354
1047	471	297	0	354
1050	471	297	0	354
1053	471	296	0	354
1056	471	297	0	354
1059	471	297	0	354
1062	471	297	0	354
1065	470	297	0	353
1068	470	297	0	354
1071	470	297	0	353
1074	470	298	0	353
1077	470	298	0	353
1080	470	298	0	352
1083	470	298	0	353
1086	470	298	0	354
1089	470	298	0	353
1092	470	298	0	351
1095	471	297	0	351
1098	471	297	0	351
1101	471	297	0	351
1104	471	297	0	351
1107	471	297	0	351
1110	470	297	0	350
1113	471	297	0	351
1116	471	297	0	351
1119	470	297	0	351
1122	470	297	0	351
1125	470	297	0	351
1128	471	297	0	351
1131	470	297	0	352
1134	471	297	0	351
1137	471	297	0	353
1140	470	297	0	353
1143	470	297	0	353
1146	470	297	0	352
1149	470	297	0	351
1152	470	297	0	352
1155	470	297	0	350
1158	470	297	0	353
1161	470	297	0	353
1164	470	297	0	353
1167	470	297	0	352
1170	470	297	0	353
1173	470	297	0	353
1176	470	298	0	353
1179	470	298	0	352
1182	470	297	0	353
1185	470	297	0	352
1188	470	297	0	352
1191	470	297	0	352
1194	470	297	0	353
1197	470	297	0	352
1200	470	297	0	351
1203	470	297	0	350
1206	470	297	0	352
1209	470	297	0	354
1212	470	297	0	353
1215	470	297	0	353
1218	470	297	0	352
1221	470	297	0	353
1224	470	297	0	352
1227	470	297	0	350
1230	470	297	0	351
1233	470	297	0	350
1236	470	297	0	351
1239	470	297	0	351
1242	470	297	0	351
1245	470	297	0	351
1248	470	297	0	351
1251	470	297	0	351
1254	470	297	0	352
1257	470	297	0	351
1260	470	297	0	351
1263	470	297	0	351
1266	470	297	0	351
1269	470	297	0	351
1272	470	297	0	352
1275	470	297	0	351
1278	470	297	0	351
1281	470	297	0	351
1284	470	297	0	351
1287	470	297	0	351
1290	470	297	0	351
1293	470	297	0	352
1296	470	297	0	352
1299	470	297	0	352
1302	470	297	0	352
1305	470	297	0	351
1308	470	297	0	352
1311	471	297	0	352
1314	470	297	0	352
1317	470	297	0	351
1320	470	297	0	351
1323	470	297	0	351
1326	471	297	0	351
1329	470	297	0	351
1332	470	297	0	352
1335	470	297	0	352
1338	470	298	0	355
1341	470	298	0	353
1344	470	298	0	354
1347	470	298	0	354
1350	470	298	0	354
1353	471	298	0	354
1356	471	298	0	354
1359	470	299	0	354
1362	470	299	0	354
1365	470	299	0	354
1368	470	298	0	353
1371	470	298	0	351
1374	470	298	0	352
1377	470	298	0	354
1380	470	298	0	353
1383	470	298	0	353
1386	470	298	0	354
1389	470	298	0	353
1392	470	298	0	353
1395	470	298	0	352
1398	470	298	0	353
1401	470	298	0	352
1404	470	298	0	349
1407	469	298	0	350
1410	469	298	0	350
1413	469	298	0	350
1416	470	298	0	350
1419	470	298	0	351
1422	470	298	0	353
1425	470	298	0	352
1428	470	298	0	351
1431	470	298	0	351
1434	470	298	0	351
1437	470	298	0	351
1440	470	298	0	350
1443	470	298	0	350
1446	470	298	0	353
1449	470	298	0	348
1452	470	298	0	350
1455	470	298	0	351
1458	470	298	0	351
1461	470	298	0	351
1464	470	298	0	351
1467	470	298	0	351
1470	470	298	0	352
1473	470	298	0	352
1476	470	298	0	353
1479	470	298	0	354
1482	470	298	0	353
1485	470	298	0	353
1488	470	298	0	353
1491	470	298	0	352
1494	470	298	0	352
1497	470	298	0	351
1500	470	298	0	352
1503	469	298	0	351
1506	470	298	0	352
1509	470	298	0	351
1512	470	298	0	352
1515	470	298	0	352
1518	470	298	0	352
1521	470	298	0	353
1524	470	298	0	353
1527	470	298	0	352
1530	470	298	0	352
1533	470	297	0	352
1536	470	298	0	353
1539	470	297	0	352
1542	470	297	0	352
1545	470	297	0	352
1548	470	298	0	351
1551	470	298	0	349
1554	470	298	0	349
1557	470	298	0	349
1560	469	298	0	350
1563	469	298	0	349
1566	470	298	0	348
1569	469	298	0	351
1572	470	299	0	347
1575	469	299	0	347
1578	469	299	0	347
1581	470	299	0	347
1584	470	299	0	347
1587	470	299	0	348
1590	470	298	0	347
1593	469	298	0	347
1596	469	298	0	350
1599	469	298	0	352
1602	469	298	0	350
1605	469	298	0	350
1608	469	298	0	350
1611	470	298	0	348
1614	470	298	0	350
1617	470	298	0	349
1620	470	298	0	349
1623	470	298	0	350
1626	470	298	0	350
1629	470	298	0	350
1632	469	298	0	350
1635	469	298	0	350
1638	469	298	0	352
1641	469	298	0	352
1644	470	298	0	351
1647	469	297	0	352
1650	469	298	0	352
1653	469	298	0	347
1656	470	298	0	348
1659	470	298	0	349
1662	469	298	0	348
1665	469	299	0	348
1668	469	298	0	347
1671	469	299	0	346
1674	469	300	0	342
1677	470	301	0	344
1680	469	300	0	345
1683	469	300	0	343
1686	468	300	0	344
1689	468	300	0	343
1692	468	300	0	344
1695	467	301	0	346
1698	467	301	0	346
1701	467	301	0	345
1704	467	301	0	346
1707	467	301	0	345
1710	466	302	0	344
1713	468	301	0	345
1716	467	302	0	345
1719	466	301	0	341
1722	466	302	0	343
1725	465	302	0	343
1728	465	302	0	344
1731	465	302	0	345
1734	467	301	0	346
1737	467	301	0	345
1740	467	301	0	343
1743	467	300	0	342
1746	467	299	0	342
1749	467	300	0	343
1752	467	301	0	340
1755	466	301	0	342
1758	466	302	0	343
1761	466	302	0	343
1764	466	302	0	345
1767	466	303	0	344
1770	466	304	0	342
1773	466	303	0	345
1776	466	303	0	346
1779	466	303	0	347
1782	465	304	0	348
1785	465	304	0	347
1788	465	304	0	346
1791	465	303	0	346
1794	466	303	0	346
1797	465	303	0	346
1800	466	303	0	349
1803	466	303	0	349
1806	466	303	0	349
1809	466	303	0	347
1812	466	304	0	344
1815	466	306	0	335
1818	466	306	0	335
1821	466	305	0	336
1824	465	305	0	336
1827	466	305	0	334
1830	465	305	0	334
1833	465	305	0	336
1836	465	305	0	338
1839	465	305	0	336
1842	466	305	0	336
1845	466	305	0	335
1848	466	305	0	336
1851	465	305	0	335
1854	465	306	0	334
1857	465	306	0	333
1860	465	306	0	333
1863	465	306	0	335
1866	464	306	0	334
1869	464	304	0	336
1872	462	302	0	334
1875	458	303	0	343
1878	456	303	0	346
1881	456	303	0	350
1884	455	303	0	342
1887	456	304	0	336
1890	458	305	0	337
1893	459	305	0	338
1896	458	306	0	333
1899	458	306	0	333
1902	459	306	0	330
1905	458	306	0	330
1908	458	306	0	330
1911	457	305	0	332
1914	457	305	0	335
1917	456	306	0	328
1920	456	306	0	326
1923	456	305	0	329
1926	456	305	0	331
1929	454	305	0	331
1932	453	305	0	332
1935	452	307	0	328
1938	452	307	0	328
1941	452	307	0	328
1944	452	307	0	330
1947	451	307	0	329
1950	451	306	0	328
1953	451	306	0	328
1956	451	306	0	329
1959	451	305	0	330
1962	451	305	0	332
1965	451	304	0	339
1968	450	305	0	333
1971	449	306	0	328
1974	449	305	0	326
1977	451	304	0	331
1980	452	304	0	335
1983	452	303	0	342
1986	452	303	0	345
1989	453	303	0	346
1992	453	303	0	349
1995	454	303	0	349
1998	453	303	0	350
2001	453	303	0	350
2004	453	303	0	348
2007	452	303	0	344
2010	452	305	0	340
2013	453	306	0	336
2016	454	306	0	334
2019	454	307	0	332
2022	455	307	0	333
2025	454	308	0	328
2028	455	308	0	327
2031	455	309	0	327
2034	455	309	0	325
2037	455	309	0	325
2040	455	309	0	327
2043	455	309	0	328
2046	456	309	0	328
2049	456	309	0	327
2052	456	310	0	327
2055	456	310	0	331
2058	457	310	0	331
2061	457	310	0	334
2064	458	310	0	335
2067	458	310	0	340
2082	459	311	0	336
2085	458	312	0	333
2088	458	311	0	333
2091	458	311	0	333
2094	458	311	0	332
2097	457	310	0	333
2100	457	309	0	332
2103	458	310	0	334
2106	458	309	0	334
2109	458	309	0	333
2112	458	309	0	333
2115	458	309	0	331
2118	458	309	0	331
2121	458	309	0	332
2124	457	308	0	331
2127	457	309	0	330
2130	457	309	0	332
2133	458	309	0	331
2136	459	309	0	331
2139	459	309	0	328
2142	459	309	0	326
2145	459	309	0	328
2148	458	310	0	331
2151	458	310	0	333
2154	457	310	0	333
2157	458	310	0	332
2160	459	310	0	331
2163	459	310	0	330
2166	459	311	0	329
2169	458	311	0	328
2172	459	310	0	330
2175	459	310	0	333
2178	459	310	0	333
2181	459	310	0	332
2184	459	309	0	331
2187	459	309	0	331
2190	458	309	0	330
2193	458	310	0	329
2196	459	310	0	333
2199	458	310	0	333
2202	459	311	0	330
2205	459	311	0	328
2208	459	311	0	327
2211	459	311	0	325
2214	458	310	0	323
2217	459	310	0	321
2220	459	310	0	321
2223	458	310	0	323
2226	458	309	0	325
2229	458	309	0	325
2232	459	309	0	322
2235	463	306	0	327
2238	461	306	0	328
2241	461	306	0	327
2244	460	306	0	326
2247	460	306	0	327
2250	460	307	0	331
2253	460	306	0	329
2256	461	307	0	330
2259	461	307	0	329
2262	461	307	0	329
2265	461	307	0	328
2268	461	307	0	328
2271	461	307	0	329
2274	461	307	0	329
2277	461	307	0	328
2280	461	307	0	327
2283	461	306	0	327
2286	461	306	0	327
2289	461	307	0	327
2292	461	307	0	326
2295	461	307	0	326
2298	461	307	0	326
2301	461	306	0	326
2304	462	306	0	326
2307	462	306	0	326
2310	461	306	0	327
2313	463	307	0	327
2316	462	306	0	326
2319	463	307	0	328
2322	463	307	0	329
2325	463	307	0	329
2328	463	307	0	330
2331	463	307	0	331
2334	463	307	0	331
2337	463	307	0	330
2340	463	307	0	331
2343	463	307	0	330
2346	463	307	0	330
2349	462	307	0	329
2352	462	307	0	329
2355	462	307	0	328
2358	462	307	0	328
2361	462	307	0	328
2364	463	307	0	328
2367	463	307	0	328
2370	463	307	0	328
2373	463	307	0	328
2376	463	307	0	328
2379	463	307	0	328
2382	463	307	0	329
2385	463	307	0	329
2388	463	307	0	329
2391	463	307	0	330
2394	463	307	0	329
2397	463	307	0	330
2400	463	307	0	331
2403	463	307	0	332
2406	463	307	0	332
2409	463	307	0	330
2412	463	307	0	331
2415	463	307	0	330
2418	463	307	0	331
2421	463	307	0	330
2424	463	307	0	330
2427	463	307	0	330
2430	463	307	0	331
2433	463	307	0	330
2436	463	307	0	331
2439	463	307	0	331
2442	463	307	0	331
2445	463	307	0	330
2448	463	307	0	330
2451	463	307	0	330
2454	463	307	0	331
2457	463	307	0	330
2460	463	307	0	330
2463	463	307	0	330
2466	463	307	0	330
2469	463	307	0	331
2472	463	307	0	331
2475	463	307	0	330
2478	463	307	0	331
2481	463	307	0	331
2484	463	307	0	331
2487	463	307	0	331
2490	463	307	0	331
2493	463	307	0	330
2496	463	307	0	331
2499	463	307	0	330
2502	463	307	0	330
2505	463	307	0	331
2508	463	307	0	331
2511	463	307	0	331
2514	463	307	0	331
2517	463	307	0	331
2520	463	307	0	331
2523	463	307	0	331
2526	463	307	0	331
2529	463	307	0	331
2532	463	306	0	331
2535	463	307	0	331
2538	463	307	0	331
2541	463	307	0	331
2544	463	307	0	331
2547	463	306	0	330
2550	463	307	0	331
2553	463	307	0	331
2556	463	307	0	331
2559	463	306	0	330
2562	463	307	0	331
2565	463	307	0	330
2568	463	306	0	331
2571	463	307	0	331
2574	463	306	0	330
2577	463	307	0	331
2580	463	307	0	331
2583	463	307	0	332
2586	463	307	0	332
2589	463	306	0	330
2592	463	307	0	331
2595	463	307	0	330
2598	463	307	0	330
2601	463	307	0	330
2604	463	307	0	331
2607	463	307	0	331
2610	463	307	0	331
2613	463	307	0	331
2616	463	306	0	331
2619	463	306	0	330
2622	463	307	0	332
2625	463	307	0	331
2628	463	307	0	332
2631	463	307	0	332
2634	463	307	0	330
2637	463	306	0	331
2640	463	307	0	331
2643	463	306	0	330
2646	463	307	0	331
2649	463	307	0	331
2652	463	306	0	331
2655	463	307	0	330
2658	463	306	0	330
2661	463	307	0	330
2664	463	307	0	329
2667	463	306	0	330
2670	463	307	0	330
2673	463	307	0	330
2676	463	307	0	330
2679	463	306	0	330
2682	463	307	0	330
2685	463	307	0	330
2688	463	307	0	330
2691	463	306	0	330
2694	463	307	0	330
2697	463	307	0	329
2700	463	306	0	329
2703	463	307	0	330
2706	463	307	0	330
2709	463	306	0	330
2712	463	306	0	330
2715	463	307	0	330
2718	463	306	0	330
2721	463	306	0	330
2724	463	306	0	329
2727	463	306	0	329
2730	463	306	0	330
2733	463	307	0	329
2736	463	306	0	330
2739	463	306	0	330
2742	463	306	0	329
2745	463	307	0	330
2748	463	307	0	329
2751	463	306	0	329
2754	463	306	0	329
2757	463	307	0	330
2760	463	307	0	329
2763	463	307	0	329
2766	463	307	0	329
2769	463	307	0	329
2772	463	306	0	329
2775	463	307	0	329
2778	463	306	0	329
2781	463	307	0	329
2784	463	307	0	330
2787	463	307	0	330
2790	463	307	0	330
2793	463	307	0	330
2796	463	307	0	330
2799	463	307	0	331
2802	463	307	0	331
2805	463	307	0	332
2808	463	307	0	331
2811	463	307	0	330
2814	463	307	0	330
2817	463	307	0	331
2820	463	306	0	330
2823	463	306	0	329
2826	463	306	0	329
2829	463	306	0	329
2832	463	306	0	329
2835	463	307	0	330
2838	463	306	0	329
2841	463	307	0	329
2844	463	307	0	329
2847	463	306	0	329
2850	463	306	0	329
2853	463	306	0	329
2856	463	306	0	329
2859	463	306	0	329
2862	463	307	0	329
2865	463	306	0	331
2868	463	306	0	330
2871	463	307	0	330
2874	463	306	0	330
2877	463	306	0	329
2880	463	307	0	329
2883	463	307	0	329
2886	463	307	0	329
2889	463	305	0	332
2892	463	305	0	333
2895	463	305	0	334
2898	463	306	0	333
2901	463	306	0	334
2904	463	306	0	334
2907	463	306	0	334
2910	463	306	0	334
2913	463	306	0	333
2916	463	306	0	334
2919	463	306	0	333
2922	463	306	0	333
2925	463	306	0	333
2928	463	306	0	333
2931	463	306	0	333
2934	463	306	0	332
2937	463	306	0	332
2940	463	306	0	332
2943	463	306	0	333
2946	463	306	0	332
2949	463	306	0	333
2952	463	306	0	332
2955	463	306	0	332
2958	463	306	0	331
2961	463	306	0	332
2964	463	306	0	332
2967	463	306	0	331
2970	463	306	0	330
2973	463	306	0	329
2976	463	306	0	330
2979	463	306	0	331
2982	463	306	0	331
2985	463	306	0	330
2988	463	306	0	331
2991	463	306	0	331
2994	463	306	0	331
2997	463	306	0	331
3000	463	306	0	331
3003	463	306	0	330
3006	463	306	0	330
3009	464	306	0	331
3012	463	307	0	333
3015	463	307	0	332
3018	463	307	0	332
3021	463	307	0	332
3024	463	307	0	332
3027	463	307	0	332
3030	464	307	0	332
3033	464	307	0	332
3036	464	307	0	332
3039	464	307	0	332
3042	464	307	0	331
3045	464	307	0	332
3048	464	307	0	332
3051	464	307	0	332
3054	464	307	0	332
3057	464	307	0	332
3060	464	308	0	333
3063	464	308	0	332
3066	465	309	0	333
3069	465	309	0	332
3072	465	310	0	335
3075	466	310	0	337
3078	466	311	0	334
3081	467	311	0	332
3084	467	311	0	332
3087	467	311	0	332
3090	467	311	0	332
3093	467	311	0	333
3096	467	311	0	334
3099	467	311	0	333
3102	467	311	0	333
3105	467	311	0	333
3108	467	311	0	333
3111	467	311	0	333
3114	467	311	0	334
3117	467	311	0	332
3120	467	311	0	332
3123	467	311	0	332
3126	467	311	0	333
3129	467	311	0	332
3132	467	311	0	333
3135	466	311	0	334
3138	466	311	0	335
3141	466	311	0	335
3144	467	310	0	334
3147	467	310	0	334
3150	467	311	0	335
3153	467	311	0	334
3156	467	311	0	335
3159	467	311	0	334
3162	467	311	0	334
3165	467	311	0	333
3168	467	311	0	333
3171	466	311	0	334
3174	467	311	0	334
3177	466	311	0	334
3180	467	311	0	334
3183	467	311	0	333
3186	467	311	0	333
3189	467	311	0	333
3192	467	311	0	333
3195	467	311	0	333
3198	467	311	0	333
3201	466	311	0	333
3204	467	311	0	333
3207	467	311	0	333
3210	467	311	0	335
3213	467	311	0	334
3216	467	311	0	337
3219	467	311	0	336
3222	467	311	0	335
3225	467	311	0	335
3228	467	311	0	334
3231	466	311	0	334
3234	466	311	0	334
3237	466	311	0	334
3240	466	311	0	334
3243	466	311	0	335
3246	466	311	0	335
3249	466	311	0	335
3252	466	311	0	334
3255	466	311	0	334
3258	467	311	0	334
3261	467	310	0	335
3264	466	311	0	334
3267	466	311	0	334
3270	466	311	0	334
3273	466	311	0	334
3276	466	310	0	334
3279	466	310	0	334
3282	466	310	0	334
3285	466	311	0	334
3288	466	310	0	334
3291	466	310	0	334
3294	466	310	0	334
3297	466	310	0	334
3300	466	311	0	334
3303	466	310	0	334
3306	466	310	0	334
3309	466	311	0	334
3312	466	310	0	335
3315	466	310	0	334
3318	466	310	0	334
3321	466	310	0	334
3324	466	310	0	334
3327	466	311	0	334
3330	466	310	0	334
3333	466	311	0	335
3336	466	310	0	334
3339	466	310	0	334
3342	466	310	0	334
3345	466	310	0	334
3348	466	310	0	335
3351	466	310	0	334
3354	466	310	0	334
3357	466	310	0	334
3360	466	310	0	334
3363	466	310	0	334
3366	466	310	0	334
3369	466	310	0	334
3372	466	310	0	334
3375	466	310	0	334
3378	466	310	0	334
3381	466	310	0	334
3384	466	310	0	335
3387	466	310	0	335
3390	466	310	0	334
3393	466	310	0	336
3396	466	310	0	335
3399	466	310	0	334
3402	466	310	0	334
3405	466	310	0	335
3408	466	310	0	334
3411	466	310	0	335
3414	466	310	0	335
3417	466	310	0	335
3420	466	310	0	335
3423	466	310	0	334
3426	466	310	0	335
3429	466	310	0	335
3432	466	310	0	335
3435	466	310	0	335
3438	466	310	0	335
3441	466	310	0	336
3444	466	310	0	335
3447	466	310	0	335
3450	466	310	0	335
3453	466	310	0	335
3456	466	310	0	335
3459	466	310	0	335
3462	466	311	0	336
3465	466	310	0	335
3468	466	310	0	335
3471	466	310	0	335
3474	466	310	0	334
3477	466	310	0	335
3480	466	310	0	335
3483	466	311	0	335
3486	466	311	0	335
3489	466	311	0	335
3492	466	310	0	336
3495	466	310	0	335
3498	466	310	0	335
3501	466	310	0	335
3504	466	310	0	335
3507	466	310	0	335
3510	467	310	0	338
3513	467	310	0	338
3516	467	310	0	339
3519	467	310	0	340
3522	467	311	0	338
3525	467	311	0	336
3528	466	311	0	335
3531	466	311	0	335
3534	466	311	0	335
3537	467	311	0	336
3540	467	311	0	336
3543	466	311	0	335
3546	466	311	0	333
3549	466	311	0	333
3552	466	311	0	332
3555	466	311	0	333
3558	466	311	0	333
3561	466	311	0	331
3564	465	311	0	330
3567	465	311	0	331
3570	465	311	0	333
3573	465	311	0	332
3576	465	311	0	333
3579	465	311	0	333
3582	465	311	0	333
3585	465	311	0	334
3588	465	311	0	334
3591	465	311	0	333
3594	465	311	0	332
3597	465	311	0	333
3600	465	311	0	332
3603	465	311	0	333
3606	466	311	0	334
3609	465	311	0	334
3612	465	311	0	334
3615	465	311	0	334
3618	465	311	0	334
3621	465	311	0	334
3624	465	311	0	334
3627	465	310	0	339
3630	466	310	0	340
3633	465	310	0	338
3636	466	310	0	339
3639	466	310	0	338
3642	465	310	0	337
3645	466	310	0	338
3648	466	310	0	339
3651	466	310	0	338
3654	466	310	0	337
3657	466	310	0	338
3660	466	310	0	339
3663	466	310	0	338
3666	466	310	0	338
3669	466	310	0	338
3672	466	310	0	338
3675	466	310	0	338
3678	466	310	0	339
3681	466	310	0	338
3684	466	310	0	338
3687	465	310	0	338
3690	465	310	0	338
3693	465	310	0	337
3696	465	310	0	337
3699	465	310	0	337
3702	465	310	0	336
3705	466	310	0	337
3708	465	310	0	336
3711	465	310	0	337
3714	465	310	0	336
3717	465	310	0	336
3720	465	310	0	336
3723	465	310	0	337
3726	465	310	0	337
3729	465	310	0	336
3732	465	310	0	336
3735	465	310	0	335
3738	465	310	0	336
3741	465	310	0	336
3744	465	310	0	336
3747	465	310	0	336
3750	465	310	0	336
3753	465	310	0	336
3756	465	310	0	336
3759	465	310	0	336
3762	465	310	0	336
3765	465	310	0	336
3768	465	310	0	337
3771	466	310	0	336
3774	465	310	0	336
3777	465	310	0	335
3780	465	310	0	336
3783	465	310	0	336
3786	465	310	0	336
3789	465	310	0	336
3792	465	310	0	336
3795	465	310	0	336
3798	465	310	0	336
3801	465	310	0	336
3804	465	310	0	336
3807	465	310	0	336
3810	465	310	0	336
3813	465	310	0	335
3816	465	310	0	336
3819	465	310	0	335
3822	465	310	0	335
3825	465	310	0	335
3828	465	310	0	335
3831	465	310	0	336
3834	465	310	0	335
3837	465	310	0	336
3840	465	310	0	336
3843	465	310	0	336
3846	465	310	0	336
3849	465	310	0	335
3852	465	310	0	337
3855	466	310	0	338
3858	465	310	0	336
3861	465	310	0	337
3864	466	310	0	337
3867	466	310	0	336
3870	464	315	0	337
3873	464	316	0	336
3876	464	316	0	337
3879	464	315	0	336
3882	465	316	0	343
3885	463	316	0	340
3888	463	315	0	335
3891	462	313	0	334
3894	462	312	0	336
3897	463	312	0	335
3900	464	312	0	340
3903	464	312	0	341
3906	464	312	0	341
3909	464	312	0	341
3912	464	312	0	342
3915	464	312	0	343
3918	464	311	0	341
3921	464	311	0	340
3924	465	311	0	339
3927	464	311	0	340
3930	465	311	0	340
3933	465	311	0	340
3936	465	311	0	339
3939	465	311	0	339
3942	465	311	0	339
3945	465	311	0	340
3948	464	311	0	340
3951	464	311	0	340
3954	465	311	0	339
3957	464	311	0	338
3960	464	311	0	338
3963	465	311	0	340
3966	465	311	0	339
3969	465	311	0	339
3972	464	311	0	339
3975	465	311	0	339
3978	465	311	0	338
3981	465	311	0	339
3984	465	311	0	338
3987	464	311	0	338
3990	465	311	0	339
3993	465	311	0	338
3996	465	311	0	338
3999	465	311	0	338
4002	465	311	0	338
4005	465	311	0	338
4008	465	311	0	338
4011	465	311	0	338
4014	465	311	0	338
4017	465	311	0	339
4020	465	311	0	338
4023	465	311	0	339
4026	465	311	0	339
4029	465	311	0	339
4032	465	311	0	336
4035	465	311	0	340
4038	465	311	0	340
4041	465	311	0	340
4044	465	311	0	339
4047	465	311	0	340
4050	465	311	0	340
4053	465	311	0	340
4056	465	311	0	338
4059	465	311	0	339
4062	465	311	0	338
4065	465	311	0	339
4068	465	311	0	337
4071	465	311	0	336
4074	465	311	0	337
4077	465	311	0	337
4080	465	311	0	338
4083	465	311	0	337
4086	465	311	0	337
4089	465	311	0	337
4092	465	311	0	337
4095	465	311	0	337
4098	465	311	0	337
4101	465	311	0	337
4104	465	311	0	337
4107	465	311	0	336
4110	465	311	0	337
4113	465	311	0	337
4116	465	311	0	337
4119	465	311	0	338
4122	465	311	0	337
4125	465	311	0	338
4128	465	311	0	337
4131	465	311	0	336
4134	465	311	0	337
4137	465	311	0	338
4140	465	311	0	338
4143	465	311	0	338
4146	465	311	0	338
4149	465	311	0	338
4152	465	311	0	337
4155	465	311	0	338
4158	465	311	0	339
4161	465	311	0	339
4164	465	311	0	339
4167	465	311	0	340
4170	465	311	0	339
4173	465	311	0	340
4176	465	311	0	340
4179	465	311	0	340
4182	465	311	0	339
4185	465	311	0	339
4188	465	311	0	339
4191	465	311	0	339
4194	465	311	0	340
4197	465	311	0	339
4200	465	311	0	339
4203	465	311	0	339
4206	465	311	0	339
4209	465	311	0	338
4212	465	311	0	339
4215	465	311	0	339
4218	465	312	0	339
4221	465	312	0	338
4224	465	312	0	338
4227	465	312	0	338
4230	465	312	0	338
4233	465	312	0	337
4236	465	312	0	337
4239	465	312	0	336
4242	465	312	0	337
4245	465	312	0	337
4248	465	312	0	336
4251	465	312	0	337
4254	465	312	0	337
4257	465	312	0	337
4260	465	312	0	337
4263	465	312	0	337
4266	465	312	0	337
4269	465	312	0	337
4272	465	312	0	337
4275	465	312	0	337
4278	465	312	0	336
4281	465	312	0	336
4284	465	312	0	336
4287	465	312	0	337
4290	465	312	0	337
4293	465	312	0	337
4296	465	312	0	337
4299	465	311	0	338
4302	465	312	0	337
4305	465	312	0	339
4308	465	312	0	339
4311	465	312	0	337
4314	465	312	0	339
4317	465	311	0	339
4320	466	312	0	338
4323	465	312	0	337
4326	465	312	0	337
4329	465	312	0	337
4332	465	312	0	336
4335	465	312	0	337
4338	465	312	0	338
4341	465	312	0	337
4344	464	311	0	336
4347	465	312	0	336
4350	465	312	0	334
4353	464	311	0	334
4356	465	312	0	334
4359	465	312	0	335
4362	464	312	0	335
4365	465	312	0	334
4368	465	312	0	333
4371	464	311	0	333
4374	464	312	0	333
4377	464	312	0	331
4380	464	312	0	331
4383	464	312	0	332
4386	464	312	0	332
4389	464	311	0	333
4392	464	312	0	333
4395	464	312	0	333
4398	464	312	0	332
4401	464	312	0	331
4404	464	312	0	331
4407	464	312	0	332
4410	464	312	0	333
4413	464	312	0	332
4416	464	312	0	332
4419	464	312	0	335
4422	464	312	0	334
4425	464	311	0	334
4428	464	311	0	333
4431	464	311	0	333
4434	464	312	0	333
4437	464	312	0	333
4440	464	312	0	333
4443	464	312	0	333
4446	464	312	0	333
4449	464	312	0	331
4452	464	312	0	333
4455	464	312	0	334
4458	464	312	0	333
4461	464	312	0	334
4464	464	312	0	334
4467	464	312	0	333
4470	464	312	0	332
4473	464	312	0	332
4476	464	312	0	333
4479	464	312	0	333
4482	464	312	0	335
4485	464	312	0	335
4488	465	312	0	336
4491	465	312	0	335
4494	465	312	0	335
4497	465	312	0	336
4500	464	312	0	337
4503	464	312	0	336
4506	464	313	0	336
4509	464	313	0	336
4512	465	312	0	337
4515	465	312	0	337
4518	464	312	0	336
4521	464	312	0	337
4524	464	312	0	337
4527	464	312	0	337
4530	464	312	0	337
4533	464	312	0	336
4536	465	312	0	338
4539	465	312	0	337
4542	465	312	0	338
4545	465	312	0	338
4548	465	312	0	338
4551	465	312	0	338
4554	465	312	0	337
4557	465	312	0	338
4560	465	312	0	336
4563	465	312	0	337
4566	465	312	0	336
4569	465	312	0	337
4572	465	312	0	337
4575	465	313	0	340
4578	465	313	0	340
4581	465	313	0	341
4584	465	313	0	339
4587	465	313	0	339
4590	465	313	0	339
4593	465	313	0	340
4596	465	313	0	340
4599	465	313	0	340
4602	465	313	0	340
4605	465	312	0	340
4608	465	312	0	340
4611	465	312	0	341
4614	465	312	0	340
4617	465	312	0	340
4620	465	312	0	340
4623	465	312	0	340
4626	465	313	0	340
4629	465	313	0	339
4632	466	313	0	341
4635	466	313	0	339
4638	465	313	0	340
4641	466	313	0	340
4644	465	313	0	339
4647	466	313	0	339
4650	466	314	0	339
4653	466	314	0	341
4656	466	314	0	340
4659	466	314	0	341
4662	466	314	0	341
4665	466	314	0	340
4668	466	314	0	338
4671	465	314	0	336
4674	465	314	0	336
4677	464	313	0	333
4680	464	313	0	334
4683	464	313	0	333
4686	464	313	0	334
4689	465	313	0	335
4692	465	313	0	335
4695	464	312	0	336
4698	465	312	0	335
4701	465	312	0	334
4704	464	312	0	335
4707	464	312	0	338
4710	464	312	0	337
4713	464	312	0	337
4716	464	313	0	336
4719	464	313	0	336
4722	465	314	0	335
4725	464	314	0	335
4728	465	314	0	337
4731	464	314	0	335
4734	465	314	0	335
4737	465	313	0	336
4740	464	313	0	332
4743	464	313	0	333
4746	464	313	0	333
4749	464	313	0	333
4752	464	313	0	333
4755	464	313	0	334
4758	464	313	0	334
4761	464	313	0	335
4764	464	313	0	335
4767	464	313	0	336
4770	465	312	0	335
4773	465	312	0	334
4776	464	312	0	334
4779	464	312	0	335
4782	464	312	0	337
4785	464	312	0	334
4788	465	312	0	336
4791	465	312	0	335
4794	464	312	0	336
4797	464	312	0	336
4800	464	312	0	336
4803	465	312	0	335
4806	464	312	0	335
4809	464	312	0	337
4812	464	312	0	335
4815	464	312	0	336
4818	464	312	0	336
4821	464	312	0	337
4824	465	312	0	337
4827	465	312	0	336
4830	465	312	0	336
4833	464	312	0	336
4836	464	312	0	335
4839	464	312	0	336
4842	464	312	0	335
4845	464	312	0	336
4848	464	312	0	338
4851	464	312	0	338
4854	464	312	0	338
4857	464	312	0	339
4860	464	312	0	339
4863	465	312	0	340
4866	464	313	0	339
4869	465	313	0	341
4872	465	313	0	341
4875	465	313	0	340
4878	465	313	0	338
4881	465	314	0	340
4884	465	314	0	340
4887	466	314	0	340
4890	466	314	0	341
4893	466	314	0	341
4896	466	314	0	340
4899	466	314	0	341
4902	466	314	0	342
4905	466	313	0	341
4908	466	314	0	339
4911	466	314	0	340
4914	466	314	0	341
4917	466	314	0	340
4920	466	314	0	340
4923	466	314	0	340
4926	466	314	0	343
4929	466	315	0	344
4932	466	314	0	346
4935	466	314	0	345
4938	466	314	0	344
4941	466	314	0	343
4944	466	314	0	343
4947	467	314	0	346
4950	467	315	0	345
4953	467	315	0	345
4956	466	315	0	347
4959	466	315	0	348
4962	466	314	0	347
4965	467	314	0	344
4968	467	314	0	344
4971	467	314	0	344
4974	467	314	0	345
4977	467	314	0	345
4980	467	314	0	344
4983	467	314	0	344
4986	466	314	0	343
4989	466	314	0	342
4992	467	314	0	343
4995	467	314	0	342
4998	466	314	0	342
5001	466	314	0	342
5004	466	314	0	342
5007	466	314	0	341
5010	466	314	0	341
5013	466	314	0	341
5016	466	314	0	342
5019	466	314	0	342
5022	466	314	0	342
5025	466	314	0	342
5028	466	314	0	342
5031	466	314	0	341
5034	466	314	0	341
5037	466	314	0	341
5040	466	314	0	341
5043	466	314	0	340
5046	466	314	0	340
5049	466	314	0	340
5052	466	314	0	340
5055	466	313	0	339
5058	466	313	0	340
5061	466	313	0	339
5064	466	314	0	339
5067	466	314	0	340
5070	466	314	0	340
5073	466	314	0	340
5076	466	314	0	340
5079	466	314	0	340
5082	466	314	0	339
5085	466	314	0	339
5088	466	313	0	340
5091	466	313	0	340
5094	466	314	0	340
5097	466	314	0	341
5100	466	313	0	341
5103	466	314	0	342
5106	466	314	0	341
5109	466	314	0	342
5112	466	314	0	341
5115	466	314	0	342
5118	466	314	0	341
5121	466	314	0	341
5124	466	313	0	340
5127	466	314	0	340
5130	466	313	0	340
5133	466	313	0	340
5136	466	313	0	340
5139	466	313	0	340
5142	465	313	0	340
5145	466	313	0	340
5148	465	313	0	339
5151	465	313	0	340
5154	465	313	0	339
5157	465	313	0	340
5160	465	313	0	341
5163	465	313	0	340
5166	465	313	0	340
5169	465	313	0	340
5172	465	313	0	340
5175	465	313	0	340
5178	465	313	0	341
5181	465	313	0	341
5184	465	313	0	341
5187	465	313	0	341
5190	465	313	0	341
5193	465	313	0	340
5196	465	313	0	341
5199	465	313	0	341
5202	465	313	0	341
5205	465	313	0	341
5208	465	313	0	341
5211	465	313	0	341
5214	465	313	0	342
5217	465	313	0	342
5220	465	313	0	341
5223	465	313	0	341
5226	465	313	0	341
5229	465	313	0	341
5232	465	313	0	340
5235	465	313	0	341
5238	465	313	0	341
5241	465	313	0	340
5244	465	313	0	340
5247	465	313	0	340
5250	465	313	0	341
5253	465	313	0	340
5256	465	313	0	341
5259	465	313	0	340
5262	465	313	0	340
5265	465	313	0	341
5268	465	313	0	342
5271	465	313	0	341
5274	465	313	0	341
5277	465	313	0	340
5280	465	313	0	340
5283	465	313	0	341
5286	465	313	0	340
5289	465	313	0	341
5292	465	313	0	340
5295	465	313	0	340
5298	465	313	0	340
5301	465	313	0	340
5304	465	313	0	340
5307	465	313	0	340
5310	465	313	0	339
5313	465	313	0	340
5316	465	313	0	340
5319	465	313	0	340
5322	465	313	0	340
5325	465	313	0	340
5328	465	313	0	340
5331	465	313	0	340
5334	465	313	0	340
5337	465	313	0	340
5340	465	313	0	340
5343	465	313	0	340
5346	465	313	0	339
5349	465	313	0	340
5352	465	313	0	340
5355	465	313	0	339
5358	465	313	0	340
5361	465	313	0	340
5364	465	312	0	340
5367	465	313	0	340
5370	465	313	0	339
5373	465	312	0	340
5376	465	313	0	340
5379	465	313	0	340
5382	465	313	0	339
5385	465	313	0	339
5388	465	313	0	339
5391	465	313	0	340
5394	465	313	0	339
5397	465	312	0	339
5400	465	313	0	339
5403	465	313	0	339
5406	465	312	0	339
5409	465	313	0	339
5412	465	313	0	340
5415	465	312	0	340
5418	465	312	0	339
5421	465	312	0	340
5424	465	312	0	340
5427	465	313	0	339
5430	465	312	0	340
5433	465	312	0	339
5436	465	312	0	339
5439	465	312	0	340
5442	465	312	0	340
5445	465	312	0	340
5448	464	312	0	340
5451	465	312	0	340
5454	465	312	0	340
5457	465	312	0	340
5460	465	312	0	340
5463	465	312	0	340
5466	465	312	0	340
5469	464	312	0	341
5472	465	312	0	340
5475	465	312	0	340
5478	464	312	0	341
5481	465	312	0	340
5484	464	312	0	340
5487	464	312	0	340
5490	465	312	0	340
5493	465	312	0	340
5496	465	312	0	341
5499	465	312	0	340
5502	464	312	0	340
5505	464	312	0	340
5508	464	312	0	340
5511	464	313	0	338
5514	464	312	0	340
5517	464	312	0	341
5520	465	312	0	341
5523	465	312	0	341
5526	464	312	0	340
5529	464	312	0	341
5532	464	312	0	341
5535	464	312	0	340
5538	464	312	0	341
5541	464	312	0	340
5544	464	312	0	340
5547	464	312	0	341
5550	464	312	0	340
5553	464	312	0	340
5556	464	312	0	340
5559	464	312	0	340
5562	464	312	0	340
5565	464	312	0	341
5568	464	312	0	340
5571	464	312	0	341
5574	464	312	0	340
5577	464	312	0	340
5580	464	312	0	340
5583	464	312	0	341
5586	464	312	0	341
5589	464	312	0	340
5592	464	312	0	340
5595	464	312	0	340
5598	464	312	0	340
5601	464	312	0	341
5604	464	312	0	340
5607	464	312	0	340
5610	464	312	0	340
5613	464	312	0	341
5616	464	312	0	340
5619	464	312	0	340
5622	464	312	0	340
5625	464	312	0	340
5628	464	312	0	341
5631	464	312	0	341
5634	464	312	0	340
5637	464	312	0	341
5640	464	312	0	340
5643	464	312	0	340
5646	464	312	0	340
5649	464	312	0	340
5652	464	312	0	340
5655	464	312	0	341
5658	464	312	0	340
5661	464	312	0	341
5664	464	312	0	340
5667	464	312	0	340
5670	464	312	0	340
5673	464	312	0	340
5676	464	312	0	341
5679	464	312	0	342
5682	464	312	0	341
5685	464	312	0	340
5688	464	312	0	341
5691	464	312	0	340
5694	464	312	0	340
5697	464	312	0	340
5700	464	312	0	340
5703	464	312	0	341
5706	464	312	0	341
5709	464	312	0	341
5712	464	312	0	342
5715	464	312	0	341
5718	464	312	0	340
5721	464	312	0	341
5724	464	312	0	341
5727	464	312	0	340
5730	464	312	0	341
5733	464	312	0	341
5736	464	312	0	342
5739	464	312	0	341
5742	464	312	0	340
5745	464	312	0	341
5748	464	312	0	342
5751	464	312	0	342
5754	464	312	0	342
5757	464	312	0	342
5760	464	312	0	340
5763	464	312	0	341
5766	464	311	0	341
5769	464	311	0	343
5772	464	311	0	341
5775	464	311	0	341
5778	464	311	0	341
5781	464	311	0	341
5784	464	311	0	341
5787	464	311	0	342
5790	464	311	0	341
5793	464	311	0	341
5796	464	311	0	341
5799	464	311	0	341
5802	464	311	0	341
5805	464	311	0	341
5808	464	311	0	341
5811	464	312	0	340
5814	464	311	0	340
5817	464	311	0	340
5820	464	311	0	340
5823	464	311	0	340
5826	465	311	0	340
5829	464	311	0	340
5832	464	311	0	340
5835	464	311	0	340
5838	464	311	0	340
5841	464	311	0	340
5844	465	311	0	341
5847	464	311	0	340
5850	465	311	0	340
5853	465	311	0	341
5856	465	311	0	340
5859	464	312	0	340
5862	464	311	0	340
5865	464	311	0	340
5868	465	311	0	340
5871	464	311	0	340
5874	464	312	0	340
5877	465	311	0	340
5880	465	312	0	340
5883	464	312	0	340
5886	464	312	0	340
5889	464	312	0	340
5892	464	312	0	340
5895	465	312	0	340
5898	465	312	0	341
5901	464	312	0	340
5904	465	312	0	340
5907	465	312	0	340
5910	464	312	0	340
5913	465	312	0	340
5916	465	312	0	340
5919	464	312	0	340
5922	464	312	0	340
5925	464	312	0	340
5928	465	312	0	340
5931	464	312	0	340
5934	464	311	0	341
5937	464	311	0	340
5940	464	311	0	340
5943	465	311	0	341
5946	464	311	0	340
5949	464	311	0	341
5952	464	311	0	341
5955	464	311	0	341
5958	464	311	0	341
5961	464	311	0	341
5964	464	311	0	341
5967	464	311	0	340
5970	464	311	0	341
5973	464	311	0	341
5976	464	311	0	340
5979	464	311	0	340
5982	464	311	0	340
5985	464	311	0	340
5988	464	312	0	340
5991	464	312	0	340
5994	464	312	0	340
5997	464	311	0	340
6000	464	312	0	340
6003	464	312	0	340
6006	464	312	0	339
6009	465	312	0	342
[truncated: 993 more rows]
