# Supplementary material for: Markerless tracking of an entire honey bee colony
Source: Nat Commun. 2021 Mar 19;12:1733. doi: 10.1038/s41467-021-21769-1 (PMC7979864; doi:10.1038/s41467-021-21769-1)
Supplement: Supplementary file 4 — Description of Additional Supplementary Files [file 41467_2021_21769_MOESM4_ESM.zip › raw_source/fig_5_sup_fig_21_22/S1_trajectories/000912.txt]

0	1312	253	0	3
3	1312	253	0	2
6	1313	252	0	1
9	1313	252	0	1
12	1313	252	0	1
15	1312	252	0	2
18	1313	252	0	359
21	1314	252	0	357
24	1314	252	0	355
27	1314	252	0	356
30	1314	252	0	355
33	1315	253	0	356
36	1314	252	0	356
39	1316	253	0	355
42	1316	253	0	356
45	1316	253	0	356
48	1317	253	0	355
51	1317	253	0	356
54	1317	253	0	356
57	1316	253	0	355
60	1316	253	0	354
63	1316	254	0	355
66	1316	253	0	355
69	1315	253	0	356
72	1316	253	0	358
75	1315	253	0	358
78	1316	253	0	356
81	1316	253	0	355
84	1316	253	0	356
87	1316	253	0	356
90	1316	253	0	356
93	1316	253	0	357
96	1315	253	0	356
99	1316	253	0	356
102	1316	253	0	356
105	1316	253	0	356
108	1316	253	0	356
111	1316	253	0	357
114	1315	253	0	355
117	1315	253	0	353
120	1315	253	0	354
123	1315	253	0	354
126	1315	253	0	355
129	1315	253	0	356
132	1315	253	0	355
135	1315	253	0	356
138	1315	253	0	355
141	1315	253	0	355
144	1315	253	0	356
147	1315	253	0	356
150	1315	253	0	356
153	1315	253	0	355
156	1315	253	0	356
159	1315	253	0	356
162	1315	253	0	356
165	1315	253	0	356
168	1315	253	0	355
171	1315	253	0	356
174	1315	253	0	357
177	1315	253	0	357
180	1315	253	0	357
183	1315	253	0	357
186	1315	253	0	357
189	1315	253	0	357
192	1315	253	0	357
195	1314	252	0	358
198	1314	253	0	358
201	1315	253	0	357
204	1315	253	0	357
207	1315	253	0	356
210	1314	253	0	357
213	1315	253	0	357
216	1315	253	0	357
219	1314	253	0	357
222	1315	253	0	356
225	1315	253	0	357
228	1315	253	0	357
231	1315	253	0	356
234	1315	253	0	356
237	1315	253	0	357
240	1315	253	0	356
243	1315	253	0	357
246	1315	253	0	356
249	1315	253	0	357
252	1315	253	0	357
255	1315	253	0	356
258	1315	253	0	356
261	1315	253	0	356
264	1316	253	0	355
267	1316	253	0	355
270	1316	253	0	355
273	1316	253	0	355
276	1316	253	0	355
279	1316	253	0	354
282	1316	253	0	354
285	1316	253	0	355
288	1316	253	0	355
291	1316	253	0	355
294	1316	253	0	355
297	1316	253	0	355
300	1316	253	0	355
303	1316	253	0	354
306	1316	253	0	355
309	1316	253	0	354
312	1316	253	0	354
315	1316	253	0	354
318	1316	253	0	354
321	1316	253	0	354
324	1316	253	0	354
327	1317	253	0	354
330	1317	253	0	354
333	1317	253	0	354
336	1317	253	0	354
339	1317	253	0	354
342	1317	253	0	355
345	1317	253	0	354
348	1317	253	0	354
351	1317	253	0	354
354	1317	253	0	354
357	1317	253	0	355
360	1317	252	0	355
363	1317	253	0	354
366	1317	253	0	354
369	1317	252	0	354
372	1317	252	0	354
375	1317	252	0	354
378	1317	252	0	355
381	1317	252	0	354
384	1317	252	0	355
387	1317	252	0	356
390	1317	252	0	355
393	1317	252	0	355
396	1317	252	0	354
399	1317	252	0	355
402	1317	253	0	354
405	1318	253	0	353
408	1317	252	0	354
411	1317	252	0	355
414	1318	253	0	353
417	1318	252	0	353
420	1318	253	0	352
423	1318	252	0	353
426	1318	252	0	354
429	1318	252	0	353
432	1318	252	0	354
435	1318	252	0	353
438	1318	252	0	354
441	1318	252	0	354
444	1318	252	0	355
447	1317	252	0	354
450	1318	252	0	354
453	1317	252	0	354
456	1317	253	0	354
459	1318	253	0	353
462	1318	253	0	352
465	1318	253	0	352
468	1318	253	0	353
471	1318	253	0	353
474	1318	253	0	352
477	1318	253	0	353
480	1318	253	0	352
483	1318	253	0	352
486	1318	253	0	353
489	1319	253	0	354
492	1318	252	0	355
495	1318	252	0	354
498	1318	253	0	352
501	1318	253	0	352
504	1318	252	0	352
507	1318	253	0	352
510	1318	253	0	351
513	1319	253	0	351
516	1320	254	0	351
537	1322	255	0	355
540	1322	255	0	355
543	1322	255	0	355
546	1323	255	0	355
549	1323	255	0	355
555	1324	255	0	355
558	1323	255	0	356
561	1323	255	0	355
564	1323	255	0	355
570	1323	255	0	355
573	1322	255	0	353
576	1323	256	0	352
579	1322	256	0	353
582	1322	256	0	352
585	1321	256	0	354
588	1322	255	0	354
591	1322	255	0	354
594	1322	255	0	355
597	1322	255	0	355
600	1322	255	0	355
603	1322	255	0	354
606	1323	255	0	355
609	1323	255	0	355
612	1322	255	0	356
615	1322	255	0	355
618	1322	255	0	354
621	1322	255	0	355
624	1322	255	0	356
627	1322	255	0	356
630	1322	255	0	356
633	1322	255	0	356
636	1322	255	0	355
639	1322	255	0	356
642	1322	255	0	356
645	1321	255	0	356
648	1322	255	0	356
651	1322	255	0	356
654	1322	255	0	356
657	1322	255	0	355
660	1321	255	0	354
663	1321	254	0	355
666	1321	254	0	354
669	1322	255	0	355
672	1321	255	0	355
675	1321	254	0	354
678	1321	255	0	355
681	1321	254	0	355
684	1321	254	0	355
687	1321	254	0	356
690	1321	254	0	356
693	1320	254	0	356
696	1321	254	0	356
699	1321	254	0	356
702	1321	254	0	356
705	1321	254	0	356
708	1321	254	0	357
711	1321	254	0	356
714	1321	254	0	356
717	1321	254	0	356
720	1322	254	0	356
723	1321	254	0	357
726	1321	254	0	356
729	1322	254	0	355
732	1321	256	0	348
735	1320	256	0	352
747	1322	256	0	352
750	1322	256	0	351
765	1322	256	0	352
768	1322	256	0	350
771	1322	256	0	351
774	1321	256	0	350
777	1321	256	0	351
780	1321	258	0	346
783	1320	257	0	348
786	1320	257	0	347
789	1321	258	0	346
792	1320	257	0	348
795	1321	257	0	348
798	1321	256	0	349
801	1321	256	0	348
804	1321	256	0	350
807	1319	257	0	349
810	1319	258	0	346
813	1319	258	0	346
816	1319	258	0	345
819	1320	259	0	345
822	1321	260	0	343
825	1321	260	0	343
828	1319	260	0	344
831	1319	259	0	347
834	1319	259	0	347
837	1320	259	0	345
840	1319	259	0	348
843	1319	258	0	350
846	1320	258	0	350
849	1321	258	0	351
852	1321	257	0	352
855	1321	257	0	352
858	1321	257	0	353
861	1321	256	0	355
864	1321	256	0	355
867	1321	256	0	355
870	1322	256	0	354
873	1322	256	0	354
876	1322	256	0	354
879	1323	256	0	354
882	1323	256	0	353
885	1323	256	0	354
888	1324	256	0	352
891	1323	256	0	354
894	1323	256	0	355
897	1323	256	0	354
900	1323	256	0	355
903	1324	256	0	355
906	1323	256	0	357
909	1323	256	0	357
912	1324	256	0	357
915	1323	256	0	357
918	1323	256	0	358
921	1324	256	0	357
924	1324	256	0	357
927	1324	256	0	356
969	1326	255	0	357
972	1327	255	0	357
975	1327	255	0	357
978	1327	255	0	357
981	1327	255	0	356
984	1327	255	0	355
987	1326	255	0	356
990	1326	255	0	355
993	1326	255	0	355
996	1326	255	0	356
999	1327	255	0	357
1002	1326	255	0	357
1005	1326	255	0	357
1008	1326	255	0	358
1011	1326	255	0	358
1014	1326	255	0	358
1017	1327	255	0	358
1020	1327	255	0	359
1023	1327	255	0	359
1026	1327	255	0	359
1029	1327	255	0	357
1032	1327	255	0	357
1035	1327	255	0	357
1038	1327	255	0	357
1041	1327	255	0	357
1044	1327	255	0	357
1047	1327	255	0	356
1050	1327	255	0	356
1053	1327	255	0	355
1056	1327	255	0	356
1059	1326	255	0	356
1062	1327	255	0	355
1065	1327	255	0	356
1068	1327	255	0	355
1071	1327	255	0	356
1074	1327	255	0	355
1077	1327	255	0	355
1080	1327	255	0	354
1083	1327	255	0	354
1086	1327	254	0	354
1089	1327	254	0	353
1092	1327	254	0	352
1095	1327	254	0	353
1098	1327	254	0	353
1101	1327	254	0	355
1104	1327	254	0	354
1107	1328	255	0	354
1110	1327	255	0	354
1113	1327	255	0	354
1116	1328	255	0	354
1119	1327	255	0	354
1122	1328	255	0	354
1125	1328	255	0	353
1128	1328	255	0	354
1131	1328	255	0	353
1134	1328	255	0	354
1137	1328	255	0	354
1140	1328	255	0	354
1143	1328	254	0	354
1146	1328	255	0	354
1149	1328	255	0	354
1152	1328	255	0	354
1155	1329	255	0	353
1158	1329	255	0	353
1161	1329	255	0	353
1164	1328	254	0	354
1167	1329	254	0	353
1170	1329	254	0	354
1173	1328	254	0	355
1176	1329	255	0	355
1179	1329	255	0	356
1182	1329	255	0	356
1185	1329	255	0	356
1188	1328	255	0	356
1191	1327	255	0	357
1194	1327	255	0	357
1197	1328	255	0	356
1200	1328	255	0	356
1203	1329	255	0	355
1206	1328	254	0	355
1209	1328	254	0	354
1212	1328	254	0	354
1215	1329	255	0	355
1218	1329	254	0	354
1221	1330	255	0	354
1224	1330	255	0	355
1227	1330	255	0	355
1230	1329	255	0	356
1233	1330	255	0	354
1236	1328	254	0	356
1239	1327	253	0	356
1242	1328	254	0	355
1251	1327	256	0	353
1254	1327	255	0	358
1257	1328	255	0	358
1260	1329	255	0	357
1263	1329	254	0	357
1266	1329	255	0	357
1269	1329	254	0	356
1272	1329	254	0	358
1275	1329	254	0	358
1278	1328	254	0	358
1281	1328	254	0	357
1284	1329	254	0	357
1287	1329	254	0	358
1290	1330	254	0	358
1293	1329	254	0	357
1296	1330	254	0	357
1299	1330	254	0	357
1302	1330	254	0	357
1305	1330	254	0	357
1308	1329	254	0	357
1311	1329	254	0	359
1314	1330	254	0	358
1317	1330	254	0	358
1320	1330	254	0	358
1323	1330	254	0	357
1326	1330	254	0	358
1329	1330	254	0	358
1332	1330	254	0	358
1335	1330	254	0	357
1338	1330	254	0	357
1341	1330	254	0	357
1344	1329	254	0	357
1347	1330	254	0	356
1350	1330	254	0	357
1353	1330	254	0	357
1356	1330	254	0	357
1359	1330	254	0	357
1362	1330	254	0	357
1365	1330	254	0	357
1368	1330	254	0	357
1371	1330	254	0	358
1374	1330	254	0	357
1377	1330	254	0	358
1380	1330	254	0	357
1383	1331	254	0	357
1386	1331	254	0	356
1389	1331	254	0	357
1392	1330	254	0	356
1395	1330	254	0	356
1398	1331	254	0	357
1401	1331	254	0	357
1404	1330	254	0	356
1407	1330	254	0	355
1410	1331	254	0	355
1413	1331	254	0	356
1416	1330	254	0	356
1419	1331	254	0	355
1422	1331	254	0	356
1425	1330	254	0	356
1428	1330	254	0	357
1431	1330	254	0	356
1434	1330	254	0	356
1437	1330	254	0	356
1440	1331	254	0	356
1443	1331	254	0	357
1446	1331	254	0	357
1449	1331	254	0	356
1452	1331	254	0	356
1455	1330	254	0	356
1458	1330	254	0	355
1461	1330	254	0	356
1464	1330	254	0	356
1467	1330	254	0	356
1470	1331	254	0	355
1473	1330	254	0	356
1476	1330	254	0	356
1479	1330	254	0	356
1482	1330	254	0	356
1485	1330	254	0	356
1488	1331	254	0	356
1491	1330	254	0	356
1494	1331	254	0	356
1497	1331	254	0	356
1500	1331	254	0	356
1503	1331	254	0	356
1506	1331	254	0	356
1509	1330	254	0	356
1512	1330	254	0	355
1515	1331	254	0	355
1518	1330	254	0	355
1521	1330	254	0	356
1524	1330	254	0	356
1527	1330	254	0	356
1530	1330	254	0	356
1533	1330	254	0	356
1536	1330	254	0	356
1539	1330	254	0	357
1542	1330	254	0	357
1545	1330	254	0	356
1548	1330	254	0	356
1551	1330	254	0	356
1554	1331	254	0	356
1557	1331	254	0	357
1560	1331	254	0	356
1563	1332	254	0	357
1566	1332	254	0	355
1569	1332	254	0	356
1572	1332	254	0	356
1575	1332	254	0	356
1578	1332	254	0	356
1581	1332	254	0	356
1584	1332	254	0	356
1587	1331	254	0	356
1590	1331	254	0	356
1593	1332	254	0	355
1596	1331	254	0	355
1599	1331	254	0	354
1602	1331	254	0	354
1605	1331	254	0	354
1608	1331	254	0	355
1611	1332	254	0	355
1614	1332	254	0	355
1617	1331	254	0	356
1620	1331	254	0	356
1623	1331	254	0	356
1626	1331	254	0	356
1629	1331	254	0	357
1632	1331	254	0	356
1635	1331	253	0	356
1638	1331	253	0	356
1641	1332	253	0	354
1644	1331	253	0	354
1647	1331	253	0	355
1650	1332	253	0	355
1653	1332	253	0	355
1656	1332	253	0	355
1659	1332	254	0	355
1662	1332	253	0	355
1665	1332	254	0	355
1668	1332	253	0	355
1671	1332	254	0	354
1674	1332	253	0	354
1677	1332	254	0	354
1680	1332	254	0	354
1683	1333	253	0	354
1686	1332	253	0	355
1689	1332	254	0	355
1692	1332	254	0	355
1695	1333	254	0	354
1698	1332	254	0	354
1701	1332	254	0	354
1704	1332	253	0	355
1707	1332	253	0	354
1710	1332	253	0	354
1713	1332	254	0	354
1716	1333	254	0	354
1719	1332	254	0	353
1722	1332	254	0	354
1725	1332	254	0	354
1728	1333	254	0	353
1731	1333	254	0	353
1734	1333	254	0	352
1737	1333	254	0	353
1740	1333	253	0	354
1743	1333	253	0	353
1746	1333	253	0	353
1749	1333	253	0	352
1752	1333	253	0	353
1755	1333	253	0	353
1758	1333	253	0	353
1761	1333	253	0	352
1764	1334	253	0	352
1767	1333	253	0	352
1770	1333	253	0	353
1773	1333	253	0	353
1776	1333	253	0	353
1779	1333	253	0	352
1782	1333	253	0	353
1785	1333	253	0	353
1788	1333	254	0	352
1791	1333	253	0	353
1794	1334	253	0	352
1797	1335	253	0	353
1800	1334	253	0	352
1803	1335	254	0	352
1806	1334	254	0	351
1809	1335	254	0	351
1812	1335	254	0	352
1815	1335	254	0	352
1818	1335	254	0	351
1821	1335	254	0	352
1824	1335	254	0	352
1827	1335	254	0	352
1830	1336	254	0	352
1833	1336	254	0	352
1836	1336	254	0	351
1839	1336	254	0	352
1842	1335	254	0	353
1845	1336	254	0	353
1848	1337	254	0	353
1851	1337	254	0	350
1854	1337	254	0	351
1857	1336	254	0	351
1860	1337	254	0	350
1863	1337	253	0	350
1866	1337	253	0	350
1869	1337	254	0	351
1872	1337	254	0	351
1875	1337	254	0	352
1878	1337	254	0	351
1881	1337	254	0	352
1884	1337	254	0	351
1887	1336	254	0	352
1890	1337	254	0	352
1893	1336	254	0	352
1896	1336	254	0	352
1899	1336	254	0	352
1902	1336	254	0	352
1905	1336	254	0	352
1908	1336	254	0	352
1911	1336	253	0	352
1914	1337	254	0	352
1917	1337	253	0	352
1920	1336	253	0	353
1923	1337	253	0	352
1926	1336	253	0	352
1929	1336	253	0	352
1932	1336	253	0	352
1935	1336	254	0	352
1938	1337	254	0	352
1941	1337	254	0	353
1944	1336	254	0	352
1947	1336	254	0	353
1950	1336	253	0	353
1953	1336	253	0	352
1956	1336	254	0	352
1959	1336	254	0	352
1962	1335	254	0	351
1965	1336	254	0	352
1968	1336	254	0	352
1971	1336	253	0	351
1974	1336	253	0	353
1977	1336	253	0	354
1980	1336	253	0	354
1983	1336	253	0	354
1986	1337	253	0	353
1989	1336	253	0	353
1992	1337	253	0	355
1995	1338	253	0	356
1998	1337	253	0	355
2001	1337	253	0	354
2004	1337	254	0	353
2007	1337	254	0	354
2010	1336	253	0	354
2013	1336	254	0	354
2016	1336	254	0	354
2019	1336	253	0	354
2022	1336	253	0	353
2025	1336	253	0	354
2028	1336	253	0	354
2031	1336	253	0	354
2034	1336	253	0	354
2037	1337	253	0	355
2040	1337	253	0	355
2043	1338	253	0	354
2046	1337	253	0	354
2049	1337	253	0	355
2052	1338	253	0	354
2055	1338	253	0	354
2058	1338	253	0	355
2061	1338	253	0	355
2064	1338	253	0	355
2067	1338	253	0	355
2070	1338	253	0	355
2073	1338	253	0	355
2076	1338	253	0	355
2079	1338	253	0	356
2082	1338	253	0	354
2085	1337	253	0	354
2088	1338	253	0	355
2091	1338	253	0	354
2094	1338	254	0	353
2097	1338	253	0	355
2100	1338	253	0	355
2103	1339	253	0	355
2106	1339	254	0	355
2109	1338	254	0	354
2112	1337	253	0	354
2115	1338	253	0	354
2118	1338	253	0	356
2121	1338	253	0	356
2124	1338	254	0	355
2127	1337	254	0	356
2130	1337	254	0	355
2133	1337	254	0	356
2136	1336	254	0	356
2139	1337	254	0	355
2142	1336	253	0	355
2145	1337	253	0	354
2148	1337	254	0	355
2151	1337	253	0	355
2154	1337	253	0	354
2157	1337	253	0	354
2160	1337	253	0	354
2163	1336	253	0	354
2166	1336	253	0	355
2169	1336	254	0	355
2172	1336	254	0	355
2175	1336	253	0	354
2178	1336	253	0	354
2181	1336	254	0	354
2184	1337	253	0	353
2187	1337	253	0	354
2190	1337	253	0	354
2193	1337	253	0	354
2196	1337	254	0	354
2199	1337	254	0	354
2202	1337	254	0	355
2205	1338	254	0	354
2208	1337	254	0	354
2211	1337	254	0	354
2214	1337	253	0	355
2217	1337	253	0	355
2220	1337	253	0	355
2223	1338	254	0	355
2226	1338	254	0	354
2229	1338	254	0	354
2232	1338	253	0	355
2235	1339	254	0	354
2238	1338	253	0	354
2241	1338	253	0	355
2244	1338	253	0	355
2247	1338	253	0	354
2250	1338	254	0	354
2253	1338	253	0	355
2256	1338	253	0	354
2259	1337	253	0	355
2262	1337	253	0	357
2265	1336	253	0	358
2268	1335	253	0	357
2271	1336	253	0	354
2274	1336	253	0	355
2277	1336	253	0	358
2280	1336	253	0	0
2283	1336	253	0	0
2286	1336	253	0	0
2289	1336	253	0	0
2292	1337	254	0	359
2295	1336	254	0	358
2298	1336	254	0	359
2301	1336	254	0	359
2304	1336	253	0	358
2307	1337	253	0	358
2310	1337	253	0	358
2313	1336	253	0	359
2316	1337	253	0	357
2319	1337	253	0	358
2322	1337	253	0	357
2325	1337	253	0	358
2328	1337	253	0	357
2331	1337	253	0	358
2334	1337	254	0	357
2337	1337	253	0	358
2340	1337	253	0	358
2343	1338	255	0	356
2346	1339	254	0	355
2349	1338	254	0	355
2352	1338	254	0	357
2355	1338	254	0	356
2358	1338	254	0	357
2361	1337	254	0	358
2364	1337	255	0	358
2367	1337	255	0	357
2370	1337	255	0	357
2373	1337	255	0	356
2376	1337	255	0	357
2379	1337	255	0	356
2382	1337	255	0	355
2385	1337	255	0	358
2388	1337	254	0	355
2391	1337	254	0	356
2394	1337	254	0	356
2397	1337	254	0	357
2400	1338	255	0	357
2403	1337	254	0	357
2406	1338	254	0	357
2409	1338	254	0	358
2412	1338	254	0	358
2415	1338	254	0	0
2418	1338	254	0	359
2421	1339	254	0	0
2424	1339	254	0	0
2427	1338	254	0	359
2430	1339	255	0	0
2433	1340	254	0	0
2436	1339	254	0	0
2439	1339	254	0	0
2442	1340	254	0	0
2445	1339	254	0	1
2448	1339	253	0	1
2451	1339	253	0	2
2454	1339	254	0	1
2457	1340	254	0	1
2460	1340	254	0	2
2463	1340	255	0	1
2466	1339	255	0	3
2469	1340	255	0	2
2472	1340	255	0	3
2475	1341	254	0	4
2478	1340	254	0	3
2481	1340	255	0	1
2484	1340	254	0	3
2487	1340	254	0	2
2490	1340	254	0	3
2493	1340	254	0	2
2496	1339	253	0	0
2499	1338	253	0	358
2502	1339	253	0	1
2505	1340	254	0	0
2508	1340	254	0	359
2511	1340	255	0	358
2520	1340	255	0	357
2523	1341	255	0	359
2526	1341	254	0	359
2529	1341	252	0	1
2532	1343	251	0	4
2535	1344	250	0	4
2538	1344	249	0	2
2541	1345	248	0	1
2544	1344	245	0	351
2547	1344	246	0	353
2550	1343	245	0	355
2553	1342	245	0	359
2556	1342	244	0	4
2559	1340	243	0	7
2562	1339	243	0	7
2565	1341	243	0	8
2568	1342	240	0	12
2571	1342	240	0	11
2574	1342	241	0	14
2577	1343	241	0	12
2580	1343	241	0	10
2583	1343	241	0	7
2586	1343	242	0	8
2589	1342	242	0	10
2592	1341	241	0	10
2595	1342	241	0	12
2598	1342	241	0	13
2601	1342	241	0	14
2604	1342	241	0	13
2607	1342	241	0	13
2610	1343	242	0	11
2613	1342	242	0	10
2616	1342	242	0	10
2619	1343	242	0	8
2622	1343	242	0	8
2625	1343	242	0	6
2628	1342	242	0	8
2631	1342	241	0	9
2634	1341	241	0	11
2637	1341	241	0	10
2640	1341	241	0	12
2643	1341	241	0	8
2646	1342	241	0	9
2649	1341	240	0	8
2652	1341	240	0	9
2655	1340	239	0	10
2658	1341	239	0	13
2661	1342	239	0	14
2664	1342	239	0	15
2667	1341	240	0	17
2670	1342	239	0	16
2673	1343	239	0	20
2676	1343	239	0	23
2679	1345	239	0	24
2682	1344	239	0	22
2685	1345	240	0	22
2688	1347	240	0	26
2691	1348	238	0	28
2694	1347	238	0	31
2697	1347	238	0	34
2700	1347	238	0	35
2703	1347	238	0	36
2706	1346	238	0	34
2709	1346	236	0	30
2712	1347	234	0	21
2715	1351	230	0	24
2718	1349	231	0	22
2721	1349	232	0	20
2724	1351	232	0	19
2727	1350	231	0	10
2730	1351	230	0	2
2733	1352	230	0	4
2736	1352	230	0	6
2739	1353	231	0	7
2742	1355	231	0	11
2745	1357	231	0	10
2748	1360	232	0	12
2751	1359	231	0	10
2754	1359	230	0	13
2757	1359	228	0	11
2760	1358	227	0	10
2763	1357	227	0	11
2766	1355	226	0	12
2769	1354	227	0	9
2772	1354	227	0	6
2775	1355	227	0	3
2778	1358	230	0	356
2781	1357	231	0	359
2784	1356	230	0	359
2787	1359	230	0	357
2790	1360	231	0	359
2793	1361	232	0	0
2796	1362	233	0	4
2799	1363	233	0	5
2802	1362	233	0	6
2805	1363	233	0	6
2808	1364	233	0	9
2811	1363	232	0	10
2814	1364	231	0	12
2817	1364	230	0	10
2820	1364	229	0	7
2823	1364	228	0	12
2826	1364	229	0	10
2829	1365	228	0	7
2832	1368	228	0	0
2835	1373	230	0	171
2838	1371	232	0	0
2841	1368	232	0	174
2844	1367	231	0	177
2847	1369	230	0	175
2850	1366	230	0	178
2853	1363	232	0	1
2856	1361	232	0	0
2859	1362	232	0	2
2862	1361	232	0	1
2865	1361	231	0	1
2868	1356	232	0	6
2871	1355	233	0	4
2874	1356	236	0	4
2877	1353	237	0	4
2880	1354	237	0	5
2883	1351	236	0	6
2886	1352	235	0	16
2889	1356	234	0	19
2892	1356	233	0	17
2895	1356	233	0	15
2898	1356	234	0	18
2901	1356	233	0	21
2904	1359	233	0	19
2907	1360	233	0	20
2910	1357	234	0	20
2913	1358	234	0	21
2916	1357	235	0	20
2919	1357	236	0	22
2922	1355	236	0	24
2925	1354	235	0	23
2928	1354	235	0	22
2931	1353	236	0	21
2934	1353	238	0	22
2937	1354	238	0	20
2940	1356	238	0	19
2943	1357	238	0	20
2946	1359	237	0	18
2949	1359	237	0	18
2952	1360	237	0	20
2955	1361	236	0	18
2958	1359	236	0	18
2961	1358	236	0	17
2964	1358	236	0	18
2967	1359	235	0	18
2970	1359	235	0	17
2973	1358	236	0	20
2976	1357	236	0	22
2979	1358	236	0	20
2982	1359	235	0	21
2985	1363	233	0	17
2988	1364	233	0	17
2991	1364	233	0	16
2994	1364	233	0	16
2997	1361	233	0	17
3000	1360	234	0	19
3003	1362	233	0	16
3006	1363	234	0	15
3009	1363	234	0	15
3012	1364	234	0	14
3015	1365	234	0	15
3018	1367	234	0	13
3021	1368	233	0	14
3024	1367	234	0	16
3027	1366	234	0	15
3030	1366	234	0	16
3033	1367	233	0	16
3036	1367	233	0	16
3039	1367	233	0	16
3042	1366	233	0	15
3045	1365	234	0	15
3048	1364	234	0	16
3051	1364	235	0	16
3054	1364	234	0	16
3057	1364	234	0	17
3060	1364	234	0	17
3063	1363	235	0	16
3066	1363	234	0	16
3069	1363	234	0	16
3072	1363	234	0	16
3075	1363	234	0	16
3078	1363	234	0	16
3081	1364	234	0	16
3084	1364	234	0	16
3087	1364	234	0	16
3090	1364	234	0	16
3093	1364	234	0	16
3096	1364	234	0	15
3099	1364	234	0	16
3102	1365	234	0	16
3105	1365	234	0	16
3108	1364	234	0	16
3111	1364	234	0	16
3114	1364	234	0	17
3117	1364	234	0	16
3120	1363	234	0	16
3123	1363	234	0	16
3126	1362	234	0	15
3129	1362	234	0	14
3132	1363	234	0	14
3135	1364	234	0	14
3138	1363	234	0	15
3141	1364	234	0	14
3144	1364	234	0	14
3147	1365	234	0	14
3150	1364	234	0	14
3153	1364	234	0	14
3156	1364	234	0	16
3159	1364	234	0	16
3162	1365	234	0	16
3165	1365	234	0	16
3168	1363	234	0	16
3171	1364	234	0	15
3174	1364	234	0	15
3177	1364	234	0	14
3180	1364	234	0	15
3183	1365	234	0	16
3186	1365	234	0	17
3189	1364	234	0	17
3192	1365	234	0	17
3195	1365	234	0	16
3198	1366	234	0	16
3201	1365	234	0	16
3204	1365	234	0	16
3207	1365	234	0	16
3210	1365	234	0	16
3213	1365	234	0	16
3216	1366	234	0	15
3219	1365	234	0	15
3222	1365	234	0	16
3225	1365	234	0	15
3228	1365	234	0	15
3231	1366	234	0	14
3234	1366	234	0	13
3237	1366	234	0	14
3240	1366	234	0	15
3243	1367	233	0	16
3246	1367	233	0	16
3249	1367	233	0	15
3252	1366	234	0	15
3255	1366	234	0	15
3258	1367	234	0	13
3261	1367	234	0	13
3264	1368	233	0	14
3267	1367	233	0	15
3270	1367	234	0	14
3273	1368	233	0	15
3276	1368	233	0	14
3279	1369	234	0	14
3282	1368	234	0	14
3285	1368	234	0	14
3288	1368	234	0	13
3291	1368	234	0	13
3294	1367	234	0	14
3297	1367	234	0	15
3300	1367	234	0	16
3303	1367	234	0	17
3306	1364	235	0	18
3309	1362	236	0	20
3312	1362	235	0	18
3315	1366	234	0	19
3318	1367	234	0	17
3321	1367	235	0	15
3324	1367	235	0	16
3327	1368	235	0	16
3330	1378	227	0	217
3333	1380	226	0	214
3336	1380	226	0	213
3339	1381	227	0	209
3342	1380	227	0	212
3345	1380	228	0	212
3348	1383	228	0	209
3351	1383	229	0	207
3354	1382	230	0	204
3357	1367	238	0	11
3360	1363	239	0	13
3363	1382	232	0	203
3366	1384	230	0	204
3369	1367	239	0	10
3372	1363	240	0	12
3375	1362	241	0	12
3378	1359	242	0	10
3381	1358	243	0	5
3384	1359	243	0	6
3387	1359	243	0	8
3390	1359	243	0	8
3393	1359	243	0	8
3396	1359	243	0	7
3399	1359	243	0	7
3402	1360	243	0	8
3405	1360	243	0	9
3408	1359	243	0	10
3411	1359	243	0	9
3414	1359	243	0	9
3417	1360	243	0	9
3420	1360	243	0	9
3423	1360	243	0	9
3426	1360	243	0	9
3429	1360	243	0	10
3432	1361	243	0	9
3435	1361	243	0	10
3438	1360	243	0	11
3441	1360	243	0	10
3444	1360	243	0	9
3447	1360	243	0	11
3450	1361	243	0	7
3453	1362	244	0	7
3456	1362	244	0	6
3459	1362	244	0	7
3462	1362	244	0	7
3465	1362	244	0	7
3468	1362	244	0	7
3471	1362	244	0	6
3474	1363	244	0	6
3477	1363	244	0	6
3480	1363	244	0	6
3483	1363	244	0	6
3486	1363	244	0	6
3489	1363	244	0	7
3492	1363	244	0	6
3495	1363	244	0	6
3498	1363	244	0	6
3501	1363	244	0	8
3504	1362	244	0	6
3507	1362	243	0	5
3510	1364	242	0	8
3513	1364	242	0	2
3516	1364	243	0	5
3519	1364	242	0	3
3522	1365	242	0	182
3525	1367	242	0	4
3528	1372	242	0	5
3531	1370	241	0	5
3540	1388	232	0	199
3543	1377	241	0	24
3546	1359	243	0	3
3549	1358	243	0	2
3552	1359	243	0	4
3555	1362	243	0	10
3558	1361	243	0	9
3561	1364	243	0	7
3564	1364	243	0	8
3567	1363	243	0	9
3570	1364	243	0	9
3573	1366	243	0	10
3576	1368	243	0	10
3579	1367	243	0	9
3582	1367	244	0	11
3585	1370	245	0	17
3588	1376	243	0	19
3591	1377	241	0	22
3594	1369	243	0	21
3597	1369	243	0	20
3600	1371	243	0	21
3603	1370	243	0	21
3606	1370	243	0	18
3609	1369	244	0	19
3612	1368	245	0	14
3615	1369	244	0	9
3618	1369	244	0	9
3621	1371	245	0	8
3624	1369	248	0	8
3627	1368	247	0	4
3630	1368	244	0	6
3633	1366	244	0	8
3636	1368	243	0	8
3639	1370	243	0	5
3642	1370	244	0	6
3645	1373	243	0	4
3648	1370	243	0	6
3651	1368	244	0	6
3654	1367	244	0	7
3657	1366	243	0	4
3660	1366	243	0	5
3663	1365	243	0	4
3666	1366	242	0	4
3669	1365	243	0	4
3672	1364	243	0	5
3675	1363	244	0	1
3678	1363	244	0	4
3681	1363	244	0	6
3684	1364	245	0	1
3687	1366	245	0	1
3690	1366	247	0	0
3693	1366	247	0	0
3696	1367	247	0	2
3699	1367	247	0	5
3702	1366	247	0	7
3705	1365	248	0	6
3708	1365	248	0	7
3711	1365	248	0	5
3714	1365	248	0	5
3717	1365	248	0	6
3720	1365	248	0	5
3723	1365	248	0	8
3726	1366	248	0	9
3729	1369	247	0	11
3732	1370	247	0	10
3735	1370	247	0	11
3738	1370	247	0	10
3741	1371	247	0	8
3744	1372	246	0	6
3747	1370	246	0	4
3750	1370	246	0	6
3753	1370	245	0	5
3756	1369	245	0	6
3759	1368	248	0	4
3762	1366	248	0	4
3765	1367	248	0	4
3768	1368	248	0	4
3771	1369	248	0	3
3774	1370	248	0	4
3777	1371	248	0	4
3780	1371	248	0	3
3783	1371	248	0	1
3786	1372	247	0	4
3789	1373	247	0	5
3792	1373	247	0	6
3795	1373	246	0	8
3798	1371	247	0	10
3801	1368	248	0	9
3804	1367	249	0	8
3807	1368	249	0	9
3810	1368	250	0	7
3813	1368	250	0	7
3816	1366	250	0	6
3819	1366	250	0	6
3822	1366	250	0	6
3825	1367	249	0	7
3828	1367	248	0	9
3831	1368	248	0	10
3834	1368	248	0	9
3837	1370	247	0	10
3840	1369	247	0	9
3843	1370	248	0	8
3846	1370	247	0	10
3849	1371	247	0	12
3852	1370	248	0	11
3855	1370	247	0	7
3858	1372	247	0	7
3861	1373	247	0	7
3864	1374	247	0	8
3867	1373	247	0	8
3870	1373	247	0	9
3873	1376	246	0	10
3876	1376	246	0	9
3879	1375	245	0	8
3882	1374	245	0	8
3885	1373	245	0	8
3888	1373	244	0	7
3891	1371	244	0	5
3894	1370	244	0	4
3897	1370	244	0	4
3900	1370	243	0	6
3903	1369	243	0	7
3906	1370	244	0	5
3909	1370	244	0	6
3912	1369	242	0	6
3915	1368	240	0	13
3918	1369	240	0	12
3921	1369	240	0	13
3924	1369	241	0	13
3927	1368	241	0	9
3930	1369	242	0	7
3933	1370	242	0	7
3936	1370	243	0	5
3939	1371	243	0	4
3942	1372	243	0	3
3945	1372	243	0	2
3948	1372	243	0	4
3951	1372	243	0	5
3954	1372	243	0	4
3957	1373	243	0	4
3960	1372	243	0	7
3963	1373	243	0	8
3966	1374	243	0	9
3969	1375	242	0	11
3972	1374	243	0	11
3975	1372	243	0	8
3978	1372	243	0	7
3981	1373	243	0	8
3984	1374	243	0	10
3987	1374	243	0	9
3990	1374	243	0	9
3993	1374	243	0	10
3996	1374	243	0	9
3999	1374	243	0	10
4002	1374	243	0	10
4005	1373	243	0	10
4008	1373	243	0	10
4011	1374	243	0	8
4014	1374	243	0	9
4017	1373	243	0	8
4020	1374	243	0	8
4023	1375	243	0	8
4026	1375	243	0	8
4029	1375	243	0	8
4032	1375	243	0	9
4035	1375	243	0	8
4038	1375	243	0	8
4041	1376	243	0	6
4044	1376	243	0	7
4047	1376	243	0	7
4050	1377	243	0	7
4053	1376	243	0	8
4056	1376	243	0	7
4059	1376	243	0	8
4062	1376	243	0	7
4065	1377	243	0	5
4068	1377	243	0	7
4071	1377	243	0	6
4074	1378	243	0	5
4077	1377	243	0	5
4080	1377	243	0	4
4083	1376	243	0	192
4086	1374	245	0	200
4089	1373	246	0	205
4092	1374	245	0	204
4095	1376	243	0	195
4098	1377	243	0	5
4101	1377	243	0	4
4104	1377	243	0	5
4107	1378	243	0	5
4110	1377	243	0	5
4113	1377	243	0	4
4116	1377	243	0	4
4119	1376	243	0	6
4122	1375	243	0	5
4125	1376	243	0	6
4128	1376	243	0	6
4131	1376	243	0	7
4134	1376	243	0	7
4137	1375	243	0	7
4140	1376	243	0	8
4143	1376	243	0	8
4146	1377	243	0	10
4149	1377	243	0	9
4152	1378	242	0	9
4155	1378	243	0	6
4158	1378	243	0	5
4161	1378	244	0	4
4164	1378	244	0	3
4167	1380	244	0	11
4170	1380	245	0	16
4173	1379	244	0	8
4176	1381	244	0	13
4179	1381	244	0	18
4182	1381	244	0	14
4185	1381	244	0	12
4188	1381	244	0	13
4191	1381	244	0	8
4194	1379	244	0	0
4197	1380	244	0	1
4200	1379	244	0	3
4203	1380	244	0	7
4206	1381	244	0	8
4209	1381	246	0	12
4212	1381	246	0	14
4215	1381	246	0	11
4218	1379	246	0	9
4221	1381	245	0	9
4224	1382	246	0	9
4227	1382	246	0	10
4230	1382	245	0	10
4233	1382	245	0	8
4236	1382	245	0	6
4239	1381	245	0	5
4242	1381	244	0	5
4245	1381	245	0	7
4248	1380	245	0	7
4251	1380	244	0	7
4254	1379	245	0	191
4257	1377	246	0	194
4260	1378	245	0	192
4263	1380	245	0	7
4266	1380	245	0	7
4269	1381	245	0	7
4272	1382	245	0	8
4275	1382	245	0	7
4278	1382	245	0	8
4281	1382	245	0	9
4284	1383	246	0	12
4287	1382	246	0	13
4290	1381	246	0	8
4293	1383	245	0	11
4296	1384	246	0	14
4299	1382	246	0	193
4302	1380	246	0	194
4305	1378	247	0	194
4308	1379	247	0	193
4311	1384	245	0	8
4314	1383	245	0	5
4317	1383	245	0	5
4320	1383	245	0	5
4323	1382	246	0	5
4326	1382	246	0	5
4329	1383	246	0	6
4332	1382	246	0	8
4335	1382	246	0	7
4338	1382	246	0	5
4341	1383	246	0	7
4344	1383	246	0	9
4347	1383	246	0	5
4350	1382	247	0	5
4353	1382	247	0	1
4356	1382	246	0	359
4359	1380	246	0	359
4362	1382	246	0	3
4365	1382	246	0	356
4368	1382	246	0	351
4371	1382	246	0	353
4374	1382	246	0	355
4377	1382	246	0	356
4380	1383	246	0	0
4383	1383	246	0	1
4386	1382	246	0	355
4389	1384	247	0	0
4392	1383	248	0	3
4395	1383	248	0	3
4398	1382	247	0	357
4401	1383	247	0	357
4404	1383	247	0	358
4407	1382	246	0	357
4410	1383	246	0	2
4413	1384	247	0	7
4416	1383	247	0	1
4419	1382	247	0	359
4422	1382	247	0	0
4425	1383	246	0	359
4428	1383	247	0	1
4431	1383	246	0	354
4434	1383	245	0	354
4437	1383	246	0	352
4440	1383	247	0	359
4443	1383	247	0	356
4446	1383	248	0	354
4449	1382	247	0	354
4452	1383	244	0	348
4455	1383	245	0	351
4458	1383	246	0	1
4461	1383	247	0	359
4464	1383	247	0	359
4467	1383	247	0	355
4470	1383	247	0	351
4473	1383	248	0	352
4476	1383	248	0	357
4479	1384	248	0	5
4482	1383	248	0	357
4485	1382	248	0	345
4488	1383	248	0	352
4491	1384	248	0	0
4494	1383	248	0	0
4497	1383	249	0	2
4500	1383	249	0	1
4503	1382	249	0	358
4506	1379	249	0	0
4509	1379	249	0	2
4512	1378	249	0	4
4515	1379	249	0	5
4518	1379	248	0	3
4521	1379	248	0	357
4524	1379	249	0	356
4527	1381	250	0	1
4530	1381	250	0	4
4533	1380	251	0	2
4536	1380	250	0	4
4539	1381	250	0	1
4542	1379	250	0	3
4545	1379	250	0	6
4548	1378	250	0	5
4551	1379	250	0	8
4554	1379	250	0	6
4557	1379	250	0	5
4560	1379	251	0	3
4563	1385	248	0	0
4566	1384	248	0	356
4569	1383	248	0	355
4572	1383	248	0	354
4575	1382	247	0	350
4578	1381	249	0	353
4581	1381	248	0	348
4584	1381	247	0	343
4587	1381	249	0	350
4590	1380	250	0	353
4593	1380	250	0	359
4596	1380	248	0	353
4599	1379	249	0	354
4602	1380	249	0	358
4605	1380	250	0	0
4608	1380	250	0	2
4611	1380	250	0	3
4614	1380	250	0	4
4617	1380	250	0	5
4620	1380	251	0	6
4623	1380	251	0	6
4626	1380	251	0	4
4629	1381	251	0	4
4632	1381	251	0	5
4635	1381	250	0	6
4638	1381	250	0	7
4641	1381	250	0	7
4644	1382	250	0	6
4647	1383	250	0	6
4650	1381	251	0	0
4653	1380	251	0	3
4656	1381	251	0	4
4659	1381	251	0	5
4662	1380	251	0	7
4665	1381	251	0	6
4668	1381	251	0	6
4671	1381	251	0	5
4674	1381	250	0	2
4677	1381	251	0	5
4680	1381	251	0	7
4683	1381	251	0	7
4686	1381	251	0	4
4689	1381	251	0	5
4692	1380	251	0	4
4695	1380	251	0	3
4698	1381	251	0	4
4701	1381	251	0	4
4704	1381	251	0	6
4707	1381	251	0	7
4710	1381	251	0	5
4713	1381	251	0	7
4716	1380	251	0	5
4719	1380	252	0	5
4722	1381	251	0	5
4725	1381	252	0	5
4728	1381	252	0	4
4731	1383	252	0	6
4734	1381	252	0	5
4737	1381	252	0	3
4740	1382	251	0	4
4743	1382	252	0	4
4746	1382	251	0	5
4749	1382	252	0	4
4752	1382	252	0	5
4755	1383	252	0	5
4758	1382	252	0	6
4761	1382	252	0	6
4764	1382	252	0	5
4767	1382	252	0	5
4770	1382	252	0	4
4773	1382	253	0	5
4776	1383	252	0	7
4779	1383	252	0	7
4782	1383	252	0	7
4785	1383	252	0	8
4788	1383	253	0	10
4791	1382	252	0	8
4794	1382	253	0	5
4797	1382	252	0	3
4800	1383	253	0	358
4803	1384	253	0	356
4806	1386	254	0	355
4809	1384	256	0	357
4812	1382	255	0	354
4815	1381	254	0	346
4818	1380	253	0	352
4821	1381	254	0	354
4824	1380	255	0	351
4827	1380	255	0	351
4830	1379	255	0	353
4833	1378	254	0	354
4836	1378	256	0	1
4839	1378	256	0	5
4842	1378	256	0	5
4845	1379	256	0	3
4848	1378	256	0	2
4851	1378	256	0	0
4854	1378	256	0	2
4857	1373	257	0	358
4860	1372	258	0	357
4863	1373	259	0	359
4866	1375	259	0	358
4869	1372	263	0	358
4872	1374	263	0	359
4875	1375	263	0	355
4878	1378	262	0	173
4881	1377	261	0	171
4884	1379	261	0	172
4887	1381	261	0	175
4890	1377	261	0	359
4893	1376	261	0	353
4896	1374	261	0	351
4899	1372	261	0	351
4902	1374	262	0	352
4905	1373	264	0	355
4908	1372	264	0	166
4911	1376	266	0	159
4914	1374	264	0	166
4917	1376	266	0	162
4920	1371	264	0	343
4923	1372	265	0	345
4926	1371	265	0	341
4929	1369	264	0	341
4932	1371	265	0	351
4935	1369	264	0	343
4938	1371	263	0	159
4941	1371	264	0	153
4944	1358	257	0	333
4947	1362	258	0	343
4950	1363	259	0	164
4953	1363	258	0	164
4956	1363	256	0	165
4959	1365	257	0	166
4962	1367	256	0	166
4965	1383	259	0	185
4968	1368	257	0	164
4971	1368	258	0	165
4980	1366	259	0	165
4983	1364	260	0	346
4986	1364	260	0	347
4989	1367	261	0	349
4992	1367	261	0	350
4995	1368	262	0	355
4998	1368	263	0	354
5001	1368	262	0	349
5004	1369	261	0	350
5007	1370	260	0	358
5010	1373	261	0	354
5013	1374	260	0	354
5016	1376	261	0	353
5019	1377	260	0	354
5022	1377	260	0	354
5025	1378	260	0	353
5028	1378	260	0	353
5031	1379	260	0	353
5034	1379	260	0	354
5037	1380	259	0	354
5040	1380	259	0	354
5043	1380	259	0	352
5046	1380	258	0	351
5049	1380	258	0	351
5052	1381	259	0	350
5055	1380	258	0	349
5058	1380	258	0	351
5061	1381	258	0	353
5064	1381	258	0	352
5067	1382	258	0	351
5070	1382	260	0	348
5073	1380	261	0	351
5076	1378	262	0	350
5079	1378	261	0	350
5082	1379	261	0	349
5085	1379	261	0	348
5088	1379	262	0	349
5091	1379	261	0	350
5094	1380	260	0	350
5097	1380	260	0	350
5100	1380	260	0	349
5103	1380	260	0	351
5106	1380	260	0	351
5109	1381	259	0	351
5112	1380	259	0	351
5115	1380	259	0	352
5118	1380	259	0	352
5121	1381	259	0	353
5124	1381	260	0	354
5127	1382	260	0	355
5130	1382	260	0	356
5133	1382	260	0	356
5136	1382	260	0	358
5139	1382	260	0	356
5142	1382	260	0	355
5145	1382	260	0	356
5148	1383	260	0	357
5151	1382	259	0	355
5154	1383	259	0	356
5157	1382	259	0	357
5160	1382	258	0	356
5163	1384	264	0	344
5166	1384	268	0	342
5169	1390	275	0	351
5172	1390	277	0	345
5175	1392	279	0	341
5178	1394	282	0	351
5181	1393	280	0	357
5184	1392	278	0	350
5187	1392	277	0	342
5190	1387	270	0	327
5193	1388	268	0	325
5196	1385	266	0	332
5199	1381	263	0	348
5202	1380	263	0	347
5205	1380	263	0	349
5208	1381	262	0	348
5211	1380	262	0	350
5214	1381	262	0	349
5217	1382	262	0	350
5220	1383	262	0	348
5223	1383	261	0	348
5226	1383	261	0	350
5229	1382	261	0	349
5232	1383	261	0	348
5235	1383	261	0	348
5238	1384	261	0	346
5241	1384	260	0	347
5244	1385	261	0	348
5247	1386	262	0	342
5250	1386	261	0	344
5253	1385	261	0	164
5256	1385	261	0	345
5259	1384	262	0	344
5262	1384	263	0	339
5265	1384	263	0	340
5268	1383	263	0	340
5271	1383	263	0	340
5274	1384	263	0	341
5277	1384	263	0	341
5280	1386	263	0	339
5283	1386	263	0	339
5286	1385	262	0	343
5289	1385	262	0	343
5292	1385	262	0	346
5295	1385	262	0	345
5298	1385	262	0	345
5301	1385	262	0	346
5304	1386	261	0	347
5307	1385	260	0	348
5310	1386	261	0	344
5313	1385	260	0	342
5316	1385	261	0	343
5319	1386	260	0	346
5322	1385	260	0	346
5325	1385	260	0	346
5328	1385	260	0	345
5331	1384	261	0	346
5334	1384	261	0	345
5337	1384	261	0	345
5340	1384	260	0	345
5343	1385	260	0	345
5346	1385	261	0	345
5349	1384	261	0	342
5352	1384	261	0	342
5355	1385	261	0	343
5358	1385	261	0	343
5361	1385	261	0	344
5364	1385	261	0	344
5367	1385	261	0	342
5370	1385	261	0	342
5373	1385	261	0	343
5376	1385	261	0	342
5379	1385	261	0	343
5382	1385	261	0	343
5385	1385	261	0	343
5388	1385	261	0	343
5391	1385	261	0	343
5394	1386	261	0	343
5397	1386	261	0	343
5400	1386	261	0	343
5403	1386	261	0	343
5406	1385	260	0	341
5409	1387	261	0	344
5412	1388	261	0	341
5415	1388	260	0	340
5418	1388	261	0	341
5421	1387	261	0	341
5424	1387	261	0	343
5427	1387	262	0	343
5430	1387	261	0	344
5433	1388	261	0	344
5436	1387	261	0	343
5439	1387	261	0	342
5442	1386	261	0	341
5445	1387	262	0	340
5448	1386	261	0	341
5451	1387	262	0	340
5454	1387	262	0	341
5457	1387	262	0	340
5460	1387	262	0	341
5463	1387	262	0	340
5466	1387	261	0	340
5469	1386	261	0	342
5472	1387	262	0	344
5475	1387	262	0	345
5478	1387	261	0	342
5481	1387	261	0	342
5484	1386	261	0	341
5487	1387	261	0	342
5490	1387	262	0	345
5493	1386	262	0	344
5496	1387	261	0	344
5499	1387	261	0	346
5502	1388	261	0	346
5505	1388	262	0	346
5508	1388	262	0	347
5511	1388	262	0	350
5514	1390	264	0	350
5517	1387	267	0	349
5520	1386	268	0	349
5523	1385	268	0	347
5526	1385	268	0	348
5529	1383	267	0	343
5532	1382	271	0	352
5535	1380	271	0	354
5538	1378	272	0	178
5541	1376	276	0	176
5544	1379	278	0	350
5547	1380	277	0	342
5550	1379	275	0	328
5553	1377	275	0	323
5556	1377	275	0	317
5559	1377	274	0	333
5562	1378	273	0	331
5565	1377	272	0	340
5568	1377	272	0	340
5571	1378	271	0	341
5574	1378	271	0	347
5577	1379	271	0	347
5580	1377	270	0	342
5583	1377	270	0	342
5586	1376	271	0	343
5589	1377	270	0	349
5592	1376	269	0	344
5595	1376	268	0	340
5598	1375	266	0	348
5601	1380	267	0	346
5604	1387	267	0	354
5607	1386	266	0	348
5610	1384	268	0	349
5613	1381	268	0	352
5616	1380	268	0	351
5619	1380	267	0	348
5622	1379	266	0	350
5625	1379	266	0	352
5628	1379	266	0	351
5631	1378	265	0	352
5634	1378	265	0	353
5637	1378	265	0	353
5640	1377	266	0	352
5643	1376	266	0	351
5646	1374	266	0	348
5649	1373	264	0	341
5652	1372	264	0	342
5655	1372	265	0	344
5658	1373	264	0	348
5661	1374	265	0	0
5664	1375	267	0	358
5667	1378	267	0	357
5670	1379	266	0	357
5673	1379	265	0	3
5676	1379	265	0	2
5679	1377	264	0	359
5682	1377	264	0	359
5685	1377	265	0	356
5688	1377	264	0	351
5691	1377	263	0	346
5694	1377	263	0	345
5697	1376	262	0	343
5700	1375	263	0	344
5703	1375	263	0	344
5706	1376	263	0	348
5709	1376	263	0	353
5712	1377	263	0	358
5715	1375	263	0	355
5718	1376	264	0	1
5721	1378	263	0	355
5724	1378	263	0	353
5727	1377	264	0	352
5730	1377	264	0	352
5733	1377	264	0	352
5736	1376	264	0	354
5739	1377	264	0	352
5742	1377	264	0	353
5745	1377	265	0	350
5748	1378	266	0	346
5751	1378	267	0	345
5754	1380	268	0	347
5757	1380	270	0	345
5760	1379	270	0	346
5763	1377	270	0	346
5766	1375	269	0	343
5769	1374	268	0	341
5772	1374	268	0	340
5775	1374	268	0	342
5778	1375	268	0	344
5781	1375	268	0	346
5784	1375	268	0	348
5787	1375	268	0	345
5790	1373	267	0	344
5793	1371	267	0	343
5796	1369	265	0	340
5799	1369	266	0	343
5802	1370	268	0	348
5805	1371	268	0	348
5808	1370	268	0	350
5811	1369	267	0	350
5814	1369	266	0	350
5817	1369	266	0	346
5820	1370	264	0	342
5823	1370	262	0	339
5826	1369	260	0	335
5829	1368	259	0	340
5832	1369	259	0	338
5835	1370	259	0	332
5838	1372	260	0	322
5841	1373	260	0	323
5844	1383	264	0	341
5847	1376	263	0	331
5850	1377	265	0	337
5853	1377	265	0	339
5856	1375	265	0	333
5859	1374	266	0	337
5862	1374	266	0	338
5865	1374	267	0	336
5868	1374	267	0	336
5871	1374	267	0	334
5874	1374	267	0	336
5877	1375	267	0	340
5880	1375	266	0	339
5883	1375	266	0	338
5886	1373	266	0	331
5889	1373	265	0	331
5892	1373	266	0	335
5895	1377	267	0	346
5898	1378	267	0	344
5901	1372	266	0	335
5904	1377	267	0	340
5907	1373	267	0	339
5910	1369	266	0	327
5913	1368	266	0	321
5916	1369	267	0	319
5919	1371	268	0	318
5922	1369	266	0	317
5925	1369	267	0	316
5928	1368	263	0	301
5931	1370	262	0	311
5934	1370	260	0	314
5937	1370	259	0	315
5940	1371	259	0	314
5943	1370	259	0	312
5946	1370	258	0	314
5949	1371	257	0	317
5952	1371	258	0	318
5955	1371	257	0	314
5958	1372	257	0	305
5961	1371	257	0	273
5964	1369	258	0	275
5967	1368	259	0	284
5970	1367	260	0	311
5973	1368	259	0	314
5976	1368	259	0	310
5979	1368	257	0	321
5982	1370	256	0	338
5985	1370	255	0	328
5988	1370	253	0	321
5991	1369	252	0	323
5994	1371	252	0	321
5997	1370	255	0	331
6000	1369	257	0	322
6003	1369	254	0	328
6006	1368	254	0	332
6009	1364	254	0	328
6012	1364	254	0	330
6015	1365	254	0	332
6018	1365	253	0	337
6021	1365	253	0	338
6024	1366	254	0	337
6027	1366	253	0	334
6030	1366	253	0	332
6033	1365	250	0	333
6036	1362	249	0	330
6039	1363	250	0	330
6042	1360	247	0	333
6045	1355	244	0	322
6048	1351	241	0	318
6051	1348	239	0	323
6054	1344	237	0	329
6057	1339	238	0	328
6060	1336	236	0	320
6063	1335	234	0	327
6066	1334	235	0	329
6069	1332	234	0	328
6072	1331	233	0	331
6075	1330	232	0	338
6078	1325	230	0	342
6081	1323	228	0	336
6084	1320	224	0	334
6087	1319	223	0	332
6090	1320	221	0	332
6093	1320	219	0	333
6096	1321	219	0	330
6099	1321	218	0	329
6102	1320	218	0	329
6105	1318	218	0	330
[truncated: 910 more rows]
