# Supplementary material for: Markerless tracking of an entire honey bee colony
Source: Nat Commun. 2021 Mar 19;12:1733. doi: 10.1038/s41467-021-21769-1 (PMC7979864; doi:10.1038/s41467-021-21769-1)
Supplement: Supplementary file 4 — Description of Additional Supplementary Files [file 41467_2021_21769_MOESM4_ESM.zip › raw_source/fig_5_sup_fig_21_22/S1_trajectories/000133.txt]

0	216	1726	0	19
3	216	1726	0	18
6	216	1726	0	18
9	216	1726	0	18
12	216	1726	0	19
15	216	1726	0	18
18	216	1726	0	18
21	216	1726	0	18
24	216	1726	0	19
27	216	1726	0	19
30	217	1726	0	19
33	217	1726	0	20
36	216	1726	0	20
39	216	1726	0	20
42	216	1726	0	19
45	217	1726	0	20
48	217	1726	0	19
51	217	1726	0	19
54	217	1726	0	19
57	217	1726	0	19
60	217	1726	0	18
63	217	1726	0	19
66	217	1726	0	18
69	217	1726	0	19
72	217	1726	0	19
75	217	1726	0	18
78	217	1726	0	19
81	217	1726	0	19
84	217	1726	0	19
87	217	1726	0	20
90	218	1726	0	21
93	217	1726	0	21
96	218	1726	0	21
99	217	1726	0	20
102	217	1726	0	20
105	217	1726	0	20
108	217	1726	0	19
111	217	1726	0	20
114	217	1726	0	21
117	217	1726	0	20
120	217	1726	0	20
123	217	1726	0	20
126	218	1726	0	20
129	218	1726	0	21
132	218	1726	0	21
135	218	1726	0	20
138	218	1726	0	20
141	218	1726	0	20
144	218	1726	0	20
147	218	1726	0	20
150	218	1726	0	20
153	218	1726	0	20
156	218	1726	0	20
159	218	1726	0	20
162	218	1726	0	20
165	218	1726	0	20
168	218	1726	0	21
171	218	1726	0	20
174	218	1726	0	21
177	218	1726	0	21
180	218	1726	0	20
183	218	1726	0	21
186	218	1726	0	21
189	218	1726	0	21
192	218	1726	0	21
195	218	1726	0	21
198	218	1726	0	21
201	218	1726	0	21
204	218	1726	0	21
207	218	1726	0	21
210	219	1726	0	22
213	218	1726	0	21
216	218	1726	0	21
219	218	1726	0	21
222	218	1726	0	21
225	218	1726	0	22
228	218	1726	0	22
231	218	1726	0	22
234	218	1726	0	23
237	218	1726	0	23
240	218	1726	0	23
243	218	1726	0	23
246	218	1726	0	24
249	218	1726	0	23
252	218	1726	0	22
255	218	1726	0	23
258	218	1725	0	23
261	218	1726	0	23
264	219	1726	0	24
267	219	1725	0	23
270	218	1725	0	23
273	219	1725	0	23
276	219	1725	0	23
279	219	1725	0	24
282	219	1725	0	23
285	219	1725	0	23
288	219	1725	0	23
291	219	1725	0	23
294	219	1725	0	24
297	219	1725	0	23
300	219	1725	0	23
303	219	1725	0	24
306	219	1725	0	24
309	219	1725	0	24
312	219	1725	0	25
315	219	1725	0	24
318	219	1725	0	24
321	219	1725	0	23
324	219	1725	0	23
327	219	1725	0	24
330	219	1725	0	24
333	219	1725	0	24
336	219	1725	0	24
339	219	1725	0	24
342	219	1725	0	24
345	219	1725	0	23
348	219	1725	0	24
351	219	1725	0	24
354	219	1725	0	24
357	219	1725	0	25
360	219	1725	0	24
363	219	1725	0	25
366	219	1725	0	25
369	219	1725	0	25
372	219	1725	0	26
375	219	1725	0	25
378	219	1725	0	24
381	219	1725	0	25
384	219	1725	0	24
387	219	1725	0	25
390	219	1725	0	24
393	219	1725	0	24
396	219	1725	0	24
399	219	1725	0	25
402	219	1725	0	24
405	219	1725	0	24
408	219	1725	0	24
411	219	1725	0	24
414	219	1725	0	23
417	219	1725	0	24
420	219	1725	0	24
423	219	1725	0	25
426	219	1725	0	23
429	219	1725	0	23
432	219	1725	0	23
435	219	1725	0	23
438	219	1725	0	23
441	219	1725	0	23
444	219	1725	0	22
447	219	1725	0	23
450	219	1725	0	23
453	219	1725	0	23
456	220	1725	0	22
459	219	1725	0	23
462	220	1725	0	22
465	219	1725	0	23
468	219	1725	0	22
471	220	1725	0	22
474	220	1725	0	22
477	220	1725	0	22
480	220	1725	0	23
483	220	1725	0	22
486	220	1725	0	22
489	220	1725	0	22
492	220	1725	0	22
495	220	1725	0	23
498	220	1725	0	22
501	220	1725	0	22
504	220	1725	0	22
507	220	1725	0	22
510	220	1725	0	23
513	220	1725	0	22
516	220	1725	0	23
519	220	1725	0	21
522	220	1725	0	23
525	220	1725	0	23
528	220	1725	0	21
531	220	1725	0	22
534	220	1725	0	22
537	220	1725	0	22
540	220	1725	0	22
543	220	1725	0	21
546	220	1725	0	21
549	220	1725	0	22
552	220	1725	0	21
555	220	1725	0	23
558	220	1725	0	21
561	220	1725	0	22
564	220	1725	0	21
567	220	1725	0	21
570	220	1725	0	23
573	220	1725	0	22
576	220	1725	0	21
579	220	1725	0	22
582	220	1725	0	21
585	220	1725	0	22
588	220	1725	0	22
591	220	1725	0	23
594	220	1725	0	23
597	220	1725	0	22
600	220	1725	0	23
603	220	1725	0	23
606	220	1725	0	23
609	220	1725	0	23
612	220	1725	0	22
615	220	1725	0	22
618	220	1725	0	23
621	220	1725	0	23
624	220	1725	0	23
627	220	1725	0	23
630	220	1725	0	23
633	220	1725	0	23
636	220	1725	0	23
639	220	1725	0	23
642	220	1725	0	23
645	220	1725	0	23
648	220	1725	0	23
651	220	1725	0	23
654	220	1725	0	23
657	220	1725	0	23
660	220	1725	0	23
663	220	1725	0	23
666	220	1725	0	23
669	220	1725	0	23
672	220	1725	0	23
675	220	1725	0	23
678	220	1725	0	23
681	220	1725	0	23
684	220	1725	0	23
687	220	1725	0	24
690	220	1725	0	23
693	220	1725	0	23
696	220	1725	0	23
699	221	1725	0	22
702	220	1725	0	23
705	220	1725	0	22
708	221	1725	0	23
711	221	1725	0	23
714	221	1725	0	23
717	220	1725	0	23
720	221	1725	0	23
723	221	1725	0	23
726	221	1725	0	22
729	221	1725	0	23
732	221	1725	0	23
735	221	1725	0	23
738	221	1725	0	23
741	221	1725	0	23
744	221	1725	0	24
747	221	1725	0	23
750	220	1725	0	23
753	220	1725	0	23
756	220	1725	0	23
759	220	1725	0	23
762	221	1725	0	23
765	221	1725	0	22
768	221	1725	0	23
771	221	1725	0	23
774	221	1725	0	23
777	221	1725	0	23
780	221	1725	0	23
783	221	1725	0	24
786	221	1725	0	24
789	221	1725	0	24
792	221	1725	0	24
795	221	1725	0	24
798	221	1725	0	23
801	221	1725	0	23
804	221	1725	0	24
807	221	1725	0	24
810	221	1725	0	23
813	221	1725	0	24
816	221	1725	0	24
819	221	1725	0	23
822	221	1725	0	23
825	221	1725	0	23
828	221	1725	0	23
831	221	1725	0	23
834	221	1725	0	23
837	221	1725	0	24
840	221	1725	0	23
843	221	1725	0	23
846	221	1725	0	24
849	221	1725	0	25
852	221	1725	0	23
855	221	1725	0	24
858	221	1725	0	24
861	221	1725	0	24
864	221	1725	0	24
867	221	1725	0	25
870	221	1725	0	24
873	221	1725	0	25
876	221	1725	0	25
879	221	1725	0	24
882	221	1725	0	25
885	221	1725	0	25
888	221	1725	0	25
891	221	1725	0	24
894	221	1725	0	24
897	221	1725	0	24
900	221	1725	0	24
903	221	1725	0	23
906	221	1725	0	24
909	221	1725	0	24
912	221	1725	0	25
915	221	1725	0	24
918	221	1725	0	24
921	221	1725	0	24
924	221	1725	0	22
927	221	1725	0	24
930	221	1725	0	24
933	221	1725	0	23
936	221	1725	0	24
939	221	1725	0	24
942	221	1725	0	24
945	222	1725	0	24
948	221	1725	0	24
951	222	1725	0	24
954	221	1725	0	24
957	222	1725	0	24
960	222	1724	0	24
963	222	1724	0	24
966	222	1724	0	24
969	222	1724	0	24
972	222	1724	0	24
975	222	1724	0	24
978	222	1724	0	23
981	222	1724	0	24
984	222	1724	0	23
987	222	1724	0	24
990	222	1724	0	24
993	222	1724	0	24
996	222	1724	0	24
999	222	1724	0	24
1002	222	1724	0	24
1005	222	1724	0	25
1008	222	1724	0	24
1011	222	1724	0	24
1014	222	1724	0	24
1017	222	1724	0	23
1020	222	1724	0	24
1023	223	1724	0	25
1026	222	1724	0	24
1029	222	1724	0	24
1032	222	1724	0	25
1035	222	1724	0	24
1038	222	1724	0	24
1041	222	1724	0	24
1044	222	1724	0	24
1047	222	1724	0	24
1050	222	1724	0	24
1053	222	1724	0	25
1056	222	1724	0	25
1059	222	1724	0	25
1062	222	1724	0	25
1065	222	1724	0	24
1068	222	1724	0	24
1071	222	1724	0	24
1074	222	1724	0	24
1077	222	1724	0	24
1080	222	1724	0	24
1083	222	1724	0	24
1086	222	1724	0	24
1089	222	1724	0	24
1092	222	1724	0	24
1095	222	1724	0	24
1098	222	1724	0	24
1101	222	1724	0	24
1104	222	1724	0	25
1107	222	1724	0	25
1110	222	1724	0	25
1113	222	1724	0	24
1116	222	1724	0	24
1119	222	1724	0	24
1122	222	1724	0	24
1125	222	1724	0	24
1128	222	1724	0	24
1131	222	1724	0	24
1134	222	1724	0	24
1137	222	1724	0	23
1140	222	1724	0	24
1143	222	1724	0	24
1146	222	1724	0	24
1149	222	1724	0	24
1152	222	1724	0	24
1155	222	1724	0	24
1158	222	1724	0	24
1161	222	1724	0	24
1164	222	1724	0	24
1167	222	1724	0	24
1170	222	1724	0	24
1173	222	1724	0	24
1176	222	1724	0	24
1179	222	1724	0	24
1182	222	1724	0	24
1185	222	1724	0	24
1188	222	1724	0	24
1191	222	1724	0	24
1194	222	1724	0	24
1197	222	1724	0	24
1200	222	1724	0	24
1203	222	1724	0	24
1206	222	1724	0	24
1209	222	1724	0	25
1212	222	1724	0	24
1215	222	1724	0	25
1218	222	1724	0	25
1221	222	1724	0	24
1224	222	1724	0	25
1227	222	1724	0	24
1230	222	1724	0	25
1233	222	1724	0	24
1236	222	1724	0	24
1239	222	1724	0	24
1242	222	1724	0	24
1245	222	1724	0	24
1248	222	1724	0	24
1251	222	1724	0	24
1254	222	1724	0	24
1257	222	1724	0	25
1260	222	1724	0	24
1263	222	1724	0	24
1266	222	1724	0	25
1269	222	1724	0	25
1272	222	1724	0	25
1275	222	1724	0	25
1278	222	1724	0	25
1281	222	1724	0	25
1284	222	1724	0	24
1287	222	1724	0	25
1290	222	1724	0	25
1293	222	1724	0	24
1296	222	1724	0	25
1299	222	1724	0	24
1302	222	1724	0	24
1305	222	1725	0	24
1308	222	1724	0	24
1311	222	1724	0	25
1314	222	1724	0	24
1317	222	1724	0	24
1320	222	1724	0	24
1323	222	1724	0	24
1326	222	1724	0	24
1329	222	1724	0	24
1332	222	1724	0	24
1335	222	1724	0	25
1338	222	1724	0	24
1341	222	1724	0	24
1344	222	1724	0	24
1347	222	1724	0	24
1350	222	1724	0	24
1353	222	1724	0	24
1356	222	1724	0	24
1359	222	1724	0	25
1362	222	1724	0	25
1365	222	1724	0	24
1368	222	1724	0	24
1371	222	1724	0	24
1374	222	1724	0	24
1377	222	1724	0	24
1380	222	1724	0	25
1383	222	1724	0	24
1386	222	1724	0	24
1389	222	1724	0	24
1392	222	1724	0	24
1395	222	1724	0	25
1398	222	1724	0	24
1401	222	1724	0	24
1404	222	1724	0	24
1407	222	1724	0	24
1410	222	1724	0	24
1413	222	1724	0	24
1416	222	1725	0	24
1419	222	1725	0	24
1422	222	1724	0	24
1425	222	1724	0	24
1428	222	1724	0	23
1431	222	1724	0	23
1434	222	1724	0	24
1437	222	1724	0	24
1440	222	1725	0	24
1443	222	1725	0	24
1446	222	1724	0	24
1449	222	1725	0	24
1452	222	1724	0	23
1455	222	1724	0	23
1458	222	1724	0	24
1461	222	1724	0	25
1464	222	1725	0	24
1467	222	1725	0	24
1470	223	1725	0	23
1473	223	1725	0	23
1476	223	1725	0	24
1479	223	1725	0	24
1482	223	1725	0	23
1485	223	1725	0	24
1488	223	1725	0	24
1491	223	1725	0	23
1494	223	1725	0	24
1497	223	1725	0	23
1500	223	1725	0	22
1503	223	1725	0	24
1506	223	1725	0	24
1509	223	1725	0	23
1512	223	1725	0	23
1515	223	1725	0	23
1518	222	1725	0	23
1521	223	1725	0	23
1524	222	1725	0	23
1527	222	1725	0	22
1530	222	1725	0	23
1533	222	1725	0	23
1536	222	1725	0	22
1539	222	1725	0	23
1542	222	1725	0	23
1545	222	1725	0	22
1548	222	1725	0	22
1551	222	1725	0	22
1554	222	1725	0	23
1557	223	1725	0	23
1560	223	1725	0	22
1563	223	1725	0	22
1566	223	1725	0	23
1569	223	1725	0	23
1572	223	1725	0	22
1575	223	1725	0	22
1578	223	1725	0	22
1581	223	1725	0	22
1584	223	1725	0	22
1587	223	1725	0	22
1590	222	1725	0	22
1593	223	1725	0	22
1596	222	1725	0	22
1599	223	1725	0	22
1602	222	1725	0	22
1605	222	1725	0	22
1608	223	1725	0	22
1611	223	1725	0	22
1614	222	1725	0	23
1617	223	1725	0	22
1620	223	1725	0	22
1623	222	1725	0	22
1626	223	1725	0	22
1629	223	1725	0	23
1632	223	1725	0	23
1635	223	1725	0	23
1638	223	1725	0	23
1641	223	1725	0	23
1644	222	1725	0	23
1647	222	1725	0	22
1650	222	1725	0	23
1653	223	1725	0	22
1656	223	1725	0	22
1659	223	1725	0	22
1662	222	1725	0	22
1665	223	1725	0	22
1668	223	1725	0	21
1671	223	1725	0	22
1674	223	1725	0	22
1677	222	1725	0	22
1680	223	1725	0	22
1683	223	1725	0	22
1686	223	1725	0	22
1689	223	1725	0	22
1692	223	1725	0	22
1695	223	1725	0	22
1698	223	1725	0	22
1701	223	1725	0	22
1704	223	1725	0	22
1707	223	1725	0	22
1710	223	1725	0	22
1713	223	1725	0	22
1716	223	1725	0	22
1719	223	1725	0	22
1722	223	1725	0	22
1725	223	1725	0	22
1728	223	1725	0	22
1731	223	1725	0	22
1734	223	1725	0	22
1737	223	1725	0	22
1740	223	1725	0	22
1743	223	1725	0	22
1746	223	1725	0	22
1749	223	1725	0	22
1752	223	1725	0	21
1755	223	1725	0	22
1758	223	1725	0	22
1761	223	1725	0	22
1764	223	1725	0	22
1767	223	1725	0	22
1770	223	1725	0	22
1773	223	1725	0	22
1776	223	1725	0	22
1779	223	1725	0	21
1782	223	1725	0	21
1785	223	1725	0	21
1788	223	1725	0	21
1791	223	1725	0	21
1794	223	1725	0	21
1797	223	1725	0	21
1800	223	1725	0	21
1803	223	1725	0	21
1806	223	1725	0	22
1809	223	1725	0	21
1812	223	1725	0	21
1815	223	1725	0	22
1818	223	1725	0	22
1821	223	1725	0	21
1824	223	1725	0	21
1827	223	1725	0	21
1830	223	1725	0	21
1833	223	1725	0	21
1836	223	1725	0	22
1839	223	1725	0	22
1842	223	1725	0	21
1845	223	1725	0	22
1848	223	1725	0	21
1851	223	1725	0	21
1854	223	1725	0	21
1857	223	1725	0	21
1860	223	1725	0	21
1863	223	1725	0	21
1866	223	1725	0	21
1869	223	1725	0	22
1872	223	1725	0	21
1875	223	1725	0	21
1878	223	1725	0	21
1881	223	1725	0	21
1884	223	1725	0	21
1887	223	1725	0	21
1890	223	1725	0	21
1893	223	1725	0	21
1896	223	1725	0	20
1899	223	1725	0	20
1902	223	1725	0	21
1905	223	1725	0	21
1908	223	1725	0	21
1911	223	1725	0	21
1914	223	1725	0	22
1917	223	1725	0	21
1920	223	1725	0	22
1923	223	1725	0	21
1926	223	1725	0	20
1929	223	1725	0	20
1932	223	1725	0	21
1935	223	1725	0	21
1938	223	1725	0	20
1941	223	1725	0	22
1944	223	1725	0	21
1947	223	1725	0	21
1950	223	1725	0	21
1953	223	1725	0	21
1956	223	1725	0	21
1959	223	1725	0	21
1962	223	1725	0	21
1965	223	1725	0	21
1968	223	1725	0	21
1971	223	1725	0	22
1974	223	1725	0	21
1977	223	1725	0	20
1980	223	1725	0	21
1983	223	1725	0	21
1986	223	1725	0	21
1989	223	1725	0	21
1992	223	1725	0	21
1995	223	1725	0	21
1998	223	1725	0	21
2001	223	1725	0	21
2004	223	1725	0	21
2007	223	1725	0	21
2010	223	1725	0	21
2013	223	1725	0	21
2016	223	1725	0	21
2019	223	1725	0	21
2022	223	1725	0	21
2025	223	1725	0	21
2028	223	1725	0	21
2031	223	1725	0	21
2034	223	1725	0	21
2037	223	1725	0	21
2040	223	1725	0	20
2043	223	1725	0	20
2046	223	1725	0	21
2049	223	1725	0	20
2052	223	1725	0	21
2055	223	1725	0	20
2058	223	1725	0	20
2061	223	1725	0	20
2064	223	1725	0	20
2067	223	1725	0	21
2070	223	1725	0	21
2073	223	1725	0	21
2076	223	1725	0	21
2079	223	1725	0	21
2082	223	1725	0	21
2085	223	1725	0	21
2088	223	1725	0	21
2091	223	1725	0	21
2094	223	1725	0	21
2097	223	1725	0	21
2100	223	1725	0	20
2103	223	1725	0	21
2106	223	1725	0	21
2109	223	1725	0	21
2112	223	1725	0	21
2115	223	1725	0	21
2118	223	1725	0	21
2121	223	1725	0	21
2124	223	1725	0	21
2127	223	1725	0	21
2130	223	1725	0	21
2133	223	1725	0	21
2136	223	1725	0	21
2139	223	1725	0	21
2142	223	1725	0	21
2145	223	1725	0	21
2148	223	1725	0	21
2151	223	1725	0	21
2154	223	1725	0	21
2157	223	1725	0	21
2160	223	1725	0	20
2163	223	1725	0	21
2166	224	1725	0	21
2169	223	1725	0	21
2172	224	1725	0	21
2175	224	1725	0	21
2178	223	1725	0	21
2181	223	1725	0	21
2184	224	1725	0	21
2187	223	1725	0	21
2190	223	1725	0	21
2193	224	1725	0	21
2196	224	1725	0	21
2199	223	1725	0	21
2202	224	1725	0	21
2205	223	1725	0	21
2208	224	1725	0	21
2211	224	1725	0	21
2214	224	1725	0	21
2217	224	1725	0	20
2220	224	1725	0	21
2223	224	1725	0	21
2226	224	1725	0	21
2229	224	1725	0	21
2232	224	1725	0	21
2235	224	1725	0	21
2238	224	1725	0	21
2241	224	1725	0	21
2244	224	1725	0	21
2247	224	1725	0	21
2250	224	1725	0	21
2253	224	1725	0	21
2256	224	1725	0	21
2259	224	1725	0	21
2262	224	1725	0	21
2265	224	1725	0	21
2268	224	1725	0	21
2271	224	1725	0	21
2274	224	1725	0	21
2277	224	1725	0	21
2280	224	1725	0	21
2283	224	1725	0	21
2286	224	1725	0	21
2289	224	1725	0	21
2292	224	1725	0	21
2295	224	1725	0	21
2298	224	1725	0	21
2301	224	1725	0	21
2304	224	1725	0	21
2307	224	1725	0	21
2310	224	1725	0	21
2313	224	1725	0	21
2316	224	1725	0	21
2319	224	1725	0	21
2322	224	1725	0	21
2325	224	1725	0	21
2328	224	1725	0	21
2331	224	1725	0	21
2334	224	1725	0	21
2337	224	1725	0	21
2340	224	1725	0	21
2343	224	1725	0	20
2346	223	1725	0	16
2349	223	1725	0	15
2352	223	1725	0	14
2355	223	1725	0	15
2358	223	1725	0	15
2361	224	1725	0	16
2364	224	1725	0	16
2367	224	1725	0	17
2370	224	1725	0	16
2373	224	1725	0	16
2376	224	1725	0	16
2379	224	1725	0	16
2382	224	1725	0	16
2385	224	1725	0	15
2388	224	1725	0	16
2391	224	1725	0	15
2394	224	1725	0	15
2397	224	1725	0	15
2400	224	1725	0	15
2403	224	1725	0	15
2406	224	1725	0	15
2409	224	1725	0	15
2412	224	1725	0	14
2415	224	1725	0	14
2418	224	1725	0	14
2421	224	1725	0	14
2424	225	1725	0	14
2427	225	1725	0	14
2430	225	1725	0	14
2433	225	1725	0	15
2436	225	1725	0	15
2439	225	1725	0	15
2442	225	1725	0	15
2445	225	1725	0	14
2448	225	1725	0	15
2451	226	1725	0	14
2454	226	1725	0	15
2457	226	1725	0	14
2460	226	1725	0	15
2463	226	1725	0	14
2466	226	1725	0	15
2469	226	1725	0	15
2472	226	1725	0	14
2475	226	1725	0	16
2478	226	1725	0	15
2481	226	1725	0	15
2484	226	1725	0	15
2487	226	1725	0	16
2490	226	1725	0	15
2493	226	1725	0	17
2496	226	1725	0	16
2499	226	1725	0	17
2502	226	1725	0	17
2505	226	1725	0	17
2508	226	1725	0	17
2511	226	1725	0	17
2514	227	1725	0	17
2517	227	1725	0	17
2520	227	1725	0	17
2523	227	1725	0	16
2526	227	1725	0	18
2529	227	1725	0	18
2532	228	1725	0	18
2535	228	1725	0	17
2538	228	1725	0	19
2541	228	1725	0	19
2544	228	1724	0	19
2547	228	1725	0	18
2550	228	1724	0	19
2553	228	1724	0	18
2556	228	1724	0	17
2559	228	1724	0	18
2562	229	1725	0	18
2565	229	1725	0	17
2568	229	1724	0	17
2571	229	1725	0	18
2574	229	1724	0	17
2577	229	1724	0	18
2580	229	1724	0	17
2583	229	1724	0	17
2586	230	1724	0	17
2589	229	1724	0	19
2592	230	1724	0	19
2595	230	1724	0	20
2598	230	1724	0	21
2601	230	1724	0	20
2604	230	1724	0	21
2607	230	1725	0	21
2610	230	1725	0	23
2613	230	1725	0	23
2616	231	1725	0	23
2619	231	1725	0	24
2622	231	1725	0	21
2625	231	1725	0	19
2628	232	1724	0	20
2631	232	1724	0	19
2634	233	1724	0	20
2637	233	1724	0	19
2640	233	1724	0	18
2643	234	1724	0	18
2646	234	1724	0	17
2649	234	1724	0	16
2652	234	1724	0	15
2655	234	1724	0	15
2658	234	1724	0	15
2661	234	1724	0	16
2664	234	1724	0	17
2667	234	1724	0	17
2670	235	1724	0	18
2673	235	1724	0	19
2676	235	1725	0	21
2679	235	1724	0	20
2682	235	1724	0	20
2685	235	1724	0	20
2688	235	1725	0	22
2691	235	1724	0	21
2694	235	1724	0	20
2697	235	1724	0	20
2700	236	1724	0	19
2703	236	1724	0	18
2706	236	1724	0	18
2709	236	1723	0	18
2712	236	1723	0	17
2715	236	1723	0	16
2718	237	1723	0	18
2721	237	1723	0	20
2724	237	1723	0	20
2727	237	1723	0	20
2730	237	1723	0	20
2733	237	1723	0	20
2736	237	1723	0	20
2739	237	1723	0	20
2742	237	1723	0	19
2745	237	1723	0	20
2748	237	1723	0	20
2751	237	1723	0	21
2754	237	1723	0	21
2757	237	1723	0	20
2760	237	1723	0	19
2763	237	1723	0	20
2766	237	1723	0	19
2769	237	1723	0	19
2772	237	1723	0	19
2775	237	1723	0	19
2778	237	1723	0	20
2781	237	1723	0	20
2784	237	1723	0	19
2787	237	1723	0	20
2790	237	1723	0	19
2793	237	1723	0	19
2796	237	1723	0	20
2799	237	1723	0	19
2802	237	1723	0	19
2805	237	1723	0	19
2808	237	1723	0	19
2811	237	1723	0	20
2814	237	1723	0	19
2817	237	1723	0	19
2820	237	1723	0	20
2823	237	1723	0	20
2826	237	1723	0	20
2829	237	1723	0	20
2832	237	1723	0	20
2835	237	1723	0	21
2838	237	1723	0	20
2841	237	1723	0	21
2844	237	1723	0	20
2847	237	1723	0	21
2850	237	1723	0	21
2853	237	1723	0	20
2856	237	1723	0	21
2859	237	1723	0	21
2862	237	1723	0	21
2865	237	1723	0	21
2868	237	1723	0	21
2871	237	1723	0	21
2874	237	1723	0	21
2877	237	1723	0	21
2880	237	1723	0	21
2883	237	1723	0	21
2886	237	1723	0	22
2889	237	1723	0	21
2892	237	1723	0	21
2895	237	1723	0	21
2898	237	1723	0	21
2901	237	1723	0	21
2904	237	1723	0	22
2907	237	1723	0	22
2910	237	1723	0	22
2913	237	1723	0	21
2916	237	1723	0	21
2919	238	1723	0	21
2922	237	1723	0	21
2925	237	1723	0	22
2928	237	1723	0	22
2931	237	1723	0	22
2934	238	1723	0	21
2937	237	1723	0	22
2940	238	1723	0	21
2943	238	1723	0	21
2946	238	1723	0	20
2949	238	1723	0	21
2952	238	1723	0	23
2955	238	1723	0	21
2958	238	1723	0	22
2961	238	1723	0	22
2964	238	1723	0	21
2967	238	1723	0	24
2970	238	1723	0	25
2973	238	1723	0	24
2976	238	1723	0	26
2979	238	1723	0	26
2982	238	1723	0	26
2985	238	1723	0	27
2988	238	1723	0	27
2991	238	1723	0	26
2994	238	1723	0	26
2997	238	1723	0	27
3000	238	1723	0	27
3003	238	1723	0	27
3006	238	1723	0	26
3009	238	1723	0	27
3012	238	1723	0	27
3015	238	1723	0	26
3018	238	1723	0	26
3021	238	1723	0	26
3024	238	1723	0	26
3027	238	1723	0	26
3030	239	1723	0	25
3033	238	1723	0	26
3036	238	1723	0	25
3039	238	1723	0	26
3042	238	1723	0	26
3045	239	1723	0	25
3048	239	1723	0	25
3051	239	1723	0	26
3054	239	1723	0	25
3057	239	1723	0	25
3060	239	1723	0	25
3063	239	1723	0	26
3066	239	1723	0	24
3069	239	1723	0	24
3072	239	1723	0	25
3075	239	1723	0	26
3078	239	1723	0	26
3081	239	1723	0	26
3084	239	1723	0	26
3087	239	1723	0	26
3090	239	1723	0	24
3093	239	1723	0	25
3096	239	1723	0	25
3099	239	1723	0	24
3102	239	1723	0	24
3105	239	1723	0	26
3108	239	1723	0	24
3111	239	1723	0	25
3114	239	1723	0	24
3117	239	1723	0	22
3120	239	1723	0	24
3123	239	1723	0	23
3126	239	1723	0	23
3129	239	1723	0	23
3132	239	1723	0	22
3135	239	1723	0	23
3138	239	1723	0	23
3141	239	1723	0	23
3144	239	1723	0	22
3147	239	1723	0	22
3150	239	1723	0	22
3153	239	1723	0	22
3156	239	1723	0	22
3159	239	1723	0	22
3162	239	1723	0	22
3165	239	1723	0	22
3168	239	1723	0	22
3171	239	1723	0	22
3174	239	1723	0	22
3177	239	1723	0	22
3180	239	1723	0	21
3183	239	1723	0	21
3186	239	1723	0	21
3189	239	1723	0	21
3192	239	1723	0	22
3195	239	1723	0	22
3198	239	1723	0	22
3201	239	1723	0	21
3204	239	1723	0	20
3207	239	1723	0	20
3210	239	1723	0	20
3213	239	1723	0	19
3216	239	1723	0	19
3219	239	1723	0	20
3222	239	1723	0	19
3225	239	1723	0	19
3228	239	1723	0	19
3231	239	1723	0	19
3234	239	1723	0	19
3237	239	1723	0	19
3240	239	1723	0	19
3243	239	1723	0	19
3246	239	1723	0	19
3249	239	1723	0	18
3252	239	1723	0	19
3255	239	1723	0	18
3258	240	1723	0	19
3261	240	1723	0	18
3264	240	1723	0	18
3267	240	1723	0	18
3270	240	1723	0	18
3273	240	1723	0	18
3276	240	1723	0	17
3279	240	1723	0	17
3282	240	1723	0	17
3285	240	1723	0	16
3288	240	1723	0	16
3291	240	1723	0	16
3294	240	1723	0	16
3297	240	1723	0	16
3300	240	1723	0	16
3303	240	1723	0	16
3306	240	1723	0	16
3309	240	1723	0	16
3312	240	1723	0	16
3315	240	1723	0	16
3318	240	1723	0	17
3321	240	1723	0	16
3324	240	1723	0	15
3327	240	1723	0	16
3330	240	1723	0	15
3333	240	1723	0	16
3336	240	1723	0	16
3339	240	1723	0	16
3342	240	1723	0	16
3345	240	1723	0	15
3348	240	1723	0	16
3351	240	1723	0	15
3354	240	1723	0	14
3357	240	1723	0	14
3360	241	1723	0	15
3363	241	1723	0	16
3366	240	1723	0	16
3369	241	1723	0	16
3372	240	1723	0	16
3375	241	1723	0	16
3378	241	1723	0	17
3381	241	1723	0	17
3384	241	1723	0	17
3387	242	1723	0	19
3390	243	1722	0	24
3393	244	1722	0	27
3396	244	1721	0	32
3399	245	1720	0	33
3402	247	1717	0	28
3405	247	1717	0	24
3408	247	1717	0	23
3411	246	1717	0	24
3414	247	1716	0	22
3417	247	1717	0	21
3420	247	1717	0	20
3423	248	1717	0	20
3426	248	1717	0	20
3429	248	1717	0	18
3432	249	1717	0	19
3435	251	1716	0	18
3438	252	1715	0	19
3441	253	1715	0	17
3444	254	1715	0	14
3447	255	1715	0	13
3450	256	1715	0	10
3453	256	1714	0	7
3456	257	1714	0	6
3459	257	1715	0	3
3462	259	1715	0	4
3465	261	1715	0	0
3468	260	1715	0	358
3471	261	1715	0	2
3474	263	1715	0	358
3477	264	1715	0	359
3480	265	1715	0	358
3483	267	1715	0	357
3486	267	1715	0	358
3489	267	1715	0	357
3492	267	1715	0	357
3495	268	1715	0	357
3498	268	1715	0	359
3501	268	1715	0	0
3504	269	1715	0	1
3507	270	1714	0	1
3510	269	1714	0	2
3513	269	1714	0	1
3516	269	1714	0	1
3519	269	1714	0	2
3522	269	1714	0	1
3525	269	1714	0	2
3528	269	1714	0	1
3531	269	1714	0	1
3534	269	1713	0	1
3537	269	1713	0	3
3540	269	1713	0	1
3543	269	1713	0	2
3546	269	1713	0	2
3549	269	1713	0	1
3552	269	1713	0	1
3555	269	1713	0	1
3558	269	1713	0	1
3561	269	1713	0	1
3564	270	1713	0	1
3567	270	1713	0	1
3570	270	1713	0	0
3573	269	1713	0	1
3576	270	1713	0	1
3579	270	1713	0	1
3582	270	1713	0	0
3585	270	1713	0	0
3588	270	1713	0	0
3591	270	1713	0	0
3594	270	1713	0	0
3597	270	1713	0	1
3600	270	1713	0	0
3603	271	1714	0	358
3606	272	1714	0	357
3609	271	1714	0	358
3612	271	1714	0	1
3615	272	1713	0	359
3618	272	1713	0	358
3621	271	1713	0	357
3624	271	1713	0	357
3627	270	1713	0	356
3630	271	1713	0	357
3633	271	1713	0	357
3636	271	1713	0	357
3639	271	1713	0	357
3642	270	1713	0	356
3645	271	1713	0	357
3648	270	1713	0	356
3651	270	1713	0	357
3654	270	1713	0	356
3657	270	1713	0	357
3660	270	1713	0	357
3663	270	1713	0	357
3666	270	1713	0	356
3669	270	1713	0	356
3672	270	1713	0	356
3675	270	1713	0	356
3678	270	1713	0	356
3681	270	1713	0	355
3684	270	1713	0	355
3687	270	1713	0	355
3690	270	1713	0	355
3693	270	1713	0	355
3696	270	1713	0	355
3699	270	1713	0	355
3702	270	1713	0	355
3705	270	1713	0	355
3708	270	1713	0	355
3711	270	1713	0	354
3714	271	1713	0	355
3717	271	1713	0	357
3720	271	1713	0	357
3723	271	1713	0	356
3726	271	1713	0	357
3729	271	1713	0	357
3732	271	1713	0	356
3735	271	1712	0	357
3738	271	1712	0	357
3741	270	1713	0	357
3744	270	1713	0	357
3747	271	1713	0	356
3750	271	1713	0	356
3753	271	1713	0	356
3756	271	1713	0	355
3759	271	1713	0	356
3762	271	1713	0	356
3765	271	1713	0	356
3768	271	1713	0	356
3771	272	1713	0	357
3774	271	1713	0	357
3777	271	1712	0	357
3780	272	1713	0	358
3783	271	1713	0	357
3786	271	1713	0	356
3789	271	1713	0	357
3792	271	1713	0	356
3795	271	1713	0	356
3798	271	1713	0	356
3801	271	1713	0	356
3804	271	1713	0	356
3807	271	1713	0	356
3810	271	1713	0	356
3813	271	1713	0	355
3816	271	1713	0	356
3819	271	1713	0	356
3822	271	1713	0	355
3825	271	1713	0	356
3828	271	1713	0	355
3831	271	1713	0	354
3834	272	1713	0	355
3837	271	1713	0	354
3840	271	1713	0	354
3843	271	1713	0	355
3846	271	1713	0	355
3849	271	1713	0	355
3852	271	1713	0	355
3855	271	1713	0	355
3858	271	1713	0	355
3861	271	1713	0	355
3864	272	1713	0	355
3867	271	1713	0	355
3870	271	1713	0	355
3873	271	1713	0	355
3876	272	1713	0	355
3879	271	1713	0	355
3882	271	1713	0	356
3885	271	1713	0	355
3888	272	1713	0	356
3891	272	1713	0	355
3894	272	1713	0	355
3897	272	1713	0	355
3900	271	1713	0	355
3903	271	1713	0	355
3906	271	1713	0	355
3909	271	1713	0	355
3912	271	1713	0	355
3915	271	1713	0	356
3918	271	1713	0	354
3921	271	1713	0	355
3924	271	1713	0	355
3927	271	1713	0	356
3930	271	1713	0	355
3933	271	1713	0	356
3936	271	1713	0	355
3939	271	1713	0	355
3942	271	1712	0	355
3945	271	1713	0	355
3948	272	1713	0	355
3951	271	1713	0	355
3954	271	1713	0	355
3957	271	1713	0	356
3960	271	1712	0	355
3963	271	1712	0	355
3966	271	1712	0	355
3969	271	1712	0	355
3972	271	1712	0	355
3975	271	1712	0	355
3978	271	1712	0	355
3981	271	1712	0	355
3984	271	1712	0	355
3987	272	1712	0	355
3990	272	1713	0	355
3993	271	1713	0	355
3996	271	1712	0	355
3999	271	1712	0	355
4002	271	1712	0	355
4005	271	1712	0	355
4008	271	1712	0	355
4011	271	1712	0	354
4014	271	1712	0	355
4017	271	1712	0	355
4020	271	1712	0	356
4023	271	1712	0	355
4026	271	1712	0	355
4029	271	1712	0	355
4032	271	1712	0	356
4035	271	1712	0	355
4038	271	1712	0	355
4041	271	1712	0	355
4044	271	1712	0	354
4047	271	1712	0	355
4050	271	1712	0	355
4053	271	1713	0	355
4056	271	1712	0	357
4059	271	1712	0	356
4062	271	1712	0	354
4065	271	1712	0	354
4068	271	1713	0	353
4071	271	1713	0	352
4074	271	1712	0	352
4077	271	1713	0	350
4080	271	1713	0	350
4083	272	1713	0	351
4086	271	1713	0	350
4089	272	1713	0	351
4092	272	1713	0	350
4095	272	1713	0	350
4098	273	1713	0	350
4101	273	1713	0	350
4104	272	1713	0	351
4107	272	1713	0	351
4110	272	1713	0	350
4113	273	1713	0	351
4116	273	1714	0	351
4119	272	1713	0	349
4122	272	1713	0	350
4125	273	1713	0	350
4128	273	1714	0	351
4131	273	1714	0	352
4134	273	1714	0	351
4137	273	1714	0	351
4140	273	1714	0	351
4143	272	1714	0	351
4146	272	1714	0	350
4149	273	1714	0	348
4152	272	1713	0	351
4155	273	1714	0	348
4158	273	1714	0	349
4161	273	1714	0	349
4164	273	1714	0	349
4167	273	1714	0	349
4170	274	1714	0	349
4173	274	1714	0	349
4176	273	1714	0	349
4179	273	1714	0	349
4182	273	1714	0	349
4185	273	1714	0	350
4188	273	1714	0	350
4191	272	1714	0	351
4194	272	1713	0	351
4197	272	1713	0	351
4200	272	1713	0	352
4203	272	1713	0	353
4206	272	1713	0	352
4209	272	1713	0	352
4212	272	1713	0	353
4215	272	1713	0	353
4218	272	1713	0	353
4221	272	1713	0	353
4224	272	1713	0	353
4227	272	1713	0	352
4230	272	1713	0	352
4233	272	1713	0	352
4236	272	1713	0	353
4239	272	1713	0	352
4242	272	1713	0	353
4245	272	1713	0	352
4248	272	1713	0	350
4251	271	1713	0	351
4254	272	1712	0	352
4257	272	1713	0	351
4260	272	1713	0	352
4263	272	1713	0	354
4266	272	1713	0	353
4269	272	1713	0	353
4272	272	1713	0	353
4275	272	1713	0	353
4278	272	1713	0	353
4281	272	1713	0	354
4284	272	1713	0	354
4287	272	1713	0	354
4290	272	1713	0	353
4293	272	1713	0	355
4296	272	1713	0	354
4299	272	1713	0	353
4302	272	1713	0	355
4305	272	1713	0	355
4308	272	1713	0	355
4311	272	1713	0	355
4314	272	1713	0	354
4317	272	1713	0	354
4320	272	1713	0	355
4323	272	1713	0	354
4326	272	1713	0	354
4329	272	1713	0	353
4332	272	1713	0	353
4335	272	1712	0	353
4338	272	1712	0	353
4341	272	1712	0	353
4344	272	1713	0	354
4347	272	1713	0	354
4350	272	1712	0	354
4353	272	1712	0	354
4356	272	1712	0	354
4359	272	1712	0	354
4362	272	1712	0	354
4365	272	1712	0	354
4368	272	1712	0	355
4371	272	1712	0	355
4374	272	1712	0	354
4377	272	1712	0	355
4380	272	1712	0	355
4383	272	1712	0	355
4386	272	1712	0	355
4389	272	1712	0	354
4392	272	1712	0	355
4395	272	1712	0	356
4398	272	1712	0	357
4401	272	1712	0	357
4404	272	1712	0	357
4407	272	1712	0	357
4410	272	1712	0	357
4413	272	1712	0	357
4416	272	1712	0	357
4419	272	1712	0	357
4422	272	1712	0	356
4425	272	1712	0	356
4428	272	1712	0	357
4431	272	1712	0	358
4434	272	1712	0	357
4437	272	1712	0	357
4440	272	1712	0	357
4443	272	1712	0	357
4446	272	1712	0	357
4449	272	1712	0	356
4452	272	1712	0	357
4455	272	1712	0	355
4458	272	1712	0	355
4461	272	1712	0	354
4464	272	1712	0	356
4467	272	1712	0	356
4470	272	1712	0	356
4473	272	1712	0	357
4476	272	1712	0	356
4479	272	1712	0	356
4482	272	1712	0	356
4485	272	1712	0	355
4488	272	1712	0	356
4491	272	1712	0	356
4494	272	1712	0	356
4497	272	1712	0	357
4500	273	1712	0	357
4503	272	1712	0	356
4506	272	1712	0	356
4509	272	1712	0	356
4512	272	1712	0	357
4515	272	1712	0	356
4518	272	1712	0	356
4521	272	1712	0	357
4524	272	1712	0	356
4527	272	1712	0	356
4530	272	1712	0	356
4533	273	1712	0	356
4536	272	1712	0	356
4539	272	1712	0	356
4542	272	1712	0	356
4545	272	1712	0	357
4548	272	1712	0	357
4551	272	1712	0	357
4554	272	1712	0	357
4557	272	1712	0	358
4560	272	1712	0	357
4563	272	1712	0	357
4566	272	1712	0	357
4569	272	1712	0	357
4572	272	1712	0	357
4575	272	1712	0	358
4578	272	1712	0	357
4581	272	1712	0	357
4584	272	1712	0	357
4587	272	1712	0	357
4590	272	1712	0	357
4593	272	1712	0	357
4596	272	1712	0	357
4599	272	1712	0	357
4602	272	1712	0	358
4605	272	1712	0	357
4608	272	1712	0	357
4611	272	1712	0	357
4614	272	1712	0	358
4617	272	1712	0	358
4620	272	1712	0	357
4623	272	1712	0	357
4626	272	1712	0	357
4629	272	1712	0	357
4632	272	1712	0	357
4635	272	1712	0	357
4638	272	1712	0	357
4641	272	1712	0	358
4644	272	1712	0	358
4647	272	1712	0	358
4650	272	1712	0	358
4653	272	1712	0	358
4656	272	1712	0	358
4659	272	1712	0	358
4662	272	1712	0	358
4665	272	1712	0	358
4668	272	1712	0	358
4671	272	1712	0	358
4674	272	1712	0	358
4677	272	1712	0	358
4680	272	1712	0	358
4683	272	1712	0	358
4686	272	1712	0	358
4689	272	1712	0	358
4692	272	1712	0	358
4695	272	1712	0	358
4698	272	1712	0	358
4701	272	1712	0	358
4704	272	1712	0	358
4707	272	1712	0	357
4710	272	1712	0	358
4713	272	1712	0	358
4716	272	1712	0	357
4719	272	1712	0	358
4722	272	1712	0	358
4725	272	1712	0	358
4728	272	1712	0	358
4731	272	1712	0	358
4734	272	1712	0	358
4737	272	1712	0	358
4740	272	1712	0	358
4743	272	1712	0	358
4746	272	1712	0	358
4749	272	1712	0	358
4752	272	1712	0	357
4755	272	1712	0	357
4758	273	1712	0	357
4761	273	1712	0	357
4764	272	1712	0	357
4767	273	1712	0	358
4770	273	1712	0	358
4773	273	1712	0	357
4776	273	1712	0	357
4779	273	1712	0	357
4782	273	1712	0	357
4785	273	1712	0	357
4788	273	1712	0	358
4791	273	1712	0	358
4794	273	1712	0	358
4797	273	1712	0	357
4800	273	1712	0	357
4803	273	1712	0	356
4806	273	1712	0	356
4809	273	1712	0	357
4812	273	1712	0	357
4815	273	1712	0	357
4818	273	1712	0	357
4821	273	1712	0	357
4824	273	1712	0	357
4827	273	1712	0	358
4830	273	1712	0	358
4833	273	1712	0	358
4836	273	1712	0	358
4839	273	1712	0	358
4842	273	1712	0	359
4845	273	1712	0	358
4848	273	1712	0	357
4851	273	1712	0	357
4854	273	1712	0	358
4857	273	1712	0	359
4860	273	1712	0	359
4863	273	1712	0	359
4866	273	1712	0	358
4869	273	1712	0	358
4872	273	1711	0	358
4875	273	1711	0	358
4878	273	1711	0	358
4881	273	1711	0	358
4884	273	1711	0	358
4887	273	1711	0	359
4890	274	1712	0	359
4893	273	1712	0	359
4896	274	1712	0	0
4899	274	1712	0	359
4902	274	1712	0	359
4905	274	1712	0	359
4908	274	1711	0	359
4911	274	1712	0	359
4914	274	1712	0	359
4917	274	1712	0	358
4920	274	1712	0	358
4923	274	1712	0	358
4926	274	1712	0	358
4929	274	1712	0	358
4932	274	1712	0	358
4935	274	1712	0	358
4938	274	1712	0	357
4941	274	1712	0	357
4944	274	1712	0	358
4947	274	1712	0	359
4950	274	1712	0	0
4953	274	1712	0	0
4956	274	1712	0	0
4959	274	1712	0	359
4962	274	1712	0	359
4965	274	1712	0	359
4968	274	1712	0	359
4971	274	1712	0	0
4974	275	1712	0	358
4977	275	1712	0	356
4980	275	1712	0	355
4983	276	1712	0	357
4986	276	1712	0	356
4989	276	1712	0	357
4992	276	1712	0	357
4995	275	1711	0	357
4998	276	1711	0	357
5001	276	1711	0	358
5004	276	1711	0	358
5007	275	1711	0	358
5010	276	1711	0	359
5013	276	1711	0	358
5016	276	1711	0	358
5019	276	1711	0	358
5022	276	1711	0	359
5025	276	1711	0	358
5028	276	1711	0	358
5031	276	1711	0	358
5034	276	1711	0	358
5037	276	1711	0	358
5040	276	1711	0	358
5043	276	1711	0	358
5046	276	1711	0	359
5049	276	1711	0	358
5052	275	1711	0	358
5055	275	1711	0	359
5058	275	1711	0	358
5061	276	1711	0	358
5064	276	1711	0	359
5067	276	1711	0	358
5070	276	1711	0	358
5073	276	1711	0	359
5076	276	1711	0	359
5079	276	1711	0	359
5082	276	1711	0	359
5085	276	1711	0	359
5088	276	1711	0	359
5091	276	1711	0	358
5094	276	1711	0	358
5097	276	1711	0	358
5100	276	1711	0	358
5103	276	1711	0	358
5106	276	1711	0	358
5109	276	1711	0	359
5112	276	1711	0	359
5115	276	1711	0	358
5118	276	1711	0	359
5121	276	1711	0	359
5124	276	1711	0	359
5127	276	1711	0	359
5130	276	1711	0	359
5133	276	1711	0	359
5136	276	1711	0	358
5139	276	1711	0	359
5142	276	1711	0	358
5145	276	1711	0	358
5148	276	1711	0	358
5151	276	1711	0	358
5154	277	1711	0	357
5157	277	1711	0	357
5160	277	1711	0	358
5163	277	1711	0	358
5166	277	1711	0	358
5169	277	1711	0	359
5172	277	1711	0	358
5175	277	1711	0	358
5178	277	1711	0	358
5181	277	1711	0	359
5184	277	1711	0	359
5187	277	1711	0	0
5190	277	1711	0	0
5193	277	1711	0	359
5196	277	1711	0	358
5199	277	1711	0	359
5202	276	1711	0	358
5205	276	1711	0	358
5208	276	1711	0	358
5211	276	1711	0	357
5214	277	1711	0	357
5217	277	1711	0	358
5220	277	1711	0	358
5223	277	1711	0	358
5226	277	1711	0	358
5229	277	1711	0	357
5232	277	1711	0	357
5235	277	1711	0	357
5238	277	1711	0	357
5241	277	1711	0	357
5244	277	1711	0	357
5247	277	1711	0	357
5250	277	1711	0	357
5253	277	1711	0	358
5256	277	1711	0	356
5259	277	1711	0	357
5262	277	1711	0	357
5265	277	1711	0	357
5268	277	1711	0	357
5271	277	1711	0	357
5274	277	1711	0	357
5277	277	1711	0	357
5280	276	1711	0	357
5283	276	1711	0	357
5286	277	1711	0	356
5289	277	1711	0	357
5292	277	1711	0	356
5295	277	1711	0	357
5298	277	1711	0	359
5301	277	1711	0	358
5304	277	1711	0	358
5307	276	1711	0	358
5310	277	1711	0	358
5313	277	1711	0	358
5316	277	1711	0	357
5319	277	1711	0	356
5322	277	1711	0	357
5325	277	1711	0	357
5328	277	1711	0	357
5331	277	1711	0	357
5334	277	1711	0	358
5337	277	1711	0	358
5340	277	1711	0	358
5343	277	1711	0	357
5346	277	1711	0	357
5349	276	1711	0	357
5352	277	1711	0	357
5355	277	1711	0	357
5358	277	1711	0	357
5361	277	1711	0	358
5364	277	1711	0	358
5367	277	1711	0	357
5370	277	1711	0	358
5373	277	1711	0	357
5376	277	1711	0	357
5379	277	1711	0	358
5382	277	1711	0	357
5385	277	1711	0	357
5388	277	1711	0	357
5391	277	1711	0	358
5394	277	1711	0	358
5397	277	1711	0	357
5400	277	1711	0	357
5403	277	1711	0	357
5406	276	1711	0	357
5409	277	1711	0	357
5412	277	1711	0	356
5415	277	1711	0	357
5418	277	1711	0	357
5421	277	1711	0	357
5424	277	1711	0	356
5427	277	1711	0	357
5430	277	1711	0	357
5433	277	1711	0	357
5436	277	1711	0	356
5439	277	1711	0	356
5442	276	1711	0	356
5445	277	1711	0	356
5448	277	1711	0	356
5451	277	1711	0	356
5454	277	1711	0	356
5457	277	1711	0	356
5460	277	1711	0	356
5463	277	1711	0	357
5466	277	1711	0	356
5469	277	1711	0	355
5472	277	1711	0	355
5475	277	1711	0	355
5478	277	1711	0	355
5481	277	1711	0	355
5484	277	1711	0	356
5487	277	1711	0	356
5490	277	1711	0	357
5493	277	1711	0	356
5496	277	1711	0	356
5499	277	1711	0	355
5502	277	1711	0	355
5505	277	1711	0	355
5508	277	1711	0	356
5511	277	1711	0	355
5514	277	1711	0	355
5517	277	1711	0	355
5520	277	1711	0	355
5523	277	1711	0	354
5526	277	1711	0	354
5529	277	1711	0	354
5532	277	1711	0	352
5535	277	1711	0	353
5538	277	1711	0	351
5541	277	1711	0	352
5544	277	1711	0	352
5547	277	1711	0	351
5550	277	1711	0	352
5553	277	1711	0	352
5556	277	1711	0	352
5559	277	1711	0	352
5562	277	1711	0	353
5565	277	1711	0	352
5568	277	1711	0	352
5571	277	1711	0	352
5574	277	1711	0	352
5577	277	1711	0	352
5580	277	1711	0	352
5583	277	1711	0	352
5586	277	1711	0	352
5589	277	1711	0	352
5592	277	1711	0	352
5595	277	1711	0	352
5598	277	1711	0	352
5601	277	1711	0	352
5604	277	1711	0	352
5607	277	1711	0	353
5610	277	1711	0	352
5613	277	1711	0	352
5616	277	1711	0	352
5619	277	1711	0	352
5622	277	1711	0	353
5625	277	1711	0	353
5628	277	1711	0	354
5631	277	1711	0	354
5634	277	1711	0	354
5637	277	1711	0	354
5640	277	1711	0	354
5643	277	1711	0	354
5646	277	1711	0	354
5649	277	1711	0	354
5652	277	1711	0	354
5655	277	1711	0	353
5658	277	1711	0	353
5661	277	1711	0	354
5664	277	1711	0	355
5667	277	1711	0	355
5670	277	1711	0	354
5673	277	1711	0	352
5676	277	1711	0	354
5679	277	1711	0	353
5682	277	1711	0	352
5685	277	1711	0	352
5688	277	1711	0	351
5691	277	1711	0	352
5694	277	1711	0	353
5697	277	1711	0	354
5700	277	1711	0	352
5703	277	1711	0	352
5706	277	1711	0	352
5709	277	1711	0	352
5712	277	1711	0	352
5715	277	1711	0	351
5718	277	1711	0	352
5721	277	1711	0	352
5724	277	1711	0	352
5727	277	1711	0	352
5730	277	1711	0	352
5733	277	1711	0	351
5736	277	1711	0	352
5739	277	1711	0	351
5742	277	1711	0	352
5745	277	1711	0	352
5748	277	1711	0	353
5751	277	1711	0	353
5754	277	1711	0	354
5757	277	1711	0	354
5760	277	1711	0	354
5763	277	1711	0	355
5766	277	1711	0	356
5769	277	1711	0	355
5772	277	1711	0	355
5775	277	1711	0	355
5778	277	1711	0	354
5781	277	1711	0	354
5784	277	1711	0	353
5787	277	1711	0	353
5790	277	1711	0	353
5793	277	1711	0	353
5796	277	1711	0	353
5799	277	1711	0	353
5802	276	1711	0	353
5805	276	1711	0	353
5808	276	1711	0	353
5811	276	1711	0	353
5814	276	1711	0	353
5817	276	1711	0	354
5820	277	1711	0	355
5823	277	1711	0	354
5826	277	1711	0	355
5829	277	1711	0	358
5832	277	1710	0	0
5835	278	1710	0	1
5838	278	1710	0	2
5841	278	1710	0	3
5844	278	1710	0	2
5847	277	1710	0	2
5850	277	1710	0	2
5853	277	1710	0	2
5856	278	1710	0	1
5859	278	1710	0	1
5862	278	1710	0	1
5865	278	1710	0	2
5868	278	1710	0	2
5871	278	1710	0	2
5874	278	1710	0	2
5877	277	1710	0	1
5880	277	1710	0	1
5883	278	1710	0	2
5886	278	1710	0	2
5889	278	1710	0	2
5892	278	1710	0	2
5895	277	1710	0	2
5898	278	1710	0	2
5901	278	1710	0	2
5904	278	1710	0	2
5907	278	1710	0	2
5910	278	1710	0	2
5913	278	1710	0	2
5916	278	1710	0	2
5919	278	1710	0	2
5922	278	1710	0	2
5925	278	1710	0	2
5928	278	1710	0	2
5931	278	1710	0	1
5934	278	1710	0	1
5937	278	1710	0	1
5940	278	1710	0	2
5943	278	1710	0	2
5946	278	1710	0	2
5949	278	1710	0	1
5952	278	1710	0	1
5955	278	1710	0	1
5958	278	1710	0	1
5961	278	1710	0	1
5964	278	1710	0	1
5967	278	1710	0	2
5970	278	1710	0	2
5973	278	1710	0	2
5976	278	1710	0	2
5979	278	1710	0	2
5982	278	1710	0	2
5985	278	1710	0	2
5988	277	1710	0	2
5991	278	1710	0	2
5994	278	1710	0	2
5997	277	1710	0	2
[truncated: 998 more rows]
