# Supplementary material for: Markerless tracking of an entire honey bee colony
Source: Nat Commun. 2021 Mar 19;12:1733. doi: 10.1038/s41467-021-21769-1 (PMC7979864; doi:10.1038/s41467-021-21769-1)
Supplement: Supplementary file 4 — Description of Additional Supplementary Files [file 41467_2021_21769_MOESM4_ESM.zip › raw_source/fig_5_sup_fig_21_22/S1_trajectories/000655.txt]

0	522	1197	0	247
3	522	1197	0	247
6	522	1197	0	245
9	522	1198	0	246
12	523	1197	0	247
15	523	1197	0	245
18	523	1198	0	247
21	523	1200	0	251
24	522	1202	0	252
27	522	1201	0	251
30	522	1199	0	250
33	523	1199	0	250
36	522	1200	0	251
39	520	1200	0	249
42	519	1200	0	245
45	517	1202	0	244
48	515	1202	0	242
51	514	1202	0	240
54	515	1201	0	240
57	515	1200	0	241
60	515	1199	0	240
63	515	1199	0	237
66	515	1198	0	236
69	515	1199	0	233
72	514	1199	0	230
75	513	1199	0	232
78	513	1201	0	236
81	513	1201	0	236
84	513	1200	0	232
87	513	1202	0	227
90	513	1203	0	223
93	513	1204	0	224
96	513	1204	0	225
99	515	1204	0	230
102	516	1203	0	231
105	515	1203	0	230
108	515	1203	0	233
111	515	1203	0	235
114	515	1203	0	233
117	516	1204	0	231
120	516	1203	0	230
123	517	1202	0	224
126	516	1202	0	216
129	516	1202	0	211
132	515	1202	0	212
135	515	1201	0	211
138	515	1200	0	211
141	515	1199	0	210
144	515	1199	0	209
147	515	1199	0	209
150	515	1199	0	210
153	515	1199	0	210
156	515	1200	0	209
159	515	1200	0	209
162	515	1201	0	210
165	515	1201	0	210
168	515	1200	0	210
171	515	1200	0	209
174	513	1201	0	214
177	512	1201	0	218
180	512	1201	0	222
183	513	1200	0	223
186	514	1199	0	222
189	515	1199	0	221
192	514	1200	0	225
195	516	1200	0	221
198	516	1200	0	215
201	517	1201	0	211
204	517	1201	0	213
207	516	1203	0	220
210	514	1202	0	217
213	514	1202	0	214
216	516	1203	0	212
219	516	1204	0	213
222	516	1204	0	214
225	517	1204	0	212
228	517	1204	0	214
231	517	1204	0	217
234	519	1202	0	223
237	520	1201	0	228
240	521	1201	0	229
243	522	1200	0	230
246	523	1200	0	229
249	523	1200	0	225
252	524	1199	0	227
255	524	1199	0	227
258	523	1199	0	226
261	523	1199	0	227
264	523	1200	0	229
267	523	1200	0	229
270	524	1200	0	231
273	524	1200	0	232
276	525	1199	0	231
279	525	1200	0	231
282	526	1199	0	232
285	526	1199	0	235
288	527	1199	0	235
291	527	1199	0	236
294	527	1199	0	235
297	527	1199	0	234
300	527	1199	0	234
303	527	1199	0	233
306	527	1199	0	234
309	528	1199	0	234
312	528	1199	0	234
315	528	1199	0	235
318	529	1199	0	233
321	529	1199	0	232
324	530	1199	0	231
327	530	1199	0	232
330	530	1198	0	231
333	530	1199	0	235
336	530	1200	0	231
339	530	1200	0	231
342	530	1200	0	230
345	531	1199	0	232
348	531	1200	0	230
351	530	1201	0	233
354	527	1201	0	228
357	526	1201	0	224
360	526	1200	0	226
363	525	1202	0	227
366	525	1202	0	226
369	526	1201	0	224
372	526	1201	0	222
375	526	1200	0	224
378	526	1199	0	223
381	526	1200	0	223
384	526	1200	0	224
387	526	1200	0	227
390	526	1200	0	228
393	525	1200	0	225
396	526	1200	0	222
399	525	1200	0	222
402	525	1200	0	222
405	524	1200	0	221
408	524	1199	0	216
411	523	1198	0	217
414	523	1198	0	219
417	523	1197	0	216
420	523	1198	0	218
423	522	1199	0	218
426	522	1199	0	220
429	522	1199	0	222
432	522	1199	0	221
435	522	1199	0	223
438	522	1198	0	226
441	522	1199	0	226
444	520	1199	0	223
447	520	1199	0	223
450	520	1198	0	213
453	520	1199	0	216
456	519	1199	0	220
459	519	1199	0	225
462	520	1198	0	224
465	520	1197	0	217
468	521	1194	0	213
471	521	1194	0	214
474	522	1194	0	211
477	522	1194	0	210
480	522	1194	0	209
483	522	1194	0	210
486	523	1194	0	209
489	523	1194	0	208
492	522	1196	0	211
495	522	1197	0	214
498	522	1196	0	220
501	523	1196	0	215
504	523	1195	0	211
507	523	1195	0	214
510	524	1195	0	216
513	524	1195	0	215
516	524	1194	0	215
519	524	1194	0	216
522	524	1194	0	216
525	523	1195	0	216
528	523	1195	0	216
531	523	1195	0	215
534	524	1194	0	213
537	524	1194	0	210
540	524	1194	0	209
543	524	1195	0	207
546	524	1195	0	206
549	524	1195	0	208
552	524	1195	0	208
555	523	1196	0	212
558	522	1197	0	216
561	522	1196	0	217
564	523	1196	0	213
567	522	1196	0	212
570	522	1196	0	212
573	523	1197	0	211
576	522	1199	0	212
579	522	1201	0	212
582	522	1202	0	216
585	522	1202	0	216
588	523	1201	0	212
591	523	1202	0	212
594	524	1202	0	205
597	526	1203	0	198
600	528	1202	0	203
603	528	1203	0	205
606	530	1202	0	199
609	532	1201	0	200
612	532	1201	0	200
615	531	1200	0	201
618	531	1199	0	203
621	532	1198	0	203
624	530	1198	0	205
627	530	1199	0	208
630	529	1201	0	211
633	527	1199	0	216
636	526	1200	0	215
639	525	1200	0	216
642	524	1202	0	229
645	524	1202	0	229
648	524	1202	0	230
651	525	1203	0	232
654	525	1203	0	234
657	527	1200	0	239
660	526	1200	0	237
663	525	1201	0	239
666	527	1198	0	245
669	528	1197	0	250
672	528	1198	0	253
675	528	1202	0	255
678	530	1204	0	255
681	528	1205	0	253
684	527	1207	0	247
687	527	1209	0	256
690	527	1210	0	268
693	527	1210	0	274
696	526	1209	0	275
699	526	1209	0	279
702	526	1208	0	282
705	528	1207	0	283
708	527	1204	0	286
711	526	1204	0	281
714	524	1204	0	276
717	524	1205	0	274
720	524	1204	0	272
723	524	1202	0	276
726	523	1204	0	274
729	521	1205	0	273
732	521	1204	0	271
735	521	1204	0	270
738	521	1205	0	272
741	521	1205	0	279
744	521	1206	0	280
747	521	1207	0	286
750	522	1204	0	293
753	522	1203	0	293
756	522	1204	0	293
759	523	1204	0	295
762	531	1203	0	303
765	530	1202	0	304
768	530	1201	0	310
771	528	1199	0	313
774	528	1200	0	311
777	526	1198	0	314
780	523	1198	0	314
783	522	1198	0	315
786	523	1199	0	316
789	523	1199	0	314
792	521	1198	0	315
795	521	1198	0	316
798	522	1199	0	315
801	521	1199	0	316
804	522	1200	0	316
807	522	1200	0	314
810	522	1200	0	311
813	521	1200	0	310
816	521	1199	0	312
819	522	1200	0	312
822	522	1202	0	309
825	522	1201	0	310
828	525	1202	0	307
831	529	1200	0	311
834	530	1200	0	312
837	531	1201	0	312
840	534	1201	0	325
843	535	1201	0	331
846	536	1201	0	330
849	536	1201	0	333
852	536	1201	0	334
855	535	1204	0	330
858	533	1207	0	332
861	533	1207	0	345
864	533	1208	0	352
867	530	1209	0	351
870	531	1209	0	357
873	530	1211	0	359
876	531	1212	0	357
879	531	1212	0	356
882	532	1213	0	356
885	532	1213	0	356
888	532	1213	0	356
891	533	1214	0	354
894	532	1215	0	354
897	532	1215	0	356
900	533	1214	0	357
903	533	1214	0	355
906	534	1214	0	354
909	533	1217	0	354
912	532	1217	0	356
915	532	1215	0	356
918	531	1214	0	356
921	530	1214	0	356
924	528	1214	0	357
927	527	1214	0	359
930	526	1213	0	357
933	524	1213	0	357
936	523	1213	0	359
939	522	1212	0	5
942	523	1212	0	3
945	523	1212	0	2
948	522	1214	0	1
951	522	1214	0	0
954	522	1214	0	0
957	522	1214	0	359
960	522	1214	0	0
963	522	1214	0	2
966	522	1214	0	2
969	522	1214	0	2
972	522	1214	0	0
975	522	1213	0	2
978	522	1213	0	2
981	522	1213	0	2
984	522	1213	0	0
987	522	1213	0	359
990	522	1213	0	359
993	523	1213	0	358
996	528	1215	0	1
999	528	1214	0	0
1002	530	1214	0	1
1005	531	1215	0	2
1008	533	1215	0	4
1011	534	1215	0	4
1014	533	1215	0	6
1017	535	1216	0	7
1020	536	1215	0	13
1023	536	1215	0	15
1026	536	1216	0	20
1029	538	1215	0	23
1032	540	1215	0	23
1035	539	1215	0	21
1038	538	1215	0	22
1041	537	1216	0	24
1044	538	1217	0	24
1047	538	1218	0	24
1050	539	1218	0	24
1053	540	1218	0	25
1056	539	1218	0	24
1059	538	1218	0	26
1062	537	1218	0	23
1065	532	1217	0	15
1068	531	1216	0	16
1071	532	1215	0	18
1074	533	1214	0	20
1077	533	1214	0	19
1080	532	1214	0	22
1083	532	1215	0	27
1086	533	1217	0	31
1089	532	1219	0	36
1092	530	1220	0	44
1095	532	1220	0	38
1098	534	1222	0	31
1101	532	1223	0	29
1104	529	1222	0	23
1107	525	1222	0	25
1110	520	1223	0	24
1113	519	1223	0	17
1116	517	1223	0	11
1119	514	1223	0	14
1122	514	1224	0	27
1125	513	1225	0	31
1128	513	1226	0	32
1131	511	1228	0	36
1134	511	1232	0	32
1137	508	1231	0	37
1140	507	1232	0	39
1143	505	1232	0	40
1146	505	1233	0	39
1149	505	1233	0	39
1152	504	1233	0	41
1155	504	1232	0	45
1158	503	1234	0	49
1161	502	1235	0	50
1164	501	1235	0	49
1167	502	1235	0	48
1170	501	1235	0	48
1173	502	1235	0	47
1176	502	1235	0	47
1179	502	1234	0	49
1182	502	1234	0	48
1185	502	1235	0	48
1188	501	1235	0	51
1191	500	1236	0	57
1194	498	1236	0	63
1197	498	1235	0	68
1200	497	1236	0	71
1203	496	1235	0	79
1206	496	1236	0	90
1209	498	1235	0	93
1212	499	1237	0	105
1215	499	1236	0	106
1218	499	1236	0	106
1221	499	1236	0	108
1224	500	1238	0	110
1227	501	1238	0	111
1230	501	1239	0	115
1233	501	1239	0	115
1236	498	1234	0	116
1239	497	1235	0	123
1242	497	1235	0	121
1245	496	1235	0	120
1248	496	1235	0	120
1251	495	1235	0	122
1254	495	1234	0	127
1257	496	1234	0	126
1260	497	1233	0	130
1263	500	1233	0	130
1266	501	1232	0	130
1269	502	1232	0	135
1272	504	1233	0	134
1275	505	1234	0	138
1278	506	1236	0	144
1281	507	1237	0	146
1284	507	1237	0	149
1287	507	1237	0	153
1290	506	1237	0	155
1293	508	1238	0	158
1296	509	1238	0	155
1299	509	1238	0	154
1302	509	1238	0	149
1305	509	1239	0	152
1308	509	1239	0	153
1311	509	1239	0	153
1314	509	1239	0	153
1317	509	1239	0	153
1320	509	1239	0	151
1323	508	1240	0	153
1326	508	1240	0	151
1329	508	1240	0	150
1332	508	1240	0	148
1335	508	1240	0	147
1338	508	1240	0	150
1341	509	1241	0	153
1344	508	1241	0	154
1347	508	1241	0	154
1350	508	1242	0	157
1353	508	1242	0	156
1356	508	1242	0	156
1359	508	1243	0	156
1362	508	1243	0	156
1365	508	1243	0	158
1368	507	1244	0	157
1371	507	1245	0	158
1374	507	1244	0	157
1377	508	1245	0	159
1380	508	1246	0	164
1383	507	1246	0	167
1386	507	1246	0	165
1389	506	1246	0	165
1392	507	1243	0	167
1395	508	1242	0	167
1398	508	1243	0	170
1401	508	1243	0	169
1404	507	1242	0	166
1407	507	1243	0	169
1410	508	1243	0	168
1413	507	1243	0	169
1416	509	1244	0	180
1419	510	1245	0	181
1422	510	1244	0	180
1425	510	1243	0	179
1428	510	1243	0	180
1431	510	1241	0	178
1434	510	1241	0	178
1437	510	1241	0	179
1440	511	1240	0	176
1443	510	1240	0	174
1446	510	1240	0	171
1449	510	1241	0	170
1452	510	1241	0	169
1455	511	1243	0	170
1458	510	1244	0	162
1461	512	1244	0	159
1464	513	1245	0	162
1467	514	1244	0	161
1470	515	1244	0	158
1473	516	1244	0	157
1476	518	1244	0	158
1479	519	1243	0	163
1482	518	1242	0	162
1485	517	1242	0	158
1488	516	1242	0	154
1491	515	1241	0	152
1494	515	1242	0	152
1497	516	1244	0	160
1500	516	1244	0	161
1503	516	1246	0	162
1506	516	1246	0	162
1509	516	1246	0	160
1512	514	1246	0	165
1515	513	1246	0	165
1518	512	1245	0	163
1521	512	1245	0	164
1524	510	1245	0	167
1527	511	1245	0	170
1530	510	1244	0	174
1533	509	1243	0	181
1536	508	1241	0	189
1539	507	1239	0	188
1542	508	1238	0	188
1545	510	1236	0	188
1548	512	1236	0	185
1551	511	1236	0	185
1554	511	1235	0	185
1557	511	1234	0	188
1560	512	1231	0	192
1563	512	1229	0	190
1566	512	1228	0	190
1569	512	1228	0	189
1572	513	1227	0	188
1575	513	1227	0	188
1578	514	1227	0	189
1581	514	1225	0	190
1584	514	1224	0	192
1587	514	1224	0	192
1590	516	1225	0	194
1593	517	1225	0	195
1596	517	1226	0	192
1599	517	1226	0	192
1602	517	1226	0	190
1605	518	1225	0	193
1608	518	1225	0	194
1611	518	1225	0	193
1614	517	1224	0	190
1617	516	1224	0	190
1620	516	1224	0	192
1623	516	1224	0	194
1626	515	1225	0	197
1629	515	1225	0	196
1632	513	1225	0	199
1635	511	1225	0	203
1638	510	1224	0	206
1641	509	1224	0	208
1644	508	1225	0	209
1647	507	1225	0	209
1650	507	1225	0	207
1653	508	1225	0	199
1656	510	1226	0	197
1659	514	1225	0	198
1662	516	1225	0	195
1665	518	1225	0	196
1668	518	1225	0	193
1671	519	1226	0	193
1674	518	1226	0	189
1677	517	1226	0	187
1680	517	1225	0	186
1683	516	1226	0	186
1686	516	1226	0	184
1689	516	1226	0	186
1692	516	1225	0	186
1695	516	1225	0	186
1698	516	1225	0	185
1701	515	1225	0	188
1704	515	1224	0	191
1707	515	1223	0	192
1710	515	1223	0	191
1713	516	1224	0	190
1716	517	1226	0	189
1719	517	1227	0	190
1722	517	1227	0	188
1725	517	1228	0	191
1728	516	1228	0	190
1731	518	1225	0	190
1734	517	1225	0	191
1737	517	1225	0	189
1740	516	1225	0	185
1743	515	1225	0	182
1746	512	1227	0	184
1749	513	1227	0	187
1752	514	1225	0	190
1755	514	1226	0	188
1758	515	1226	0	186
1761	517	1227	0	182
1764	517	1226	0	182
1767	518	1226	0	183
1770	517	1226	0	184
1773	517	1227	0	183
1776	517	1228	0	183
1779	518	1227	0	183
1782	518	1227	0	183
1785	518	1227	0	184
1788	518	1227	0	183
1791	519	1226	0	184
1794	519	1226	0	184
1797	519	1226	0	183
1800	519	1226	0	183
1803	519	1226	0	185
1806	520	1226	0	185
1809	520	1226	0	187
1812	520	1226	0	188
1815	520	1226	0	187
1818	520	1226	0	188
1821	520	1226	0	187
1824	520	1226	0	187
1827	520	1226	0	186
1830	520	1226	0	186
1833	521	1226	0	187
1836	521	1227	0	187
1839	521	1226	0	187
1842	521	1226	0	188
1845	521	1226	0	187
1848	521	1226	0	187
1851	521	1226	0	187
1854	521	1227	0	188
1857	521	1227	0	188
1860	521	1226	0	188
1863	521	1226	0	188
1866	521	1226	0	187
1869	521	1226	0	186
1872	521	1226	0	186
1875	520	1226	0	186
1878	518	1228	0	189
1881	517	1228	0	189
1884	515	1228	0	192
1887	514	1228	0	191
1890	514	1229	0	191
1893	515	1229	0	191
1896	515	1229	0	192
1899	514	1229	0	191
1902	514	1228	0	189
1905	514	1227	0	190
1908	516	1228	0	191
1911	517	1228	0	189
1914	518	1228	0	189
1917	518	1228	0	188
1920	519	1229	0	190
1923	519	1229	0	190
1926	518	1230	0	188
1929	517	1231	0	189
1932	517	1231	0	191
1935	518	1231	0	192
1938	518	1231	0	191
1941	518	1231	0	192
1944	519	1231	0	192
1947	519	1231	0	192
1950	519	1231	0	194
1953	519	1231	0	194
1956	518	1230	0	194
1959	517	1230	0	196
1962	518	1231	0	194
1965	518	1230	0	196
1968	517	1229	0	200
1971	516	1228	0	201
1974	515	1226	0	203
1977	514	1226	0	199
1980	517	1225	0	201
1983	520	1226	0	206
1986	521	1227	0	211
1989	522	1226	0	211
1992	522	1225	0	208
1995	524	1225	0	208
1998	527	1225	0	216
2001	528	1225	0	222
2004	529	1227	0	236
2007	531	1225	0	235
2010	532	1224	0	238
2013	532	1224	0	236
2016	533	1224	0	234
2019	534	1225	0	231
2022	535	1225	0	236
2025	534	1226	0	231
2028	536	1226	0	233
2031	537	1227	0	241
2034	539	1225	0	242
2037	540	1225	0	241
2040	542	1222	0	249
2043	542	1224	0	255
2046	544	1223	0	260
2049	543	1222	0	258
2052	544	1216	0	262
2055	546	1216	0	268
2058	545	1216	0	266
2061	545	1217	0	269
2064	546	1217	0	274
2067	546	1218	0	275
2070	546	1219	0	278
2073	548	1218	0	277
2076	548	1218	0	283
2079	548	1217	0	279
2082	548	1217	0	279
2085	549	1217	0	282
2088	549	1218	0	277
2091	549	1215	0	276
2094	548	1214	0	273
2097	548	1213	0	272
2100	548	1212	0	269
2103	548	1212	0	271
2106	548	1213	0	274
2109	547	1213	0	275
2112	546	1212	0	269
2115	546	1210	0	267
2118	547	1210	0	271
2121	547	1210	0	274
2124	547	1211	0	275
2127	547	1210	0	276
2130	547	1211	0	276
2133	547	1211	0	278
2136	547	1210	0	278
2139	547	1209	0	277
2142	547	1208	0	279
2145	547	1210	0	279
2148	548	1210	0	284
2151	549	1210	0	289
2154	549	1209	0	287
2157	549	1210	0	286
2160	548	1210	0	286
2163	549	1210	0	289
2166	549	1209	0	290
2169	550	1207	0	297
2172	550	1207	0	297
2175	550	1207	0	298
2178	549	1207	0	299
2181	549	1206	0	301
2184	549	1206	0	304
2187	548	1206	0	301
2190	548	1206	0	303
2193	548	1206	0	301
2196	548	1206	0	305
2199	546	1205	0	310
2202	547	1204	0	312
2205	548	1204	0	314
2208	548	1204	0	313
2211	549	1204	0	315
2214	549	1204	0	320
2217	549	1204	0	333
2220	549	1206	0	338
2223	548	1207	0	337
2226	547	1209	0	334
2229	546	1209	0	334
2232	546	1209	0	333
2235	545	1208	0	334
2238	544	1208	0	331
2241	545	1210	0	328
2244	545	1209	0	332
2247	544	1208	0	328
2250	543	1208	0	326
2253	544	1208	0	325
2256	547	1202	0	331
2259	546	1198	0	326
2262	545	1197	0	324
2265	544	1197	0	327
2268	543	1197	0	326
2271	543	1198	0	324
2274	543	1199	0	324
2277	544	1199	0	326
2280	545	1201	0	326
2283	542	1202	0	316
2286	538	1202	0	316
2289	537	1203	0	315
2292	535	1203	0	312
2295	534	1204	0	310
2298	535	1205	0	316
2301	536	1207	0	317
2304	537	1206	0	319
2307	536	1206	0	322
2310	536	1205	0	325
2313	536	1206	0	334
2316	532	1206	0	343
2319	532	1206	0	344
2322	535	1208	0	347
2325	535	1208	0	349
2328	533	1209	0	348
2331	532	1208	0	346
2334	532	1208	0	348
2337	532	1208	0	349
2340	533	1208	0	351
2343	534	1209	0	351
2346	532	1209	0	351
2349	532	1209	0	348
2352	533	1209	0	348
2355	532	1210	0	347
2358	531	1211	0	342
2361	531	1212	0	340
2364	531	1213	0	340
2367	531	1213	0	339
2370	531	1213	0	339
2373	530	1213	0	335
2376	527	1213	0	333
2379	528	1213	0	336
2382	529	1213	0	338
2385	529	1213	0	338
2388	529	1213	0	338
2391	529	1214	0	338
2394	528	1214	0	339
2397	527	1214	0	338
2400	528	1214	0	339
2403	528	1213	0	338
2406	528	1213	0	340
2409	528	1213	0	341
2412	527	1213	0	340
2415	525	1214	0	339
2418	524	1214	0	336
2421	524	1216	0	334
2424	524	1216	0	336
2427	524	1217	0	337
2430	524	1217	0	338
2433	524	1217	0	341
2436	520	1216	0	345
2439	520	1216	0	339
2442	519	1217	0	334
2445	519	1218	0	333
2448	519	1218	0	332
2451	519	1218	0	330
2454	518	1218	0	330
2457	517	1217	0	325
2460	516	1216	0	329
2463	515	1215	0	330
2466	512	1214	0	330
2469	512	1214	0	327
2472	511	1215	0	326
2475	510	1215	0	326
2478	508	1214	0	326
2481	507	1212	0	323
2484	505	1211	0	321
2487	504	1211	0	320
2490	504	1211	0	323
2493	505	1211	0	321
2496	504	1211	0	320
2499	504	1211	0	322
2502	505	1212	0	326
2505	504	1212	0	328
2508	503	1211	0	325
2511	503	1212	0	325
2514	504	1212	0	323
2517	504	1211	0	326
2520	504	1211	0	328
2523	502	1210	0	330
2526	499	1207	0	336
2529	493	1206	0	341
2532	493	1206	0	347
2535	492	1207	0	350
2538	494	1208	0	346
2541	492	1205	0	344
2544	491	1206	0	342
2547	490	1206	0	334
2550	486	1206	0	331
2553	484	1207	0	331
2556	484	1208	0	329
2559	483	1208	0	328
2562	482	1209	0	331
2565	482	1210	0	329
2568	482	1210	0	330
2571	482	1209	0	325
2574	482	1209	0	328
2577	482	1208	0	328
2580	482	1208	0	327
2583	482	1208	0	327
2586	482	1208	0	326
2589	482	1208	0	327
2592	482	1208	0	326
2595	482	1208	0	326
2598	482	1208	0	327
2601	482	1208	0	325
2604	482	1208	0	325
2607	482	1208	0	326
2610	482	1208	0	326
2613	482	1208	0	326
2616	482	1208	0	326
2619	482	1208	0	324
2622	482	1208	0	323
2625	482	1208	0	324
2628	481	1207	0	322
2631	480	1206	0	322
2634	478	1205	0	319
2637	477	1205	0	314
2640	476	1205	0	315
2643	475	1205	0	318
2646	474	1204	0	311
2649	476	1204	0	306
2652	476	1204	0	302
2655	475	1204	0	296
2658	474	1202	0	290
2661	475	1202	0	280
2664	474	1202	0	274
2667	475	1202	0	272
2670	474	1198	0	271
2673	472	1196	0	278
2676	470	1193	0	284
2679	469	1192	0	276
2682	468	1192	0	275
2685	468	1189	0	280
2688	469	1189	0	289
2691	468	1191	0	276
2694	467	1195	0	273
2697	468	1198	0	274
2700	470	1199	0	271
2703	469	1201	0	276
2706	468	1200	0	265
2709	469	1200	0	259
2712	469	1201	0	257
2715	469	1203	0	257
2718	469	1202	0	256
2721	470	1200	0	258
2724	470	1198	0	259
2727	469	1198	0	258
2730	469	1199	0	259
2733	469	1199	0	259
2736	469	1199	0	258
2739	469	1198	0	258
2742	468	1199	0	256
2745	469	1198	0	257
2748	469	1200	0	259
2751	469	1199	0	259
2754	468	1200	0	257
2757	469	1200	0	256
2760	470	1201	0	261
2763	470	1195	0	255
2766	469	1197	0	252
2769	469	1194	0	255
2772	467	1194	0	253
2775	466	1191	0	248
2778	467	1197	0	263
2781	466	1196	0	256
2784	468	1196	0	255
2787	468	1194	0	247
2790	468	1194	0	248
2793	468	1193	0	246
2796	468	1193	0	248
2799	469	1194	0	245
2802	468	1194	0	245
2805	469	1192	0	245
2808	470	1192	0	244
2811	469	1193	0	246
2814	470	1191	0	249
2817	470	1191	0	241
2820	471	1191	0	243
2823	471	1193	0	241
2826	471	1193	0	241
2829	471	1192	0	248
2832	471	1190	0	255
2835	471	1190	0	244
2838	471	1193	0	243
2841	470	1193	0	242
2844	471	1191	0	241
2847	472	1189	0	241
2850	473	1186	0	240
2853	474	1185	0	239
2856	474	1185	0	241
2859	474	1184	0	240
2862	472	1184	0	239
2865	471	1183	0	237
2868	471	1181	0	235
2871	470	1180	0	227
2874	469	1180	0	224
2877	469	1178	0	219
2880	467	1179	0	217
2883	467	1178	0	214
2886	467	1178	0	212
2889	466	1179	0	217
2892	467	1179	0	212
2895	467	1179	0	209
2898	467	1180	0	215
2901	467	1181	0	215
2904	468	1183	0	215
2907	467	1183	0	207
2910	468	1183	0	209
2913	469	1182	0	207
2916	470	1183	0	203
2919	473	1183	0	199
2922	474	1183	0	195
2925	474	1183	0	197
2928	475	1183	0	199
2931	475	1183	0	197
2934	476	1184	0	195
2937	479	1184	0	194
2940	481	1184	0	194
2943	483	1182	0	189
2946	482	1181	0	189
2949	481	1181	0	186
2952	479	1181	0	187
2955	477	1181	0	189
2958	475	1181	0	187
2961	474	1183	0	192
2964	472	1184	0	191
2967	470	1186	0	193
2970	470	1186	0	191
2973	471	1187	0	196
2976	469	1186	0	192
2979	469	1186	0	192
2982	470	1186	0	190
2985	469	1186	0	191
2988	470	1186	0	189
2991	470	1187	0	186
2994	470	1186	0	188
2997	470	1185	0	183
3000	470	1186	0	183
3003	468	1186	0	177
3006	469	1186	0	174
3009	469	1186	0	179
3012	469	1186	0	178
3015	469	1186	0	177
3018	469	1186	0	179
3021	469	1185	0	175
3024	469	1186	0	176
3027	470	1186	0	174
3030	471	1186	0	175
3033	472	1185	0	178
3036	473	1184	0	180
3039	474	1184	0	181
3042	474	1184	0	184
3045	475	1184	0	179
3048	475	1183	0	179
3051	475	1183	0	180
3054	474	1183	0	180
3057	474	1182	0	180
3060	474	1182	0	179
3063	474	1181	0	178
3066	474	1182	0	183
3069	474	1183	0	186
3072	473	1183	0	186
3075	471	1183	0	186
3078	472	1184	0	191
3081	472	1184	0	196
3084	472	1184	0	194
3087	470	1184	0	194
3090	470	1182	0	197
3093	469	1180	0	196
3096	469	1180	0	205
3099	468	1178	0	211
3102	469	1178	0	209
3105	469	1178	0	210
3108	471	1176	0	212
3111	471	1176	0	209
3114	469	1177	0	208
3117	469	1177	0	208
3120	469	1177	0	210
3123	469	1177	0	212
3126	469	1177	0	212
3129	469	1177	0	213
3132	469	1176	0	213
3135	463	1178	0	202
3138	468	1175	0	208
3141	470	1174	0	205
3144	470	1173	0	203
3147	470	1172	0	203
3150	470	1173	0	202
3153	470	1172	0	204
3156	470	1172	0	201
3159	471	1172	0	202
3162	471	1173	0	204
3165	471	1173	0	203
3168	465	1175	0	199
3171	470	1173	0	206
3174	472	1176	0	212
3177	474	1176	0	215
3180	472	1177	0	213
3183	472	1174	0	215
3186	471	1174	0	218
3189	470	1175	0	221
3192	470	1173	0	224
3195	470	1172	0	221
3198	471	1170	0	217
3201	471	1168	0	216
3204	470	1168	0	216
3207	469	1168	0	215
3210	469	1168	0	214
3213	470	1167	0	216
3216	470	1167	0	219
3219	470	1167	0	219
3222	470	1167	0	218
3225	470	1167	0	217
3228	470	1167	0	217
3231	470	1167	0	216
3234	470	1167	0	216
3237	470	1167	0	216
3240	471	1167	0	217
3243	471	1165	0	221
3246	471	1164	0	221
3249	471	1163	0	224
3252	471	1162	0	220
3255	470	1161	0	221
3258	472	1160	0	220
3261	472	1159	0	221
3264	471	1158	0	222
3267	472	1157	0	222
3270	471	1158	0	218
3273	468	1161	0	217
3276	464	1162	0	209
3279	463	1162	0	202
3282	464	1163	0	200
3285	463	1163	0	197
3288	463	1165	0	203
3291	466	1165	0	207
3294	465	1166	0	219
3297	472	1160	0	224
3300	472	1157	0	219
3303	473	1155	0	224
3306	472	1154	0	225
3309	476	1151	0	227
3312	479	1148	0	226
3315	478	1148	0	228
3318	478	1149	0	234
3321	476	1149	0	237
3324	473	1154	0	243
3327	470	1152	0	238
3330	468	1152	0	237
3333	468	1152	0	237
3336	469	1151	0	236
3339	469	1152	0	233
3342	471	1154	0	242
3345	472	1154	0	244
3348	472	1152	0	241
3351	473	1152	0	241
3354	473	1152	0	240
3357	472	1154	0	244
3360	470	1156	0	243
3363	469	1154	0	241
3366	469	1152	0	242
3369	469	1152	0	242
3372	469	1153	0	242
3375	470	1153	0	238
3378	470	1153	0	238
3381	470	1152	0	242
3384	470	1153	0	241
3387	470	1152	0	245
3390	470	1151	0	248
3393	470	1151	0	248
3396	471	1151	0	246
3399	470	1152	0	243
3402	471	1151	0	243
3405	470	1151	0	244
3408	470	1152	0	244
3411	470	1152	0	243
3414	470	1152	0	243
3417	471	1151	0	243
3420	470	1147	0	275
3423	470	1147	0	271
3426	470	1144	0	279
3429	472	1149	0	247
3432	472	1148	0	262
3435	472	1149	0	247
3438	470	1145	0	278
3441	472	1150	0	249
3444	470	1146	0	278
3447	471	1146	0	278
3450	471	1145	0	278
3453	472	1146	0	273
3456	472	1147	0	270
3459	472	1150	0	253
3462	472	1152	0	248
3465	471	1152	0	246
3468	472	1153	0	248
3471	472	1152	0	252
3474	472	1153	0	251
3477	472	1153	0	255
3480	471	1154	0	252
3483	471	1155	0	250
3486	470	1156	0	246
3489	468	1157	0	240
3492	468	1158	0	239
3495	465	1158	0	238
3498	465	1158	0	238
3501	465	1159	0	237
3504	465	1160	0	234
3507	462	1161	0	235
3510	460	1162	0	236
3513	459	1162	0	237
3516	459	1164	0	240
3519	459	1165	0	241
3522	460	1167	0	230
3525	460	1171	0	229
3528	459	1170	0	221
3531	459	1170	0	215
3534	458	1170	0	216
3537	457	1172	0	220
3540	458	1171	0	215
3543	461	1171	0	209
3546	461	1171	0	202
3549	460	1172	0	204
3552	460	1172	0	200
3555	460	1172	0	192
3558	460	1171	0	190
3561	461	1170	0	184
3564	460	1170	0	182
3567	461	1170	0	180
3570	462	1170	0	173
3573	462	1169	0	159
3576	463	1168	0	146
3579	464	1167	0	140
3582	465	1167	0	135
3585	464	1167	0	134
3588	463	1168	0	132
3591	464	1168	0	132
3594	463	1167	0	133
3597	463	1168	0	136
3600	463	1168	0	136
3603	463	1168	0	134
3606	463	1168	0	136
3609	463	1169	0	135
3612	463	1168	0	134
3615	462	1168	0	137
3618	464	1169	0	135
3621	466	1169	0	134
3624	466	1171	0	134
3627	468	1172	0	133
3630	469	1173	0	129
3633	470	1173	0	126
3636	470	1173	0	127
3639	470	1173	0	126
3642	470	1173	0	127
3645	469	1173	0	127
3648	469	1173	0	125
3651	468	1174	0	127
3654	466	1175	0	128
3657	467	1175	0	127
3660	469	1175	0	128
3663	467	1175	0	129
3666	466	1175	0	132
3669	464	1175	0	131
3672	465	1176	0	133
3675	465	1176	0	134
3678	468	1178	0	129
3681	469	1179	0	122
3684	467	1179	0	122
3687	467	1180	0	120
3690	466	1180	0	125
3693	466	1180	0	121
3696	465	1181	0	126
3699	465	1181	0	127
3702	464	1181	0	129
3705	464	1180	0	128
3708	464	1180	0	127
3711	465	1181	0	124
3714	467	1183	0	121
3717	466	1184	0	124
3720	466	1184	0	125
3723	466	1185	0	125
3726	466	1185	0	125
3729	467	1185	0	125
3732	466	1185	0	124
3735	466	1185	0	124
3738	466	1186	0	124
3741	466	1186	0	125
3744	466	1185	0	125
3747	466	1186	0	124
3750	467	1187	0	125
3753	467	1187	0	124
3756	467	1188	0	125
3759	467	1188	0	126
3762	467	1189	0	126
3765	467	1190	0	128
3768	466	1189	0	126
3771	466	1190	0	127
3774	466	1190	0	127
3777	466	1189	0	125
3780	466	1189	0	126
3783	465	1189	0	129
3786	465	1190	0	130
3789	466	1190	0	128
3792	466	1190	0	129
3795	467	1190	0	129
3798	468	1191	0	130
3801	468	1191	0	130
3804	468	1191	0	130
3807	469	1192	0	128
3810	468	1192	0	128
3813	469	1192	0	128
3816	468	1192	0	128
3819	468	1192	0	129
3822	469	1192	0	130
3825	469	1192	0	132
3828	469	1193	0	131
3831	469	1192	0	131
3834	470	1192	0	130
3837	469	1192	0	128
3840	470	1191	0	127
3843	470	1191	0	126
3846	470	1191	0	127
3849	470	1192	0	128
3852	470	1191	0	127
3855	470	1192	0	125
3858	470	1191	0	124
3861	470	1191	0	124
3864	470	1190	0	121
3867	470	1191	0	124
3870	470	1191	0	125
3873	470	1190	0	126
3876	470	1191	0	125
3879	470	1191	0	124
3882	470	1191	0	125
3885	471	1193	0	122
3888	470	1193	0	123
3891	471	1193	0	124
3894	471	1193	0	124
3897	471	1194	0	125
3900	471	1193	0	123
3903	471	1193	0	123
3906	471	1193	0	122
3909	471	1193	0	122
3912	470	1193	0	121
3915	471	1193	0	123
3918	471	1193	0	123
3921	471	1193	0	123
3924	471	1193	0	122
3927	471	1193	0	123
3930	471	1193	0	123
3933	471	1193	0	123
3936	470	1193	0	124
3939	468	1190	0	120
3942	468	1190	0	119
3945	469	1188	0	119
3948	468	1188	0	117
3951	469	1190	0	120
3954	469	1189	0	122
3957	470	1189	0	122
3960	470	1189	0	121
3963	470	1189	0	123
3966	470	1189	0	122
3969	470	1189	0	124
3972	471	1189	0	123
3975	471	1190	0	123
3978	470	1189	0	124
3981	470	1189	0	122
3984	470	1189	0	122
3987	471	1189	0	122
3990	470	1189	0	121
3993	470	1189	0	123
3996	471	1189	0	124
3999	470	1189	0	121
4002	470	1189	0	121
4005	470	1190	0	126
4008	470	1190	0	124
4011	470	1190	0	123
4014	470	1190	0	127
4017	471	1190	0	123
4020	471	1190	0	124
4023	471	1190	0	124
4026	471	1190	0	125
4029	471	1190	0	124
4032	471	1190	0	123
4035	472	1191	0	124
4038	472	1190	0	123
4041	472	1190	0	126
4044	472	1190	0	124
4047	473	1190	0	123
4050	472	1190	0	123
4053	472	1190	0	123
4056	472	1190	0	123
4059	473	1190	0	123
4062	472	1190	0	124
4065	471	1188	0	123
4068	471	1188	0	123
4071	471	1189	0	123
4074	472	1189	0	123
4077	472	1189	0	123
4080	472	1190	0	123
4083	472	1190	0	123
4086	472	1190	0	122
4089	472	1190	0	124
4092	473	1191	0	125
4095	472	1190	0	124
4098	471	1189	0	120
4101	470	1188	0	121
4104	471	1189	0	120
4107	470	1189	0	122
4110	471	1189	0	120
4113	471	1189	0	124
4116	471	1189	0	126
4119	471	1189	0	127
4122	472	1190	0	127
4125	471	1190	0	125
4128	471	1189	0	126
4131	471	1189	0	123
4134	472	1189	0	123
4137	471	1189	0	124
4140	472	1190	0	123
4143	471	1189	0	124
4146	470	1188	0	122
4149	469	1188	0	120
4152	468	1187	0	120
4155	467	1186	0	117
4158	467	1186	0	110
4161	467	1187	0	110
4164	466	1186	0	108
4167	466	1185	0	108
4170	467	1185	0	108
4173	466	1185	0	107
4176	467	1185	0	110
4179	467	1186	0	113
4182	467	1187	0	118
4185	468	1188	0	126
4188	469	1189	0	126
4191	469	1188	0	120
4194	469	1188	0	119
4197	470	1190	0	122
4200	471	1191	0	122
4203	471	1192	0	123
4206	472	1193	0	126
4209	472	1193	0	128
4212	472	1194	0	128
4215	474	1197	0	131
4218	473	1199	0	138
4221	475	1203	0	150
4224	475	1205	0	145
4227	474	1207	0	147
4230	473	1209	0	150
4233	471	1207	0	144
4236	471	1205	0	145
4239	472	1207	0	148
4242	472	1206	0	153
4245	474	1206	0	159
4248	474	1205	0	153
4251	475	1207	0	148
4254	479	1211	0	141
4257	479	1212	0	143
4260	478	1212	0	140
4263	477	1212	0	142
4266	477	1212	0	138
4269	477	1213	0	137
4272	479	1213	0	137
4275	482	1215	0	137
4278	484	1216	0	142
4281	488	1218	0	142
4284	491	1218	0	137
4287	491	1217	0	144
4290	489	1217	0	154
4293	490	1218	0	161
4296	492	1218	0	160
4299	492	1218	0	160
4302	493	1218	0	156
4305	493	1219	0	157
4308	494	1220	0	162
4311	495	1219	0	161
4314	496	1218	0	161
4317	497	1217	0	164
4320	498	1216	0	164
4323	498	1216	0	165
4326	497	1216	0	164
4329	498	1215	0	159
4332	498	1215	0	159
4335	499	1217	0	169
4338	500	1217	0	166
4341	501	1216	0	163
4344	503	1215	0	165
4347	504	1214	0	166
4350	505	1213	0	166
4353	506	1213	0	166
4356	505	1212	0	166
4359	505	1211	0	166
4362	505	1212	0	166
4365	506	1212	0	160
4368	505	1211	0	162
4371	505	1211	0	159
4374	505	1211	0	158
4377	504	1211	0	152
4380	503	1211	0	152
4383	502	1212	0	161
4386	502	1212	0	158
4389	501	1212	0	153
4392	501	1212	0	149
4395	501	1212	0	147
4398	500	1212	0	150
4401	500	1213	0	156
4404	500	1213	0	159
4407	499	1213	0	154
4410	500	1213	0	152
4413	499	1212	0	158
4416	499	1212	0	158
4419	499	1212	0	159
4422	499	1212	0	160
4425	499	1212	0	158
4428	499	1212	0	160
4431	499	1211	0	164
4434	499	1210	0	163
4437	499	1210	0	165
4440	499	1211	0	166
4443	500	1211	0	167
4446	502	1216	0	171
4449	503	1217	0	175
4452	503	1216	0	176
4455	503	1217	0	174
4458	502	1217	0	176
4461	502	1217	0	178
4464	501	1218	0	181
4467	501	1217	0	183
4470	502	1217	0	180
4473	502	1217	0	178
4476	503	1216	0	177
4479	504	1216	0	177
4482	506	1216	0	174
4485	507	1216	0	176
4488	507	1216	0	174
4491	507	1216	0	175
4494	507	1216	0	174
4497	505	1217	0	177
4500	503	1217	0	182
4503	500	1217	0	178
4506	499	1215	0	176
4509	500	1214	0	174
4512	501	1213	0	170
4515	503	1213	0	168
4518	504	1211	0	169
4521	504	1211	0	173
4524	503	1210	0	173
4527	503	1210	0	173
4530	503	1210	0	177
4533	504	1210	0	178
4536	504	1211	0	180
4539	505	1211	0	181
4542	505	1211	0	180
4545	505	1211	0	180
4548	505	1210	0	180
4551	505	1211	0	183
4554	504	1211	0	185
4557	504	1211	0	186
4560	505	1210	0	186
4563	506	1209	0	186
4566	506	1208	0	181
4569	505	1208	0	180
4572	505	1208	0	178
4575	501	1209	0	178
4578	500	1209	0	169
4581	500	1209	0	169
4584	500	1208	0	166
4587	500	1208	0	165
4590	500	1208	0	162
4593	500	1208	0	160
4596	500	1209	0	163
4599	504	1210	0	162
4602	506	1209	0	165
4605	504	1208	0	164
4608	503	1207	0	162
4611	503	1206	0	161
4614	503	1206	0	160
4617	503	1206	0	158
4620	504	1206	0	156
4623	504	1207	0	153
4626	503	1207	0	149
4629	503	1208	0	148
4632	503	1207	0	149
4635	504	1207	0	155
4638	507	1215	0	169
4641	505	1216	0	173
4644	503	1217	0	176
4647	503	1216	0	178
4650	502	1217	0	181
4653	502	1217	0	177
4656	503	1217	0	175
4659	502	1217	0	177
4662	501	1217	0	180
4665	500	1217	0	178
4668	500	1217	0	173
4671	501	1215	0	169
4674	500	1215	0	165
4677	500	1215	0	166
4680	500	1214	0	163
4683	501	1213	0	164
4686	501	1212	0	164
4689	501	1211	0	168
4692	502	1211	0	167
4695	501	1211	0	168
4698	501	1210	0	168
4701	501	1210	0	165
4704	501	1209	0	161
4707	501	1208	0	161
4710	501	1208	0	160
4713	500	1208	0	162
4716	500	1208	0	156
4719	500	1209	0	152
4722	500	1209	0	149
4725	500	1209	0	148
4728	500	1208	0	152
4731	501	1208	0	153
4734	501	1208	0	153
4737	502	1207	0	157
4740	503	1207	0	156
4743	502	1207	0	148
4746	500	1210	0	155
4749	498	1212	0	153
4752	498	1212	0	155
4755	498	1212	0	157
4758	498	1211	0	158
4761	498	1210	0	153
4764	499	1210	0	148
4767	500	1210	0	148
4770	499	1211	0	144
4773	500	1213	0	137
4776	497	1216	0	140
4779	498	1217	0	147
4782	498	1218	0	149
4785	498	1217	0	148
4788	498	1217	0	148
4791	498	1217	0	147
4794	497	1217	0	148
4797	498	1217	0	149
4800	497	1218	0	150
4803	498	1220	0	157
4806	497	1219	0	153
4809	497	1219	0	149
4812	496	1218	0	149
4815	496	1215	0	148
4818	497	1215	0	151
4821	497	1212	0	151
4824	497	1210	0	158
4827	498	1210	0	162
4830	498	1210	0	163
4833	499	1211	0	161
4836	499	1211	0	163
4839	500	1211	0	163
4842	500	1211	0	162
4845	500	1211	0	164
4848	501	1211	0	167
4851	500	1211	0	166
4854	501	1211	0	163
4857	501	1210	0	163
4860	501	1211	0	167
4863	501	1210	0	166
4866	501	1210	0	166
4869	501	1210	0	161
4872	501	1209	0	162
4875	501	1209	0	163
4878	502	1210	0	161
4881	501	1210	0	162
4884	502	1210	0	164
4887	502	1210	0	162
4890	501	1209	0	162
4893	502	1209	0	160
4896	502	1209	0	160
4899	502	1208	0	160
4902	500	1208	0	163
4905	500	1207	0	166
4908	501	1207	0	165
4911	501	1208	0	163
4914	500	1207	0	163
4917	500	1207	0	164
4920	500	1207	0	164
4923	500	1206	0	162
4926	500	1206	0	163
4929	500	1207	0	165
4932	499	1207	0	170
4935	498	1206	0	173
4938	498	1206	0	174
4941	498	1205	0	171
4944	497	1204	0	170
4947	496	1204	0	172
4950	495	1204	0	175
4953	495	1205	0	175
4956	495	1205	0	176
4959	495	1205	0	178
4962	495	1205	0	178
4965	496	1208	0	175
4968	497	1209	0	179
4971	496	1210	0	179
4974	495	1210	0	178
4977	496	1210	0	179
4980	495	1210	0	181
4983	496	1210	0	181
4986	497	1209	0	182
4989	497	1209	0	183
4992	497	1209	0	180
4995	495	1209	0	181
4998	495	1209	0	182
5001	495	1209	0	181
5004	496	1209	0	182
5007	495	1209	0	183
5010	495	1209	0	182
5013	495	1209	0	181
5016	496	1210	0	181
5019	496	1210	0	181
5022	497	1209	0	181
5025	497	1209	0	180
5028	497	1209	0	173
5031	496	1209	0	169
5034	502	1210	0	164
5037	503	1210	0	162
5040	504	1210	0	165
5043	508	1212	0	162
5046	509	1213	0	162
5049	509	1214	0	167
5052	512	1213	0	159
5055	511	1211	0	160
5058	512	1211	0	161
5061	512	1210	0	163
5064	512	1209	0	163
5067	513	1208	0	166
5070	514	1208	0	164
5073	514	1207	0	171
5076	517	1206	0	168
5079	520	1206	0	169
5082	521	1205	0	171
5085	523	1204	0	170
5088	524	1206	0	168
5091	526	1207	0	168
5094	526	1207	0	169
5097	526	1208	0	167
5100	526	1208	0	165
5103	525	1207	0	165
5106	525	1208	0	162
5109	525	1208	0	162
5112	524	1208	0	162
5115	525	1208	0	164
5118	527	1203	0	167
5121	527	1207	0	168
5124	527	1207	0	168
5127	527	1204	0	166
5130	527	1203	0	168
5133	528	1203	0	170
5136	531	1204	0	170
5139	531	1204	0	170
5142	531	1203	0	169
5145	531	1203	0	170
5148	531	1203	0	169
5151	531	1203	0	170
5154	531	1203	0	172
5157	531	1203	0	170
5160	529	1202	0	170
5163	528	1202	0	172
5166	527	1202	0	174
5169	526	1202	0	171
5172	528	1203	0	169
5175	529	1204	0	169
5178	529	1204	0	171
5181	529	1204	0	172
5184	530	1205	0	169
5187	532	1205	0	169
5190	532	1205	0	168
5193	533	1205	0	171
5196	533	1205	0	171
5199	533	1205	0	170
5202	533	1206	0	168
5205	533	1206	0	168
5208	533	1206	0	168
5211	533	1206	0	168
5214	533	1205	0	169
5217	533	1205	0	168
5220	534	1205	0	168
5223	535	1206	0	167
5226	535	1206	0	166
5229	535	1206	0	166
5232	535	1205	0	166
5235	535	1206	0	167
5238	536	1205	0	167
5241	536	1205	0	168
5244	535	1206	0	168
5247	535	1206	0	167
5250	535	1206	0	167
5253	535	1205	0	166
5256	536	1205	0	167
5259	536	1205	0	166
5262	536	1205	0	166
5265	536	1205	0	167
5268	537	1205	0	164
5271	537	1205	0	167
5274	537	1205	0	167
5277	537	1205	0	169
5280	538	1205	0	169
5283	538	1204	0	169
5286	538	1205	0	169
5289	539	1205	0	170
5292	539	1205	0	170
5295	539	1205	0	169
5298	539	1205	0	171
5301	540	1205	0	169
5304	540	1205	0	172
5307	540	1206	0	169
5310	539	1206	0	172
5313	539	1206	0	172
5316	539	1206	0	171
5319	539	1207	0	171
5322	539	1207	0	168
5325	539	1207	0	166
5328	539	1207	0	165
5331	539	1207	0	164
5334	539	1206	0	165
5337	539	1206	0	163
5340	540	1206	0	163
5343	540	1206	0	162
5346	540	1206	0	161
5349	540	1206	0	160
5352	540	1206	0	160
5355	540	1206	0	159
5358	540	1206	0	161
5361	540	1205	0	161
5364	540	1205	0	159
5367	541	1205	0	160
5370	541	1205	0	161
5373	541	1205	0	160
5376	541	1205	0	159
5379	541	1205	0	159
5382	541	1205	0	159
5385	541	1204	0	159
5388	542	1204	0	161
5391	541	1203	0	160
5394	541	1202	0	166
5397	540	1202	0	165
5400	539	1202	0	164
5403	538	1202	0	166
5406	538	1202	0	170
5409	538	1201	0	173
5412	538	1201	0	173
5415	540	1201	0	174
5418	542	1201	0	172
5421	543	1201	0	174
5424	543	1202	0	174
5427	543	1202	0	170
5430	544	1202	0	174
5433	545	1201	0	171
5436	546	1201	0	167
5439	547	1200	0	165
5442	548	1200	0	164
5445	549	1200	0	165
5448	549	1200	0	164
5451	549	1200	0	165
5454	551	1201	0	157
5457	552	1201	0	155
5460	552	1201	0	157
5463	552	1201	0	156
5466	554	1201	0	149
5469	554	1202	0	144
5472	556	1204	0	143
5475	559	1207	0	136
5478	560	1208	0	137
5481	560	1210	0	134
5484	560	1210	0	130
5487	559	1211	0	133
5490	560	1212	0	142
5493	560	1211	0	144
5496	560	1208	0	142
5499	560	1207	0	146
5502	560	1207	0	146
5505	560	1205	0	147
5508	561	1205	0	148
5511	563	1207	0	147
5514	564	1208	0	149
5517	565	1208	0	150
5520	567	1209	0	148
5523	567	1208	0	150
5526	568	1207	0	150
5529	568	1207	0	150
5532	569	1209	0	150
5535	569	1209	0	150
5538	570	1208	0	152
5541	570	1208	0	152
5544	569	1208	0	151
5547	570	1208	0	153
5550	571	1209	0	155
5553	571	1210	0	338
5556	572	1210	0	340
5559	572	1210	0	158
5562	573	1210	0	158
5565	572	1210	0	158
5568	573	1211	0	158
5571	573	1210	0	158
5574	573	1210	0	158
5577	573	1210	0	159
5580	571	1209	0	153
5583	570	1209	0	334
5586	569	1210	0	152
5589	568	1211	0	148
5592	566	1211	0	146
5595	565	1210	0	141
5598	563	1213	0	142
5601	564	1210	0	151
5604	563	1208	0	153
5607	563	1208	0	152
5610	563	1208	0	151
5613	564	1208	0	152
5616	565	1209	0	149
5619	565	1209	0	149
5622	565	1209	0	149
5625	565	1208	0	150
5628	566	1209	0	149
5631	565	1208	0	150
5634	566	1209	0	149
5637	566	1209	0	150
5640	566	1209	0	150
5643	567	1209	0	151
5646	567	1209	0	150
5649	567	1208	0	152
5652	567	1209	0	151
5655	567	1208	0	153
5658	568	1208	0	153
5661	568	1209	0	152
5664	569	1209	0	154
5667	569	1208	0	153
5670	569	1208	0	153
5673	569	1208	0	153
5676	569	1208	0	154
5679	569	1208	0	156
5682	568	1208	0	154
5685	569	1208	0	156
5688	569	1208	0	155
5691	569	1208	0	154
5694	569	1208	0	153
5697	569	1208	0	154
5700	569	1208	0	157
5703	569	1208	0	159
5706	569	1208	0	160
5709	569	1208	0	159
5712	570	1209	0	157
5715	570	1208	0	156
5718	571	1210	0	156
5721	571	1210	0	158
5724	571	1210	0	158
5727	571	1210	0	158
5730	571	1212	0	157
5733	571	1214	0	156
5736	570	1214	0	158
5739	570	1215	0	159
5742	569	1216	0	339
5745	570	1216	0	158
5748	570	1216	0	337
5751	570	1216	0	164
5754	571	1217	0	161
5757	572	1216	0	163
5760	572	1215	0	159
5763	573	1214	0	159
5766	571	1215	0	161
5769	572	1215	0	160
5772	573	1215	0	161
5775	573	1214	0	159
5778	573	1214	0	158
5781	573	1214	0	158
5784	573	1215	0	152
5787	575	1214	0	158
5790	577	1213	0	159
5793	577	1211	0	158
5796	577	1209	0	158
5799	576	1209	0	159
5802	576	1209	0	167
5805	578	1209	0	175
5808	578	1209	0	178
5811	577	1210	0	182
5814	578	1211	0	186
5817	579	1211	0	186
5820	582	1212	0	203
5823	584	1212	0	209
5826	585	1211	0	210
5829	586	1209	0	205
5832	587	1208	0	202
5835	587	1208	0	206
5838	588	1208	0	208
5841	588	1209	0	212
5844	589	1211	0	216
5847	590	1210	0	209
5850	591	1210	0	209
5853	592	1210	0	209
5856	592	1210	0	209
5859	592	1210	0	212
5862	592	1211	0	212
5865	590	1211	0	216
5868	591	1212	0	221
5871	591	1213	0	217
5874	592	1214	0	214
5877	593	1214	0	217
5880	593	1215	0	216
5883	594	1216	0	213
5886	595	1216	0	211
5889	596	1216	0	211
5892	597	1216	0	208
5895	598	1217	0	213
5898	599	1216	0	215
5901	599	1216	0	222
5904	597	1215	0	225
5907	598	1214	0	228
5910	599	1213	0	228
5913	600	1213	0	230
5916	601	1210	0	234
5919	603	1206	0	238
5922	604	1205	0	241
5925	606	1201	0	246
5928	607	1200	0	247
5931	607	1200	0	251
5934	607	1204	0	248
5937	607	1205	0	248
5940	606	1206	0	250
5943	605	1206	0	249
5946	605	1206	0	247
5949	607	1206	0	254
5952	606	1205	0	252
5955	607	1206	0	251
5958	606	1206	0	256
5961	606	1207	0	262
5964	606	1207	0	263
5967	607	1208	0	271
5970	609	1209	0	280
5973	610	1208	0	281
5976	610	1209	0	281
5979	611	1208	0	280
5982	612	1208	0	280
5985	613	1207	0	278
5988	613	1208	0	278
5991	614	1205	0	280
5994	613	1203	0	286
5997	613	1203	0	292
[truncated: 999 more rows]
