# Supplementary material for: Markerless tracking of an entire honey bee colony
Source: Nat Commun. 2021 Mar 19;12:1733. doi: 10.1038/s41467-021-21769-1 (PMC7979864; doi:10.1038/s41467-021-21769-1)
Supplement: Supplementary file 4 — Description of Additional Supplementary Files [file 41467_2021_21769_MOESM4_ESM.zip › raw_source/fig_5_sup_fig_21_22/S1_trajectories/000899.txt]

0	179	666	0	62
3	179	666	0	62
6	179	666	0	62
9	179	666	0	62
12	179	666	0	61
15	179	666	0	61
18	179	666	0	61
21	179	666	0	61
24	179	666	0	61
27	179	666	0	61
30	179	666	0	62
33	179	666	0	61
36	179	666	0	61
39	179	666	0	61
42	179	666	0	61
45	179	666	0	61
48	179	666	0	60
51	179	666	0	61
54	179	666	0	61
57	179	666	0	61
60	179	666	0	61
63	179	666	0	61
66	179	666	0	61
69	179	666	0	60
72	179	666	0	60
75	179	666	0	61
78	179	666	0	61
81	179	666	0	61
84	179	666	0	61
87	179	666	0	61
90	179	666	0	61
93	179	666	0	61
96	179	666	0	61
99	179	666	0	61
102	179	666	0	61
105	179	666	0	61
108	179	666	0	61
111	179	666	0	60
114	179	666	0	60
117	179	666	0	61
120	179	666	0	61
123	179	666	0	60
126	179	666	0	60
129	179	666	0	60
132	179	666	0	60
135	179	666	0	60
138	179	666	0	60
141	179	666	0	60
144	179	666	0	60
147	179	666	0	60
150	179	666	0	60
153	179	666	0	60
156	179	666	0	60
159	179	666	0	60
162	179	666	0	60
165	179	666	0	60
168	179	666	0	60
171	179	666	0	60
174	179	666	0	60
177	179	666	0	60
180	179	666	0	60
183	179	666	0	60
186	179	666	0	60
189	179	666	0	60
192	179	666	0	60
195	179	666	0	60
198	179	666	0	60
201	179	666	0	60
204	179	666	0	60
207	179	666	0	59
210	179	666	0	60
213	179	666	0	60
216	179	666	0	60
219	179	666	0	60
222	179	666	0	60
225	179	666	0	60
228	179	666	0	60
231	179	666	0	61
234	179	666	0	60
237	179	666	0	60
240	179	666	0	60
243	179	666	0	60
246	179	666	0	60
249	179	666	0	60
252	179	666	0	60
255	179	666	0	60
258	179	666	0	60
261	179	666	0	60
264	179	666	0	60
267	179	666	0	60
270	179	666	0	61
273	179	666	0	61
276	179	666	0	60
279	179	666	0	61
282	179	666	0	61
285	179	666	0	60
288	179	666	0	61
291	179	666	0	60
294	179	666	0	60
297	179	666	0	60
300	179	666	0	60
303	179	666	0	60
306	179	666	0	60
309	179	666	0	60
312	179	666	0	60
315	179	666	0	60
318	179	666	0	60
321	179	666	0	60
324	179	666	0	60
327	179	666	0	60
330	179	666	0	60
333	179	666	0	59
336	179	666	0	59
339	179	666	0	60
342	179	666	0	60
345	179	666	0	59
348	179	666	0	59
351	179	666	0	60
354	179	666	0	59
357	179	666	0	60
360	179	666	0	60
363	179	666	0	60
366	179	666	0	60
369	179	666	0	60
372	179	666	0	60
375	179	666	0	60
378	179	666	0	60
381	179	666	0	60
384	179	666	0	60
387	179	666	0	60
390	179	666	0	60
393	179	666	0	60
396	179	666	0	60
399	179	666	0	60
402	179	666	0	60
405	179	666	0	61
408	179	666	0	60
411	179	666	0	60
414	179	666	0	60
417	179	666	0	60
420	179	666	0	60
423	179	666	0	60
426	179	666	0	60
429	179	666	0	60
432	179	666	0	61
435	179	666	0	61
438	179	666	0	61
441	179	666	0	60
444	179	666	0	61
447	179	666	0	61
450	179	666	0	60
453	179	666	0	61
456	179	666	0	61
459	179	666	0	61
462	179	666	0	61
465	179	666	0	61
468	179	666	0	60
471	179	666	0	61
474	179	666	0	61
477	179	666	0	60
480	179	665	0	60
483	179	666	0	60
486	179	666	0	61
489	179	666	0	60
492	179	666	0	60
495	179	666	0	60
498	179	666	0	60
501	179	666	0	60
504	179	666	0	60
507	179	666	0	60
510	179	666	0	60
513	179	666	0	60
516	179	666	0	61
519	179	666	0	60
522	179	666	0	60
525	179	666	0	60
528	179	666	0	61
531	179	666	0	61
534	179	665	0	60
537	179	666	0	60
540	179	666	0	60
543	179	666	0	61
546	179	666	0	60
549	179	666	0	60
552	179	666	0	60
555	179	666	0	61
558	179	666	0	60
561	179	666	0	60
564	179	666	0	61
567	179	666	0	61
570	179	666	0	61
573	179	666	0	61
576	179	666	0	61
579	179	666	0	60
582	179	666	0	60
585	179	666	0	61
588	179	666	0	61
591	179	666	0	61
594	179	666	0	60
597	179	666	0	61
600	179	666	0	61
603	179	666	0	61
606	179	666	0	61
609	179	666	0	60
612	179	666	0	60
615	179	666	0	60
618	179	666	0	61
621	179	666	0	60
624	179	666	0	61
627	179	666	0	61
630	179	666	0	61
633	179	666	0	60
636	179	666	0	61
639	179	666	0	60
642	179	666	0	61
645	179	666	0	61
648	179	666	0	61
651	179	666	0	61
654	179	666	0	61
657	179	666	0	61
660	179	666	0	61
663	179	666	0	61
666	179	666	0	61
669	179	666	0	61
672	179	666	0	61
675	179	666	0	61
678	179	666	0	61
681	179	666	0	61
684	179	666	0	61
687	179	666	0	61
690	179	666	0	61
693	179	666	0	61
696	179	666	0	61
699	179	666	0	61
702	179	666	0	61
705	179	666	0	61
708	179	666	0	61
711	179	666	0	61
714	179	666	0	61
717	179	666	0	61
720	179	666	0	61
723	179	666	0	61
726	179	666	0	61
729	179	666	0	61
732	179	666	0	61
735	179	666	0	61
738	179	666	0	61
741	179	666	0	61
744	179	666	0	61
747	179	666	0	61
750	179	666	0	61
753	179	666	0	61
756	179	666	0	61
759	179	666	0	61
762	179	666	0	61
765	179	666	0	61
768	179	666	0	61
771	179	666	0	61
774	179	666	0	61
777	179	666	0	61
780	179	666	0	61
783	179	666	0	61
786	179	666	0	61
789	179	666	0	61
792	179	666	0	61
795	179	666	0	61
798	179	666	0	61
801	179	666	0	61
804	179	666	0	61
807	179	666	0	60
810	179	665	0	61
813	179	666	0	61
816	179	666	0	61
819	179	665	0	61
822	179	666	0	61
825	179	666	0	61
828	179	666	0	61
831	179	666	0	61
834	179	666	0	61
837	179	666	0	61
840	179	666	0	61
843	179	666	0	61
846	179	666	0	61
849	179	666	0	61
852	179	666	0	61
855	179	666	0	61
858	179	666	0	61
861	179	666	0	61
864	179	666	0	61
867	179	666	0	61
870	179	666	0	61
873	179	666	0	62
876	179	665	0	61
879	179	666	0	61
882	179	666	0	61
885	179	665	0	62
888	179	666	0	61
891	179	666	0	61
894	179	665	0	62
897	179	666	0	61
900	179	665	0	62
903	179	666	0	61
906	179	665	0	62
909	179	665	0	61
912	179	665	0	62
915	179	665	0	62
918	179	665	0	62
921	179	665	0	62
924	179	666	0	61
927	179	666	0	61
930	179	665	0	62
933	179	665	0	62
936	179	665	0	62
939	179	666	0	61
942	179	665	0	61
945	179	665	0	62
948	179	665	0	62
951	179	665	0	61
954	179	665	0	61
957	179	665	0	61
960	179	665	0	62
963	179	666	0	61
966	179	665	0	61
969	179	665	0	62
972	179	665	0	61
975	179	665	0	62
978	179	665	0	62
981	179	666	0	61
984	179	666	0	61
987	179	666	0	61
990	179	666	0	61
993	179	666	0	61
996	179	666	0	61
999	179	666	0	61
1002	179	665	0	62
1005	179	666	0	61
1008	179	666	0	61
1011	179	666	0	60
1014	179	666	0	61
1017	179	666	0	62
1020	179	666	0	61
1023	179	666	0	61
1026	179	666	0	62
1029	179	666	0	62
1032	179	666	0	61
1035	179	666	0	61
1038	179	666	0	61
1041	179	666	0	62
1044	179	666	0	61
1047	179	666	0	61
1050	179	666	0	61
1053	179	666	0	62
1056	179	666	0	61
1059	179	666	0	61
1062	179	666	0	62
1065	179	666	0	61
1068	179	666	0	61
1071	179	666	0	62
1074	179	666	0	61
1077	179	666	0	61
1080	179	666	0	62
1083	179	666	0	61
1086	179	666	0	62
1089	179	666	0	61
1092	179	666	0	61
1095	179	666	0	62
1098	179	666	0	61
1101	179	666	0	61
1104	179	666	0	61
1107	179	666	0	61
1110	179	666	0	61
1113	179	666	0	61
1116	179	666	0	61
1119	179	666	0	61
1122	179	666	0	61
1125	179	666	0	61
1128	179	666	0	61
1131	179	666	0	61
1134	179	666	0	61
1137	179	666	0	61
1140	179	666	0	61
1143	179	666	0	61
1146	179	666	0	61
1149	179	666	0	61
1152	179	666	0	61
1155	179	666	0	61
1158	179	666	0	61
1161	179	665	0	61
1164	179	666	0	61
1167	179	665	0	62
1170	179	665	0	61
1173	179	665	0	61
1176	179	665	0	61
1179	179	666	0	61
1182	179	665	0	61
1185	179	665	0	61
1188	179	666	0	61
1191	179	666	0	61
1194	179	665	0	61
1197	179	666	0	61
1200	179	666	0	61
1203	179	666	0	61
1206	179	666	0	61
1209	179	666	0	61
1212	179	666	0	61
1215	179	666	0	61
1218	179	666	0	61
1221	179	666	0	61
1224	179	666	0	61
1227	179	666	0	61
1230	179	666	0	61
1233	179	666	0	61
1236	179	665	0	61
1239	179	666	0	61
1242	179	666	0	61
1245	179	666	0	61
1248	179	665	0	61
1251	179	666	0	61
1254	179	666	0	61
1257	179	666	0	61
1260	179	666	0	61
1263	179	666	0	61
1266	179	666	0	60
1269	179	666	0	61
1272	179	666	0	61
1275	179	666	0	61
1278	179	666	0	61
1281	179	666	0	61
1284	179	666	0	61
1287	179	666	0	61
1290	179	666	0	61
1293	179	666	0	61
1296	179	666	0	61
1299	179	666	0	61
1302	179	666	0	61
1305	179	666	0	61
1308	179	666	0	61
1311	179	666	0	61
1314	179	666	0	61
1317	179	666	0	61
1320	179	666	0	61
1323	179	666	0	61
1326	179	666	0	61
1329	179	666	0	61
1332	179	666	0	60
1335	179	666	0	61
1338	179	666	0	61
1341	179	666	0	61
1344	179	666	0	61
1347	179	666	0	60
1350	179	666	0	61
1353	179	666	0	61
1356	179	666	0	61
1359	179	666	0	61
1362	179	666	0	61
1365	179	666	0	61
1368	179	666	0	61
1371	179	666	0	61
1374	179	666	0	61
1377	179	666	0	61
1380	179	666	0	60
1383	179	666	0	61
1386	179	666	0	61
1389	179	666	0	61
1392	179	666	0	61
1395	179	666	0	61
1398	179	666	0	61
1401	179	666	0	61
1404	179	666	0	60
1407	179	666	0	60
1410	179	666	0	61
1413	179	666	0	61
1416	179	666	0	61
1419	179	666	0	60
1422	179	666	0	61
1425	179	666	0	60
1428	179	666	0	60
1431	179	666	0	61
1434	179	666	0	61
1437	179	666	0	61
1440	179	666	0	60
1443	179	666	0	61
1446	179	666	0	61
1449	179	666	0	61
1452	179	666	0	61
1455	179	666	0	61
1458	179	666	0	61
1461	179	666	0	61
1464	179	666	0	61
1467	179	666	0	61
1470	179	666	0	61
1473	179	666	0	61
1476	179	666	0	61
1479	179	666	0	61
1482	179	666	0	61
1485	179	666	0	61
1488	179	666	0	62
1491	179	666	0	63
1494	179	666	0	63
1497	179	666	0	63
1500	179	666	0	63
1503	179	666	0	63
1506	179	666	0	63
1509	179	666	0	63
1512	179	666	0	63
1515	179	666	0	63
1518	179	666	0	63
1521	179	666	0	63
1524	179	666	0	63
1527	179	666	0	62
1530	179	666	0	63
1533	179	666	0	63
1536	179	666	0	63
1539	179	666	0	64
1542	179	666	0	63
1545	179	666	0	63
1548	179	666	0	63
1551	179	666	0	63
1554	179	666	0	64
1557	179	666	0	63
1560	179	666	0	63
1563	179	666	0	63
1566	179	666	0	63
1569	179	666	0	64
1572	179	666	0	63
1575	179	666	0	64
1578	179	666	0	63
1581	179	666	0	63
1584	179	666	0	63
1587	179	666	0	63
1590	179	666	0	64
1593	179	666	0	63
1596	179	666	0	63
1599	179	666	0	63
1602	179	666	0	63
1605	179	666	0	63
1608	179	666	0	64
1611	179	666	0	64
1614	179	666	0	64
1617	179	666	0	63
1620	179	666	0	63
1623	179	666	0	64
1626	179	666	0	64
1629	179	666	0	64
1632	179	666	0	64
1635	179	666	0	64
1638	179	666	0	63
1641	179	666	0	64
1644	179	666	0	63
1647	179	666	0	63
1650	179	666	0	63
1653	179	666	0	63
1656	179	666	0	63
1659	179	666	0	63
1662	179	666	0	63
1665	179	666	0	64
1668	179	666	0	64
1671	179	666	0	63
1674	179	666	0	63
1677	179	666	0	63
1680	179	666	0	63
1683	180	666	0	63
1686	179	666	0	64
1689	179	666	0	63
1692	179	666	0	63
1695	179	666	0	63
1698	179	666	0	63
1701	179	666	0	63
1704	179	666	0	64
1707	179	666	0	63
1710	179	666	0	64
1713	180	666	0	62
1716	179	666	0	62
1719	180	666	0	63
1722	179	666	0	63
1725	179	666	0	64
1728	179	666	0	63
1731	179	666	0	63
1734	179	666	0	63
1737	179	666	0	63
1740	179	666	0	63
1743	179	666	0	63
1746	179	666	0	63
1749	179	666	0	64
1752	179	666	0	64
1755	179	666	0	63
1758	179	666	0	63
1761	179	666	0	63
1764	179	666	0	63
1767	179	666	0	63
1770	179	666	0	63
1773	179	666	0	63
1776	179	666	0	63
1779	179	666	0	63
1782	179	666	0	63
1785	180	666	0	62
1788	180	666	0	62
1791	180	665	0	62
1794	180	665	0	62
1797	180	665	0	64
1800	180	665	0	64
1803	180	665	0	65
1806	180	665	0	63
1809	180	665	0	64
1812	180	665	0	64
1815	180	665	0	64
1818	180	665	0	64
1821	180	665	0	62
1824	180	665	0	62
1827	180	664	0	64
1830	180	664	0	63
1833	180	664	0	63
1836	180	664	0	65
1839	180	663	0	66
1842	180	663	0	67
1845	180	663	0	65
1848	180	663	0	67
1851	180	663	0	67
1854	180	663	0	65
1857	180	663	0	66
1860	180	663	0	66
1863	180	663	0	67
1866	180	663	0	67
1869	180	663	0	68
1872	180	663	0	68
1875	180	663	0	67
1878	180	663	0	68
1881	180	662	0	69
1884	180	663	0	68
1887	180	663	0	68
1890	180	663	0	68
1893	180	663	0	67
1896	180	663	0	68
1899	180	663	0	68
1902	180	663	0	68
1905	180	663	0	67
1908	180	663	0	67
1911	180	663	0	68
1914	180	663	0	68
1917	180	663	0	69
1920	180	663	0	68
1923	180	663	0	68
1926	180	663	0	68
1929	180	663	0	69
1932	180	663	0	68
1935	180	663	0	68
1938	181	663	0	67
1941	180	663	0	67
1944	180	663	0	66
1947	181	663	0	67
1950	181	663	0	65
1953	181	663	0	66
1956	181	663	0	65
1959	181	663	0	65
1962	181	663	0	65
1965	181	663	0	66
1968	181	663	0	65
1971	181	663	0	66
1974	181	663	0	66
1977	181	663	0	66
1980	181	663	0	66
1983	181	663	0	66
1986	181	663	0	66
1989	181	663	0	67
1992	181	663	0	67
1995	181	663	0	67
1998	181	663	0	67
2001	181	663	0	67
2004	181	663	0	67
2007	181	663	0	68
2010	181	663	0	67
2013	181	663	0	68
2016	181	663	0	67
2019	181	663	0	68
2022	181	663	0	68
2025	181	663	0	67
2028	181	663	0	67
2031	181	663	0	67
2034	181	663	0	67
2037	181	663	0	67
2040	181	663	0	67
2043	181	663	0	68
2046	181	663	0	67
2049	181	663	0	67
2052	181	663	0	67
2055	181	663	0	68
2058	181	663	0	68
2061	181	663	0	68
2064	181	663	0	68
2067	181	663	0	67
2070	181	663	0	67
2073	181	663	0	67
2076	181	663	0	67
2079	181	663	0	67
2082	181	663	0	67
2085	181	663	0	68
2088	181	663	0	67
2091	181	663	0	66
2094	181	663	0	67
2097	181	663	0	66
2100	181	663	0	66
2103	181	663	0	67
2106	181	663	0	67
2109	181	663	0	66
2112	181	663	0	66
2115	181	663	0	67
2118	181	663	0	67
2121	181	663	0	66
2124	181	663	0	66
2127	181	663	0	66
2130	181	663	0	66
2133	181	663	0	66
2136	181	663	0	67
2139	181	663	0	66
2142	181	663	0	66
2145	181	663	0	65
2148	181	663	0	65
2151	181	663	0	65
2154	181	663	0	65
2157	181	663	0	65
2160	181	663	0	66
2163	181	663	0	66
2166	181	663	0	66
2169	181	663	0	67
2172	181	663	0	67
2175	181	663	0	66
2178	181	663	0	66
2181	181	663	0	66
2184	181	663	0	66
2187	181	663	0	66
2190	181	663	0	65
2193	181	663	0	66
2196	181	663	0	66
2199	181	663	0	65
2202	181	663	0	66
2205	181	663	0	67
2208	181	663	0	67
2211	181	663	0	66
2214	181	663	0	66
2217	181	663	0	68
2220	181	663	0	68
2223	181	663	0	68
2226	181	663	0	68
2229	181	663	0	68
2232	181	663	0	68
2235	181	663	0	67
2238	181	663	0	68
2241	181	663	0	68
2244	181	663	0	68
2247	181	663	0	68
2250	181	663	0	68
2253	181	663	0	68
2256	181	663	0	68
2259	181	663	0	69
2262	181	663	0	68
2265	181	663	0	68
2268	181	663	0	68
2271	181	663	0	68
2274	181	664	0	68
2277	181	664	0	69
2280	181	664	0	68
2283	181	664	0	68
2286	181	663	0	69
2289	181	664	0	69
2292	181	664	0	68
2295	181	664	0	69
2298	181	664	0	68
2301	181	664	0	69
2304	181	664	0	69
2307	181	664	0	70
2310	181	664	0	69
2313	181	664	0	70
2316	181	664	0	70
2319	181	664	0	70
2322	181	664	0	70
2325	181	664	0	70
2328	181	664	0	70
2331	181	664	0	70
2334	181	664	0	70
2337	181	664	0	69
2340	181	664	0	70
2343	181	664	0	69
2346	181	664	0	70
2349	181	664	0	69
2352	181	664	0	69
2355	181	664	0	69
2358	181	664	0	69
2361	181	664	0	70
2364	181	664	0	69
2367	181	664	0	69
2370	181	664	0	70
2373	181	664	0	68
2376	181	664	0	70
2379	181	664	0	69
2382	181	664	0	70
2385	181	664	0	69
2388	181	664	0	70
2391	181	664	0	68
2394	181	664	0	68
2397	181	664	0	68
2400	181	664	0	68
2403	181	664	0	67
2406	181	664	0	68
2409	181	664	0	67
2412	181	664	0	66
2415	181	664	0	67
2418	181	664	0	69
2421	181	664	0	69
2424	181	664	0	69
2427	181	664	0	69
2430	181	664	0	69
2433	181	664	0	69
2436	182	663	0	71
2439	181	664	0	70
2442	181	664	0	70
2445	181	664	0	70
2448	181	664	0	69
2451	181	664	0	69
2454	181	664	0	69
2457	181	664	0	68
2460	182	663	0	68
2463	181	664	0	67
2466	181	663	0	67
2469	181	663	0	67
2472	182	663	0	68
2475	181	663	0	70
2478	181	664	0	68
2481	181	664	0	67
2484	181	663	0	67
2487	181	663	0	66
2490	181	663	0	66
2493	181	663	0	66
2496	181	663	0	67
2499	181	663	0	66
2502	181	663	0	66
2505	181	663	0	65
2508	181	663	0	65
2511	181	663	0	64
2514	181	663	0	65
2517	181	663	0	64
2520	181	663	0	65
2523	181	664	0	65
2526	181	664	0	65
2529	181	663	0	65
2532	181	664	0	65
2535	181	664	0	65
2538	181	664	0	65
2541	181	664	0	66
2544	181	664	0	65
2547	181	663	0	65
2550	181	663	0	65
2553	181	664	0	65
2556	181	664	0	65
2559	181	663	0	65
2562	181	664	0	66
2565	181	664	0	65
2568	181	664	0	64
2571	181	664	0	65
2574	181	664	0	65
2577	181	663	0	65
2580	181	663	0	65
2583	181	663	0	65
2586	181	663	0	65
2589	181	664	0	65
2592	181	663	0	65
2595	181	663	0	65
2598	181	663	0	65
2601	181	663	0	65
2604	181	663	0	65
2607	181	663	0	65
2610	181	663	0	65
2613	181	663	0	64
2616	181	663	0	65
2619	181	663	0	64
2622	181	664	0	65
2625	181	664	0	66
2628	181	664	0	65
2631	181	664	0	65
2634	181	663	0	64
2637	181	664	0	65
2640	181	664	0	64
2643	181	664	0	65
2646	181	664	0	65
2649	181	664	0	64
2652	181	664	0	65
2655	181	664	0	65
2658	182	664	0	64
2661	182	663	0	65
2664	182	664	0	65
2667	181	664	0	65
2670	181	664	0	65
2673	181	664	0	66
2676	181	664	0	64
2679	181	664	0	65
2682	181	664	0	65
2685	181	664	0	64
2688	181	664	0	64
2691	181	664	0	63
2694	181	664	0	64
2697	181	664	0	63
2700	181	664	0	63
2703	181	664	0	62
2706	181	664	0	63
2709	181	664	0	63
2712	181	664	0	64
2715	181	664	0	64
2718	181	664	0	64
2721	182	664	0	64
2724	182	664	0	63
2727	182	664	0	63
2730	182	664	0	63
2733	182	664	0	63
2736	182	664	0	64
2739	182	664	0	63
2742	182	664	0	64
2745	182	664	0	63
2748	182	664	0	63
2751	182	664	0	63
2754	182	664	0	63
2757	182	664	0	63
2760	182	664	0	64
2763	182	664	0	63
2766	182	664	0	63
2769	182	664	0	64
2772	182	664	0	63
2775	182	664	0	63
2778	182	664	0	64
2781	182	664	0	63
2784	182	664	0	63
2787	182	664	0	63
2790	182	664	0	64
2793	182	664	0	64
2796	182	664	0	64
2799	182	664	0	63
2802	182	664	0	63
2805	182	664	0	63
2808	182	664	0	63
2811	182	664	0	63
2814	182	664	0	63
2817	182	664	0	63
2820	182	664	0	63
2823	182	664	0	63
2826	182	664	0	63
2829	182	664	0	63
2832	182	664	0	63
2835	182	664	0	63
2838	182	664	0	63
2841	182	664	0	63
2844	182	664	0	63
2847	181	664	0	63
2850	181	664	0	63
2853	182	664	0	63
2856	182	664	0	63
2859	182	664	0	63
2862	182	664	0	63
2865	182	664	0	63
2868	182	664	0	63
2871	182	664	0	63
2874	182	664	0	63
2877	182	664	0	64
2880	182	664	0	63
2883	182	664	0	63
2886	182	664	0	63
2889	182	664	0	63
2892	182	664	0	63
2895	182	664	0	63
2898	182	664	0	63
2901	182	664	0	63
2904	182	664	0	64
2907	182	664	0	63
2910	182	664	0	63
2913	182	664	0	63
2916	182	664	0	63
2919	182	664	0	64
2922	182	664	0	63
2925	182	664	0	64
2928	182	664	0	63
2931	182	664	0	64
2934	182	664	0	64
2937	182	664	0	63
2940	182	664	0	63
2943	182	664	0	63
2946	182	664	0	63
2949	182	664	0	64
2952	182	664	0	64
2955	182	664	0	63
2958	182	664	0	63
2961	181	664	0	64
2964	182	664	0	64
2967	181	664	0	63
2970	182	664	0	64
2973	182	664	0	64
2976	182	664	0	64
2979	182	664	0	64
2982	181	664	0	64
2985	182	664	0	64
2988	182	664	0	63
2991	182	664	0	64
2994	182	664	0	63
2997	182	664	0	64
3000	182	664	0	63
3003	182	664	0	63
3006	182	664	0	63
3009	182	664	0	63
3012	182	664	0	63
3015	182	664	0	63
3018	182	664	0	63
3021	182	664	0	63
3024	182	664	0	64
3027	182	664	0	63
3030	182	664	0	63
3033	182	664	0	63
3036	182	664	0	63
3039	182	664	0	63
3042	182	664	0	63
3045	182	664	0	64
3048	182	664	0	63
3051	182	664	0	64
3054	182	664	0	63
3057	182	664	0	64
3060	182	664	0	64
3063	182	664	0	63
3066	182	664	0	63
3069	182	664	0	64
3072	182	664	0	64
3075	182	664	0	63
3078	182	664	0	64
3081	182	664	0	64
3084	182	664	0	63
3087	182	664	0	63
3090	182	664	0	64
3093	182	664	0	63
3096	182	664	0	63
3099	182	664	0	63
3102	182	664	0	63
3105	182	664	0	63
3108	182	664	0	63
3111	182	664	0	63
3114	181	664	0	63
3117	182	664	0	63
3120	181	664	0	63
3123	182	664	0	63
3126	182	664	0	65
3129	182	664	0	64
3132	182	664	0	62
3135	182	664	0	63
3138	182	664	0	64
3141	182	664	0	63
3144	182	664	0	63
3147	182	664	0	63
3150	182	664	0	64
3153	182	664	0	63
3156	182	664	0	63
3159	182	664	0	63
3162	182	664	0	63
3165	182	664	0	64
3168	182	664	0	63
3171	182	664	0	63
3174	182	664	0	63
3177	182	664	0	63
3180	182	664	0	63
3183	182	664	0	64
3186	182	664	0	64
3189	182	664	0	63
3192	182	664	0	63
3195	182	664	0	63
3198	182	664	0	63
3201	182	664	0	63
3204	182	664	0	63
3207	182	664	0	64
3210	182	664	0	64
3213	182	664	0	63
3216	182	664	0	64
3219	182	664	0	64
3222	182	664	0	63
3225	182	664	0	64
3228	182	664	0	64
3231	182	664	0	64
3234	182	664	0	64
3237	182	664	0	64
3240	182	664	0	64
3243	182	664	0	64
3246	182	664	0	64
3249	182	664	0	64
3252	182	664	0	64
3255	182	664	0	64
3258	182	664	0	64
3261	182	664	0	64
3264	182	664	0	64
3267	182	664	0	64
3270	182	664	0	64
3273	182	664	0	64
3276	182	664	0	64
3279	182	664	0	64
3282	182	664	0	64
3285	182	664	0	64
3288	182	664	0	64
3291	182	664	0	64
3294	182	664	0	64
3297	182	664	0	64
3300	182	664	0	63
3303	182	664	0	64
3306	182	664	0	63
3309	182	664	0	64
3312	182	664	0	63
3315	182	664	0	64
3318	182	664	0	64
3321	182	664	0	64
3324	182	664	0	64
3327	182	664	0	64
3330	182	664	0	64
3333	182	664	0	64
3336	182	664	0	64
3339	182	664	0	64
3342	182	664	0	64
3345	182	664	0	64
3348	182	664	0	64
3351	182	664	0	64
3354	182	664	0	64
3357	182	664	0	64
3360	182	664	0	63
3363	182	664	0	64
3366	182	664	0	63
3369	182	664	0	64
3372	182	664	0	64
3375	182	664	0	64
3378	182	664	0	64
3381	182	664	0	63
3384	182	664	0	64
3387	182	664	0	64
3390	182	664	0	64
3393	182	664	0	63
3396	182	664	0	63
3399	182	664	0	64
3402	182	664	0	64
3405	182	664	0	64
3408	182	664	0	64
3411	182	664	0	64
3414	182	664	0	63
3417	182	664	0	63
3420	182	664	0	63
3423	182	664	0	64
3426	182	664	0	63
3429	181	664	0	63
3432	182	664	0	63
3435	182	664	0	64
3438	182	664	0	63
3441	182	664	0	63
3444	182	664	0	64
3447	182	664	0	64
3450	182	664	0	63
3453	182	664	0	64
3456	182	664	0	64
3459	182	664	0	64
3462	182	664	0	63
3465	182	664	0	63
3468	182	664	0	63
3471	182	664	0	64
3474	182	664	0	63
3477	182	664	0	64
3480	182	664	0	64
3483	182	664	0	64
3486	182	664	0	63
3489	182	664	0	64
3492	182	664	0	64
3495	182	664	0	65
3498	182	664	0	64
3501	182	664	0	64
3504	182	664	0	64
3507	182	664	0	64
3510	182	664	0	64
3513	182	664	0	64
3516	182	664	0	64
3519	182	664	0	63
3522	182	664	0	63
3525	182	664	0	64
3528	182	664	0	63
3531	182	664	0	63
3534	182	664	0	64
3537	182	664	0	64
3540	182	664	0	64
3543	182	664	0	63
3546	182	664	0	64
3549	182	664	0	63
3552	182	664	0	63
3555	182	664	0	64
3558	182	664	0	64
3561	182	664	0	64
3564	182	664	0	64
3567	182	664	0	63
3570	182	664	0	63
3573	182	664	0	63
3576	182	664	0	65
3579	182	664	0	65
3582	182	664	0	65
3585	182	664	0	65
3588	182	664	0	65
3591	182	664	0	65
3594	182	664	0	65
3597	182	664	0	65
3600	181	664	0	63
3603	181	664	0	64
3606	181	664	0	63
3609	181	665	0	60
3612	181	665	0	58
3615	181	666	0	60
3618	181	666	0	59
3621	181	666	0	55
3624	181	666	0	52
3627	181	665	0	53
3630	181	666	0	52
3633	181	666	0	51
3636	181	666	0	52
3639	182	667	0	53
3642	182	667	0	58
3645	182	668	0	59
3648	182	669	0	58
3651	183	668	0	58
3654	183	668	0	57
3657	183	667	0	58
3660	183	667	0	58
3663	183	667	0	58
3666	182	668	0	58
3669	183	668	0	58
3672	183	668	0	59
3675	183	668	0	58
3678	183	668	0	58
3681	183	668	0	60
3684	183	668	0	60
3687	183	668	0	62
3690	183	668	0	59
3693	183	668	0	58
3696	183	668	0	57
3699	184	668	0	57
3702	184	668	0	57
3705	184	668	0	59
3708	184	668	0	58
3711	184	668	0	59
3714	184	668	0	59
3717	184	668	0	59
3720	184	668	0	60
3723	184	668	0	58
3726	184	668	0	56
3729	184	668	0	55
3732	184	668	0	55
3735	184	668	0	54
3738	185	667	0	55
3741	185	667	0	53
3744	186	667	0	51
3747	185	667	0	52
3750	185	667	0	50
3753	185	667	0	51
3756	185	667	0	50
3759	185	667	0	51
3762	184	667	0	52
3765	184	667	0	53
3768	184	667	0	53
3771	184	667	0	52
3774	184	667	0	52
3777	184	667	0	51
3780	184	667	0	53
3783	184	667	0	53
3786	185	667	0	52
3789	185	667	0	52
3792	185	667	0	52
3795	185	667	0	52
3798	185	667	0	52
3801	185	667	0	53
3804	185	667	0	54
3807	185	667	0	54
3810	185	667	0	53
3813	185	667	0	52
3816	185	667	0	52
3819	185	667	0	52
3822	185	667	0	53
3825	185	667	0	52
3828	185	667	0	53
3831	185	667	0	52
3834	185	667	0	52
3837	186	667	0	52
3840	186	667	0	52
3843	185	667	0	53
3846	185	667	0	53
3849	185	667	0	53
3852	186	666	0	52
3855	186	666	0	53
3858	185	667	0	53
3861	185	667	0	53
3864	185	667	0	52
3867	185	667	0	53
3870	185	667	0	52
3873	185	667	0	53
3876	185	667	0	54
3879	185	667	0	54
3882	185	667	0	54
3885	185	667	0	53
3888	185	667	0	54
3891	185	667	0	53
3894	185	667	0	54
3897	185	667	0	54
3900	185	666	0	54
3903	185	667	0	54
3906	185	667	0	54
3909	185	667	0	53
3912	185	667	0	53
3915	185	667	0	53
3918	185	666	0	54
3921	185	667	0	54
3924	185	666	0	54
3927	185	667	0	53
3930	185	666	0	54
3933	185	666	0	54
3936	186	666	0	54
3939	185	666	0	54
3942	185	667	0	54
3945	185	667	0	53
3948	185	667	0	54
3951	185	667	0	54
3954	185	667	0	54
3957	185	667	0	54
3960	185	667	0	54
3963	185	667	0	54
3966	185	667	0	53
3969	185	667	0	53
3972	185	667	0	53
3975	185	667	0	54
3978	185	667	0	54
3981	185	667	0	53
3984	185	667	0	54
3987	185	666	0	54
3990	185	667	0	54
3993	185	667	0	55
3996	185	667	0	54
3999	185	667	0	54
4002	185	667	0	54
4005	185	667	0	54
4008	185	667	0	53
4011	185	667	0	54
4014	185	667	0	54
4017	185	667	0	54
4020	185	667	0	54
4023	185	667	0	54
4026	185	667	0	54
4029	185	667	0	54
4032	185	667	0	54
4035	185	667	0	54
4038	185	667	0	54
4041	185	667	0	53
4044	185	667	0	54
4047	185	667	0	54
4050	185	667	0	54
4053	185	667	0	53
4056	185	667	0	53
4059	185	667	0	54
4062	185	667	0	53
4065	185	667	0	53
4068	185	667	0	54
4071	185	667	0	54
4074	185	667	0	53
4077	185	667	0	53
4080	185	667	0	54
4083	185	667	0	53
4086	185	667	0	54
4089	185	667	0	54
4092	185	667	0	54
4095	185	667	0	54
4098	185	667	0	53
4101	184	667	0	53
4104	185	667	0	54
4107	185	667	0	54
4110	185	667	0	54
4113	185	667	0	53
4116	184	667	0	53
4119	184	667	0	53
4122	185	667	0	54
4125	185	667	0	53
4128	184	667	0	53
4131	184	667	0	53
4134	185	667	0	53
4137	184	667	0	53
4140	184	667	0	53
4143	184	667	0	53
4146	184	667	0	53
4149	184	667	0	53
4152	184	667	0	53
4155	184	667	0	53
4158	184	667	0	53
4161	184	667	0	53
4164	185	667	0	53
4167	184	667	0	53
4170	184	667	0	54
4173	184	667	0	54
4176	184	667	0	54
4179	184	667	0	54
4182	184	667	0	54
4185	184	667	0	54
4188	184	667	0	54
4191	184	667	0	54
4194	184	667	0	53
4197	184	667	0	54
4200	184	667	0	54
4203	184	667	0	54
4206	184	667	0	53
4209	184	667	0	54
4212	184	667	0	54
4215	184	667	0	54
4218	184	667	0	54
4221	184	667	0	54
4224	184	667	0	54
4227	184	667	0	54
4230	184	667	0	54
4233	184	667	0	54
4236	184	667	0	54
4239	184	667	0	54
4242	184	667	0	54
4245	184	667	0	54
4248	184	667	0	54
4251	184	667	0	54
4254	184	667	0	54
4257	184	667	0	54
4260	184	667	0	55
4263	185	667	0	55
4266	184	667	0	54
4269	184	667	0	54
4272	184	667	0	54
4275	184	667	0	54
4278	184	667	0	54
4281	184	667	0	54
4284	184	667	0	54
4287	184	667	0	54
4290	184	667	0	54
4293	184	667	0	54
4296	184	667	0	54
4299	184	667	0	54
4302	184	667	0	54
4305	184	667	0	54
4308	184	667	0	54
4311	184	667	0	54
4314	184	667	0	54
4317	184	667	0	54
4320	184	667	0	55
4323	184	667	0	55
4326	184	667	0	55
4329	185	667	0	54
4332	184	667	0	54
4335	184	667	0	54
4338	185	667	0	55
4341	184	667	0	54
4344	185	667	0	54
4347	184	667	0	54
4350	184	667	0	54
4353	184	667	0	55
4356	184	667	0	54
4359	184	667	0	54
4362	184	667	0	55
4365	184	667	0	54
4368	184	667	0	54
4371	184	667	0	54
4374	184	667	0	54
4377	184	667	0	54
4380	184	667	0	54
4383	184	667	0	54
4386	184	667	0	54
4389	184	667	0	54
4392	184	667	0	54
4395	184	667	0	54
4398	184	667	0	54
4401	184	667	0	54
4404	184	667	0	54
4407	184	667	0	54
4410	184	667	0	54
4413	184	667	0	54
4416	184	667	0	54
4419	184	667	0	54
4422	184	667	0	54
4425	184	667	0	54
4428	184	667	0	54
4431	184	667	0	54
4434	184	667	0	54
4437	184	667	0	54
4440	184	667	0	54
4443	184	667	0	54
4446	184	667	0	54
4449	184	667	0	54
4452	184	667	0	54
4455	184	667	0	54
4458	184	667	0	54
4461	184	667	0	54
4464	184	667	0	54
4467	184	667	0	54
4470	184	667	0	54
4473	184	667	0	54
4476	184	667	0	54
4479	184	667	0	54
4482	184	667	0	54
4485	184	667	0	54
4488	184	667	0	54
4491	184	667	0	54
4494	184	667	0	54
4497	184	667	0	54
4500	184	667	0	54
4503	184	667	0	54
4506	184	667	0	54
4509	185	667	0	54
4512	184	667	0	54
4515	184	667	0	54
4518	184	667	0	54
4521	184	667	0	54
4524	184	667	0	54
4527	184	667	0	54
4530	184	667	0	54
4533	184	667	0	54
4536	184	667	0	54
4539	184	667	0	54
4542	184	668	0	55
4545	185	667	0	54
4548	184	667	0	54
4551	184	667	0	53
4554	185	667	0	54
4557	184	667	0	55
4560	185	667	0	53
4563	184	667	0	55
4566	185	667	0	56
4569	184	667	0	56
4572	184	667	0	55
4575	184	667	0	55
4578	184	668	0	55
4581	184	668	0	56
4584	185	667	0	55
4587	185	668	0	57
4590	185	668	0	56
4593	185	668	0	57
4596	185	668	0	58
4599	185	668	0	56
4611	185	667	0	57
4614	185	667	0	58
4617	185	668	0	56
4620	184	668	0	55
4623	184	668	0	55
4626	184	668	0	55
4629	184	668	0	55
4632	184	668	0	54
4635	184	668	0	55
4638	184	668	0	55
4641	184	668	0	54
4644	185	667	0	53
4647	185	667	0	55
4650	185	667	0	55
4653	184	668	0	55
4656	184	668	0	56
4659	184	668	0	55
4662	184	668	0	55
4665	184	668	0	55
4668	184	668	0	55
4671	184	668	0	55
4674	185	668	0	55
4677	185	668	0	55
4680	185	668	0	55
4683	184	668	0	57
4686	183	667	0	59
4689	183	666	0	61
4692	182	665	0	63
4695	181	663	0	63
4698	181	662	0	64
4701	180	662	0	66
4704	181	662	0	65
4707	181	662	0	68
4710	182	662	0	70
4713	182	662	0	69
4716	181	662	0	67
4719	181	662	0	67
4722	181	662	0	67
4725	182	662	0	64
4728	181	662	0	65
4731	181	662	0	65
4734	182	662	0	65
4737	182	662	0	67
4740	182	662	0	64
4743	182	662	0	67
4746	182	661	0	68
4749	182	662	0	68
4752	182	662	0	68
4755	182	662	0	69
4758	182	662	0	69
4761	182	662	0	69
4764	182	662	0	68
4767	182	662	0	67
4770	182	662	0	68
4773	182	662	0	67
4776	182	662	0	67
4779	182	662	0	67
4782	182	662	0	68
4785	182	662	0	68
4788	182	663	0	68
4791	182	663	0	67
4794	183	663	0	66
4797	182	663	0	67
4800	182	663	0	67
4803	182	663	0	66
4806	182	663	0	67
4809	182	663	0	67
4812	182	663	0	67
4815	182	663	0	68
4818	182	663	0	67
4821	182	663	0	68
4824	182	663	0	68
4827	182	663	0	69
4830	182	663	0	69
4833	182	663	0	68
4836	182	664	0	68
4839	182	664	0	68
4842	182	663	0	68
4845	182	663	0	67
4848	182	663	0	68
4851	183	663	0	67
4854	183	663	0	67
4857	182	663	0	67
4860	182	663	0	67
4863	183	664	0	66
4866	183	664	0	66
4869	183	664	0	65
4872	183	664	0	66
4875	183	664	0	66
4878	183	663	0	67
4881	183	663	0	66
4884	183	663	0	65
4887	184	663	0	65
4890	184	663	0	65
4893	184	663	0	65
4896	184	663	0	65
4899	183	663	0	64
4902	183	663	0	65
4905	183	663	0	65
4908	184	663	0	64
4911	184	663	0	65
4914	183	663	0	65
4917	183	663	0	65
4920	183	663	0	65
4923	184	663	0	65
4926	184	663	0	65
4929	184	662	0	66
4932	184	662	0	67
4935	183	662	0	67
4938	184	662	0	66
4941	184	662	0	65
4944	184	662	0	65
4947	184	662	0	65
4950	184	663	0	65
4953	184	663	0	65
4956	184	663	0	66
4959	184	663	0	66
4962	184	663	0	67
4965	184	663	0	66
4968	184	663	0	66
4971	184	663	0	66
4974	184	662	0	67
4977	184	662	0	67
4980	184	663	0	66
4983	184	662	0	65
4986	184	662	0	64
4989	184	662	0	66
4992	184	662	0	64
4995	184	663	0	63
4998	184	662	0	63
5001	184	662	0	65
5004	184	661	0	65
5007	184	661	0	65
5010	184	660	0	62
5013	185	659	0	62
5016	184	657	0	61
5019	185	656	0	61
5022	185	655	0	63
5025	186	655	0	67
5028	186	655	0	67
5031	185	653	0	62
5034	184	653	0	65
5037	184	653	0	64
5040	183	654	0	63
5043	184	656	0	62
5046	186	656	0	63
5049	186	656	0	63
5052	186	657	0	61
5055	187	658	0	61
5058	188	657	0	62
5061	189	657	0	62
5064	187	656	0	70
5067	186	656	0	72
5070	185	657	0	73
5073	187	657	0	75
5076	187	656	0	75
5079	187	655	0	74
5082	188	654	0	75
5085	187	654	0	77
5088	187	653	0	74
5091	186	652	0	76
5094	185	651	0	82
5097	184	651	0	83
5100	184	649	0	83
5103	184	647	0	82
5106	184	646	0	79
5109	186	647	0	75
5112	186	646	0	74
5115	186	646	0	70
5118	186	646	0	67
5121	185	646	0	67
5124	185	645	0	66
5127	184	645	0	65
5130	184	645	0	63
5133	184	644	0	64
5136	184	643	0	61
5139	183	644	0	58
5142	182	645	0	56
5145	182	646	0	47
5148	182	646	0	45
5151	182	645	0	44
5154	182	645	0	45
5157	182	645	0	50
5160	181	644	0	55
5163	183	642	0	58
5166	185	646	0	60
5169	185	646	0	60
5172	184	645	0	64
5175	184	644	0	63
5178	183	645	0	64
5181	182	646	0	70
5184	184	647	0	74
5187	183	650	0	74
5190	183	651	0	70
5193	182	652	0	71
5196	182	654	0	70
5199	184	655	0	65
5202	184	656	0	67
5205	184	658	0	69
5208	184	659	0	70
5211	184	659	0	68
5214	183	660	0	66
5217	183	661	0	67
5220	182	662	0	67
5223	182	662	0	66
5226	182	663	0	64
5229	180	667	0	61
5232	178	668	0	63
5235	177	670	0	68
5238	176	671	0	66
5241	177	673	0	62
5244	177	673	0	64
5247	176	674	0	65
5250	176	673	0	65
5253	175	674	0	67
5256	174	674	0	66
5259	174	673	0	64
5262	173	673	0	67
5265	173	673	0	69
5268	172	673	0	71
5271	172	674	0	70
5274	172	674	0	69
5277	172	673	0	71
5280	173	671	0	70
5283	173	671	0	70
5286	173	669	0	65
5289	173	669	0	65
5292	172	668	0	70
5295	174	666	0	63
5298	174	664	0	63
5301	173	665	0	65
5304	173	666	0	66
5307	173	666	0	68
5310	172	666	0	70
5313	172	666	0	70
5316	172	666	0	67
5319	172	666	0	66
5322	172	667	0	67
5325	171	669	0	67
5328	171	669	0	67
5331	171	669	0	68
5334	171	669	0	66
5337	171	669	0	66
5340	172	668	0	68
5343	172	668	0	69
5346	172	668	0	67
5349	171	669	0	67
5352	171	669	0	66
5355	172	669	0	67
5358	172	669	0	67
5361	172	669	0	67
5364	172	669	0	66
5367	172	668	0	66
5370	172	668	0	66
5373	172	668	0	66
5376	172	668	0	67
5379	172	668	0	66
5382	172	668	0	66
5385	172	668	0	66
5388	172	668	0	66
5391	172	668	0	65
5394	172	668	0	65
5397	172	668	0	65
5400	172	668	0	66
5403	172	668	0	66
5406	172	668	0	66
5409	172	668	0	66
5412	172	668	0	66
5415	172	668	0	67
5418	172	668	0	66
5421	172	668	0	66
5424	172	668	0	66
5427	172	668	0	66
5430	172	668	0	66
5433	172	668	0	66
5436	172	668	0	66
5439	172	668	0	66
5442	172	668	0	66
5445	172	668	0	66
5448	172	668	0	66
5451	172	668	0	66
5454	172	668	0	66
5457	172	668	0	66
5460	172	668	0	66
5463	172	668	0	66
5466	172	668	0	66
5469	172	668	0	66
5472	172	668	0	66
5475	172	668	0	66
5478	172	667	0	66
5481	173	667	0	66
5484	172	667	0	66
5487	173	667	0	66
5490	173	667	0	65
5493	173	668	0	66
5496	173	668	0	66
5499	173	668	0	66
5502	173	667	0	66
5505	173	668	0	66
5508	173	668	0	66
5511	173	668	0	65
5514	173	668	0	66
5517	173	668	0	65
5520	173	668	0	65
5523	173	668	0	66
5526	173	668	0	64
5529	173	668	0	65
5532	173	668	0	65
5535	173	668	0	65
5538	173	668	0	65
5541	173	668	0	65
5544	173	668	0	65
5547	173	668	0	65
5550	173	668	0	65
5553	173	668	0	66
5556	173	668	0	66
5559	173	668	0	65
5562	173	668	0	66
5565	173	668	0	66
5568	173	668	0	66
5571	173	668	0	66
5574	173	668	0	66
5577	173	668	0	66
5580	173	668	0	66
5583	173	668	0	66
5586	173	668	0	66
5589	173	668	0	66
5592	173	668	0	66
5595	173	668	0	66
5598	173	668	0	66
5601	173	668	0	66
5604	173	668	0	66
5607	173	668	0	65
5610	173	668	0	66
5613	173	668	0	66
5616	173	668	0	65
5619	173	668	0	66
5622	173	668	0	65
5625	173	668	0	65
5628	173	667	0	64
5631	173	667	0	64
5634	173	668	0	66
5637	173	668	0	66
5640	173	668	0	66
5643	173	668	0	66
5646	173	668	0	65
5649	173	668	0	65
5652	173	668	0	65
5655	173	668	0	65
5658	173	668	0	66
5661	173	668	0	66
5664	173	668	0	66
5667	173	668	0	66
5670	173	668	0	66
5673	173	668	0	66
5676	173	668	0	66
5679	173	668	0	64
5682	173	668	0	65
5685	173	668	0	66
5688	173	668	0	65
5691	173	668	0	65
5694	173	668	0	64
5697	173	668	0	64
5700	173	668	0	66
5703	173	668	0	65
5706	173	668	0	63
5709	173	668	0	63
5712	173	668	0	63
5715	173	668	0	63
5718	173	668	0	63
5721	173	668	0	65
5724	173	668	0	63
5727	173	668	0	63
5730	173	668	0	64
5733	173	668	0	64
5736	173	668	0	64
5739	173	668	0	63
5742	173	668	0	63
5745	173	668	0	63
5748	173	668	0	63
5751	173	668	0	63
5754	173	668	0	63
5757	173	668	0	63
5760	173	668	0	64
5763	173	667	0	62
5766	173	667	0	62
5769	173	667	0	62
5772	173	667	0	62
5775	173	667	0	62
5778	173	667	0	62
5781	173	667	0	63
5784	173	667	0	62
5787	173	667	0	62
5790	173	667	0	62
5793	173	667	0	62
5796	173	668	0	64
5799	173	667	0	62
5802	173	668	0	64
5805	173	667	0	63
5808	173	667	0	62
5811	173	667	0	62
5814	173	667	0	63
5817	174	667	0	62
5820	173	668	0	64
5823	173	667	0	62
5826	173	667	0	62
5829	173	667	0	62
5832	173	667	0	62
5835	173	667	0	62
5838	173	667	0	63
5841	173	667	0	62
5844	174	667	0	62
5847	173	668	0	64
5850	174	667	0	62
5853	174	667	0	62
5856	174	667	0	62
5859	174	667	0	63
5862	174	667	0	62
5865	174	667	0	63
5868	174	667	0	62
5871	174	667	0	62
5874	174	667	0	60
5877	174	667	0	60
5880	174	667	0	61
5883	174	667	0	61
5886	174	667	0	60
5889	174	667	0	61
5892	174	667	0	62
5895	174	667	0	61
5898	174	667	0	61
5901	174	667	0	61
5904	174	667	0	61
5907	174	668	0	62
5910	174	668	0	62
5913	174	667	0	61
5916	175	667	0	60
5919	174	667	0	61
5922	174	667	0	61
5925	174	667	0	61
5928	174	667	0	61
5931	174	667	0	62
5934	174	667	0	60
5937	174	667	0	60
5940	174	667	0	63
5943	174	667	0	62
5946	174	667	0	61
5949	174	667	0	62
5952	174	667	0	62
5955	174	667	0	60
5958	174	667	0	62
5961	174	667	0	61
5964	174	668	0	63
5970	174	667	0	62
5976	174	667	0	61
5979	174	667	0	62
5982	174	667	0	63
5985	175	667	0	61
5988	174	667	0	62
5991	174	667	0	60
5994	174	667	0	61
5997	174	667	0	61
6000	174	667	0	60
6003	175	667	0	60
6006	175	667	0	60
6009	174	667	0	61
6012	174	667	0	61
[truncated: 992 more rows]
