# Supplementary material for: Markerless tracking of an entire honey bee colony
Source: Nat Commun. 2021 Mar 19;12:1733. doi: 10.1038/s41467-021-21769-1 (PMC7979864; doi:10.1038/s41467-021-21769-1)
Supplement: Supplementary file 4 — Description of Additional Supplementary Files [file 41467_2021_21769_MOESM4_ESM.zip › raw_source/fig_5_sup_fig_21_22/S1_trajectories/000641.txt]

0	1489	1405	0	231
3	1489	1405	0	231
6	1489	1405	0	230
9	1489	1404	0	228
12	1489	1404	0	227
15	1489	1404	0	227
18	1488	1405	0	226
21	1488	1405	0	227
24	1488	1405	0	226
27	1488	1405	0	227
30	1488	1404	0	227
33	1488	1404	0	228
36	1488	1404	0	228
39	1488	1404	0	227
42	1488	1404	0	227
45	1488	1404	0	227
48	1488	1404	0	227
51	1488	1404	0	227
54	1488	1404	0	227
57	1488	1404	0	227
60	1488	1404	0	227
63	1488	1404	0	227
66	1488	1404	0	227
69	1488	1404	0	228
72	1488	1404	0	227
75	1489	1404	0	228
78	1489	1404	0	229
81	1489	1404	0	229
84	1489	1404	0	229
87	1488	1404	0	228
90	1488	1404	0	228
93	1489	1404	0	229
96	1489	1404	0	229
99	1489	1404	0	230
102	1489	1403	0	231
105	1489	1403	0	231
108	1490	1403	0	232
111	1489	1403	0	233
114	1490	1403	0	233
117	1490	1403	0	232
120	1490	1403	0	231
123	1490	1403	0	231
126	1489	1403	0	229
129	1489	1403	0	229
132	1490	1403	0	230
135	1490	1403	0	229
138	1490	1404	0	229
141	1491	1404	0	229
144	1493	1403	0	232
147	1495	1401	0	230
150	1500	1400	0	236
153	1501	1397	0	235
156	1501	1397	0	228
159	1501	1397	0	225
162	1500	1394	0	226
165	1500	1393	0	227
168	1499	1393	0	225
171	1500	1390	0	221
174	1500	1389	0	220
177	1500	1388	0	224
180	1500	1386	0	227
183	1501	1386	0	228
186	1502	1386	0	228
189	1502	1386	0	226
192	1502	1385	0	225
195	1502	1386	0	225
198	1503	1386	0	227
201	1503	1386	0	227
204	1503	1386	0	228
207	1503	1386	0	228
210	1503	1386	0	227
213	1503	1386	0	228
216	1503	1386	0	230
219	1504	1386	0	231
222	1504	1386	0	229
225	1504	1386	0	232
228	1504	1386	0	232
231	1504	1386	0	232
234	1504	1386	0	235
237	1504	1386	0	234
240	1505	1387	0	232
243	1505	1387	0	232
246	1506	1387	0	234
249	1506	1387	0	233
252	1507	1387	0	233
255	1508	1388	0	235
258	1507	1388	0	236
261	1508	1388	0	237
264	1508	1388	0	237
267	1508	1389	0	238
270	1508	1389	0	238
273	1507	1390	0	232
276	1507	1390	0	232
279	1508	1390	0	232
282	1508	1390	0	233
285	1508	1391	0	235
288	1507	1392	0	237
291	1505	1391	0	240
294	1505	1390	0	240
297	1505	1389	0	238
300	1506	1389	0	239
303	1505	1389	0	236
306	1505	1389	0	237
309	1505	1389	0	238
312	1504	1389	0	236
315	1506	1390	0	244
318	1505	1390	0	244
321	1505	1391	0	246
324	1505	1391	0	247
327	1505	1393	0	249
330	1505	1394	0	250
333	1506	1395	0	250
336	1507	1395	0	250
339	1507	1396	0	247
342	1507	1397	0	249
345	1507	1398	0	248
348	1507	1398	0	243
351	1506	1399	0	243
354	1506	1400	0	241
357	1504	1400	0	239
360	1503	1398	0	236
363	1504	1397	0	236
366	1504	1397	0	234
369	1503	1396	0	233
372	1502	1395	0	232
375	1502	1395	0	234
378	1502	1395	0	232
381	1503	1396	0	233
384	1504	1394	0	234
387	1504	1393	0	238
390	1506	1390	0	244
393	1506	1387	0	246
396	1505	1385	0	248
399	1504	1385	0	248
402	1504	1386	0	251
405	1502	1385	0	251
408	1501	1385	0	249
411	1501	1385	0	250
414	1502	1384	0	256
417	1504	1384	0	260
420	1504	1384	0	258
423	1505	1384	0	253
426	1504	1384	0	249
429	1504	1383	0	245
432	1504	1382	0	244
435	1504	1382	0	242
438	1504	1381	0	241
441	1505	1381	0	239
444	1506	1381	0	236
447	1508	1382	0	231
450	1510	1382	0	222
453	1510	1381	0	217
456	1510	1379	0	215
459	1511	1379	0	214
462	1512	1379	0	213
465	1512	1379	0	212
468	1515	1378	0	212
471	1516	1378	0	212
474	1517	1378	0	210
477	1519	1378	0	210
480	1520	1375	0	210
483	1522	1373	0	207
486	1523	1371	0	207
489	1527	1370	0	208
492	1529	1371	0	209
495	1528	1370	0	210
498	1527	1370	0	213
501	1527	1370	0	212
504	1527	1369	0	213
507	1528	1368	0	209
510	1527	1368	0	209
513	1527	1366	0	207
516	1527	1367	0	209
519	1529	1366	0	207
522	1529	1365	0	205
525	1529	1362	0	198
528	1532	1363	0	199
531	1532	1367	0	206
534	1533	1366	0	200
537	1534	1367	0	200
540	1534	1367	0	198
543	1535	1367	0	197
546	1536	1366	0	188
549	1537	1367	0	193
552	1538	1368	0	197
555	1539	1367	0	196
558	1538	1367	0	200
561	1538	1367	0	199
564	1539	1365	0	199
567	1540	1365	0	199
570	1540	1365	0	200
573	1540	1365	0	202
576	1539	1366	0	204
579	1540	1366	0	205
582	1539	1366	0	204
585	1539	1365	0	200
588	1540	1365	0	202
591	1540	1366	0	203
594	1540	1367	0	207
597	1539	1367	0	205
600	1539	1367	0	203
603	1539	1368	0	203
606	1539	1368	0	203
609	1538	1368	0	203
612	1538	1368	0	203
615	1538	1368	0	202
618	1538	1368	0	204
621	1538	1368	0	203
624	1537	1368	0	202
627	1536	1369	0	204
630	1535	1370	0	202
633	1535	1371	0	203
636	1534	1371	0	201
639	1535	1370	0	199
642	1536	1371	0	199
645	1537	1370	0	196
648	1537	1370	0	199
651	1538	1371	0	198
654	1538	1371	0	197
657	1538	1373	0	192
660	1538	1374	0	190
663	1538	1375	0	191
666	1538	1375	0	191
669	1538	1375	0	189
672	1539	1375	0	188
675	1539	1375	0	187
678	1538	1375	0	184
681	1539	1375	0	186
684	1539	1376	0	187
687	1538	1376	0	186
690	1538	1376	0	185
693	1539	1376	0	184
696	1539	1376	0	185
699	1538	1377	0	185
702	1538	1377	0	185
705	1538	1378	0	184
708	1538	1378	0	184
711	1538	1378	0	186
714	1538	1378	0	181
717	1538	1379	0	184
720	1537	1380	0	182
723	1537	1381	0	182
726	1537	1381	0	179
729	1536	1381	0	179
732	1537	1380	0	179
735	1537	1379	0	178
738	1537	1376	0	178
741	1536	1377	0	177
744	1536	1377	0	177
747	1535	1377	0	177
750	1536	1379	0	177
753	1535	1379	0	175
756	1535	1378	0	174
759	1535	1378	0	173
762	1535	1378	0	170
765	1535	1378	0	171
768	1534	1378	0	173
771	1535	1380	0	175
774	1533	1379	0	170
777	1532	1380	0	167
780	1532	1381	0	350
783	1532	1382	0	348
786	1532	1382	0	349
789	1531	1382	0	350
792	1531	1382	0	350
795	1531	1382	0	349
798	1531	1382	0	350
801	1531	1382	0	349
804	1531	1382	0	350
807	1531	1382	0	348
810	1531	1382	0	345
813	1531	1382	0	344
816	1530	1382	0	344
819	1529	1381	0	342
822	1528	1380	0	163
825	1525	1379	0	157
828	1524	1378	0	148
831	1523	1379	0	148
834	1521	1379	0	151
837	1518	1378	0	138
840	1516	1379	0	124
843	1515	1380	0	117
846	1514	1379	0	113
849	1515	1376	0	110
852	1515	1375	0	109
855	1513	1377	0	108
858	1514	1377	0	106
861	1514	1379	0	105
864	1514	1379	0	106
867	1514	1379	0	106
870	1514	1379	0	107
873	1514	1379	0	108
876	1514	1379	0	107
879	1514	1379	0	107
882	1515	1378	0	108
885	1514	1377	0	108
888	1515	1377	0	109
891	1515	1377	0	111
894	1514	1376	0	110
897	1514	1377	0	110
900	1513	1378	0	112
903	1513	1378	0	112
906	1512	1378	0	111
909	1512	1379	0	111
912	1511	1379	0	112
915	1511	1379	0	111
918	1510	1380	0	109
921	1510	1384	0	110
924	1509	1386	0	110
927	1506	1388	0	108
930	1504	1390	0	103
933	1503	1390	0	95
936	1502	1390	0	93
939	1502	1390	0	89
942	1500	1391	0	86
945	1498	1392	0	82
948	1499	1394	0	76
951	1498	1394	0	75
954	1500	1394	0	70
957	1500	1395	0	70
960	1500	1394	0	69
963	1500	1394	0	68
966	1500	1394	0	66
969	1500	1394	0	65
972	1500	1394	0	66
975	1500	1393	0	65
978	1500	1393	0	62
981	1501	1393	0	61
984	1502	1393	0	59
987	1502	1393	0	57
990	1502	1394	0	55
993	1500	1394	0	52
996	1499	1394	0	50
999	1498	1395	0	48
1002	1498	1395	0	48
1005	1498	1395	0	48
1008	1497	1395	0	49
1011	1496	1395	0	49
1014	1495	1395	0	49
1017	1495	1395	0	48
1020	1495	1395	0	47
1023	1495	1395	0	46
1026	1494	1395	0	45
1029	1494	1396	0	46
1032	1493	1396	0	46
1035	1493	1395	0	46
1038	1492	1396	0	46
1041	1492	1396	0	47
1044	1491	1397	0	53
1047	1491	1396	0	52
1050	1491	1396	0	51
1053	1491	1396	0	53
1056	1492	1396	0	51
1059	1492	1396	0	49
1062	1493	1396	0	47
1065	1493	1396	0	45
1068	1493	1396	0	47
1077	1493	1397	0	46
1080	1493	1397	0	46
1083	1493	1397	0	46
1086	1494	1397	0	46
1089	1493	1399	0	43
1092	1493	1399	0	38
1095	1493	1400	0	34
1098	1494	1400	0	31
1101	1494	1400	0	30
1104	1495	1400	0	32
1107	1495	1399	0	31
1110	1495	1399	0	34
1113	1495	1399	0	34
1116	1496	1399	0	34
1119	1496	1399	0	34
1122	1496	1399	0	32
1125	1496	1399	0	31
1128	1496	1399	0	30
1131	1496	1399	0	31
1134	1496	1399	0	32
1137	1496	1399	0	33
1140	1496	1399	0	36
1143	1496	1399	0	36
1146	1496	1399	0	37
1149	1496	1399	0	35
1152	1496	1399	0	35
1155	1496	1399	0	34
1158	1496	1399	0	34
1161	1496	1399	0	34
1164	1496	1399	0	33
1167	1496	1399	0	33
1170	1496	1399	0	33
1173	1496	1399	0	33
1176	1496	1399	0	34
1179	1497	1399	0	34
1182	1497	1399	0	34
1185	1497	1398	0	34
1188	1497	1398	0	34
1191	1497	1397	0	40
1194	1497	1398	0	39
1197	1497	1398	0	39
1200	1497	1398	0	41
1203	1497	1398	0	42
1206	1498	1398	0	42
1209	1498	1398	0	42
1212	1498	1398	0	39
1215	1498	1399	0	36
1218	1498	1399	0	37
1221	1498	1399	0	35
1224	1499	1400	0	32
1227	1498	1400	0	31
1230	1498	1400	0	34
1233	1499	1399	0	36
1236	1499	1399	0	40
1239	1500	1399	0	39
1242	1500	1399	0	41
1245	1500	1398	0	44
1248	1500	1398	0	48
1251	1500	1399	0	49
1254	1501	1399	0	50
1257	1501	1398	0	49
1260	1502	1395	0	48
1263	1502	1395	0	51
1266	1500	1396	0	54
1269	1500	1397	0	54
1272	1500	1396	0	56
1275	1499	1395	0	58
1278	1498	1394	0	56
1281	1496	1394	0	62
1284	1497	1395	0	64
1287	1497	1395	0	68
1290	1497	1394	0	68
1293	1497	1394	0	70
1296	1497	1393	0	68
1299	1498	1392	0	67
1302	1498	1393	0	67
1305	1498	1393	0	66
1308	1501	1395	0	70
1311	1501	1395	0	69
1314	1502	1394	0	74
1317	1504	1394	0	75
1320	1504	1394	0	75
1323	1504	1393	0	74
1326	1504	1393	0	75
1329	1504	1392	0	77
1332	1504	1392	0	78
1335	1504	1391	0	79
1338	1504	1390	0	82
1341	1505	1389	0	84
1344	1505	1388	0	82
1347	1506	1386	0	84
1350	1506	1386	0	83
1353	1506	1386	0	85
1356	1506	1386	0	86
1359	1506	1386	0	86
1362	1506	1386	0	89
1365	1505	1387	0	94
1368	1507	1387	0	91
1371	1508	1386	0	91
1374	1508	1386	0	92
1377	1508	1386	0	94
1380	1508	1386	0	92
1383	1509	1386	0	89
1386	1510	1386	0	90
1389	1509	1387	0	90
1392	1509	1387	0	92
1395	1509	1387	0	91
1398	1509	1388	0	91
1401	1506	1388	0	92
1404	1505	1389	0	93
1407	1506	1389	0	92
1410	1507	1390	0	90
1413	1507	1390	0	89
1416	1507	1390	0	90
1419	1507	1390	0	90
1422	1506	1390	0	91
1425	1506	1390	0	92
1428	1506	1390	0	94
1431	1506	1390	0	94
1434	1505	1390	0	93
1437	1505	1389	0	91
1440	1505	1389	0	91
1443	1505	1388	0	91
1446	1505	1388	0	87
1449	1504	1389	0	92
1452	1503	1389	0	94
1455	1503	1390	0	94
1458	1502	1389	0	95
1461	1501	1389	0	96
1464	1497	1388	0	98
1467	1495	1388	0	100
1470	1495	1388	0	100
1473	1500	1388	0	95
1476	1501	1388	0	96
1479	1502	1388	0	96
1482	1502	1388	0	97
1485	1502	1388	0	99
1488	1500	1388	0	102
1491	1500	1388	0	104
1494	1499	1388	0	105
1497	1499	1388	0	106
1500	1499	1389	0	106
1503	1498	1389	0	104
1506	1498	1391	0	105
1509	1497	1390	0	103
1512	1496	1391	0	105
1515	1495	1391	0	105
1518	1495	1392	0	107
1521	1494	1392	0	107
1524	1494	1393	0	108
1527	1492	1393	0	110
1533	1491	1393	0	108
1539	1493	1394	0	101
1542	1494	1394	0	100
1545	1495	1394	0	100
1548	1495	1394	0	100
1551	1495	1394	0	100
1554	1495	1394	0	101
1557	1496	1393	0	102
1560	1497	1393	0	101
1563	1496	1393	0	102
1566	1496	1393	0	103
1569	1496	1392	0	102
1572	1496	1392	0	102
1575	1495	1392	0	103
1578	1495	1392	0	103
1581	1495	1391	0	104
1584	1495	1391	0	105
1587	1496	1391	0	106
1590	1496	1391	0	105
1593	1496	1391	0	105
1596	1497	1391	0	102
1599	1498	1390	0	100
1602	1499	1390	0	100
1605	1498	1390	0	103
1608	1500	1390	0	105
1611	1497	1389	0	108
1614	1495	1389	0	108
1617	1494	1389	0	106
1620	1493	1389	0	110
1623	1492	1388	0	110
1626	1494	1388	0	108
1629	1494	1388	0	107
1632	1494	1387	0	105
1635	1497	1387	0	99
1638	1495	1387	0	99
1641	1495	1387	0	102
1644	1494	1387	0	105
1647	1494	1387	0	104
1650	1494	1388	0	103
1653	1493	1388	0	104
1656	1493	1389	0	108
1659	1492	1389	0	109
1662	1492	1389	0	109
1665	1492	1390	0	112
1668	1493	1390	0	111
1671	1494	1389	0	110
1674	1494	1389	0	112
1677	1494	1388	0	109
1680	1495	1388	0	112
1683	1495	1389	0	115
1686	1495	1389	0	116
1689	1495	1389	0	114
1692	1495	1389	0	113
1695	1495	1389	0	115
1698	1495	1390	0	117
1701	1494	1390	0	116
1704	1494	1389	0	115
1707	1494	1389	0	115
1710	1495	1388	0	116
1713	1494	1388	0	114
1716	1494	1388	0	115
1719	1494	1388	0	115
1722	1494	1389	0	116
1725	1494	1389	0	115
1728	1494	1389	0	116
1731	1493	1390	0	117
1734	1493	1389	0	116
1737	1493	1389	0	115
1740	1492	1389	0	115
1743	1492	1390	0	112
1746	1492	1390	0	111
1749	1491	1389	0	116
1752	1490	1390	0	114
1755	1489	1389	0	115
1758	1492	1389	0	104
1761	1494	1390	0	104
1764	1494	1390	0	104
1767	1494	1390	0	104
1770	1493	1389	0	105
1773	1492	1387	0	106
1776	1492	1387	0	106
1779	1492	1387	0	106
1782	1492	1387	0	105
1785	1492	1388	0	107
1788	1492	1387	0	105
1791	1490	1385	0	105
1794	1490	1385	0	106
1797	1490	1384	0	104
1800	1489	1384	0	105
1803	1489	1384	0	102
1806	1489	1384	0	103
1809	1485	1382	0	101
1812	1485	1382	0	101
1815	1485	1382	0	100
1818	1484	1382	0	98
1821	1484	1380	0	96
1824	1484	1380	0	94
1827	1484	1380	0	96
1830	1484	1381	0	97
1833	1484	1380	0	95
1836	1484	1379	0	96
1839	1485	1380	0	101
1842	1485	1379	0	101
1845	1485	1379	0	105
1848	1486	1379	0	105
1851	1487	1378	0	104
1854	1487	1378	0	104
1857	1488	1379	0	105
1860	1489	1378	0	108
1863	1489	1378	0	109
1866	1489	1378	0	108
1869	1489	1377	0	109
1872	1490	1377	0	109
1875	1490	1377	0	108
1878	1490	1376	0	106
1881	1490	1376	0	105
1884	1489	1375	0	109
1887	1490	1375	0	106
1890	1490	1375	0	106
1893	1490	1376	0	105
1896	1491	1375	0	105
1899	1491	1375	0	106
1902	1491	1375	0	105
1905	1491	1375	0	105
1908	1491	1375	0	106
1911	1491	1375	0	106
1914	1491	1375	0	106
1917	1491	1375	0	107
1920	1490	1375	0	108
1923	1489	1375	0	112
1926	1488	1375	0	115
1929	1488	1375	0	114
1932	1488	1375	0	112
1935	1487	1374	0	111
1938	1488	1373	0	108
1941	1488	1372	0	108
1944	1488	1372	0	108
1947	1487	1372	0	110
1950	1487	1373	0	115
1953	1488	1371	0	111
1956	1488	1369	0	112
1959	1488	1369	0	113
1962	1488	1369	0	111
1965	1488	1368	0	109
1968	1488	1368	0	109
1971	1488	1368	0	110
1974	1489	1368	0	109
1977	1489	1368	0	106
1980	1489	1368	0	110
1983	1489	1368	0	110
1986	1489	1368	0	112
1989	1489	1367	0	111
1992	1489	1367	0	111
1995	1489	1367	0	108
1998	1490	1366	0	104
2001	1490	1366	0	106
2004	1490	1367	0	108
2007	1490	1365	0	109
2010	1489	1364	0	113
2013	1488	1363	0	112
2016	1488	1362	0	113
2019	1488	1361	0	112
2022	1487	1361	0	107
2025	1488	1360	0	106
2028	1488	1360	0	106
2031	1488	1360	0	107
2034	1488	1360	0	107
2037	1487	1360	0	106
2040	1488	1359	0	111
2043	1488	1358	0	108
2046	1490	1357	0	104
2049	1490	1358	0	108
2052	1490	1358	0	109
2055	1490	1357	0	110
2058	1490	1357	0	111
2061	1490	1357	0	111
2064	1488	1357	0	114
2067	1488	1357	0	119
2070	1487	1356	0	119
2073	1486	1356	0	118
2076	1485	1355	0	119
2079	1485	1356	0	122
2082	1484	1356	0	122
2085	1483	1356	0	119
2088	1482	1355	0	117
2091	1482	1356	0	118
2094	1481	1356	0	121
2097	1481	1357	0	121
2100	1480	1357	0	119
2103	1478	1359	0	119
2106	1478	1360	0	114
2109	1478	1358	0	115
2112	1477	1356	0	111
2115	1477	1354	0	101
2118	1477	1353	0	100
2121	1477	1353	0	99
2124	1478	1351	0	101
2127	1478	1349	0	97
2130	1478	1348	0	97
2133	1477	1346	0	95
2136	1475	1346	0	93
2139	1475	1346	0	94
2142	1475	1346	0	95
2145	1475	1345	0	95
2148	1474	1345	0	95
2151	1473	1344	0	96
2154	1473	1344	0	96
2157	1473	1344	0	96
2160	1473	1344	0	97
2163	1473	1343	0	95
2166	1472	1342	0	90
2169	1473	1342	0	94
2172	1475	1341	0	91
2175	1476	1340	0	88
2178	1476	1340	0	90
2181	1476	1339	0	91
2184	1478	1339	0	94
2187	1478	1336	0	88
2190	1477	1335	0	88
2193	1476	1335	0	89
2196	1475	1334	0	89
2199	1475	1334	0	88
2202	1475	1334	0	89
2205	1474	1334	0	92
2208	1475	1333	0	92
2211	1474	1333	0	91
2214	1474	1332	0	90
2217	1474	1332	0	90
2220	1473	1332	0	88
2223	1473	1331	0	88
2226	1472	1331	0	88
2229	1472	1330	0	88
2232	1471	1329	0	90
2235	1472	1329	0	89
2238	1472	1328	0	87
2241	1471	1328	0	88
2244	1471	1327	0	88
2247	1471	1326	0	92
2250	1470	1326	0	92
2253	1470	1326	0	93
2256	1470	1325	0	92
2259	1470	1325	0	94
2262	1470	1325	0	92
2265	1470	1325	0	92
2268	1470	1325	0	92
2271	1470	1325	0	92
2274	1470	1325	0	89
2277	1470	1325	0	88
2280	1471	1325	0	87
2283	1471	1325	0	87
2286	1471	1325	0	88
2289	1471	1324	0	88
2292	1471	1324	0	87
2295	1471	1324	0	86
2298	1471	1324	0	88
2301	1471	1324	0	87
2304	1471	1324	0	87
2307	1471	1324	0	87
2310	1471	1324	0	87
2313	1471	1324	0	88
2316	1471	1324	0	89
2319	1471	1323	0	89
2322	1471	1323	0	89
2325	1471	1323	0	89
2328	1471	1323	0	87
2331	1473	1323	0	88
2334	1475	1323	0	90
2337	1476	1323	0	91
2340	1477	1322	0	94
2343	1477	1322	0	94
2346	1477	1322	0	95
2349	1477	1322	0	93
2352	1477	1322	0	94
2355	1477	1323	0	94
2358	1478	1323	0	94
2361	1478	1323	0	92
2364	1478	1323	0	92
2367	1478	1322	0	91
2370	1478	1322	0	90
2373	1478	1323	0	90
2376	1479	1324	0	91
2379	1480	1324	0	89
2382	1480	1324	0	92
2385	1480	1325	0	92
2388	1481	1326	0	93
2391	1481	1326	0	91
2394	1480	1326	0	89
2397	1480	1326	0	91
2400	1480	1326	0	90
2403	1480	1326	0	90
2406	1480	1326	0	90
2409	1479	1326	0	89
2412	1479	1326	0	88
2415	1479	1326	0	91
2418	1480	1327	0	94
2421	1480	1326	0	93
2424	1480	1325	0	87
2427	1480	1325	0	86
2430	1480	1325	0	90
2433	1481	1325	0	89
2436	1480	1326	0	91
2439	1481	1326	0	92
2442	1480	1326	0	91
2445	1481	1326	0	91
2448	1480	1326	0	93
2451	1480	1326	0	96
2454	1480	1326	0	98
2457	1480	1326	0	98
2460	1481	1327	0	98
2463	1481	1327	0	98
2466	1481	1327	0	97
2469	1480	1327	0	96
2472	1480	1327	0	96
2475	1480	1327	0	99
2478	1480	1328	0	98
2481	1480	1328	0	96
2484	1479	1328	0	97
2487	1479	1328	0	98
2490	1479	1328	0	98
2493	1479	1328	0	98
2496	1480	1328	0	100
2499	1480	1328	0	100
2502	1480	1328	0	102
2505	1480	1328	0	102
2508	1480	1328	0	102
2511	1480	1328	0	105
2514	1480	1328	0	99
2517	1480	1327	0	95
2520	1479	1328	0	96
2523	1479	1329	0	95
2526	1479	1329	0	93
2529	1479	1328	0	92
2532	1478	1328	0	91
2535	1478	1328	0	91
2538	1479	1328	0	93
2541	1479	1328	0	92
2544	1478	1328	0	94
2547	1478	1328	0	93
2550	1478	1328	0	92
2553	1477	1327	0	94
2556	1476	1327	0	95
2559	1477	1326	0	93
2562	1477	1327	0	95
2565	1476	1327	0	95
2568	1477	1327	0	97
2571	1479	1326	0	102
2574	1479	1328	0	101
2577	1479	1328	0	106
2580	1478	1328	0	99
2583	1478	1328	0	93
2586	1478	1327	0	88
2589	1478	1327	0	85
2592	1478	1328	0	85
2595	1478	1329	0	87
2598	1476	1329	0	85
2601	1476	1329	0	88
2604	1476	1330	0	89
2607	1476	1330	0	90
2610	1476	1330	0	89
2613	1475	1330	0	88
2616	1474	1329	0	87
2619	1473	1328	0	85
2622	1473	1328	0	85
2625	1473	1328	0	84
2628	1472	1328	0	85
2631	1471	1327	0	85
2634	1471	1327	0	82
2637	1470	1328	0	81
2640	1470	1329	0	81
2643	1470	1330	0	82
2646	1470	1331	0	80
2649	1470	1332	0	78
2652	1470	1332	0	78
2655	1469	1333	0	77
2658	1469	1333	0	75
2661	1470	1332	0	77
2664	1469	1332	0	77
2667	1470	1333	0	79
2670	1470	1332	0	80
2673	1470	1331	0	79
2676	1471	1331	0	80
2679	1471	1331	0	81
2682	1471	1332	0	83
2685	1471	1332	0	83
2688	1471	1332	0	83
2691	1471	1332	0	84
2694	1471	1332	0	85
2697	1471	1332	0	86
2700	1471	1332	0	86
2703	1471	1332	0	86
2706	1471	1332	0	86
2709	1471	1332	0	86
2712	1471	1332	0	86
2715	1471	1332	0	85
2718	1471	1332	0	86
2721	1471	1331	0	86
2724	1471	1331	0	87
2727	1471	1331	0	87
2730	1471	1331	0	86
2733	1471	1331	0	88
2736	1471	1331	0	88
2739	1471	1331	0	86
2742	1471	1329	0	86
2745	1471	1328	0	85
2748	1471	1327	0	88
2751	1471	1327	0	91
2754	1471	1332	0	99
2757	1470	1333	0	106
2760	1469	1332	0	120
2763	1473	1334	0	140
2766	1473	1336	0	152
2769	1476	1338	0	160
2772	1472	1338	0	157
2775	1469	1337	0	157
2778	1467	1336	0	158
2781	1468	1336	0	157
2784	1468	1336	0	158
2787	1468	1336	0	341
2790	1469	1335	0	339
2793	1469	1335	0	153
2796	1468	1335	0	335
2799	1468	1336	0	337
2802	1468	1336	0	154
2805	1469	1336	0	155
2808	1469	1336	0	155
2811	1469	1336	0	153
2814	1468	1336	0	156
2817	1468	1336	0	157
2820	1468	1336	0	156
2823	1467	1335	0	152
2826	1464	1337	0	143
2829	1463	1338	0	143
2832	1462	1339	0	140
2835	1463	1340	0	144
2838	1464	1340	0	145
2841	1464	1340	0	142
2844	1464	1340	0	142
2847	1465	1341	0	146
2850	1465	1341	0	147
2853	1465	1341	0	147
2856	1464	1341	0	144
2859	1464	1341	0	140
2862	1463	1341	0	137
2865	1463	1342	0	136
2868	1463	1342	0	133
2871	1463	1342	0	133
2874	1463	1343	0	134
2877	1463	1343	0	133
2880	1462	1343	0	125
2883	1460	1344	0	123
2886	1459	1344	0	121
2889	1458	1345	0	125
2892	1456	1346	0	125
2895	1456	1348	0	123
2898	1457	1349	0	126
2901	1458	1351	0	130
2904	1458	1351	0	134
2907	1456	1349	0	127
2910	1454	1349	0	125
2913	1454	1348	0	129
2916	1454	1348	0	127
2919	1454	1348	0	127
2922	1454	1348	0	127
2925	1454	1348	0	128
2928	1454	1348	0	128
2931	1454	1348	0	129
2934	1454	1348	0	131
2937	1454	1348	0	131
2940	1454	1348	0	131
2943	1454	1347	0	130
2946	1453	1347	0	132
2949	1452	1348	0	130
2952	1452	1347	0	129
2955	1453	1348	0	129
2958	1453	1350	0	132
2961	1453	1349	0	133
2964	1453	1348	0	129
2967	1452	1348	0	127
2970	1452	1348	0	122
2973	1452	1348	0	121
2976	1451	1346	0	124
2979	1451	1345	0	125
2982	1454	1345	0	124
2985	1455	1346	0	121
2988	1455	1346	0	123
2991	1455	1347	0	122
2994	1455	1346	0	124
2997	1453	1345	0	117
3000	1452	1344	0	109
3003	1450	1344	0	111
3006	1450	1344	0	113
3009	1449	1344	0	110
3012	1449	1344	0	109
3015	1450	1344	0	113
3018	1450	1343	0	113
3021	1450	1343	0	111
3024	1450	1344	0	110
3027	1450	1343	0	111
3030	1450	1343	0	112
3033	1450	1343	0	111
3036	1450	1343	0	111
3039	1449	1342	0	114
3042	1447	1341	0	110
3045	1446	1342	0	109
3048	1445	1341	0	103
3051	1445	1342	0	104
3054	1445	1343	0	105
3057	1446	1342	0	100
3060	1446	1343	0	102
3063	1446	1344	0	101
3066	1448	1344	0	106
3069	1448	1344	0	108
3072	1449	1344	0	109
3075	1449	1345	0	110
3078	1449	1345	0	109
3081	1449	1345	0	108
3084	1449	1346	0	108
3087	1449	1345	0	108
3090	1448	1344	0	109
3093	1448	1344	0	108
3096	1448	1344	0	108
3099	1448	1344	0	107
3102	1448	1344	0	107
3105	1448	1344	0	107
3108	1448	1344	0	106
3111	1448	1344	0	106
3114	1448	1344	0	106
3117	1448	1344	0	106
3120	1448	1344	0	107
3123	1448	1344	0	106
3126	1448	1344	0	107
3129	1448	1343	0	108
3132	1448	1343	0	109
3135	1448	1343	0	107
3138	1448	1343	0	107
3141	1448	1343	0	108
3144	1448	1343	0	106
3147	1448	1343	0	107
3150	1448	1343	0	108
3153	1448	1343	0	108
3156	1448	1343	0	108
3159	1448	1342	0	107
3162	1448	1343	0	106
3165	1448	1343	0	106
3168	1448	1343	0	107
3171	1449	1343	0	109
3174	1448	1343	0	110
3177	1448	1343	0	109
3180	1448	1343	0	109
3183	1448	1343	0	108
3186	1448	1343	0	107
3189	1448	1343	0	108
3192	1449	1343	0	108
3195	1449	1343	0	108
3198	1449	1343	0	108
3201	1449	1343	0	108
3204	1449	1343	0	107
3207	1449	1343	0	108
3210	1449	1343	0	109
3213	1449	1343	0	110
3216	1449	1343	0	110
3219	1448	1343	0	107
3222	1448	1343	0	107
3225	1449	1343	0	100
3228	1448	1343	0	100
3231	1449	1342	0	99
3234	1448	1342	0	101
3237	1448	1342	0	101
3240	1447	1342	0	102
3243	1447	1341	0	101
3246	1447	1342	0	98
3249	1446	1342	0	98
3252	1446	1341	0	97
3255	1446	1340	0	97
3258	1446	1341	0	95
3261	1446	1341	0	94
3264	1445	1340	0	95
3267	1445	1340	0	95
3270	1445	1340	0	96
3273	1445	1341	0	93
3276	1445	1340	0	93
3279	1444	1339	0	94
3282	1445	1339	0	99
3285	1445	1340	0	103
3288	1445	1340	0	100
3291	1445	1339	0	105
3294	1445	1339	0	98
3297	1444	1339	0	96
3300	1444	1339	0	95
3303	1444	1339	0	95
3306	1444	1340	0	93
3309	1444	1340	0	93
3312	1444	1340	0	93
3315	1444	1340	0	92
3318	1444	1339	0	91
3321	1445	1340	0	91
3324	1444	1341	0	93
3327	1445	1340	0	93
3330	1445	1341	0	92
3333	1445	1341	0	93
3336	1445	1341	0	92
3339	1445	1341	0	93
3342	1445	1341	0	94
3345	1445	1341	0	95
3348	1445	1341	0	96
3351	1445	1341	0	95
3354	1445	1341	0	96
3357	1445	1341	0	96
3360	1445	1341	0	93
3363	1445	1341	0	94
3366	1445	1341	0	94
3369	1445	1341	0	96
3372	1445	1341	0	96
3375	1445	1341	0	96
3378	1446	1341	0	94
3381	1446	1341	0	94
3384	1446	1341	0	95
3387	1446	1341	0	94
3390	1445	1341	0	94
3393	1445	1341	0	94
3396	1445	1341	0	98
3399	1445	1341	0	97
3402	1444	1341	0	97
3405	1444	1341	0	99
3408	1444	1342	0	98
3411	1444	1342	0	97
3414	1443	1343	0	97
3417	1442	1344	0	103
3420	1441	1344	0	105
3423	1440	1342	0	104
3426	1440	1341	0	96
3429	1440	1342	0	101
3432	1441	1341	0	96
3435	1440	1340	0	95
3438	1439	1339	0	97
3441	1439	1339	0	96
3444	1439	1339	0	99
3447	1439	1339	0	99
3450	1439	1339	0	95
3453	1438	1339	0	96
3456	1438	1338	0	97
3459	1439	1339	0	96
3462	1439	1339	0	97
3465	1439	1338	0	94
3468	1438	1337	0	93
3471	1438	1337	0	93
3474	1439	1337	0	92
3477	1438	1337	0	92
3480	1439	1337	0	93
3483	1439	1338	0	91
3486	1438	1336	0	92
3489	1440	1336	0	92
3492	1442	1337	0	94
3495	1440	1336	0	91
3498	1439	1336	0	92
3501	1438	1335	0	96
3504	1438	1335	0	90
3507	1439	1335	0	88
3510	1440	1335	0	83
3513	1439	1336	0	79
3516	1439	1336	0	79
3519	1438	1335	0	76
3522	1438	1335	0	71
3525	1437	1334	0	71
3528	1436	1334	0	70
3531	1436	1333	0	68
3534	1436	1334	0	60
3537	1438	1334	0	54
3540	1437	1336	0	51
3543	1438	1338	0	56
3546	1439	1346	0	55
3549	1436	1342	0	50
3552	1436	1341	0	41
3555	1434	1340	0	39
3558	1433	1342	0	34
3561	1434	1342	0	34
3564	1436	1344	0	34
3567	1436	1345	0	38
3570	1436	1345	0	39
3573	1438	1346	0	43
3576	1438	1344	0	40
3579	1434	1342	0	38
3582	1439	1347	0	39
3585	1433	1347	0	40
3588	1438	1346	0	48
3591	1439	1347	0	55
3594	1438	1349	0	51
3597	1440	1353	0	49
3600	1444	1356	0	54
3603	1442	1354	0	50
3606	1439	1351	0	48
3609	1434	1353	0	49
3612	1435	1355	0	52
3615	1437	1356	0	52
3618	1440	1356	0	51
3621	1441	1356	0	48
3624	1441	1359	0	45
3627	1441	1360	0	45
3630	1441	1359	0	48
3633	1441	1362	0	45
3636	1442	1363	0	51
3639	1441	1363	0	51
3642	1441	1363	0	50
3645	1441	1364	0	48
3648	1445	1364	0	51
3651	1448	1364	0	51
3654	1451	1365	0	54
3657	1454	1366	0	60
3660	1454	1368	0	57
3663	1453	1371	0	54
3666	1449	1373	0	51
3669	1446	1372	0	51
3672	1443	1376	0	40
3675	1440	1376	0	28
3678	1438	1375	0	29
3681	1437	1376	0	30
3684	1437	1376	0	31
3687	1438	1377	0	44
3690	1438	1377	0	54
3693	1439	1377	0	43
3696	1442	1378	0	43
3699	1446	1376	0	111
3702	1449	1373	0	56
3705	1453	1370	0	248
3708	1455	1378	0	80
3711	1456	1382	0	92
3714	1459	1383	0	41
3717	1460	1381	0	15
3720	1460	1384	0	357
3723	1459	1384	0	353
3726	1459	1381	0	347
3729	1465	1383	0	344
3732	1466	1383	0	345
3735	1467	1380	0	340
3738	1467	1381	0	346
3741	1466	1383	0	347
3744	1462	1385	0	352
3747	1460	1384	0	359
3750	1455	1387	0	11
3753	1451	1389	0	14
3756	1449	1389	0	12
3759	1447	1389	0	8
3762	1447	1385	0	1
3765	1447	1384	0	3
3768	1446	1383	0	359
3771	1446	1382	0	358
3774	1444	1383	0	357
3777	1444	1382	0	356
3780	1446	1382	0	359
3783	1447	1382	0	355
3786	1446	1381	0	353
3789	1446	1381	0	356
3792	1446	1383	0	354
3795	1450	1383	0	350
3798	1451	1384	0	344
3801	1449	1383	0	338
3804	1448	1384	0	334
3807	1449	1385	0	334
3810	1449	1385	0	334
3813	1451	1387	0	329
3816	1455	1390	0	145
3819	1457	1391	0	144
3822	1458	1393	0	140
3825	1458	1395	0	133
3828	1458	1396	0	135
3834	1456	1400	0	133
3837	1450	1394	0	326
3840	1449	1395	0	327
3861	1444	1394	0	311
3864	1444	1393	0	302
3867	1442	1394	0	338
3879	1442	1399	0	339
3882	1442	1397	0	302
3885	1442	1394	0	277
3888	1443	1392	0	267
3891	1443	1391	0	269
3894	1442	1389	0	272
3897	1441	1389	0	284
3900	1439	1388	0	273
3903	1440	1389	0	274
3906	1441	1388	0	276
3909	1445	1383	0	267
3912	1449	1382	0	259
3915	1453	1378	0	245
3918	1452	1375	0	251
3921	1453	1374	0	253
3924	1454	1371	0	253
3927	1454	1371	0	252
3930	1456	1370	0	252
3933	1457	1370	0	251
3936	1457	1370	0	253
3939	1455	1372	0	254
3942	1456	1373	0	255
3945	1456	1373	0	255
3948	1455	1371	0	254
3951	1455	1371	0	251
3954	1456	1371	0	247
3957	1456	1371	0	241
3960	1457	1372	0	238
3963	1457	1373	0	236
3966	1458	1372	0	239
3969	1457	1370	0	238
3972	1457	1369	0	241
3975	1456	1368	0	242
3978	1456	1369	0	244
3981	1456	1368	0	244
3984	1455	1368	0	245
3987	1456	1368	0	244
3990	1456	1367	0	243
3993	1456	1367	0	241
3996	1456	1367	0	240
3999	1456	1368	0	239
4002	1456	1367	0	234
4005	1457	1367	0	230
4008	1458	1366	0	224
4011	1458	1366	0	222
4014	1460	1367	0	222
4017	1460	1366	0	221
4020	1460	1367	0	214
4023	1460	1366	0	209
4026	1461	1367	0	207
4029	1462	1367	0	203
4032	1462	1368	0	197
4035	1462	1368	0	196
4038	1463	1369	0	197
4041	1463	1369	0	195
4044	1463	1370	0	197
4047	1463	1370	0	195
4050	1463	1370	0	194
4053	1463	1367	0	192
4056	1472	1372	0	187
4059	1472	1372	0	172
4062	1473	1372	0	352
4065	1477	1377	0	180
4068	1473	1376	0	188
4071	1477	1368	0	357
4074	1477	1376	0	187
4077	1471	1378	0	183
4080	1474	1378	0	190
4083	1477	1376	0	184
4086	1478	1377	0	0
4089	1479	1375	0	359
4092	1478	1375	0	358
4095	1480	1371	0	164
4098	1484	1363	0	133
4104	1485	1372	0	157
4107	1483	1375	0	165
4110	1482	1374	0	165
4113	1482	1369	0	163
4116	1484	1373	0	160
4119	1481	1374	0	345
4122	1479	1373	0	344
4125	1474	1374	0	347
4128	1475	1375	0	349
4131	1476	1377	0	349
4134	1477	1379	0	347
4137	1477	1378	0	336
4140	1479	1380	0	157
4143	1476	1377	0	336
4146	1478	1379	0	332
4149	1472	1376	0	334
4152	1479	1379	0	156
4155	1478	1380	0	335
4158	1474	1380	0	340
4161	1477	1381	0	340
4164	1478	1380	0	338
4167	1479	1378	0	161
4170	1478	1375	0	351
4173	1479	1376	0	347
4176	1481	1376	0	167
4179	1485	1372	0	178
4182	1484	1374	0	358
4185	1484	1374	0	1
4188	1484	1373	0	359
4191	1482	1373	0	180
4194	1483	1372	0	176
4197	1484	1373	0	355
4200	1484	1373	0	353
4203	1483	1373	0	352
4206	1484	1373	0	354
4209	1484	1372	0	174
4212	1484	1370	0	180
4215	1483	1370	0	179
4218	1483	1371	0	175
4221	1483	1369	0	182
4224	1483	1370	0	183
4227	1483	1369	0	184
4230	1484	1369	0	185
4233	1484	1368	0	185
4236	1483	1368	0	184
4239	1483	1368	0	183
4242	1484	1367	0	184
4245	1483	1367	0	184
4248	1482	1367	0	184
4251	1481	1367	0	184
4254	1480	1367	0	185
4257	1480	1367	0	4
4260	1479	1367	0	3
4263	1479	1367	0	2
4266	1479	1367	0	0
4269	1478	1367	0	1
4272	1480	1368	0	5
4275	1479	1369	0	192
4278	1479	1369	0	192
4281	1475	1366	0	2
4284	1475	1367	0	6
4287	1476	1368	0	3
4290	1475	1367	0	1
4293	1475	1366	0	356
4296	1476	1359	0	3
4299	1479	1361	0	2
4302	1478	1364	0	354
4305	1477	1363	0	355
4308	1477	1360	0	0
4311	1477	1359	0	0
4314	1478	1364	0	352
4317	1479	1364	0	356
4320	1480	1365	0	180
4323	1479	1365	0	180
4326	1479	1363	0	185
4329	1478	1362	0	186
4332	1477	1362	0	184
4335	1477	1362	0	184
4338	1476	1362	0	188
4341	1476	1362	0	187
4344	1475	1362	0	186
4347	1475	1361	0	187
4350	1475	1360	0	187
4353	1475	1360	0	190
4356	1475	1361	0	191
4359	1475	1361	0	191
4362	1475	1361	0	191
4365	1475	1361	0	192
4368	1474	1361	0	193
4371	1474	1360	0	192
4374	1474	1360	0	193
4377	1475	1361	0	193
4380	1475	1361	0	193
4383	1473	1360	0	190
4386	1473	1360	0	192
4389	1472	1360	0	191
4392	1471	1359	0	189
4395	1472	1360	0	8
4398	1472	1359	0	3
4401	1472	1359	0	357
4404	1471	1359	0	357
4407	1473	1364	0	181
4410	1471	1360	0	184
4413	1470	1358	0	359
4416	1471	1357	0	355
4419	1476	1357	0	359
4422	1475	1357	0	356
4425	1472	1357	0	353
4428	1472	1357	0	348
4431	1469	1357	0	340
4434	1470	1358	0	342
4437	1472	1359	0	339
4440	1471	1359	0	335
4443	1473	1359	0	165
4446	1475	1360	0	353
4449	1474	1359	0	355
4452	1467	1357	0	152
4455	1470	1360	0	138
4458	1470	1360	0	129
4461	1470	1361	0	128
4464	1469	1362	0	128
4467	1472	1359	0	126
4470	1473	1358	0	123
4473	1476	1357	0	113
4476	1474	1360	0	115
4479	1473	1361	0	114
4482	1473	1358	0	105
4485	1473	1358	0	101
4488	1471	1359	0	103
4491	1471	1358	0	102
4494	1470	1358	0	102
4497	1470	1358	0	102
4500	1472	1357	0	100
4503	1471	1358	0	100
4506	1471	1358	0	99
4509	1471	1359	0	97
4512	1471	1359	0	95
4515	1469	1359	0	91
4518	1469	1359	0	85
4521	1468	1359	0	82
4524	1468	1359	0	88
4527	1469	1360	0	84
4530	1467	1360	0	84
4533	1467	1360	0	82
4536	1468	1360	0	79
4539	1470	1360	0	77
4542	1470	1359	0	78
4545	1469	1358	0	78
4548	1469	1358	0	78
4551	1468	1357	0	80
4554	1467	1356	0	77
4557	1466	1357	0	78
4560	1465	1358	0	78
4563	1464	1358	0	77
4566	1464	1358	0	78
4569	1464	1358	0	76
4572	1465	1358	0	74
4575	1462	1356	0	82
4578	1461	1355	0	86
4581	1460	1355	0	88
4584	1458	1354	0	90
4587	1459	1356	0	91
4590	1458	1357	0	93
4593	1458	1357	0	92
4596	1459	1357	0	94
4599	1461	1357	0	93
4602	1460	1357	0	94
4605	1461	1357	0	90
4608	1461	1356	0	92
4611	1462	1356	0	97
4614	1465	1355	0	102
4617	1466	1355	0	107
4620	1469	1355	0	109
4623	1472	1357	0	111
4626	1475	1360	0	110
4629	1475	1361	0	114
4632	1474	1364	0	122
4635	1473	1368	0	126
4638	1475	1372	0	136
4641	1476	1378	0	150
4644	1477	1375	0	146
4647	1474	1374	0	144
4650	1474	1374	0	143
4653	1476	1370	0	131
4656	1473	1370	0	130
4659	1473	1370	0	128
4662	1472	1370	0	124
4665	1471	1370	0	123
4668	1471	1370	0	123
4671	1472	1371	0	119
4674	1474	1370	0	119
4677	1474	1370	0	119
4680	1475	1368	0	114
4683	1478	1366	0	117
4686	1477	1367	0	119
4689	1476	1369	0	115
4692	1477	1369	0	119
4695	1476	1371	0	119
4698	1476	1370	0	119
4701	1476	1371	0	118
4704	1476	1372	0	118
4707	1476	1372	0	120
4710	1475	1372	0	121
4713	1474	1372	0	120
4716	1474	1372	0	119
4719	1474	1371	0	119
4722	1474	1371	0	121
4725	1473	1371	0	121
4728	1473	1371	0	119
4731	1475	1370	0	115
4734	1475	1370	0	115
4737	1474	1370	0	115
4740	1476	1370	0	111
4743	1475	1370	0	112
4746	1475	1370	0	115
4749	1475	1370	0	115
4752	1475	1371	0	115
4755	1475	1371	0	118
4758	1475	1370	0	118
4761	1475	1371	0	118
4764	1475	1372	0	121
4767	1476	1371	0	123
4770	1477	1372	0	128
4773	1477	1372	0	129
4776	1479	1372	0	129
4779	1479	1372	0	130
4782	1479	1372	0	129
4785	1479	1371	0	126
4788	1478	1372	0	130
4791	1478	1372	0	128
4794	1479	1371	0	126
4797	1480	1371	0	128
4800	1481	1369	0	126
4803	1480	1370	0	132
4806	1481	1369	0	127
4809	1481	1367	0	128
4812	1481	1366	0	129
4815	1480	1368	0	125
4818	1480	1369	0	123
4821	1480	1369	0	122
4824	1480	1369	0	123
4827	1480	1369	0	122
4830	1481	1369	0	121
4833	1482	1370	0	120
4836	1483	1369	0	119
4839	1481	1370	0	121
4842	1481	1369	0	122
4845	1481	1369	0	120
4848	1481	1368	0	119
4851	1480	1369	0	121
4854	1481	1368	0	120
4857	1482	1368	0	120
4860	1481	1368	0	119
4863	1481	1368	0	117
4866	1481	1368	0	117
4869	1481	1368	0	117
4872	1482	1368	0	116
4875	1481	1368	0	117
4878	1481	1368	0	117
4881	1481	1368	0	117
4884	1481	1368	0	119
4887	1480	1368	0	118
4890	1480	1368	0	118
4893	1480	1368	0	117
4896	1480	1369	0	118
4899	1480	1369	0	120
4902	1480	1369	0	120
4905	1480	1369	0	119
4908	1479	1369	0	121
4911	1479	1368	0	123
4914	1479	1368	0	120
4917	1479	1369	0	122
4920	1479	1370	0	124
4923	1479	1371	0	126
4926	1479	1372	0	130
4929	1479	1372	0	132
4932	1479	1372	0	135
4935	1479	1372	0	135
4938	1479	1371	0	127
4941	1480	1369	0	122
4944	1480	1369	0	122
4947	1479	1368	0	126
4950	1479	1369	0	127
4953	1479	1371	0	130
4956	1479	1370	0	129
4959	1479	1370	0	129
4962	1479	1370	0	129
4965	1479	1370	0	129
4968	1479	1370	0	129
4971	1478	1370	0	130
4974	1478	1370	0	130
4977	1478	1370	0	130
4980	1478	1370	0	129
4983	1478	1370	0	131
4986	1478	1370	0	131
4989	1478	1370	0	131
4992	1478	1371	0	132
4995	1478	1370	0	133
4998	1478	1370	0	131
5001	1478	1370	0	128
5004	1479	1370	0	126
5007	1478	1369	0	125
5010	1478	1370	0	128
5013	1476	1371	0	127
5016	1475	1370	0	125
5019	1475	1371	0	124
5022	1475	1371	0	125
5025	1475	1370	0	123
5028	1475	1370	0	124
5031	1475	1370	0	124
5034	1475	1370	0	126
5037	1475	1370	0	124
5040	1477	1369	0	121
5043	1476	1369	0	122
5046	1477	1369	0	123
5049	1474	1370	0	131
5052	1475	1369	0	131
5055	1473	1370	0	132
5058	1473	1371	0	133
5061	1474	1371	0	132
5064	1475	1370	0	134
5067	1476	1369	0	134
5070	1476	1369	0	134
5073	1475	1369	0	136
5076	1474	1369	0	137
5079	1475	1369	0	136
5082	1476	1369	0	133
5085	1476	1368	0	133
5088	1476	1368	0	130
5091	1478	1368	0	123
5094	1478	1368	0	124
5097	1478	1368	0	124
5100	1478	1368	0	124
5103	1478	1368	0	128
5106	1478	1368	0	127
5109	1478	1368	0	128
5112	1478	1369	0	127
5115	1478	1369	0	128
5118	1478	1369	0	127
5121	1477	1369	0	127
5124	1477	1369	0	124
5127	1478	1369	0	122
5130	1478	1368	0	120
5133	1477	1367	0	121
5136	1478	1366	0	123
5139	1479	1367	0	120
5142	1478	1368	0	124
5145	1476	1370	0	132
5148	1476	1369	0	130
5151	1477	1369	0	130
5154	1477	1369	0	130
5157	1478	1369	0	129
5160	1478	1369	0	128
5163	1477	1368	0	127
5166	1477	1369	0	126
5169	1477	1368	0	127
5172	1477	1369	0	126
5175	1477	1368	0	124
5178	1478	1368	0	125
5181	1477	1368	0	125
5184	1477	1368	0	125
5187	1476	1368	0	124
5190	1475	1368	0	125
5193	1473	1369	0	131
5196	1473	1369	0	130
5199	1474	1369	0	134
5202	1474	1369	0	134
5205	1475	1369	0	134
5208	1476	1369	0	137
5211	1475	1369	0	138
5214	1475	1369	0	139
5217	1475	1369	0	139
5220	1474	1369	0	141
5223	1474	1369	0	139
5226	1474	1369	0	138
5229	1474	1369	0	139
5232	1474	1369	0	138
5235	1475	1368	0	135
5238	1476	1368	0	134
5241	1479	1366	0	131
5244	1477	1367	0	134
5247	1476	1365	0	133
5250	1475	1364	0	136
5253	1474	1364	0	136
5256	1474	1364	0	131
5259	1474	1364	0	129
5262	1475	1364	0	126
5265	1476	1364	0	124
5268	1477	1365	0	122
5271	1477	1366	0	118
5274	1476	1367	0	124
5277	1476	1367	0	128
5280	1476	1368	0	130
5283	1477	1367	0	130
5286	1477	1367	0	129
5289	1477	1366	0	130
5292	1479	1366	0	126
5295	1478	1366	0	125
5298	1478	1366	0	126
5301	1478	1366	0	128
5304	1477	1366	0	128
5307	1477	1366	0	130
5310	1477	1366	0	130
5313	1477	1367	0	132
5316	1476	1367	0	131
5319	1476	1367	0	130
5322	1476	1368	0	134
5325	1476	1368	0	134
5328	1476	1368	0	134
5331	1475	1368	0	135
5334	1475	1368	0	133
5337	1476	1368	0	131
5340	1476	1368	0	130
5343	1477	1367	0	126
5346	1479	1368	0	120
5349	1478	1368	0	122
5352	1479	1367	0	118
5355	1480	1367	0	116
5358	1480	1368	0	115
5361	1481	1368	0	114
5364	1481	1367	0	115
5367	1481	1367	0	113
5370	1480	1367	0	114
5373	1481	1368	0	118
5376	1481	1368	0	118
5379	1481	1368	0	117
5382	1481	1368	0	117
5385	1481	1368	0	116
5388	1481	1367	0	117
5391	1482	1368	0	117
5394	1482	1370	0	119
5397	1483	1371	0	122
5400	1483	1372	0	127
5403	1483	1372	0	129
5406	1483	1373	0	130
5409	1483	1373	0	130
5412	1482	1373	0	132
5415	1482	1373	0	131
5418	1482	1373	0	130
5421	1482	1373	0	132
5424	1482	1373	0	130
5427	1482	1373	0	132
5430	1482	1373	0	132
5433	1481	1373	0	133
5436	1481	1373	0	134
5439	1481	1373	0	133
5442	1481	1373	0	136
5445	1480	1373	0	136
5448	1481	1373	0	134
5451	1481	1373	0	132
5454	1482	1372	0	130
5457	1482	1372	0	130
5460	1482	1372	0	130
5463	1482	1372	0	129
5466	1482	1372	0	130
5469	1482	1372	0	130
5472	1482	1372	0	131
5475	1482	1372	0	131
5478	1482	1372	0	130
5481	1482	1372	0	131
5484	1482	1372	0	128
5487	1479	1369	0	122
5490	1478	1367	0	122
5493	1474	1360	0	299
5496	1475	1363	0	110
5499	1480	1364	0	108
5502	1479	1364	0	107
5505	1480	1363	0	101
5508	1479	1364	0	105
5511	1480	1365	0	106
5514	1480	1366	0	107
5517	1481	1368	0	108
5520	1480	1367	0	109
5523	1480	1367	0	109
5526	1480	1367	0	110
5529	1480	1366	0	111
5532	1481	1366	0	108
5535	1481	1366	0	107
5538	1480	1365	0	107
5541	1481	1365	0	106
5544	1481	1365	0	106
5547	1481	1365	0	106
5550	1481	1365	0	108
5553	1481	1365	0	108
5556	1482	1365	0	108
5559	1482	1365	0	107
5562	1482	1365	0	107
5565	1481	1365	0	107
5568	1481	1366	0	108
5571	1482	1366	0	108
5574	1481	1365	0	109
5577	1481	1365	0	110
5580	1481	1365	0	110
5583	1481	1365	0	109
5586	1481	1365	0	109
5589	1482	1365	0	108
5592	1482	1365	0	109
5595	1482	1365	0	108
5598	1481	1365	0	107
5601	1481	1364	0	108
5604	1481	1364	0	109
5607	1481	1365	0	110
5610	1481	1365	0	111
5613	1481	1365	0	110
5616	1481	1364	0	110
5619	1481	1365	0	109
5622	1480	1365	0	107
5625	1480	1365	0	105
5628	1479	1365	0	110
5631	1478	1365	0	109
5634	1478	1364	0	108
5637	1478	1364	0	108
5640	1480	1364	0	107
5643	1482	1364	0	105
5646	1482	1364	0	105
5649	1481	1363	0	108
5652	1481	1364	0	109
5655	1481	1363	0	109
5658	1481	1363	0	110
5661	1481	1363	0	110
5664	1480	1364	0	109
5667	1480	1363	0	109
5670	1480	1363	0	110
5673	1479	1363	0	109
5676	1479	1363	0	110
5679	1479	1363	0	111
5682	1479	1363	0	111
5685	1479	1363	0	112
5688	1479	1363	0	111
5691	1480	1363	0	109
5694	1479	1363	0	111
5697	1479	1363	0	111
5700	1478	1363	0	112
5703	1478	1363	0	111
5706	1477	1364	0	109
5709	1476	1364	0	108
5712	1476	1364	0	110
5715	1476	1364	0	110
5718	1476	1363	0	110
5721	1477	1363	0	110
5724	1477	1363	0	110
5727	1477	1363	0	112
5730	1477	1363	0	111
5733	1478	1363	0	112
5736	1477	1363	0	112
5739	1477	1363	0	111
5742	1477	1363	0	111
5745	1477	1363	0	112
5748	1477	1363	0	112
5751	1477	1364	0	112
5754	1477	1363	0	112
5757	1477	1363	0	111
5760	1477	1363	0	112
5763	1477	1363	0	111
5766	1477	1363	0	109
5769	1477	1363	0	110
5772	1477	1363	0	110
5775	1477	1363	0	114
5778	1477	1364	0	112
5781	1477	1364	0	109
5784	1477	1363	0	109
5787	1477	1363	0	109
5790	1478	1363	0	109
5793	1478	1363	0	107
5796	1478	1363	0	106
5799	1476	1363	0	105
5802	1476	1364	0	107
5805	1477	1363	0	107
5808	1476	1364	0	109
5811	1476	1364	0	108
5814	1475	1364	0	111
5817	1475	1364	0	109
5820	1475	1363	0	110
5823	1476	1362	0	108
5826	1476	1362	0	108
5829	1476	1362	0	109
5832	1476	1362	0	108
5835	1476	1362	0	108
5838	1476	1362	0	109
5841	1476	1362	0	109
5844	1476	1362	0	110
5847	1476	1362	0	110
5850	1476	1362	0	110
5853	1476	1362	0	110
5856	1476	1362	0	110
5859	1476	1362	0	110
5862	1476	1362	0	111
5865	1476	1363	0	111
5868	1476	1363	0	111
5871	1476	1363	0	111
5874	1476	1363	0	112
5877	1476	1363	0	110
5880	1476	1363	0	112
5883	1476	1363	0	111
5886	1476	1363	0	112
5889	1476	1363	0	112
5892	1476	1363	0	111
5895	1476	1363	0	112
5898	1476	1363	0	112
5901	1476	1363	0	112
5904	1476	1363	0	112
5907	1476	1363	0	111
5910	1476	1363	0	112
5913	1476	1363	0	111
5916	1476	1363	0	111
5919	1476	1363	0	111
5922	1476	1363	0	111
5925	1476	1363	0	111
5928	1476	1363	0	111
5931	1476	1364	0	112
5934	1476	1363	0	112
5937	1476	1363	0	112
5940	1476	1363	0	109
5943	1475	1363	0	112
5946	1475	1363	0	111
5949	1475	1363	0	112
5952	1475	1363	0	111
5955	1476	1363	0	112
5958	1475	1363	0	111
5961	1476	1363	0	112
5964	1476	1363	0	112
5967	1475	1363	0	112
5970	1476	1364	0	112
5973	1475	1364	0	112
5976	1475	1364	0	111
5979	1475	1364	0	112
5982	1475	1364	0	114
5985	1475	1364	0	115
5988	1475	1364	0	114
5991	1475	1364	0	115
5994	1475	1364	0	115
5997	1475	1364	0	116
6000	1475	1363	0	115
6003	1476	1363	0	115
6006	1476	1363	0	116
6009	1475	1363	0	117
6012	1475	1363	0	117
6015	1476	1363	0	117
6018	1475	1363	0	115
6021	1475	1363	0	116
6024	1474	1364	0	116
6027	1473	1364	0	118
6030	1473	1364	0	118
6033	1473	1364	0	119
6036	1473	1364	0	119
6039	1473	1364	0	119
6042	1473	1364	0	118
[truncated: 983 more rows]
