# Supplementary material for: Markerless tracking of an entire honey bee colony
Source: Nat Commun. 2021 Mar 19;12:1733. doi: 10.1038/s41467-021-21769-1 (PMC7979864; doi:10.1038/s41467-021-21769-1)
Supplement: Supplementary file 4 — Description of Additional Supplementary Files [file 41467_2021_21769_MOESM4_ESM.zip › raw_source/fig_5_sup_fig_21_22/S1_trajectories/000127.txt]

0	551	2417	0	22
3	550	2417	0	21
6	550	2417	0	21
9	550	2417	0	21
12	550	2417	0	22
15	550	2417	0	21
18	550	2417	0	22
21	550	2417	0	22
24	550	2417	0	22
27	550	2417	0	22
30	550	2417	0	22
33	550	2417	0	21
36	550	2417	0	22
39	550	2417	0	22
42	550	2417	0	22
45	550	2417	0	22
48	550	2417	0	23
51	550	2417	0	23
54	550	2417	0	23
57	550	2417	0	23
60	550	2417	0	22
63	550	2417	0	22
66	550	2417	0	23
69	550	2417	0	23
72	550	2417	0	23
75	550	2417	0	23
78	550	2417	0	22
81	550	2417	0	23
84	550	2417	0	22
87	550	2417	0	23
90	550	2417	0	23
93	550	2417	0	23
96	550	2417	0	23
99	550	2417	0	23
102	550	2417	0	23
105	550	2417	0	23
108	550	2417	0	23
111	550	2417	0	23
114	550	2417	0	23
117	550	2417	0	23
120	550	2417	0	23
123	550	2417	0	23
126	550	2417	0	23
129	550	2417	0	23
132	550	2417	0	23
135	550	2417	0	23
138	550	2416	0	23
141	550	2416	0	24
144	550	2416	0	23
147	550	2417	0	23
150	550	2417	0	23
153	550	2417	0	23
156	550	2417	0	23
159	550	2417	0	23
162	550	2416	0	23
165	550	2417	0	23
168	550	2417	0	23
171	550	2417	0	24
174	550	2417	0	24
177	550	2417	0	24
180	550	2417	0	24
183	550	2417	0	24
186	550	2416	0	25
189	550	2416	0	25
192	550	2417	0	23
195	550	2417	0	23
198	550	2416	0	25
201	550	2416	0	25
204	550	2417	0	24
207	550	2416	0	24
210	550	2416	0	24
213	550	2416	0	24
216	550	2417	0	23
219	550	2416	0	24
222	550	2417	0	24
225	550	2417	0	24
228	550	2417	0	24
231	550	2417	0	24
234	550	2416	0	24
237	550	2417	0	24
240	550	2417	0	24
243	550	2417	0	24
246	550	2417	0	24
249	550	2417	0	24
252	550	2417	0	24
255	550	2417	0	24
258	550	2417	0	23
261	550	2417	0	23
264	550	2417	0	23
267	550	2417	0	23
270	550	2417	0	23
273	550	2416	0	23
276	550	2416	0	24
279	550	2416	0	23
282	550	2416	0	24
285	550	2416	0	23
288	550	2416	0	23
291	550	2416	0	23
294	550	2416	0	23
297	550	2416	0	24
300	550	2417	0	23
303	550	2416	0	25
306	550	2416	0	25
309	550	2416	0	25
312	550	2416	0	25
315	550	2416	0	25
318	550	2416	0	26
321	550	2416	0	25
324	550	2416	0	26
327	550	2416	0	26
330	550	2416	0	25
333	550	2416	0	25
336	550	2416	0	26
339	550	2416	0	25
342	550	2416	0	26
345	550	2416	0	25
348	550	2416	0	26
351	550	2416	0	26
354	550	2416	0	26
357	550	2416	0	26
360	550	2416	0	26
363	550	2416	0	26
366	550	2416	0	26
369	550	2416	0	26
372	550	2416	0	25
375	550	2416	0	25
378	550	2416	0	25
381	550	2416	0	25
384	550	2416	0	25
387	550	2416	0	25
390	550	2416	0	25
393	550	2416	0	24
396	550	2416	0	24
399	550	2416	0	24
402	550	2416	0	24
405	550	2416	0	24
408	550	2416	0	23
411	550	2417	0	23
414	550	2416	0	24
417	550	2417	0	23
420	550	2417	0	23
423	550	2416	0	23
426	550	2416	0	23
429	550	2416	0	24
432	550	2416	0	24
435	550	2416	0	24
438	550	2416	0	24
441	550	2416	0	24
444	550	2416	0	25
447	550	2416	0	24
450	550	2416	0	24
453	550	2416	0	24
456	550	2416	0	23
459	550	2416	0	24
462	550	2416	0	24
465	550	2416	0	24
468	550	2416	0	24
471	550	2416	0	24
474	550	2416	0	24
477	550	2416	0	24
480	550	2416	0	24
483	550	2416	0	24
486	550	2416	0	25
489	550	2416	0	24
492	550	2416	0	24
495	550	2416	0	24
498	550	2416	0	24
501	550	2416	0	25
504	550	2416	0	25
507	550	2416	0	24
510	550	2416	0	24
513	550	2416	0	24
516	550	2416	0	24
519	550	2416	0	24
522	550	2416	0	24
525	550	2416	0	25
528	550	2416	0	24
531	550	2416	0	25
534	550	2416	0	24
537	550	2416	0	23
540	551	2416	0	23
543	550	2416	0	23
546	551	2415	0	22
549	551	2415	0	22
552	552	2414	0	21
555	553	2414	0	23
558	553	2413	0	20
561	554	2413	0	21
564	555	2414	0	25
567	555	2414	0	27
570	553	2414	0	31
573	552	2415	0	26
576	552	2415	0	28
579	553	2416	0	28
582	552	2416	0	25
585	552	2415	0	26
588	551	2416	0	27
591	552	2416	0	27
594	552	2416	0	29
597	552	2416	0	30
600	553	2416	0	29
603	553	2416	0	29
606	554	2416	0	29
609	553	2416	0	28
612	552	2417	0	24
615	556	2416	0	25
618	557	2416	0	25
621	556	2416	0	31
624	556	2416	0	210
627	555	2417	0	212
630	554	2418	0	208
633	559	2418	0	204
636	551	2422	0	12
639	548	2423	0	9
642	545	2423	0	6
645	543	2423	0	6
648	543	2423	0	6
651	542	2422	0	5
654	542	2421	0	10
657	543	2421	0	12
660	543	2420	0	14
663	544	2419	0	16
666	544	2419	0	17
669	545	2419	0	18
672	546	2419	0	19
675	546	2419	0	19
678	546	2419	0	19
681	546	2418	0	20
684	546	2418	0	20
687	546	2418	0	19
690	547	2418	0	21
693	547	2418	0	22
696	548	2418	0	22
699	548	2417	0	23
702	548	2417	0	23
705	548	2417	0	24
708	548	2417	0	25
711	548	2418	0	24
714	548	2417	0	24
717	548	2417	0	23
720	548	2418	0	23
723	548	2418	0	23
726	548	2418	0	22
729	548	2417	0	23
732	548	2417	0	24
735	548	2417	0	23
738	548	2417	0	24
741	548	2418	0	22
744	548	2418	0	21
747	548	2418	0	22
750	548	2417	0	23
753	548	2418	0	24
756	547	2417	0	23
759	547	2418	0	23
762	547	2418	0	23
765	547	2418	0	22
768	547	2418	0	22
771	547	2418	0	22
774	548	2418	0	22
777	548	2418	0	22
780	548	2418	0	24
783	548	2418	0	24
786	548	2418	0	24
789	548	2418	0	24
792	547	2418	0	24
795	547	2418	0	23
798	547	2418	0	23
801	547	2418	0	22
804	547	2418	0	22
807	547	2418	0	24
810	547	2418	0	23
813	547	2418	0	23
816	547	2418	0	22
819	547	2418	0	23
822	547	2418	0	23
825	547	2418	0	23
828	547	2418	0	23
831	547	2418	0	23
834	547	2418	0	22
837	547	2418	0	22
840	547	2418	0	22
843	547	2417	0	23
846	547	2418	0	22
849	547	2418	0	22
852	547	2418	0	22
855	547	2418	0	22
858	547	2418	0	22
861	547	2418	0	23
864	548	2417	0	23
867	548	2417	0	23
870	548	2417	0	22
873	548	2417	0	22
876	548	2417	0	23
879	548	2417	0	23
882	548	2417	0	23
885	548	2417	0	23
888	548	2417	0	23
891	548	2417	0	23
894	548	2417	0	23
897	548	2417	0	23
900	548	2417	0	23
903	548	2417	0	24
906	548	2417	0	23
909	548	2417	0	23
912	548	2417	0	24
915	548	2417	0	24
918	548	2417	0	23
921	548	2417	0	23
924	548	2417	0	24
927	548	2417	0	24
930	548	2417	0	24
933	548	2417	0	23
936	548	2417	0	23
939	548	2417	0	23
942	548	2418	0	23
945	547	2418	0	22
948	547	2418	0	23
951	548	2417	0	23
954	548	2417	0	23
957	548	2417	0	23
960	548	2417	0	23
963	548	2417	0	23
966	548	2417	0	24
969	548	2417	0	23
972	548	2417	0	23
975	548	2417	0	23
978	548	2417	0	23
981	548	2417	0	23
984	548	2417	0	23
987	548	2417	0	23
990	548	2417	0	24
993	548	2417	0	24
996	548	2417	0	23
999	548	2417	0	24
1002	548	2417	0	23
1005	548	2417	0	24
1008	548	2417	0	22
1011	548	2417	0	22
1014	548	2417	0	22
1017	548	2417	0	23
1020	548	2417	0	22
1023	548	2417	0	24
1026	548	2417	0	24
1029	548	2417	0	22
1032	548	2417	0	22
1035	548	2417	0	22
1038	548	2417	0	22
1041	548	2417	0	23
1044	548	2417	0	22
1047	548	2417	0	22
1050	548	2417	0	22
1053	548	2417	0	22
1056	548	2417	0	22
1059	548	2417	0	22
1062	548	2417	0	22
1065	548	2417	0	22
1068	548	2417	0	22
1071	548	2417	0	22
1074	548	2417	0	22
1077	548	2417	0	21
1080	548	2417	0	21
1083	548	2417	0	22
1086	548	2417	0	22
1089	548	2417	0	21
1092	548	2417	0	21
1095	548	2417	0	21
1098	548	2417	0	21
1101	548	2417	0	21
1104	548	2417	0	21
1107	548	2417	0	21
1110	548	2417	0	21
1113	548	2417	0	21
1116	548	2417	0	22
1119	548	2417	0	21
1122	548	2417	0	22
1125	548	2417	0	21
1128	549	2417	0	21
1131	548	2417	0	21
1134	548	2417	0	21
1137	548	2417	0	22
1140	548	2417	0	21
1143	549	2417	0	21
1146	548	2417	0	21
1149	549	2417	0	21
1152	548	2417	0	21
1155	548	2417	0	21
1158	549	2417	0	21
1161	549	2417	0	21
1164	548	2417	0	21
1167	548	2417	0	21
1170	548	2417	0	21
1173	548	2417	0	22
1176	548	2417	0	22
1179	548	2417	0	21
1182	548	2417	0	21
1185	548	2417	0	21
1188	548	2417	0	22
1191	548	2417	0	21
1194	548	2417	0	22
1197	548	2417	0	22
1200	548	2417	0	22
1203	549	2417	0	22
1206	549	2417	0	23
1209	549	2417	0	22
1212	548	2417	0	23
1215	548	2417	0	22
1218	548	2417	0	21
1221	548	2417	0	21
1224	548	2417	0	21
1227	548	2417	0	23
1230	548	2417	0	22
1233	548	2417	0	23
1236	548	2417	0	22
1239	548	2417	0	22
1242	549	2417	0	23
1245	549	2417	0	23
1248	549	2417	0	23
1251	548	2417	0	23
1254	549	2417	0	22
1257	549	2416	0	23
1260	549	2416	0	19
1263	549	2416	0	22
1266	549	2416	0	22
1269	548	2417	0	22
1272	549	2417	0	24
1275	549	2417	0	23
1278	549	2417	0	24
1281	548	2417	0	23
1284	548	2417	0	22
1287	549	2417	0	24
1290	549	2417	0	24
1293	548	2417	0	23
1296	548	2417	0	23
1299	549	2417	0	22
1302	549	2417	0	23
1305	548	2417	0	23
1308	548	2417	0	23
1311	548	2417	0	23
1314	548	2417	0	23
1317	548	2417	0	23
1320	548	2417	0	23
1323	548	2417	0	23
1326	548	2417	0	23
1329	548	2417	0	23
1332	548	2417	0	23
1335	548	2417	0	23
1338	548	2417	0	23
1341	548	2417	0	23
1344	548	2417	0	23
1347	548	2417	0	23
1350	548	2417	0	23
1353	548	2417	0	23
1356	548	2417	0	23
1359	549	2417	0	22
1362	549	2417	0	23
1365	548	2418	0	21
1368	548	2418	0	19
1371	548	2418	0	21
1374	548	2418	0	19
1377	548	2417	0	20
1380	548	2417	0	20
1383	548	2417	0	20
1386	548	2418	0	19
1389	549	2418	0	19
1392	552	2416	0	202
1395	549	2418	0	20
1398	549	2418	0	21
1401	550	2419	0	24
1404	549	2419	0	21
1407	549	2418	0	19
1410	550	2418	0	19
1413	550	2420	0	19
1416	554	2419	0	204
1419	549	2420	0	22
1422	553	2420	0	198
1425	554	2419	0	203
1428	552	2419	0	25
1431	552	2420	0	20
1434	555	2419	0	21
1437	554	2419	0	19
1440	554	2419	0	20
1443	553	2419	0	21
1446	550	2420	0	22
1449	550	2419	0	16
1452	550	2419	0	19
1455	549	2419	0	15
1458	549	2419	0	18
1461	549	2419	0	18
1464	548	2419	0	18
1467	548	2419	0	18
1470	548	2419	0	18
1473	548	2419	0	18
1476	548	2419	0	19
1479	548	2419	0	20
1482	548	2419	0	20
1485	548	2419	0	20
1488	548	2418	0	21
1491	548	2418	0	21
1494	548	2418	0	21
1497	548	2418	0	21
1500	548	2418	0	21
1503	548	2418	0	21
1506	548	2418	0	22
1509	548	2418	0	21
1512	548	2418	0	21
1515	548	2418	0	21
1518	548	2418	0	21
1521	548	2418	0	22
1524	548	2418	0	21
1527	548	2418	0	22
1530	548	2418	0	22
1533	548	2418	0	21
1536	548	2418	0	22
1539	548	2418	0	22
1542	548	2418	0	22
1545	548	2418	0	21
1548	548	2418	0	22
1551	548	2418	0	22
1554	548	2418	0	22
1557	548	2418	0	22
1560	548	2418	0	22
1563	549	2418	0	22
1566	549	2418	0	21
1569	549	2418	0	22
1572	549	2418	0	22
1575	549	2418	0	22
1578	549	2418	0	23
1581	549	2418	0	23
1584	549	2418	0	23
1587	549	2418	0	23
1590	549	2418	0	23
1593	549	2418	0	23
1596	549	2418	0	23
1599	549	2418	0	24
1602	549	2418	0	23
1605	549	2418	0	23
1608	549	2418	0	23
1611	549	2418	0	23
1614	549	2418	0	23
1617	549	2417	0	23
1620	549	2418	0	23
1623	549	2418	0	23
1626	549	2418	0	23
1629	549	2418	0	23
1632	549	2418	0	23
1635	549	2418	0	23
1638	549	2418	0	24
1641	549	2418	0	23
1644	549	2418	0	23
1647	549	2418	0	23
1650	549	2418	0	23
1653	549	2418	0	23
1656	549	2418	0	23
1659	549	2418	0	23
1662	549	2418	0	23
1665	549	2418	0	23
1668	549	2418	0	23
1671	549	2418	0	22
1674	549	2418	0	23
1677	549	2418	0	22
1680	549	2418	0	23
1683	549	2418	0	22
1686	549	2418	0	22
1689	549	2418	0	22
1692	549	2418	0	22
1695	549	2418	0	22
1698	549	2417	0	22
1701	549	2418	0	22
1704	549	2417	0	23
1707	549	2418	0	23
1710	549	2417	0	22
1713	549	2417	0	22
1716	549	2418	0	22
1719	549	2418	0	21
1722	549	2418	0	21
1725	549	2418	0	21
1728	549	2418	0	22
1731	549	2418	0	21
1734	549	2418	0	21
1737	549	2418	0	21
1740	549	2418	0	21
1743	549	2418	0	20
1746	548	2418	0	20
1749	548	2418	0	20
1752	548	2418	0	20
1755	548	2418	0	21
1758	548	2418	0	21
1761	549	2418	0	20
1764	548	2418	0	21
1767	549	2417	0	20
1770	548	2418	0	20
1773	548	2418	0	20
1776	549	2418	0	20
1779	548	2418	0	21
1782	548	2418	0	20
1785	548	2418	0	21
1788	548	2418	0	21
1791	548	2418	0	20
1794	548	2418	0	21
1797	548	2418	0	21
1800	548	2418	0	21
1803	548	2418	0	21
1806	548	2418	0	21
1809	548	2418	0	20
1812	548	2418	0	21
1815	548	2418	0	21
1818	548	2418	0	21
1821	548	2418	0	21
1824	548	2418	0	21
1827	548	2418	0	21
1830	548	2418	0	21
1833	548	2418	0	21
1836	548	2418	0	21
1839	548	2418	0	21
1842	548	2418	0	21
1845	548	2418	0	21
1848	548	2417	0	21
1851	548	2418	0	21
1854	548	2418	0	21
1857	548	2418	0	21
1860	548	2418	0	21
1863	548	2418	0	21
1866	548	2418	0	21
1869	548	2418	0	20
1872	548	2418	0	20
1875	548	2418	0	21
1878	548	2418	0	21
1881	548	2418	0	20
1884	548	2418	0	21
1887	548	2418	0	21
1890	548	2418	0	21
1893	548	2418	0	21
1896	548	2418	0	21
1899	548	2418	0	21
1902	548	2418	0	20
1905	548	2418	0	21
1908	548	2418	0	21
1911	548	2418	0	21
1914	548	2418	0	20
1917	548	2418	0	21
1920	548	2417	0	21
1923	548	2418	0	20
1926	548	2418	0	21
1929	548	2418	0	20
1932	548	2418	0	21
1935	548	2418	0	20
1938	548	2418	0	21
1941	548	2418	0	21
1944	548	2418	0	20
1947	548	2418	0	20
1950	548	2418	0	21
1953	548	2418	0	20
1956	548	2418	0	20
1959	548	2418	0	20
1962	548	2418	0	20
1965	548	2418	0	20
1968	548	2418	0	20
1971	548	2418	0	20
1974	548	2418	0	20
1977	548	2418	0	21
1980	548	2418	0	20
1983	548	2418	0	20
1986	548	2418	0	20
1989	548	2418	0	20
1992	548	2418	0	20
1995	548	2418	0	20
1998	548	2418	0	20
2001	548	2418	0	20
2004	548	2418	0	21
2007	548	2418	0	20
2010	548	2418	0	20
2013	548	2418	0	20
2016	548	2418	0	20
2019	548	2418	0	20
2022	548	2418	0	20
2025	548	2418	0	20
2028	548	2418	0	21
2031	548	2418	0	21
2034	548	2418	0	21
2037	548	2418	0	21
2040	548	2418	0	21
2043	548	2418	0	21
2046	548	2418	0	21
2049	548	2418	0	21
2052	548	2418	0	20
2055	548	2418	0	20
2058	548	2418	0	20
2061	548	2418	0	20
2064	548	2418	0	20
2067	548	2418	0	21
2070	548	2418	0	21
2073	548	2418	0	21
2076	548	2417	0	21
2079	548	2417	0	20
2082	548	2417	0	21
2085	548	2418	0	20
2088	548	2418	0	20
2091	548	2417	0	20
2094	548	2417	0	21
2097	548	2417	0	21
2100	548	2418	0	21
2103	548	2417	0	21
2106	548	2417	0	21
2109	548	2418	0	21
2112	548	2418	0	20
2115	548	2417	0	20
2118	548	2417	0	21
2121	548	2417	0	20
2124	548	2417	0	20
2127	548	2417	0	21
2130	548	2417	0	20
2133	548	2417	0	20
2136	548	2417	0	21
2139	548	2417	0	20
2142	548	2417	0	20
2145	548	2417	0	20
2148	548	2417	0	21
2151	548	2417	0	21
2154	548	2417	0	20
2157	548	2417	0	21
2160	548	2418	0	20
2163	548	2417	0	21
2166	548	2417	0	21
2169	548	2417	0	21
2172	548	2417	0	22
2175	548	2417	0	21
2178	548	2417	0	21
2181	548	2417	0	21
2184	548	2417	0	21
2187	548	2417	0	20
2190	548	2417	0	20
2193	548	2417	0	20
2196	548	2417	0	20
2199	548	2417	0	20
2202	548	2417	0	20
2205	548	2418	0	21
2208	548	2418	0	21
2211	548	2418	0	21
2214	548	2418	0	20
2217	548	2418	0	20
2220	548	2418	0	20
2223	548	2418	0	21
2226	548	2418	0	19
2229	548	2418	0	20
2232	548	2418	0	20
2235	548	2418	0	20
2238	548	2418	0	20
2241	548	2418	0	20
2244	548	2418	0	20
2247	548	2418	0	20
2250	548	2418	0	20
2253	548	2418	0	20
2256	548	2418	0	20
2259	548	2418	0	19
2262	548	2418	0	19
2265	548	2418	0	19
2268	548	2418	0	20
2271	548	2418	0	20
2274	548	2418	0	20
2277	548	2418	0	20
2280	548	2418	0	20
2283	548	2418	0	20
2286	548	2418	0	20
2289	548	2418	0	20
2292	548	2418	0	20
2295	548	2418	0	20
2298	548	2418	0	20
2301	548	2418	0	19
2304	548	2418	0	20
2307	548	2418	0	19
2310	548	2418	0	19
2313	548	2418	0	18
2316	548	2418	0	19
2319	548	2418	0	19
2322	548	2418	0	19
2325	548	2418	0	20
2328	548	2418	0	20
2331	548	2418	0	20
2334	548	2418	0	20
2337	548	2418	0	19
2340	548	2418	0	19
2343	548	2418	0	19
2346	548	2418	0	19
2349	548	2418	0	20
2352	548	2418	0	19
2355	548	2418	0	20
2358	548	2418	0	19
2361	548	2418	0	19
2364	548	2418	0	19
2367	548	2418	0	19
2370	548	2418	0	19
2373	548	2418	0	19
2376	548	2418	0	19
2379	548	2418	0	20
2382	548	2418	0	18
2385	548	2418	0	18
2388	548	2418	0	19
2391	548	2418	0	19
2394	548	2418	0	18
2397	548	2418	0	19
2400	548	2418	0	19
2403	548	2418	0	19
2406	548	2418	0	19
2409	548	2418	0	19
2412	548	2418	0	18
2415	548	2418	0	19
2418	548	2418	0	18
2421	548	2418	0	18
2424	548	2418	0	19
2427	548	2418	0	18
2430	548	2418	0	18
2433	548	2418	0	18
2436	548	2418	0	18
2439	548	2418	0	18
2442	548	2418	0	18
2445	548	2418	0	19
2448	548	2418	0	18
2451	548	2418	0	19
2454	548	2418	0	18
2457	548	2418	0	19
2460	548	2418	0	18
2463	548	2418	0	18
2466	548	2418	0	18
2469	548	2418	0	18
2472	548	2418	0	18
2475	548	2418	0	19
2478	548	2418	0	18
2481	548	2418	0	18
2484	548	2418	0	18
2487	548	2418	0	18
2490	548	2418	0	18
2493	548	2418	0	18
2496	548	2418	0	18
2499	548	2417	0	18
2502	548	2418	0	18
2505	548	2418	0	18
2508	548	2417	0	18
2511	548	2417	0	19
2514	548	2417	0	19
2517	548	2418	0	18
2520	548	2418	0	18
2523	548	2418	0	19
2526	548	2418	0	19
2529	548	2418	0	20
2532	548	2418	0	20
2535	548	2418	0	19
2538	548	2418	0	18
2541	548	2417	0	19
2544	548	2418	0	19
2547	548	2417	0	19
2550	548	2418	0	19
2553	548	2417	0	19
2556	548	2417	0	19
2559	548	2418	0	18
2562	548	2418	0	20
2565	548	2418	0	20
2568	549	2417	0	20
2571	548	2417	0	19
2574	549	2417	0	18
2577	548	2417	0	16
2580	548	2417	0	15
2583	549	2417	0	15
2586	551	2416	0	18
2589	552	2416	0	20
2592	552	2416	0	24
2595	551	2417	0	20
2598	550	2418	0	18
2601	549	2417	0	22
2604	549	2418	0	19
2607	549	2417	0	18
2610	549	2417	0	19
2613	549	2417	0	21
2616	549	2417	0	19
2619	549	2418	0	20
2622	549	2418	0	20
2625	548	2419	0	16
2628	549	2419	0	14
2631	549	2419	0	14
2634	548	2420	0	16
2637	548	2420	0	16
2640	549	2419	0	14
2643	549	2420	0	14
2646	549	2420	0	12
2649	547	2419	0	14
2652	547	2419	0	14
2655	548	2418	0	14
2658	548	2418	0	14
2661	548	2418	0	14
2664	547	2418	0	14
2667	548	2418	0	16
2670	548	2418	0	17
2673	548	2418	0	17
2676	549	2418	0	18
2679	549	2418	0	19
2682	549	2418	0	19
2685	549	2418	0	19
2688	549	2418	0	18
2691	548	2418	0	18
2694	548	2418	0	18
2697	549	2418	0	18
2700	549	2418	0	18
2703	549	2418	0	18
2706	549	2418	0	18
2709	549	2418	0	18
2712	548	2418	0	18
2715	548	2418	0	18
2718	548	2418	0	18
2721	549	2418	0	18
2724	548	2418	0	18
2727	548	2418	0	18
2730	549	2418	0	18
2733	549	2418	0	18
2736	549	2418	0	18
2739	549	2418	0	18
2742	549	2418	0	18
2745	549	2418	0	18
2748	549	2418	0	18
2751	549	2418	0	18
2754	549	2418	0	19
2757	549	2418	0	18
2760	549	2418	0	18
2763	549	2418	0	18
2766	549	2418	0	18
2769	549	2418	0	18
2772	549	2418	0	18
2775	549	2418	0	18
2778	549	2418	0	18
2781	549	2418	0	18
2784	549	2418	0	18
2787	549	2418	0	18
2790	549	2418	0	18
2793	549	2418	0	19
2796	549	2418	0	19
2799	548	2418	0	19
2802	549	2418	0	19
2805	549	2418	0	19
2808	549	2418	0	19
2811	549	2418	0	19
2814	549	2418	0	19
2817	549	2418	0	19
2820	549	2418	0	19
2823	549	2418	0	19
2826	549	2418	0	19
2829	549	2418	0	19
2832	548	2418	0	19
2835	549	2418	0	19
2838	549	2418	0	19
2841	549	2418	0	19
2844	548	2418	0	19
2847	548	2418	0	19
2850	548	2418	0	19
2853	549	2418	0	19
2856	548	2418	0	20
2859	548	2418	0	19
2862	548	2418	0	19
2865	549	2418	0	19
2868	548	2418	0	19
2871	548	2418	0	19
2874	548	2418	0	20
2877	548	2418	0	20
2880	548	2417	0	20
2883	548	2418	0	19
2886	548	2417	0	19
2889	548	2417	0	19
2892	548	2418	0	19
2895	548	2418	0	18
2898	548	2417	0	19
2901	548	2418	0	19
2904	548	2418	0	18
2907	548	2417	0	19
2910	548	2418	0	19
2913	548	2417	0	19
2916	548	2418	0	17
2919	548	2418	0	19
2922	548	2418	0	19
2925	548	2417	0	18
2928	548	2417	0	19
2931	548	2417	0	19
2934	548	2417	0	20
2937	549	2417	0	20
2940	549	2417	0	18
2943	549	2417	0	19
2946	549	2417	0	19
2949	549	2417	0	20
2952	549	2417	0	19
2955	549	2417	0	19
2958	549	2417	0	19
2961	549	2417	0	20
2964	549	2417	0	19
2967	548	2417	0	19
2970	548	2418	0	19
2973	548	2418	0	19
2976	549	2417	0	19
2979	548	2417	0	19
2982	548	2417	0	19
2985	548	2417	0	19
2988	548	2417	0	20
2991	549	2417	0	19
2994	549	2417	0	19
2997	549	2417	0	19
3000	549	2417	0	19
3003	548	2417	0	19
3006	549	2417	0	19
3009	549	2417	0	19
3012	549	2417	0	19
3015	549	2417	0	19
3018	549	2417	0	19
3021	549	2417	0	19
3024	549	2417	0	19
3027	549	2417	0	19
3030	549	2417	0	18
3033	549	2417	0	19
3036	549	2417	0	19
3039	548	2417	0	19
3042	548	2417	0	19
3045	549	2417	0	19
3048	549	2417	0	19
3051	548	2417	0	19
3054	549	2417	0	19
3057	549	2417	0	19
3060	549	2417	0	19
3063	548	2417	0	19
3066	548	2417	0	19
3069	548	2417	0	18
3072	549	2417	0	18
3075	549	2417	0	19
3078	549	2417	0	19
3081	548	2417	0	19
3084	548	2417	0	19
3087	549	2417	0	19
3090	549	2417	0	19
3093	549	2417	0	19
3096	549	2417	0	19
3099	549	2417	0	19
3102	548	2417	0	19
3105	549	2417	0	19
3108	549	2417	0	19
3111	549	2417	0	18
3114	548	2417	0	20
3117	548	2417	0	20
3120	549	2417	0	19
3123	548	2417	0	19
3126	548	2417	0	19
3129	548	2417	0	19
3132	548	2417	0	19
3135	549	2417	0	20
3138	549	2417	0	19
3141	549	2417	0	19
3144	549	2417	0	19
3147	549	2417	0	19
3150	548	2417	0	19
3153	548	2417	0	19
3156	548	2417	0	19
3159	548	2417	0	19
3162	548	2417	0	18
3165	548	2417	0	19
3168	548	2417	0	18
3171	548	2417	0	19
3174	548	2418	0	18
3177	549	2417	0	18
3180	549	2417	0	18
3183	549	2417	0	18
3186	549	2417	0	18
3189	549	2417	0	18
3192	548	2417	0	18
3195	548	2417	0	18
3198	549	2417	0	18
3201	549	2417	0	18
3204	549	2417	0	18
3207	549	2417	0	18
3210	549	2417	0	19
3213	549	2417	0	18
3216	549	2417	0	19
3219	549	2417	0	18
3222	549	2417	0	18
3225	549	2417	0	18
3228	549	2417	0	18
3231	548	2417	0	18
3234	548	2417	0	18
3237	549	2417	0	18
3240	549	2417	0	17
3243	549	2417	0	17
3246	549	2417	0	17
3249	549	2417	0	17
3252	549	2417	0	17
3255	548	2417	0	18
3258	549	2417	0	17
3261	549	2417	0	18
3264	549	2417	0	18
3267	549	2417	0	17
3270	549	2417	0	18
3273	549	2417	0	17
3276	548	2417	0	17
3279	548	2417	0	17
3282	549	2417	0	17
3285	548	2417	0	17
3288	549	2417	0	17
3291	548	2417	0	18
3294	548	2417	0	17
3297	548	2417	0	17
3300	548	2417	0	17
3303	548	2417	0	16
3306	549	2417	0	18
3309	549	2417	0	18
3312	549	2417	0	18
3315	548	2417	0	19
3318	548	2417	0	18
3321	549	2417	0	20
3324	549	2417	0	21
3327	549	2417	0	20
3330	548	2417	0	20
3333	549	2417	0	19
3336	548	2417	0	21
3339	549	2417	0	21
3342	548	2417	0	21
3345	549	2417	0	22
3348	549	2417	0	22
3351	548	2417	0	22
3354	548	2417	0	22
3357	548	2417	0	22
3360	548	2417	0	22
3363	548	2417	0	21
3366	548	2417	0	22
3369	548	2417	0	22
3372	548	2418	0	23
3375	548	2417	0	22
3378	549	2416	0	24
3381	549	2415	0	32
3384	550	2415	0	34
3387	549	2415	0	35
3390	549	2416	0	37
3393	549	2416	0	38
3396	549	2415	0	37
3399	549	2415	0	38
3402	549	2414	0	41
3405	549	2413	0	44
3408	550	2412	0	45
3411	549	2413	0	46
3414	549	2413	0	45
3417	549	2413	0	45
3420	548	2413	0	46
3423	548	2413	0	45
3426	548	2412	0	45
3429	548	2412	0	45
3432	548	2413	0	44
3435	549	2412	0	43
3438	548	2413	0	44
3441	548	2413	0	41
3444	548	2413	0	40
3447	549	2413	0	40
3450	549	2413	0	39
3453	549	2413	0	37
3456	549	2413	0	36
3459	549	2413	0	34
3462	549	2413	0	35
3465	549	2413	0	35
3468	549	2413	0	34
3471	549	2413	0	32
3474	549	2413	0	32
3477	549	2414	0	31
3480	549	2414	0	31
3483	549	2414	0	31
3486	549	2414	0	30
3489	549	2414	0	30
3492	549	2414	0	30
3495	549	2414	0	31
3498	549	2413	0	31
3501	549	2413	0	31
3504	549	2413	0	32
3507	549	2413	0	31
3510	549	2413	0	31
3513	549	2413	0	30
3516	549	2413	0	30
3519	550	2413	0	30
3522	549	2414	0	29
3525	549	2414	0	29
3528	549	2414	0	29
3531	550	2413	0	29
3534	550	2413	0	29
3537	550	2413	0	29
3540	550	2414	0	29
3543	550	2414	0	28
3546	550	2414	0	29
3549	549	2414	0	29
3552	549	2414	0	28
3555	549	2414	0	28
3558	549	2414	0	28
3561	549	2414	0	28
3564	549	2414	0	28
3567	549	2414	0	28
3570	549	2414	0	28
3573	549	2414	0	29
3576	549	2414	0	29
3579	549	2414	0	29
3582	550	2414	0	28
3585	550	2414	0	27
3588	550	2414	0	28
3591	550	2414	0	28
3594	550	2414	0	28
3597	550	2414	0	27
3600	550	2414	0	27
3603	550	2414	0	27
3606	550	2414	0	27
3609	549	2414	0	27
3612	549	2414	0	26
3615	550	2414	0	26
3618	549	2414	0	26
3621	549	2414	0	26
3624	550	2414	0	26
3627	550	2414	0	26
3630	550	2414	0	26
3633	550	2414	0	26
3636	549	2414	0	25
3639	550	2414	0	25
3642	550	2414	0	25
3645	550	2414	0	25
3648	550	2414	0	26
3651	549	2414	0	26
3654	550	2414	0	25
3657	550	2414	0	25
3660	550	2414	0	26
3663	550	2414	0	26
3666	550	2414	0	26
3669	550	2414	0	26
3672	550	2414	0	26
3675	550	2414	0	26
3678	550	2414	0	25
3681	550	2414	0	26
3684	550	2414	0	25
3687	550	2414	0	26
3690	550	2414	0	25
3693	550	2414	0	26
3696	550	2414	0	25
3699	550	2414	0	25
3702	550	2414	0	25
3705	550	2414	0	25
3708	550	2414	0	26
3711	550	2414	0	25
3714	550	2414	0	26
3717	550	2414	0	25
3720	550	2414	0	25
3723	550	2414	0	25
3726	550	2414	0	25
3729	550	2414	0	25
3732	550	2414	0	25
3735	550	2414	0	25
3738	550	2414	0	24
3741	550	2414	0	25
3744	550	2414	0	25
3747	550	2414	0	25
3750	550	2414	0	24
3753	550	2414	0	25
3756	550	2414	0	25
3759	550	2414	0	25
3762	550	2414	0	25
3765	550	2414	0	26
3768	550	2414	0	26
3771	550	2414	0	25
3774	550	2414	0	25
3777	550	2414	0	25
3780	550	2414	0	25
3783	549	2414	0	25
3786	549	2414	0	25
3789	549	2414	0	25
3792	549	2414	0	25
3795	549	2414	0	24
3798	550	2414	0	25
3801	550	2414	0	26
3804	550	2414	0	26
3807	550	2414	0	26
3810	550	2414	0	26
3813	550	2414	0	25
3816	550	2414	0	26
3819	550	2414	0	25
3822	550	2414	0	25
3825	550	2414	0	26
3828	550	2414	0	26
3831	550	2413	0	26
3834	550	2414	0	26
3837	550	2414	0	26
3840	550	2414	0	26
3843	550	2414	0	26
3846	550	2414	0	26
3849	550	2414	0	26
3852	550	2414	0	25
3855	550	2414	0	26
3858	550	2414	0	26
3861	550	2414	0	25
3864	550	2414	0	25
3867	550	2414	0	25
3870	550	2414	0	26
3873	550	2414	0	25
3876	550	2414	0	25
3879	550	2414	0	25
3882	550	2414	0	26
3885	550	2414	0	26
3888	550	2414	0	25
3891	550	2414	0	25
3894	550	2414	0	26
3897	550	2414	0	26
3900	550	2414	0	25
3903	550	2414	0	25
3906	549	2414	0	25
3909	550	2414	0	26
3912	550	2414	0	26
3915	550	2414	0	26
3918	550	2414	0	26
3921	550	2414	0	26
3924	550	2414	0	27
3927	550	2414	0	25
3930	549	2414	0	25
3933	550	2414	0	25
3936	550	2414	0	27
3939	550	2414	0	26
3942	550	2414	0	26
3945	550	2414	0	26
3948	550	2414	0	27
3951	550	2414	0	26
3954	550	2414	0	25
3957	550	2414	0	25
3960	550	2414	0	26
3963	550	2414	0	26
3966	550	2414	0	26
3969	550	2414	0	26
3972	549	2414	0	25
3975	549	2414	0	25
3978	550	2414	0	26
3981	549	2414	0	27
3984	550	2414	0	26
3987	550	2414	0	25
3990	549	2414	0	25
3993	549	2414	0	25
3996	549	2414	0	25
3999	550	2414	0	24
4002	549	2414	0	25
4005	549	2414	0	24
4008	549	2414	0	24
4011	549	2414	0	22
4014	550	2414	0	24
4017	549	2414	0	25
4020	549	2414	0	24
4023	549	2414	0	23
4026	549	2415	0	24
4029	555	2411	0	206
4032	550	2414	0	28
4035	550	2414	0	25
4038	549	2414	0	24
4041	548	2414	0	24
4044	549	2415	0	23
4047	547	2416	0	22
4050	547	2416	0	19
4053	546	2417	0	17
4056	545	2417	0	18
4059	546	2416	0	27
4062	546	2417	0	20
4065	547	2416	0	22
4068	549	2416	0	20
4071	549	2415	0	21
4074	550	2414	0	22
4077	550	2414	0	22
4080	549	2415	0	22
4083	548	2416	0	21
4086	548	2417	0	19
4089	547	2417	0	19
4092	548	2416	0	23
4095	549	2416	0	22
4098	549	2416	0	21
4101	549	2416	0	21
4104	549	2416	0	22
4107	549	2416	0	20
4110	548	2417	0	20
4113	548	2417	0	17
4116	548	2417	0	17
4119	549	2417	0	18
4122	549	2417	0	19
4125	549	2417	0	18
4128	553	2415	0	203
4131	553	2415	0	202
4134	554	2415	0	202
4137	555	2415	0	199
4140	554	2416	0	199
4143	554	2416	0	200
4146	553	2416	0	200
4149	553	2417	0	202
4152	550	2418	0	16
4155	550	2418	0	15
4158	550	2418	0	16
4161	550	2418	0	16
4164	550	2417	0	16
4167	550	2417	0	17
4170	550	2417	0	16
4173	550	2417	0	16
4176	550	2417	0	16
4179	549	2417	0	15
4182	550	2416	0	19
4185	551	2416	0	19
4188	551	2416	0	19
4191	550	2415	0	20
4194	550	2415	0	20
4197	550	2416	0	20
4200	550	2416	0	20
4203	550	2416	0	19
4206	550	2416	0	19
4209	550	2416	0	19
4212	550	2416	0	20
4215	550	2416	0	20
4218	550	2416	0	20
4221	550	2416	0	20
4224	550	2416	0	20
4227	549	2416	0	19
4230	550	2416	0	19
4233	549	2416	0	19
4236	549	2416	0	20
4239	550	2416	0	20
4242	550	2416	0	19
4245	549	2416	0	19
4248	549	2416	0	19
4251	549	2416	0	20
4254	549	2416	0	19
4257	549	2417	0	19
4260	549	2416	0	20
4263	549	2416	0	20
4266	550	2416	0	20
4269	550	2416	0	21
4272	550	2416	0	21
4275	550	2416	0	22
4278	550	2416	0	21
4281	550	2416	0	22
4284	550	2416	0	23
4287	550	2416	0	23
4290	551	2416	0	22
4293	550	2416	0	19
4296	550	2417	0	19
4299	550	2417	0	20
4302	550	2417	0	20
4305	550	2417	0	19
4308	550	2417	0	19
4311	550	2416	0	20
4314	550	2416	0	22
4317	551	2416	0	21
4320	551	2416	0	21
4323	550	2417	0	20
4326	550	2417	0	20
4329	550	2416	0	20
4332	551	2416	0	20
4335	550	2417	0	23
4338	550	2417	0	21
4341	551	2416	0	21
4344	551	2416	0	20
4347	551	2416	0	20
4350	551	2416	0	21
4353	552	2416	0	20
4356	552	2416	0	21
4359	552	2416	0	21
4362	552	2416	0	21
4365	551	2416	0	21
4368	552	2416	0	22
4371	551	2416	0	20
4374	551	2416	0	21
4377	552	2416	0	21
4380	551	2416	0	23
4383	551	2415	0	23
4386	551	2416	0	23
4389	551	2415	0	22
4392	551	2415	0	22
4395	551	2416	0	22
4398	551	2415	0	22
4401	551	2415	0	22
4404	552	2415	0	23
4407	551	2415	0	23
4410	551	2415	0	23
4413	551	2416	0	23
4416	551	2416	0	22
4419	551	2415	0	22
4422	551	2415	0	21
4425	551	2415	0	22
4428	551	2415	0	22
4431	551	2415	0	22
4434	551	2415	0	22
4437	552	2415	0	23
4440	552	2415	0	23
4443	552	2415	0	23
4446	552	2415	0	23
4449	552	2415	0	23
4452	552	2415	0	24
4455	553	2415	0	25
4458	554	2415	0	26
4461	553	2415	0	24
4464	553	2415	0	25
4467	553	2414	0	25
4470	554	2414	0	25
4473	553	2415	0	26
4476	553	2415	0	26
4479	553	2415	0	26
4482	553	2415	0	25
4485	552	2415	0	26
4488	553	2415	0	25
4491	553	2415	0	24
4494	553	2415	0	24
4497	553	2415	0	24
4500	553	2415	0	24
4503	552	2414	0	25
4506	552	2414	0	25
4509	552	2414	0	25
4512	552	2415	0	23
4515	551	2415	0	23
4518	552	2415	0	23
4521	552	2415	0	23
4524	552	2415	0	22
4527	552	2415	0	23
4530	552	2415	0	23
4533	552	2415	0	23
4536	552	2414	0	23
4539	553	2414	0	25
4542	552	2415	0	24
4545	552	2415	0	24
4548	551	2415	0	24
4551	551	2415	0	23
4554	551	2415	0	23
4557	551	2415	0	23
4560	551	2415	0	24
4563	551	2415	0	24
4566	551	2415	0	24
4569	552	2415	0	24
4572	552	2415	0	24
4575	552	2415	0	24
4578	552	2415	0	23
4581	552	2415	0	24
4584	552	2415	0	23
4587	552	2415	0	23
4590	552	2415	0	23
4593	552	2415	0	22
4596	552	2415	0	22
4599	552	2415	0	22
4602	552	2415	0	22
4605	552	2415	0	22
4608	552	2415	0	23
4611	552	2415	0	23
4614	552	2415	0	23
4617	552	2415	0	23
4620	552	2415	0	23
4623	552	2415	0	23
4626	552	2415	0	23
4629	552	2415	0	22
4632	552	2415	0	23
4635	552	2415	0	24
4638	552	2415	0	23
4641	553	2414	0	24
4644	553	2414	0	24
4647	553	2414	0	24
4650	553	2414	0	25
4653	553	2414	0	24
4656	553	2414	0	24
4659	553	2414	0	25
4662	553	2414	0	25
4665	553	2414	0	24
4668	553	2414	0	25
4671	553	2414	0	25
4674	553	2414	0	25
4677	553	2414	0	25
4680	553	2415	0	26
4683	553	2414	0	24
4686	553	2414	0	24
4689	553	2414	0	24
4692	553	2414	0	24
4695	553	2414	0	24
4698	553	2414	0	25
4701	553	2414	0	25
4704	553	2414	0	24
4707	553	2414	0	24
4710	552	2414	0	23
4713	552	2414	0	23
4716	552	2414	0	23
4719	552	2414	0	24
4722	552	2415	0	24
4725	552	2414	0	24
4728	552	2414	0	23
4731	552	2415	0	24
4734	552	2415	0	24
4737	552	2415	0	23
4740	552	2415	0	23
4743	552	2414	0	23
4746	552	2414	0	23
4749	552	2415	0	23
4752	552	2415	0	23
4755	552	2415	0	23
4758	552	2414	0	23
4761	552	2414	0	23
4764	552	2415	0	23
4767	552	2415	0	24
4770	552	2415	0	23
4773	552	2415	0	23
4776	552	2414	0	24
4779	552	2415	0	23
4782	552	2415	0	24
4785	552	2415	0	24
4788	552	2415	0	23
4791	552	2414	0	25
4794	552	2415	0	24
4797	552	2415	0	24
4800	552	2414	0	24
4803	552	2414	0	24
4806	552	2414	0	24
4809	552	2414	0	24
4812	552	2414	0	25
4815	552	2414	0	24
4818	552	2414	0	24
4821	552	2414	0	24
4824	552	2414	0	24
4827	552	2415	0	24
4830	552	2414	0	24
4833	552	2414	0	25
4836	552	2414	0	24
4839	552	2414	0	24
4842	552	2414	0	24
4845	552	2415	0	24
4848	552	2414	0	24
4851	552	2414	0	23
4854	552	2414	0	24
4857	552	2414	0	24
4860	552	2415	0	24
4863	552	2414	0	23
4866	552	2415	0	23
4869	552	2415	0	23
4872	552	2415	0	24
4875	552	2414	0	24
4878	552	2415	0	23
4881	552	2414	0	24
4884	552	2414	0	24
4887	552	2414	0	24
4890	552	2414	0	23
4893	552	2414	0	23
4896	552	2414	0	23
4899	552	2415	0	23
4902	552	2415	0	23
4905	552	2415	0	24
4908	552	2414	0	24
4911	552	2414	0	24
4914	552	2414	0	24
4917	552	2414	0	24
4920	552	2415	0	24
4923	552	2415	0	24
4926	552	2415	0	24
4929	552	2415	0	24
4932	552	2414	0	24
4935	552	2415	0	24
4938	552	2414	0	24
4941	552	2415	0	24
4944	552	2415	0	23
4947	552	2415	0	23
4950	552	2415	0	22
4953	552	2415	0	23
4956	552	2415	0	23
4959	552	2415	0	23
4962	552	2415	0	23
4965	552	2415	0	22
4968	552	2415	0	23
4971	552	2415	0	23
4974	552	2415	0	23
4977	552	2415	0	23
4980	552	2415	0	24
4983	552	2415	0	23
4986	552	2415	0	23
4989	552	2415	0	22
4992	552	2415	0	23
4995	552	2415	0	24
4998	552	2415	0	23
5001	552	2415	0	23
5004	552	2415	0	23
5007	552	2415	0	23
5010	552	2415	0	22
5013	552	2415	0	23
5016	552	2415	0	22
5019	552	2415	0	23
5022	552	2415	0	22
5025	552	2415	0	23
5028	552	2415	0	22
5031	552	2415	0	23
5034	552	2415	0	23
5037	552	2415	0	22
5040	552	2415	0	23
5043	552	2415	0	23
5046	552	2415	0	23
5049	552	2415	0	22
5052	552	2415	0	23
5055	552	2415	0	22
5058	552	2415	0	23
5061	552	2415	0	23
5064	552	2415	0	23
5067	552	2415	0	23
5070	552	2415	0	23
5073	552	2415	0	24
5076	552	2415	0	23
5079	552	2415	0	23
5082	552	2415	0	24
5085	552	2415	0	23
5088	552	2414	0	23
5091	552	2415	0	23
5094	552	2415	0	23
5097	552	2415	0	24
5100	552	2415	0	24
5103	552	2415	0	24
5106	552	2415	0	24
5109	552	2415	0	24
5112	552	2415	0	24
5115	552	2415	0	24
5118	552	2415	0	24
5121	552	2415	0	24
5124	552	2415	0	24
5127	552	2415	0	23
5130	552	2415	0	23
5133	552	2415	0	23
5136	552	2415	0	23
5139	552	2415	0	23
5142	552	2415	0	23
5145	552	2415	0	23
5148	552	2415	0	23
5151	552	2415	0	23
5154	552	2415	0	23
5157	552	2415	0	23
5160	552	2415	0	23
5163	552	2415	0	23
5166	552	2415	0	23
5169	552	2415	0	23
5172	552	2415	0	24
5175	552	2415	0	24
5178	552	2415	0	24
5181	552	2415	0	24
5184	552	2415	0	23
5187	552	2415	0	23
5190	552	2415	0	23
5193	552	2415	0	23
5196	552	2415	0	23
5199	552	2415	0	23
5202	552	2415	0	23
5205	552	2415	0	22
5208	552	2415	0	23
5211	552	2415	0	22
5214	552	2415	0	22
5217	552	2415	0	22
5220	552	2415	0	22
5223	552	2415	0	22
5226	552	2415	0	23
5229	552	2415	0	23
5232	552	2415	0	23
5235	552	2415	0	23
5238	552	2415	0	23
5241	551	2415	0	23
5244	551	2415	0	24
5247	552	2415	0	23
5250	552	2415	0	23
5253	551	2415	0	24
5256	551	2415	0	24
5259	551	2415	0	24
5262	551	2415	0	23
5265	551	2415	0	24
5268	551	2415	0	24
5271	551	2415	0	23
5274	552	2415	0	23
5277	552	2415	0	24
5280	552	2415	0	24
5283	552	2415	0	23
5286	552	2415	0	24
5289	552	2415	0	24
5292	552	2415	0	23
5295	552	2415	0	24
5298	552	2415	0	23
5301	552	2415	0	23
5304	552	2415	0	23
5307	552	2415	0	23
5310	552	2415	0	23
5313	552	2415	0	23
5316	552	2415	0	23
5319	552	2415	0	23
5322	552	2415	0	23
5325	552	2415	0	23
5328	552	2415	0	23
5331	552	2415	0	23
5334	552	2415	0	23
5337	552	2415	0	23
5340	552	2415	0	23
5343	552	2415	0	23
5346	552	2415	0	23
5349	552	2415	0	23
5352	552	2415	0	23
5355	552	2415	0	24
5358	552	2415	0	23
5361	551	2415	0	23
5364	552	2415	0	24
5367	551	2415	0	24
5370	552	2415	0	23
5373	552	2415	0	24
5376	552	2415	0	23
5379	551	2415	0	24
5382	551	2415	0	24
5385	552	2415	0	23
5388	551	2415	0	24
5391	551	2415	0	24
5394	552	2415	0	24
5397	551	2415	0	24
5400	551	2415	0	24
5403	551	2415	0	24
5406	552	2415	0	24
5409	552	2415	0	24
5412	552	2415	0	23
5415	552	2415	0	23
5418	552	2415	0	23
5421	551	2415	0	23
5424	552	2415	0	23
5427	552	2415	0	24
5430	552	2415	0	24
5433	552	2415	0	24
5436	551	2415	0	24
5439	551	2415	0	24
5442	551	2415	0	24
5445	552	2415	0	24
5448	551	2415	0	25
5451	551	2415	0	24
5454	552	2415	0	24
5457	551	2415	0	24
5460	552	2415	0	24
5463	551	2415	0	24
5466	552	2415	0	24
5469	552	2415	0	24
5472	552	2415	0	24
5475	551	2415	0	24
5478	551	2415	0	24
5481	551	2415	0	24
5484	551	2415	0	23
5487	551	2415	0	23
5490	551	2415	0	23
5493	551	2415	0	23
5496	551	2415	0	22
5499	551	2415	0	22
5502	551	2415	0	22
5505	551	2415	0	23
5508	551	2415	0	23
5511	551	2415	0	23
5514	551	2415	0	22
5517	551	2415	0	23
5520	551	2415	0	23
5523	551	2415	0	22
5526	551	2415	0	23
5529	551	2415	0	22
5532	551	2415	0	23
5535	551	2415	0	23
5538	551	2415	0	23
5541	551	2415	0	23
5544	551	2415	0	22
5547	551	2415	0	22
5550	551	2415	0	22
5553	551	2415	0	22
5556	551	2415	0	23
5559	551	2415	0	22
5562	551	2415	0	23
5565	551	2415	0	22
5568	551	2415	0	22
5571	551	2415	0	23
5574	551	2415	0	23
5577	551	2415	0	22
5580	551	2415	0	23
5583	551	2415	0	23
5586	551	2415	0	22
5589	551	2415	0	23
5592	551	2415	0	22
5595	551	2415	0	23
5598	551	2415	0	23
5601	551	2415	0	23
5604	551	2415	0	22
5607	551	2415	0	23
5610	551	2415	0	23
5613	551	2415	0	22
5616	552	2415	0	23
5619	551	2415	0	22
5622	552	2415	0	201
5625	551	2415	0	20
5628	550	2415	0	18
5631	551	2415	0	23
5634	553	2415	0	200
5637	552	2415	0	200
5640	551	2416	0	19
5643	551	2416	0	18
5646	552	2416	0	199
5649	553	2417	0	195
5652	549	2418	0	14
5655	549	2419	0	13
5658	549	2419	0	14
5661	552	2418	0	196
5664	548	2419	0	15
5667	548	2418	0	13
5670	552	2417	0	197
5673	548	2418	0	13
5676	548	2418	0	13
5679	548	2418	0	14
5682	548	2418	0	13
5685	548	2418	0	13
5688	548	2418	0	14
5691	548	2418	0	15
5694	548	2418	0	14
5697	548	2418	0	14
5700	548	2418	0	14
5703	548	2417	0	14
5706	549	2417	0	15
5709	549	2417	0	15
5712	549	2417	0	15
5715	548	2418	0	15
5718	548	2418	0	14
5721	548	2418	0	12
5724	548	2418	0	12
5727	548	2418	0	12
5730	548	2418	0	13
5733	548	2418	0	13
5736	548	2418	0	14
5739	548	2418	0	14
5742	548	2418	0	14
5745	548	2418	0	14
5748	548	2417	0	14
5751	548	2417	0	14
5754	548	2417	0	14
5757	548	2417	0	14
5760	548	2418	0	15
5763	548	2418	0	12
5766	548	2419	0	13
5769	549	2419	0	13
5772	548	2420	0	11
5775	548	2420	0	11
5778	548	2419	0	11
5781	549	2419	0	13
5784	549	2419	0	14
5787	548	2419	0	14
5790	548	2419	0	10
5793	548	2420	0	10
5796	549	2420	0	11
5799	549	2420	0	11
5802	548	2420	0	12
5805	549	2420	0	12
5808	549	2419	0	13
5811	549	2419	0	13
5814	549	2419	0	12
5817	549	2419	0	13
5820	549	2419	0	13
5823	548	2419	0	13
5826	548	2419	0	14
5829	548	2419	0	13
5832	548	2419	0	14
5835	548	2419	0	14
5838	548	2418	0	15
5841	548	2418	0	15
5844	548	2419	0	15
5847	548	2419	0	15
5850	548	2418	0	15
5853	548	2418	0	15
5856	548	2418	0	14
5859	548	2418	0	15
5862	548	2418	0	15
5865	548	2418	0	15
5868	548	2418	0	15
5871	548	2418	0	15
5874	548	2418	0	15
5877	548	2418	0	15
5880	548	2418	0	15
5883	548	2418	0	15
5886	548	2418	0	15
5889	548	2418	0	15
5892	548	2418	0	16
5895	548	2418	0	16
5898	549	2418	0	16
5901	549	2418	0	17
5904	548	2418	0	17
5907	548	2418	0	16
5910	548	2418	0	16
5913	548	2418	0	16
5916	548	2418	0	17
5919	548	2418	0	16
5922	548	2418	0	16
5925	548	2418	0	16
5928	548	2418	0	16
5931	548	2418	0	16
5934	548	2418	0	16
5937	548	2418	0	16
5940	548	2418	0	16
5943	548	2418	0	16
5946	548	2418	0	16
5949	548	2418	0	16
5952	548	2418	0	16
5955	548	2418	0	16
5958	548	2418	0	16
5961	548	2418	0	16
5964	548	2418	0	15
5967	549	2418	0	16
5970	549	2418	0	16
5973	548	2418	0	16
5976	548	2418	0	16
5979	548	2418	0	16
5982	549	2418	0	16
5985	549	2418	0	16
5988	549	2418	0	16
5991	549	2418	0	16
5994	549	2418	0	16
5997	549	2418	0	16
[truncated: 994 more rows]
