# Supplementary material for: Markerless tracking of an entire honey bee colony
Source: Nat Commun. 2021 Mar 19;12:1733. doi: 10.1038/s41467-021-21769-1 (PMC7979864; doi:10.1038/s41467-021-21769-1)
Supplement: Supplementary file 4 — Description of Additional Supplementary Files [file 41467_2021_21769_MOESM4_ESM.zip › raw_source/fig_5_sup_fig_21_22/S1_trajectories/000669.txt]

309	2134	1277	0	107
312	2123	1281	0	53
315	2126	1279	0	47
318	2127	1279	0	51
321	2130	1282	0	58
324	2128	1283	0	53
327	2128	1285	0	57
333	2132	1286	0	42
336	2129	1285	0	54
339	2128	1283	0	46
342	2128	1282	0	53
345	2129	1281	0	43
348	2127	1282	0	42
351	2128	1285	0	40
354	2130	1291	0	37
357	2126	1296	0	28
360	2124	1299	0	18
363	2120	1299	0	11
366	2118	1300	0	21
369	2115	1302	0	32
372	2114	1307	0	30
375	2114	1312	0	22
378	2114	1313	0	14
381	2114	1312	0	8
384	2112	1315	0	18
387	2113	1316	0	19
390	2111	1319	0	27
393	2107	1321	0	28
396	2106	1321	0	31
399	2105	1320	0	35
402	2104	1318	0	35
405	2104	1320	0	39
408	2101	1322	0	41
411	2100	1323	0	40
414	2102	1324	0	40
417	2098	1327	0	40
420	2100	1330	0	44
423	2097	1331	0	46
426	2097	1332	0	43
429	2097	1333	0	40
432	2098	1338	0	48
435	2100	1339	0	46
438	2099	1339	0	48
441	2104	1335	0	43
444	2107	1331	0	35
447	2110	1330	0	45
450	2113	1331	0	48
453	2117	1331	0	53
456	2119	1329	0	53
459	2121	1329	0	59
462	2121	1330	0	56
465	2120	1329	0	54
468	2119	1330	0	48
471	2118	1331	0	41
474	2116	1333	0	42
477	2114	1335	0	41
480	2111	1337	0	38
486	2108	1342	0	40
489	2109	1343	0	45
492	2107	1344	0	39
495	2107	1343	0	33
498	2111	1338	0	29
501	2113	1336	0	35
504	2116	1335	0	41
507	2116	1338	0	53
510	2115	1340	0	53
513	2115	1341	0	59
516	2114	1341	0	53
519	2114	1343	0	55
522	2118	1338	0	57
525	2119	1337	0	55
528	2120	1338	0	57
531	2121	1338	0	60
534	2121	1339	0	66
537	2121	1341	0	66
540	2120	1342	0	62
543	2118	1343	0	54
546	2116	1347	0	46
549	2117	1350	0	44
552	2115	1353	0	47
555	2117	1354	0	46
558	2116	1356	0	45
561	2115	1358	0	43
564	2116	1357	0	50
567	2124	1350	0	58
570	2129	1346	0	64
573	2130	1345	0	72
576	2135	1342	0	80
579	2136	1344	0	80
582	2143	1349	0	88
585	2148	1350	0	91
588	2158	1354	0	95
591	2162	1360	0	92
594	2162	1359	0	77
597	2159	1359	0	71
600	2159	1359	0	66
603	2164	1359	0	68
606	2163	1362	0	70
609	2163	1362	0	62
612	2165	1364	0	68
615	2169	1371	0	66
618	2169	1370	0	50
621	2162	1371	0	42
624	2164	1376	0	32
627	2167	1378	0	43
630	2167	1378	0	41
633	2166	1381	0	25
636	2162	1383	0	29
639	2164	1388	0	23
642	2168	1386	0	24
645	2167	1387	0	27
648	2170	1381	0	2
651	2172	1375	0	353
654	2170	1372	0	340
657	2162	1372	0	346
660	2159	1366	0	349
663	2148	1371	0	350
666	2146	1366	0	0
669	2143	1364	0	359
672	2145	1365	0	355
675	2146	1365	0	1
678	2142	1362	0	6
681	2145	1359	0	0
684	2143	1359	0	355
687	2143	1361	0	4
690	2143	1364	0	11
693	2143	1366	0	11
696	2144	1365	0	3
699	2144	1365	0	1
702	2145	1364	0	0
705	2146	1365	0	6
708	2147	1366	0	11
711	2146	1367	0	10
714	2145	1366	0	6
717	2141	1367	0	6
720	2141	1367	0	4
723	2142	1367	0	8
726	2143	1366	0	12
729	2144	1367	0	12
732	2143	1366	0	9
735	2144	1364	0	4
738	2152	1360	0	355
741	2160	1358	0	359
744	2159	1361	0	349
747	2157	1359	0	350
750	2157	1361	0	0
753	2151	1362	0	1
756	2146	1362	0	356
759	2143	1363	0	358
762	2142	1364	0	359
765	2147	1365	0	0
768	2146	1368	0	6
771	2145	1369	0	9
774	2144	1366	0	4
777	2141	1364	0	359
780	2140	1362	0	356
783	2140	1362	0	357
786	2142	1362	0	1
789	2143	1362	0	6
792	2145	1363	0	10
795	2147	1365	0	18
798	2145	1366	0	17
801	2144	1365	0	15
804	2144	1365	0	17
807	2144	1366	0	15
810	2143	1370	0	17
813	2141	1372	0	15
816	2136	1373	0	13
819	2134	1373	0	12
822	2134	1370	0	7
825	2132	1369	0	5
828	2134	1372	0	3
831	2134	1375	0	3
834	2132	1374	0	357
837	2131	1375	0	1
840	2128	1375	0	0
843	2126	1377	0	357
846	2126	1378	0	359
849	2126	1378	0	358
852	2128	1379	0	3
855	2126	1380	0	4
858	2123	1380	0	357
861	2124	1380	0	354
864	2125	1381	0	359
867	2128	1384	0	4
870	2133	1386	0	355
873	2138	1383	0	346
876	2145	1381	0	348
879	2153	1376	0	346
882	2152	1382	0	347
885	2164	1376	0	324
888	2170	1379	0	333
891	2174	1384	0	352
894	2177	1387	0	353
897	2177	1387	0	349
900	2177	1380	0	349
903	2176	1380	0	350
906	2173	1375	0	343
909	2174	1376	0	344
912	2174	1379	0	353
915	2170	1378	0	350
918	2166	1374	0	349
921	2161	1372	0	343
924	2160	1368	0	343
927	2159	1368	0	343
930	2160	1370	0	340
933	2162	1370	0	336
936	2161	1368	0	334
939	2161	1367	0	337
942	2159	1369	0	338
945	2157	1374	0	340
948	2156	1376	0	343
951	2155	1376	0	340
954	2158	1375	0	345
957	2158	1376	0	350
960	2157	1375	0	346
963	2159	1373	0	343
966	2158	1374	0	348
969	2156	1375	0	348
972	2154	1371	0	342
975	2154	1368	0	341
978	2152	1367	0	343
981	2153	1370	0	343
984	2152	1371	0	345
987	2154	1373	0	346
990	2154	1375	0	341
993	2157	1377	0	346
996	2159	1375	0	340
999	2159	1375	0	342
1002	2159	1376	0	343
1005	2158	1377	0	349
1008	2157	1377	0	350
1011	2157	1378	0	349
1014	2158	1376	0	347
1017	2158	1373	0	346
1020	2157	1372	0	344
1023	2157	1370	0	339
1026	2158	1371	0	345
1029	2158	1372	0	348
1032	2158	1372	0	346
1035	2158	1372	0	345
1038	2158	1373	0	343
1041	2160	1373	0	341
1044	2161	1375	0	344
1047	2162	1378	0	347
1050	2163	1378	0	343
1053	2165	1378	0	339
1056	2167	1377	0	334
1059	2166	1377	0	334
1062	2162	1376	0	334
1065	2158	1375	0	338
1068	2156	1374	0	344
1071	2153	1375	0	350
1074	2152	1375	0	350
1077	2153	1378	0	353
1080	2154	1381	0	355
1083	2156	1383	0	349
1086	2158	1384	0	347
1089	2159	1385	0	349
1092	2158	1386	0	348
1095	2157	1386	0	351
1098	2156	1383	0	344
1101	2154	1382	0	347
1104	2148	1380	0	350
1107	2149	1380	0	349
1110	2148	1379	0	341
1113	2147	1377	0	335
1116	2148	1377	0	336
1119	2149	1376	0	333
1122	2150	1376	0	332
1125	2155	1379	0	335
1128	2154	1381	0	338
1131	2159	1382	0	333
1134	2159	1383	0	332
1137	2160	1384	0	331
1140	2161	1388	0	332
1143	2161	1387	0	329
1146	2160	1385	0	328
1149	2158	1382	0	326
1152	2155	1378	0	324
1155	2155	1375	0	321
1158	2156	1377	0	327
1161	2153	1378	0	327
1164	2151	1378	0	327
1167	2147	1377	0	331
1170	2146	1378	0	334
1173	2148	1380	0	332
1176	2148	1381	0	333
1179	2147	1382	0	334
1182	2144	1380	0	336
1185	2142	1380	0	340
1188	2140	1381	0	344
1191	2138	1382	0	347
1194	2134	1381	0	344
1197	2132	1382	0	338
1200	2131	1382	0	334
1203	2131	1381	0	328
1206	2131	1380	0	326
1209	2132	1379	0	326
1212	2134	1380	0	326
1215	2133	1382	0	328
1218	2134	1383	0	331
1221	2135	1383	0	334
1224	2134	1383	0	332
1227	2134	1383	0	331
1230	2133	1383	0	329
1233	2133	1383	0	327
1236	2133	1383	0	329
1239	2132	1383	0	329
1242	2131	1383	0	330
1245	2131	1384	0	330
1248	2131	1385	0	329
1251	2131	1387	0	327
1254	2131	1387	0	327
1257	2131	1387	0	331
1260	2133	1388	0	331
1263	2133	1388	0	333
1266	2136	1387	0	329
1269	2137	1387	0	331
1272	2136	1386	0	330
1275	2136	1381	0	334
1278	2132	1379	0	331
1281	2133	1379	0	329
1284	2134	1379	0	331
1287	2134	1381	0	332
1290	2134	1382	0	333
1293	2134	1383	0	331
1296	2135	1383	0	328
1299	2138	1383	0	323
1302	2139	1384	0	336
1305	2143	1382	0	328
1308	2139	1381	0	329
1311	2138	1376	0	332
1314	2136	1375	0	334
1317	2135	1374	0	338
1320	2135	1374	0	336
1323	2138	1376	0	336
1326	2139	1378	0	333
1329	2137	1377	0	332
1332	2137	1377	0	335
1335	2137	1378	0	337
1338	2138	1378	0	334
1341	2138	1377	0	336
1344	2137	1376	0	335
1347	2139	1376	0	333
1350	2139	1377	0	334
1353	2140	1377	0	332
1356	2141	1377	0	330
1359	2141	1376	0	333
1362	2139	1375	0	331
1365	2137	1374	0	332
1368	2136	1372	0	328
1371	2136	1373	0	329
1374	2135	1373	0	332
1377	2136	1373	0	330
1380	2137	1373	0	332
1383	2136	1372	0	332
1386	2136	1372	0	331
1389	2135	1371	0	328
1392	2134	1370	0	329
1395	2135	1371	0	329
1398	2136	1372	0	332
1401	2136	1373	0	332
1404	2139	1374	0	335
1407	2139	1374	0	334
1410	2139	1375	0	338
1413	2138	1375	0	342
1416	2141	1376	0	339
1419	2139	1374	0	334
1422	2141	1373	0	336
1425	2142	1373	0	336
1428	2143	1374	0	338
1431	2142	1374	0	336
1434	2141	1375	0	335
1437	2138	1374	0	335
1440	2136	1375	0	336
1443	2136	1375	0	338
1446	2137	1375	0	342
1449	2136	1376	0	339
1452	2136	1376	0	338
1455	2134	1375	0	336
1458	2136	1373	0	337
1461	2138	1373	0	335
1464	2142	1374	0	330
1467	2142	1377	0	322
1470	2143	1377	0	325
1473	2140	1377	0	319
1476	2133	1372	0	322
1485	2142	1370	0	337
1488	2135	1370	0	341
1491	2137	1373	0	339
1497	2135	1371	0	318
1500	2140	1375	0	316
1503	2141	1374	0	333
1506	2142	1370	0	319
1509	2147	1376	0	331
1512	2148	1378	0	317
1515	2144	1380	0	305
1518	2147	1380	0	294
1521	2147	1381	0	290
1524	2146	1385	0	286
1527	2145	1380	0	285
1530	2151	1378	0	291
1533	2147	1381	0	295
1536	2146	1377	0	289
1539	2146	1375	0	293
1542	2146	1375	0	295
1545	2148	1376	0	297
1548	2147	1373	0	301
1551	2143	1372	0	303
1554	2144	1368	0	291
1557	2147	1365	0	310
1560	2150	1364	0	310
1563	2151	1361	0	308
1566	2149	1356	0	310
1569	2146	1357	0	313
1572	2149	1359	0	314
1575	2147	1359	0	307
1578	2148	1362	0	313
1581	2150	1364	0	312
1584	2150	1365	0	306
1587	2150	1365	0	314
1590	2149	1366	0	311
1593	2149	1369	0	311
1596	2154	1370	0	308
1599	2154	1373	0	309
1602	2153	1372	0	310
1605	2153	1372	0	315
1608	2154	1370	0	312
1611	2154	1366	0	316
1614	2152	1362	0	315
1617	2149	1363	0	316
1620	2152	1364	0	314
1623	2152	1362	0	309
1626	2153	1360	0	308
1629	2152	1356	0	310
1632	2155	1351	0	311
1635	2154	1351	0	315
1638	2152	1352	0	320
1641	2151	1354	0	324
1644	2150	1357	0	317
1647	2154	1355	0	306
1650	2155	1357	0	315
1653	2154	1359	0	323
1656	2153	1355	0	322
1659	2150	1355	0	329
1662	2152	1353	0	330
1665	2154	1352	0	324
1668	2154	1353	0	329
1671	2154	1356	0	336
1674	2155	1355	0	336
1677	2155	1355	0	334
1680	2155	1353	0	333
1683	2158	1353	0	331
1686	2159	1355	0	338
1689	2160	1358	0	349
1692	2158	1361	0	354
1695	2159	1362	0	349
1698	2154	1357	0	331
1701	2152	1353	0	330
1704	2152	1349	0	324
1707	2153	1344	0	320
1710	2154	1340	0	325
1713	2155	1336	0	322
1716	2154	1337	0	323
1719	2156	1340	0	323
1722	2157	1340	0	323
1725	2153	1341	0	326
1728	2154	1347	0	334
1731	2156	1352	0	348
1734	2156	1360	0	343
1737	2157	1362	0	355
1740	2153	1366	0	352
1743	2151	1366	0	346
1746	2148	1366	0	338
1749	2146	1364	0	333
1752	2145	1363	0	332
1755	2146	1361	0	335
1758	2146	1362	0	336
1761	2147	1363	0	328
1764	2148	1362	0	326
1767	2148	1359	0	325
1770	2145	1355	0	312
1773	2148	1354	0	319
1776	2157	1355	0	314
1779	2159	1353	0	312
1782	2159	1347	0	319
1785	2159	1348	0	326
1788	2163	1346	0	337
1791	2165	1350	0	340
1794	2166	1346	0	321
1797	2168	1350	0	327
1800	2168	1348	0	328
1803	2165	1353	0	300
1815	2168	1367	0	9
1833	2173	1356	0	308
1836	2169	1355	0	324
1842	2166	1363	0	329
1845	2153	1360	0	153
1857	2135	1368	0	165
1890	2167	1374	0	315
1893	2168	1373	0	309
1896	2167	1373	0	310
1899	2165	1371	0	293
1902	2164	1367	0	278
1905	2164	1363	0	283
1908	2174	1363	0	284
1911	2176	1364	0	275
1914	2178	1365	0	279
1917	2181	1362	0	272
1920	2184	1360	0	276
1923	2184	1358	0	278
1926	2183	1349	0	277
1929	2183	1345	0	280
1932	2183	1342	0	280
1935	2184	1344	0	285
1938	2191	1346	0	300
1941	2195	1346	0	309
1944	2187	1345	0	321
1947	2183	1347	0	321
1950	2178	1347	0	316
1953	2176	1347	0	316
1956	2180	1349	0	315
1959	2180	1347	0	312
1962	2180	1346	0	312
1965	2182	1346	0	322
1968	2183	1349	0	316
1971	2183	1349	0	315
1974	2182	1348	0	318
1977	2183	1347	0	318
1980	2182	1346	0	317
1983	2182	1346	0	317
1986	2183	1345	0	316
1989	2185	1345	0	322
1992	2190	1345	0	326
1995	2194	1345	0	335
1998	2194	1346	0	327
2001	2197	1346	0	322
2004	2201	1348	0	341
2007	2200	1349	0	303
2010	2201	1348	0	305
2013	2199	1353	0	291
2016	2198	1354	0	309
2019	2196	1354	0	322
2022	2194	1355	0	334
2025	2192	1358	0	346
2028	2185	1360	0	324
2031	2182	1361	0	317
2034	2180	1360	0	345
2037	2183	1363	0	322
2040	2182	1363	0	316
2043	2178	1357	0	331
2046	2176	1356	0	326
2049	2176	1355	0	321
2052	2174	1352	0	313
2055	2168	1347	0	297
2058	2165	1346	0	289
2061	2169	1341	0	285
2064	2173	1341	0	285
2067	2176	1338	0	283
2070	2173	1336	0	277
2073	2173	1338	0	280
2076	2175	1337	0	279
2079	2172	1336	0	281
2082	2168	1335	0	287
2085	2164	1334	0	288
2088	2162	1329	0	285
2091	2159	1326	0	280
2094	2155	1321	0	280
2097	2156	1315	0	274
2100	2156	1314	0	276
2103	2156	1312	0	280
2106	2155	1309	0	280
2109	2152	1307	0	284
2112	2151	1308	0	279
2115	2149	1310	0	285
2118	2148	1311	0	288
2121	2149	1312	0	285
2124	2150	1314	0	277
2127	2151	1312	0	274
2130	2151	1314	0	278
2133	2145	1309	0	283
2136	2142	1305	0	283
2139	2142	1299	0	275
2142	2146	1297	0	275
2145	2147	1297	0	280
2148	2147	1298	0	284
2151	2145	1301	0	278
2154	2144	1302	0	281
2157	2143	1300	0	278
2160	2143	1299	0	282
2163	2145	1299	0	283
2166	2147	1298	0	282
2169	2149	1298	0	284
2172	2148	1300	0	289
2175	2146	1299	0	288
2178	2146	1301	0	284
2181	2147	1301	0	284
2184	2151	1301	0	279
2187	2157	1310	0	274
2190	2156	1318	0	277
2193	2153	1318	0	272
2196	2154	1325	0	281
2199	2154	1329	0	284
2202	2153	1327	0	283
2205	2153	1323	0	279
2208	2153	1319	0	276
2211	2152	1312	0	278
2214	2153	1299	0	277
2217	2151	1299	0	277
2220	2149	1299	0	275
2223	2145	1298	0	284
2226	2145	1296	0	284
2229	2150	1291	0	285
2232	2149	1289	0	284
2235	2146	1289	0	288
2238	2146	1286	0	289
2241	2146	1282	0	283
2244	2145	1279	0	283
2247	2142	1279	0	287
2250	2141	1273	0	293
2253	2140	1265	0	296
2256	2137	1262	0	293
2259	2134	1255	0	293
2262	2130	1249	0	299
2265	2129	1252	0	309
2268	2133	1252	0	298
2271	2135	1251	0	296
2274	2138	1251	0	299
2277	2143	1255	0	308
2280	2145	1255	0	307
2283	2144	1253	0	307
2286	2143	1250	0	316
2289	2141	1244	0	322
2292	2135	1240	0	321
2295	2132	1241	0	327
2298	2133	1237	0	318
2301	2131	1234	0	324
2304	2129	1231	0	322
2307	2125	1230	0	320
2310	2123	1228	0	316
2313	2123	1227	0	322
2316	2122	1226	0	316
2319	2122	1226	0	319
2322	2120	1226	0	318
2325	2120	1227	0	315
2328	2120	1231	0	321
2331	2121	1232	0	320
2334	2123	1232	0	331
2337	2125	1234	0	326
2340	2128	1236	0	316
2343	2128	1236	0	313
2346	2131	1241	0	330
2349	2134	1244	0	320
2352	2134	1244	0	322
2355	2138	1244	0	321
2358	2140	1245	0	318
2361	2141	1244	0	318
2364	2143	1244	0	307
2367	2145	1245	0	306
2370	2144	1243	0	305
2373	2142	1243	0	308
2376	2133	1245	0	312
2379	2131	1242	0	312
2382	2137	1242	0	317
2385	2141	1244	0	320
2388	2143	1249	0	323
2391	2142	1250	0	319
2394	2142	1250	0	314
2397	2142	1250	0	307
2400	2143	1245	0	301
2403	2139	1238	0	306
2406	2138	1235	0	316
2409	2135	1234	0	319
2412	2130	1229	0	319
2415	2128	1227	0	321
2418	2124	1225	0	324
2421	2125	1226	0	323
2424	2124	1225	0	320
2427	2123	1225	0	320
2430	2122	1226	0	320
2433	2120	1225	0	317
2436	2119	1223	0	310
2439	2120	1223	0	311
2442	2120	1221	0	311
2445	2120	1221	0	312
2448	2119	1221	0	311
2451	2120	1221	0	310
2454	2122	1225	0	318
2457	2124	1226	0	320
2460	2124	1230	0	308
2463	2126	1232	0	310
2466	2127	1235	0	316
2469	2128	1238	0	322
2472	2129	1241	0	328
2475	2130	1240	0	322
2478	2129	1236	0	313
2481	2128	1232	0	318
2484	2127	1231	0	319
2487	2129	1233	0	323
2490	2134	1235	0	331
2493	2132	1235	0	337
2496	2131	1236	0	329
2499	2129	1236	0	330
2502	2128	1234	0	332
2505	2127	1232	0	339
2508	2125	1232	0	338
2511	2122	1228	0	333
2514	2122	1229	0	329
2517	2120	1219	0	323
2520	2117	1221	0	320
2523	2117	1226	0	321
2526	2117	1229	0	336
2529	2115	1230	0	342
2532	2113	1230	0	341
2535	2112	1228	0	341
2538	2110	1227	0	341
2541	2110	1226	0	352
2544	2105	1231	0	1
2547	2102	1235	0	2
2550	2099	1234	0	0
2553	2097	1231	0	356
2556	2098	1229	0	349
2559	2099	1230	0	339
2562	2098	1230	0	338
2565	2097	1231	0	334
2568	2098	1231	0	336
2571	2101	1234	0	349
2574	2101	1235	0	350
2577	2097	1236	0	351
2580	2089	1233	0	354
2583	2092	1235	0	348
2586	2095	1237	0	337
2589	2095	1232	0	333
2592	2095	1230	0	326
2595	2096	1231	0	321
2598	2098	1234	0	319
2601	2099	1233	0	328
2604	2103	1237	0	324
2607	2107	1229	0	324
2610	2110	1235	0	321
2613	2110	1230	0	303
2616	2115	1234	0	290
2619	2116	1232	0	282
2622	2118	1232	0	270
2625	2118	1231	0	267
2628	2117	1230	0	264
2631	2121	1236	0	240
2634	2121	1232	0	238
2637	2122	1230	0	241
2640	2120	1221	0	254
2643	2131	1219	0	253
2646	2133	1219	0	249
2649	2137	1221	0	254
2652	2136	1216	0	251
2655	2138	1217	0	249
2658	2141	1220	0	239
2661	2140	1220	0	248
2664	2139	1220	0	251
2667	2142	1225	0	250
2670	2140	1219	0	244
2673	2142	1214	0	247
2676	2143	1210	0	261
2679	2144	1215	0	265
2682	2140	1217	0	272
2685	2141	1221	0	263
2688	2145	1215	0	260
2691	2141	1206	0	259
2694	2144	1196	0	272
2697	2147	1191	0	267
2700	2149	1189	0	260
2703	2147	1189	0	261
2706	2149	1183	0	263
2709	2152	1176	0	268
2712	2155	1177	0	276
2715	2148	1174	0	270
2718	2148	1173	0	275
2721	2151	1174	0	284
2724	2148	1179	0	286
2727	2148	1177	0	297
2730	2147	1174	0	305
2733	2146	1175	0	305
2736	2144	1177	0	322
2739	2152	1172	0	317
2742	2146	1169	0	318
2745	2144	1168	0	314
2748	2139	1164	0	303
2751	2138	1163	0	314
2754	2135	1159	0	313
2757	2134	1156	0	319
2760	2133	1159	0	320
2763	2133	1161	0	319
2766	2131	1158	0	330
2769	2122	1158	0	317
2772	2120	1156	0	318
2775	2121	1155	0	328
2778	2116	1152	0	323
2781	2113	1150	0	325
2784	2112	1152	0	327
2787	2108	1153	0	337
2790	2105	1159	0	359
2793	2096	1155	0	353
2796	2091	1157	0	352
2799	2089	1159	0	1
2802	2087	1161	0	358
2805	2088	1158	0	359
2808	2089	1160	0	5
2811	2086	1160	0	11
2814	2079	1169	0	24
2817	2079	1170	0	25
2820	2075	1174	0	31
2823	2076	1177	0	38
2826	2081	1176	0	41
2829	2083	1178	0	53
2832	2083	1179	0	56
2835	2082	1177	0	74
2838	2085	1177	0	75
2841	2087	1178	0	75
2844	2087	1183	0	71
2847	2091	1181	0	70
2850	2090	1178	0	71
2853	2091	1177	0	67
2856	2093	1176	0	68
2859	2093	1177	0	71
2862	2094	1181	0	72
2865	2092	1185	0	72
2868	2095	1190	0	81
2871	2095	1197	0	67
2874	2092	1200	0	67
2877	2090	1209	0	75
2880	2093	1213	0	77
2883	2090	1214	0	66
2886	2089	1222	0	59
2889	2090	1222	0	63
2892	2088	1223	0	67
2895	2088	1224	0	70
2898	2090	1224	0	77
2901	2089	1224	0	83
2904	2089	1225	0	86
2907	2090	1234	0	103
2910	2089	1238	0	109
2913	2087	1245	0	103
2916	2085	1250	0	105
2919	2090	1262	0	98
2922	2091	1271	0	93
2925	2093	1275	0	91
2928	2091	1272	0	84
2931	2089	1270	0	84
2934	2089	1267	0	78
2937	2088	1266	0	83
2940	2088	1264	0	80
2943	2089	1263	0	81
2946	2089	1260	0	84
2949	2088	1259	0	78
2952	2087	1261	0	77
2955	2088	1256	0	70
2958	2089	1249	0	80
2961	2092	1250	0	81
2964	2092	1256	0	88
2967	2093	1258	0	88
2970	2093	1258	0	85
2973	2093	1257	0	86
2976	2096	1259	0	86
2979	2097	1263	0	89
2982	2096	1265	0	86
2985	2092	1265	0	79
2988	2090	1265	0	78
2991	2091	1265	0	81
2994	2092	1264	0	79
2997	2092	1262	0	76
3000	2096	1260	0	83
3003	2099	1259	0	87
3006	2103	1260	0	97
3009	2104	1265	0	110
3012	2105	1269	0	103
3015	2104	1273	0	103
3018	2104	1275	0	101
3021	2102	1276	0	97
3024	2101	1276	0	97
3027	2101	1280	0	97
3030	2102	1283	0	92
3033	2102	1287	0	90
3036	2103	1288	0	88
3039	2105	1288	0	85
3042	2106	1289	0	76
3045	2111	1291	0	60
3048	2109	1291	0	60
3051	2117	1305	0	79
3054	2113	1301	0	67
3057	2115	1299	0	67
3060	2116	1300	0	69
3063	2116	1301	0	60
3066	2113	1302	0	55
3069	2117	1301	0	50
3072	2120	1300	0	51
3075	2118	1299	0	54
3078	2112	1295	0	68
3081	2113	1298	0	71
3084	2114	1300	0	71
3087	2119	1304	0	81
3090	2120	1302	0	68
3093	2121	1299	0	53
3096	2126	1299	0	50
3099	2123	1299	0	50
3102	2123	1303	0	56
3105	2126	1304	0	56
3108	2129	1304	0	49
3111	2128	1304	0	51
3114	2130	1311	0	51
3117	2129	1308	0	42
3120	2131	1308	0	43
3123	2133	1303	0	26
3126	2137	1307	0	37
3129	2130	1309	0	35
3132	2124	1315	0	40
3135	2123	1319	0	45
3138	2122	1320	0	52
3141	2122	1320	0	59
3144	2122	1322	0	64
3147	2121	1324	0	69
3150	2125	1323	0	62
3153	2126	1316	0	56
3156	2121	1313	0	40
3159	2117	1317	0	34
3162	2114	1317	0	32
3165	2116	1323	0	34
3168	2116	1324	0	40
3171	2117	1328	0	45
3174	2116	1331	0	50
3177	2117	1333	0	53
3180	2117	1333	0	46
3183	2112	1333	0	40
3186	2108	1333	0	42
3189	2106	1335	0	38
3192	2105	1337	0	39
3195	2102	1340	0	38
3198	2104	1340	0	39
3201	2103	1337	0	37
3204	2102	1338	0	43
3207	2098	1338	0	40
3210	2099	1340	0	31
3213	2099	1340	0	25
3216	2098	1342	0	23
3219	2099	1343	0	18
3222	2101	1343	0	18
3225	2099	1344	0	23
3228	2100	1346	0	21
3231	2099	1345	0	21
3234	2099	1346	0	20
3237	2099	1345	0	22
3240	2099	1345	0	22
3243	2098	1345	0	21
3246	2098	1346	0	20
3249	2097	1347	0	22
3252	2096	1347	0	28
3255	2096	1347	0	31
3258	2094	1347	0	31
3261	2096	1345	0	25
3264	2097	1345	0	22
3267	2096	1345	0	13
3270	2095	1344	0	8
3273	2089	1351	0	6
3276	2083	1353	0	5
3279	2080	1354	0	5
3282	2080	1354	0	3
3285	2078	1355	0	2
3288	2075	1357	0	4
3291	2072	1359	0	9
3294	2070	1358	0	10
3297	2066	1352	0	12
3300	2065	1351	0	8
3303	2064	1351	0	3
3306	2063	1347	0	357
3309	2060	1349	0	357
3312	2052	1348	0	355
3315	2046	1349	0	354
3318	2040	1348	0	357
3321	2039	1347	0	355
3324	2035	1341	0	337
3327	2032	1341	0	329
3330	2034	1345	0	333
3333	2033	1345	0	334
3336	2027	1341	0	330
3339	2020	1338	0	330
3342	2015	1338	0	332
3345	2009	1339	0	336
3348	2006	1339	0	344
3351	2009	1334	0	352
3354	2006	1336	0	356
3357	2003	1339	0	348
3360	1997	1341	0	346
3363	1992	1342	0	346
3366	1984	1344	0	350
3369	1980	1341	0	351
3372	1976	1339	0	349
3375	1972	1336	0	343
3378	1964	1337	0	344
3381	1958	1339	0	342
3384	1950	1341	0	345
3387	1945	1343	0	345
3390	1945	1342	0	342
3393	1942	1343	0	340
3396	1938	1342	0	337
3399	1935	1341	0	341
3402	1931	1342	0	343
3405	1926	1344	0	351
3408	1923	1346	0	354
3411	1921	1342	0	349
3414	1916	1341	0	349
3417	1912	1339	0	346
3420	1905	1339	0	352
3423	1898	1337	0	350
3426	1897	1339	0	354
3429	1893	1336	0	341
3432	1890	1338	0	348
3435	1886	1339	0	352
3438	1879	1338	0	348
3441	1874	1337	0	349
3444	1873	1337	0	350
3447	1875	1337	0	350
3450	1878	1338	0	347
3453	1882	1344	0	350
3456	1884	1347	0	355
3459	1884	1352	0	352
3462	1883	1348	0	351
3465	1880	1345	0	342
3468	1879	1343	0	344
3471	1878	1342	0	344
3474	1878	1342	0	347
3477	1877	1342	0	351
3480	1875	1342	0	353
3483	1871	1341	0	351
3486	1868	1341	0	354
3489	1867	1345	0	354
3492	1868	1346	0	351
3495	1877	1344	0	348
3498	1884	1347	0	349
3501	1891	1344	0	359
3504	1895	1346	0	2
3507	1897	1349	0	358
3510	1899	1350	0	0
3513	1900	1352	0	1
3516	1899	1353	0	3
3519	1898	1355	0	5
3522	1898	1355	0	11
3525	1900	1358	0	17
3528	1899	1360	0	18
3531	1899	1357	0	19
3534	1898	1357	0	15
3537	1896	1358	0	17
3540	1895	1357	0	14
3543	1894	1356	0	11
3546	1895	1355	0	5
3549	1898	1356	0	10
3552	1894	1355	0	10
3555	1895	1355	0	8
3558	1899	1355	0	2
3561	1897	1355	0	16
3564	1901	1359	0	9
3567	1902	1356	0	12
3570	1903	1356	0	16
3573	1903	1355	0	27
3576	1905	1358	0	23
3579	1904	1360	0	17
3582	1899	1361	0	8
3585	1898	1368	0	5
3588	1891	1367	0	0
3591	1882	1368	0	356
3594	1877	1365	0	343
3597	1880	1368	0	338
3600	1877	1366	0	339
3603	1879	1361	0	333
3606	1873	1360	0	331
3609	1868	1357	0	333
3612	1868	1356	0	324
3615	1866	1359	0	332
3618	1864	1363	0	335
3621	1861	1363	0	328
3624	1859	1357	0	328
3627	1859	1358	0	318
3630	1855	1358	0	316
3633	1850	1360	0	326
3636	1844	1360	0	322
3639	1836	1363	0	304
3642	1844	1368	0	297
3645	1850	1365	0	290
3648	1862	1362	0	303
3651	1859	1364	0	302
3654	1857	1361	0	311
3657	1857	1364	0	313
3660	1861	1363	0	306
3663	1869	1362	0	310
3666	1877	1361	0	312
3669	1874	1376	0	312
3672	1874	1382	0	316
3675	1878	1376	0	308
3678	1877	1373	0	301
3681	1880	1370	0	298
3684	1880	1369	0	298
3687	1879	1363	0	298
3690	1878	1360	0	310
3693	1878	1357	0	315
3696	1878	1359	0	312
3699	1880	1361	0	321
3702	1878	1362	0	316
3705	1878	1365	0	321
3708	1871	1368	0	321
3711	1867	1369	0	315
3714	1866	1373	0	313
3717	1867	1376	0	317
3720	1869	1376	0	324
3723	1873	1373	0	325
3726	1876	1373	0	327
3729	1873	1371	0	313
3732	1871	1371	0	314
3735	1867	1371	0	311
3738	1865	1367	0	309
3741	1865	1365	0	311
3744	1868	1365	0	309
3747	1870	1363	0	309
3750	1870	1363	0	311
3753	1867	1363	0	312
3756	1865	1363	0	310
3759	1861	1364	0	308
3762	1862	1365	0	307
3765	1864	1363	0	311
3768	1862	1364	0	308
3771	1859	1361	0	305
3774	1857	1361	0	308
3777	1855	1364	0	315
3780	1853	1368	0	319
3783	1850	1369	0	324
3786	1848	1369	0	331
3789	1846	1372	0	329
3792	1846	1373	0	333
3795	1847	1375	0	335
3798	1846	1386	0	326
3801	1843	1385	0	333
3804	1844	1386	0	337
3807	1842	1387	0	338
3810	1838	1388	0	341
3813	1835	1387	0	335
3816	1832	1388	0	334
3819	1835	1390	0	335
3822	1840	1391	0	333
3825	1840	1392	0	335
3828	1839	1391	0	338
3831	1836	1390	0	341
3834	1834	1392	0	336
3837	1834	1393	0	337
3840	1836	1393	0	335
3843	1838	1395	0	338
3846	1841	1398	0	332
3849	1844	1401	0	332
3852	1845	1409	0	334
3855	1846	1408	0	330
3858	1845	1407	0	334
3861	1843	1410	0	325
3864	1842	1409	0	322
3867	1840	1403	0	317
3870	1837	1401	0	316
3873	1832	1399	0	310
3876	1835	1397	0	327
3879	1832	1399	0	333
3882	1832	1401	0	330
3885	1831	1405	0	326
3888	1830	1407	0	323
3891	1828	1406	0	319
3894	1819	1408	0	322
3897	1813	1409	0	323
3900	1808	1404	0	315
3903	1801	1403	0	303
3906	1795	1403	0	299
3909	1794	1407	0	297
3912	1797	1410	0	295
3915	1797	1413	0	290
3918	1803	1416	0	292
3921	1802	1415	0	291
3924	1801	1416	0	298
3927	1800	1415	0	295
3930	1797	1415	0	291
3933	1797	1417	0	291
3936	1796	1416	0	293
3939	1794	1413	0	293
3942	1793	1416	0	297
3945	1793	1419	0	299
3948	1791	1424	0	288
3951	1791	1425	0	285
3954	1789	1425	0	283
3957	1789	1424	0	284
3960	1788	1426	0	280
3963	1787	1424	0	280
3966	1786	1424	0	279
3969	1785	1422	0	273
3972	1785	1423	0	280
3975	1785	1423	0	279
3978	1784	1424	0	283
3981	1780	1426	0	283
3984	1779	1427	0	287
3987	1777	1428	0	286
3990	1776	1427	0	283
3993	1773	1425	0	287
3996	1770	1421	0	283
3999	1769	1422	0	283
4002	1768	1423	0	284
4005	1768	1423	0	286
4008	1768	1424	0	287
4011	1768	1426	0	287
4014	1768	1427	0	289
4017	1768	1426	0	289
4020	1768	1426	0	287
4023	1769	1426	0	291
4026	1769	1426	0	290
4029	1769	1427	0	289
4032	1766	1424	0	285
4035	1763	1423	0	274
4038	1762	1420	0	268
4041	1761	1415	0	261
4044	1760	1413	0	263
4047	1760	1411	0	262
4050	1760	1411	0	262
4053	1760	1411	0	264
4056	1760	1412	0	261
4059	1759	1413	0	263
4062	1759	1413	0	267
4065	1759	1414	0	266
4068	1758	1414	0	265
4071	1757	1414	0	265
4074	1757	1414	0	264
4077	1758	1413	0	263
4080	1757	1413	0	263
4083	1757	1412	0	263
4086	1755	1411	0	263
4089	1755	1410	0	263
4092	1755	1409	0	260
4095	1756	1407	0	258
4098	1755	1409	0	263
4101	1754	1412	0	266
4104	1753	1413	0	264
4107	1752	1412	0	259
4110	1750	1411	0	260
4113	1751	1413	0	259
4116	1751	1413	0	257
4119	1751	1414	0	256
4122	1751	1414	0	263
4125	1750	1414	0	265
4128	1749	1413	0	265
4131	1748	1413	0	267
4134	1748	1415	0	268
4137	1748	1416	0	269
4140	1747	1417	0	271
4143	1747	1416	0	273
4146	1747	1416	0	273
4149	1745	1415	0	267
4152	1747	1413	0	266
4155	1748	1414	0	260
4158	1748	1413	0	259
4161	1750	1414	0	257
4164	1752	1413	0	255
4167	1751	1412	0	253
4170	1751	1412	0	248
4173	1751	1414	0	247
4176	1754	1414	0	247
4179	1752	1413	0	252
4182	1754	1410	0	251
4185	1753	1408	0	252
4188	1751	1405	0	258
4191	1751	1400	0	259
4194	1749	1399	0	263
4197	1746	1401	0	265
4200	1747	1403	0	264
4203	1746	1404	0	261
4206	1746	1403	0	256
4209	1746	1403	0	254
4212	1749	1404	0	257
4215	1749	1404	0	260
4218	1750	1401	0	261
4221	1749	1398	0	263
4224	1747	1398	0	260
4227	1747	1393	0	257
4230	1747	1392	0	256
4233	1747	1393	0	257
4236	1746	1396	0	254
4239	1746	1398	0	252
4242	1745	1399	0	251
4245	1745	1400	0	254
4248	1745	1401	0	252
4251	1745	1402	0	256
4254	1746	1403	0	257
4257	1744	1402	0	255
4260	1743	1400	0	253
4263	1743	1399	0	255
4266	1744	1399	0	254
4269	1744	1399	0	256
4272	1744	1400	0	254
4275	1744	1401	0	254
4278	1744	1401	0	257
4281	1745	1403	0	265
4284	1746	1403	0	262
4287	1745	1404	0	263
4290	1745	1404	0	262
4293	1746	1405	0	263
4296	1746	1407	0	262
4299	1747	1408	0	267
4302	1747	1410	0	270
4305	1747	1412	0	270
4308	1747	1412	0	275
4311	1747	1413	0	278
4314	1748	1413	0	287
4317	1747	1415	0	292
4320	1746	1415	0	290
4323	1746	1414	0	284
4326	1747	1413	0	283
4329	1748	1414	0	277
4332	1747	1412	0	284
4335	1745	1413	0	281
4338	1744	1413	0	285
4341	1744	1414	0	286
4344	1744	1413	0	294
4347	1743	1416	0	293
4350	1745	1417	0	300
4353	1745	1416	0	311
4356	1747	1416	0	312
4359	1747	1418	0	303
4362	1744	1422	0	290
4365	1744	1427	0	285
4368	1744	1427	0	287
4371	1742	1425	0	279
4374	1741	1423	0	274
4377	1740	1420	0	269
4380	1742	1421	0	262
4383	1740	1421	0	258
4386	1738	1420	0	254
4389	1739	1417	0	261
4392	1741	1414	0	258
4395	1740	1413	0	257
4398	1740	1413	0	264
4401	1738	1413	0	273
4404	1736	1411	0	278
4407	1730	1404	0	274
4410	1730	1392	0	268
4413	1728	1388	0	268
4416	1723	1385	0	275
4419	1722	1387	0	275
4422	1720	1388	0	270
4425	1719	1389	0	272
4428	1717	1388	0	279
4431	1715	1388	0	280
4434	1713	1388	0	283
4437	1712	1389	0	293
4440	1711	1387	0	289
4443	1710	1387	0	287
4446	1714	1385	0	281
4449	1714	1383	0	271
4452	1713	1378	0	260
4455	1707	1376	0	245
4458	1706	1373	0	242
4461	1709	1369	0	241
4464	1708	1368	0	239
4467	1708	1367	0	242
4470	1704	1363	0	242
4473	1705	1358	0	227
4476	1709	1351	0	225
4479	1707	1349	0	219
4482	1703	1345	0	202
4485	1700	1345	0	199
4488	1700	1346	0	197
4494	1696	1347	0	199
4497	1696	1348	0	200
4500	1695	1348	0	190
4503	1694	1348	0	188
4506	1694	1347	0	185
4509	1694	1347	0	185
4512	1693	1349	0	179
4515	1692	1348	0	179
4518	1691	1345	0	169
4521	1697	1343	0	140
4524	1699	1344	0	121
4527	1699	1347	0	122
4530	1700	1350	0	117
4533	1699	1353	0	123
4536	1699	1355	0	129
4539	1701	1356	0	123
4542	1697	1353	0	126
4545	1696	1352	0	119
4548	1694	1352	0	114
4551	1694	1351	0	111
4554	1692	1349	0	116
4557	1691	1348	0	118
4560	1693	1346	0	119
4563	1695	1346	0	117
4566	1694	1347	0	117
4569	1693	1346	0	118
4572	1691	1347	0	107
4575	1690	1349	0	102
4578	1689	1351	0	97
4581	1689	1354	0	88
4584	1690	1354	0	85
4587	1689	1355	0	84
4590	1690	1355	0	84
4593	1690	1357	0	83
4596	1690	1358	0	80
4599	1687	1358	0	85
4602	1686	1360	0	82
4605	1686	1360	0	85
4608	1684	1361	0	83
4611	1683	1363	0	84
4614	1683	1362	0	87
4617	1683	1362	0	88
4620	1682	1360	0	90
4623	1680	1358	0	88
4626	1680	1354	0	98
4629	1680	1353	0	105
4632	1681	1353	0	101
4635	1681	1354	0	99
4638	1680	1355	0	91
4641	1683	1360	0	94
4644	1684	1363	0	93
4647	1683	1365	0	100
4650	1682	1366	0	101
4653	1682	1367	0	107
4656	1681	1366	0	109
4659	1680	1365	0	112
4662	1679	1362	0	113
4665	1680	1362	0	110
4668	1683	1358	0	110
4671	1684	1358	0	114
4674	1680	1355	0	119
4677	1680	1354	0	118
4680	1679	1355	0	122
4683	1677	1356	0	132
4686	1677	1357	0	127
4689	1676	1355	0	135
4692	1676	1356	0	139
4695	1675	1356	0	141
4698	1679	1357	0	139
4701	1681	1359	0	138
4704	1683	1361	0	137
4707	1684	1363	0	137
4710	1683	1365	0	133
4713	1687	1372	0	136
4716	1690	1373	0	137
4719	1689	1374	0	139
4722	1686	1373	0	141
4725	1684	1376	0	137
4728	1685	1378	0	135
4731	1686	1378	0	140
4734	1684	1379	0	142
4737	1683	1376	0	137
4740	1680	1376	0	141
4743	1679	1375	0	147
4746	1677	1373	0	151
4749	1677	1372	0	160
4752	1679	1372	0	156
4755	1682	1372	0	155
4758	1682	1373	0	150
4761	1681	1376	0	154
4764	1684	1379	0	152
4767	1686	1383	0	162
4770	1689	1385	0	164
4773	1690	1386	0	164
4776	1690	1386	0	168
4779	1691	1387	0	171
4782	1691	1388	0	168
4785	1693	1389	0	171
4788	1696	1390	0	177
4791	1701	1390	0	173
4794	1707	1390	0	177
4797	1713	1392	0	173
4800	1718	1392	0	176
4803	1726	1396	0	175
4806	1730	1397	0	176
4809	1731	1395	0	176
4812	1734	1391	0	182
4815	1739	1393	0	184
4818	1740	1392	0	187
4821	1743	1390	0	187
4824	1747	1390	0	189
4827	1751	1390	0	189
4830	1752	1390	0	188
4833	1756	1392	0	190
4836	1757	1393	0	192
4839	1756	1392	0	193
4842	1758	1391	0	194
4845	1758	1391	0	192
4848	1760	1391	0	194
4851	1762	1389	0	197
4854	1765	1390	0	200
4857	1766	1388	0	201
4860	1763	1390	0	202
4863	1762	1393	0	211
4866	1760	1393	0	204
4869	1756	1393	0	205
4872	1755	1393	0	207
4875	1755	1392	0	207
4878	1756	1393	0	212
4881	1759	1391	0	204
4884	1766	1392	0	195
4887	1774	1392	0	206
4890	1779	1390	0	209
4893	1781	1389	0	193
4896	1790	1384	0	199
4899	1794	1383	0	210
4902	1797	1386	0	217
4905	1799	1387	0	224
4908	1806	1392	0	228
4911	1815	1393	0	243
4914	1822	1401	0	256
4917	1818	1400	0	248
4920	1816	1397	0	256
4923	1814	1396	0	259
4926	1812	1394	0	271
4929	1810	1392	0	276
4932	1810	1389	0	272
4935	1806	1390	0	271
4938	1803	1391	0	267
4941	1806	1389	0	266
4944	1808	1384	0	261
4947	1804	1379	0	256
4950	1805	1377	0	253
4953	1808	1379	0	246
4956	1814	1380	0	248
4959	1816	1378	0	246
4962	1819	1373	0	239
4965	1819	1372	0	247
4968	1818	1368	0	248
4971	1820	1366	0	250
4974	1823	1364	0	248
4977	1823	1363	0	249
4980	1824	1360	0	254
4983	1827	1361	0	258
4986	1830	1360	0	258
4989	1833	1355	0	257
4992	1832	1350	0	259
4995	1833	1347	0	254
4998	1834	1340	0	249
5001	1837	1340	0	246
5004	1837	1340	0	239
5007	1839	1338	0	250
5010	1838	1336	0	251
5013	1844	1336	0	250
5016	1842	1331	0	254
5019	1840	1327	0	250
5022	1845	1328	0	251
5025	1845	1323	0	255
5028	1851	1321	0	255
5031	1851	1318	0	261
5034	1854	1319	0	259
5037	1851	1320	0	258
5040	1852	1321	0	250
5043	1853	1319	0	259
5046	1853	1319	0	256
5049	1853	1320	0	266
5052	1853	1320	0	260
5055	1854	1319	0	255
5058	1854	1316	0	272
5061	1860	1308	0	272
5064	1862	1299	0	273
5067	1862	1299	0	285
5070	1863	1295	0	289
5073	1862	1292	0	285
5076	1860	1290	0	292
5079	1859	1289	0	294
5082	1858	1287	0	296
5085	1858	1288	0	301
5088	1857	1279	0	304
5091	1859	1269	0	311
5094	1857	1270	0	309
5097	1858	1270	0	317
5100	1851	1266	0	336
5103	1850	1255	0	355
5106	1850	1258	0	3
5109	1851	1257	0	14
5112	1858	1264	0	28
5115	1856	1265	0	36
5118	1852	1260	0	32
5121	1855	1260	0	48
5124	1855	1260	0	55
5127	1856	1261	0	61
5130	1855	1262	0	59
5133	1855	1262	0	61
5136	1850	1262	0	66
5139	1848	1265	0	64
5142	1844	1266	0	72
5145	1839	1267	0	77
5148	1840	1269	0	82
5151	1839	1271	0	77
5154	1837	1272	0	75
5157	1838	1273	0	78
5160	1836	1275	0	77
5163	1839	1277	0	82
5166	1839	1277	0	85
5169	1839	1278	0	90
5172	1836	1284	0	96
5175	1840	1285	0	101
5178	1838	1289	0	110
5181	1840	1290	0	116
5184	1841	1292	0	117
5187	1839	1292	0	116
5190	1839	1294	0	103
5193	1842	1299	0	101
5196	1843	1301	0	94
5199	1842	1302	0	94
5202	1842	1304	0	95
5205	1842	1306	0	93
5208	1842	1308	0	92
5211	1843	1311	0	92
5214	1847	1316	0	94
5217	1849	1318	0	87
5220	1849	1326	0	91
5223	1850	1327	0	93
5226	1851	1328	0	93
5229	1852	1328	0	96
5232	1852	1329	0	94
5235	1853	1337	0	101
5238	1855	1337	0	93
5241	1855	1336	0	80
5244	1856	1335	0	81
5247	1855	1336	0	79
5250	1854	1336	0	79
5253	1852	1338	0	70
5256	1847	1339	0	65
5259	1846	1342	0	72
5262	1846	1341	0	74
5265	1846	1336	0	74
5268	1848	1334	0	81
5271	1847	1337	0	87
5274	1850	1340	0	91
5277	1848	1339	0	100
5280	1846	1340	0	111
5283	1849	1340	0	114
5286	1851	1339	0	108
5289	1851	1341	0	108
5292	1849	1345	0	115
5295	1847	1346	0	123
5298	1848	1346	0	113
5301	1844	1349	0	114
5304	1844	1352	0	110
5307	1841	1353	0	105
5310	1844	1350	0	94
5313	1841	1350	0	97
5316	1837	1353	0	93
5319	1836	1358	0	88
5322	1834	1363	0	87
5325	1837	1374	0	82
5328	1839	1375	0	77
5331	1838	1376	0	83
5334	1835	1378	0	80
5337	1835	1381	0	77
5340	1833	1383	0	85
5343	1831	1381	0	89
5346	1832	1387	0	88
5349	1831	1390	0	86
5352	1830	1394	0	85
5355	1828	1395	0	83
5358	1828	1398	0	86
5361	1829	1407	0	90
5364	1827	1409	0	89
5367	1829	1415	0	82
5370	1828	1417	0	82
5373	1827	1422	0	82
5376	1831	1425	0	81
5379	1835	1424	0	78
5382	1834	1424	0	83
5385	1833	1424	0	77
5388	1837	1421	0	75
5391	1837	1419	0	75
5394	1837	1420	0	73
5397	1831	1424	0	70
5400	1830	1425	0	68
5403	1833	1421	0	66
5406	1831	1416	0	65
5409	1836	1412	0	61
5412	1836	1409	0	59
5415	1838	1406	0	59
5418	1842	1409	0	61
5421	1842	1405	0	66
5424	1851	1405	0	62
5427	1851	1401	0	64
5430	1852	1394	0	67
5433	1852	1394	0	73
5436	1853	1398	0	63
5439	1854	1395	0	62
5442	1851	1385	0	42
5445	1849	1379	0	48
5448	1851	1380	0	47
5451	1856	1377	0	55
5454	1855	1376	0	50
5457	1853	1372	0	42
5460	1855	1371	0	44
5463	1854	1371	0	45
5466	1851	1370	0	48
5469	1852	1365	0	49
5472	1854	1364	0	49
5475	1858	1363	0	47
5478	1857	1359	0	56
5481	1860	1352	0	70
5484	1870	1350	0	66
5487	1870	1348	0	72
5490	1875	1346	0	60
5493	1875	1345	0	64
5496	1871	1343	0	49
5499	1876	1338	0	45
5502	1871	1340	0	60
5505	1875	1343	0	63
5508	1880	1338	0	58
5511	1879	1332	0	58
5514	1882	1333	0	56
5517	1883	1327	0	67
5520	1889	1333	0	64
5523	1894	1331	0	75
5526	1890	1319	0	77
5529	1888	1319	0	84
5532	1894	1311	0	109
5535	1895	1314	0	114
5538	1898	1306	0	118
5541	1896	1305	0	112
5544	1899	1303	0	105
5547	1899	1301	0	106
5550	1898	1304	0	103
5553	1903	1307	0	105
5556	1902	1308	0	114
5559	1900	1301	0	100
5562	1898	1299	0	113
5565	1900	1292	0	114
5568	1910	1285	0	107
5571	1909	1284	0	109
5574	1903	1285	0	95
5577	1899	1286	0	92
5580	1900	1287	0	100
5583	1900	1292	0	90
5586	1900	1291	0	90
5589	1898	1293	0	93
5592	1900	1296	0	87
5595	1906	1293	0	78
5598	1910	1297	0	83
5601	1907	1302	0	71
5604	1909	1297	0	67
5607	1908	1297	0	71
5610	1907	1301	0	70
5613	1902	1308	0	75
5616	1906	1306	0	73
5619	1902	1307	0	70
5622	1901	1311	0	75
5625	1902	1317	0	74
5628	1896	1321	0	63
5631	1894	1325	0	66
5634	1891	1327	0	65
5637	1887	1334	0	59
5640	1884	1339	0	49
5643	1886	1335	0	50
5646	1893	1327	0	59
5649	1906	1318	0	39
5652	1909	1321	0	45
5655	1911	1324	0	32
5658	1909	1326	0	22
5661	1906	1327	0	24
5664	1902	1331	0	27
5667	1896	1333	0	30
5670	1897	1331	0	25
5673	1906	1325	0	26
5676	1910	1320	0	36
5679	1907	1316	0	50
5682	1905	1318	0	45
5685	1903	1320	0	46
5688	1899	1325	0	53
5691	1905	1330	0	57
5694	1902	1329	0	54
5697	1897	1332	0	52
5700	1896	1334	0	53
5703	1902	1330	0	50
5706	1914	1326	0	53
5709	1918	1322	0	49
5712	1919	1320	0	53
5715	1916	1316	0	44
5718	1913	1317	0	46
5721	1911	1322	0	45
5724	1909	1326	0	26
5727	1910	1324	0	17
5730	1911	1319	0	11
5733	1907	1315	0	14
5736	1905	1315	0	12
5739	1900	1315	0	7
5742	1895	1315	0	0
5745	1892	1312	0	2
5748	1892	1312	0	7
5751	1896	1315	0	5
5754	1900	1316	0	7
5757	1902	1319	0	6
5760	1902	1320	0	15
5763	1901	1314	0	24
5766	1900	1311	0	31
5769	1898	1299	0	24
5772	1898	1299	0	31
5775	1899	1297	0	43
5778	1900	1302	0	29
5781	1904	1297	0	42
5784	1909	1299	0	33
5787	1912	1300	0	30
5790	1913	1299	0	31
5793	1915	1296	0	32
5796	1919	1300	0	42
5799	1920	1297	0	42
5802	1920	1297	0	40
5805	1926	1295	0	39
5808	1927	1293	0	43
5811	1927	1293	0	45
5814	1930	1284	0	58
5817	1946	1290	0	59
5820	1945	1285	0	68
5829	1954	1288	0	82
5832	1960	1288	0	89
5835	1969	1289	0	90
5838	1973	1293	0	94
5841	1976	1298	0	90
5844	1981	1299	0	87
5847	1980	1298	0	86
5850	1983	1299	0	85
5853	1981	1302	0	76
5856	1983	1304	0	74
5859	1989	1308	0	78
5862	1991	1311	0	86
5865	1993	1315	0	86
5868	1997	1321	0	84
5871	1995	1322	0	80
5874	1993	1325	0	86
5877	1997	1330	0	84
5880	1994	1330	0	77
5883	1997	1332	0	70
5886	1996	1333	0	57
5889	1995	1333	0	57
5892	1992	1332	0	39
5895	1990	1331	0	30
5898	1988	1331	0	17
5901	1984	1328	0	4
5904	1986	1328	0	5
5907	1986	1327	0	357
5910	1984	1327	0	345
5913	1982	1325	0	338
5916	1978	1326	0	342
5919	1974	1325	0	324
5922	1974	1322	0	324
5925	1973	1317	0	321
5928	1968	1314	0	310
5931	1966	1310	0	309
5934	1961	1309	0	319
5937	1955	1309	0	327
5940	1954	1309	0	326
5943	1954	1309	0	335
5946	1954	1309	0	336
5949	1954	1310	0	334
5952	1955	1309	0	335
5955	1952	1306	0	335
5958	1949	1306	0	345
5961	1946	1305	0	345
5964	1942	1302	0	346
5967	1942	1300	0	349
5970	1937	1300	0	357
5973	1935	1299	0	357
5976	1936	1303	0	8
5979	1938	1305	0	10
5982	1939	1304	0	5
5985	1941	1305	0	4
5988	1939	1304	0	2
5991	1936	1306	0	4
5994	1931	1307	0	8
5997	1931	1306	0	9
6000	1929	1307	0	10
6003	1924	1312	0	14
6006	1923	1316	0	21
6009	1919	1315	0	10
6012	1908	1321	0	6
6015	1902	1320	0	356
6018	1905	1317	0	1
6021	1907	1318	0	2
6024	1914	1319	0	13
6027	1915	1324	0	0
6030	1917	1323	0	357
6033	1915	1321	0	356
6036	1915	1318	0	355
6039	1911	1315	0	359
6042	1906	1312	0	5
6045	1907	1313	0	5
6048	1906	1315	0	1
6051	1909	1311	0	359
6054	1911	1310	0	2
6057	1911	1313	0	1
6060	1909	1316	0	357
6063	1910	1317	0	359
6066	1910	1320	0	359
6069	1911	1319	0	6
6072	1913	1322	0	6
6075	1918	1322	0	8
6078	1920	1321	0	4
6081	1918	1322	0	1
6084	1919	1323	0	0
6087	1921	1325	0	3
6090	1919	1325	0	6
6093	1922	1326	0	4
6096	1921	1324	0	359
6099	1922	1325	0	359
6102	1920	1326	0	356
6105	1918	1325	0	357
6108	1917	1324	0	2
6111	1910	1324	0	0
6114	1908	1320	0	359
6117	1907	1320	0	0
6120	1906	1321	0	353
6123	1907	1317	0	352
6126	1913	1317	0	0
6129	1914	1320	0	5
6132	1912	1320	0	7
6135	1908	1320	0	3
6138	1909	1317	0	354
6141	1908	1314	0	354
6144	1907	1313	0	355
6147	1903	1311	0	351
6150	1903	1305	0	350
6153	1903	1302	0	354
6156	1905	1308	0	351
6159	1905	1306	0	351
6162	1906	1297	0	350
6165	1902	1294	0	345
6168	1901	1292	0	346
6171	1902	1288	0	353
6174	1899	1282	0	352
6177	1901	1281	0	0
6180	1903	1280	0	354
6183	1900	1278	0	1
6186	1899	1278	0	2
6192	1903	1267	0	13
6195	1902	1268	0	17
6198	1905	1266	0	16
6201	1906	1271	0	16
6204	1905	1269	0	25
6207	1908	1265	0	16
6210	1913	1264	0	16
6213	1911	1270	0	18
6216	1908	1267	0	16
6219	1911	1265	0	23
6222	1916	1266	0	25
6225	1918	1267	0	31
6228	1921	1265	0	26
6231	1920	1263	0	26
6234	1918	1261	0	27
6237	1916	1263	0	33
6240	1917	1264	0	32
6243	1915	1263	0	27
6246	1918	1262	0	30
6249	1918	1260	0	32
6252	1918	1259	0	29
6255	1921	1259	0	25
6258	1922	1259	0	29
6261	1923	1260	0	23
6264	1924	1258	0	28
6267	1925	1256	0	28
6270	1925	1256	0	33
6273	1926	1257	0	19
6276	1926	1256	0	26
6279	1927	1255	0	27
6282	1928	1255	0	21
6285	1930	1253	0	18
6288	1930	1252	0	17
6291	1928	1253	0	15
6294	1932	1251	0	12
6297	1935	1250	0	5
6300	1937	1247	0	343
6303	1939	1242	0	326
6306	1940	1239	0	318
6309	1944	1232	0	313
6312	1947	1228	0	301
6315	1945	1219	0	302
6318	1944	1217	0	306
6321	1939	1216	0	315
6324	1937	1213	0	323
6327	1938	1214	0	330
6330	1940	1211	0	323
6333	1940	1211	0	323
6336	1940	1208	0	321
6339	1946	1202	0	327
6342	1946	1202	0	325
6345	1948	1194	0	331
6348	1955	1187	0	322
6351	1951	1179	0	330
6354	1948	1177	0	336
6357	1943	1176	0	350
6360	1939	1171	0	351
6363	1936	1173	0	0
6366	1932	1175	0	12
6369	1936	1177	0	17
6372	1941	1176	0	21
6375	1938	1177	0	29
6378	1934	1176	0	39
6381	1934	1184	0	44
6384	1928	1187	0	46
6387	1925	1185	0	44
6390	1923	1185	0	42
6393	1918	1183	0	49
6396	1913	1188	0	52
6399	1912	1200	0	45
[truncated: 863 more rows]
