# Supplementary material for: Markerless tracking of an entire honey bee colony
Source: Nat Commun. 2021 Mar 19;12:1733. doi: 10.1038/s41467-021-21769-1 (PMC7979864; doi:10.1038/s41467-021-21769-1)
Supplement: Supplementary file 4 — Description of Additional Supplementary Files [file 41467_2021_21769_MOESM4_ESM.zip › raw_source/fig_5_sup_fig_21_22/S1_trajectories/000696.txt]

0	400	1284	0	58
3	400	1284	0	57
6	401	1283	0	57
9	403	1282	0	55
12	403	1280	0	53
15	403	1280	0	52
18	403	1280	0	53
21	402	1281	0	54
24	402	1281	0	55
27	401	1281	0	55
30	399	1281	0	49
33	398	1279	0	41
36	397	1278	0	40
39	396	1278	0	36
42	395	1278	0	34
45	395	1278	0	33
48	394	1278	0	31
51	394	1279	0	30
54	394	1279	0	30
57	394	1279	0	28
60	393	1280	0	28
63	391	1281	0	27
66	389	1281	0	26
69	389	1282	0	26
72	389	1282	0	26
75	388	1283	0	28
78	392	1283	0	35
81	392	1282	0	34
84	393	1282	0	33
87	394	1281	0	32
90	395	1282	0	36
93	397	1281	0	36
96	398	1280	0	36
99	398	1279	0	36
102	398	1279	0	38
105	398	1279	0	38
108	398	1279	0	37
111	398	1279	0	33
114	398	1279	0	30
117	399	1280	0	24
120	402	1280	0	25
123	400	1278	0	28
126	400	1277	0	28
129	399	1276	0	27
132	399	1276	0	27
135	398	1276	0	27
138	397	1276	0	27
141	395	1275	0	27
144	395	1275	0	27
147	395	1276	0	26
150	395	1276	0	23
153	395	1276	0	21
156	395	1276	0	20
159	397	1276	0	15
162	398	1275	0	15
165	400	1274	0	14
168	400	1274	0	15
171	401	1274	0	16
174	400	1273	0	16
177	401	1272	0	17
180	399	1272	0	18
183	399	1273	0	19
186	396	1272	0	19
189	394	1272	0	18
192	394	1272	0	20
195	394	1272	0	21
198	393	1272	0	23
201	392	1273	0	21
204	390	1273	0	20
207	389	1275	0	23
210	387	1276	0	22
213	384	1280	0	25
216	383	1282	0	21
219	383	1283	0	24
222	383	1285	0	29
225	381	1286	0	32
228	381	1287	0	30
231	381	1287	0	31
234	379	1288	0	30
237	378	1288	0	26
240	379	1288	0	26
243	380	1289	0	28
246	380	1289	0	32
249	381	1290	0	35
252	381	1290	0	35
255	382	1290	0	32
258	383	1291	0	27
261	384	1290	0	20
264	384	1290	0	19
267	384	1289	0	18
270	383	1288	0	19
273	383	1288	0	18
276	383	1288	0	16
279	383	1288	0	16
282	383	1288	0	15
285	382	1288	0	18
288	382	1288	0	17
291	381	1288	0	15
294	381	1288	0	11
297	381	1287	0	8
300	382	1287	0	6
303	382	1287	0	4
306	381	1287	0	4
309	380	1286	0	3
312	378	1286	0	6
315	376	1288	0	4
318	375	1288	0	2
321	374	1288	0	2
324	374	1288	0	1
327	373	1288	0	359
330	373	1288	0	357
333	371	1288	0	355
336	371	1289	0	353
339	371	1289	0	353
342	371	1289	0	354
345	371	1289	0	354
348	371	1289	0	351
351	370	1289	0	349
354	370	1288	0	348
357	370	1288	0	346
360	370	1288	0	343
363	370	1288	0	342
366	369	1288	0	338
369	369	1288	0	337
372	369	1288	0	337
375	368	1287	0	334
378	368	1286	0	331
381	368	1285	0	331
384	369	1285	0	332
387	370	1284	0	330
390	370	1283	0	330
393	371	1283	0	331
396	371	1281	0	333
399	371	1280	0	334
402	370	1279	0	334
405	369	1279	0	331
408	368	1279	0	331
411	368	1279	0	335
414	369	1280	0	338
417	369	1281	0	342
420	369	1283	0	345
423	367	1283	0	345
426	366	1283	0	347
429	365	1283	0	347
432	364	1283	0	348
435	364	1283	0	349
438	364	1284	0	349
441	364	1283	0	349
444	363	1283	0	349
447	363	1284	0	350
450	363	1284	0	350
453	364	1285	0	350
456	365	1285	0	351
459	367	1287	0	354
462	367	1288	0	356
465	367	1288	0	355
468	368	1288	0	358
471	370	1289	0	1
474	373	1292	0	2
477	374	1293	0	6
480	376	1294	0	10
483	377	1296	0	8
486	377	1296	0	9
489	378	1298	0	12
492	378	1298	0	12
495	377	1298	0	18
498	378	1299	0	18
501	378	1300	0	12
504	378	1301	0	11
507	376	1302	0	10
510	373	1301	0	7
513	371	1301	0	7
516	371	1301	0	8
519	371	1302	0	8
522	372	1303	0	10
525	374	1304	0	10
528	376	1305	0	10
531	377	1305	0	13
534	377	1306	0	18
537	377	1306	0	20
540	378	1307	0	23
543	379	1308	0	24
546	380	1310	0	24
549	380	1311	0	26
552	379	1314	0	32
555	377	1316	0	35
558	376	1318	0	35
561	374	1319	0	32
564	373	1321	0	27
567	373	1322	0	32
570	371	1322	0	34
573	371	1323	0	34
576	372	1323	0	34
579	371	1323	0	33
582	370	1324	0	33
585	370	1325	0	35
588	369	1326	0	37
591	367	1327	0	40
594	366	1328	0	39
597	365	1329	0	41
600	365	1330	0	42
603	365	1330	0	42
606	364	1332	0	49
609	363	1333	0	49
612	363	1333	0	48
615	362	1336	0	51
618	362	1339	0	51
621	361	1340	0	51
624	361	1340	0	46
627	359	1342	0	47
630	360	1343	0	46
633	361	1343	0	49
636	364	1343	0	47
639	365	1346	0	51
642	367	1346	0	47
645	367	1347	0	47
648	368	1348	0	45
651	368	1348	0	48
654	368	1352	0	54
657	369	1354	0	57
660	369	1354	0	59
663	369	1355	0	58
666	369	1356	0	56
669	368	1360	0	55
672	367	1362	0	56
675	366	1363	0	57
678	366	1364	0	58
681	365	1367	0	60
684	365	1370	0	61
687	365	1373	0	63
690	365	1376	0	66
693	364	1377	0	66
696	364	1379	0	70
699	364	1380	0	67
702	363	1382	0	70
705	363	1383	0	73
708	364	1384	0	73
711	363	1386	0	75
714	363	1389	0	76
717	363	1390	0	79
720	362	1391	0	77
723	362	1391	0	79
726	362	1392	0	79
729	362	1394	0	75
732	361	1396	0	74
735	360	1398	0	75
738	359	1399	0	77
741	360	1399	0	80
744	359	1401	0	78
747	358	1403	0	78
750	357	1405	0	80
753	356	1408	0	82
756	356	1410	0	87
759	355	1410	0	87
762	355	1412	0	86
765	353	1413	0	88
768	352	1415	0	89
771	351	1417	0	88
774	350	1420	0	86
777	349	1422	0	88
780	349	1426	0	91
783	348	1429	0	92
786	348	1430	0	94
789	349	1432	0	97
792	349	1432	0	93
795	350	1434	0	95
798	350	1435	0	100
801	349	1435	0	99
804	348	1438	0	97
807	349	1441	0	90
810	350	1442	0	88
813	350	1443	0	92
816	349	1444	0	92
819	349	1443	0	92
822	349	1444	0	96
825	350	1444	0	99
828	350	1447	0	97
831	345	1455	0	231
834	346	1456	0	223
837	353	1452	0	91
840	354	1452	0	95
843	354	1453	0	94
846	356	1455	0	93
849	356	1456	0	95
852	357	1456	0	96
855	357	1456	0	96
858	359	1457	0	96
861	359	1456	0	96
864	360	1458	0	98
867	361	1458	0	103
870	361	1458	0	104
873	362	1458	0	104
876	362	1458	0	104
879	362	1459	0	104
882	362	1459	0	105
885	362	1459	0	104
888	363	1460	0	108
891	362	1462	0	107
894	363	1463	0	113
897	364	1465	0	113
900	365	1466	0	111
903	365	1466	0	111
906	366	1466	0	111
909	366	1466	0	110
912	368	1468	0	108
915	368	1469	0	106
918	369	1470	0	105
921	371	1474	0	102
924	372	1476	0	99
927	372	1478	0	101
930	373	1478	0	100
933	373	1480	0	104
936	374	1481	0	102
939	375	1483	0	101
942	376	1485	0	102
945	376	1486	0	102
948	377	1488	0	103
951	379	1490	0	101
954	379	1494	0	99
957	378	1495	0	103
960	377	1496	0	99
963	377	1498	0	98
966	378	1498	0	95
969	378	1499	0	96
972	378	1499	0	97
975	378	1499	0	97
978	379	1499	0	96
981	380	1499	0	96
984	380	1500	0	95
987	381	1500	0	94
990	384	1501	0	93
993	385	1503	0	90
996	385	1503	0	90
999	385	1504	0	91
1002	385	1505	0	89
1005	385	1506	0	90
1008	385	1508	0	90
1011	385	1509	0	90
1014	386	1512	0	92
1017	387	1513	0	91
1020	387	1514	0	91
1023	387	1515	0	90
1026	387	1516	0	90
1029	387	1516	0	87
1032	387	1516	0	83
1035	386	1517	0	83
1038	385	1517	0	83
1041	384	1517	0	81
1044	382	1519	0	79
1047	383	1522	0	79
1050	383	1523	0	80
1053	383	1523	0	80
1056	383	1524	0	80
1059	383	1523	0	80
1062	383	1524	0	80
1065	381	1523	0	78
1068	380	1522	0	74
1071	379	1523	0	73
1074	379	1523	0	73
1077	379	1524	0	71
1080	379	1524	0	71
1083	379	1525	0	71
1086	379	1525	0	69
1089	378	1525	0	67
1092	378	1526	0	65
1095	378	1526	0	64
1098	377	1526	0	67
1101	378	1527	0	65
1104	378	1527	0	66
1107	378	1527	0	68
1110	377	1527	0	67
1113	377	1527	0	66
1116	377	1527	0	65
1119	378	1526	0	65
1122	379	1524	0	64
1125	379	1523	0	68
1128	377	1522	0	74
1131	377	1522	0	73
1134	379	1522	0	73
1137	379	1522	0	66
1140	379	1522	0	65
1143	380	1522	0	67
1146	380	1524	0	70
1149	379	1524	0	72
1152	380	1524	0	72
1155	379	1524	0	73
1158	379	1524	0	72
1161	379	1524	0	73
1164	379	1523	0	75
1167	379	1523	0	74
1170	378	1523	0	74
1173	378	1523	0	71
1176	377	1524	0	67
1179	377	1526	0	67
1182	377	1528	0	71
1185	378	1530	0	73
1188	378	1531	0	71
1191	378	1532	0	68
1194	378	1533	0	67
1197	379	1532	0	67
1200	378	1533	0	68
1203	378	1533	0	68
1206	378	1535	0	68
1209	378	1538	0	68
1212	377	1539	0	64
1215	373	1541	0	65
1218	372	1543	0	62
1221	372	1545	0	63
1224	373	1548	0	61
1227	373	1549	0	62
1230	372	1551	0	66
1233	373	1552	0	65
1236	373	1554	0	64
1239	371	1555	0	63
1242	372	1557	0	56
1245	371	1559	0	58
1248	370	1560	0	59
1251	369	1560	0	58
1254	368	1561	0	56
1257	370	1565	0	51
1260	366	1565	0	53
1263	362	1566	0	54
1266	363	1566	0	54
1269	363	1570	0	59
1272	362	1573	0	64
1275	360	1574	0	64
1278	359	1578	0	66
1281	359	1580	0	67
1284	358	1581	0	69
1287	358	1584	0	68
1290	356	1588	0	69
1293	356	1590	0	68
1296	355	1592	0	71
1299	353	1593	0	73
1302	353	1592	0	77
1305	358	1593	0	76
1308	357	1593	0	77
1311	356	1593	0	79
1314	355	1594	0	81
1317	356	1595	0	84
1320	355	1597	0	82
1323	354	1599	0	80
1326	354	1602	0	77
1329	353	1604	0	78
1332	354	1605	0	77
1335	354	1606	0	80
1338	353	1608	0	76
1341	352	1610	0	74
1344	350	1611	0	75
1347	349	1612	0	76
1350	349	1612	0	75
1353	350	1617	0	80
1356	352	1620	0	78
1359	352	1620	0	77
1362	352	1622	0	80
1365	352	1630	0	81
1368	355	1632	0	83
1371	355	1633	0	86
1374	354	1631	0	80
1377	354	1631	0	84
1380	356	1630	0	83
1383	357	1631	0	83
1386	357	1632	0	85
1389	357	1633	0	88
1392	357	1634	0	86
1395	357	1634	0	89
1398	358	1634	0	89
1401	358	1633	0	89
1404	358	1632	0	86
1407	359	1635	0	87
1410	359	1636	0	85
1413	359	1637	0	85
1416	358	1637	0	83
1419	357	1637	0	78
1422	356	1638	0	74
1425	355	1641	0	70
1428	355	1641	0	71
1431	354	1642	0	73
1434	354	1642	0	76
1437	354	1641	0	75
1440	353	1642	0	72
1443	354	1647	0	79
1446	355	1648	0	82
1449	355	1648	0	85
1452	355	1649	0	86
1455	355	1649	0	89
1458	355	1650	0	86
1461	355	1651	0	86
1464	355	1651	0	85
1467	355	1650	0	80
1470	355	1649	0	75
1473	355	1649	0	69
1476	354	1649	0	68
1479	353	1648	0	69
1482	353	1647	0	70
1485	353	1646	0	69
1488	353	1646	0	70
1491	353	1649	0	70
1494	352	1652	0	70
1497	352	1654	0	67
1500	351	1657	0	62
1503	350	1659	0	62
1506	348	1662	0	62
1509	346	1665	0	60
1512	345	1667	0	58
1515	344	1669	0	59
1518	345	1671	0	59
1521	345	1673	0	59
1524	346	1674	0	54
1527	346	1675	0	57
1530	346	1677	0	57
1533	345	1678	0	62
1536	344	1679	0	64
1539	342	1683	0	64
1542	341	1687	0	68
1545	340	1690	0	70
1548	340	1693	0	71
1551	339	1695	0	72
1554	338	1700	0	73
1557	338	1703	0	73
1560	339	1705	0	77
1563	340	1705	0	76
1566	341	1707	0	77
1569	341	1709	0	77
1572	342	1712	0	77
1575	343	1713	0	78
1578	343	1715	0	77
1581	343	1715	0	78
1584	343	1716	0	79
1587	342	1717	0	80
1590	342	1718	0	80
1593	341	1719	0	81
1596	341	1720	0	82
1599	341	1721	0	81
1602	341	1722	0	81
1605	341	1722	0	82
1608	341	1722	0	82
1611	341	1722	0	81
1614	340	1722	0	80
1617	340	1722	0	81
1620	340	1722	0	82
1623	340	1721	0	82
1626	340	1721	0	81
1629	340	1721	0	83
1632	340	1721	0	84
1635	340	1720	0	82
1638	341	1717	0	80
1641	341	1716	0	80
1644	340	1715	0	80
1647	340	1715	0	82
1650	341	1714	0	82
1653	340	1713	0	79
1656	340	1713	0	80
1659	339	1714	0	79
1662	339	1714	0	80
1665	338	1714	0	79
1668	338	1716	0	79
1671	337	1716	0	82
1674	338	1718	0	83
1677	339	1718	0	83
1680	339	1718	0	83
1683	339	1719	0	84
1686	339	1719	0	83
1689	339	1719	0	82
1692	339	1719	0	82
1695	339	1719	0	81
1698	339	1720	0	80
1701	339	1719	0	80
1704	339	1719	0	80
1707	339	1720	0	78
1710	339	1719	0	79
1713	339	1718	0	77
1716	340	1718	0	75
1719	339	1718	0	72
1722	339	1719	0	69
1725	339	1719	0	69
1728	339	1719	0	68
1731	338	1720	0	68
1734	339	1718	0	67
1737	340	1716	0	62
1740	341	1713	0	59
1743	340	1712	0	59
1746	340	1711	0	57
1749	340	1711	0	57
1752	340	1711	0	56
1755	339	1710	0	54
1758	339	1710	0	53
1761	338	1710	0	55
1764	338	1710	0	55
1767	337	1710	0	55
1770	337	1710	0	56
1773	337	1710	0	56
1776	335	1711	0	54
1779	335	1711	0	56
1782	334	1711	0	56
1785	333	1714	0	59
1788	331	1715	0	58
1791	331	1716	0	59
1794	330	1716	0	59
1797	330	1717	0	59
1800	329	1717	0	57
1803	328	1719	0	56
1806	326	1723	0	57
1809	326	1724	0	58
1812	325	1724	0	60
1815	325	1724	0	58
1818	325	1725	0	57
1821	325	1727	0	57
1824	324	1728	0	56
1827	323	1731	0	57
1830	323	1732	0	59
1833	323	1733	0	58
1836	322	1734	0	59
1839	321	1736	0	58
1842	321	1739	0	60
1845	320	1742	0	64
1848	318	1743	0	63
1851	319	1744	0	65
1854	321	1744	0	68
1857	322	1744	0	71
1860	322	1745	0	72
1863	322	1745	0	73
1866	322	1745	0	75
1869	322	1744	0	75
1872	323	1744	0	77
1875	324	1746	0	84
1878	325	1747	0	89
1881	326	1749	0	88
1884	327	1750	0	91
1887	327	1753	0	91
1890	327	1754	0	94
1893	328	1755	0	95
1896	328	1755	0	96
1899	329	1754	0	96
1902	330	1754	0	98
1905	330	1757	0	97
1908	331	1757	0	96
1911	331	1757	0	97
1914	332	1757	0	98
1917	332	1758	0	101
1920	333	1758	0	105
1923	333	1759	0	102
1926	334	1760	0	103
1929	336	1761	0	101
1932	337	1761	0	103
1935	338	1761	0	104
1938	339	1761	0	101
1941	340	1761	0	101
1944	341	1761	0	101
1947	341	1762	0	101
1950	341	1762	0	102
1953	342	1762	0	102
1956	342	1763	0	104
1959	343	1765	0	104
1962	345	1766	0	107
1965	345	1767	0	107
1968	346	1767	0	107
1971	346	1768	0	106
1974	347	1770	0	101
1977	348	1770	0	108
1980	348	1772	0	105
1983	348	1772	0	107
1986	348	1771	0	107
1989	348	1771	0	109
1992	348	1772	0	107
1995	349	1772	0	106
1998	349	1774	0	106
2001	351	1776	0	108
2004	351	1776	0	109
2007	351	1775	0	111
2010	352	1777	0	113
2013	352	1777	0	112
2016	352	1777	0	115
2019	353	1777	0	116
2022	354	1778	0	119
2025	354	1778	0	119
2028	355	1778	0	120
2031	355	1778	0	119
2034	355	1778	0	118
2037	355	1778	0	116
2040	354	1778	0	116
2043	354	1777	0	112
2046	354	1776	0	112
2049	354	1776	0	108
2052	354	1777	0	107
2055	353	1777	0	105
2058	353	1776	0	107
2061	353	1777	0	108
2064	353	1777	0	108
2067	354	1779	0	109
2070	354	1780	0	107
2073	354	1780	0	107
2076	355	1780	0	109
2079	354	1781	0	110
2082	354	1780	0	111
2085	355	1779	0	112
2088	355	1779	0	115
2091	355	1779	0	114
2094	356	1778	0	112
2097	356	1778	0	110
2100	356	1778	0	109
2103	356	1778	0	109
2106	355	1777	0	106
2109	355	1777	0	104
2112	355	1777	0	103
2115	355	1777	0	103
2118	355	1777	0	102
2121	355	1777	0	102
2124	355	1777	0	101
2127	354	1777	0	100
2130	353	1778	0	100
2133	354	1779	0	101
2136	353	1781	0	99
2139	354	1782	0	99
2142	355	1783	0	103
2145	355	1782	0	103
2148	355	1782	0	102
2151	355	1782	0	100
2154	355	1782	0	100
2157	355	1782	0	100
2160	356	1782	0	102
2163	357	1782	0	105
2166	358	1783	0	107
2169	359	1783	0	107
2172	360	1782	0	106
2175	360	1782	0	109
2178	361	1783	0	108
2181	362	1782	0	110
2184	362	1784	0	109
2187	366	1789	0	106
2190	368	1789	0	105
2193	369	1791	0	107
2196	370	1791	0	107
2199	370	1793	0	104
2202	370	1793	0	101
2205	370	1795	0	101
2208	370	1796	0	105
2211	373	1800	0	104
2214	374	1800	0	106
2217	375	1800	0	102
2220	376	1801	0	100
2223	377	1804	0	97
2226	377	1804	0	98
2229	379	1805	0	98
2232	381	1806	0	99
2235	382	1805	0	101
2238	384	1805	0	101
2241	391	1805	0	99
2244	391	1807	0	98
2247	389	1808	0	96
2250	389	1810	0	98
2253	389	1812	0	97
2256	389	1815	0	100
2259	389	1818	0	97
2262	391	1820	0	99
2265	391	1820	0	99
2268	391	1821	0	98
2271	392	1822	0	102
2274	393	1824	0	103
2277	394	1826	0	104
2280	396	1828	0	108
2283	397	1829	0	106
2286	397	1830	0	105
2289	397	1831	0	104
2292	397	1832	0	101
2295	397	1833	0	102
2298	397	1834	0	102
2301	398	1835	0	102
2304	399	1835	0	98
2307	400	1836	0	98
2310	400	1838	0	98
2313	400	1839	0	95
2316	400	1840	0	95
2319	401	1843	0	97
2322	401	1844	0	95
2325	401	1844	0	95
2328	401	1845	0	95
2331	401	1845	0	95
2334	401	1845	0	95
2337	402	1846	0	98
2340	403	1848	0	95
2343	403	1849	0	97
2346	403	1850	0	100
2349	405	1851	0	98
2352	404	1853	0	95
2355	404	1854	0	94
2358	404	1855	0	92
2361	405	1857	0	96
2364	406	1858	0	98
2367	407	1859	0	103
2370	407	1859	0	104
2373	407	1859	0	104
2376	406	1859	0	104
2379	406	1860	0	106
2382	406	1860	0	106
2385	406	1860	0	107
2388	407	1860	0	109
2391	408	1860	0	110
2394	408	1861	0	113
2397	409	1862	0	110
2400	410	1863	0	109
2403	410	1863	0	108
2406	411	1864	0	103
2409	411	1864	0	103
2412	411	1863	0	105
2415	411	1864	0	104
2418	412	1864	0	104
2421	412	1864	0	104
2424	412	1864	0	105
2427	412	1864	0	106
2430	412	1864	0	105
2433	412	1864	0	104
2436	412	1864	0	103
2439	412	1864	0	104
2442	412	1864	0	104
2445	412	1864	0	102
2448	413	1864	0	102
2451	413	1864	0	100
2454	413	1865	0	99
2457	412	1864	0	99
2460	412	1864	0	100
2463	412	1864	0	99
2466	413	1864	0	98
2469	412	1864	0	99
2472	412	1864	0	100
2475	412	1863	0	100
2478	412	1863	0	101
2481	412	1863	0	102
2484	412	1863	0	102
2487	412	1863	0	101
2490	412	1863	0	100
2493	412	1863	0	101
2496	412	1864	0	100
2499	412	1866	0	99
2502	411	1867	0	100
2505	411	1867	0	97
2508	412	1868	0	98
2511	412	1868	0	99
2514	411	1867	0	99
2517	411	1867	0	100
2520	411	1868	0	97
2523	411	1868	0	102
2526	411	1869	0	103
2529	411	1870	0	104
2532	412	1870	0	106
2535	411	1870	0	106
2538	411	1869	0	110
2541	412	1870	0	108
2544	412	1870	0	111
2547	412	1870	0	111
2550	411	1870	0	114
2553	411	1870	0	114
2556	411	1870	0	113
2559	411	1870	0	114
2562	411	1870	0	112
2565	412	1869	0	107
2568	414	1869	0	105
2571	414	1868	0	107
2574	414	1868	0	107
2577	414	1866	0	109
2580	413	1865	0	109
2583	412	1863	0	106
2586	411	1862	0	105
2589	410	1861	0	108
2592	410	1862	0	107
2595	410	1861	0	106
2598	409	1861	0	105
2601	409	1861	0	104
2604	410	1862	0	106
2607	410	1862	0	105
2610	410	1863	0	104
2613	410	1863	0	104
2616	410	1863	0	104
2619	410	1863	0	103
2622	410	1863	0	104
2625	410	1863	0	103
2628	409	1862	0	104
2631	409	1862	0	103
2634	409	1862	0	102
2637	409	1862	0	103
2640	410	1862	0	105
2643	410	1863	0	105
2646	410	1863	0	103
2649	410	1863	0	104
2652	410	1863	0	102
2655	411	1863	0	102
2658	411	1863	0	104
2661	411	1864	0	108
2664	411	1864	0	110
2667	411	1864	0	110
2670	412	1865	0	112
2673	412	1865	0	112
2676	411	1865	0	112
2679	412	1865	0	112
2682	412	1865	0	112
2685	413	1865	0	111
2688	412	1865	0	111
2691	413	1865	0	112
2694	413	1865	0	111
2697	412	1865	0	112
2700	413	1865	0	112
2703	413	1865	0	113
2706	413	1866	0	114
2709	413	1867	0	114
2712	414	1867	0	111
2715	414	1867	0	113
2718	415	1866	0	111
2721	414	1864	0	109
2724	414	1864	0	106
2727	413	1864	0	109
2730	413	1863	0	109
2733	413	1863	0	112
2736	412	1863	0	110
2739	411	1860	0	110
2742	411	1860	0	111
2745	411	1859	0	111
2748	411	1858	0	112
2751	412	1859	0	113
2754	412	1859	0	116
2757	411	1859	0	118
2760	412	1859	0	118
2763	412	1858	0	116
2766	413	1859	0	121
2769	412	1860	0	120
2772	412	1860	0	116
2775	412	1860	0	118
2778	412	1860	0	121
2781	412	1861	0	122
2784	412	1860	0	122
2787	412	1860	0	122
2790	412	1861	0	121
2793	412	1860	0	122
2796	412	1860	0	124
2799	412	1860	0	122
2802	412	1860	0	121
2805	412	1861	0	119
2808	412	1861	0	116
2811	412	1860	0	115
2814	413	1861	0	119
2817	413	1861	0	121
2820	413	1861	0	119
2823	413	1861	0	117
2826	413	1861	0	118
2829	414	1862	0	116
2832	414	1863	0	112
2835	414	1863	0	111
2838	414	1863	0	111
2841	414	1863	0	110
2844	414	1864	0	114
2847	413	1864	0	110
2850	412	1864	0	109
2853	412	1865	0	111
2856	412	1864	0	114
2859	412	1865	0	116
2862	413	1864	0	112
2865	413	1865	0	113
2868	413	1865	0	113
2871	413	1865	0	118
2874	412	1865	0	121
2877	412	1866	0	125
2880	412	1866	0	124
2883	412	1866	0	123
2886	412	1866	0	123
2889	412	1867	0	127
2892	412	1867	0	128
2895	412	1867	0	127
2898	413	1867	0	125
2901	413	1867	0	124
2904	413	1867	0	125
2907	414	1867	0	127
2910	414	1867	0	124
2913	414	1867	0	124
2916	414	1867	0	126
2919	414	1867	0	129
2922	413	1867	0	131
2925	413	1867	0	131
2928	413	1867	0	130
2931	413	1867	0	129
2934	413	1867	0	127
2937	413	1867	0	127
2940	413	1867	0	126
2943	413	1867	0	126
2946	413	1867	0	126
2949	413	1867	0	127
2952	413	1867	0	127
2955	413	1867	0	124
2958	413	1867	0	125
2961	413	1867	0	123
2964	414	1867	0	124
2967	413	1867	0	123
2970	413	1867	0	123
2973	413	1867	0	124
2976	413	1867	0	124
2979	413	1867	0	124
2982	414	1867	0	125
2985	414	1867	0	124
2988	413	1867	0	125
2991	413	1867	0	125
2994	413	1867	0	125
2997	413	1867	0	126
3000	413	1867	0	126
3003	413	1867	0	126
3006	413	1867	0	125
3009	414	1867	0	127
3012	413	1867	0	127
3015	413	1867	0	127
3018	413	1867	0	127
3021	413	1867	0	128
3024	413	1867	0	127
3027	413	1867	0	127
3030	413	1867	0	127
3033	413	1867	0	127
3036	413	1867	0	130
3039	413	1867	0	129
3042	413	1867	0	130
3045	413	1867	0	131
3048	413	1867	0	130
3051	413	1867	0	128
3054	413	1867	0	129
3057	413	1867	0	126
3060	413	1867	0	126
3063	413	1866	0	123
3066	413	1864	0	119
3069	412	1864	0	110
3072	411	1863	0	114
3075	411	1862	0	120
3078	411	1861	0	121
3081	410	1860	0	124
3084	409	1860	0	128
3087	408	1859	0	130
3090	408	1859	0	131
3093	407	1858	0	130
3096	407	1858	0	131
3099	407	1859	0	132
3102	407	1860	0	127
3105	407	1859	0	128
3108	407	1859	0	132
3111	407	1860	0	131
3114	407	1860	0	131
3117	407	1859	0	133
3120	407	1859	0	134
3123	407	1859	0	133
3126	407	1859	0	133
3129	408	1859	0	137
3132	408	1859	0	134
3135	407	1858	0	137
3138	407	1858	0	135
3141	407	1858	0	129
3144	408	1858	0	131
3147	408	1858	0	133
3150	408	1858	0	133
3153	408	1858	0	134
3156	408	1858	0	134
3159	409	1858	0	130
3162	410	1858	0	127
3165	410	1857	0	124
3168	410	1855	0	124
3171	410	1854	0	126
3174	410	1852	0	124
3177	410	1851	0	125
3180	410	1849	0	122
3183	411	1848	0	123
3186	411	1848	0	125
3189	411	1849	0	128
3192	410	1849	0	130
3195	411	1850	0	127
3198	412	1852	0	123
3201	411	1852	0	122
3204	411	1853	0	120
3207	412	1853	0	127
3210	411	1853	0	129
3213	411	1852	0	131
3216	412	1854	0	128
3219	411	1853	0	128
3222	411	1853	0	124
3225	411	1852	0	125
3228	412	1852	0	125
3231	412	1852	0	124
3234	413	1851	0	125
3237	413	1852	0	125
3240	413	1851	0	124
3243	414	1852	0	123
3246	414	1852	0	123
3249	414	1851	0	125
3252	415	1851	0	121
3255	414	1850	0	125
3258	415	1850	0	123
3261	415	1851	0	118
3264	415	1851	0	117
3267	416	1850	0	124
3270	416	1849	0	123
3273	416	1848	0	120
3276	416	1848	0	120
3279	416	1847	0	120
3282	417	1847	0	119
3285	417	1846	0	120
3288	417	1847	0	119
3291	418	1847	0	119
3294	417	1847	0	119
3297	417	1847	0	119
3300	417	1847	0	117
3303	418	1847	0	119
3306	418	1847	0	119
3309	419	1848	0	117
3312	419	1849	0	119
3315	418	1848	0	118
3318	418	1849	0	118
3321	418	1849	0	121
3324	418	1849	0	126
3327	418	1850	0	124
3330	418	1850	0	123
3333	418	1850	0	124
3336	417	1850	0	125
3339	417	1850	0	126
3342	418	1850	0	126
3345	418	1850	0	126
3348	418	1851	0	126
3351	418	1851	0	126
3354	418	1851	0	126
3357	418	1851	0	126
3360	418	1851	0	127
3363	418	1851	0	127
3366	418	1851	0	127
3369	418	1851	0	128
3372	418	1852	0	130
3375	418	1851	0	129
3378	418	1851	0	130
3381	419	1851	0	130
3384	419	1851	0	127
3387	419	1851	0	126
3390	419	1851	0	124
3393	419	1851	0	124
3396	419	1851	0	123
3399	419	1851	0	124
3402	419	1851	0	124
3405	420	1851	0	123
3408	420	1851	0	123
3411	420	1851	0	124
3414	419	1851	0	123
3417	419	1850	0	122
3420	419	1850	0	123
3423	420	1851	0	123
3426	420	1851	0	123
3429	420	1851	0	124
3432	420	1851	0	124
3435	420	1851	0	124
3438	419	1850	0	125
3441	419	1850	0	124
3444	420	1850	0	123
3447	419	1850	0	124
3450	419	1850	0	122
3453	419	1850	0	123
3456	420	1850	0	124
3459	420	1851	0	125
3462	420	1851	0	125
3465	420	1851	0	125
3468	420	1851	0	122
3471	420	1851	0	123
3474	419	1850	0	124
3477	419	1850	0	124
3480	420	1850	0	124
3483	419	1849	0	123
3486	419	1849	0	122
3489	419	1849	0	121
3492	419	1849	0	120
3495	419	1849	0	120
3498	419	1849	0	119
3501	419	1849	0	119
3504	419	1849	0	120
3507	419	1849	0	119
3510	419	1848	0	118
3513	419	1848	0	117
3516	419	1848	0	116
3519	419	1848	0	117
3522	419	1848	0	116
3525	419	1848	0	116
3528	419	1848	0	115
3531	419	1849	0	116
3534	420	1849	0	116
3537	420	1849	0	115
3540	420	1849	0	114
3543	420	1848	0	114
3546	420	1850	0	114
3549	420	1849	0	115
3552	420	1850	0	115
3555	420	1850	0	115
3558	420	1850	0	116
3561	420	1850	0	118
3564	420	1851	0	117
3567	420	1850	0	117
3570	420	1849	0	115
3573	420	1849	0	114
3576	419	1847	0	118
3579	419	1847	0	119
3582	419	1848	0	119
3585	419	1848	0	117
3588	419	1849	0	121
3591	419	1849	0	121
3594	419	1849	0	123
3597	418	1848	0	122
3600	417	1848	0	122
3603	417	1848	0	122
3606	417	1849	0	122
3609	416	1849	0	122
3612	416	1849	0	124
3615	416	1849	0	125
3618	416	1849	0	125
3621	416	1849	0	125
3624	416	1850	0	124
3627	416	1850	0	125
3630	416	1850	0	125
3633	415	1850	0	123
3636	415	1850	0	125
3639	416	1851	0	125
3642	416	1851	0	128
3645	416	1851	0	128
3648	415	1851	0	126
3651	415	1851	0	127
3654	415	1851	0	128
3657	415	1851	0	128
3660	415	1851	0	129
3663	415	1851	0	129
3666	414	1850	0	129
3669	414	1851	0	129
3672	415	1851	0	127
3675	415	1851	0	128
3678	415	1851	0	129
3681	415	1851	0	131
3684	415	1851	0	128
3687	415	1851	0	129
3690	416	1852	0	129
3693	415	1852	0	129
3696	415	1851	0	127
3699	416	1851	0	128
3702	416	1852	0	126
3705	416	1852	0	128
3708	416	1852	0	127
3711	416	1853	0	127
3714	416	1853	0	128
3717	416	1853	0	127
3720	416	1853	0	127
3723	416	1853	0	128
3726	416	1854	0	129
3729	415	1853	0	130
3732	416	1854	0	128
3735	416	1854	0	129
3738	416	1855	0	130
3741	416	1855	0	130
3744	416	1855	0	130
3747	416	1855	0	129
3750	416	1855	0	129
3753	417	1855	0	129
3756	417	1855	0	128
3759	418	1855	0	127
3762	417	1852	0	120
3765	416	1851	0	121
3768	416	1851	0	122
3771	415	1851	0	124
3774	415	1850	0	124
3777	415	1850	0	123
3780	416	1852	0	122
3783	416	1852	0	119
3786	417	1852	0	119
3789	416	1853	0	119
3792	417	1853	0	117
3795	417	1854	0	115
3798	417	1854	0	113
3801	417	1854	0	112
3804	417	1854	0	108
3807	417	1853	0	106
3810	417	1854	0	104
3813	417	1855	0	103
3816	416	1855	0	105
3819	416	1855	0	104
3822	416	1856	0	102
3825	416	1856	0	104
3828	416	1857	0	106
3831	416	1857	0	107
3834	415	1857	0	110
3837	416	1857	0	109
3840	415	1858	0	107
3843	415	1858	0	104
3846	415	1858	0	103
3849	415	1858	0	104
3852	414	1858	0	105
3855	414	1858	0	106
3858	414	1858	0	105
3861	414	1858	0	105
3864	414	1858	0	105
3867	414	1858	0	103
3870	414	1858	0	104
3873	414	1859	0	103
3876	414	1858	0	100
3879	414	1858	0	100
3882	413	1858	0	102
3885	413	1858	0	102
3888	414	1857	0	100
3891	414	1858	0	102
3894	414	1858	0	101
3897	414	1857	0	101
3900	415	1857	0	102
3903	415	1857	0	103
3906	415	1857	0	103
3909	415	1857	0	103
3912	415	1854	0	102
3915	415	1854	0	100
3918	415	1854	0	100
3921	415	1854	0	100
3924	415	1853	0	104
3927	416	1852	0	107
3930	416	1851	0	108
3933	416	1851	0	107
3936	416	1851	0	112
3939	417	1850	0	116
3942	418	1851	0	116
3945	418	1850	0	114
3948	418	1849	0	106
3951	418	1847	0	103
3954	417	1847	0	100
3957	416	1845	0	94
3960	416	1843	0	90
3963	416	1843	0	87
3966	415	1843	0	87
3969	415	1843	0	87
3972	415	1843	0	88
3975	415	1843	0	86
3978	414	1843	0	85
3981	414	1843	0	84
3984	415	1843	0	85
3987	414	1842	0	86
3990	414	1842	0	86
3993	414	1842	0	86
3996	415	1842	0	89
3999	414	1842	0	90
4002	413	1840	0	90
4005	413	1840	0	87
4008	413	1841	0	88
4011	412	1842	0	89
4014	412	1843	0	88
4017	412	1843	0	89
4020	412	1843	0	88
4023	412	1843	0	86
4026	411	1844	0	82
4029	410	1843	0	77
4032	410	1843	0	75
4035	410	1841	0	75
4038	411	1840	0	74
4041	412	1838	0	69
4044	412	1838	0	68
4047	411	1838	0	67
4050	411	1838	0	67
4053	411	1837	0	68
4056	411	1837	0	68
4059	411	1837	0	71
4062	411	1837	0	71
4065	411	1838	0	70
4068	411	1838	0	69
4071	411	1838	0	69
4074	410	1838	0	68
4077	410	1838	0	70
4080	410	1839	0	71
4083	410	1839	0	71
4086	410	1839	0	70
4089	410	1839	0	70
4092	410	1840	0	69
4095	409	1840	0	68
4098	409	1840	0	68
4101	409	1840	0	68
4104	409	1840	0	69
4107	409	1840	0	69
4110	409	1840	0	68
4113	409	1840	0	68
4116	409	1840	0	68
4119	409	1840	0	67
4122	408	1841	0	67
4125	408	1841	0	68
4128	408	1842	0	69
4131	408	1842	0	69
4134	408	1842	0	68
4137	408	1842	0	67
4140	408	1843	0	69
4143	408	1843	0	70
4146	408	1843	0	70
4149	408	1843	0	69
4152	408	1843	0	71
4155	408	1843	0	70
4158	407	1844	0	72
4161	408	1843	0	74
4164	409	1841	0	74
4167	410	1840	0	73
4170	412	1838	0	67
4173	412	1838	0	65
4176	412	1837	0	64
4179	412	1837	0	63
4182	412	1837	0	63
4185	412	1837	0	64
4188	411	1837	0	64
4191	412	1837	0	65
4194	412	1838	0	65
4197	412	1838	0	65
4200	412	1838	0	65
4203	411	1838	0	65
4206	411	1839	0	67
4209	410	1841	0	65
4212	410	1841	0	65
4215	409	1841	0	64
4218	409	1843	0	64
4221	408	1844	0	65
4224	408	1844	0	65
4227	408	1844	0	65
4230	408	1844	0	64
4233	408	1844	0	63
4236	408	1844	0	65
4239	408	1843	0	71
4242	408	1844	0	78
4245	409	1844	0	81
4248	410	1844	0	87
4251	409	1844	0	90
4254	407	1844	0	92
4257	407	1845	0	91
4260	407	1843	0	95
4263	407	1843	0	101
4266	406	1844	0	107
4269	404	1843	0	109
4272	406	1840	0	114
4275	408	1838	0	110
4278	408	1838	0	109
4281	407	1837	0	109
4284	407	1837	0	109
4287	407	1838	0	109
4290	407	1838	0	110
4293	408	1838	0	111
4296	408	1838	0	110
4299	408	1838	0	109
4302	408	1839	0	107
4305	408	1839	0	108
4308	408	1839	0	108
4311	407	1841	0	106
4314	407	1843	0	110
4317	406	1844	0	113
4320	406	1844	0	113
4323	407	1844	0	112
4326	407	1844	0	111
4329	407	1845	0	110
4332	406	1845	0	113
4335	406	1845	0	117
4338	406	1845	0	116
4341	405	1845	0	121
4344	404	1845	0	120
4347	404	1845	0	118
4350	404	1845	0	119
4353	404	1845	0	119
4356	404	1845	0	120
4359	404	1845	0	121
4362	404	1845	0	119
4365	404	1845	0	119
4368	404	1846	0	117
4371	404	1847	0	116
4374	404	1847	0	117
4377	403	1847	0	115
4380	403	1847	0	117
4383	403	1847	0	117
4386	403	1847	0	116
4389	403	1847	0	113
4392	404	1847	0	117
4395	403	1847	0	116
4398	403	1847	0	115
4401	403	1847	0	118
4404	404	1847	0	118
4407	404	1848	0	120
4410	404	1848	0	120
4413	403	1848	0	120
4416	403	1849	0	124
4419	402	1849	0	129
4422	402	1850	0	134
4425	403	1851	0	133
4428	403	1851	0	134
4431	403	1851	0	135
4434	404	1851	0	135
4437	403	1851	0	135
4440	404	1851	0	137
4443	404	1851	0	139
4446	405	1852	0	139
4449	405	1853	0	141
4452	406	1853	0	140
4455	406	1854	0	142
4458	407	1855	0	146
4461	406	1855	0	148
4464	406	1855	0	149
4467	405	1855	0	152
4470	405	1855	0	150
4473	405	1854	0	148
4476	405	1855	0	151
4479	405	1855	0	148
4482	405	1855	0	151
4485	405	1855	0	151
4488	405	1855	0	152
4491	404	1854	0	152
4494	405	1855	0	152
4497	405	1855	0	152
4500	405	1855	0	153
4503	405	1855	0	152
4506	405	1855	0	152
4509	405	1855	0	152
4512	405	1855	0	153
4515	403	1854	0	153
4518	403	1854	0	153
4521	404	1853	0	152
4524	404	1852	0	154
4527	406	1850	0	156
4530	408	1849	0	159
4533	411	1847	0	163
4536	413	1846	0	166
4539	414	1845	0	172
4542	414	1844	0	174
4545	414	1844	0	174
4548	414	1844	0	172
4551	414	1845	0	170
4554	415	1846	0	168
4557	416	1845	0	169
4560	416	1844	0	167
4563	416	1844	0	167
4566	417	1843	0	166
4569	418	1843	0	171
4572	419	1843	0	170
4575	419	1844	0	169
4578	420	1844	0	169
4581	421	1844	0	169
4584	421	1844	0	168
4587	421	1844	0	167
4590	421	1845	0	168
4593	421	1845	0	168
4596	421	1845	0	167
4599	421	1845	0	167
4602	421	1845	0	168
4605	421	1845	0	169
4608	422	1844	0	173
4611	422	1844	0	175
4614	422	1844	0	175
4617	421	1844	0	174
4620	421	1845	0	173
4623	420	1845	0	172
4626	419	1845	0	172
4629	419	1846	0	170
4632	419	1847	0	168
4635	419	1847	0	167
4638	419	1847	0	165
4641	421	1845	0	169
4644	422	1844	0	173
4647	422	1844	0	174
4650	422	1844	0	173
4653	422	1844	0	170
4656	421	1844	0	167
4659	421	1844	0	161
4662	421	1845	0	157
4665	421	1845	0	156
4668	421	1845	0	156
4671	420	1846	0	153
4674	421	1847	0	150
4677	420	1847	0	150
4680	420	1847	0	150
4683	420	1847	0	151
4686	420	1847	0	151
4689	420	1847	0	152
4692	420	1847	0	151
4695	420	1848	0	147
4698	420	1849	0	146
4701	420	1849	0	145
4704	420	1849	0	146
4707	420	1849	0	145
4710	420	1850	0	145
4713	419	1850	0	145
4716	419	1850	0	146
4719	420	1850	0	147
4722	419	1850	0	147
4725	419	1851	0	148
4728	419	1850	0	148
4731	420	1851	0	147
4734	423	1853	0	139
4737	423	1853	0	138
4740	425	1854	0	131
4743	426	1855	0	128
4746	427	1855	0	123
4749	426	1855	0	125
4752	426	1855	0	124
4755	426	1855	0	125
4758	426	1855	0	123
4761	425	1854	0	125
4764	425	1854	0	123
4767	425	1855	0	120
4770	425	1855	0	120
4773	425	1855	0	118
4776	425	1856	0	118
4779	425	1856	0	119
4782	424	1858	0	114
4785	423	1860	0	110
4788	423	1862	0	112
4791	424	1863	0	116
4794	427	1864	0	119
4797	430	1864	0	122
4800	432	1865	0	123
4803	434	1867	0	123
4806	437	1869	0	127
4809	438	1869	0	131
4812	439	1870	0	126
4815	440	1871	0	125
4818	440	1870	0	128
4821	442	1870	0	129
4824	442	1870	0	128
4827	442	1870	0	127
4830	442	1870	0	130
4833	442	1870	0	131
4836	443	1871	0	133
4839	443	1871	0	133
4842	443	1871	0	133
4845	443	1871	0	134
4848	444	1871	0	135
4851	445	1872	0	134
4854	445	1872	0	136
4857	445	1872	0	136
4860	445	1872	0	137
4863	445	1872	0	138
4866	445	1872	0	137
4869	445	1871	0	137
4872	445	1871	0	138
4875	446	1872	0	136
4878	445	1871	0	136
4881	445	1870	0	135
4884	446	1870	0	135
4887	446	1870	0	137
4890	447	1871	0	137
4893	448	1871	0	135
4896	449	1871	0	135
4899	449	1870	0	139
4902	450	1870	0	140
4905	450	1870	0	139
4908	450	1871	0	137
4911	451	1871	0	138
4914	451	1871	0	136
4917	451	1872	0	139
4920	451	1872	0	142
4923	451	1872	0	142
4926	451	1872	0	143
4929	451	1872	0	140
4932	452	1872	0	138
4935	452	1873	0	138
4938	453	1873	0	141
4941	453	1873	0	141
4944	453	1873	0	139
4947	452	1873	0	138
4950	452	1873	0	139
4953	452	1875	0	141
4956	451	1875	0	144
4959	451	1875	0	144
4962	451	1875	0	144
4965	451	1876	0	144
4968	451	1876	0	143
4971	451	1876	0	143
4974	452	1877	0	143
4977	452	1877	0	145
4980	451	1877	0	149
4983	450	1874	0	152
4986	450	1873	0	152
4989	449	1871	0	152
4992	448	1872	0	152
4995	447	1873	0	149
4998	446	1872	0	148
5001	446	1872	0	149
5004	446	1871	0	148
5007	446	1869	0	145
5010	446	1869	0	148
5013	446	1869	0	148
5016	446	1868	0	144
5019	445	1867	0	140
5022	444	1865	0	139
5025	444	1865	0	139
5028	444	1865	0	137
5031	442	1864	0	140
5034	442	1864	0	142
5037	441	1863	0	143
5040	441	1864	0	143
5043	440	1864	0	145
5046	439	1865	0	146
5049	439	1865	0	147
5052	440	1864	0	143
5055	441	1864	0	142
5058	441	1864	0	142
5061	441	1864	0	142
5064	440	1864	0	145
5067	440	1863	0	141
5070	439	1863	0	142
5073	440	1866	0	143
5076	445	1872	0	142
5079	446	1875	0	142
5082	446	1875	0	145
5085	447	1876	0	140
5088	446	1874	0	136
5091	451	1876	0	128
5094	453	1877	0	128
5097	455	1878	0	127
5100	457	1880	0	134
5103	458	1880	0	135
5106	458	1880	0	133
5109	460	1882	0	135
5112	464	1884	0	132
5115	471	1884	0	126
5118	474	1885	0	129
5121	475	1889	0	128
5124	477	1892	0	130
5127	478	1894	0	135
5130	479	1894	0	135
5133	479	1893	0	136
5136	479	1893	0	138
5139	479	1894	0	141
5142	479	1895	0	142
5145	479	1895	0	141
5148	480	1896	0	140
5151	481	1897	0	142
5154	481	1898	0	143
5157	483	1899	0	144
5160	484	1898	0	145
5163	484	1898	0	147
5166	484	1899	0	149
5169	485	1899	0	150
5172	485	1899	0	151
5175	486	1900	0	152
5178	486	1900	0	154
5181	486	1901	0	158
5184	488	1901	0	162
5187	495	1902	0	155
5190	496	1902	0	156
5193	496	1902	0	150
5196	496	1902	0	144
5199	496	1902	0	144
5202	497	1902	0	145
5205	497	1902	0	144
5208	498	1902	0	142
5211	498	1903	0	142
5214	498	1903	0	143
5217	498	1903	0	140
5220	498	1906	0	140
5223	498	1906	0	135
5226	498	1907	0	129
5229	499	1909	0	129
5232	499	1911	0	126
5235	500	1912	0	123
5238	502	1915	0	120
5241	503	1915	0	120
5244	503	1916	0	119
5247	503	1916	0	119
5250	502	1916	0	115
5253	502	1917	0	114
5256	501	1917	0	111
5259	501	1916	0	110
5262	501	1916	0	110
5265	501	1916	0	110
5268	501	1915	0	111
5271	501	1916	0	112
5274	501	1915	0	111
5277	501	1916	0	111
5280	501	1916	0	112
5283	503	1917	0	113
5286	504	1918	0	114
5289	505	1919	0	110
5292	506	1921	0	110
5295	508	1923	0	111
5298	508	1923	0	114
5301	508	1923	0	116
5304	507	1923	0	115
5307	507	1924	0	113
5310	507	1924	0	113
5313	507	1926	0	114
5316	507	1926	0	118
5319	507	1925	0	117
5322	508	1925	0	115
5325	510	1926	0	121
5328	511	1927	0	123
5331	511	1927	0	125
5334	512	1925	0	119
5337	512	1925	0	117
5340	511	1924	0	112
5343	511	1924	0	110
5346	511	1924	0	108
5349	511	1925	0	103
5352	512	1927	0	107
5355	513	1928	0	112
5358	513	1928	0	111
5361	512	1930	0	109
5364	512	1931	0	100
5367	513	1932	0	98
5370	513	1932	0	96
5373	512	1932	0	95
5376	511	1930	0	87
5379	511	1930	0	85
5382	510	1930	0	82
5385	509	1929	0	78
5388	508	1928	0	72
5391	508	1928	0	78
5394	507	1928	0	79
5397	506	1930	0	79
5400	505	1931	0	78
5403	505	1931	0	80
5406	506	1933	0	81
5409	507	1934	0	78
5412	507	1934	0	77
5415	506	1935	0	77
5418	506	1935	0	79
5421	506	1937	0	80
5424	507	1937	0	78
5427	507	1937	0	79
5430	507	1937	0	78
5433	508	1935	0	77
5436	508	1933	0	77
5439	508	1934	0	73
5442	508	1933	0	71
5445	508	1933	0	71
5448	509	1933	0	70
5451	509	1933	0	69
5454	509	1933	0	68
5457	509	1933	0	68
5460	509	1934	0	66
5463	509	1933	0	65
5466	509	1935	0	63
5469	509	1936	0	65
5472	508	1937	0	63
5475	508	1937	0	62
5478	507	1939	0	61
5481	506	1939	0	62
5484	504	1940	0	61
5487	504	1940	0	59
5490	504	1940	0	60
5493	504	1941	0	61
5496	504	1942	0	60
5499	508	1943	0	60
5502	509	1943	0	60
5505	509	1943	0	59
5508	509	1943	0	58
5511	508	1943	0	59
5514	510	1941	0	59
5517	510	1940	0	63
5520	511	1940	0	64
5523	511	1938	0	64
5526	511	1939	0	65
5529	511	1939	0	67
5532	512	1938	0	66
5535	512	1938	0	66
5538	512	1936	0	70
5541	512	1936	0	69
5544	514	1935	0	70
5547	514	1937	0	68
5550	514	1938	0	69
5553	514	1938	0	68
5556	514	1938	0	67
5559	513	1938	0	64
5562	512	1937	0	67
5565	511	1938	0	65
5568	511	1938	0	64
5571	511	1938	0	63
5574	510	1940	0	61
5577	508	1943	0	56
5580	508	1943	0	55
5583	507	1945	0	51
5586	506	1946	0	48
5589	505	1947	0	46
5592	505	1947	0	42
5595	505	1948	0	39
5598	504	1948	0	40
5601	502	1948	0	42
5604	500	1948	0	39
5607	501	1949	0	36
5610	501	1949	0	35
5613	501	1950	0	35
5616	502	1952	0	41
5619	502	1952	0	43
5622	501	1952	0	42
5625	501	1952	0	41
5628	501	1952	0	41
5631	501	1952	0	40
5634	501	1952	0	39
5637	502	1952	0	39
5640	502	1952	0	38
5643	502	1952	0	38
5646	502	1952	0	39
5649	500	1951	0	41
5652	500	1951	0	41
5655	498	1952	0	37
5658	497	1951	0	40
5661	497	1952	0	38
5664	497	1953	0	38
5667	497	1953	0	36
5670	497	1953	0	37
5673	497	1953	0	36
5676	497	1953	0	32
5679	497	1953	0	33
5682	497	1953	0	28
5685	497	1953	0	27
5688	496	1953	0	26
5691	495	1954	0	27
5694	495	1954	0	28
5697	494	1954	0	29
5700	493	1954	0	32
5703	492	1954	0	32
5706	491	1954	0	31
5709	490	1955	0	30
5712	489	1956	0	31
5715	489	1955	0	33
5718	489	1956	0	32
5721	488	1956	0	34
5724	489	1956	0	32
5727	488	1957	0	31
5730	488	1957	0	29
5733	488	1957	0	28
5736	488	1956	0	26
5739	487	1956	0	27
5742	485	1957	0	30
5745	484	1957	0	29
5748	483	1956	0	27
5751	482	1956	0	26
5754	480	1956	0	25
5757	479	1956	0	24
5760	478	1957	0	23
5763	477	1957	0	25
5766	475	1958	0	24
5769	475	1959	0	27
5772	474	1959	0	26
5775	475	1960	0	24
5778	474	1961	0	26
5781	474	1961	0	34
5784	474	1962	0	31
5787	473	1964	0	37
5790	471	1964	0	41
5793	468	1966	0	46
5796	468	1966	0	46
5799	467	1965	0	46
5802	466	1965	0	45
5805	465	1966	0	45
5808	464	1967	0	45
5811	461	1968	0	49
5814	459	1969	0	51
5817	459	1969	0	50
5820	459	1969	0	49
5823	460	1969	0	49
5826	459	1969	0	51
5829	458	1970	0	54
5832	458	1970	0	53
5835	457	1970	0	54
5838	456	1970	0	55
5841	456	1970	0	53
5844	457	1970	0	51
5847	458	1969	0	47
5850	459	1968	0	47
5853	459	1970	0	47
5856	459	1971	0	48
5859	459	1972	0	48
5862	459	1972	0	44
5865	458	1972	0	41
5868	458	1972	0	41
5871	457	1972	0	41
5874	457	1972	0	42
5877	457	1972	0	42
5880	456	1972	0	40
5883	455	1972	0	40
5886	454	1972	0	37
5889	453	1972	0	36
5892	453	1973	0	37
5895	451	1973	0	30
5898	450	1973	0	29
5901	449	1973	0	28
5904	449	1973	0	28
5907	449	1974	0	31
5910	449	1974	0	31
5913	448	1975	0	33
5916	448	1975	0	33
5919	447	1976	0	33
5922	448	1976	0	37
5925	449	1976	0	40
5928	449	1976	0	43
5931	450	1976	0	47
5934	452	1975	0	47
5937	453	1975	0	47
5940	454	1974	0	44
5943	454	1973	0	48
5946	454	1973	0	49
5949	453	1974	0	48
5952	453	1973	0	48
5955	453	1973	0	49
5958	453	1973	0	51
5961	453	1973	0	54
5964	452	1974	0	53
5967	452	1974	0	55
5970	448	1977	0	51
5973	448	1977	0	52
5976	448	1977	0	52
5979	447	1978	0	52
5982	447	1980	0	52
5985	446	1980	0	53
5988	445	1982	0	54
5991	445	1982	0	53
5994	445	1982	0	51
5997	445	1983	0	52
[truncated: 999 more rows]
