# Supplementary material for: Markerless tracking of an entire honey bee colony
Source: Nat Commun. 2021 Mar 19;12:1733. doi: 10.1038/s41467-021-21769-1 (PMC7979864; doi:10.1038/s41467-021-21769-1)
Supplement: Supplementary file 4 — Description of Additional Supplementary Files [file 41467_2021_21769_MOESM4_ESM.zip › raw_source/fig_5_sup_fig_21_22/S1_trajectories/000682.txt]

1311	2510	268	0	113
1314	2507	271	0	51
1317	2506	269	0	62
1320	2509	276	0	115
1323	2505	274	0	127
1326	2502	273	0	131
1329	2501	272	0	87
1332	2500	272	0	76
1335	2501	273	0	87
1338	2502	274	0	107
1341	2503	274	0	111
1344	2504	276	0	99
1347	2501	276	0	73
1350	2501	282	0	69
1353	2503	287	0	75
1356	2509	290	0	122
1359	2508	295	0	84
1362	2506	299	0	93
1365	2506	302	0	167
1368	2507	305	0	29
1371	2509	315	0	3
1374	2508	322	0	42
1377	2510	327	0	71
1380	2510	332	0	95
1383	2509	335	0	83
1386	2509	336	0	112
1389	2510	337	0	83
1392	2508	338	0	90
1395	2509	336	0	93
1398	2512	334	0	99
1401	2511	335	0	100
1404	2512	335	0	92
1407	2511	337	0	122
1413	2512	348	0	55
1416	2512	348	0	145
1419	2506	356	0	150
1422	2507	361	0	102
1425	2512	367	0	90
1428	2511	370	0	96
1431	2514	369	0	77
1434	2511	380	0	75
1437	2512	383	0	79
1440	2507	392	0	93
1443	2508	393	0	91
1446	2508	394	0	108
1449	2510	399	0	94
1452	2509	399	0	99
1455	2509	402	0	132
1458	2513	400	0	90
1461	2514	402	0	84
1464	2510	405	0	92
1467	2510	406	0	95
1470	2511	406	0	94
1473	2511	411	0	96
1476	2512	411	0	94
1479	2512	411	0	95
1482	2510	409	0	83
1485	2511	410	0	92
1488	2513	413	0	92
1491	2513	413	0	90
1494	2513	413	0	92
1497	2513	413	0	92
1500	2512	412	0	95
1503	2513	410	0	86
1506	2512	409	0	74
1509	2512	408	0	74
1512	2512	407	0	76
1515	2512	408	0	68
1518	2512	410	0	80
1521	2510	408	0	72
1524	2511	409	0	75
1527	2510	409	0	68
1530	2509	409	0	45
1533	2507	408	0	50
1536	2509	404	0	48
1539	2510	408	0	71
1542	2514	412	0	91
1545	2514	412	0	87
1548	2515	413	0	89
1551	2514	412	0	81
1554	2512	411	0	23
1557	2511	412	0	73
1560	2511	412	0	71
1563	2511	410	0	63
1566	2512	409	0	84
1569	2513	414	0	91
1572	2511	417	0	87
1575	2512	419	0	87
1578	2512	419	0	89
1581	2511	416	0	88
1584	2511	410	0	91
1587	2511	411	0	76
1590	2513	413	0	86
1593	2514	414	0	92
1596	2514	412	0	94
1599	2513	413	0	89
1602	2513	416	0	101
1605	2513	416	0	99
1608	2514	418	0	104
1611	2513	419	0	106
1614	2513	417	0	105
1617	2512	414	0	99
1620	2512	412	0	99
1623	2509	409	0	102
1626	2508	409	0	75
1629	2509	412	0	74
1632	2511	412	0	83
1635	2513	410	0	90
1638	2513	410	0	89
1641	2512	412	0	88
1644	2512	417	0	91
1647	2511	419	0	88
1650	2511	417	0	88
1653	2511	415	0	77
1656	2510	414	0	74
1659	2509	415	0	70
1662	2509	416	0	72
1665	2509	416	0	70
1668	2510	415	0	69
1671	2509	413	0	63
1674	2506	413	0	51
1677	2503	415	0	42
1680	2500	418	0	46
1683	2500	424	0	49
1686	2497	426	0	46
1689	2494	429	0	41
1692	2492	429	0	44
1695	2489	429	0	38
1698	2489	430	0	36
1701	2488	429	0	28
1704	2487	429	0	21
1707	2486	430	0	10
1710	2482	433	0	358
1713	2474	436	0	354
1716	2473	437	0	350
1719	2467	436	0	350
1722	2462	434	0	351
1725	2462	434	0	351
1728	2462	434	0	351
1731	2462	436	0	350
1734	2462	436	0	348
1737	2462	436	0	354
1740	2462	436	0	353
1743	2462	436	0	352
1746	2459	434	0	350
1749	2457	434	0	355
1752	2456	434	0	358
1755	2455	436	0	2
1758	2452	436	0	4
1761	2449	437	0	10
1764	2446	436	0	10
1767	2443	437	0	10
1770	2443	438	0	17
1773	2439	439	0	19
1776	2437	438	0	16
1779	2435	438	0	19
1782	2435	439	0	18
1785	2434	439	0	14
1788	2431	438	0	14
1791	2431	437	0	7
1794	2431	439	0	6
1797	2429	439	0	9
1800	2428	441	0	8
1803	2428	442	0	6
1806	2426	442	0	8
1809	2426	442	0	8
1812	2425	443	0	15
1815	2423	445	0	17
1818	2420	446	0	20
1821	2416	447	0	28
1824	2414	447	0	32
1827	2412	448	0	33
1830	2411	448	0	35
1833	2412	446	0	39
1836	2413	444	0	39
1839	2409	448	0	37
1842	2405	454	0	38
1845	2404	457	0	39
1848	2400	461	0	41
1851	2397	462	0	36
1854	2393	461	0	29
1857	2389	465	0	24
1860	2388	464	0	22
1863	2387	464	0	26
1866	2387	466	0	31
1869	2385	466	0	26
1872	2382	468	0	23
1875	2378	472	0	22
1878	2375	473	0	18
1881	2371	475	0	18
1884	2367	477	0	28
1887	2365	478	0	37
1890	2361	479	0	38
1893	2360	480	0	41
1896	2359	481	0	40
1899	2356	483	0	37
1902	2352	486	0	28
1905	2349	487	0	24
1908	2346	489	0	16
1911	2343	489	0	11
1914	2341	488	0	6
1917	2338	487	0	0
1920	2337	487	0	359
1923	2337	486	0	357
1926	2338	486	0	354
1929	2338	486	0	354
1932	2337	485	0	354
1935	2338	483	0	357
1938	2336	484	0	2
1941	2332	483	0	2
1944	2330	483	0	3
1947	2328	483	0	0
1950	2326	482	0	1
1953	2322	483	0	1
1956	2321	482	0	6
1959	2320	484	0	3
1962	2320	483	0	359
1965	2322	481	0	0
1968	2322	481	0	3
1971	2322	480	0	3
1974	2320	480	0	3
1977	2319	479	0	1
1980	2319	479	0	359
1983	2318	477	0	0
1986	2318	478	0	6
1989	2317	478	0	6
1992	2317	480	0	4
1995	2317	481	0	3
1998	2317	484	0	9
2001	2315	486	0	12
2004	2315	487	0	10
2007	2315	487	0	9
2010	2317	488	0	11
2013	2318	490	0	15
2016	2320	490	0	18
2019	2321	492	0	25
2022	2322	493	0	27
2025	2323	493	0	29
2028	2323	493	0	30
2031	2323	494	0	32
2034	2323	495	0	32
2037	2323	495	0	31
2040	2322	494	0	36
2043	2322	495	0	34
2046	2322	495	0	36
2049	2323	495	0	35
2052	2323	495	0	34
2055	2324	495	0	33
2058	2322	495	0	32
2061	2321	497	0	33
2064	2321	497	0	39
2067	2319	500	0	48
2070	2318	503	0	51
2073	2316	507	0	52
2076	2314	507	0	58
2079	2314	508	0	63
2082	2317	508	0	62
2085	2317	505	0	61
2088	2317	504	0	57
2091	2314	506	0	52
2094	2313	505	0	52
2097	2310	508	0	56
2100	2311	515	0	55
2103	2308	518	0	57
2106	2306	521	0	54
2109	2302	526	0	45
2112	2300	529	0	45
2115	2300	530	0	44
2118	2299	530	0	40
2121	2296	530	0	42
2124	2292	531	0	40
2127	2290	533	0	40
2130	2286	535	0	41
2133	2285	538	0	41
2136	2286	541	0	39
2139	2285	541	0	43
2142	2287	540	0	39
2145	2286	538	0	39
2148	2286	536	0	37
2151	2284	535	0	40
2154	2285	537	0	40
2157	2284	538	0	43
2160	2284	539	0	38
2163	2286	536	0	32
2166	2284	534	0	24
2169	2284	532	0	20
2172	2283	531	0	16
2175	2284	532	0	13
2178	2284	532	0	13
2181	2283	531	0	17
2184	2283	530	0	23
2187	2283	530	0	26
2190	2281	528	0	23
2193	2281	530	0	26
2196	2282	531	0	31
2199	2282	532	0	36
2202	2282	534	0	42
2205	2282	535	0	39
2208	2282	536	0	34
2211	2280	536	0	32
2214	2279	535	0	27
2217	2278	535	0	26
2220	2275	534	0	20
2223	2272	535	0	18
2226	2269	537	0	12
2229	2268	538	0	12
2232	2267	539	0	9
2235	2263	540	0	5
2238	2256	536	0	7
2241	2253	538	0	12
2244	2251	540	0	16
2247	2248	541	0	22
2250	2246	541	0	23
2253	2245	540	0	21
2256	2245	541	0	20
2259	2243	539	0	22
2262	2239	539	0	17
2265	2238	538	0	17
2268	2235	537	0	15
2271	2234	538	0	15
2274	2232	541	0	22
2277	2233	543	0	27
2280	2231	545	0	27
2283	2227	548	0	27
2286	2223	550	0	26
2289	2221	550	0	24
2292	2220	552	0	25
2295	2217	554	0	23
2298	2216	556	0	21
2301	2214	558	0	21
2304	2213	558	0	20
2307	2214	558	0	16
2310	2214	559	0	15
2313	2214	559	0	17
2316	2214	559	0	17
2319	2215	558	0	19
2322	2217	558	0	16
2325	2218	557	0	15
2328	2218	556	0	14
2331	2217	555	0	14
2334	2217	555	0	16
2337	2218	554	0	16
2340	2218	555	0	14
2343	2217	558	0	10
2346	2215	559	0	10
2349	2213	560	0	9
2352	2212	562	0	13
2355	2209	563	0	17
2358	2206	563	0	19
2361	2204	564	0	20
2364	2204	565	0	18
2367	2202	566	0	19
2370	2201	567	0	24
2373	2200	567	0	27
2376	2201	567	0	23
2379	2202	566	0	24
2382	2200	564	0	22
2385	2198	563	0	17
2388	2194	563	0	9
2391	2191	564	0	5
2394	2188	564	0	357
2397	2186	565	0	357
2400	2183	567	0	353
2403	2181	567	0	352
2406	2180	568	0	353
2409	2177	568	0	357
2412	2175	567	0	359
2415	2173	568	0	0
2418	2171	568	0	354
2421	2167	567	0	351
2424	2166	567	0	351
2427	2165	567	0	349
2430	2164	567	0	350
2433	2163	564	0	346
2436	2162	563	0	342
2439	2161	562	0	335
2442	2158	560	0	324
2445	2157	559	0	315
2448	2158	559	0	312
2451	2157	558	0	309
2454	2154	557	0	310
2457	2154	556	0	312
2460	2155	556	0	314
2463	2157	556	0	314
2466	2157	557	0	314
2469	2158	559	0	315
2472	2158	559	0	316
2475	2158	559	0	320
2478	2159	559	0	320
2481	2158	559	0	317
2484	2158	559	0	318
2487	2158	561	0	321
2490	2158	561	0	324
2493	2158	560	0	327
2496	2159	560	0	329
2499	2158	560	0	328
2502	2158	559	0	329
2505	2158	559	0	330
2508	2157	559	0	329
2511	2157	560	0	332
2514	2157	561	0	334
2517	2157	561	0	334
2520	2157	561	0	333
2523	2157	561	0	333
2526	2157	561	0	331
2529	2157	561	0	331
2532	2158	561	0	331
2535	2158	560	0	331
2538	2159	560	0	333
2541	2159	560	0	335
2544	2158	560	0	333
2547	2158	560	0	332
2550	2158	560	0	332
2553	2159	560	0	330
2556	2159	560	0	331
2559	2159	560	0	331
2562	2159	560	0	333
2565	2158	561	0	330
2568	2157	561	0	327
2571	2158	561	0	327
2574	2158	560	0	326
2577	2159	560	0	327
2580	2159	560	0	326
2583	2159	560	0	327
2586	2159	561	0	328
2589	2159	561	0	328
2592	2159	561	0	328
2595	2159	561	0	329
2598	2159	560	0	328
2601	2159	560	0	328
2604	2157	558	0	327
2607	2155	557	0	319
2610	2153	556	0	322
2613	2154	554	0	317
2616	2153	554	0	312
2619	2153	553	0	306
2622	2154	551	0	307
2625	2153	551	0	311
2628	2153	550	0	310
2631	2153	548	0	304
2634	2151	547	0	301
2637	2152	549	0	305
2640	2153	549	0	307
2643	2153	549	0	307
2646	2153	549	0	309
2649	2150	548	0	308
2652	2149	546	0	304
2655	2147	544	0	307
2658	2146	543	0	310
2661	2146	542	0	312
2664	2142	542	0	301
2667	2142	542	0	306
2670	2142	541	0	312
2673	2144	540	0	319
2676	2143	540	0	316
2679	2142	540	0	316
2682	2143	541	0	312
2685	2143	541	0	311
2688	2143	542	0	304
2691	2143	541	0	306
2694	2145	543	0	306
2697	2145	543	0	308
2700	2146	544	0	311
2703	2146	545	0	311
2706	2144	547	0	314
2709	2143	547	0	309
2712	2143	546	0	305
2715	2144	545	0	306
2718	2146	545	0	305
2721	2146	546	0	307
2724	2146	547	0	309
2727	2144	546	0	309
2730	2145	544	0	309
2733	2146	544	0	309
2736	2147	545	0	311
2739	2147	545	0	310
2742	2149	543	0	313
2745	2147	545	0	310
2748	2147	545	0	312
2751	2146	544	0	316
2754	2146	545	0	316
2757	2145	545	0	313
2760	2145	544	0	311
2763	2145	544	0	311
2766	2145	544	0	311
2769	2146	544	0	310
2772	2146	543	0	311
2775	2146	544	0	312
2778	2146	544	0	311
2781	2147	544	0	310
2784	2147	545	0	309
2787	2144	545	0	314
2790	2144	545	0	318
2793	2144	545	0	319
2796	2144	546	0	313
2799	2143	545	0	314
2802	2144	543	0	318
2805	2144	543	0	321
2808	2144	546	0	324
2811	2141	547	0	316
2814	2140	547	0	321
2817	2138	546	0	316
2820	2137	547	0	311
2823	2137	547	0	314
2826	2137	548	0	314
2829	2137	548	0	314
2832	2137	548	0	313
2835	2137	548	0	313
2838	2138	549	0	315
2841	2137	550	0	312
2844	2139	549	0	315
2847	2139	549	0	305
2850	2139	548	0	301
2853	2138	545	0	302
2856	2138	546	0	297
2859	2138	546	0	300
2862	2137	547	0	295
2865	2136	548	0	296
2868	2142	543	0	297
2871	2141	545	0	295
2874	2138	544	0	292
2877	2137	542	0	290
2880	2137	539	0	289
2883	2137	540	0	290
2886	2137	539	0	294
2889	2138	540	0	288
2892	2138	542	0	283
2895	2139	541	0	280
2898	2139	541	0	277
2901	2139	543	0	275
2904	2139	543	0	273
2907	2139	543	0	275
2910	2138	543	0	277
2913	2138	543	0	281
2916	2138	542	0	282
2919	2138	543	0	281
2922	2137	543	0	282
2925	2136	544	0	283
2928	2136	545	0	289
2931	2136	546	0	288
2934	2136	546	0	287
2937	2136	546	0	287
2940	2136	545	0	288
2943	2136	543	0	289
2946	2135	542	0	289
2949	2135	540	0	290
2952	2135	540	0	290
2955	2135	539	0	287
2958	2135	538	0	286
2961	2136	538	0	287
2964	2136	538	0	291
2967	2135	539	0	288
2970	2135	539	0	290
2973	2136	538	0	288
2976	2135	538	0	291
2979	2134	538	0	293
2982	2133	538	0	293
2985	2133	538	0	294
2988	2134	538	0	297
2991	2134	538	0	296
2994	2134	538	0	292
2997	2137	538	0	286
3000	2137	537	0	284
3003	2136	536	0	291
3006	2134	537	0	293
3009	2134	535	0	296
3012	2133	533	0	293
3015	2132	533	0	294
3018	2132	533	0	294
3021	2132	533	0	294
3024	2132	534	0	295
3027	2131	533	0	294
3030	2130	531	0	295
3033	2129	529	0	300
3036	2129	528	0	302
3039	2128	528	0	304
3042	2127	528	0	304
3045	2128	528	0	301
3048	2128	528	0	298
3051	2127	528	0	301
3054	2127	528	0	302
3057	2127	526	0	304
3060	2126	525	0	307
3063	2126	524	0	306
3066	2125	524	0	308
3069	2125	525	0	307
3072	2126	524	0	309
3075	2125	524	0	309
3078	2123	522	0	310
3081	2123	521	0	312
3084	2123	521	0	313
3087	2122	520	0	313
3090	2120	520	0	312
3093	2119	517	0	314
3096	2116	514	0	315
3099	2114	512	0	318
3102	2111	507	0	321
3105	2106	506	0	324
3108	2103	505	0	320
3111	2101	504	0	322
3114	2102	503	0	321
3117	2101	503	0	322
3120	2099	502	0	320
3123	2098	502	0	320
3126	2098	501	0	323
3129	2099	501	0	324
3132	2097	501	0	326
3135	2097	502	0	327
3138	2097	502	0	330
3141	2097	501	0	331
3144	2096	501	0	330
3147	2096	501	0	331
3150	2095	502	0	331
3153	2094	501	0	333
3156	2094	501	0	333
3159	2093	501	0	335
3162	2093	501	0	337
3165	2093	501	0	336
3168	2092	500	0	337
3171	2093	501	0	336
3174	2093	501	0	336
3177	2093	501	0	334
3180	2094	501	0	331
3183	2094	501	0	331
3186	2094	501	0	332
3189	2094	502	0	333
3192	2094	501	0	335
3195	2094	501	0	336
3198	2094	500	0	329
3201	2095	499	0	327
3204	2095	499	0	328
3207	2094	499	0	328
3210	2094	499	0	328
3213	2094	499	0	328
3216	2094	499	0	329
3219	2094	499	0	329
3222	2094	499	0	330
3225	2094	498	0	329
3228	2095	498	0	328
3231	2095	498	0	330
3234	2096	498	0	328
3237	2096	498	0	328
3240	2097	498	0	328
3243	2097	499	0	328
3246	2096	499	0	329
3249	2096	498	0	329
3252	2096	499	0	326
3255	2096	500	0	327
3258	2096	500	0	327
3261	2095	500	0	328
3264	2095	499	0	326
3267	2096	498	0	327
3270	2096	498	0	326
3273	2096	498	0	325
3276	2096	498	0	325
3279	2096	498	0	327
3282	2096	498	0	328
3285	2096	498	0	327
3288	2095	498	0	328
3291	2095	498	0	329
3294	2095	498	0	327
3297	2095	498	0	330
3300	2094	498	0	330
3303	2094	499	0	331
3306	2094	499	0	332
3309	2094	498	0	331
3312	2093	498	0	332
3315	2094	498	0	332
3318	2094	498	0	335
3321	2094	498	0	334
3324	2094	499	0	331
3327	2091	497	0	331
3330	2090	497	0	332
3333	2092	497	0	332
3336	2096	499	0	329
3339	2093	497	0	331
3342	2093	498	0	329
3345	2092	497	0	330
3348	2092	497	0	329
3351	2090	497	0	330
3354	2089	497	0	329
3357	2089	497	0	329
3360	2089	497	0	330
3363	2088	497	0	329
3366	2088	497	0	329
3369	2089	498	0	328
3372	2089	498	0	328
3375	2087	497	0	328
3378	2087	497	0	328
3381	2087	497	0	328
3384	2088	497	0	328
3387	2088	498	0	329
3390	2088	497	0	329
3393	2092	500	0	336
3396	2091	500	0	337
3399	2091	500	0	338
3402	2091	500	0	338
3405	2091	500	0	338
3408	2091	501	0	336
3411	2089	498	0	330
3414	2094	501	0	338
3417	2096	500	0	328
3420	2097	500	0	326
3423	2098	499	0	328
3426	2097	500	0	324
3429	2096	500	0	323
3432	2095	499	0	326
3435	2095	499	0	326
3438	2095	499	0	324
3441	2095	499	0	325
3444	2095	500	0	326
3447	2096	501	0	323
3450	2097	501	0	322
3453	2096	501	0	325
3456	2095	502	0	327
3459	2096	501	0	324
3462	2096	501	0	324
3465	2096	500	0	326
3468	2096	499	0	325
3471	2096	499	0	326
3474	2097	499	0	324
3477	2096	500	0	326
3480	2096	499	0	326
3483	2096	499	0	326
3486	2095	499	0	329
3489	2095	500	0	330
3492	2095	499	0	332
3495	2096	499	0	330
3498	2096	498	0	328
3501	2096	497	0	326
3504	2097	497	0	324
3507	2097	497	0	323
3510	2097	497	0	324
3513	2097	497	0	326
3516	2096	497	0	327
3519	2097	497	0	325
3522	2097	497	0	325
3525	2097	497	0	323
3528	2097	497	0	324
3531	2097	497	0	324
3534	2097	497	0	325
3537	2097	497	0	325
3540	2096	497	0	326
3543	2096	497	0	328
3546	2096	497	0	326
3549	2097	497	0	326
3552	2096	497	0	329
3555	2095	497	0	332
3558	2095	497	0	328
3561	2095	498	0	328
3564	2095	499	0	326
3567	2095	499	0	325
3570	2095	500	0	327
3573	2094	499	0	328
3576	2094	499	0	328
3579	2094	499	0	329
3582	2098	501	0	326
3585	2097	500	0	329
3588	2100	503	0	334
3591	2100	504	0	342
3594	2100	504	0	339
3597	2097	505	0	346
3600	2097	507	0	348
3603	2100	508	0	348
3606	2101	509	0	342
3609	2101	509	0	338
3612	2102	509	0	338
3615	2102	509	0	337
3618	2103	510	0	340
3621	2103	510	0	339
3624	2103	510	0	336
3627	2104	511	0	341
3630	2103	511	0	346
3633	2103	510	0	351
3636	2102	509	0	352
3639	2101	509	0	352
3642	2104	505	0	345
3645	2104	505	0	351
3648	2102	506	0	350
3651	2097	505	0	346
3654	2093	505	0	345
3657	2089	503	0	348
3660	2085	501	0	351
3663	2084	501	0	349
3666	2082	495	0	351
3669	2078	495	0	349
3672	2076	496	0	348
3675	2076	497	0	347
3678	2073	496	0	346
3681	2069	496	0	346
3684	2066	498	0	345
3687	2064	499	0	350
3690	2061	499	0	354
3693	2058	499	0	357
3696	2058	498	0	357
3699	2059	497	0	350
3702	2059	496	0	350
3705	2059	495	0	350
3708	2060	494	0	354
3711	2059	495	0	352
3714	2058	493	0	350
3717	2057	493	0	349
3720	2056	492	0	350
3723	2055	491	0	351
3726	2054	491	0	352
3729	2053	491	0	351
3732	2049	491	0	353
3735	2046	489	0	353
3738	2044	489	0	353
3741	2042	490	0	352
3744	2040	491	0	354
3747	2037	490	0	357
3750	2031	490	0	0
3753	2029	487	0	352
3756	2028	487	0	354
3759	2025	487	0	352
3762	2021	486	0	353
3765	2019	485	0	352
3768	2016	486	0	353
3771	2014	487	0	350
3774	2013	489	0	347
3777	2013	489	0	344
3780	2008	487	0	345
3783	2004	485	0	340
3786	2001	482	0	340
3789	1997	481	0	335
3792	1996	479	0	336
3795	1992	479	0	331
3798	1990	479	0	334
3801	1990	481	0	337
3804	1988	483	0	344
3807	1983	483	0	354
3810	1979	486	0	2
3813	1979	487	0	2
3816	1978	487	0	5
3819	1977	487	0	4
3822	1977	485	0	359
3825	1976	487	0	4
3828	1975	487	0	5
3831	1975	486	0	8
3834	1973	485	0	9
3837	1969	486	0	14
3840	1968	487	0	14
3843	1965	490	0	18
3846	1966	491	0	18
3849	1964	494	0	22
3852	1958	496	0	22
3855	1952	498	0	21
3858	1952	498	0	22
3861	1953	497	0	21
3864	1954	497	0	22
3867	1955	496	0	19
3870	1956	497	0	18
3873	1957	497	0	20
3876	1958	496	0	19
3879	1960	495	0	20
3882	1961	497	0	26
3885	1960	499	0	27
3888	1958	499	0	25
3891	1959	499	0	25
3894	1961	499	0	22
3897	1961	498	0	22
3900	1963	498	0	22
3903	1964	499	0	26
3906	1964	500	0	29
3909	1963	500	0	29
3912	1963	505	0	28
3915	1959	506	0	39
3918	1958	508	0	47
3921	1957	511	0	55
3924	1959	514	0	59
3927	1966	519	0	51
3930	1964	518	0	56
3933	1961	519	0	56
3936	1962	520	0	58
3939	1960	520	0	53
3942	1964	520	0	56
3945	1965	520	0	58
3948	1965	521	0	58
3951	1965	519	0	55
3954	1966	518	0	57
3957	1967	516	0	56
3960	1967	516	0	57
3963	1969	514	0	57
3966	1970	515	0	56
3969	1971	516	0	48
3972	1970	518	0	49
3975	1968	520	0	51
3978	1966	519	0	50
3981	1966	520	0	51
3984	1966	520	0	50
3987	1966	519	0	50
3990	1965	520	0	50
3993	1966	520	0	49
3996	1966	520	0	48
3999	1967	519	0	47
4002	1967	519	0	48
4005	1967	518	0	50
4008	1967	515	0	53
4011	1969	514	0	61
4014	1969	513	0	62
4017	1968	513	0	69
4020	1970	512	0	72
4023	1971	510	0	77
4026	1972	509	0	83
4029	1975	509	0	78
4032	1975	511	0	81
4035	1978	514	0	95
4038	1980	515	0	98
4041	1980	516	0	103
4044	1982	517	0	111
4047	1984	517	0	117
4050	1985	517	0	117
4053	1985	519	0	117
4056	1985	518	0	118
4059	1986	520	0	117
4062	1988	521	0	116
4065	1989	523	0	112
4068	1989	524	0	110
4071	1990	524	0	112
4074	1992	525	0	117
4077	1993	526	0	128
4080	1997	527	0	129
4083	1997	525	0	124
4086	1997	524	0	124
4089	1997	524	0	123
4092	1998	524	0	116
4095	1998	522	0	112
4098	1997	523	0	110
4101	1997	524	0	111
4104	1997	524	0	111
4107	1996	524	0	110
4110	1994	525	0	110
4113	1995	526	0	112
4116	1994	526	0	112
4119	1993	528	0	111
4122	1993	527	0	112
4125	1994	526	0	114
4128	1994	527	0	119
4131	1998	525	0	129
4134	2000	524	0	129
4137	2001	522	0	131
4140	2005	520	0	132
4143	2006	520	0	127
4146	2007	520	0	118
4149	2007	520	0	116
4152	2007	520	0	115
4155	2007	520	0	115
4158	2008	520	0	113
4161	2007	521	0	114
4164	2008	521	0	114
4167	2007	521	0	115
4170	2007	521	0	115
4173	2008	522	0	114
4176	2008	522	0	112
4179	2007	524	0	112
4182	2006	525	0	111
4185	2005	527	0	111
4188	2004	530	0	111
4191	2005	532	0	107
4194	2004	534	0	111
4197	2004	536	0	110
4200	2003	538	0	105
4203	2002	538	0	106
4206	2002	537	0	108
4209	2004	538	0	110
4212	2005	537	0	110
4215	2006	536	0	113
4218	2006	535	0	114
4221	2007	535	0	116
4224	2007	535	0	118
4227	2007	535	0	118
4230	2007	535	0	120
4233	2008	535	0	123
4236	2010	534	0	118
4239	2010	533	0	119
4242	2011	531	0	117
4245	2010	528	0	117
4248	2009	525	0	111
4251	2009	525	0	111
4254	2009	526	0	114
4257	2010	526	0	116
4260	2010	527	0	116
4263	2011	528	0	117
4266	2011	528	0	118
4269	2011	528	0	119
4272	2012	528	0	119
4275	2013	529	0	119
4278	2013	529	0	119
4281	2013	529	0	119
4284	2013	530	0	119
4287	2013	529	0	120
4290	2013	529	0	121
4293	2013	528	0	122
4296	2014	527	0	124
4299	2015	527	0	124
4302	2015	527	0	125
4305	2014	525	0	129
4308	2014	524	0	131
4311	2013	523	0	128
4314	2013	523	0	126
4317	2013	523	0	123
4320	2012	521	0	118
4323	2012	521	0	120
4326	2011	521	0	122
4329	2012	522	0	119
4332	2011	521	0	118
4335	2012	521	0	120
4338	2011	521	0	120
4341	2012	521	0	119
4344	2012	521	0	120
4347	2012	521	0	119
4350	2012	521	0	119
4353	2012	521	0	119
4356	2011	521	0	116
4359	2011	520	0	119
4362	2011	519	0	118
4365	2011	518	0	117
4368	2011	518	0	118
4371	2010	518	0	119
4374	2011	518	0	118
4377	2011	517	0	121
4380	2010	516	0	121
4383	2010	516	0	124
4386	2011	517	0	126
4389	2011	516	0	123
4392	2011	516	0	122
4395	2011	516	0	121
4398	2012	516	0	120
4401	2012	516	0	119
4404	2012	516	0	119
4407	2012	516	0	119
4410	2012	516	0	118
4413	2013	517	0	112
4416	2012	518	0	107
4419	2011	515	0	96
4422	2010	515	0	94
4425	2010	515	0	88
4428	2011	517	0	85
4431	2012	520	0	87
4434	2013	520	0	89
4437	2015	522	0	93
4440	2015	523	0	94
4443	2015	523	0	93
4446	2015	523	0	93
4449	2015	523	0	93
4452	2015	523	0	92
4455	2015	523	0	92
4458	2015	523	0	93
4461	2015	523	0	93
4464	2015	523	0	92
4467	2015	523	0	92
4470	2015	523	0	91
4473	2015	523	0	90
4476	2015	523	0	90
4479	2014	521	0	90
4482	2013	519	0	88
4485	2012	518	0	86
4488	2011	516	0	89
4491	2012	514	0	88
4494	2012	515	0	86
4497	2013	518	0	86
4500	2013	519	0	87
4503	2013	519	0	89
4506	2014	520	0	89
4509	2014	522	0	90
4512	2014	522	0	91
4515	2014	522	0	91
4518	2014	522	0	91
4521	2014	522	0	90
4524	2014	521	0	93
4527	2015	521	0	92
4530	2015	521	0	87
4533	2014	520	0	87
4536	2014	521	0	85
4539	2013	520	0	83
4542	2013	520	0	85
4545	2013	520	0	82
4548	2013	520	0	84
4551	2013	521	0	89
4554	2013	522	0	90
4557	2013	522	0	90
4560	2013	522	0	92
4563	2013	522	0	92
4566	2013	522	0	91
4569	2013	522	0	90
4572	2014	522	0	90
4575	2014	522	0	89
4578	2014	522	0	89
4581	2014	522	0	89
4584	2014	523	0	89
4587	2014	523	0	88
4590	2014	523	0	89
4593	2014	523	0	89
4596	2014	522	0	90
4599	2014	522	0	90
4602	2014	523	0	89
4605	2014	522	0	91
4608	2013	521	0	88
4611	2013	521	0	87
4614	2011	518	0	86
4617	2012	517	0	85
4620	2012	520	0	86
4623	2013	521	0	88
4626	2013	522	0	88
4629	2013	522	0	89
4632	2013	523	0	87
4635	2014	523	0	88
4638	2014	522	0	88
4641	2014	522	0	89
4644	2014	522	0	89
4647	2014	523	0	88
4650	2014	523	0	89
4653	2014	523	0	90
4656	2014	523	0	90
4659	2014	523	0	90
4662	2014	523	0	89
4665	2014	523	0	89
4668	2013	522	0	90
4671	2012	520	0	92
4674	2011	518	0	84
4677	2012	517	0	81
4680	2013	519	0	86
4683	2013	520	0	88
4686	2013	520	0	85
4689	2012	521	0	84
4692	2012	521	0	89
4695	2012	520	0	92
4698	2012	520	0	94
4701	2013	520	0	95
4704	2013	520	0	94
4707	2013	520	0	95
4710	2013	520	0	97
4713	2013	520	0	97
4716	2013	520	0	97
4719	2013	520	0	98
4722	2013	520	0	98
4725	2013	520	0	98
4728	2013	520	0	97
4731	2013	520	0	94
4734	2013	520	0	94
4737	2013	521	0	92
4740	2013	521	0	92
4743	2013	520	0	92
4746	2012	521	0	91
4749	2012	519	0	90
4752	2012	519	0	91
4755	2012	516	0	89
4758	2011	515	0	91
4761	2010	512	0	95
4764	2009	512	0	97
4767	2010	513	0	95
4770	2010	513	0	95
4773	2010	513	0	95
4776	2010	512	0	94
4779	2011	513	0	94
4782	2010	512	0	94
4785	2011	511	0	93
4788	2009	510	0	95
4791	2010	509	0	95
4794	2010	509	0	96
4797	2008	507	0	100
4800	2008	506	0	102
4803	2010	509	0	101
4806	2009	506	0	107
4809	2009	507	0	108
4812	2010	507	0	108
4815	2013	513	0	100
4818	2012	510	0	101
4821	2011	510	0	104
4824	2012	512	0	106
4827	2012	513	0	109
4830	2012	514	0	109
4833	2012	513	0	111
4836	2012	514	0	109
4839	2012	514	0	108
4842	2012	514	0	108
4845	2012	515	0	107
4848	2012	516	0	106
4851	2013	517	0	108
4854	2014	518	0	100
4857	2015	520	0	92
4860	2014	520	0	85
4863	2014	521	0	85
4866	2014	521	0	86
4869	2014	523	0	88
4872	2015	523	0	94
4875	2014	523	0	92
4878	2014	525	0	90
4881	2014	524	0	92
4884	2014	525	0	92
4887	2015	526	0	94
4890	2015	527	0	96
4893	2016	527	0	95
4896	2016	526	0	95
4899	2016	526	0	95
4902	2016	526	0	97
4905	2016	527	0	99
4908	2016	526	0	103
4911	2016	528	0	104
4914	2016	530	0	104
4917	2016	529	0	103
4920	2015	530	0	103
4923	2015	532	0	102
4926	2015	532	0	102
4929	2015	532	0	101
4932	2014	533	0	101
4935	2014	533	0	101
4938	2014	533	0	100
4941	2013	532	0	97
4944	2013	533	0	96
4947	2013	533	0	96
4950	2013	533	0	94
4953	2013	536	0	93
4956	2012	537	0	95
4959	2011	539	0	92
4962	2011	540	0	90
4965	2011	540	0	94
4968	2011	541	0	96
4971	2012	545	0	96
4974	2014	547	0	95
4977	2016	549	0	95
4980	2015	549	0	94
4983	2015	547	0	94
4986	2015	546	0	93
4989	2015	545	0	94
4992	2016	544	0	93
4995	2016	543	0	90
4998	2015	542	0	87
5001	2015	542	0	86
5004	2015	543	0	85
5007	2015	543	0	85
5010	2015	542	0	87
5013	2015	543	0	90
5016	2016	543	0	93
5019	2016	542	0	95
5022	2016	542	0	96
5025	2016	542	0	99
5028	2017	541	0	98
5031	2016	541	0	97
5034	2016	541	0	97
5037	2016	540	0	96
5040	2015	540	0	96
5043	2015	539	0	95
5046	2014	537	0	90
5049	2013	535	0	82
5052	2014	534	0	80
5055	2014	534	0	80
5058	2014	534	0	80
5061	2014	533	0	81
5064	2013	534	0	79
5067	2013	534	0	78
5070	2013	533	0	79
5073	2013	534	0	77
5076	2013	533	0	75
5079	2013	533	0	73
5082	2013	534	0	71
5085	2013	534	0	69
5088	2013	534	0	69
5091	2013	534	0	69
5094	2013	533	0	70
5097	2013	533	0	70
5100	2013	534	0	69
5103	2013	534	0	70
5106	2013	534	0	70
5109	2013	534	0	70
5112	2013	534	0	71
5115	2013	534	0	70
5118	2013	534	0	69
5121	2013	534	0	68
5124	2012	535	0	68
5127	2012	534	0	67
5130	2012	535	0	66
5133	2012	535	0	65
5136	2012	535	0	66
5139	2012	535	0	66
5142	2012	535	0	66
5145	2012	535	0	65
5148	2013	535	0	64
5151	2012	535	0	63
5154	2012	535	0	62
5157	2013	535	0	62
5160	2013	535	0	62
5163	2014	535	0	63
5166	2013	535	0	62
5169	2013	535	0	61
5172	2013	535	0	62
5175	2013	535	0	62
5178	2013	536	0	64
5181	2013	535	0	63
5184	2013	535	0	61
5187	2013	535	0	62
5190	2012	536	0	59
5193	2012	535	0	59
5196	2011	535	0	59
5199	2010	534	0	60
5202	2010	533	0	60
5205	2010	533	0	59
5208	2011	533	0	58
5211	2011	533	0	58
5214	2012	533	0	54
5217	2012	532	0	56
5220	2013	532	0	56
5223	2013	531	0	53
5226	2012	530	0	52
5229	2013	529	0	46
5232	2012	528	0	46
5235	2013	527	0	49
5238	2013	526	0	49
5241	2012	526	0	48
5244	2012	526	0	51
5247	2012	526	0	51
5250	2012	526	0	49
5253	2012	526	0	50
5256	2012	526	0	49
5259	2012	526	0	48
5262	2013	526	0	50
5265	2013	527	0	50
5268	2013	527	0	48
5271	2012	527	0	48
5274	2013	527	0	48
5277	2013	527	0	49
5280	2013	527	0	50
5283	2013	527	0	50
5286	2013	527	0	48
5289	2013	527	0	49
5292	2013	527	0	49
5295	2013	528	0	47
5298	2013	528	0	48
5301	2013	527	0	46
5304	2013	527	0	45
5307	2013	528	0	41
5310	2014	528	0	40
5313	2016	529	0	39
5316	2016	528	0	41
5319	2016	528	0	41
5322	2016	528	0	42
5325	2016	528	0	41
5328	2015	528	0	42
5331	2015	528	0	41
5334	2014	528	0	36
5337	2014	528	0	34
5340	2015	528	0	31
5343	2016	528	0	30
5346	2016	530	0	33
5349	2018	532	0	30
5352	2020	533	0	31
5355	2016	532	0	30
5358	2017	531	0	37
5361	2018	532	0	43
5364	2019	534	0	46
5367	2018	535	0	48
5370	2018	535	0	47
5373	2020	534	0	52
5376	2023	535	0	58
5379	2022	538	0	59
5382	2021	539	0	58
5385	2022	538	0	58
5388	2022	540	0	61
5391	2021	543	0	60
5394	2021	543	0	69
5397	2021	543	0	71
5400	2020	542	0	67
5403	2019	544	0	67
5406	2020	545	0	66
5409	2020	545	0	66
5412	2020	545	0	63
5415	2021	546	0	62
5418	2024	548	0	65
5421	2024	548	0	67
5424	2025	545	0	70
5427	2024	543	0	66
5430	2025	542	0	65
5433	2023	543	0	66
5436	2024	544	0	68
5439	2023	542	0	77
5442	2023	544	0	76
5445	2022	546	0	74
5448	2020	548	0	75
5451	2019	552	0	76
5454	2020	556	0	75
5457	2019	560	0	75
5460	2017	565	0	76
5463	2014	569	0	74
5466	2013	573	0	74
5469	2015	574	0	79
5472	2016	574	0	88
5475	2019	577	0	84
5478	2017	578	0	86
5481	2018	578	0	88
5484	2016	582	0	89
5487	2019	585	0	83
5490	2018	585	0	82
5493	2017	583	0	84
5496	2016	583	0	83
5499	2016	581	0	82
5502	2016	582	0	83
5505	2018	583	0	94
5508	2018	583	0	96
5511	2017	583	0	91
5514	2017	583	0	87
5517	2017	583	0	84
5520	2018	582	0	81
5523	2018	582	0	80
5526	2017	583	0	80
5529	2016	582	0	78
5532	2017	578	0	73
5535	2017	576	0	67
5538	2014	576	0	59
5541	2013	575	0	55
5544	2010	574	0	40
5547	2004	576	0	26
5550	1998	579	0	22
5553	1990	576	0	18
5556	1986	579	0	18
5559	1979	584	0	15
5562	1976	584	0	23
5565	1974	588	0	27
5568	1971	590	0	26
5571	1969	591	0	29
5574	1966	593	0	32
5577	1968	597	0	37
5580	1967	596	0	46
5583	1967	596	0	48
5586	1965	594	0	43
5589	1962	596	0	43
5592	1964	598	0	47
5595	1962	598	0	52
5598	1959	598	0	55
5601	1959	602	0	55
5604	1956	606	0	57
5607	1954	608	0	59
5610	1953	609	0	59
5613	1954	610	0	62
5616	1955	609	0	68
5619	1955	611	0	62
5622	1953	614	0	53
5625	1951	614	0	55
5628	1947	614	0	46
5631	1944	615	0	46
5634	1940	625	0	40
5637	1937	631	0	39
5640	1932	636	0	40
5643	1929	636	0	37
5646	1925	641	0	33
5649	1922	649	0	37
5652	1918	656	0	47
5655	1913	660	0	51
5658	1909	661	0	59
5661	1908	663	0	62
5664	1907	666	0	65
5667	1903	673	0	69
5670	1902	681	0	76
5673	1898	685	0	78
5676	1896	689	0	76
5679	1894	703	0	72
5682	1892	710	0	73
5685	1893	710	0	74
5688	1894	713	0	78
5691	1894	717	0	75
5694	1894	719	0	78
5697	1896	724	0	73
5700	1898	723	0	76
5703	1898	721	0	83
5706	1899	722	0	88
5709	1898	722	0	97
5712	1898	721	0	98
5715	1900	724	0	97
5718	1901	725	0	103
5721	1905	730	0	103
5724	1908	730	0	102
5727	1912	732	0	115
5730	1914	735	0	115
5733	1915	735	0	117
5736	1914	740	0	126
5739	1914	744	0	127
5742	1916	750	0	122
5745	1917	753	0	110
5748	1916	754	0	109
5751	1916	755	0	110
5754	1916	755	0	107
5757	1914	755	0	104
5760	1913	756	0	98
5763	1913	755	0	91
5766	1915	751	0	99
5769	1916	750	0	101
5772	1916	749	0	104
5775	1916	749	0	106
5778	1916	749	0	104
5781	1916	748	0	106
5784	1916	748	0	107
5787	1915	746	0	108
5790	1915	745	0	107
5793	1915	745	0	104
5796	1915	746	0	103
5799	1914	748	0	98
5802	1914	749	0	97
5805	1915	749	0	97
5808	1914	752	0	93
5811	1914	755	0	95
5814	1915	757	0	99
5817	1915	758	0	100
5820	1912	761	0	103
5823	1914	766	0	104
5826	1914	769	0	98
5829	1912	771	0	99
5832	1914	772	0	98
5835	1915	776	0	97
5838	1917	780	0	100
5841	1920	782	0	93
5844	1921	783	0	96
5847	1918	782	0	104
5850	1917	784	0	109
5853	1918	785	0	109
5856	1919	783	0	103
5859	1919	785	0	98
5862	1917	786	0	97
5865	1916	790	0	99
5868	1916	792	0	102
5871	1917	792	0	101
5874	1920	792	0	96
5877	1920	793	0	92
5880	1921	796	0	90
5883	1923	802	0	83
5886	1926	805	0	83
5889	1926	808	0	82
5892	1927	808	0	84
5895	1925	810	0	80
5898	1925	814	0	78
5901	1925	818	0	73
5904	1924	819	0	68
5907	1924	822	0	72
5910	1923	826	0	68
5913	1926	824	0	76
5916	1928	824	0	69
5919	1927	824	0	68
5922	1927	823	0	71
5925	1929	824	0	68
5928	1930	824	0	68
5931	1928	826	0	67
5934	1929	827	0	66
5937	1929	827	0	65
5940	1931	828	0	65
5943	1932	829	0	67
5946	1933	828	0	67
5949	1933	827	0	68
5952	1934	826	0	70
5955	1934	826	0	70
5958	1934	825	0	67
5961	1936	823	0	64
5964	1938	822	0	70
5967	1938	825	0	66
5970	1938	825	0	66
5973	1937	826	0	65
5976	1939	828	0	60
5979	1940	828	0	60
5982	1940	829	0	61
5985	1941	828	0	59
5988	1942	829	0	57
5991	1944	830	0	57
5994	1945	831	0	50
5997	1944	832	0	46
6000	1943	836	0	44
6003	1940	838	0	28
6006	1936	841	0	22
6009	1935	842	0	20
6012	1935	840	0	16
6015	1933	839	0	11
6018	1933	839	0	0
6021	1931	839	0	355
6024	1930	837	0	349
6027	1930	836	0	344
6030	1929	836	0	345
6033	1929	835	0	341
6036	1926	836	0	342
6039	1928	836	0	348
6042	1928	836	0	348
6045	1928	836	0	348
6048	1928	836	0	349
6051	1928	836	0	350
6054	1929	836	0	350
6057	1928	836	0	349
6060	1929	836	0	349
6063	1929	837	0	354
6066	1929	836	0	355
6069	1929	836	0	355
6072	1929	836	0	354
6075	1930	836	0	354
6078	1931	837	0	357
6081	1931	838	0	357
6084	1930	838	0	357
6087	1928	838	0	356
6090	1922	840	0	356
6093	1920	841	0	357
6096	1921	841	0	356
6099	1921	841	0	357
6102	1924	842	0	354
6105	1929	842	0	343
6108	1930	843	0	347
6111	1927	843	0	348
6114	1925	842	0	350
6117	1927	841	0	352
6120	1927	841	0	351
6123	1926	839	0	353
6126	1926	838	0	353
6129	1926	837	0	355
6132	1926	836	0	354
6135	1927	834	0	355
6138	1926	834	0	355
6141	1926	834	0	355
6144	1925	835	0	356
6147	1925	834	0	356
6150	1924	834	0	356
6153	1922	834	0	356
6156	1922	833	0	356
6159	1921	831	0	1
6162	1921	832	0	2
6165	1921	832	0	4
6168	1920	832	0	4
6171	1918	833	0	5
6174	1917	834	0	7
6177	1915	834	0	9
6180	1916	838	0	11
6183	1915	839	0	11
6186	1913	839	0	14
6189	1917	838	0	13
6192	1918	837	0	10
6195	1918	836	0	6
6198	1918	835	0	7
6201	1918	834	0	6
6204	1918	834	0	6
6207	1919	833	0	7
6210	1919	834	0	7
6213	1919	834	0	7
6216	1919	834	0	6
6219	1919	835	0	7
6222	1920	834	0	5
6225	1920	834	0	5
6228	1920	834	0	6
6231	1921	835	0	5
6234	1920	834	0	6
6237	1920	834	0	6
6240	1920	834	0	6
6243	1920	833	0	4
6246	1919	832	0	5
6249	1919	832	0	4
6252	1919	832	0	4
6255	1920	833	0	4
6258	1921	832	0	359
6261	1922	831	0	359
6264	1923	831	0	356
6267	1923	833	0	356
6270	1921	835	0	0
6273	1920	835	0	1
6276	1919	835	0	359
6279	1920	832	0	356
6282	1923	833	0	354
6285	1923	833	0	356
6288	1923	833	0	354
6291	1922	834	0	355
6294	1921	832	0	352
6297	1918	833	0	353
6300	1919	832	0	354
6303	1920	831	0	354
6306	1920	831	0	355
6309	1921	831	0	356
6312	1921	830	0	353
6315	1920	829	0	356
6318	1920	828	0	354
6321	1920	827	0	353
6324	1920	826	0	351
6327	1920	826	0	351
6330	1920	826	0	350
6333	1920	828	0	351
6336	1920	827	0	351
6339	1919	827	0	352
6342	1920	827	0	352
6345	1920	826	0	352
6348	1919	826	0	352
6351	1920	825	0	352
6354	1920	825	0	352
6357	1920	825	0	350
6360	1920	825	0	350
6363	1920	825	0	351
6366	1920	825	0	351
6369	1920	825	0	350
6372	1920	825	0	349
6375	1920	824	0	349
6378	1921	826	0	347
6381	1921	826	0	347
6384	1920	827	0	343
6387	1920	828	0	339
6390	1920	829	0	338
6393	1920	831	0	341
6396	1919	832	0	345
6399	1917	830	0	346
6402	1916	829	0	349
6405	1915	829	0	356
6408	1914	829	0	356
6411	1914	829	0	359
6414	1914	828	0	359
6417	1914	828	0	359
6420	1914	830	0	0
6423	1913	830	0	2
6426	1911	831	0	7
6429	1911	831	0	8
6432	1911	831	0	9
6435	1912	830	0	4
6438	1911	830	0	0
6441	1909	832	0	1
6444	1907	835	0	3
6447	1906	837	0	6
6450	1905	837	0	12
6453	1899	836	0	11
6456	1896	835	0	10
6459	1896	836	0	12
6462	1894	838	0	15
6465	1891	839	0	18
6468	1890	837	0	13
6471	1889	839	0	8
6474	1892	839	0	12
6477	1891	838	0	10
6480	1891	838	0	10
6483	1890	839	0	10
6486	1891	839	0	9
6489	1893	839	0	8
6492	1893	839	0	9
6495	1893	839	0	9
6498	1893	840	0	9
6501	1893	839	0	8
6504	1893	838	0	10
6507	1893	837	0	13
6510	1892	838	0	14
6513	1891	840	0	10
6516	1889	843	0	6
6519	1887	845	0	6
6522	1886	846	0	4
6525	1885	846	0	4
6528	1879	848	0	359
6531	1876	849	0	356
6534	1872	851	0	353
6537	1871	853	0	357
6540	1868	853	0	0
6543	1866	852	0	0
6546	1865	852	0	1
6549	1861	852	0	357
6552	1856	852	0	356
6555	1855	849	0	353
6558	1859	850	0	348
6561	1859	848	0	354
6564	1854	847	0	358
6567	1850	847	0	358
6570	1851	849	0	359
6573	1850	847	0	0
6576	1848	847	0	358
6579	1846	848	0	0
6582	1845	850	0	6
6585	1843	851	0	10
6588	1843	851	0	12
6591	1840	850	0	13
6594	1840	850	0	17
6597	1839	848	0	17
6600	1838	849	0	20
6603	1841	851	0	21
6606	1842	851	0	9
6609	1842	850	0	6
6612	1842	850	0	3
6615	1841	851	0	4
6618	1840	849	0	2
6621	1835	847	0	3
6624	1831	847	0	1
6627	1824	848	0	3
6630	1818	845	0	2
6633	1810	848	0	3
6636	1802	849	0	8
6639	1797	851	0	7
6642	1795	853	0	2
6645	1791	853	0	358
6648	1788	852	0	4
6651	1787	852	0	8
6654	1786	854	0	16
6657	1783	857	0	16
6660	1778	858	0	17
6663	1776	859	0	22
6666	1775	860	0	22
6669	1773	862	0	24
6672	1772	862	0	23
6675	1772	863	0	22
6678	1772	863	0	24
6681	1771	864	0	22
6684	1771	866	0	25
6687	1770	868	0	30
6690	1767	869	0	30
6693	1765	871	0	32
6696	1763	872	0	33
6699	1762	873	0	34
6702	1764	873	0	33
6705	1765	873	0	31
6708	1764	873	0	32
6711	1764	873	0	32
6714	1765	873	0	31
6717	1766	872	0	33
6720	1766	872	0	35
6723	1766	872	0	34
6726	1765	873	0	29
6729	1764	875	0	31
6732	1764	876	0	31
6735	1764	876	0	30
6738	1764	876	0	30
6741	1765	877	0	27
6744	1766	878	0	26
6747	1765	878	0	24
6750	1766	879	0	23
6753	1769	881	0	19
6756	1771	884	0	20
6759	1771	884	0	20
6762	1769	884	0	24
6765	1768	885	0	26
6768	1767	885	0	26
6771	1766	885	0	27
6774	1766	885	0	27
6777	1766	885	0	28
6780	1766	885	0	27
6783	1766	884	0	26
6786	1766	884	0	25
6789	1766	885	0	27
6792	1766	885	0	28
6795	1768	885	0	32
6798	1769	886	0	34
6801	1770	886	0	36
6804	1770	886	0	37
6807	1771	887	0	39
6810	1772	887	0	38
6813	1772	887	0	39
6816	1772	886	0	41
6819	1773	887	0	40
6822	1774	888	0	43
6825	1775	888	0	44
6828	1776	889	0	43
6831	1776	888	0	41
6834	1777	887	0	38
6837	1777	887	0	35
6840	1777	887	0	34
6843	1778	888	0	33
6846	1781	892	0	24
6849	1783	893	0	24
6852	1783	894	0	21
6855	1786	894	0	20
6858	1787	894	0	15
6861	1788	894	0	16
6864	1790	894	0	17
6867	1794	893	0	21
6870	1795	895	0	21
6873	1796	894	0	26
6876	1798	895	0	26
6879	1799	895	0	31
6882	1799	894	0	32
6885	1799	894	0	38
6888	1796	895	0	42
6891	1796	895	0	42
6894	1796	895	0	42
6897	1796	896	0	43
6900	1797	896	0	44
6903	1798	895	0	43
6906	1797	895	0	43
6909	1797	896	0	39
6912	1799	896	0	36
6915	1800	896	0	35
6918	1800	896	0	34
6921	1800	896	0	32
6924	1800	896	0	31
6927	1800	896	0	29
6930	1800	896	0	30
6933	1798	895	0	27
6936	1796	894	0	26
6939	1795	893	0	26
6942	1794	891	0	26
6945	1794	891	0	27
6948	1793	891	0	23
6951	1789	893	0	24
6954	1786	893	0	20
6957	1785	893	0	21
6960	1784	893	0	25
6963	1782	893	0	27
6966	1780	893	0	25
6969	1779	893	0	23
6972	1778	894	0	21
6975	1779	895	0	19
6978	1779	896	0	20
6981	1780	896	0	20
6984	1780	897	0	20
6987	1779	897	0	20
6990	1780	897	0	20
6993	1780	897	0	18
6996	1779	897	0	17
6999	1778	897	0	15
7002	1778	897	0	14
7005	1778	897	0	15
7008	1778	897	0	15
7011	1778	898	0	14
7014	1778	898	0	15
7017	1778	898	0	14
7020	1778	897	0	16
7023	1777	896	0	18
7026	1777	896	0	19
7029	1777	896	0	20
7032	1775	896	0	21
7035	1775	896	0	16
7038	1775	898	0	12
7041	1774	897	0	14
7044	1775	896	0	17
7047	1775	895	0	16
7050	1775	896	0	16
7053	1775	895	0	16
7056	1775	895	0	19
7059	1775	895	0	19
7062	1775	895	0	18
7065	1776	895	0	16
7068	1775	895	0	17
7071	1774	893	0	23
7074	1774	891	0	22
7077	1774	891	0	19
7080	1775	891	0	20
7083	1775	891	0	20
7086	1776	891	0	21
7089	1776	891	0	21
7092	1777	892	0	19
7095	1777	893	0	18
7098	1778	893	0	18
7101	1778	893	0	18
7104	1778	893	0	17
7107	1778	893	0	18
7110	1778	893	0	19
7113	1778	893	0	19
7116	1778	892	0	21
7119	1778	892	0	20
7122	1778	892	0	21
7125	1777	892	0	22
7128	1778	892	0	20
7131	1778	892	0	20
7134	1778	892	0	19
7137	1778	892	0	21
7140	1778	892	0	21
7143	1778	892	0	20
7146	1778	892	0	21
7149	1778	891	0	24
7152	1778	891	0	22
7155	1778	892	0	20
7158	1779	892	0	20
7161	1779	892	0	20
7164	1780	892	0	20
7167	1780	890	0	17
7170	1780	890	0	16
7173	1781	890	0	14
7176	1782	890	0	10
7179	1781	889	0	13
7182	1781	888	0	12
7185	1781	887	0	13
7188	1781	886	0	12
7191	1782	885	0	11
7194	1784	884	0	15
7197	1784	883	0	13
7200	1784	882	0	15
7203	1784	882	0	14
7206	1785	882	0	14
7209	1785	882	0	13
7212	1787	882	0	13
7215	1788	884	0	16
7218	1792	886	0	16
7221	1794	886	0	12
7224	1795	886	0	13
7227	1795	886	0	11
7230	1795	887	0	11
7233	1796	887	0	11
7236	1796	887	0	12
7239	1796	886	0	12
7242	1794	885	0	13
7245	1794	885	0	13
7248	1792	884	0	15
7251	1790	881	0	16
7254	1788	881	0	21
7257	1787	881	0	26
7260	1787	882	0	29
7263	1786	883	0	27
7266	1785	885	0	29
7269	1783	886	0	26
7272	1782	888	0	31
7275	1779	890	0	32
7278	1779	893	0	27
7281	1779	894	0	29
7284	1779	895	0	33
7287	1778	896	0	32
7290	1779	897	0	32
7293	1778	896	0	37
7296	1778	895	0	39
7299	1779	895	0	38
7302	1779	895	0	36
7305	1778	895	0	38
7308	1779	896	0	37
7311	1780	895	0	37
[truncated: 561 more rows]
