# Supplementary material for: Markerless tracking of an entire honey bee colony
Source: Nat Commun. 2021 Mar 19;12:1733. doi: 10.1038/s41467-021-21769-1 (PMC7979864; doi:10.1038/s41467-021-21769-1)
Supplement: Supplementary file 4 — Description of Additional Supplementary Files [file 41467_2021_21769_MOESM4_ESM.zip › raw_source/fig_5_sup_fig_21_22/S1_trajectories/000872.txt]

0	687	2329	0	123
3	687	2329	0	123
6	687	2329	0	122
9	687	2329	0	122
12	687	2328	0	123
15	687	2328	0	124
18	687	2328	0	123
21	687	2327	0	122
24	687	2327	0	122
27	687	2327	0	124
30	687	2327	0	124
33	687	2327	0	123
36	687	2327	0	123
39	687	2327	0	122
42	687	2327	0	122
45	687	2327	0	122
48	687	2327	0	122
51	687	2327	0	121
54	688	2327	0	121
57	687	2326	0	118
60	686	2324	0	113
63	685	2325	0	122
66	685	2326	0	125
69	685	2326	0	127
72	685	2326	0	126
75	685	2326	0	125
78	686	2325	0	127
81	686	2325	0	126
84	686	2326	0	126
87	686	2325	0	125
90	686	2325	0	125
93	686	2325	0	124
96	686	2325	0	121
99	687	2325	0	120
102	687	2324	0	118
105	688	2323	0	111
108	688	2323	0	116
111	691	2326	0	115
114	692	2327	0	115
117	693	2327	0	116
120	696	2327	0	115
123	698	2327	0	114
126	698	2329	0	115
129	698	2330	0	119
132	699	2331	0	122
135	699	2331	0	123
138	699	2333	0	117
141	699	2336	0	120
144	699	2338	0	124
147	701	2339	0	126
150	706	2341	0	129
153	709	2344	0	127
156	714	2347	0	120
159	715	2345	0	118
162	715	2346	0	115
165	714	2347	0	113
168	714	2347	0	112
171	716	2347	0	116
174	716	2347	0	117
177	716	2347	0	115
180	715	2347	0	117
183	716	2346	0	119
186	716	2346	0	120
189	716	2346	0	119
192	716	2346	0	119
195	716	2346	0	118
198	715	2346	0	117
201	715	2347	0	117
204	718	2348	0	111
207	717	2348	0	111
210	718	2348	0	112
213	718	2347	0	112
216	717	2347	0	113
219	716	2346	0	118
222	716	2345	0	120
225	717	2346	0	121
228	717	2345	0	123
231	718	2344	0	125
234	718	2344	0	125
237	718	2344	0	125
240	718	2343	0	123
243	718	2344	0	124
246	718	2343	0	124
249	718	2343	0	123
252	718	2343	0	122
255	718	2343	0	121
258	718	2343	0	122
261	719	2343	0	123
264	718	2343	0	124
267	718	2343	0	122
270	719	2343	0	122
273	719	2343	0	122
276	719	2343	0	121
279	719	2343	0	122
282	719	2343	0	123
285	719	2342	0	123
288	719	2342	0	123
291	719	2342	0	123
294	719	2342	0	122
297	719	2342	0	123
300	719	2342	0	124
303	719	2342	0	126
306	719	2343	0	125
309	718	2343	0	124
312	717	2343	0	122
315	717	2344	0	121
318	718	2345	0	119
321	717	2345	0	118
324	717	2345	0	117
327	717	2345	0	116
330	720	2345	0	116
333	719	2345	0	117
336	718	2345	0	118
339	717	2344	0	114
342	717	2345	0	109
345	717	2345	0	110
348	717	2345	0	107
351	717	2346	0	105
354	717	2347	0	107
357	717	2347	0	107
360	717	2347	0	105
363	717	2347	0	104
366	717	2347	0	106
369	717	2346	0	106
372	717	2346	0	103
375	717	2346	0	103
378	717	2345	0	104
381	717	2345	0	107
384	717	2345	0	110
387	717	2345	0	110
390	717	2344	0	111
393	717	2344	0	110
396	717	2343	0	111
399	717	2343	0	113
402	717	2343	0	116
405	717	2343	0	119
408	718	2342	0	121
411	718	2341	0	120
414	719	2340	0	121
417	719	2340	0	118
420	719	2341	0	119
423	718	2340	0	126
426	719	2340	0	132
429	720	2339	0	126
432	720	2339	0	127
435	721	2339	0	120
438	721	2339	0	124
441	721	2339	0	121
444	722	2340	0	117
447	722	2340	0	111
450	721	2340	0	105
453	721	2342	0	107
456	721	2343	0	109
459	722	2343	0	107
462	721	2345	0	103
465	720	2345	0	101
468	720	2345	0	98
471	721	2345	0	95
474	721	2343	0	97
477	722	2344	0	95
480	722	2344	0	93
483	722	2343	0	92
486	722	2343	0	91
489	722	2344	0	89
492	723	2344	0	86
495	723	2345	0	87
498	723	2347	0	82
501	722	2348	0	81
504	722	2349	0	71
507	721	2350	0	72
510	722	2349	0	73
513	721	2349	0	77
516	719	2351	0	81
519	720	2353	0	84
522	720	2350	0	75
525	719	2348	0	76
528	718	2347	0	76
531	717	2347	0	80
534	717	2347	0	79
537	717	2348	0	80
540	718	2350	0	79
543	720	2353	0	82
546	722	2355	0	92
549	723	2357	0	94
552	724	2358	0	96
555	723	2359	0	88
558	724	2359	0	90
561	726	2359	0	86
564	727	2360	0	85
567	727	2359	0	94
570	727	2361	0	89
573	726	2361	0	84
576	726	2362	0	87
579	725	2363	0	86
582	725	2364	0	86
585	724	2366	0	83
588	724	2367	0	81
591	726	2367	0	84
594	727	2367	0	83
597	727	2370	0	86
600	727	2370	0	85
603	725	2369	0	72
606	725	2370	0	68
609	724	2367	0	50
612	723	2372	0	63
615	723	2375	0	65
618	720	2378	0	73
621	719	2379	0	74
624	718	2378	0	77
627	716	2381	0	71
630	716	2382	0	69
633	716	2382	0	66
636	719	2384	0	64
666	717	2413	0	102
669	716	2413	0	96
672	716	2414	0	90
678	716	2418	0	29
681	716	2421	0	93
684	717	2422	0	102
687	716	2422	0	101
690	717	2424	0	104
693	718	2423	0	104
696	720	2424	0	111
699	722	2425	0	110
702	722	2425	0	106
705	720	2429	0	103
708	719	2430	0	99
711	718	2432	0	100
714	715	2431	0	94
717	713	2432	0	89
720	713	2432	0	87
723	713	2432	0	87
726	712	2431	0	86
729	712	2432	0	86
732	713	2431	0	88
735	716	2430	0	98
738	716	2430	0	97
741	716	2431	0	93
744	716	2432	0	91
747	715	2432	0	88
750	714	2433	0	89
753	714	2432	0	88
756	716	2430	0	94
759	716	2427	0	96
762	716	2426	0	95
765	717	2423	0	92
768	717	2423	0	95
771	718	2423	0	97
774	720	2423	0	101
777	721	2423	0	105
780	721	2423	0	104
783	722	2422	0	106
786	721	2422	0	106
789	721	2422	0	103
792	721	2422	0	104
795	721	2422	0	105
798	721	2422	0	103
801	721	2422	0	102
804	722	2421	0	108
807	722	2422	0	107
810	721	2422	0	106
813	720	2422	0	108
816	720	2422	0	108
819	720	2422	0	107
822	720	2422	0	108
825	720	2422	0	108
828	720	2422	0	107
831	720	2421	0	104
834	720	2420	0	104
837	721	2420	0	102
840	720	2421	0	102
843	721	2421	0	101
846	721	2421	0	99
849	721	2420	0	95
852	721	2420	0	97
855	720	2420	0	100
858	720	2420	0	103
861	719	2421	0	101
864	719	2421	0	105
867	719	2421	0	104
870	719	2421	0	103
873	719	2421	0	104
876	720	2421	0	102
879	719	2421	0	104
882	719	2420	0	106
885	719	2420	0	105
888	719	2420	0	106
891	719	2420	0	105
894	719	2420	0	105
897	719	2420	0	104
900	719	2420	0	105
903	719	2419	0	102
906	719	2420	0	102
909	719	2419	0	102
912	720	2420	0	102
915	719	2419	0	102
918	719	2419	0	101
921	719	2419	0	100
924	719	2419	0	100
927	719	2419	0	101
930	719	2419	0	101
933	719	2419	0	100
936	719	2419	0	100
939	719	2419	0	100
942	719	2419	0	100
945	719	2418	0	100
948	719	2419	0	99
951	719	2419	0	100
954	719	2418	0	100
957	719	2418	0	100
960	719	2418	0	101
963	719	2418	0	100
966	719	2417	0	99
969	719	2419	0	100
972	719	2419	0	100
975	719	2419	0	101
978	719	2418	0	100
981	719	2419	0	101
984	719	2419	0	101
987	719	2419	0	100
990	719	2419	0	99
993	719	2418	0	99
996	719	2418	0	99
999	719	2418	0	98
1002	719	2419	0	99
1005	720	2419	0	100
1008	720	2419	0	100
1011	719	2420	0	102
1014	720	2421	0	105
1017	721	2422	0	100
1020	721	2421	0	99
1023	721	2421	0	103
1026	721	2422	0	105
1029	720	2422	0	146
1032	721	2422	0	135
1035	721	2422	0	122
1038	720	2421	0	126
1041	720	2421	0	117
1044	721	2421	0	121
1047	720	2421	0	130
1050	721	2422	0	115
1053	721	2421	0	123
1056	721	2422	0	97
1059	721	2421	0	103
1062	721	2421	0	95
1065	721	2421	0	101
1068	720	2421	0	117
1071	720	2421	0	119
1074	719	2421	0	116
1077	719	2421	0	120
1080	719	2421	0	119
1083	718	2421	0	121
1086	719	2421	0	120
1089	718	2421	0	120
1092	718	2421	0	123
1095	719	2422	0	121
1098	720	2422	0	120
1101	719	2422	0	141
1104	717	2421	0	152
1107	716	2421	0	156
1110	718	2421	0	153
1113	718	2422	0	139
1116	718	2421	0	145
1119	716	2421	0	138
1122	715	2421	0	136
1125	721	2419	0	180
1128	715	2421	0	155
1131	716	2421	0	129
1134	716	2421	0	124
1137	715	2422	0	134
1140	714	2421	0	144
1143	712	2420	0	152
1146	711	2422	0	161
1149	711	2420	0	151
1152	710	2421	0	158
1155	713	2420	0	131
1158	710	2422	0	159
1161	714	2424	0	125
1170	704	2416	0	115
1248	720	2416	0	102
1251	721	2417	0	104
1254	722	2417	0	98
1257	722	2415	0	98
1260	722	2415	0	99
1263	722	2417	0	101
1266	721	2417	0	102
1269	721	2417	0	101
1272	720	2417	0	100
1275	721	2417	0	101
1278	721	2417	0	100
1281	722	2417	0	101
1284	722	2418	0	97
1287	721	2418	0	99
1290	721	2418	0	100
1293	721	2418	0	100
1296	721	2418	0	100
1299	721	2418	0	100
1302	721	2417	0	100
1305	721	2417	0	101
1308	721	2417	0	100
1311	721	2417	0	100
1314	721	2417	0	101
1317	721	2417	0	100
1320	721	2417	0	100
1323	721	2417	0	100
1326	721	2417	0	100
1329	721	2417	0	100
1332	721	2417	0	100
1335	721	2417	0	100
1338	721	2417	0	99
1341	721	2417	0	100
1344	721	2417	0	100
1347	721	2417	0	99
1350	722	2417	0	98
1353	722	2417	0	97
1356	722	2417	0	96
1359	722	2417	0	95
1362	722	2417	0	97
1365	722	2417	0	97
1368	722	2417	0	97
1371	722	2417	0	97
1374	722	2417	0	96
1377	722	2417	0	98
1380	722	2416	0	97
1383	722	2416	0	98
1386	723	2416	0	94
1389	721	2419	0	97
1392	722	2420	0	95
1395	723	2420	0	93
1398	723	2420	0	92
1401	723	2419	0	91
1404	722	2418	0	90
1407	722	2418	0	91
1410	723	2417	0	93
1413	723	2417	0	94
1416	722	2416	0	94
1419	723	2416	0	94
1422	723	2416	0	94
1425	722	2415	0	93
1428	722	2415	0	93
1431	722	2416	0	93
1434	722	2415	0	94
1437	722	2415	0	93
1440	722	2414	0	93
1443	723	2414	0	94
1446	722	2414	0	94
1449	722	2414	0	94
1452	723	2414	0	94
1455	723	2413	0	93
1458	723	2413	0	93
1461	723	2412	0	95
1464	723	2413	0	93
1467	723	2413	0	93
1470	723	2413	0	90
1473	723	2413	0	89
1476	723	2413	0	90
1479	723	2413	0	90
1482	723	2413	0	91
1485	723	2413	0	90
1488	722	2414	0	91
1491	722	2413	0	91
1494	722	2413	0	92
1497	722	2413	0	91
1500	722	2414	0	91
1503	722	2414	0	92
1506	722	2414	0	92
1509	722	2414	0	91
1512	721	2414	0	91
1515	721	2414	0	90
1518	722	2414	0	91
1521	722	2414	0	91
1524	722	2414	0	89
1527	722	2414	0	89
1530	722	2414	0	89
1533	722	2414	0	89
1536	722	2414	0	88
1539	722	2414	0	88
1542	722	2414	0	88
1545	722	2414	0	87
1548	722	2414	0	88
1551	722	2414	0	88
1554	722	2414	0	88
1557	722	2414	0	86
1560	722	2414	0	86
1563	722	2414	0	85
1566	722	2413	0	86
1569	722	2413	0	85
1572	722	2413	0	86
1575	722	2414	0	86
1578	722	2414	0	86
1581	722	2414	0	86
1584	722	2414	0	85
1587	722	2414	0	86
1590	722	2414	0	85
1593	722	2414	0	86
1596	722	2414	0	86
1599	722	2414	0	87
1602	722	2414	0	86
1605	722	2414	0	87
1608	722	2414	0	86
1611	722	2414	0	86
1614	722	2414	0	87
1617	722	2414	0	88
1620	722	2414	0	88
1623	722	2414	0	89
1626	722	2414	0	90
1629	722	2414	0	87
1632	722	2414	0	89
1635	722	2414	0	89
1638	722	2414	0	88
1641	722	2414	0	87
1644	722	2414	0	88
1647	721	2414	0	88
1650	721	2414	0	89
1653	721	2414	0	90
1656	722	2414	0	90
1659	721	2414	0	91
1662	722	2414	0	90
1665	722	2414	0	89
1668	722	2414	0	89
1671	722	2414	0	88
1674	721	2414	0	88
1677	721	2414	0	89
1680	721	2414	0	89
1683	721	2413	0	89
1686	721	2414	0	89
1689	721	2414	0	89
1692	721	2413	0	89
1695	721	2413	0	89
1698	721	2413	0	89
1701	721	2413	0	90
1704	721	2413	0	89
1707	721	2413	0	90
1710	721	2413	0	91
1713	721	2413	0	90
1716	721	2413	0	90
1719	721	2413	0	89
1722	721	2413	0	90
1725	721	2413	0	90
1728	721	2412	0	90
1731	721	2412	0	90
1734	721	2412	0	90
1737	721	2413	0	89
1740	721	2412	0	89
1743	721	2412	0	90
1746	721	2412	0	89
1749	721	2412	0	90
1752	721	2412	0	90
1755	721	2412	0	89
1758	721	2412	0	89
1761	721	2412	0	89
1764	721	2412	0	89
1767	721	2412	0	90
1770	721	2412	0	89
1773	721	2412	0	90
1776	721	2411	0	90
1779	721	2412	0	89
1782	721	2412	0	90
1785	721	2412	0	90
1788	721	2412	0	90
1791	721	2411	0	90
1794	721	2411	0	90
1797	720	2411	0	90
1800	721	2411	0	90
1803	721	2411	0	90
1806	721	2411	0	89
1809	721	2411	0	90
1812	721	2411	0	90
1815	721	2411	0	90
1818	721	2411	0	90
1821	721	2411	0	90
1824	721	2412	0	90
1827	721	2411	0	90
1830	721	2412	0	90
1833	721	2412	0	90
1836	721	2412	0	90
1839	721	2412	0	90
1842	721	2412	0	90
1845	721	2412	0	90
1848	720	2412	0	90
1851	721	2412	0	90
1854	721	2412	0	90
1857	720	2412	0	89
1860	721	2412	0	89
1863	721	2412	0	90
1866	721	2412	0	91
1869	721	2412	0	90
1872	721	2412	0	90
1875	721	2413	0	90
1878	721	2413	0	90
1881	721	2412	0	90
1884	721	2412	0	90
1887	721	2412	0	90
1890	721	2412	0	90
1893	721	2412	0	90
1896	721	2413	0	89
1899	721	2413	0	90
1902	721	2413	0	89
1905	721	2413	0	90
1908	721	2413	0	90
1911	721	2412	0	90
1914	721	2412	0	90
1917	721	2412	0	90
1920	721	2412	0	91
1923	721	2412	0	91
1926	721	2412	0	90
1929	721	2412	0	91
1932	721	2412	0	90
1935	721	2412	0	90
1938	721	2412	0	91
1941	721	2411	0	91
1944	721	2412	0	91
1947	721	2412	0	91
1950	721	2412	0	91
1953	721	2412	0	91
1956	721	2411	0	91
1959	721	2412	0	91
1962	721	2411	0	91
1965	721	2412	0	91
1968	721	2412	0	91
1971	721	2412	0	91
1974	721	2411	0	91
1977	721	2411	0	91
1980	721	2411	0	91
1983	721	2411	0	91
1986	721	2411	0	91
1989	721	2411	0	91
1992	721	2411	0	91
1995	721	2411	0	91
1998	721	2411	0	91
2001	721	2411	0	91
2004	721	2411	0	91
2007	721	2411	0	91
2010	721	2411	0	91
2013	721	2411	0	91
2016	721	2411	0	91
2019	721	2411	0	91
2022	721	2411	0	91
2025	721	2411	0	91
2028	721	2411	0	91
2031	721	2411	0	91
2034	721	2411	0	91
2037	721	2411	0	92
2040	721	2411	0	91
2043	721	2411	0	91
2046	721	2411	0	91
2049	721	2411	0	91
2052	721	2411	0	91
2055	721	2411	0	91
2058	721	2411	0	91
2061	721	2411	0	91
2064	721	2411	0	91
2067	721	2411	0	91
2070	721	2411	0	90
2073	721	2411	0	91
2076	721	2411	0	91
2079	721	2411	0	91
2082	721	2411	0	91
2085	721	2411	0	91
2088	721	2411	0	90
2091	721	2411	0	90
2094	721	2411	0	91
2097	721	2411	0	91
2100	721	2411	0	90
2103	721	2411	0	90
2106	721	2411	0	90
2109	721	2411	0	90
2112	721	2411	0	90
2115	721	2411	0	90
2118	721	2411	0	91
2121	721	2411	0	90
2124	721	2411	0	90
2127	721	2411	0	90
2130	721	2411	0	90
2133	721	2411	0	90
2136	721	2411	0	90
2139	721	2412	0	90
2142	721	2412	0	90
2145	721	2411	0	90
2148	721	2411	0	90
2151	721	2411	0	90
2154	721	2411	0	90
2157	721	2411	0	90
2160	721	2411	0	90
2163	721	2411	0	90
2166	721	2411	0	89
2169	721	2412	0	90
2172	721	2411	0	90
2175	721	2411	0	90
2178	721	2411	0	90
2181	721	2411	0	90
2184	721	2412	0	90
2187	721	2411	0	90
2190	721	2412	0	91
2193	721	2412	0	91
2196	721	2412	0	91
2199	721	2412	0	90
2202	721	2412	0	90
2205	721	2412	0	90
2208	721	2411	0	90
2211	721	2412	0	89
2214	721	2412	0	90
2217	721	2411	0	91
2220	721	2411	0	91
2223	721	2411	0	91
2226	721	2412	0	90
2229	721	2412	0	91
2232	721	2412	0	90
2235	721	2412	0	91
2238	721	2412	0	90
2241	721	2412	0	90
2244	721	2412	0	91
2247	721	2412	0	91
2250	721	2412	0	90
2253	721	2412	0	90
2256	721	2412	0	90
2259	721	2411	0	90
2262	721	2411	0	90
2265	721	2412	0	90
2268	721	2412	0	90
2271	721	2412	0	90
2274	721	2411	0	91
2277	721	2411	0	90
2280	721	2411	0	90
2283	721	2411	0	90
2286	721	2411	0	91
2289	721	2411	0	90
2292	721	2411	0	90
2295	721	2412	0	90
2298	721	2412	0	90
2301	721	2412	0	89
2304	721	2412	0	90
2307	721	2411	0	89
2310	721	2412	0	90
2313	721	2411	0	90
2316	721	2411	0	91
2319	721	2411	0	92
2322	721	2411	0	91
2325	721	2411	0	92
2328	721	2411	0	91
2331	721	2411	0	90
2334	721	2411	0	91
2337	721	2411	0	91
2340	721	2411	0	90
2343	721	2411	0	89
2346	721	2412	0	87
2349	721	2413	0	89
2352	721	2413	0	90
2355	721	2413	0	88
2358	721	2413	0	89
2361	721	2413	0	91
2364	722	2413	0	90
2367	722	2414	0	89
2370	722	2411	0	92
2373	722	2411	0	92
2376	722	2413	0	89
2379	722	2414	0	92
2382	722	2414	0	95
2385	722	2412	0	94
2388	722	2412	0	95
2391	722	2413	0	92
2394	722	2411	0	96
2397	722	2410	0	98
2400	722	2410	0	98
2403	721	2410	0	101
2406	721	2409	0	100
2409	722	2408	0	99
2412	722	2408	0	97
2415	722	2407	0	97
2418	721	2407	0	96
2421	721	2411	0	90
2424	721	2406	0	96
2427	723	2408	0	95
2430	722	2408	0	98
2433	722	2407	0	98
2436	722	2408	0	97
2439	722	2408	0	97
2442	722	2408	0	98
2445	722	2408	0	99
2448	723	2408	0	100
2451	723	2408	0	99
2454	723	2408	0	100
2457	723	2407	0	102
2460	723	2407	0	101
2463	723	2408	0	98
2466	724	2408	0	99
2469	724	2408	0	103
2472	725	2411	0	119
2475	725	2411	0	125
2478	725	2409	0	112
2481	725	2409	0	106
2484	726	2413	0	98
2487	726	2415	0	88
2490	727	2414	0	63
2496	727	2413	0	93
2499	726	2412	0	118
2502	727	2414	0	104
2505	727	2415	0	114
2508	728	2415	0	23
2511	730	2416	0	166
2514	730	2417	0	175
2526	726	2413	0	101
2529	728	2414	0	96
2532	728	2413	0	110
2535	729	2414	0	101
2538	729	2413	0	99
2541	729	2411	0	104
2544	727	2413	0	96
2547	728	2412	0	100
2550	727	2412	0	98
2553	728	2413	0	108
2556	726	2412	0	92
2559	726	2411	0	91
2562	726	2412	0	89
2565	725	2412	0	91
2568	725	2412	0	89
2571	725	2412	0	86
2574	724	2412	0	80
2577	724	2413	0	77
2580	724	2412	0	78
2583	725	2413	0	81
2586	725	2413	0	81
2589	725	2413	0	82
2592	725	2413	0	83
2595	725	2412	0	81
2598	725	2413	0	75
2601	724	2414	0	72
2604	725	2415	0	72
2607	725	2415	0	72
2610	725	2415	0	69
2613	725	2414	0	71
2616	725	2414	0	70
2619	725	2414	0	70
2622	724	2413	0	71
2625	724	2414	0	72
2628	724	2414	0	72
2631	724	2413	0	75
2634	724	2414	0	75
2637	723	2414	0	76
2640	723	2414	0	76
2643	723	2414	0	75
2646	723	2414	0	75
2649	723	2414	0	75
2652	723	2413	0	76
2655	723	2414	0	77
2658	722	2415	0	78
2661	722	2415	0	79
2664	722	2415	0	81
2667	722	2415	0	81
2670	722	2414	0	80
2673	722	2414	0	80
2676	722	2414	0	78
2679	722	2414	0	77
2682	723	2413	0	76
2685	723	2413	0	76
2688	723	2413	0	76
2691	723	2413	0	77
2694	723	2413	0	79
2697	723	2414	0	81
2700	723	2414	0	80
2703	724	2414	0	78
2706	723	2415	0	82
2709	723	2414	0	80
2712	723	2415	0	80
2715	723	2415	0	78
2718	723	2415	0	78
2721	724	2415	0	79
2724	724	2415	0	78
2727	724	2415	0	78
2730	724	2415	0	81
2733	726	2417	0	116
2736	727	2418	0	123
2739	724	2415	0	79
2742	725	2416	0	85
2745	724	2416	0	80
2748	725	2413	0	76
2751	725	2413	0	75
2754	725	2414	0	77
2757	724	2414	0	77
2760	725	2414	0	77
2763	725	2413	0	76
2766	725	2413	0	76
2769	724	2414	0	75
2772	724	2413	0	73
2775	724	2412	0	71
2778	724	2412	0	71
2781	724	2412	0	71
2784	724	2413	0	73
2787	724	2412	0	73
2790	724	2412	0	75
2793	724	2413	0	75
2796	724	2413	0	76
2799	724	2414	0	76
2802	724	2414	0	76
2805	724	2414	0	75
2808	724	2414	0	75
2811	724	2414	0	75
2814	724	2413	0	75
2817	724	2414	0	75
2820	724	2414	0	74
2823	724	2415	0	73
2826	724	2415	0	74
2829	724	2416	0	73
2832	724	2416	0	72
2835	723	2417	0	70
2838	723	2417	0	70
2841	724	2416	0	70
2844	724	2415	0	70
2847	724	2416	0	68
2850	724	2416	0	68
2853	724	2416	0	68
2856	724	2416	0	68
2859	724	2416	0	67
2862	724	2416	0	68
2865	724	2416	0	67
2868	724	2416	0	68
2871	724	2416	0	69
2874	724	2416	0	67
2877	724	2416	0	69
2880	724	2416	0	68
2883	724	2415	0	70
2886	724	2415	0	69
2889	725	2415	0	68
2892	725	2415	0	67
2895	725	2414	0	68
2898	725	2413	0	66
2901	725	2414	0	66
2904	726	2414	0	64
2907	726	2415	0	63
2910	726	2415	0	66
2913	726	2415	0	65
2916	726	2414	0	65
2919	726	2414	0	67
2922	726	2414	0	66
2925	727	2413	0	245
2928	727	2414	0	64
2931	726	2413	0	246
2934	726	2413	0	248
2937	726	2414	0	246
2940	726	2414	0	244
2943	726	2413	0	245
2946	726	2414	0	64
2949	726	2414	0	65
2952	726	2415	0	65
2955	726	2414	0	65
2958	726	2414	0	65
2961	726	2415	0	65
2964	726	2415	0	65
2967	725	2415	0	65
2970	725	2415	0	66
2973	725	2414	0	65
2976	725	2415	0	66
2979	725	2415	0	66
2982	725	2415	0	66
2985	725	2415	0	66
2988	725	2415	0	67
2991	725	2415	0	68
2994	725	2415	0	68
2997	725	2415	0	67
3000	725	2414	0	67
3003	726	2414	0	68
3006	726	2414	0	68
3009	726	2414	0	67
3012	726	2414	0	68
3015	726	2414	0	68
3018	726	2414	0	68
3021	726	2414	0	68
3024	726	2414	0	67
3027	726	2414	0	66
3030	726	2414	0	66
3033	726	2414	0	65
3036	726	2413	0	65
3039	726	2413	0	64
3042	726	2414	0	66
3045	726	2414	0	66
3048	726	2414	0	64
3051	726	2414	0	63
3054	725	2418	0	61
3057	724	2420	0	60
3060	724	2420	0	60
3063	724	2420	0	60
3066	725	2420	0	59
3069	725	2420	0	61
3072	725	2419	0	61
3075	725	2418	0	62
3078	726	2418	0	62
3081	725	2417	0	61
3084	725	2417	0	61
3087	725	2417	0	61
3090	726	2417	0	63
3093	726	2417	0	62
3096	726	2416	0	63
3099	726	2416	0	64
3102	726	2416	0	64
3105	726	2416	0	65
3108	726	2415	0	64
3111	726	2415	0	244
3114	726	2416	0	245
3117	726	2416	0	245
3120	727	2415	0	246
3123	726	2415	0	245
3126	726	2415	0	66
3129	726	2415	0	65
3132	726	2415	0	65
3135	726	2415	0	64
3138	726	2415	0	66
3141	726	2415	0	68
3144	726	2415	0	68
3147	725	2415	0	69
3150	725	2415	0	69
3153	725	2415	0	71
3156	725	2416	0	71
3159	725	2415	0	70
3162	726	2416	0	70
3165	726	2416	0	69
3168	725	2416	0	70
3171	726	2416	0	70
3174	726	2415	0	70
3177	726	2416	0	71
3180	725	2416	0	73
3183	725	2416	0	72
3186	725	2416	0	71
3189	726	2416	0	72
3192	726	2416	0	72
3195	726	2416	0	71
3198	726	2416	0	71
3201	726	2416	0	71
3204	726	2416	0	71
3207	726	2416	0	71
3210	726	2416	0	71
3213	726	2416	0	72
3216	726	2415	0	73
3219	726	2416	0	74
3222	726	2414	0	73
3225	726	2414	0	253
3228	726	2414	0	73
3231	726	2414	0	254
3234	726	2414	0	73
3237	726	2414	0	253
3240	726	2414	0	255
3243	726	2414	0	255
3246	726	2414	0	253
3249	726	2414	0	253
3252	726	2415	0	253
3255	726	2416	0	251
3258	725	2417	0	249
3261	726	2415	0	68
3264	726	2415	0	249
3267	726	2415	0	249
3270	726	2415	0	249
3273	726	2415	0	69
3276	726	2415	0	69
3279	726	2415	0	69
3282	726	2415	0	68
3285	726	2415	0	70
3288	726	2414	0	250
3291	726	2414	0	69
3294	726	2414	0	250
3297	726	2414	0	69
3300	726	2414	0	68
3303	726	2414	0	68
3306	726	2415	0	250
3309	726	2415	0	69
3312	726	2415	0	70
3315	726	2415	0	69
3318	726	2415	0	69
3321	726	2415	0	69
3324	726	2415	0	249
3327	726	2415	0	247
3330	726	2415	0	249
3333	726	2414	0	250
3336	726	2415	0	249
3339	726	2414	0	250
3342	726	2415	0	69
3345	726	2415	0	68
3348	726	2415	0	249
3351	726	2415	0	246
3354	726	2415	0	246
3357	726	2415	0	67
3360	725	2416	0	67
3363	725	2415	0	69
3366	725	2414	0	69
3369	725	2414	0	68
3372	725	2414	0	68
3375	725	2414	0	68
3378	725	2414	0	68
3381	725	2414	0	67
3384	725	2414	0	68
3387	725	2415	0	68
3390	724	2415	0	68
3393	724	2415	0	67
3396	724	2415	0	68
3399	724	2415	0	69
3402	724	2415	0	68
3405	724	2416	0	68
3408	724	2416	0	68
3411	724	2416	0	70
3414	724	2417	0	70
3417	724	2417	0	71
3420	724	2417	0	72
3423	724	2417	0	73
3426	724	2417	0	71
3429	724	2417	0	69
3432	724	2417	0	71
3435	724	2417	0	72
3438	724	2417	0	69
3441	724	2416	0	69
3444	724	2417	0	70
3447	724	2417	0	72
3450	724	2417	0	73
3453	724	2417	0	73
3456	724	2417	0	73
3459	724	2417	0	72
3462	724	2417	0	74
3465	724	2417	0	72
3468	724	2417	0	74
3471	724	2417	0	73
3474	724	2417	0	73
3477	724	2417	0	72
3480	724	2416	0	75
3483	724	2416	0	75
3486	724	2416	0	74
3489	724	2415	0	76
3492	724	2416	0	74
3495	724	2415	0	73
3498	724	2417	0	68
3501	725	2415	0	70
3504	725	2414	0	70
3507	725	2415	0	70
3510	725	2415	0	71
3513	725	2415	0	72
3516	725	2415	0	74
3519	725	2414	0	73
3522	725	2415	0	71
3525	724	2416	0	69
3528	724	2417	0	67
3531	723	2418	0	65
3534	723	2419	0	69
3537	723	2418	0	70
3540	723	2419	0	69
3543	724	2419	0	68
3546	724	2418	0	70
3549	725	2417	0	71
3552	724	2418	0	71
3555	724	2419	0	68
3558	725	2418	0	68
3561	725	2419	0	68
3564	725	2419	0	70
3567	725	2417	0	68
3570	725	2417	0	64
3573	725	2417	0	66
3576	725	2417	0	68
3579	725	2416	0	66
3582	725	2417	0	66
3585	725	2417	0	65
3588	725	2417	0	65
3591	725	2417	0	65
3594	725	2417	0	65
3597	725	2417	0	65
3600	725	2417	0	61
3603	725	2416	0	62
3606	726	2415	0	61
3609	726	2415	0	62
3612	726	2415	0	62
3615	726	2415	0	65
3618	726	2414	0	65
3621	726	2414	0	64
3624	726	2414	0	64
3627	727	2413	0	66
3630	726	2413	0	65
3633	727	2413	0	66
3636	727	2413	0	66
3639	726	2413	0	65
3642	726	2413	0	64
3645	726	2413	0	63
3648	727	2413	0	63
3651	726	2413	0	62
3654	726	2413	0	58
3657	727	2412	0	61
3660	726	2413	0	60
3663	726	2413	0	60
3666	726	2412	0	59
3669	726	2412	0	59
3672	725	2412	0	58
3675	725	2413	0	57
3678	725	2413	0	57
3681	725	2413	0	57
3684	725	2413	0	57
3687	724	2413	0	57
3690	724	2413	0	56
3693	724	2413	0	54
3696	723	2413	0	52
3699	723	2414	0	53
3702	723	2413	0	53
3705	722	2414	0	52
3708	723	2414	0	55
3711	723	2413	0	53
3714	723	2414	0	55
3717	722	2415	0	54
3720	723	2414	0	53
3723	723	2414	0	54
3726	723	2413	0	54
3729	723	2413	0	54
3732	723	2413	0	53
3735	722	2413	0	54
3738	723	2413	0	54
3741	723	2412	0	54
3744	723	2412	0	54
3747	723	2413	0	53
3750	722	2413	0	54
3753	722	2414	0	54
3756	722	2414	0	55
3759	722	2414	0	54
3762	721	2414	0	53
3765	721	2415	0	52
3768	722	2413	0	55
3771	722	2412	0	55
3774	722	2414	0	54
3777	721	2414	0	54
3780	721	2415	0	52
3783	721	2415	0	51
3786	720	2415	0	51
3789	721	2415	0	53
3792	721	2414	0	52
3795	722	2413	0	55
3798	721	2414	0	53
3801	721	2414	0	53
3804	722	2413	0	56
3807	719	2416	0	55
3810	720	2417	0	55
3813	721	2415	0	56
3816	721	2415	0	56
3819	721	2414	0	57
3822	721	2414	0	56
3825	722	2413	0	59
3828	722	2412	0	60
3831	722	2412	0	60
3834	722	2412	0	61
3837	722	2412	0	61
3840	722	2413	0	60
3843	722	2413	0	60
3846	721	2415	0	57
3849	721	2414	0	57
3852	721	2414	0	58
3855	721	2414	0	59
3858	721	2414	0	60
3861	722	2414	0	61
3864	722	2413	0	62
3867	721	2414	0	60
3870	721	2415	0	63
3873	721	2415	0	63
3876	721	2415	0	63
3879	721	2415	0	62
3882	721	2415	0	60
3885	721	2415	0	61
3888	721	2416	0	65
3891	722	2416	0	69
3894	721	2418	0	70
3897	722	2418	0	70
3900	722	2417	0	70
3903	721	2415	0	62
3906	721	2415	0	61
3909	721	2415	0	61
3912	721	2415	0	61
3915	721	2415	0	60
3918	721	2415	0	60
3921	721	2415	0	60
3924	721	2415	0	60
3927	721	2415	0	60
3930	721	2415	0	60
3933	721	2415	0	59
3936	721	2415	0	60
3939	721	2415	0	60
3942	721	2416	0	61
3945	721	2415	0	62
3948	721	2416	0	61
3951	721	2416	0	62
3954	721	2416	0	63
3957	721	2416	0	66
3960	721	2416	0	65
3963	721	2416	0	63
3966	721	2416	0	64
3969	721	2416	0	64
3972	721	2416	0	66
3975	721	2417	0	68
3978	721	2416	0	65
3981	721	2416	0	63
3984	721	2416	0	64
3987	721	2417	0	65
3990	721	2417	0	67
3993	721	2417	0	66
3996	721	2417	0	68
3999	721	2418	0	66
4002	720	2418	0	69
4005	720	2418	0	71
4008	720	2418	0	70
4011	720	2418	0	69
4014	720	2418	0	68
4017	720	2418	0	69
4020	721	2418	0	73
4023	721	2418	0	67
4026	720	2418	0	64
4029	720	2418	0	65
4032	721	2419	0	67
4035	721	2420	0	69
4038	721	2419	0	69
4041	720	2419	0	63
4044	721	2419	0	62
4047	721	2419	0	63
4050	721	2419	0	62
4053	720	2419	0	65
4056	721	2419	0	62
4059	721	2419	0	58
4062	721	2419	0	64
4065	721	2419	0	62
4068	721	2419	0	65
4071	722	2419	0	65
4074	722	2420	0	69
4077	722	2420	0	72
4080	721	2420	0	70
4083	722	2419	0	68
4086	722	2419	0	68
4089	722	2419	0	65
4092	721	2420	0	65
4095	721	2420	0	64
4098	721	2419	0	59
4101	721	2419	0	57
4104	721	2421	0	62
4107	721	2421	0	62
4110	721	2420	0	64
4113	721	2421	0	62
4116	721	2420	0	63
4119	722	2419	0	65
4122	722	2419	0	66
4125	721	2419	0	66
4128	721	2420	0	65
4131	721	2419	0	62
4134	721	2420	0	64
4137	721	2420	0	65
4140	721	2419	0	65
4143	721	2419	0	64
4146	721	2418	0	61
4149	721	2419	0	70
4152	721	2419	0	69
4155	722	2418	0	65
4158	722	2418	0	69
4161	722	2418	0	68
4164	721	2419	0	74
4167	721	2418	0	70
4170	721	2418	0	56
4173	720	2419	0	53
4176	720	2419	0	56
4179	719	2419	0	68
4182	720	2418	0	57
4185	721	2418	0	56
4188	721	2418	0	58
4191	721	2418	0	58
4194	721	2418	0	61
4197	721	2419	0	60
4200	721	2419	0	60
4203	721	2419	0	61
4206	721	2420	0	63
4209	722	2419	0	61
4212	722	2418	0	59
4215	722	2418	0	55
4218	722	2419	0	55
4221	722	2419	0	53
4224	722	2420	0	56
4227	722	2420	0	54
4230	722	2420	0	58
4233	723	2421	0	59
4236	723	2421	0	58
4239	723	2421	0	56
4242	723	2421	0	56
4245	723	2420	0	56
4248	723	2420	0	59
4251	723	2419	0	61
4254	723	2419	0	61
4257	723	2420	0	60
4260	723	2421	0	56
4263	723	2421	0	55
4266	723	2420	0	57
4269	723	2421	0	55
4272	723	2420	0	56
4275	722	2421	0	52
4278	722	2421	0	51
4281	723	2421	0	55
4284	723	2421	0	55
4287	723	2420	0	53
4290	723	2420	0	57
4293	723	2420	0	57
4296	723	2420	0	57
4299	723	2420	0	58
4302	723	2420	0	57
4305	723	2420	0	57
4308	723	2420	0	54
4311	723	2419	0	60
4314	724	2419	0	61
4317	724	2419	0	62
4320	723	2419	0	56
4323	724	2419	0	64
4326	724	2419	0	67
4329	724	2419	0	65
4332	723	2418	0	58
4335	723	2418	0	55
4338	723	2418	0	55
4341	722	2419	0	54
4344	722	2419	0	54
4347	722	2419	0	57
4350	722	2419	0	53
4353	722	2419	0	53
4356	723	2418	0	55
4359	722	2419	0	52
4362	723	2418	0	57
4365	723	2419	0	56
4368	722	2419	0	58
4371	722	2419	0	58
4374	723	2419	0	57
4377	722	2419	0	56
4380	723	2419	0	57
4383	722	2419	0	56
4386	722	2419	0	55
4389	722	2419	0	54
4392	722	2419	0	53
4395	722	2419	0	55
4398	721	2419	0	52
4401	721	2419	0	52
4404	721	2419	0	52
4407	721	2419	0	52
4410	720	2419	0	52
4413	720	2420	0	54
4416	721	2420	0	53
4419	721	2419	0	53
4422	720	2419	0	51
4425	720	2419	0	50
4428	721	2419	0	51
4431	720	2419	0	48
4434	720	2419	0	49
4437	720	2419	0	49
4440	720	2419	0	48
4443	720	2419	0	49
4446	720	2419	0	50
4449	720	2419	0	49
4452	720	2419	0	51
4455	720	2419	0	49
4458	720	2419	0	49
4461	721	2419	0	48
4464	721	2419	0	48
4467	720	2419	0	47
4470	720	2419	0	49
4473	720	2419	0	48
4476	720	2419	0	46
4479	720	2419	0	46
4482	719	2419	0	43
4485	720	2419	0	45
4488	720	2419	0	47
4491	720	2419	0	48
4494	720	2418	0	48
4497	720	2419	0	51
4500	720	2419	0	48
4503	720	2419	0	49
4506	721	2419	0	47
4509	721	2419	0	46
4512	721	2419	0	46
4515	721	2418	0	38
4518	721	2418	0	38
4521	721	2417	0	34
4524	722	2417	0	37
4527	722	2417	0	39
4530	722	2417	0	37
4533	722	2417	0	36
4536	721	2417	0	33
4539	721	2417	0	35
4542	722	2417	0	39
4545	721	2418	0	44
4548	721	2418	0	44
4551	721	2418	0	43
4554	720	2418	0	42
4557	721	2418	0	44
4560	720	2419	0	45
4563	720	2419	0	43
4566	719	2420	0	46
4569	719	2421	0	52
4572	720	2421	0	34
4575	722	2421	0	28
4578	721	2420	0	33
4581	722	2420	0	38
4584	720	2420	0	229
4587	722	2421	0	31
4590	722	2421	0	37
4593	722	2419	0	225
4596	722	2418	0	228
4599	722	2419	0	228
4602	721	2420	0	231
4605	721	2420	0	47
4608	722	2419	0	228
4611	720	2420	0	229
4614	721	2420	0	41
4617	721	2420	0	36
4620	719	2420	0	43
4623	719	2420	0	40
4626	719	2419	0	47
4629	717	2419	0	48
4632	718	2419	0	49
4635	718	2419	0	47
4638	717	2420	0	46
4641	718	2420	0	42
4644	716	2420	0	66
4647	718	2421	0	32
4650	719	2421	0	18
4653	717	2421	0	34
4656	719	2422	0	26
4659	719	2422	0	27
4662	719	2422	0	24
4665	719	2422	0	20
4668	720	2422	0	21
4671	719	2422	0	10
4674	719	2422	0	4
4677	719	2422	0	197
4680	719	2423	0	358
4683	719	2422	0	10
4686	719	2422	0	16
4689	719	2422	0	22
4692	719	2421	0	66
4695	720	2420	0	54
4698	721	2419	0	61
4701	721	2419	0	53
4704	720	2420	0	70
4707	719	2420	0	256
4710	720	2420	0	236
4713	721	2420	0	236
4716	720	2420	0	243
4719	720	2419	0	233
4722	720	2419	0	229
4725	719	2420	0	244
4728	719	2421	0	66
4731	719	2421	0	53
4734	719	2421	0	57
4737	719	2421	0	46
4740	718	2421	0	60
4743	717	2421	0	55
4746	717	2420	0	55
4749	716	2420	0	74
4761	717	2419	0	83
4764	717	2420	0	78
4767	717	2420	0	80
4773	717	2421	0	57
4776	717	2420	0	74
4788	718	2420	0	66
4791	718	2421	0	52
4794	718	2421	0	51
4797	718	2421	0	48
4800	718	2422	0	49
4803	718	2421	0	47
4806	718	2421	0	52
4809	717	2421	0	47
4812	717	2421	0	50
4815	717	2421	0	52
4818	717	2421	0	59
4824	718	2421	0	69
4827	717	2422	0	47
4830	717	2422	0	47
4833	718	2422	0	43
4836	718	2422	0	36
4839	717	2421	0	47
4842	716	2421	0	52
4845	716	2422	0	56
4848	717	2421	0	54
4851	717	2422	0	51
4854	717	2421	0	53
4857	717	2421	0	53
4860	717	2421	0	50
4863	717	2421	0	53
4866	717	2421	0	50
4869	716	2421	0	49
4872	717	2421	0	47
4875	717	2421	0	41
4878	718	2421	0	41
4881	719	2421	0	71
4890	719	2422	0	37
4893	718	2423	0	36
4902	719	2423	0	31
4905	719	2423	0	27
4911	718	2423	0	25
4920	718	2422	0	41
4923	718	2422	0	42
4941	717	2422	0	45
4944	717	2422	0	44
4947	716	2423	0	39
4950	717	2423	0	31
4953	717	2423	0	15
4956	717	2422	0	30
4959	717	2422	0	33
4962	717	2422	0	32
4965	717	2422	0	207
4968	717	2422	0	29
4971	716	2422	0	11
4974	716	2421	0	39
4977	715	2421	0	54
4980	715	2420	0	59
4983	716	2420	0	113
4986	717	2416	0	82
4989	717	2415	0	85
4992	717	2415	0	62
4995	717	2416	0	65
4998	717	2416	0	69
5001	717	2415	0	71
5004	718	2417	0	63
5007	718	2417	0	68
5010	720	2398	0	258
5013	719	2416	0	65
5016	719	2416	0	55
5025	720	2416	0	63
5028	719	2416	0	60
5031	719	2417	0	61
5034	719	2418	0	58
5037	719	2418	0	52
5040	719	2418	0	54
5043	719	2418	0	47
5046	718	2419	0	41
5049	717	2419	0	48
5052	717	2420	0	47
5055	717	2419	0	48
5058	718	2420	0	32
5061	718	2420	0	359
5064	717	2420	0	2
5067	715	2419	0	67
5070	715	2419	0	72
5073	716	2419	0	64
5076	718	2418	0	69
5079	718	2418	0	66
5082	719	2418	0	67
5085	719	2418	0	67
5088	718	2418	0	75
5091	718	2418	0	73
5094	718	2418	0	78
5097	718	2418	0	81
5100	718	2418	0	83
5103	718	2418	0	82
5106	718	2419	0	83
5109	718	2418	0	82
5112	718	2419	0	83
5115	717	2418	0	81
5118	716	2419	0	81
5121	717	2419	0	78
5124	716	2419	0	73
5127	716	2419	0	67
5130	715	2419	0	59
5133	715	2418	0	58
5136	714	2418	0	58
5139	712	2421	0	53
5142	713	2421	0	53
5145	714	2420	0	54
5148	714	2420	0	52
5151	714	2419	0	53
5154	714	2420	0	54
5157	714	2420	0	56
5160	716	2419	0	61
5163	716	2419	0	62
5166	717	2419	0	65
5169	717	2419	0	67
5172	717	2420	0	67
5175	717	2420	0	66
5178	717	2420	0	67
5181	717	2420	0	68
5184	717	2420	0	69
5187	717	2420	0	71
5190	717	2420	0	73
5193	717	2420	0	70
5196	717	2420	0	69
5199	717	2420	0	72
5202	717	2420	0	70
5205	717	2420	0	69
5208	717	2420	0	69
5211	717	2420	0	65
5214	717	2420	0	66
5217	717	2420	0	66
5220	717	2420	0	66
5223	717	2420	0	72
5226	717	2420	0	73
5229	717	2420	0	69
5232	717	2420	0	69
5235	717	2420	0	68
5238	717	2420	0	66
5241	717	2420	0	65
5244	717	2420	0	67
5247	717	2420	0	70
5250	717	2420	0	70
5253	717	2420	0	69
5256	717	2420	0	70
5259	717	2420	0	70
5262	717	2420	0	71
5265	717	2420	0	72
5268	717	2420	0	74
5271	718	2419	0	69
5274	718	2420	0	75
5277	718	2422	0	72
5280	718	2421	0	67
5283	718	2421	0	86
5286	718	2423	0	64
5289	720	2424	0	166
5292	719	2423	0	39
5295	725	2426	0	171
5298	719	2422	0	82
5301	718	2420	0	62
5304	718	2420	0	60
5307	717	2419	0	56
5310	714	2421	0	51
5313	713	2422	0	41
5316	716	2422	0	184
5319	710	2422	0	38
5322	708	2421	0	200
5325	706	2421	0	23
5328	704	2422	0	10
5331	702	2423	0	5
5334	699	2424	0	2
5337	699	2423	0	10
5340	700	2423	0	179
5343	697	2424	0	4
5346	702	2425	0	176
5349	696	2425	0	15
5352	695	2426	0	7
5355	693	2424	0	16
5358	692	2425	0	16
5361	692	2425	0	11
5364	690	2424	0	8
5367	692	2424	0	179
5370	690	2425	0	179
5373	688	2424	0	180
5376	686	2424	0	177
5379	680	2423	0	5
5382	679	2423	0	1
5385	679	2422	0	359
5388	678	2421	0	352
5391	676	2420	0	348
5394	674	2419	0	351
5397	672	2419	0	350
5400	673	2416	0	355
5403	673	2415	0	354
5406	669	2414	0	348
5409	669	2412	0	346
5412	669	2411	0	345
5415	666	2412	0	340
5418	664	2411	0	339
5421	662	2410	0	337
5424	659	2411	0	335
5427	657	2410	0	333
5430	656	2409	0	335
5433	657	2408	0	332
5436	658	2406	0	330
5439	657	2405	0	333
5442	657	2404	0	332
5445	657	2407	0	329
5448	657	2407	0	332
5451	657	2407	0	332
5454	657	2407	0	331
5457	658	2407	0	331
5460	658	2407	0	332
5463	656	2406	0	330
5466	653	2407	0	335
5469	650	2408	0	335
5472	645	2407	0	337
5475	642	2406	0	337
5478	640	2405	0	338
5481	637	2405	0	335
5484	635	2403	0	339
5487	635	2403	0	341
5490	633	2403	0	340
5493	634	2405	0	339
5496	632	2403	0	340
5499	632	2399	0	346
5502	632	2399	0	344
5505	632	2401	0	343
5508	631	2401	0	338
5511	632	2401	0	335
5514	632	2401	0	334
5517	631	2401	0	334
5520	630	2401	0	336
5523	627	2400	0	337
5526	625	2399	0	334
5529	625	2397	0	334
5532	624	2398	0	337
5535	625	2400	0	338
5538	625	2401	0	341
5541	625	2401	0	342
5544	625	2401	0	345
5547	625	2402	0	345
5550	624	2403	0	347
5553	624	2404	0	346
5556	623	2404	0	350
5559	622	2405	0	350
5562	621	2404	0	350
5565	621	2403	0	349
5568	622	2404	0	351
5571	623	2406	0	351
5574	624	2407	0	354
5577	625	2407	0	359
5580	626	2408	0	1
5583	626	2407	0	4
5586	627	2407	0	5
5589	628	2407	0	5
5592	629	2407	0	7
5595	630	2407	0	6
5598	631	2407	0	6
5601	630	2407	0	7
5604	630	2406	0	8
5607	630	2406	0	9
5610	631	2405	0	11
5613	631	2404	0	11
5616	631	2404	0	13
5619	629	2405	0	13
5622	628	2405	0	14
5625	628	2405	0	13
5628	629	2405	0	10
5631	630	2402	0	18
5634	630	2403	0	20
5637	631	2404	0	18
5640	631	2404	0	17
5643	631	2405	0	17
5646	632	2405	0	18
5649	632	2405	0	17
5652	633	2405	0	13
5655	634	2406	0	12
5658	635	2406	0	9
5661	635	2407	0	12
5664	635	2408	0	12
5667	635	2407	0	13
5670	635	2408	0	18
5673	635	2409	0	18
5676	635	2410	0	21
5679	635	2410	0	21
5682	635	2410	0	22
5685	634	2411	0	21
5688	633	2411	0	22
5691	633	2410	0	21
5694	632	2412	0	16
5697	632	2413	0	16
5700	632	2416	0	17
5703	633	2416	0	19
5706	634	2416	0	13
5709	634	2416	0	15
5712	633	2414	0	12
5715	630	2413	0	1
5718	629	2413	0	359
5721	631	2412	0	4
5724	631	2411	0	7
5727	631	2413	0	12
5730	635	2414	0	11
5733	636	2415	0	5
5736	634	2414	0	6
5739	633	2413	0	6
5742	634	2413	0	3
5745	635	2413	0	9
5748	635	2415	0	8
5751	637	2414	0	4
5754	638	2414	0	6
5757	635	2415	0	2
5760	632	2427	0	37
5763	646	2421	0	31
5766	649	2423	0	25
5769	648	2422	0	19
5772	649	2421	0	23
5775	647	2420	0	19
5778	645	2421	0	18
5781	646	2421	0	19
5784	646	2421	0	13
5787	646	2421	0	15
5790	646	2420	0	24
5793	646	2421	0	28
5796	648	2421	0	30
5799	649	2420	0	36
5802	649	2421	0	25
5805	656	2422	0	7
5808	664	2422	0	37
5811	671	2425	0	58
5814	675	2425	0	59
5817	680	2432	0	61
5820	686	2429	0	88
5823	705	2425	0	86
5829	708	2436	0	70
5832	708	2438	0	63
5835	709	2438	0	66
5838	709	2438	0	67
5844	712	2439	0	70
5847	713	2439	0	65
5850	718	2433	0	71
5853	723	2444	0	112
5856	723	2447	0	121
5862	725	2447	0	323
5883	727	2430	0	195
5910	707	2439	0	12
5913	703	2439	0	10
5916	702	2440	0	9
5919	701	2441	0	6
5922	701	2442	0	8
5925	700	2442	0	9
5928	700	2442	0	10
5931	703	2441	0	359
5934	719	2443	0	175
5937	721	2443	0	170
5940	720	2444	0	170
5943	720	2444	0	168
5946	724	2446	0	169
5949	712	2444	0	1
5958	704	2442	0	352
5961	704	2442	0	350
5964	702	2444	0	353
5967	691	2442	0	357
5970	694	2444	0	352
5973	688	2444	0	353
5976	686	2441	0	352
5979	686	2438	0	355
5982	686	2438	0	354
5985	684	2438	0	350
5988	681	2437	0	348
5991	678	2438	0	346
5994	677	2440	0	348
5997	677	2440	0	347
6000	676	2440	0	346
6003	674	2439	0	338
6006	674	2439	0	335
6009	671	2440	0	336
6012	671	2439	0	331
6015	671	2439	0	335
6018	670	2438	0	339
6021	670	2436	0	344
6024	669	2435	0	351
6027	666	2436	0	354
6030	663	2438	0	353
6033	663	2438	0	349
6036	662	2439	0	351
6039	662	2438	0	350
6042	661	2434	0	348
6045	660	2434	0	348
6048	656	2433	0	347
6051	654	2432	0	348
6054	652	2432	0	349
6057	649	2432	0	353
6060	647	2432	0	356
6063	647	2433	0	356
6066	646	2433	0	358
6069	646	2433	0	357
6072	645	2433	0	358
6075	646	2433	0	358
6078	646	2435	0	1
6081	645	2434	0	0
6084	644	2434	0	358
6087	642	2433	0	358
6090	641	2434	0	359
6093	639	2431	0	355
6096	639	2430	0	352
6099	638	2430	0	350
6102	638	2430	0	352
6105	637	2429	0	351
6108	634	2428	0	348
6111	632	2428	0	348
6114	630	2428	0	344
6117	630	2429	0	340
6120	629	2428	0	341
6123	628	2427	0	336
6126	626	2426	0	337
6129	625	2425	0	334
6132	622	2424	0	334
6135	619	2424	0	336
6138	616	2422	0	337
6141	614	2424	0	338
6144	612	2423	0	338
6147	611	2422	0	337
6150	612	2422	0	338
6153	611	2421	0	337
6156	611	2420	0	336
6159	610	2419	0	337
6162	609	2419	0	340
6165	609	2418	0	343
6168	609	2417	0	343
6171	609	2418	0	341
6174	608	2420	0	339
6177	608	2420	0	338
6180	609	2419	0	337
6183	609	2419	0	340
6186	608	2419	0	339
6189	608	2419	0	338
6192	608	2419	0	337
6195	607	2417	0	337
6198	607	2418	0	336
6201	606	2419	0	330
6204	605	2419	0	327
6207	606	2418	0	327
6210	606	2417	0	329
6213	606	2416	0	331
6216	606	2416	0	329
6219	604	2417	0	330
6222	605	2417	0	339
6225	605	2418	0	341
6228	606	2418	0	333
6231	605	2418	0	328
6234	606	2417	0	325
6237	605	2418	0	324
6240	606	2418	0	317
6243	605	2417	0	321
[truncated: 914 more rows]
