# Supplementary material for: Markerless tracking of an entire honey bee colony
Source: Nat Commun. 2021 Mar 19;12:1733. doi: 10.1038/s41467-021-21769-1 (PMC7979864; doi:10.1038/s41467-021-21769-1)
Supplement: Supplementary file 4 — Description of Additional Supplementary Files [file 41467_2021_21769_MOESM4_ESM.zip › raw_source/fig_5_sup_fig_21_22/S1_trajectories/000866.txt]

1905	664	692	0	329
1914	673	695	0	271
1917	675	692	0	272
1920	677	691	0	281
1923	680	694	0	284
1926	680	693	0	279
1929	680	692	0	281
1932	680	691	0	281
1935	679	690	0	282
1938	679	690	0	282
1941	681	694	0	282
1944	681	696	0	286
1947	681	696	0	290
1950	679	696	0	294
1953	677	696	0	294
1956	678	699	0	307
1959	679	702	0	299
1962	679	704	0	292
1965	679	706	0	302
1968	679	705	0	290
1971	680	704	0	276
1974	680	704	0	275
1977	679	704	0	277
1980	676	700	0	305
1983	679	703	0	286
1986	680	702	0	274
1989	682	701	0	267
1992	682	702	0	268
1995	684	701	0	270
1998	687	701	0	275
2001	687	702	0	272
2004	688	701	0	276
2007	690	701	0	283
2010	690	701	0	283
2013	690	701	0	285
2016	690	698	0	280
2019	689	698	0	281
2022	690	698	0	290
2025	690	698	0	293
2028	691	698	0	293
2031	690	699	0	293
2034	688	698	0	303
2037	687	697	0	313
2040	687	697	0	325
2043	690	697	0	323
2046	691	697	0	322
2049	692	696	0	319
2052	692	697	0	319
2055	691	696	0	321
2058	692	693	0	304
2061	692	694	0	303
2064	693	694	0	301
2067	692	693	0	304
2070	693	693	0	300
2073	691	695	0	301
2076	691	696	0	304
2079	691	694	0	299
2082	695	696	0	295
2085	695	697	0	304
2088	696	697	0	298
2091	695	691	0	295
2094	696	689	0	288
2097	697	690	0	289
2100	695	689	0	295
2103	697	688	0	290
2106	698	689	0	291
2109	700	689	0	282
2112	700	689	0	280
2115	696	684	0	321
2118	699	686	0	309
2121	704	685	0	277
2124	705	684	0	268
2127	705	684	0	269
2130	707	686	0	264
2133	708	686	0	261
2136	709	688	0	260
2139	707	691	0	262
2142	706	692	0	268
2145	705	690	0	269
2148	705	689	0	268
2151	705	689	0	271
2154	703	686	0	278
2157	702	684	0	277
2160	704	682	0	270
2163	707	681	0	263
2166	708	681	0	261
2169	708	678	0	261
2172	704	677	0	263
2175	704	676	0	266
2178	705	675	0	263
2181	708	675	0	265
2184	709	677	0	263
2187	709	675	0	271
2190	708	671	0	276
2193	710	671	0	274
2196	713	671	0	270
2199	716	674	0	266
2202	717	676	0	264
2205	717	675	0	260
2208	717	676	0	262
2211	717	678	0	262
2214	717	678	0	262
2217	718	680	0	260
2220	719	681	0	261
2223	720	680	0	257
2226	721	681	0	260
2229	721	682	0	261
2232	720	682	0	262
2235	720	681	0	264
2238	718	680	0	268
2241	719	680	0	266
2244	719	680	0	267
2247	717	681	0	262
2250	715	684	0	250
2253	716	686	0	254
2256	715	686	0	264
2259	717	690	0	269
2262	717	690	0	263
2265	718	690	0	258
2268	717	687	0	252
2271	718	690	0	260
2274	720	694	0	263
2277	721	692	0	265
2280	725	693	0	271
2283	729	694	0	268
2286	727	692	0	262
2289	725	691	0	258
2292	723	690	0	253
2295	721	689	0	248
2298	720	690	0	243
2301	719	691	0	242
2304	718	691	0	245
2307	716	690	0	248
2310	715	690	0	246
2313	715	689	0	244
2316	715	689	0	238
2319	715	688	0	236
2322	715	687	0	238
2325	714	688	0	239
2328	713	688	0	238
2331	711	688	0	238
2334	711	690	0	247
2337	710	689	0	246
2340	710	687	0	247
2343	709	686	0	250
2346	708	684	0	254
2349	707	682	0	257
2352	706	686	0	252
2355	707	688	0	255
2358	707	689	0	249
2361	709	693	0	236
2364	709	693	0	237
2367	708	694	0	240
2370	710	695	0	231
2373	712	693	0	233
2376	713	694	0	222
2379	711	695	0	231
2382	710	696	0	230
2385	710	696	0	228
2388	711	695	0	219
2391	711	695	0	216
2394	712	696	0	215
2397	712	697	0	210
2400	712	697	0	212
2403	713	697	0	210
2406	712	697	0	212
2409	712	697	0	213
2412	711	697	0	212
2415	712	697	0	209
2418	712	698	0	205
2421	713	698	0	201
2424	713	697	0	203
2427	713	698	0	202
2430	715	698	0	201
2433	716	696	0	206
2436	716	696	0	208
2439	713	698	0	214
2442	711	698	0	216
2445	710	696	0	214
2448	709	694	0	211
2451	709	693	0	210
2454	712	690	0	200
2457	712	690	0	199
2460	711	690	0	198
2463	714	690	0	193
2466	714	692	0	191
2469	713	692	0	191
2472	713	693	0	191
2475	713	693	0	192
2478	711	693	0	194
2481	712	692	0	195
2484	711	692	0	194
2487	713	692	0	193
2490	716	692	0	201
2493	717	692	0	208
2496	718	691	0	212
2499	720	690	0	212
2502	721	690	0	209
2505	722	689	0	204
2508	722	688	0	206
2511	722	688	0	212
2514	720	687	0	218
2517	721	688	0	222
2520	721	688	0	220
2523	722	689	0	219
2526	725	689	0	215
2529	726	690	0	214
2532	726	688	0	213
2535	729	687	0	213
2538	731	687	0	214
2541	732	686	0	215
2544	733	685	0	217
2547	734	685	0	215
2550	734	685	0	216
2553	735	684	0	218
2556	737	683	0	216
2559	738	681	0	209
2562	738	680	0	203
2565	737	679	0	206
2568	738	681	0	208
2571	738	680	0	209
2574	737	680	0	206
2577	738	680	0	209
2580	739	680	0	208
2583	741	679	0	209
2586	742	679	0	210
2589	742	680	0	210
2592	742	679	0	208
2595	741	680	0	209
2598	741	681	0	213
2601	740	682	0	211
2604	740	683	0	204
2607	738	685	0	200
2610	737	686	0	200
2613	736	687	0	207
2616	736	687	0	206
2619	735	688	0	204
2622	735	688	0	205
2625	735	688	0	202
2628	735	688	0	204
2631	735	688	0	204
2634	735	688	0	204
2637	737	687	0	201
2640	738	687	0	200
2643	738	686	0	199
2646	738	686	0	196
2649	737	686	0	197
2652	737	685	0	199
2655	737	684	0	197
2658	739	686	0	205
2661	739	686	0	209
2664	740	686	0	211
2667	740	685	0	212
2670	739	683	0	208
2673	739	684	0	210
2676	740	684	0	213
2679	740	683	0	209
2682	739	683	0	209
2685	739	685	0	208
2688	740	684	0	207
2691	740	683	0	208
2694	740	683	0	206
2697	740	683	0	206
2700	741	684	0	209
2703	741	683	0	207
2706	741	684	0	203
2709	738	685	0	200
2712	738	685	0	198
2715	739	686	0	198
2718	740	686	0	201
2721	739	686	0	202
2724	737	687	0	208
2727	737	687	0	211
2730	735	687	0	210
2733	735	687	0	214
2736	734	686	0	217
2739	738	686	0	216
2742	739	685	0	215
2745	739	685	0	216
2748	740	685	0	210
2751	738	685	0	210
2754	740	684	0	211
2757	739	685	0	213
2760	738	685	0	217
2763	737	686	0	225
2766	736	687	0	227
2769	737	686	0	229
2772	738	686	0	230
2775	737	686	0	227
2778	737	686	0	229
2781	736	690	0	228
2784	735	691	0	230
2787	733	693	0	239
2790	732	696	0	245
2793	732	696	0	250
2796	732	697	0	251
2799	732	696	0	253
2802	731	696	0	268
2805	731	697	0	275
2808	731	696	0	280
2811	732	694	0	283
2814	732	692	0	284
2817	732	692	0	289
2820	733	691	0	292
2823	733	690	0	296
2826	732	690	0	301
2829	729	691	0	304
2832	728	690	0	307
2835	727	687	0	310
2838	728	686	0	318
2841	727	685	0	323
2844	727	686	0	324
2847	726	685	0	327
2850	724	685	0	329
2853	721	686	0	334
2856	719	687	0	337
2859	718	686	0	343
2862	718	687	0	343
2865	717	686	0	348
2868	718	683	0	347
2871	718	682	0	347
2874	717	683	0	353
2877	716	684	0	353
2880	716	684	0	359
2883	717	683	0	359
2886	719	681	0	358
2889	719	682	0	359
2892	719	681	0	2
2895	719	680	0	3
2898	718	678	0	8
2901	717	677	0	12
2904	717	678	0	12
2907	717	677	0	11
2910	716	676	0	12
2913	717	677	0	13
2916	717	677	0	12
2919	717	677	0	11
2922	716	677	0	10
2925	717	677	0	11
2928	718	678	0	9
2931	718	679	0	10
2934	718	679	0	10
2937	717	681	0	14
2940	717	681	0	13
2943	716	683	0	13
2946	715	681	0	4
2949	715	678	0	2
2952	713	677	0	3
2955	714	677	0	358
2958	714	676	0	349
2961	714	677	0	351
2964	713	677	0	351
2967	709	677	0	353
2970	709	678	0	353
2973	710	678	0	353
2976	714	678	0	353
2979	715	678	0	354
2982	716	677	0	353
2985	717	676	0	356
2988	719	678	0	2
2991	718	677	0	3
2994	718	678	0	6
2997	717	678	0	6
3000	717	679	0	7
3003	717	679	0	7
3006	717	679	0	5
3009	718	679	0	7
3012	718	678	0	8
3015	718	678	0	9
3018	717	679	0	6
3021	716	680	0	5
3024	716	680	0	1
3027	717	681	0	1
3030	718	680	0	4
3033	717	679	0	7
3036	717	680	0	6
3039	717	679	0	6
3042	717	679	0	5
3045	716	679	0	5
3048	716	680	0	6
3051	716	680	0	3
3054	715	680	0	0
3057	714	680	0	1
3060	712	679	0	1
3063	710	680	0	5
3066	712	680	0	5
3069	712	681	0	7
3072	712	681	0	8
3075	712	682	0	9
3078	710	681	0	9
3081	709	681	0	8
3084	707	681	0	9
3087	707	681	0	7
3090	708	680	0	3
3093	707	680	0	1
3096	708	678	0	355
3099	707	675	0	350
3102	707	673	0	342
3105	707	673	0	337
3108	707	673	0	343
3111	706	674	0	342
3114	707	675	0	347
3117	706	675	0	344
3120	706	675	0	346
3123	706	674	0	346
3126	706	673	0	345
3129	705	673	0	351
3132	705	674	0	347
3135	704	675	0	346
3138	704	675	0	343
3141	705	675	0	345
3144	705	675	0	342
3147	706	675	0	341
3150	707	674	0	339
3153	707	676	0	338
3156	707	676	0	334
3159	708	676	0	336
3162	708	676	0	339
3165	707	676	0	331
3168	708	676	0	327
3171	708	675	0	324
3174	708	675	0	324
3177	708	675	0	320
3180	708	675	0	322
3183	708	675	0	321
3186	708	675	0	321
3189	708	675	0	321
3192	708	675	0	320
3195	708	675	0	320
3198	707	675	0	317
3201	705	673	0	317
3204	704	674	0	317
3207	702	674	0	318
3210	701	674	0	317
3213	701	673	0	318
3216	700	673	0	319
3219	700	673	0	319
3222	698	672	0	318
3225	698	672	0	318
3228	696	671	0	313
3231	694	670	0	313
3234	691	668	0	314
3237	689	667	0	314
3240	688	665	0	309
3243	688	666	0	311
3246	689	666	0	311
3249	688	666	0	311
3252	689	666	0	308
3255	688	666	0	309
3258	687	665	0	310
3261	687	665	0	313
3264	687	664	0	316
3267	687	665	0	311
3270	686	664	0	311
3273	685	663	0	311
3276	683	663	0	311
3279	683	663	0	310
3282	683	663	0	314
3285	683	663	0	310
3288	683	662	0	307
3291	683	662	0	305
3294	683	662	0	306
3297	683	662	0	306
3300	683	663	0	306
3303	682	663	0	307
3306	683	663	0	305
3309	682	664	0	304
3312	682	664	0	306
3315	683	664	0	301
3318	683	664	0	305
3321	683	663	0	308
3324	682	663	0	307
3327	680	662	0	306
3330	680	662	0	309
3333	680	662	0	313
3336	679	661	0	316
3339	681	661	0	311
3342	684	663	0	307
3345	684	664	0	306
3348	684	665	0	303
3351	683	665	0	304
3354	684	664	0	310
3357	683	664	0	310
3360	683	664	0	308
3363	683	664	0	311
3366	683	663	0	310
3369	684	662	0	312
3372	684	663	0	310
3375	685	664	0	311
3378	684	664	0	315
3381	684	664	0	312
3384	685	663	0	308
3387	685	662	0	306
3390	686	664	0	308
3393	688	666	0	305
3396	690	668	0	308
3399	692	669	0	304
3402	692	670	0	305
3405	693	669	0	304
3408	693	669	0	303
3411	694	671	0	304
3414	698	674	0	296
3417	708	676	0	277
3420	710	674	0	282
3423	711	676	0	281
3426	711	678	0	280
3429	713	678	0	276
3432	714	678	0	274
3435	713	677	0	271
3438	713	676	0	267
3441	713	678	0	271
3444	713	677	0	271
3447	713	675	0	269
3450	712	674	0	269
3453	712	674	0	271
3456	712	674	0	276
3459	712	672	0	274
3462	713	672	0	275
3465	713	672	0	273
3468	714	674	0	279
3471	714	672	0	278
3474	715	671	0	273
3477	718	673	0	275
3480	719	672	0	280
3483	719	671	0	282
3486	721	672	0	277
3489	721	673	0	276
3492	722	674	0	271
3495	724	674	0	271
3498	730	674	0	267
3501	733	673	0	266
3504	734	673	0	266
3507	734	672	0	268
3510	736	673	0	266
3513	736	673	0	262
3516	737	674	0	261
3519	735	674	0	260
3522	735	676	0	262
3525	733	677	0	260
3528	734	677	0	260
3531	735	678	0	253
3534	735	679	0	252
3537	734	679	0	248
3540	734	679	0	247
3543	733	679	0	246
3546	734	678	0	249
3549	739	680	0	267
3552	739	681	0	272
3555	740	683	0	276
3558	742	685	0	283
3561	743	684	0	293
3564	744	681	0	310
3567	746	678	0	318
3570	746	678	0	323
3573	752	674	0	338
3576	750	674	0	332
3579	747	674	0	332
3582	745	674	0	331
3585	745	673	0	329
3588	746	673	0	333
3591	746	672	0	335
3594	747	672	0	335
3597	746	671	0	333
3600	745	671	0	333
3603	745	671	0	331
3606	744	671	0	332
3609	744	671	0	333
3612	744	670	0	333
3615	744	670	0	333
3618	744	670	0	335
3621	744	670	0	333
3624	743	670	0	337
3627	744	671	0	337
3630	743	671	0	335
3633	743	671	0	334
3636	743	670	0	333
3639	744	671	0	331
3642	745	672	0	329
3645	745	674	0	328
3648	748	675	0	330
3651	748	677	0	327
3654	750	677	0	334
3657	750	679	0	335
3660	749	677	0	340
3663	747	676	0	329
3666	746	674	0	320
3669	745	672	0	319
3672	741	671	0	321
3675	739	668	0	319
3678	735	665	0	322
3681	732	664	0	324
3684	732	663	0	325
3687	732	663	0	324
3690	733	664	0	325
3693	733	664	0	323
3696	732	663	0	323
3699	731	662	0	321
3702	731	661	0	323
3705	734	661	0	330
3708	735	663	0	328
3711	738	665	0	329
3714	740	666	0	321
3717	744	666	0	334
3720	744	667	0	344
3723	743	669	0	344
3726	749	669	0	354
3729	751	673	0	359
3732	752	673	0	0
3735	751	673	0	0
3738	750	673	0	0
3741	750	673	0	359
3744	750	673	0	2
3747	749	674	0	6
3750	749	674	0	8
3753	749	674	0	11
3756	749	674	0	14
3759	751	673	0	20
3762	751	674	0	20
3765	750	673	0	19
3768	751	674	0	8
3771	752	676	0	4
3774	751	676	0	3
3777	752	674	0	7
3780	752	674	0	10
3783	754	672	0	12
3786	756	670	0	13
3789	757	671	0	10
3792	758	672	0	20
3795	759	673	0	19
3798	760	674	0	15
3801	760	675	0	13
3804	761	675	0	16
3807	761	675	0	17
3810	762	675	0	18
3813	761	676	0	22
3816	762	677	0	19
3819	763	678	0	18
3822	763	677	0	20
3825	763	677	0	20
3828	764	677	0	22
3831	763	678	0	20
3834	763	680	0	14
3837	763	681	0	10
3840	763	681	0	13
3843	762	681	0	21
3846	761	682	0	26
3849	762	683	0	27
3852	762	684	0	30
3855	763	684	0	31
3858	764	684	0	32
3861	765	684	0	31
3864	765	684	0	34
3867	764	684	0	28
3870	761	682	0	20
3873	761	682	0	15
3876	760	682	0	15
3879	756	681	0	12
3882	753	681	0	13
3885	757	677	0	6
3888	755	675	0	1
3891	755	674	0	357
3894	755	674	0	359
3897	756	674	0	0
3900	756	675	0	0
3903	757	674	0	359
3906	758	675	0	4
3909	759	676	0	6
3912	759	677	0	6
3915	760	679	0	6
3918	760	679	0	9
3921	759	677	0	13
3924	759	677	0	9
3927	760	676	0	6
3930	760	676	0	5
3933	759	677	0	5
3936	759	676	0	7
3939	758	676	0	9
3942	758	675	0	10
3945	759	676	0	9
3948	759	677	0	6
3951	758	678	0	2
3954	757	679	0	1
3957	756	679	0	2
3960	753	680	0	1
3963	752	682	0	5
3966	753	682	0	2
3969	755	680	0	357
3972	755	680	0	355
3975	755	680	0	356
3978	754	679	0	357
3981	754	680	0	357
3984	753	680	0	358
3987	752	680	0	356
3990	750	679	0	0
3993	749	677	0	0
3996	752	676	0	357
3999	754	677	0	2
4002	755	677	0	4
4005	757	677	0	5
4008	757	677	0	8
4011	758	676	0	8
4014	758	676	0	11
4017	758	677	0	8
4020	758	677	0	6
4023	757	678	0	0
4026	756	678	0	357
4029	756	677	0	356
4032	755	678	0	356
4035	754	679	0	357
4038	752	679	0	357
4041	751	679	0	358
4044	750	679	0	357
4047	749	677	0	354
4050	748	677	0	356
4053	747	677	0	353
4056	749	677	0	349
4059	749	673	0	346
4062	747	668	0	344
4065	748	663	0	351
4068	749	660	0	344
4071	748	659	0	332
4074	750	658	0	330
4077	751	657	0	328
4080	752	657	0	329
4083	752	657	0	329
4086	753	658	0	332
4089	754	660	0	342
4092	754	660	0	343
4095	754	661	0	341
4098	755	661	0	342
4101	756	661	0	341
4104	756	660	0	338
4107	756	660	0	337
4110	756	660	0	335
4113	756	662	0	326
4116	755	665	0	321
4119	755	666	0	317
4122	755	667	0	319
4125	755	666	0	319
4128	755	667	0	317
4131	755	666	0	320
4134	755	666	0	323
4137	754	665	0	326
4140	754	665	0	324
4143	755	665	0	325
4146	755	665	0	327
4149	755	665	0	325
4152	755	665	0	326
4155	755	665	0	326
4158	755	666	0	325
4161	755	666	0	323
4164	755	667	0	317
4167	755	666	0	323
4170	754	667	0	321
4173	752	667	0	319
4179	750	668	0	322
4182	749	667	0	322
4185	749	667	0	321
4188	748	667	0	324
4191	748	667	0	323
4194	748	666	0	325
4197	748	666	0	325
4200	748	667	0	323
4203	748	667	0	323
4206	748	667	0	322
4209	748	667	0	323
4212	748	667	0	325
4215	748	667	0	325
4218	748	667	0	325
4221	748	667	0	324
4224	748	667	0	324
4227	748	667	0	324
4230	747	667	0	324
4233	747	667	0	323
4236	747	667	0	322
4239	747	667	0	319
4242	747	667	0	321
4245	747	667	0	321
4248	747	667	0	319
4251	747	667	0	319
4254	747	667	0	317
4257	746	667	0	318
4260	747	667	0	317
4263	747	667	0	317
4266	746	667	0	318
4269	746	667	0	317
4272	746	667	0	317
4275	746	667	0	316
4281	746	667	0	317
4284	746	667	0	319
4287	745	667	0	318
4290	745	667	0	320
4293	745	667	0	319
4296	745	667	0	319
4299	744	667	0	316
4302	744	667	0	317
4305	744	668	0	316
4308	744	668	0	312
4311	743	670	0	313
4314	743	670	0	311
4317	742	671	0	305
4320	742	672	0	304
4323	741	673	0	300
4326	739	675	0	288
4329	738	674	0	289
4332	738	674	0	291
4335	738	674	0	294
4338	738	674	0	294
4341	737	674	0	296
4344	738	674	0	297
4347	738	674	0	297
4350	738	674	0	297
4353	738	674	0	297
4356	738	673	0	297
4359	739	673	0	299
4362	739	672	0	301
4365	740	672	0	300
4368	739	671	0	302
4371	736	672	0	308
4374	736	671	0	305
4377	734	672	0	303
4380	735	673	0	301
4383	734	674	0	297
4386	733	674	0	292
4389	732	674	0	292
4392	732	676	0	292
4395	733	676	0	297
4398	731	676	0	298
4401	731	676	0	296
4404	730	675	0	300
4407	730	673	0	303
4410	730	673	0	304
4413	729	674	0	302
4416	728	674	0	305
4419	728	674	0	306
4422	730	674	0	306
4425	731	675	0	308
4428	731	675	0	309
4431	731	676	0	312
4434	731	675	0	312
4437	730	671	0	315
4440	729	671	0	314
4443	729	672	0	305
4446	729	669	0	302
4449	727	667	0	304
4452	726	666	0	301
4455	726	666	0	306
4458	726	667	0	310
4461	727	667	0	311
4464	727	667	0	312
4467	727	668	0	317
4470	728	669	0	324
4473	727	670	0	329
4476	727	670	0	333
4479	730	669	0	339
4482	732	669	0	337
4485	732	669	0	336
4488	729	668	0	330
4491	728	666	0	328
4494	729	667	0	329
4497	728	666	0	330
4500	726	667	0	330
4503	725	667	0	331
4506	726	668	0	333
4509	725	668	0	335
4512	723	668	0	335
4515	723	668	0	335
4518	723	668	0	331
4521	723	668	0	330
4524	723	669	0	332
4527	724	669	0	333
4530	724	669	0	332
4533	724	669	0	336
4536	724	668	0	335
4539	724	668	0	334
4542	724	669	0	331
4545	724	669	0	332
4548	724	669	0	332
4551	724	669	0	333
4554	724	669	0	333
4557	724	669	0	332
4560	724	670	0	332
4563	724	669	0	332
4566	724	670	0	330
4569	724	669	0	329
4572	724	669	0	330
4575	724	668	0	332
4578	724	668	0	331
4581	724	668	0	334
4584	725	668	0	334
4587	725	668	0	335
4590	725	668	0	334
4593	725	669	0	335
4596	726	669	0	337
4599	725	668	0	333
4605	723	668	0	326
4611	723	667	0	320
4614	724	667	0	322
4617	723	667	0	321
4620	722	667	0	323
4623	724	668	0	332
4626	725	669	0	338
4629	725	669	0	338
4632	725	669	0	338
4635	725	668	0	337
4638	725	668	0	334
4641	725	668	0	338
4644	725	668	0	336
4647	724	667	0	337
4653	725	668	0	336
4659	725	667	0	335
4662	726	667	0	332
4665	726	667	0	336
4668	727	667	0	342
4671	729	667	0	343
4674	729	667	0	345
4677	730	667	0	345
4686	730	667	0	344
4689	730	668	0	346
4692	731	668	0	344
4695	728	667	0	339
4698	728	667	0	332
4701	726	667	0	329
4704	725	666	0	325
4707	724	665	0	322
4710	723	665	0	323
4713	723	665	0	323
4716	722	665	0	318
4719	722	664	0	313
4722	721	663	0	314
4725	721	663	0	316
4728	722	663	0	314
4731	722	663	0	314
4734	722	663	0	313
4737	722	663	0	312
4740	722	664	0	309
4743	722	664	0	305
4746	723	663	0	305
4749	724	662	0	304
4752	723	662	0	300
4755	723	661	0	297
4758	724	661	0	299
4761	722	661	0	290
4764	722	662	0	289
4767	721	662	0	288
4770	721	663	0	281
4773	721	664	0	281
4776	722	663	0	284
4779	721	663	0	280
4782	722	662	0	282
4785	722	659	0	278
4788	722	656	0	278
4791	722	657	0	279
4794	721	658	0	279
4797	720	659	0	277
4800	722	660	0	279
4803	722	660	0	278
4806	721	660	0	277
4809	723	660	0	283
4812	723	660	0	285
4815	723	660	0	288
4818	722	660	0	283
4821	722	660	0	283
4824	724	661	0	288
4827	725	665	0	295
4830	725	667	0	293
4833	723	670	0	305
4836	725	667	0	293
4839	725	666	0	309
4842	724	668	0	317
4845	723	670	0	318
4848	723	670	0	319
4851	722	671	0	320
4854	722	671	0	323
4857	723	672	0	323
4860	723	672	0	324
4863	723	672	0	324
4866	723	671	0	325
4869	724	671	0	325
4872	726	669	0	331
4875	727	667	0	333
4878	727	667	0	332
4881	725	667	0	333
4884	724	668	0	333
4887	725	668	0	331
4890	725	668	0	331
4893	725	669	0	331
4896	725	669	0	334
4899	725	669	0	334
4902	724	669	0	330
4905	723	669	0	330
4908	723	668	0	331
4911	723	668	0	330
4914	723	668	0	332
4917	724	668	0	330
4920	723	668	0	331
4923	724	669	0	332
4926	724	669	0	331
4929	724	668	0	333
4932	724	668	0	333
4935	724	668	0	332
4938	724	668	0	332
4941	724	669	0	330
4944	724	669	0	331
4947	724	669	0	332
4950	724	670	0	330
4953	724	670	0	330
4956	723	669	0	332
4959	723	670	0	331
4962	724	669	0	331
4965	724	669	0	331
4968	724	669	0	330
4971	723	669	0	331
4974	724	670	0	330
4977	724	670	0	329
4980	724	670	0	329
4983	723	671	0	330
4986	723	670	0	332
4989	722	669	0	334
4992	722	669	0	337
4995	723	670	0	336
4998	725	671	0	346
5001	725	672	0	345
5004	723	673	0	348
5007	723	673	0	351
5010	724	674	0	1
5013	725	675	0	9
5016	726	676	0	9
5019	725	675	0	11
5022	725	675	0	6
5025	724	675	0	9
5028	724	675	0	7
5031	724	675	0	12
5034	725	675	0	10
5037	724	672	0	5
5040	723	672	0	7
5043	723	674	0	14
5046	724	673	0	12
5049	725	673	0	12
5052	727	674	0	16
5055	729	674	0	16
5058	730	675	0	17
5061	731	676	0	27
5064	731	676	0	34
5067	732	677	0	40
5070	732	678	0	45
5073	733	678	0	39
5076	733	678	0	41
5079	732	678	0	40
5082	732	677	0	41
5085	732	677	0	40
5088	731	678	0	35
5091	729	679	0	32
5094	728	679	0	33
5097	726	678	0	28
5100	724	679	0	27
5103	724	679	0	28
5106	724	679	0	25
5109	724	678	0	26
5112	724	678	0	24
5115	725	677	0	28
5118	726	678	0	29
5121	726	679	0	33
5124	726	679	0	29
5127	723	678	0	24
5130	722	679	0	24
5133	722	678	0	27
5136	722	678	0	27
5139	722	679	0	21
5142	721	679	0	14
5145	720	677	0	11
5148	719	676	0	8
5151	719	676	0	9
5154	718	678	0	10
5157	718	679	0	12
5160	720	679	0	15
5163	721	678	0	10
5166	722	679	0	12
5169	722	679	0	8
5172	721	678	0	9
5175	722	678	0	8
5178	720	678	0	12
5181	720	678	0	13
5184	720	680	0	15
5187	721	681	0	12
5190	722	680	0	7
5193	720	681	0	13
5196	721	681	0	18
5199	721	683	0	21
5202	721	684	0	24
5205	721	685	0	31
5208	723	688	0	42
5211	726	691	0	49
5214	726	695	0	48
5217	727	696	0	48
5220	726	697	0	49
5223	727	696	0	52
5226	728	696	0	58
5229	728	698	0	66
5232	729	698	0	70
5235	730	698	0	78
5238	732	698	0	83
5241	733	696	0	88
5244	733	694	0	97
5247	733	692	0	109
5250	734	688	0	109
5253	733	688	0	106
5256	733	689	0	108
5259	732	689	0	111
5262	731	689	0	108
5265	731	689	0	111
5268	731	688	0	111
5271	731	688	0	113
5274	730	688	0	109
5277	731	688	0	111
5280	731	690	0	111
5283	732	692	0	108
5286	732	692	0	104
5289	731	693	0	99
5292	731	694	0	98
5295	731	694	0	98
5298	730	694	0	96
5301	729	694	0	93
5304	729	695	0	93
5307	727	698	0	85
5310	728	697	0	88
5313	728	698	0	89
5316	728	697	0	91
5319	727	695	0	90
5322	727	694	0	87
5325	727	691	0	84
5328	728	690	0	84
5331	728	690	0	86
5334	728	689	0	87
5337	728	689	0	85
5340	728	689	0	83
5343	727	689	0	82
5346	726	690	0	78
5349	725	692	0	79
5352	725	690	0	72
5355	724	689	0	67
5358	723	689	0	63
5361	721	690	0	57
5364	721	690	0	51
5367	719	691	0	39
5370	719	692	0	26
5373	718	692	0	18
5376	718	691	0	18
5379	718	691	0	20
5382	718	691	0	19
5385	718	690	0	13
5388	717	687	0	8
5391	716	687	0	6
5394	718	687	0	9
5397	719	687	0	12
5400	719	689	0	17
5403	718	689	0	18
5406	718	689	0	19
5409	718	690	0	23
5412	718	691	0	23
5415	718	690	0	26
5418	718	690	0	24
5421	718	690	0	22
5424	718	690	0	21
5427	718	690	0	20
5430	718	690	0	18
5433	719	689	0	19
5436	718	689	0	20
5439	719	689	0	28
5442	719	690	0	23
5445	719	690	0	22
5448	718	690	0	21
5451	718	690	0	23
5454	717	691	0	25
5457	718	691	0	24
5460	717	692	0	22
5463	717	692	0	16
5466	716	692	0	14
5469	716	691	0	16
5472	716	691	0	18
5475	715	692	0	17
5478	716	693	0	22
5481	716	694	0	25
5484	716	694	0	26
5487	716	695	0	27
5490	716	696	0	26
5493	715	696	0	24
5496	715	696	0	22
5499	717	696	0	23
5502	715	697	0	24
5505	714	698	0	21
5508	711	700	0	22
5511	710	700	0	20
5514	707	698	0	17
5517	706	697	0	15
5520	707	698	0	15
5523	707	699	0	13
5526	706	699	0	11
5529	706	699	0	8
5532	706	699	0	8
5535	706	699	0	8
5538	706	699	0	10
5541	706	699	0	10
5544	705	699	0	9
5547	704	699	0	8
5550	704	699	0	8
5553	705	700	0	8
5556	703	700	0	8
5559	703	700	0	8
5562	702	701	0	8
5565	703	701	0	7
5568	702	701	0	7
5571	702	702	0	7
5574	704	704	0	6
5577	703	704	0	6
5580	702	703	0	6
5583	701	703	0	3
5586	701	702	0	4
5589	701	703	0	5
5592	701	702	0	4
5595	703	701	0	2
5598	704	700	0	0
5601	705	699	0	359
5604	704	700	0	357
5607	704	700	0	359
5610	704	701	0	358
5613	704	701	0	357
5616	705	701	0	357
5619	705	701	0	356
5622	704	700	0	356
5625	704	700	0	354
5628	704	700	0	353
5631	704	700	0	355
5634	704	700	0	356
5637	705	701	0	357
5640	705	701	0	358
5643	705	701	0	356
5646	705	701	0	357
5649	705	701	0	355
5652	705	700	0	354
5655	706	701	0	352
5658	706	700	0	351
5661	706	700	0	348
5664	705	700	0	351
5667	704	699	0	350
5670	704	700	0	352
5673	704	700	0	353
5676	704	701	0	353
5679	702	702	0	353
5682	702	703	0	353
5685	700	704	0	356
5688	698	704	0	357
5691	696	705	0	357
5694	695	705	0	355
5697	693	706	0	354
5700	691	707	0	356
5703	690	707	0	357
5706	686	707	0	359
5709	682	708	0	2
5712	680	708	0	7
5715	679	708	0	7
5718	677	708	0	6
5721	675	709	0	2
5724	672	709	0	4
5727	670	710	0	5
5730	666	710	0	5
5733	663	712	0	6
5736	659	714	0	14
5739	657	716	0	13
5742	656	717	0	13
5745	657	717	0	14
5748	656	718	0	13
5751	656	718	0	15
5754	657	718	0	12
5757	657	718	0	11
5760	657	718	0	11
5763	658	717	0	2
5766	657	717	0	2
5769	657	718	0	5
5772	656	718	0	4
5775	656	719	0	5
5778	655	719	0	3
5781	655	719	0	359
5784	655	717	0	354
5787	653	716	0	353
5790	652	716	0	351
5793	653	716	0	351
5796	652	717	0	353
5799	651	717	0	350
5802	650	717	0	348
5805	649	717	0	342
5808	647	717	0	340
5811	646	716	0	339
5814	644	716	0	340
5817	643	717	0	338
5820	641	717	0	339
5823	637	717	0	340
5826	635	718	0	338
5829	634	717	0	338
5832	635	719	0	337
5835	634	719	0	342
5838	633	718	0	341
5841	632	716	0	338
5844	632	717	0	333
5847	631	717	0	332
5850	630	717	0	333
5853	629	717	0	330
5856	629	718	0	324
5859	628	718	0	318
5862	628	718	0	318
5865	628	717	0	315
5868	628	718	0	314
5871	628	718	0	313
5874	627	718	0	312
5877	628	719	0	311
5880	625	721	0	310
5883	625	721	0	311
5886	625	722	0	309
5889	625	722	0	309
5892	625	722	0	310
5895	625	721	0	313
5898	626	721	0	314
5901	626	721	0	313
5904	626	723	0	307
5907	623	724	0	296
5910	622	724	0	295
5913	623	724	0	301
5916	624	724	0	303
5919	625	725	0	296
5922	627	725	0	295
5925	629	726	0	292
5928	630	727	0	295
5931	631	725	0	294
5934	630	725	0	295
5937	629	725	0	292
5940	629	724	0	294
5943	628	722	0	293
5946	628	720	0	293
5949	628	721	0	292
5952	628	721	0	292
5955	628	723	0	295
5958	627	724	0	297
5961	627	723	0	297
5964	627	723	0	296
5967	627	724	0	298
5970	626	724	0	302
5973	626	725	0	302
5976	626	726	0	299
5979	627	727	0	293
5982	628	727	0	289
5985	628	728	0	283
5988	630	727	0	287
5991	629	727	0	287
5994	630	727	0	282
5997	630	726	0	277
6000	629	726	0	278
6003	628	725	0	273
6006	628	726	0	266
6009	628	726	0	258
6012	628	729	0	259
6015	627	731	0	254
6018	626	733	0	255
6021	627	734	0	257
6024	626	735	0	258
6027	623	737	0	249
6030	622	739	0	246
6033	620	740	0	240
6036	621	740	0	239
6039	622	743	0	242
6042	628	745	0	235
6045	626	743	0	238
6048	626	742	0	238
6051	627	741	0	237
6054	627	741	0	241
6057	628	742	0	237
6060	627	742	0	233
6063	627	742	0	232
6066	628	740	0	232
6069	628	740	0	232
6072	628	740	0	231
6075	629	740	0	227
6078	629	740	0	226
6081	629	740	0	226
6084	629	740	0	226
6087	629	740	0	231
6090	629	739	0	230
6093	629	739	0	232
6096	628	739	0	230
6099	629	738	0	231
6102	629	738	0	230
6105	629	738	0	225
6108	629	739	0	225
6111	629	739	0	223
6114	629	738	0	225
6117	629	738	0	227
6120	629	738	0	229
6123	629	738	0	228
6126	629	738	0	232
6129	629	737	0	233
6132	629	737	0	228
6135	629	736	0	227
6138	630	736	0	228
6141	629	737	0	228
6144	629	737	0	229
6147	629	737	0	230
6150	629	737	0	230
6153	629	737	0	230
6156	629	738	0	230
6159	629	738	0	229
6162	629	738	0	227
6165	629	738	0	225
6168	629	738	0	228
6171	629	738	0	226
6174	630	738	0	227
6177	630	738	0	227
6180	631	738	0	228
6183	630	738	0	228
6186	630	739	0	229
6189	630	739	0	230
6192	631	739	0	230
6195	631	739	0	228
6198	631	739	0	230
6201	631	739	0	230
6204	631	739	0	229
6207	631	739	0	230
6210	630	739	0	230
6213	630	739	0	231
6216	630	739	0	230
6219	630	739	0	231
6222	630	739	0	230
6225	630	740	0	232
6228	630	740	0	233
6231	630	739	0	231
6234	630	739	0	230
6237	630	739	0	230
6240	630	739	0	229
6243	631	739	0	227
6246	631	739	0	228
6249	631	738	0	227
6252	631	738	0	227
6255	631	738	0	226
6258	631	738	0	229
6261	631	738	0	229
6264	631	738	0	228
6267	631	737	0	228
6270	632	738	0	228
6273	632	737	0	229
6276	631	737	0	232
6279	631	735	0	235
6282	631	735	0	235
6285	631	736	0	233
6288	631	736	0	233
6291	631	736	0	232
6294	631	735	0	231
6297	631	735	0	231
6300	631	735	0	231
6303	631	735	0	232
6306	631	734	0	232
6309	632	734	0	232
6312	633	733	0	229
6315	632	735	0	225
6318	632	736	0	221
6321	634	738	0	219
6324	634	738	0	218
6327	632	740	0	214
6330	632	742	0	209
6333	632	743	0	212
6336	631	744	0	210
6339	631	744	0	209
6342	632	745	0	211
6345	632	746	0	212
6348	632	746	0	208
6351	632	746	0	207
6354	632	746	0	205
6357	632	746	0	206
6360	633	746	0	207
6363	634	743	0	209
6366	636	743	0	206
6369	639	745	0	208
6372	640	746	0	209
6375	640	747	0	207
6378	641	746	0	204
6381	642	747	0	202
6384	644	747	0	201
6387	645	746	0	201
6390	646	747	0	202
6393	646	749	0	205
6396	647	749	0	206
6399	647	749	0	205
6402	648	749	0	204
6405	649	746	0	206
6408	650	746	0	202
6411	650	745	0	197
6414	652	744	0	197
6417	652	744	0	195
6420	656	749	0	190
6423	656	749	0	190
6426	656	747	0	189
6429	658	748	0	186
6432	656	747	0	190
6435	656	746	0	193
6438	654	746	0	192
6441	654	745	0	191
6444	656	744	0	192
6447	660	743	0	196
6450	661	741	0	195
6453	660	740	0	193
6456	660	740	0	192
6459	660	740	0	190
6462	662	740	0	184
6465	663	741	0	180
6468	664	741	0	179
6471	663	742	0	168
6474	662	743	0	168
6477	662	742	0	172
6480	661	743	0	173
6483	663	744	0	173
6486	662	744	0	172
6489	662	744	0	170
6492	661	745	0	173
6495	661	745	0	175
6498	663	745	0	176
6501	664	745	0	176
6504	664	746	0	175
6507	663	746	0	171
6510	661	746	0	347
6513	658	746	0	171
6516	656	747	0	171
6519	655	747	0	172
6522	655	745	0	172
6525	656	743	0	170
6528	656	744	0	170
6531	657	743	0	170
6534	657	743	0	172
6537	657	744	0	168
6540	657	747	0	165
6543	657	748	0	162
6546	656	747	0	161
6549	657	745	0	169
6552	657	744	0	167
6555	657	744	0	166
6558	656	743	0	160
6561	655	744	0	160
6564	655	746	0	155
6567	655	748	0	338
6570	657	749	0	162
6573	656	749	0	346
6576	655	750	0	343
6579	655	752	0	160
6582	656	752	0	163
6585	655	752	0	162
6588	656	751	0	163
6591	658	750	0	168
6594	658	750	0	169
6597	656	751	0	165
6600	653	751	0	163
6603	654	751	0	165
6606	653	750	0	164
6609	655	752	0	158
6612	654	753	0	153
6615	654	753	0	154
6618	655	753	0	153
6621	657	754	0	154
6624	657	755	0	155
6627	658	756	0	154
6630	660	757	0	151
6633	662	758	0	153
6636	663	759	0	154
6639	663	759	0	154
6642	663	760	0	156
6645	663	760	0	157
6648	662	759	0	159
6651	662	759	0	155
6654	661	759	0	154
6657	660	758	0	154
6660	658	757	0	153
6663	658	757	0	150
6666	658	757	0	148
6669	659	759	0	142
6672	658	759	0	139
6675	657	758	0	135
6678	658	756	0	133
6681	656	758	0	125
6684	655	759	0	121
6687	655	759	0	120
6690	655	758	0	112
6693	654	759	0	113
6696	656	758	0	107
6699	656	759	0	107
6702	656	759	0	108
6705	657	758	0	103
6708	659	756	0	98
6711	660	756	0	98
6714	661	756	0	95
6717	660	755	0	96
6720	661	755	0	91
6723	662	755	0	91
6726	662	755	0	89
6729	662	755	0	91
6732	662	755	0	91
6735	663	756	0	95
6738	665	755	0	94
6741	664	753	0	94
6744	664	753	0	93
6747	663	753	0	90
6750	664	752	0	90
6753	663	751	0	93
6756	665	751	0	94
6759	665	751	0	93
6762	664	751	0	96
6765	662	751	0	98
6768	662	751	0	95
6771	662	751	0	95
6774	661	752	0	95
6777	662	751	0	96
6780	662	750	0	96
6783	664	754	0	90
6786	664	754	0	88
6789	664	755	0	87
6792	664	754	0	90
6795	663	752	0	94
6798	662	751	0	100
6801	662	751	0	104
6804	664	751	0	108
6807	664	750	0	108
6810	665	751	0	109
6813	666	751	0	110
6816	668	752	0	111
6819	669	752	0	111
6822	671	752	0	114
6825	671	751	0	111
6828	671	751	0	110
6831	669	753	0	107
6834	668	754	0	106
6837	668	755	0	104
6840	667	754	0	107
6843	668	754	0	111
6846	669	754	0	107
6849	669	755	0	107
6852	668	755	0	107
6855	668	757	0	101
6864	667	757	0	107
6867	668	756	0	113
6870	668	757	0	109
6873	668	758	0	110
6876	667	758	0	105
6879	668	759	0	103
6882	668	759	0	104
6885	669	760	0	105
6894	669	759	0	105
6897	668	759	0	106
6900	668	760	0	100
6903	666	759	0	90
6906	665	757	0	88
6909	665	757	0	89
6912	665	758	0	91
6915	665	758	0	90
6918	665	758	0	90
6921	665	756	0	90
6924	666	757	0	88
6927	666	756	0	88
6930	665	756	0	86
6933	664	756	0	83
6936	665	757	0	84
6939	664	758	0	85
6942	664	760	0	88
6945	664	761	0	87
6948	664	761	0	86
6951	663	762	0	86
6954	662	763	0	83
6957	661	764	0	88
6960	660	762	0	86
6963	660	761	0	84
6966	660	761	0	87
6969	661	762	0	86
6972	661	760	0	85
6975	659	758	0	81
6978	657	756	0	82
6981	658	756	0	84
6984	659	755	0	80
6987	659	752	0	82
6990	659	751	0	86
6993	661	750	0	82
6996	662	751	0	86
6999	660	751	0	81
7002	659	751	0	82
7005	660	750	0	80
7008	660	748	0	87
7011	661	748	0	88
7014	662	747	0	86
7017	662	748	0	83
7020	661	751	0	78
7023	662	751	0	76
7026	662	752	0	76
7029	661	753	0	69
7032	661	753	0	66
7035	662	753	0	68
7038	663	753	0	72
7041	663	754	0	80
7044	663	755	0	81
7047	663	755	0	83
7050	663	756	0	83
7053	664	757	0	84
7056	665	758	0	88
7059	664	758	0	86
7062	664	759	0	87
7065	664	760	0	88
7068	664	760	0	88
7071	664	761	0	86
7074	663	760	0	83
7077	661	762	0	87
7080	661	762	0	86
7083	661	762	0	86
7086	662	762	0	87
7089	662	762	0	87
7092	662	762	0	88
7095	659	761	0	87
7098	659	759	0	91
7101	661	756	0	85
7104	661	754	0	85
7107	661	752	0	82
7110	661	752	0	81
7113	661	750	0	80
7116	661	751	0	78
7119	662	750	0	77
7122	662	749	0	77
7125	662	749	0	77
7128	662	748	0	72
7131	662	749	0	65
7134	662	751	0	66
7137	662	751	0	62
7140	661	750	0	63
7143	662	751	0	59
7146	660	750	0	55
7149	660	752	0	54
7152	663	754	0	52
7155	662	755	0	48
7158	661	755	0	50
7161	660	755	0	46
7164	662	755	0	47
7167	661	755	0	46
7170	659	754	0	42
7173	660	753	0	45
7176	661	751	0	47
7179	661	751	0	46
7182	659	750	0	45
7185	658	749	0	44
7188	657	748	0	47
7191	657	748	0	47
7194	657	747	0	52
7197	654	748	0	55
7200	654	747	0	57
7203	655	748	0	64
7206	654	748	0	62
7209	654	748	0	67
7212	653	746	0	68
7215	654	745	0	65
7218	653	745	0	67
7221	652	746	0	64
7224	652	747	0	62
7227	651	750	0	57
7230	651	751	0	57
7233	651	750	0	58
7236	651	750	0	58
7239	651	750	0	64
7242	651	750	0	59
7245	653	749	0	58
7248	653	748	0	54
7251	654	747	0	56
7254	656	747	0	51
7257	656	747	0	48
7260	657	746	0	47
7263	659	745	0	45
7266	659	745	0	42
7269	659	744	0	47
7272	658	742	0	49
7275	657	741	0	47
7278	657	741	0	44
7281	657	741	0	44
7284	658	741	0	47
7287	658	742	0	48
7290	659	743	0	48
7293	660	745	0	47
7296	661	746	0	48
7299	661	746	0	46
7302	662	746	0	48
7305	662	746	0	49
7308	662	746	0	49
7311	663	747	0	51
7314	663	749	0	50
7317	663	750	0	47
7320	663	750	0	49
7323	663	750	0	47
7326	663	750	0	49
7329	664	750	0	47
7332	663	750	0	45
7335	661	750	0	42
7338	661	750	0	39
7341	663	748	0	34
7344	663	747	0	31
7347	664	747	0	31
7350	665	745	0	32
7353	664	745	0	27
7356	664	744	0	26
7359	664	744	0	25
7362	664	743	0	24
7365	663	742	0	26
7368	663	742	0	20
7371	662	742	0	23
7374	657	742	0	28
7377	656	742	0	31
7380	655	742	0	24
7383	656	742	0	22
7386	655	742	0	20
7389	656	741	0	23
7392	656	740	0	22
7395	658	741	0	15
7398	660	740	0	8
7401	661	740	0	3
7404	661	740	0	358
7407	661	740	0	355
7410	662	739	0	352
7413	662	739	0	356
7416	663	740	0	354
7419	662	741	0	353
7422	662	741	0	356
7425	658	742	0	356
7428	655	741	0	1
7431	654	740	0	359
7434	653	740	0	358
7437	651	741	0	357
7440	651	741	0	354
7443	650	740	0	357
7446	649	739	0	355
7449	648	739	0	355
7452	648	739	0	354
7455	648	739	0	353
7458	648	738	0	348
7461	649	738	0	343
7464	648	737	0	344
7467	648	737	0	340
7470	649	736	0	338
7473	650	735	0	333
7476	650	735	0	332
7479	651	735	0	330
7482	654	732	0	336
7485	655	731	0	333
7488	654	729	0	325
7491	654	727	0	328
7494	653	727	0	326
7497	653	727	0	325
7500	652	726	0	322
7503	651	725	0	320
7506	651	724	0	317
7509	651	724	0	317
7512	651	724	0	319
7515	651	723	0	318
7518	650	722	0	321
7521	649	721	0	325
7524	649	721	0	329
7527	647	721	0	329
7530	647	721	0	328
7533	645	721	0	330
7536	643	720	0	327
7539	641	719	0	329
7542	639	718	0	327
7545	638	717	0	327
7548	637	715	0	328
7551	637	715	0	327
7554	636	715	0	327
7557	633	715	0	329
7560	632	716	0	327
7563	632	718	0	327
7566	631	718	0	325
7569	630	718	0	325
7572	629	719	0	327
7575	630	717	0	324
7578	630	717	0	323
7581	629	718	0	322
7584	628	719	0	324
7587	629	718	0	324
7590	628	718	0	324
7593	629	718	0	321
7596	630	718	0	321
7599	632	719	0	321
7602	632	721	0	319
7605	632	721	0	321
7608	632	721	0	322
7611	631	721	0	322
7614	630	721	0	319
7617	630	721	0	319
7620	630	721	0	316
7623	630	721	0	318
7626	633	721	0	315
7629	634	722	0	315
7632	637	721	0	320
7635	638	721	0	323
7638	638	721	0	328
7641	638	721	0	323
7644	638	721	0	322
7647	638	721	0	324
7650	638	721	0	321
7653	639	721	0	319
7656	638	721	0	319
7659	639	721	0	318
7662	638	721	0	320
7665	638	721	0	322
7668	638	720	0	322
7671	638	720	0	318
7674	637	720	0	314
7677	636	719	0	315
7680	635	719	0	321
7683	634	719	0	327
7686	634	718	0	327
7689	639	718	0	333
7692	641	718	0	335
7695	643	720	0	341
7698	642	720	0	346
7701	639	719	0	349
7704	636	720	0	353
7707	635	721	0	353
7710	636	722	0	353
7713	636	721	0	351
7716	637	722	0	350
7719	637	722	0	352
7722	636	722	0	353
7725	636	722	0	353
7728	635	722	0	352
7731	636	722	0	355
7734	636	721	0	355
7737	636	721	0	357
7740	635	720	0	354
7743	635	721	0	353
7746	635	721	0	353
7749	635	720	0	354
7752	635	719	0	358
7755	635	719	0	0
7758	636	718	0	2
7761	636	718	0	1
7764	636	718	0	0
7767	635	718	0	0
7770	635	718	0	0
7773	634	719	0	0
7776	635	722	0	2
7779	637	724	0	11
7782	639	725	0	12
7785	641	724	0	16
7788	642	722	0	25
7791	643	720	0	23
7794	644	719	0	23
7797	647	720	0	24
7800	648	719	0	25
7803	647	719	0	23
7806	647	718	0	25
7809	647	718	0	23
7812	647	718	0	23
7815	647	718	0	23
7818	648	717	0	23
7821	647	716	0	22
7824	647	715	0	23
7827	645	717	0	20
7830	644	718	0	15
7833	644	717	0	17
7836	643	718	0	14
7839	644	717	0	17
7842	644	716	0	18
7845	644	717	0	16
7848	644	716	0	15
7851	643	717	0	12
7854	642	718	0	10
7857	644	721	0	11
7860	643	722	0	7
7863	640	723	0	5
7866	638	724	0	4
7869	637	725	0	3
7872	636	725	0	0
7875	636	726	0	0
7878	633	727	0	358
7881	631	728	0	355
7884	629	728	0	354
7887	629	730	0	354
7890	628	731	0	352
7893	626	731	0	353
7896	625	731	0	354
7899	627	733	0	355
7902	627	734	0	357
7905	629	735	0	0
7908	628	737	0	2
7911	625	739	0	3
7914	623	740	0	1
7917	622	741	0	359
7920	623	741	0	359
7923	622	741	0	357
7926	622	741	0	358
7929	625	741	0	354
7932	628	742	0	353
7935	628	743	0	350
7938	629	743	0	349
7941	628	745	0	344
7944	627	746	0	338
[truncated: 350 more rows]
