# Supplementary material for: Markerless tracking of an entire honey bee colony
Source: Nat Commun. 2021 Mar 19;12:1733. doi: 10.1038/s41467-021-21769-1 (PMC7979864; doi:10.1038/s41467-021-21769-1)
Supplement: Supplementary file 4 — Description of Additional Supplementary Files [file 41467_2021_21769_MOESM4_ESM.zip › raw_source/fig_5_sup_fig_21_22/S1_trajectories/000457.txt]

0	1429	2396	0	66
3	1429	2395	0	66
6	1429	2395	0	69
9	1429	2396	0	73
12	1428	2396	0	71
15	1429	2396	0	70
18	1429	2396	0	67
21	1429	2397	0	72
24	1429	2396	0	71
27	1428	2396	0	75
30	1428	2396	0	73
33	1429	2396	0	72
36	1429	2395	0	71
39	1429	2394	0	72
42	1428	2394	0	63
45	1426	2395	0	51
48	1427	2395	1	48
51	1427	2395	0	55
54	1427	2394	0	60
57	1427	2394	0	62
60	1427	2394	0	62
63	1426	2395	0	60
66	1427	2395	0	66
69	1426	2396	0	66
72	1426	2397	0	69
75	1427	2397	0	72
78	1426	2397	0	71
81	1426	2397	0	70
84	1426	2397	0	70
87	1427	2396	0	74
90	1428	2396	0	78
93	1428	2395	0	78
96	1429	2391	1	67
99	1429	2392	1	68
102	1429	2395	0	77
105	1429	2394	0	75
108	1429	2393	1	69
111	1427	2395	1	36
114	1428	2394	1	37
117	1429	2394	1	44
120	1429	2392	1	64
123	1429	2391	1	68
132	1431	2391	1	71
135	1431	2394	0	73
138	1432	2392	0	63
141	1433	2394	0	60
144	1431	2393	0	49
147	1431	2395	0	64
150	1432	2394	0	65
153	1432	2395	1	58
156	1431	2396	1	55
159	1432	2399	0	74
162	1432	2397	0	71
165	1433	2395	0	49
168	1434	2396	0	59
171	1433	2393	1	54
174	1433	2396	0	82
177	1435	2400	0	101
180	1434	2398	0	77
183	1434	2397	0	80
186	1434	2397	0	80
189	1433	2395	0	70
192	1433	2396	0	73
195	1432	2396	0	68
198	1432	2395	0	68
201	1432	2396	0	66
204	1432	2395	0	62
207	1433	2395	0	58
210	1433	2395	0	58
213	1433	2395	0	57
216	1434	2395	0	56
219	1433	2395	0	54
222	1433	2395	0	54
225	1433	2395	0	55
228	1433	2394	0	52
231	1433	2394	0	53
234	1434	2393	0	51
237	1434	2393	0	51
240	1435	2392	0	50
243	1431	2394	0	54
246	1430	2394	0	56
249	1432	2392	0	54
252	1430	2392	1	69
255	1428	2392	1	66
258	1426	2392	0	58
261	1425	2393	0	58
264	1423	2395	0	62
267	1422	2396	0	67
270	1422	2392	0	80
273	1421	2393	0	78
276	1421	2396	0	74
279	1420	2397	0	72
282	1421	2396	0	76
285	1420	2397	0	76
288	1420	2398	0	73
291	1420	2397	0	77
294	1421	2391	0	102
297	1421	2390	1	288
300	1421	2390	1	282
303	1421	2393	0	90
306	1420	2393	0	80
309	1420	2395	0	80
312	1420	2398	0	78
315	1420	2392	0	97
318	1420	2392	1	95
321	1421	2393	0	85
324	1421	2395	0	83
327	1421	2397	0	78
330	1423	2396	0	79
333	1424	2396	0	83
336	1426	2394	0	90
339	1425	2392	0	93
342	1424	2393	0	88
345	1423	2394	0	81
348	1423	2393	0	81
351	1423	2392	0	83
354	1422	2393	0	83
357	1421	2395	0	81
360	1421	2395	0	81
363	1421	2397	0	81
366	1421	2397	0	81
369	1422	2390	1	91
372	1422	2391	0	100
375	1423	2395	0	90
378	1424	2394	0	88
381	1425	2391	0	88
384	1427	2390	1	76
387	1428	2391	1	69
390	1428	2390	1	69
393	1427	2390	0	72
396	1426	2393	0	79
399	1425	2395	0	79
402	1426	2397	0	85
405	1426	2397	0	85
408	1427	2397	0	85
411	1426	2396	0	84
414	1424	2392	0	80
417	1423	2391	1	279
420	1422	2394	0	95
423	1420	2397	0	78
426	1419	2397	0	76
429	1419	2395	0	74
432	1419	2395	0	74
435	1419	2397	0	73
438	1419	2397	0	73
441	1421	2391	0	81
444	1420	2390	1	98
447	1419	2390	1	293
450	1419	2389	1	286
453	1417	2393	0	88
456	1418	2392	0	89
459	1421	2393	0	101
462	1422	2394	0	99
465	1423	2392	0	86
468	1425	2390	0	91
471	1427	2393	0	95
474	1428	2396	0	95
477	1428	2397	0	95
480	1428	2399	0	95
483	1429	2399	0	96
486	1429	2399	0	95
489	1428	2398	0	97
492	1429	2398	0	95
495	1428	2398	0	94
498	1429	2398	0	95
501	1429	2397	0	91
504	1430	2395	0	87
507	1430	2395	0	84
510	1429	2395	0	76
513	1429	2395	0	73
516	1428	2398	0	56
519	1430	2394	0	59
522	1431	2388	1	71
525	1427	2388	1	285
528	1425	2387	1	279
531	1425	2387	1	75
534	1425	2386	0	80
537	1423	2391	0	79
540	1422	2393	0	82
543	1420	2395	0	93
546	1419	2393	0	99
549	1418	2390	0	111
552	1417	2388	0	104
555	1420	2389	0	107
558	1421	2392	0	103
561	1423	2397	0	103
564	1422	2396	0	100
567	1424	2397	0	106
570	1423	2393	0	101
573	1423	2393	0	107
576	1422	2392	0	103
579	1421	2391	0	92
582	1420	2392	0	86
585	1420	2392	0	88
588	1418	2393	0	82
591	1417	2393	0	81
594	1418	2393	0	82
597	1418	2393	0	82
600	1419	2393	0	80
603	1419	2394	0	81
606	1420	2396	0	82
609	1420	2397	0	79
612	1419	2397	0	76
615	1419	2396	0	74
618	1420	2396	0	77
621	1420	2396	0	78
624	1420	2396	0	77
627	1419	2396	0	74
630	1419	2396	0	75
633	1419	2396	0	75
636	1419	2397	0	73
639	1419	2397	0	73
642	1418	2397	0	71
645	1418	2397	0	70
648	1418	2396	0	73
651	1416	2397	0	69
654	1416	2395	0	72
657	1417	2396	0	75
660	1415	2395	0	77
663	1414	2391	0	83
666	1416	2391	0	106
669	1415	2392	0	108
672	1417	2386	0	116
675	1418	2390	0	81
678	1418	2393	0	73
681	1418	2395	0	70
684	1420	2393	0	85
687	1421	2391	0	84
690	1420	2391	0	82
693	1420	2392	0	83
696	1419	2393	0	87
699	1420	2393	0	88
702	1422	2395	0	95
705	1423	2396	0	100
708	1423	2396	0	96
711	1422	2395	0	100
714	1425	2397	0	104
717	1427	2392	0	78
720	1429	2391	0	71
723	1430	2392	0	71
726	1429	2396	1	29
729	1430	2395	1	40
732	1431	2394	0	64
735	1428	2391	0	78
738	1420	2388	1	302
741	1417	2389	0	84
744	1416	2388	0	318
747	1415	2386	0	153
750	1419	2385	0	133
753	1420	2384	0	120
756	1417	2376	0	113
759	1420	2370	0	54
762	1421	2370	0	54
765	1418	2373	0	109
768	1417	2374	0	118
771	1415	2376	0	128
774	1414	2378	0	133
777	1413	2377	0	127
780	1413	2376	0	108
783	1413	2376	0	105
786	1413	2376	0	97
789	1413	2375	0	100
792	1414	2373	0	99
795	1414	2373	0	97
798	1415	2373	0	94
801	1415	2373	0	95
804	1415	2373	0	96
807	1415	2371	0	94
810	1415	2372	0	95
813	1415	2372	0	95
816	1415	2372	0	95
819	1415	2373	0	95
822	1415	2374	0	97
825	1415	2374	0	96
828	1415	2373	0	94
831	1414	2372	0	93
834	1413	2374	0	85
837	1412	2377	0	80
840	1411	2379	0	79
843	1411	2380	0	79
846	1411	2377	0	78
849	1410	2378	0	74
852	1408	2378	0	70
855	1407	2381	0	61
858	1405	2381	0	56
861	1404	2380	0	56
864	1402	2382	0	53
867	1402	2385	0	53
870	1402	2388	0	60
873	1403	2389	0	55
876	1403	2387	0	73
879	1403	2392	0	86
882	1405	2390	0	93
885	1406	2391	0	97
888	1407	2390	0	98
891	1407	2390	0	101
894	1406	2390	0	99
897	1406	2387	0	105
900	1405	2385	0	106
903	1404	2389	0	105
906	1405	2389	0	105
909	1403	2392	0	108
912	1403	2393	0	110
915	1404	2395	0	111
918	1405	2397	0	113
921	1403	2400	0	114
924	1403	2404	0	115
927	1403	2407	0	117
930	1403	2411	0	118
933	1403	2417	0	120
936	1403	2420	0	122
939	1405	2422	0	121
942	1403	2423	0	121
945	1400	2425	0	130
948	1397	2424	0	135
951	1396	2425	0	133
954	1397	2428	0	137
957	1398	2431	0	139
960	1399	2434	0	140
963	1400	2434	0	141
966	1401	2434	0	142
969	1402	2434	0	141
972	1402	2435	0	142
975	1402	2434	0	141
978	1400	2430	0	142
981	1398	2431	0	145
984	1395	2431	0	150
987	1394	2431	0	154
990	1391	2431	0	162
993	1390	2430	0	166
996	1388	2430	0	170
999	1388	2429	0	354
1002	1388	2433	0	188
1005	1387	2434	0	204
1008	1388	2433	0	206
1011	1388	2432	0	209
1014	1388	2431	0	207
1017	1389	2428	0	212
1020	1397	2422	0	217
1023	1399	2417	0	215
1026	1403	2414	0	214
1029	1404	2412	0	216
1032	1404	2411	0	214
1035	1403	2411	0	214
1038	1404	2410	0	206
1041	1403	2410	0	207
1044	1404	2410	0	209
1047	1405	2409	0	202
1050	1408	2409	0	194
1053	1410	2408	0	196
1056	1409	2407	0	197
1059	1410	2407	0	200
1062	1412	2405	0	200
1065	1414	2404	0	192
1068	1414	2403	0	183
1071	1414	2403	0	180
1074	1416	2402	0	178
1077	1419	2400	0	180
1080	1418	2401	0	175
1083	1419	2401	0	168
1086	1418	2400	0	166
1089	1418	2400	0	165
1092	1420	2402	0	177
1095	1420	2402	0	176
1098	1419	2402	0	167
1101	1419	2402	0	162
1104	1417	2399	0	166
1107	1421	2399	0	165
1110	1421	2398	0	159
1113	1421	2398	0	156
1116	1424	2397	0	158
1119	1428	2399	0	150
1122	1428	2398	0	149
1125	1426	2398	0	147
1128	1425	2397	0	146
1131	1425	2396	0	143
1134	1424	2394	0	145
1137	1424	2394	0	143
1140	1426	2394	0	142
1143	1424	2393	0	144
1146	1423	2392	0	143
1149	1423	2392	0	141
1152	1423	2393	0	144
1155	1426	2396	0	155
1158	1426	2396	0	160
1161	1423	2395	0	167
1164	1421	2395	0	170
1167	1426	2395	0	173
1170	1429	2393	0	175
1173	1429	2393	0	177
1176	1432	2390	0	180
1179	1434	2389	0	180
1182	1434	2389	0	178
1185	1434	2387	0	176
1188	1435	2386	0	180
1191	1436	2385	0	182
1194	1437	2386	0	177
1197	1437	2387	0	175
1200	1438	2387	0	175
1203	1437	2386	0	176
1206	1438	2386	0	175
1209	1441	2388	0	177
1212	1442	2390	0	169
1215	1442	2388	0	181
1218	1444	2388	0	183
1221	1444	2387	0	184
1224	1447	2388	0	184
1227	1446	2387	0	179
1230	1448	2386	0	185
1233	1449	2386	0	183
1236	1449	2387	0	179
1239	1448	2386	0	176
1242	1446	2388	0	172
1245	1449	2389	0	167
1248	1451	2389	0	165
1251	1452	2390	0	159
1254	1452	2389	0	156
1257	1453	2389	0	151
1260	1454	2389	0	151
1263	1456	2389	0	153
1266	1459	2389	0	149
1269	1461	2389	0	154
1272	1462	2391	0	153
1275	1463	2393	0	153
1278	1466	2391	0	160
1281	1468	2392	0	168
1284	1469	2395	0	167
1287	1471	2394	0	171
1290	1476	2394	0	170
1293	1477	2394	0	167
1296	1477	2395	0	161
1299	1477	2395	0	168
1302	1477	2395	0	167
1305	1477	2395	0	166
1308	1476	2395	0	165
1311	1476	2394	0	169
1314	1476	2395	0	168
1317	1477	2395	0	171
1320	1476	2394	0	171
1323	1474	2394	0	173
1326	1473	2394	0	168
1329	1472	2393	0	164
1332	1472	2393	0	160
1335	1476	2392	0	171
1338	1479	2392	0	168
1341	1485	2393	0	164
1344	1488	2395	0	165
1347	1491	2395	0	164
1350	1492	2394	0	163
1353	1492	2397	0	165
1356	1496	2396	0	159
1359	1497	2396	0	156
1362	1496	2396	0	156
1365	1496	2396	0	155
1368	1496	2396	0	153
1371	1496	2395	0	150
1374	1498	2395	0	152
1377	1501	2396	0	152
1380	1502	2396	0	148
1383	1503	2395	0	147
1386	1497	2391	0	151
1389	1496	2391	0	150
1392	1498	2392	0	149
1395	1498	2392	0	150
1398	1496	2391	0	150
1401	1497	2391	0	150
1404	1504	2396	0	147
1407	1504	2396	0	148
1410	1504	2395	0	150
1413	1504	2396	0	149
1416	1504	2396	0	152
1419	1506	2396	0	152
1422	1513	2396	0	155
1425	1515	2397	0	158
1428	1518	2400	0	160
1431	1520	2401	0	161
1434	1523	2401	0	163
1437	1526	2400	0	169
1440	1525	2397	0	177
1443	1525	2396	0	179
1446	1526	2397	0	175
1449	1527	2398	0	183
1452	1527	2397	0	180
1455	1528	2397	0	186
1458	1528	2398	0	186
1461	1528	2399	0	186
1464	1529	2399	0	183
1467	1529	2399	0	183
1470	1529	2399	0	184
1473	1529	2399	0	184
1476	1529	2399	0	183
1479	1529	2399	0	183
1482	1529	2398	0	189
1485	1527	2398	0	186
1488	1524	2398	0	177
1491	1522	2398	0	169
1494	1522	2399	0	155
1497	1525	2400	0	157
1500	1526	2401	0	155
1503	1527	2401	0	148
1506	1528	2402	0	143
1509	1529	2401	0	144
1512	1530	2401	0	146
1515	1535	2402	0	152
1518	1535	2402	0	150
1521	1534	2402	0	150
1524	1532	2400	0	142
1527	1533	2401	0	135
1530	1533	2401	0	131
1533	1531	2399	0	125
1536	1530	2400	0	122
1539	1531	2399	0	122
1542	1534	2400	0	126
1545	1533	2401	0	122
1548	1533	2402	0	121
1551	1534	2403	0	120
1554	1535	2405	0	118
1557	1535	2406	0	119
1560	1535	2406	0	119
1563	1535	2406	0	119
1566	1535	2406	0	118
1569	1535	2406	0	118
1572	1535	2406	0	119
1575	1535	2406	0	119
1578	1535	2407	0	118
1581	1535	2406	0	119
1584	1534	2404	0	119
1587	1533	2401	0	120
1590	1533	2400	0	121
1593	1533	2400	0	117
1596	1533	2399	0	114
1599	1533	2398	0	116
1602	1534	2398	0	115
1605	1534	2400	0	114
1608	1533	2400	0	116
1611	1533	2401	0	119
1614	1532	2401	0	119
1617	1531	2401	0	116
1620	1530	2400	0	114
1623	1530	2402	0	113
1626	1531	2403	0	116
1629	1532	2404	0	111
1632	1532	2405	0	110
1635	1534	2408	0	111
1638	1536	2411	0	116
1641	1536	2414	0	112
1644	1537	2414	0	110
1647	1540	2414	0	105
1650	1543	2416	0	102
1653	1545	2417	0	104
1656	1545	2422	0	95
1659	1546	2425	0	105
1662	1546	2425	0	108
1665	1545	2425	0	106
1668	1545	2424	0	104
1671	1544	2424	0	101
1674	1544	2424	0	99
1677	1547	2422	0	93
1680	1549	2421	0	82
1683	1551	2419	0	78
1686	1554	2423	0	71
1689	1555	2426	0	58
1692	1558	2426	0	52
1695	1558	2428	0	50
1698	1557	2430	0	51
1701	1555	2432	0	50
1704	1554	2433	0	41
1707	1550	2435	0	38
1710	1550	2433	0	29
1713	1546	2433	0	22
1716	1544	2433	0	21
1719	1546	2432	0	18
1722	1545	2432	0	15
1725	1547	2431	0	19
1728	1546	2431	0	22
1731	1545	2432	0	25
1734	1543	2432	0	23
1737	1544	2433	0	28
1740	1545	2434	0	29
1743	1543	2434	0	29
1746	1541	2434	0	29
1749	1541	2433	0	27
1752	1540	2432	0	27
1755	1541	2432	0	27
1758	1542	2437	0	27
1761	1542	2437	0	24
1764	1543	2435	0	16
1767	1541	2436	0	19
1770	1541	2435	0	15
1773	1540	2434	0	15
1776	1540	2433	0	13
1779	1540	2433	0	13
1782	1541	2433	0	15
1785	1542	2434	0	18
1788	1542	2434	0	18
1791	1543	2434	0	17
1794	1545	2433	0	21
1797	1546	2433	0	25
1800	1546	2432	0	22
1803	1544	2433	0	25
1806	1543	2434	0	28
1809	1543	2434	0	31
1812	1540	2435	0	31
1815	1538	2435	0	31
1818	1537	2435	0	30
1821	1538	2434	0	29
1824	1537	2434	0	30
1827	1536	2435	0	30
1830	1534	2435	0	26
1833	1534	2435	0	26
1836	1535	2436	0	20
1839	1533	2436	0	19
1842	1529	2436	0	12
1845	1526	2437	0	13
1848	1523	2438	0	15
1851	1520	2437	0	13
1854	1520	2438	0	14
1857	1519	2438	0	14
1860	1520	2435	0	16
1863	1518	2435	0	16
1866	1517	2435	0	16
1869	1518	2437	0	20
1872	1518	2437	0	18
1875	1517	2437	0	14
1878	1516	2438	0	16
1881	1516	2436	0	13
1884	1517	2435	0	12
1887	1517	2435	0	10
1890	1517	2435	0	9
1893	1518	2435	0	11
1896	1520	2437	0	10
1899	1520	2436	0	13
1902	1522	2437	0	9
1905	1522	2438	0	5
1908	1522	2438	0	3
1911	1521	2436	0	3
1914	1522	2437	0	1
1917	1521	2439	0	1
1920	1521	2439	0	1
1923	1520	2439	0	1
1926	1520	2439	0	2
1929	1520	2439	0	3
1932	1520	2439	0	3
1935	1520	2439	0	4
1938	1520	2439	0	5
1941	1519	2439	0	5
1944	1519	2439	0	4
1947	1520	2439	0	3
1950	1520	2438	0	3
1953	1520	2438	0	3
1956	1520	2439	0	3
1959	1521	2440	0	6
1962	1524	2441	0	12
1965	1523	2440	0	7
1968	1522	2440	0	4
1971	1522	2440	0	2
1974	1521	2439	0	4
1977	1521	2439	0	5
1980	1521	2439	0	6
1983	1520	2440	0	3
1986	1521	2439	0	1
1989	1521	2440	0	2
1992	1521	2439	0	1
1995	1520	2439	0	2
1998	1520	2439	0	3
2001	1520	2439	0	4
2004	1520	2439	0	4
2007	1521	2438	0	1
2010	1522	2436	0	11
2013	1522	2436	0	16
2016	1524	2437	0	12
2019	1523	2438	0	8
2022	1522	2439	0	5
2025	1520	2438	0	3
2028	1521	2438	0	3
2031	1522	2437	0	7
2034	1524	2435	0	8
2037	1524	2437	0	14
2040	1525	2439	0	11
2043	1525	2440	0	9
2046	1525	2440	0	11
2049	1522	2439	0	6
2052	1521	2440	0	1
2055	1520	2440	0	2
2058	1520	2439	0	4
2061	1520	2439	0	4
2064	1520	2437	0	7
2067	1519	2438	0	0
2070	1519	2439	0	4
2073	1520	2438	0	4
2076	1521	2437	0	3
2079	1521	2437	0	2
2082	1521	2436	0	3
2085	1521	2435	0	6
2088	1522	2433	0	5
2091	1522	2433	0	4
2094	1522	2437	0	3
2097	1524	2437	0	6
2100	1525	2439	0	6
2103	1524	2441	0	8
2106	1523	2441	0	8
2109	1522	2442	0	2
2112	1520	2441	0	4
2115	1519	2439	0	1
2118	1520	2438	0	357
2121	1521	2436	0	358
2124	1521	2437	0	359
2127	1522	2436	0	0
2130	1521	2436	0	358
2133	1522	2436	0	352
2136	1521	2435	0	348
2139	1522	2435	0	345
2142	1522	2434	0	346
2145	1523	2434	0	348
2148	1523	2434	0	347
2151	1523	2434	0	348
2154	1522	2437	0	353
2157	1522	2437	0	354
2160	1523	2438	0	354
2163	1522	2437	0	352
2166	1522	2437	0	353
2169	1523	2437	0	357
2172	1522	2438	0	357
2175	1522	2439	0	356
2178	1521	2439	0	351
2181	1519	2438	0	344
2184	1519	2438	0	346
2187	1518	2438	0	345
2190	1519	2441	0	352
2193	1517	2444	0	349
2196	1518	2440	0	359
2199	1523	2447	0	3
2202	1525	2446	0	17
2205	1525	2442	0	17
2208	1522	2441	0	14
2211	1523	2441	0	13
2214	1523	2442	0	12
2217	1521	2442	0	1
2220	1520	2442	0	3
2223	1520	2441	0	0
2226	1520	2441	0	1
2229	1521	2441	0	1
2232	1521	2441	0	1
2235	1521	2441	0	1
2238	1521	2440	0	2
2241	1520	2441	0	2
2244	1521	2442	0	3
2247	1524	2445	0	6
2250	1523	2447	0	4
2253	1525	2445	0	3
2256	1523	2444	0	1
2259	1522	2445	0	5
2262	1523	2446	0	6
2265	1522	2446	0	8
2268	1522	2447	0	10
2271	1521	2447	0	9
2274	1521	2447	0	9
2277	1521	2447	0	10
2280	1520	2446	0	11
2283	1520	2445	0	9
2286	1520	2445	0	8
2289	1520	2446	0	8
2292	1520	2446	0	7
2295	1520	2446	0	7
2298	1522	2443	0	15
2301	1524	2439	0	11
2304	1524	2438	0	12
2307	1525	2437	0	15
2310	1525	2438	0	14
2313	1522	2443	0	14
2316	1522	2444	0	13
2319	1522	2444	0	15
2322	1522	2443	0	16
2325	1521	2443	0	17
2328	1521	2443	0	15
2331	1520	2442	0	19
2334	1518	2443	0	18
2337	1515	2443	0	18
2340	1514	2441	0	18
2343	1511	2440	0	15
2346	1509	2439	0	12
2349	1505	2438	0	7
2352	1503	2438	0	3
2355	1503	2441	0	8
2358	1502	2441	0	9
2361	1502	2441	0	9
2364	1502	2442	0	9
2367	1503	2440	0	7
2370	1507	2440	0	8
2373	1510	2440	0	14
2376	1511	2439	0	20
2379	1511	2438	0	19
2382	1511	2439	0	18
2385	1511	2438	0	16
2388	1510	2438	0	13
2391	1510	2438	0	8
2394	1509	2437	0	3
2397	1509	2436	0	3
2400	1509	2435	0	1
2403	1510	2435	0	2
2406	1510	2435	0	359
2409	1510	2434	0	359
2412	1510	2434	0	358
2415	1510	2434	0	356
2418	1510	2435	0	357
2421	1509	2435	0	359
2424	1512	2437	0	356
2427	1510	2437	0	355
2430	1510	2437	0	354
2433	1510	2437	0	354
2436	1511	2436	0	352
2439	1512	2437	0	352
2442	1512	2437	0	352
2445	1512	2437	0	354
2448	1512	2437	0	359
2451	1511	2438	0	0
2454	1510	2438	0	0
2457	1510	2439	0	1
2460	1510	2440	0	357
2463	1511	2440	0	356
2466	1510	2439	0	356
2469	1511	2440	0	357
2472	1512	2441	0	356
2475	1513	2440	0	357
2478	1514	2441	0	4
2481	1515	2442	0	7
2484	1515	2442	0	8
2487	1515	2442	0	7
2490	1514	2442	0	7
2493	1515	2442	0	8
2496	1517	2443	0	8
2499	1516	2443	0	8
2502	1516	2443	0	10
2505	1518	2444	0	12
2508	1517	2444	0	12
2511	1514	2445	0	8
2514	1511	2444	0	0
2517	1508	2442	0	358
2520	1508	2441	0	357
2523	1509	2441	0	358
2526	1510	2442	0	357
2529	1511	2442	0	358
2532	1511	2441	0	355
2535	1510	2440	0	350
2538	1510	2438	0	345
2541	1508	2436	0	340
2544	1509	2436	0	339
2547	1509	2436	0	336
2550	1509	2435	0	328
2553	1509	2434	0	320
2556	1511	2434	0	330
2559	1513	2435	0	334
2562	1510	2434	0	341
2565	1509	2432	0	340
2568	1508	2431	0	338
2571	1507	2430	0	337
2574	1505	2427	0	337
2577	1503	2426	0	334
2580	1504	2425	0	337
2583	1504	2425	0	336
2586	1504	2425	0	339
2589	1502	2424	0	335
2592	1501	2424	0	336
2595	1501	2424	0	335
2598	1501	2423	0	336
2601	1501	2422	0	335
2604	1501	2422	0	337
2607	1502	2422	0	340
2610	1501	2422	0	339
2613	1500	2421	0	342
2616	1503	2424	0	343
2619	1505	2424	0	349
2622	1514	2410	0	354
2625	1512	2411	0	348
2628	1511	2415	0	346
2631	1510	2415	0	346
2634	1508	2416	0	350
2637	1505	2417	0	352
2640	1503	2417	0	350
2643	1502	2418	0	348
2646	1502	2418	0	346
2649	1504	2419	0	345
2652	1504	2419	0	337
2655	1504	2419	0	337
2658	1505	2420	0	337
2661	1505	2420	0	337
2664	1503	2420	0	341
2667	1503	2420	0	338
2670	1503	2420	0	336
2673	1503	2421	0	335
2676	1502	2420	0	335
2679	1502	2420	0	334
2682	1502	2421	0	335
2685	1503	2421	0	335
2688	1503	2421	0	336
2691	1503	2421	0	338
2694	1503	2421	0	343
2697	1503	2420	0	344
2700	1504	2420	0	345
2703	1508	2416	0	352
2706	1507	2416	0	349
2709	1507	2416	0	348
2712	1507	2417	0	347
2715	1508	2417	0	347
2718	1507	2417	0	347
2721	1506	2417	0	346
2724	1508	2415	0	348
2727	1507	2415	0	350
2730	1509	2414	0	348
2733	1510	2412	0	352
2736	1510	2411	0	354
2739	1512	2410	0	354
2742	1511	2409	0	353
2745	1511	2409	0	353
2748	1511	2409	0	354
2751	1511	2409	0	353
2754	1512	2409	0	352
2757	1512	2409	0	353
2760	1512	2409	0	353
2763	1513	2409	0	351
2766	1512	2409	0	352
2769	1512	2410	0	352
2772	1511	2410	0	352
2775	1511	2411	0	347
2778	1512	2409	0	346
2781	1513	2408	0	347
2784	1513	2408	0	348
2787	1511	2409	0	350
2790	1511	2409	0	350
2793	1510	2410	0	352
2796	1510	2410	0	351
2799	1510	2409	0	352
2802	1509	2410	0	352
2805	1506	2412	0	355
2808	1503	2412	0	356
2811	1501	2413	0	0
2814	1503	2412	0	1
2817	1503	2412	0	359
2820	1501	2413	0	355
2823	1499	2412	0	359
2826	1498	2412	0	357
2829	1499	2412	0	0
2832	1499	2412	0	357
2835	1502	2412	0	354
2838	1503	2413	0	352
2841	1501	2413	0	349
2844	1498	2412	0	352
2847	1498	2411	0	351
2850	1496	2409	0	355
2853	1495	2408	0	356
2856	1495	2408	0	356
2859	1494	2408	0	353
2862	1494	2408	0	350
2865	1489	2408	0	346
2868	1488	2408	0	344
2871	1489	2406	0	348
2874	1490	2405	0	349
2877	1490	2405	0	348
2880	1491	2405	0	346
2883	1490	2404	0	343
2886	1486	2403	0	336
2889	1484	2402	0	335
2892	1485	2401	0	333
2895	1485	2401	0	330
2898	1485	2401	0	330
2901	1484	2400	0	332
2904	1484	2400	0	333
2907	1482	2400	0	333
2910	1483	2400	0	330
2913	1483	2400	0	332
2916	1484	2401	0	337
2919	1486	2398	0	346
2922	1490	2391	0	354
2925	1489	2391	0	355
2928	1488	2390	0	356
2931	1489	2391	0	353
2934	1488	2391	0	353
2937	1489	2391	0	354
2940	1489	2390	0	356
2943	1489	2390	0	356
2946	1490	2389	0	357
2949	1488	2391	0	1
2952	1490	2397	0	10
2955	1492	2401	0	11
2958	1491	2404	0	9
2961	1491	2405	0	8
2964	1491	2405	0	8
2976	1493	2405	0	8
2979	1491	2406	0	1
2982	1492	2403	0	16
2988	1492	2404	0	16
2991	1492	2405	0	18
2994	1493	2406	0	15
2997	1494	2407	0	13
3000	1494	2407	0	15
3003	1493	2407	0	13
3006	1495	2409	0	11
3009	1498	2411	0	7
3012	1499	2412	0	8
3015	1501	2412	0	25
3018	1503	2412	0	29
3021	1503	2412	0	32
3024	1503	2411	0	34
3027	1502	2411	0	24
3030	1498	2410	0	10
3033	1494	2408	0	2
3039	1490	2405	0	1
3042	1489	2405	0	2
3045	1487	2405	0	359
3048	1487	2405	0	1
3051	1490	2407	0	2
3054	1489	2406	0	357
3057	1489	2404	0	350
3060	1488	2404	0	351
3063	1487	2402	0	341
3066	1484	2400	0	341
3069	1482	2399	0	339
3072	1481	2396	0	332
3075	1481	2396	0	334
3078	1481	2396	0	335
3081	1481	2397	0	337
3084	1480	2396	0	338
3087	1476	2392	0	329
3090	1474	2391	0	327
3093	1473	2386	0	328
3096	1471	2385	0	331
3099	1470	2383	0	331
3102	1465	2382	0	326
3105	1463	2382	0	319
3108	1461	2381	0	321
3111	1461	2379	0	326
3114	1461	2378	0	328
3117	1459	2378	0	327
3120	1459	2378	0	328
3123	1460	2377	0	329
3126	1459	2378	0	329
3129	1460	2379	0	329
3132	1462	2380	0	329
3135	1462	2381	0	327
3138	1461	2381	0	322
3141	1462	2381	0	323
3144	1462	2381	0	317
3147	1461	2380	0	309
3150	1461	2379	0	303
3153	1460	2380	0	300
3156	1461	2383	0	280
3159	1461	2381	0	293
3162	1460	2379	0	299
3165	1460	2378	0	301
3168	1460	2376	0	305
3171	1461	2375	0	312
3174	1461	2374	0	315
3177	1461	2373	0	314
3180	1461	2372	0	314
3183	1460	2372	0	312
3186	1461	2372	0	310
3189	1461	2373	0	308
3192	1461	2375	0	311
3195	1461	2378	0	310
3198	1461	2379	0	309
3201	1461	2379	0	313
3204	1461	2380	0	315
3207	1461	2381	0	313
3210	1461	2381	0	317
3213	1461	2382	0	318
3216	1461	2383	0	318
3219	1461	2384	0	314
3222	1461	2384	0	314
3225	1461	2383	0	312
3228	1461	2383	0	315
3231	1461	2383	0	314
3234	1461	2383	0	319
3237	1461	2381	0	316
3240	1462	2382	0	318
3243	1462	2382	0	316
3246	1463	2383	0	322
3249	1462	2384	0	317
3252	1462	2384	0	316
3255	1463	2383	0	317
3258	1463	2382	0	318
3261	1463	2381	0	315
3264	1462	2380	0	317
3267	1462	2380	0	317
3270	1463	2379	0	320
3273	1463	2378	0	321
3276	1462	2378	0	318
3279	1462	2378	0	318
3282	1462	2379	0	317
3285	1462	2379	0	319
3288	1461	2378	0	317
3291	1462	2376	0	323
3294	1461	2378	0	318
3297	1463	2377	0	326
3300	1464	2377	0	332
3303	1462	2378	0	330
3306	1460	2378	0	325
3309	1460	2379	0	323
3312	1459	2378	0	325
3315	1459	2378	0	325
3318	1459	2379	0	324
3321	1459	2379	0	322
3324	1459	2379	0	323
3327	1459	2379	0	323
3330	1460	2380	0	326
3333	1460	2380	0	322
3336	1460	2380	0	322
3339	1460	2381	0	323
3342	1459	2381	0	323
3345	1460	2381	0	325
3348	1460	2383	0	327
3351	1460	2383	0	328
3354	1460	2384	0	329
3357	1461	2384	0	327
3360	1464	2380	0	331
3363	1462	2381	0	322
3366	1462	2382	0	328
3369	1461	2383	0	325
3372	1461	2384	0	324
3375	1461	2386	0	324
3378	1459	2388	0	320
3381	1460	2388	0	335
3384	1459	2387	0	344
3387	1460	2385	0	332
3390	1460	2385	0	331
3393	1460	2384	0	329
3396	1460	2383	0	328
3399	1460	2383	0	328
3402	1460	2384	0	328
3405	1460	2383	0	326
3408	1460	2383	0	324
3411	1460	2383	0	326
3414	1461	2383	0	325
3417	1460	2386	0	325
3420	1460	2385	0	321
3423	1460	2384	0	323
3426	1462	2380	0	331
3429	1462	2381	0	329
3432	1465	2381	0	329
3435	1466	2381	0	332
3438	1466	2382	0	331
3441	1467	2383	0	335
3444	1467	2385	0	340
3447	1466	2384	0	339
3450	1465	2383	0	335
3453	1465	2382	0	337
3456	1464	2382	0	336
3459	1461	2382	0	359
3462	1460	2380	0	350
3465	1460	2378	0	317
3468	1458	2375	0	330
3471	1456	2375	0	334
3474	1455	2373	0	338
3477	1455	2373	0	338
3480	1457	2375	0	337
3483	1457	2375	0	337
3486	1457	2375	0	337
3489	1458	2375	0	337
3492	1459	2375	0	336
3495	1459	2375	0	336
3498	1461	2375	0	341
3501	1461	2376	0	344
3504	1462	2378	0	348
3507	1462	2378	0	352
3510	1460	2379	0	354
3513	1457	2377	0	354
3516	1454	2376	0	353
3519	1451	2376	0	350
3522	1447	2374	0	344
3525	1446	2374	0	349
3528	1444	2374	0	356
3531	1443	2375	0	359
3534	1445	2376	0	358
3537	1444	2377	0	3
3540	1444	2377	0	2
3543	1444	2377	0	5
3546	1442	2378	0	3
3549	1442	2378	0	8
3552	1444	2373	0	20
3555	1443	2372	0	24
3558	1444	2372	0	26
3561	1443	2374	0	27
3564	1443	2374	0	27
3567	1444	2373	0	26
3570	1445	2373	0	28
3573	1445	2372	0	31
3576	1445	2372	0	30
3579	1445	2372	0	25
3582	1443	2371	0	23
3585	1442	2370	0	25
3588	1444	2372	0	23
3591	1445	2371	0	26
3594	1444	2370	0	31
3597	1443	2370	0	26
3600	1440	2372	0	23
3603	1438	2372	0	25
3606	1437	2370	0	32
3609	1439	2372	0	28
3612	1439	2372	0	28
3615	1438	2371	0	34
3618	1438	2370	0	41
3621	1439	2370	0	38
3624	1439	2369	0	39
3627	1439	2369	0	40
3630	1440	2370	0	44
3633	1440	2370	0	47
3636	1441	2370	0	46
3639	1441	2369	0	43
3642	1442	2368	0	37
3645	1442	2368	0	33
3648	1441	2368	0	29
3651	1440	2368	0	29
3654	1441	2368	0	30
3657	1441	2368	0	30
3660	1441	2367	0	30
3663	1440	2367	0	28
3666	1440	2367	0	27
3669	1440	2367	0	26
3672	1441	2368	0	33
3675	1441	2369	0	32
3678	1441	2369	0	30
3681	1441	2369	0	30
3684	1441	2369	0	31
3687	1441	2369	0	32
3690	1441	2369	0	32
3693	1442	2369	0	32
3696	1442	2369	0	32
3699	1442	2369	0	32
3702	1442	2369	0	32
3705	1442	2369	0	33
3708	1443	2369	0	34
3711	1443	2370	0	30
3714	1444	2370	0	28
3717	1444	2370	0	25
3720	1444	2370	0	23
3723	1441	2372	0	31
3726	1442	2371	0	36
3729	1442	2370	0	43
3732	1442	2370	0	42
3735	1442	2371	0	42
3738	1441	2372	0	38
3741	1441	2371	0	39
3744	1441	2371	0	44
3747	1440	2373	0	42
3750	1440	2372	0	42
3753	1440	2372	0	46
3756	1441	2372	0	49
3759	1441	2372	0	52
3762	1440	2372	0	50
3765	1439	2371	0	56
3768	1437	2372	0	64
3771	1436	2373	0	63
3774	1436	2372	0	64
3777	1436	2372	0	65
3780	1435	2373	0	66
3783	1435	2372	0	69
3786	1434	2375	0	72
3789	1434	2376	0	70
3792	1436	2376	0	70
3795	1436	2376	0	70
3798	1435	2377	0	72
3801	1434	2377	0	76
3804	1435	2377	0	75
3807	1436	2376	0	75
3810	1436	2376	0	75
3813	1437	2377	0	74
3816	1435	2377	0	77
3819	1436	2379	0	79
3822	1438	2375	0	80
3825	1435	2375	0	73
3828	1436	2376	0	74
3831	1436	2376	0	75
3834	1436	2376	0	77
3837	1436	2375	0	78
3840	1436	2376	0	81
3843	1435	2375	0	80
3846	1434	2376	0	80
3849	1434	2375	0	80
3852	1434	2375	0	80
3855	1435	2376	0	81
3858	1435	2375	0	82
3861	1435	2376	0	82
3864	1434	2375	0	82
3867	1433	2374	0	84
3870	1432	2373	0	83
3873	1434	2374	0	80
3876	1436	2372	0	73
3879	1437	2374	0	72
3882	1436	2374	0	75
3885	1435	2375	0	77
3888	1435	2375	0	78
3891	1434	2375	0	80
3894	1436	2376	0	79
3897	1439	2375	0	74
3900	1439	2374	0	79
3903	1439	2375	0	80
3906	1440	2373	0	79
3909	1438	2373	0	81
3912	1438	2374	0	84
3915	1438	2373	0	87
3918	1437	2374	0	86
3921	1437	2371	0	88
3924	1438	2370	0	89
3927	1439	2371	0	89
3930	1438	2371	0	86
3933	1437	2371	0	92
3936	1437	2370	0	92
3939	1435	2372	0	91
3942	1435	2373	0	89
3945	1436	2375	0	87
3948	1436	2375	0	87
3951	1437	2378	0	84
3954	1439	2376	0	81
3957	1441	2376	0	79
3960	1442	2374	0	78
3963	1442	2370	0	81
3966	1442	2371	0	79
3969	1442	2374	0	80
3972	1443	2375	0	83
3975	1443	2375	0	83
3978	1442	2372	0	80
3981	1442	2373	0	82
3984	1442	2374	0	83
3987	1441	2373	0	84
3990	1441	2375	0	85
3993	1441	2376	0	85
3996	1439	2378	0	89
3999	1439	2378	0	85
4002	1438	2381	0	84
4005	1439	2382	0	88
4008	1438	2383	0	86
4011	1438	2384	0	87
4014	1439	2385	0	88
4017	1438	2384	0	89
4020	1438	2384	0	87
4023	1438	2384	0	86
4026	1439	2383	0	87
4029	1439	2383	0	82
4032	1439	2382	0	81
4035	1439	2382	0	80
4038	1440	2383	0	80
4041	1441	2384	0	77
4044	1441	2384	0	82
4047	1441	2384	0	81
4050	1441	2385	0	82
4053	1441	2384	0	82
4056	1440	2385	0	80
4059	1439	2383	0	80
4062	1438	2385	0	74
4065	1436	2387	0	76
4068	1436	2387	0	79
4071	1436	2386	0	80
4074	1437	2385	0	84
4077	1437	2384	0	83
4080	1438	2384	0	86
4083	1441	2385	0	95
4086	1445	2386	0	101
4089	1444	2387	0	96
4092	1442	2386	0	90
4095	1440	2385	0	88
4098	1439	2385	0	84
4101	1439	2384	0	82
4104	1439	2385	0	82
4107	1439	2386	0	79
4110	1439	2387	0	79
4113	1438	2386	0	77
4116	1437	2387	0	76
4119	1437	2386	0	75
4122	1437	2386	0	79
4125	1437	2385	0	79
4128	1437	2386	0	77
4131	1437	2385	0	76
4134	1437	2385	0	77
4137	1438	2384	0	76
4140	1439	2383	0	79
4143	1439	2382	0	79
4146	1439	2382	0	80
4149	1439	2381	0	80
4152	1437	2383	0	80
4155	1437	2385	0	81
4158	1437	2384	0	81
4161	1437	2385	0	80
4164	1436	2385	0	83
4167	1437	2383	0	82
4170	1437	2380	0	82
4173	1438	2376	0	82
4176	1440	2371	0	78
4179	1441	2367	0	257
4182	1441	2369	0	74
4185	1441	2369	0	73
4188	1442	2367	0	254
4191	1440	2369	0	65
4194	1439	2369	0	59
4197	1438	2371	0	50
4200	1438	2371	0	46
4203	1437	2371	0	43
4206	1437	2371	0	37
4209	1440	2373	0	40
4212	1439	2373	0	36
4215	1437	2373	0	34
4218	1439	2372	0	26
4221	1439	2372	0	34
4224	1438	2373	0	37
4227	1438	2371	0	41
4230	1439	2370	0	46
4233	1439	2373	0	56
4236	1439	2374	0	58
4239	1439	2371	0	66
4242	1439	2371	0	70
4245	1438	2368	0	73
4248	1438	2370	0	77
4251	1439	2371	0	79
4254	1439	2372	0	83
4257	1439	2373	0	81
4260	1439	2374	0	79
4263	1439	2375	0	79
4266	1439	2375	0	80
4269	1440	2375	0	79
4272	1440	2377	0	77
4275	1439	2378	0	75
4278	1440	2377	0	74
4281	1439	2380	0	74
4284	1439	2381	0	73
4287	1439	2380	0	74
4290	1442	2370	0	81
4293	1441	2370	0	86
4296	1440	2373	0	93
4299	1439	2374	0	94
4302	1439	2377	0	96
4305	1439	2377	0	92
4308	1440	2376	0	87
4311	1441	2375	0	82
4314	1441	2374	0	80
4317	1439	2376	0	81
4320	1438	2376	0	80
4323	1438	2376	0	84
4326	1439	2374	0	90
4329	1439	2375	0	96
4332	1439	2376	0	97
4335	1441	2378	0	103
4338	1440	2376	0	104
4341	1441	2375	0	108
4344	1443	2374	0	117
4347	1443	2375	0	130
4350	1440	2375	0	138
4353	1441	2376	0	148
4356	1442	2377	0	149
4359	1447	2376	0	156
4362	1449	2376	0	162
4365	1450	2375	0	168
4368	1450	2376	0	167
4371	1450	2376	0	160
4374	1450	2374	0	152
4377	1449	2374	0	149
4380	1451	2375	0	156
4383	1451	2375	0	156
4386	1452	2375	0	160
4389	1453	2376	0	161
4392	1454	2378	0	159
4395	1454	2378	0	161
4398	1454	2378	0	162
4401	1455	2377	0	164
4404	1456	2376	0	165
4407	1458	2376	0	165
4410	1459	2375	0	164
4413	1460	2375	0	163
4416	1461	2375	0	162
4419	1461	2374	0	162
4422	1460	2373	0	161
4425	1461	2373	0	161
4428	1462	2373	0	160
4431	1461	2373	0	161
4434	1461	2373	0	161
4437	1460	2373	0	162
4440	1460	2373	0	162
4443	1460	2372	0	163
4446	1461	2373	0	161
4449	1461	2372	0	153
4452	1461	2373	0	154
4455	1461	2373	0	158
4458	1460	2372	0	160
4461	1460	2372	0	158
4464	1460	2372	0	157
4467	1461	2372	0	156
4470	1460	2372	0	158
4473	1460	2372	0	158
4476	1460	2372	0	157
4479	1460	2371	0	157
4482	1459	2371	0	159
4485	1460	2371	0	161
4488	1460	2371	0	159
4491	1460	2371	0	160
4494	1460	2371	0	159
4497	1460	2371	0	159
4500	1460	2371	0	153
4503	1460	2371	0	155
4506	1460	2371	0	153
4509	1460	2371	0	152
4512	1460	2371	0	154
4515	1460	2371	0	155
4518	1459	2371	0	155
4521	1459	2371	0	157
4524	1459	2371	0	158
4527	1458	2370	0	156
4530	1459	2370	0	153
4533	1459	2369	0	152
4536	1458	2369	0	150
4539	1458	2369	0	150
4542	1458	2369	0	150
4545	1459	2369	0	150
4548	1459	2369	0	150
4551	1458	2369	0	150
4554	1458	2369	0	150
4557	1458	2369	0	150
4560	1460	2370	0	150
4563	1459	2370	0	151
4566	1459	2370	0	152
4569	1459	2371	0	157
4572	1459	2371	0	157
4575	1459	2370	0	155
4578	1460	2370	0	154
4581	1460	2370	0	153
4584	1459	2370	0	153
4587	1460	2370	0	153
4590	1460	2370	0	152
4593	1460	2370	0	150
4596	1460	2370	0	152
4599	1460	2370	0	151
4602	1459	2371	0	152
4605	1459	2371	0	154
4608	1459	2371	0	156
4611	1459	2372	0	157
4614	1458	2371	0	158
4617	1457	2371	0	159
4620	1457	2371	0	161
4623	1457	2371	0	163
4626	1457	2371	0	163
4629	1457	2371	0	163
4632	1457	2371	0	165
4635	1458	2371	0	163
4638	1458	2371	0	162
4641	1458	2372	0	164
4644	1458	2372	0	165
4647	1458	2372	0	164
4650	1458	2372	0	167
4653	1456	2372	0	167
4656	1455	2372	0	169
4659	1456	2372	0	169
4662	1456	2371	0	169
4665	1457	2372	0	169
4668	1457	2372	0	170
4671	1457	2372	0	171
4674	1459	2371	0	166
4677	1460	2372	0	163
4680	1460	2372	0	162
4683	1459	2372	0	167
4686	1458	2371	0	165
4689	1459	2371	0	164
4692	1459	2371	0	162
4695	1461	2371	0	156
4698	1461	2371	0	153
4701	1461	2370	0	151
4704	1460	2370	0	151
4707	1460	2370	0	151
4710	1460	2370	0	150
4713	1460	2370	0	149
4716	1459	2369	0	150
4719	1459	2369	0	150
4722	1459	2369	0	150
4725	1459	2369	0	149
4728	1459	2369	0	148
4731	1459	2368	0	149
4734	1460	2369	0	149
4737	1460	2369	0	149
4740	1459	2369	0	149
4743	1459	2369	0	149
4746	1459	2370	0	153
4749	1459	2370	0	155
4752	1459	2370	0	154
4755	1459	2370	0	157
4758	1459	2370	0	158
4761	1459	2370	0	156
4764	1460	2370	0	155
4767	1460	2371	0	157
4770	1460	2371	0	156
4773	1462	2371	0	152
4776	1461	2370	0	150
4779	1460	2370	0	148
4782	1460	2369	0	148
4785	1460	2370	0	149
4788	1461	2370	0	149
4791	1460	2370	0	147
4794	1460	2370	0	146
4797	1460	2370	0	147
4800	1461	2370	0	146
4803	1461	2370	0	146
4806	1461	2370	0	146
4809	1461	2370	0	143
4812	1461	2369	0	143
4815	1461	2369	0	142
4818	1461	2369	0	144
4821	1461	2369	0	141
4824	1461	2370	0	142
4827	1461	2370	0	141
4830	1460	2370	0	142
4833	1460	2370	0	146
4836	1461	2371	0	148
4839	1460	2371	0	151
4842	1460	2370	0	155
4845	1460	2371	0	154
4848	1460	2371	0	154
4851	1460	2371	0	154
4854	1460	2370	0	154
4857	1458	2370	0	155
4860	1457	2370	0	156
4863	1458	2369	0	160
4866	1458	2369	0	161
4869	1459	2370	0	157
4872	1461	2370	0	155
4875	1462	2370	0	155
4878	1460	2370	0	155
4881	1460	2370	0	156
4884	1460	2370	0	156
4887	1459	2369	0	158
4890	1460	2369	0	156
4893	1459	2369	0	156
4896	1460	2369	0	156
4899	1459	2370	0	159
4902	1459	2370	0	157
4905	1458	2370	0	159
4908	1458	2370	0	160
4911	1459	2370	0	158
4914	1459	2370	0	157
4917	1460	2370	0	157
4920	1461	2370	0	152
4923	1461	2370	0	150
4926	1461	2370	0	146
4929	1461	2370	0	144
4932	1461	2369	0	145
4935	1460	2369	0	146
4938	1460	2369	0	148
4941	1460	2369	0	150
4944	1460	2368	0	149
4947	1460	2369	0	150
4950	1460	2370	0	149
4953	1460	2370	0	152
4956	1460	2370	0	154
4959	1461	2371	0	155
4962	1461	2372	0	150
4965	1461	2371	0	153
4968	1462	2371	0	154
4971	1461	2371	0	154
4974	1461	2371	0	155
4977	1461	2371	0	156
4980	1461	2371	0	159
4983	1461	2371	0	157
4986	1460	2371	0	155
4989	1460	2371	0	155
4992	1460	2371	0	154
4995	1460	2371	0	154
4998	1461	2371	0	153
5001	1460	2371	0	153
5004	1460	2370	0	152
5007	1460	2370	0	152
5010	1461	2370	0	150
5013	1461	2370	0	153
5016	1460	2371	0	153
5019	1460	2370	0	152
5022	1460	2370	0	152
5025	1460	2370	0	150
5028	1461	2370	0	153
5031	1461	2370	0	155
5034	1461	2370	0	151
5037	1461	2370	0	150
5040	1461	2370	0	148
5043	1462	2371	0	141
5046	1461	2370	0	143
5049	1462	2371	0	143
5052	1463	2371	0	143
5055	1462	2371	0	143
5058	1462	2370	0	146
5061	1463	2370	0	146
5064	1462	2370	0	146
5067	1461	2369	0	150
5070	1464	2370	0	155
5073	1461	2369	0	149
5076	1461	2369	0	149
5079	1462	2370	0	148
5082	1462	2370	0	146
5085	1460	2370	0	144
5088	1460	2370	0	145
5091	1459	2369	0	146
5094	1460	2369	0	149
5097	1460	2370	0	146
5100	1460	2369	0	148
5103	1460	2369	0	149
5106	1460	2369	0	150
5109	1462	2369	0	152
5112	1462	2370	0	155
5115	1461	2370	0	155
5118	1461	2370	0	157
5121	1461	2369	0	159
5124	1460	2369	0	153
5127	1460	2369	0	155
5130	1460	2369	0	154
5133	1459	2368	0	154
5136	1459	2368	0	150
5139	1458	2368	0	153
5142	1458	2368	0	152
5145	1458	2367	0	152
5148	1458	2368	0	147
5151	1459	2368	0	144
5154	1459	2368	0	145
5157	1459	2368	0	142
5160	1459	2368	0	142
5163	1459	2367	0	145
5166	1457	2366	0	149
5169	1458	2367	0	147
5172	1458	2367	0	149
5175	1459	2367	0	150
5178	1459	2368	0	145
5181	1459	2368	0	130
5184	1459	2368	0	128
5187	1460	2368	0	139
5190	1460	2368	0	141
5193	1462	2369	0	145
5196	1463	2370	0	145
5199	1462	2369	0	146
5202	1460	2368	0	146
5205	1459	2367	0	144
5208	1460	2368	0	148
5211	1462	2369	0	143
5214	1462	2370	0	140
5217	1460	2368	0	145
5220	1460	2368	0	145
5223	1459	2368	0	143
5226	1459	2368	0	143
5229	1459	2367	0	143
5232	1458	2368	0	143
5235	1459	2368	0	143
5238	1459	2369	0	141
5241	1459	2369	0	141
5244	1460	2370	0	143
5247	1461	2370	0	145
5250	1461	2370	0	145
5253	1460	2370	0	145
5256	1461	2370	0	145
5259	1461	2370	0	144
5262	1461	2370	0	146
5265	1461	2370	0	145
5268	1461	2371	0	146
5271	1462	2371	0	148
5274	1462	2371	0	149
5277	1460	2371	0	147
5280	1461	2371	0	151
5283	1462	2371	0	148
5286	1461	2371	0	147
5289	1461	2371	0	147
5292	1460	2371	0	147
5295	1460	2371	0	148
5298	1460	2371	0	148
5301	1460	2372	0	147
5304	1461	2372	0	148
5307	1462	2372	0	148
5310	1461	2372	0	151
5313	1461	2372	0	154
5316	1462	2372	0	156
5319	1461	2372	0	154
5322	1463	2372	0	154
5325	1462	2372	0	150
5328	1461	2371	0	152
5331	1461	2371	0	152
5334	1461	2371	0	151
5337	1460	2371	0	151
5340	1460	2371	0	149
5343	1460	2371	0	150
5346	1461	2371	0	151
5349	1460	2370	0	149
5352	1460	2370	0	148
5355	1460	2370	0	147
5358	1460	2370	0	148
5361	1461	2371	0	149
5364	1461	2371	0	150
5367	1460	2372	0	150
5370	1459	2372	0	150
5373	1458	2372	0	153
5376	1458	2372	0	155
5379	1459	2372	0	152
5382	1460	2371	0	152
5385	1460	2372	0	151
5388	1460	2372	0	149
5391	1460	2372	0	151
5394	1459	2373	0	150
5397	1457	2374	0	150
5400	1456	2374	0	147
5403	1457	2374	0	149
5406	1457	2373	0	146
5409	1459	2373	0	147
5412	1459	2373	0	146
5415	1458	2372	0	148
5418	1454	2370	0	153
5421	1452	2370	0	152
5424	1448	2369	0	146
5427	1446	2368	0	143
5430	1446	2367	0	136
5433	1446	2367	0	132
5436	1447	2368	0	130
5439	1447	2367	0	126
5442	1447	2367	0	125
5445	1446	2367	0	123
5448	1446	2367	0	124
5451	1445	2368	0	117
5454	1444	2369	0	116
5457	1444	2368	0	115
5460	1444	2367	0	113
5463	1445	2367	0	110
5466	1446	2367	0	107
5469	1447	2367	0	102
5472	1448	2368	0	99
5475	1450	2366	0	78
5478	1452	2365	0	72
5481	1453	2364	0	69
5484	1452	2362	0	72
5487	1451	2362	0	70
5490	1451	2362	0	69
5493	1450	2361	0	72
5496	1451	2364	0	71
5499	1451	2363	0	69
5502	1452	2364	0	70
5505	1453	2366	0	72
5508	1457	2367	0	77
5511	1465	2364	0	261
5514	1467	2369	0	85
5517	1468	2370	0	85
5520	1467	2370	0	86
5523	1464	2372	0	89
5526	1463	2373	0	89
5529	1466	2374	0	83
5532	1466	2374	0	78
5535	1466	2375	0	74
5538	1465	2376	0	77
5541	1463	2380	0	72
5544	1462	2381	0	75
5547	1463	2383	0	75
5550	1463	2383	0	78
5553	1464	2383	0	76
5556	1464	2384	0	75
5559	1464	2385	0	74
5562	1465	2388	0	81
5565	1462	2390	0	79
5568	1460	2390	0	80
5571	1460	2392	0	80
5574	1462	2392	0	75
5577	1464	2393	0	75
5580	1463	2392	0	75
5583	1464	2392	0	76
5586	1464	2392	0	75
5589	1463	2393	0	73
5592	1463	2391	0	71
5595	1462	2392	0	71
5598	1462	2391	0	69
5601	1464	2392	0	69
5604	1466	2391	0	250
5607	1466	2391	0	68
5610	1468	2391	0	247
5613	1468	2391	0	248
5616	1468	2391	0	66
5619	1467	2392	0	65
5622	1466	2393	0	64
5625	1466	2393	0	63
5628	1466	2394	0	63
5631	1467	2393	0	61
5634	1467	2393	0	60
5637	1467	2393	0	61
5640	1466	2394	0	60
5643	1466	2394	0	60
5646	1465	2395	0	58
5649	1465	2395	0	57
5652	1465	2395	0	57
5655	1465	2395	0	56
5658	1464	2395	0	57
5661	1463	2395	0	59
5664	1465	2392	0	67
5667	1465	2392	0	70
5670	1465	2392	0	70
5673	1465	2391	0	69
5676	1465	2391	0	70
5679	1464	2390	0	71
5682	1464	2390	0	72
5685	1465	2392	0	67
5688	1467	2392	0	68
5691	1466	2394	0	70
5694	1465	2395	0	71
5697	1464	2396	0	67
5700	1464	2397	0	68
5703	1463	2398	0	68
5706	1463	2400	0	73
5709	1462	2402	0	74
5712	1461	2403	0	73
5715	1462	2402	0	71
5718	1461	2402	0	71
5721	1461	2404	0	70
5724	1464	2404	0	70
5727	1464	2405	0	65
5730	1463	2406	0	66
5733	1462	2408	0	64
5736	1461	2408	0	62
5739	1461	2410	0	62
5742	1463	2411	0	62
5745	1463	2409	0	62
5748	1461	2409	0	60
5751	1463	2408	0	54
5754	1464	2407	0	56
5757	1464	2409	0	55
5760	1464	2411	0	49
5763	1465	2411	0	43
5766	1466	2412	0	43
5769	1465	2412	0	41
5772	1466	2412	0	39
5775	1468	2411	0	41
5778	1468	2413	0	41
5781	1470	2415	0	38
5784	1470	2418	0	48
5787	1470	2415	0	58
5790	1469	2415	0	57
5793	1467	2417	0	53
5796	1466	2417	0	51
5799	1465	2418	0	53
5802	1469	2415	0	234
5805	1470	2414	0	236
5808	1466	2419	0	56
5811	1466	2419	0	57
5814	1467	2420	0	56
5817	1467	2421	0	57
5820	1468	2419	0	57
5823	1467	2420	0	54
5826	1466	2421	0	55
5829	1466	2422	0	57
5832	1467	2420	0	57
5835	1468	2420	0	49
5838	1469	2419	0	47
5841	1470	2418	0	47
5844	1472	2419	0	35
5847	1473	2417	0	34
5850	1473	2416	0	29
5853	1473	2416	0	36
5856	1473	2416	0	45
5859	1476	2416	0	50
5862	1479	2415	0	44
5865	1478	2414	0	51
5868	1477	2417	0	65
5871	1476	2418	0	70
5874	1474	2415	0	62
5877	1473	2415	0	60
5880	1472	2416	0	60
5883	1473	2415	0	66
5886	1472	2420	0	60
5889	1472	2420	0	62
5892	1472	2421	0	62
5895	1472	2421	0	64
5898	1472	2421	0	64
5901	1471	2421	0	65
5904	1471	2421	0	65
5907	1470	2420	0	66
5910	1468	2420	0	73
5913	1468	2421	0	71
5916	1467	2419	0	72
5919	1467	2420	0	70
5922	1466	2420	0	69
5925	1469	2417	0	62
5928	1467	2418	0	52
5931	1466	2418	0	44
5934	1465	2417	0	37
5937	1463	2418	0	27
5940	1461	2419	0	24
5943	1461	2421	0	21
5946	1463	2420	0	19
5949	1463	2421	0	24
5952	1462	2421	0	25
5955	1461	2421	0	26
5958	1461	2420	0	23
5961	1461	2420	0	20
5964	1461	2419	0	14
5967	1459	2421	0	5
5970	1460	2420	0	3
5973	1458	2420	0	357
5976	1462	2421	0	353
5979	1462	2420	0	2
5982	1461	2420	0	1
5985	1462	2421	0	1
5988	1460	2422	0	24
5991	1460	2422	0	13
5994	1459	2422	0	15
5997	1458	2423	0	1
6000	1458	2422	0	352
6003	1458	2423	0	350
6006	1456	2423	0	353
6009	1460	2424	0	355
6012	1461	2424	0	355
6015	1461	2423	0	347
6018	1464	2423	0	346
[truncated: 991 more rows]
