# Supplementary material for: Markerless tracking of an entire honey bee colony
Source: Nat Commun. 2021 Mar 19;12:1733. doi: 10.1038/s41467-021-21769-1 (PMC7979864; doi:10.1038/s41467-021-21769-1)
Supplement: Supplementary file 4 — Description of Additional Supplementary Files [file 41467_2021_21769_MOESM4_ESM.zip › raw_source/fig_5_sup_fig_21_22/S1_trajectories/000331.txt]

0	2370	975	0	336
3	2370	975	0	337
6	2371	975	0	338
9	2371	975	0	339
12	2371	974	0	340
15	2370	974	0	338
18	2371	974	0	335
21	2370	974	0	335
24	2370	974	0	337
27	2370	974	0	338
30	2370	973	0	336
33	2371	973	0	336
36	2371	973	0	336
39	2371	973	0	337
42	2371	973	0	335
45	2371	973	0	336
48	2371	972	0	337
51	2371	972	0	337
54	2371	972	0	337
57	2371	972	0	337
60	2371	972	0	337
63	2371	971	0	335
66	2371	971	0	335
69	2371	971	0	335
72	2371	971	0	334
75	2371	971	0	334
78	2372	970	0	332
81	2371	971	0	333
84	2371	970	0	334
87	2371	970	0	332
90	2371	970	0	332
93	2371	970	0	331
96	2372	970	0	331
99	2371	969	0	330
102	2372	969	0	332
105	2372	969	0	333
108	2372	969	0	334
111	2372	969	0	333
114	2372	969	0	333
117	2372	969	0	333
120	2372	969	0	334
123	2371	969	0	334
126	2372	969	0	334
129	2371	969	0	334
132	2372	969	0	334
135	2372	969	0	334
138	2372	969	0	334
141	2372	969	0	333
144	2373	969	0	332
147	2373	969	0	333
150	2373	969	0	333
153	2373	969	0	333
156	2373	969	0	333
159	2373	969	0	333
162	2372	969	0	333
165	2372	969	0	333
168	2372	969	0	333
171	2372	969	0	334
174	2371	969	0	335
177	2372	969	0	334
180	2371	969	0	335
183	2371	969	0	336
186	2371	969	0	336
189	2372	969	0	334
192	2372	969	0	334
195	2372	969	0	334
198	2372	969	0	334
201	2372	969	0	334
204	2372	969	0	334
207	2372	969	0	334
210	2372	969	0	334
213	2372	969	0	333
216	2372	969	0	333
219	2373	969	0	333
222	2373	970	0	334
225	2373	969	0	335
228	2373	969	0	334
231	2373	970	0	335
234	2373	970	0	336
237	2373	970	0	337
240	2374	970	0	336
243	2374	970	0	336
246	2373	970	0	336
249	2373	970	0	335
252	2373	970	0	333
255	2373	970	0	333
258	2373	970	0	334
261	2373	970	0	333
264	2373	970	0	334
267	2373	970	0	335
270	2373	970	0	335
273	2373	970	0	336
276	2374	970	0	335
279	2374	970	0	335
282	2374	970	0	334
285	2374	970	0	336
288	2374	970	0	334
291	2374	970	0	334
294	2374	970	0	335
297	2374	969	0	333
300	2373	970	0	335
303	2373	970	0	331
306	2374	970	0	333
309	2375	971	0	335
312	2376	971	0	336
315	2375	970	0	335
318	2374	971	0	339
321	2374	971	0	341
324	2375	971	0	341
327	2375	971	0	340
330	2374	972	0	342
333	2377	972	0	330
336	2376	971	0	330
339	2376	971	0	335
342	2377	972	0	337
345	2377	971	0	335
348	2377	971	0	335
351	2378	972	0	338
354	2378	972	0	338
357	2379	973	0	342
360	2379	973	0	343
363	2379	973	0	344
366	2379	972	0	344
369	2380	971	0	338
372	2379	969	0	332
375	2379	969	0	332
378	2379	968	0	332
381	2379	968	0	332
384	2379	968	0	330
387	2379	968	0	332
390	2378	968	0	331
393	2378	968	0	332
396	2377	968	0	337
399	2376	968	0	336
402	2375	969	0	337
405	2375	969	0	336
408	2375	969	0	335
411	2375	969	0	335
414	2375	968	0	338
417	2375	969	0	338
420	2375	969	0	338
423	2375	968	0	339
426	2374	968	0	338
429	2373	968	0	337
432	2373	968	0	337
435	2374	968	0	337
438	2373	968	0	335
441	2373	968	0	335
444	2374	968	0	337
447	2373	968	0	335
450	2373	969	0	337
453	2374	969	0	336
456	2374	969	0	339
459	2374	969	0	343
462	2373	969	0	341
465	2374	969	0	340
468	2373	969	0	339
471	2373	969	0	337
474	2373	969	0	337
477	2373	968	0	337
480	2373	968	0	336
483	2374	969	0	336
486	2373	969	0	339
489	2373	969	0	340
492	2373	969	0	342
495	2372	970	0	342
498	2371	970	0	346
501	2371	970	0	347
504	2371	970	0	349
507	2372	970	0	347
510	2372	970	0	347
513	2372	969	0	343
516	2372	969	0	342
519	2373	970	0	341
522	2373	970	0	341
525	2373	969	0	341
528	2373	970	0	340
531	2373	969	0	339
534	2373	969	0	339
537	2373	969	0	336
540	2372	969	0	335
543	2372	969	0	334
546	2372	969	0	334
549	2372	969	0	334
552	2372	969	0	338
555	2371	968	0	341
558	2371	968	0	342
561	2370	967	0	339
564	2369	967	0	338
567	2368	967	0	338
570	2368	966	0	338
573	2368	966	0	339
576	2366	966	0	340
579	2366	966	0	341
582	2366	966	0	342
585	2366	966	0	341
588	2365	966	0	341
591	2364	967	0	340
594	2364	966	0	341
597	2364	966	0	339
600	2363	966	0	341
603	2363	966	0	341
606	2363	966	0	343
609	2363	967	0	344
612	2363	967	0	344
615	2363	967	0	345
618	2363	967	0	345
621	2363	967	0	345
624	2362	967	0	345
627	2362	967	0	345
630	2362	967	0	346
633	2362	967	0	345
636	2362	967	0	346
639	2362	967	0	345
642	2362	967	0	345
645	2362	967	0	345
648	2362	967	0	346
651	2362	967	0	345
654	2362	967	0	348
657	2362	967	0	347
660	2362	967	0	347
663	2362	967	0	347
666	2362	967	0	347
669	2362	967	0	348
672	2362	967	0	347
675	2362	967	0	346
678	2362	967	0	346
681	2362	967	0	345
684	2362	967	0	346
687	2362	967	0	346
690	2362	967	0	346
693	2362	967	0	345
696	2363	967	0	345
699	2362	967	0	347
702	2363	967	0	345
705	2363	967	0	345
708	2363	967	0	346
711	2363	967	0	345
714	2363	968	0	348
717	2363	968	0	350
720	2362	968	0	349
723	2363	968	0	345
726	2363	968	0	347
729	2363	968	0	348
732	2362	968	0	348
735	2362	968	0	348
738	2361	969	0	349
741	2361	969	0	348
744	2361	969	0	348
747	2361	968	0	348
750	2361	968	0	347
753	2361	968	0	348
756	2360	968	0	348
759	2360	968	0	348
762	2360	968	0	349
765	2360	968	0	348
768	2360	968	0	348
771	2360	969	0	350
774	2360	969	0	350
777	2359	968	0	349
780	2359	969	0	349
783	2359	970	0	351
786	2359	970	0	349
789	2358	970	0	350
792	2357	970	0	349
795	2358	970	0	349
798	2357	971	0	349
801	2357	971	0	349
804	2356	971	0	349
807	2357	971	0	348
810	2356	971	0	347
813	2356	971	0	346
816	2357	971	0	345
819	2357	971	0	344
822	2356	971	0	344
825	2356	971	0	344
828	2356	971	0	342
831	2356	971	0	343
834	2356	971	0	344
837	2356	971	0	343
840	2356	971	0	343
843	2355	971	0	342
846	2356	971	0	344
849	2356	971	0	341
852	2356	971	0	340
855	2356	972	0	341
858	2357	972	0	338
861	2355	971	0	333
864	2354	971	0	330
867	2355	971	0	332
870	2355	971	0	332
873	2354	971	0	333
876	2354	970	0	332
879	2355	971	0	333
882	2354	971	0	334
885	2354	971	0	334
888	2354	971	0	336
891	2354	972	0	337
894	2354	972	0	339
897	2354	972	0	337
900	2354	971	0	335
903	2354	971	0	334
906	2354	971	0	331
909	2353	971	0	332
912	2352	971	0	332
915	2353	971	0	334
918	2353	972	0	334
921	2353	971	0	333
924	2353	971	0	335
927	2352	971	0	333
930	2352	970	0	331
933	2352	970	0	328
936	2351	970	0	328
939	2351	970	0	328
942	2351	969	0	328
945	2352	969	0	328
948	2352	969	0	328
951	2352	968	0	325
954	2351	968	0	327
957	2351	968	0	330
960	2351	967	0	330
963	2351	967	0	332
966	2351	967	0	333
969	2350	967	0	334
972	2350	966	0	334
975	2350	964	0	331
978	2349	962	0	332
981	2348	961	0	332
984	2348	960	0	331
987	2347	959	0	330
990	2346	958	0	335
993	2345	958	0	336
996	2344	958	0	334
999	2344	958	0	335
1002	2343	958	0	336
1005	2343	959	0	335
1008	2343	959	0	333
1011	2343	959	0	333
1014	2343	959	0	333
1017	2343	959	0	333
1020	2342	958	0	334
1023	2342	958	0	334
1026	2342	958	0	336
1029	2342	958	0	336
1032	2342	959	0	334
1035	2342	959	0	335
1038	2342	959	0	335
1041	2342	959	0	336
1044	2342	959	0	335
1047	2342	959	0	336
1050	2342	959	0	338
1053	2341	959	0	340
1056	2341	960	0	342
1059	2341	960	0	342
1062	2341	960	0	343
1065	2340	960	0	345
1068	2340	961	0	346
1071	2339	961	0	344
1074	2339	961	0	345
1077	2339	961	0	345
1080	2339	961	0	345
1083	2339	961	0	342
1086	2338	961	0	343
1089	2338	961	0	343
1092	2339	961	0	344
1095	2338	961	0	343
1098	2338	961	0	346
1101	2338	961	0	344
1104	2339	960	0	345
1107	2339	960	0	342
1110	2339	960	0	343
1113	2339	960	0	343
1116	2339	960	0	345
1119	2339	960	0	343
1122	2338	960	0	344
1125	2338	960	0	343
1128	2338	960	0	342
1131	2338	960	0	343
1134	2338	960	0	344
1137	2338	960	0	344
1140	2338	960	0	344
1143	2338	960	0	343
1146	2338	960	0	342
1149	2337	960	0	343
1152	2337	960	0	342
1155	2337	960	0	341
1158	2337	960	0	341
1161	2337	960	0	340
1164	2337	960	0	339
1167	2337	959	0	339
1170	2337	959	0	339
1173	2337	959	0	339
1176	2337	959	0	341
1179	2337	959	0	341
1182	2337	959	0	343
1185	2338	959	0	341
1188	2338	958	0	340
1191	2338	958	0	340
1194	2339	957	0	339
1197	2339	957	0	340
1200	2338	957	0	340
1203	2338	957	0	340
1206	2339	956	0	341
1209	2339	956	0	341
1212	2339	955	0	339
1215	2339	955	0	337
1218	2339	954	0	338
1221	2340	952	0	337
1224	2340	948	0	330
1227	2341	945	0	332
1230	2341	945	0	331
1233	2341	944	0	331
1236	2341	943	0	331
1239	2341	943	0	331
1242	2340	943	0	331
1245	2340	942	0	330
1248	2339	942	0	330
1251	2339	942	0	332
1254	2339	941	0	333
1257	2339	942	0	334
1260	2339	942	0	335
1263	2339	942	0	336
1266	2339	942	0	334
1269	2339	942	0	333
1272	2339	942	0	333
1275	2339	942	0	333
1278	2339	942	0	333
1281	2339	942	0	333
1284	2339	942	0	333
1287	2339	942	0	333
1290	2339	942	0	333
1293	2339	942	0	332
1296	2339	941	0	333
1299	2339	941	0	333
1302	2339	941	0	333
1305	2338	941	0	333
1308	2338	941	0	332
1311	2338	941	0	332
1314	2339	941	0	332
1317	2339	941	0	332
1320	2339	941	0	332
1323	2338	941	0	332
1326	2338	941	0	331
1329	2338	941	0	331
1332	2339	941	0	332
1335	2339	941	0	332
1338	2339	941	0	332
1341	2339	941	0	332
1344	2339	941	0	332
1347	2339	941	0	333
1350	2339	941	0	333
1353	2339	942	0	334
1356	2339	941	0	334
1359	2339	941	0	333
1362	2339	942	0	334
1365	2339	941	0	333
1368	2338	941	0	334
1371	2338	941	0	333
1374	2338	941	0	333
1377	2338	941	0	334
1380	2338	941	0	333
1383	2338	941	0	333
1386	2338	941	0	333
1389	2338	941	0	332
1392	2338	941	0	333
1395	2338	941	0	332
1398	2338	941	0	332
1401	2338	941	0	333
1404	2337	940	0	334
1407	2337	940	0	335
1410	2338	940	0	335
1413	2338	940	0	334
1416	2339	941	0	328
1419	2340	940	0	327
1422	2340	940	0	326
1425	2340	940	0	326
1428	2340	940	0	325
1431	2341	940	0	325
1434	2341	941	0	327
1437	2342	941	0	328
1440	2342	941	0	327
1443	2341	941	0	328
1446	2341	941	0	329
1449	2341	942	0	331
1452	2341	942	0	331
1455	2341	943	0	333
1458	2341	943	0	334
1461	2341	943	0	336
1464	2341	943	0	337
1467	2341	943	0	336
1470	2341	943	0	338
1473	2341	943	0	336
1476	2341	943	0	337
1479	2341	943	0	338
1482	2341	943	0	339
1485	2340	944	0	339
1488	2340	943	0	339
1491	2340	943	0	339
1494	2340	943	0	340
1497	2340	943	0	339
1500	2340	943	0	340
1503	2340	943	0	339
1506	2341	943	0	339
1509	2341	944	0	339
1512	2341	943	0	339
1515	2341	943	0	338
1518	2341	943	0	336
1521	2341	942	0	334
1524	2341	942	0	333
1527	2341	942	0	333
1530	2340	942	0	333
1533	2340	942	0	334
1536	2339	942	0	335
1539	2339	942	0	336
1542	2340	942	0	335
1545	2340	942	0	334
1548	2340	942	0	334
1551	2340	942	0	334
1554	2340	942	0	334
1557	2340	942	0	334
1560	2340	942	0	336
1563	2340	942	0	335
1566	2340	942	0	336
1569	2340	942	0	335
1572	2340	942	0	334
1575	2340	942	0	334
1578	2340	942	0	335
1581	2340	942	0	335
1584	2340	942	0	335
1587	2340	942	0	336
1590	2339	942	0	336
1593	2340	942	0	336
1596	2339	942	0	336
1599	2339	942	0	336
1602	2339	942	0	336
1605	2339	942	0	337
1608	2338	942	0	336
1611	2338	942	0	337
1614	2338	942	0	337
1617	2339	942	0	337
1620	2339	942	0	336
1623	2339	942	0	335
1626	2338	942	0	335
1629	2338	942	0	334
1632	2337	941	0	335
1635	2338	941	0	333
1638	2338	941	0	333
1641	2337	941	0	334
1644	2337	941	0	335
1647	2337	941	0	334
1650	2337	941	0	335
1653	2337	941	0	336
1656	2337	942	0	337
1659	2337	941	0	337
1662	2337	941	0	336
1665	2337	941	0	337
1668	2337	941	0	337
1671	2337	941	0	338
1674	2337	941	0	337
1677	2337	941	0	335
1680	2337	941	0	335
1683	2337	941	0	335
1686	2337	941	0	334
1689	2337	941	0	334
1692	2337	941	0	335
1695	2337	941	0	334
1698	2337	941	0	335
1701	2337	941	0	336
1704	2337	941	0	334
1707	2337	941	0	336
1710	2337	941	0	335
1713	2337	941	0	335
1716	2337	941	0	335
1719	2337	941	0	336
1722	2337	941	0	336
1725	2337	941	0	336
1728	2337	941	0	336
1731	2337	941	0	336
1734	2337	941	0	337
1737	2337	941	0	337
1740	2337	941	0	336
1743	2337	941	0	336
1746	2337	941	0	336
1749	2337	941	0	336
1752	2337	941	0	336
1755	2337	941	0	337
1758	2337	941	0	337
1761	2337	941	0	337
1764	2337	941	0	337
1767	2337	941	0	337
1770	2337	941	0	337
1773	2337	941	0	338
1776	2337	941	0	337
1779	2337	941	0	337
1782	2337	941	0	338
1785	2337	941	0	337
1788	2337	941	0	336
1791	2337	941	0	337
1794	2337	941	0	336
1797	2336	941	0	338
1800	2336	941	0	337
1803	2336	941	0	338
1806	2336	941	0	336
1809	2336	941	0	337
1812	2336	941	0	337
1815	2336	941	0	337
1818	2336	941	0	337
1821	2336	941	0	338
1824	2336	941	0	338
1827	2337	941	0	337
1830	2336	941	0	336
1833	2337	941	0	337
1836	2337	941	0	337
1839	2336	941	0	338
1842	2336	941	0	336
1845	2337	941	0	337
1848	2336	941	0	338
1851	2336	941	0	336
1854	2336	941	0	336
1857	2336	941	0	337
1860	2336	941	0	337
1863	2336	941	0	337
1866	2336	941	0	338
1869	2336	941	0	337
1872	2336	941	0	338
1875	2336	941	0	338
1878	2336	941	0	337
1881	2336	941	0	336
1884	2336	941	0	336
1887	2336	941	0	337
1890	2336	941	0	338
1893	2336	941	0	339
1896	2336	941	0	339
1899	2336	941	0	339
1902	2336	941	0	338
1905	2336	941	0	338
1908	2336	941	0	339
1911	2336	941	0	339
1914	2336	941	0	337
1917	2336	941	0	337
1920	2336	940	0	337
1923	2336	940	0	336
1926	2336	941	0	337
1929	2336	941	0	338
1932	2336	940	0	338
1935	2336	941	0	338
1938	2336	941	0	338
1941	2336	941	0	338
1944	2336	941	0	337
1947	2336	941	0	338
1950	2336	941	0	338
1953	2336	941	0	338
1956	2336	941	0	338
1959	2336	941	0	338
1962	2336	941	0	338
1965	2335	940	0	338
1968	2335	941	0	338
1971	2336	941	0	337
1974	2336	941	0	337
1977	2336	940	0	336
1980	2336	941	0	338
1983	2336	941	0	338
1986	2336	941	0	337
1989	2336	940	0	336
1992	2336	941	0	337
1995	2336	940	0	336
1998	2336	940	0	337
2001	2336	940	0	337
2004	2336	940	0	336
2007	2335	940	0	337
2010	2336	940	0	335
2013	2336	940	0	334
2016	2336	940	0	335
2019	2336	940	0	334
2022	2336	940	0	333
2025	2337	940	0	332
2028	2336	940	0	333
2031	2337	940	0	332
2034	2337	940	0	331
2037	2338	940	0	332
2040	2338	940	0	332
2043	2338	940	0	333
2046	2338	940	0	333
2049	2337	940	0	334
2052	2337	940	0	335
2055	2337	941	0	336
2058	2337	940	0	336
2061	2337	941	0	335
2064	2337	941	0	336
2067	2337	940	0	335
2070	2337	940	0	335
2073	2337	940	0	336
2076	2337	941	0	336
2079	2337	941	0	336
2082	2337	941	0	336
2085	2337	941	0	337
2088	2337	941	0	337
2091	2337	941	0	337
2094	2337	941	0	337
2097	2337	941	0	337
2100	2337	941	0	336
2103	2337	941	0	337
2106	2337	941	0	337
2109	2337	941	0	337
2112	2337	941	0	336
2115	2337	941	0	336
2118	2337	941	0	336
2121	2337	941	0	337
2124	2337	941	0	336
2127	2337	941	0	337
2130	2337	941	0	338
2133	2337	941	0	337
2136	2336	941	0	337
2139	2337	941	0	338
2142	2337	941	0	338
2145	2337	941	0	337
2148	2336	941	0	337
2151	2336	941	0	338
2154	2337	941	0	337
2157	2337	941	0	337
2160	2337	941	0	338
2163	2337	940	0	337
2166	2336	940	0	337
2169	2337	941	0	336
2172	2336	941	0	337
2175	2337	941	0	338
2178	2337	941	0	338
2181	2338	941	0	339
2184	2338	941	0	335
2187	2338	941	0	340
2190	2337	941	0	338
2193	2337	941	0	340
2196	2337	941	0	339
2199	2337	941	0	339
2202	2337	941	0	338
2205	2337	941	0	338
2208	2337	941	0	338
2211	2337	941	0	338
2214	2337	941	0	338
2217	2337	941	0	338
2220	2337	940	0	337
2223	2337	941	0	338
2226	2337	941	0	336
2229	2337	940	0	336
2232	2337	940	0	336
2235	2337	941	0	337
2238	2337	941	0	337
2241	2337	941	0	337
2244	2337	940	0	337
2247	2337	940	0	337
2250	2337	940	0	335
2253	2337	940	0	335
2256	2337	940	0	336
2259	2337	940	0	336
2262	2337	940	0	335
2265	2336	940	0	336
2268	2336	940	0	336
2271	2336	940	0	335
2274	2336	940	0	336
2277	2336	940	0	336
2280	2336	940	0	336
2283	2336	940	0	336
2286	2336	940	0	335
2289	2336	940	0	335
2292	2336	940	0	336
2295	2336	940	0	336
2298	2336	940	0	336
2301	2336	940	0	336
2304	2336	940	0	335
2307	2336	940	0	335
2310	2336	940	0	336
2313	2336	940	0	335
2316	2336	940	0	335
2319	2336	940	0	335
2322	2336	940	0	335
2325	2336	940	0	335
2328	2336	940	0	335
2331	2336	940	0	335
2334	2336	940	0	336
2337	2336	940	0	336
2340	2336	940	0	336
2343	2336	940	0	336
2346	2336	940	0	335
2349	2336	940	0	335
2352	2336	940	0	335
2355	2336	940	0	336
2358	2336	940	0	337
2361	2336	940	0	337
2364	2336	940	0	337
2367	2336	940	0	337
2370	2336	940	0	336
2373	2336	940	0	335
2376	2336	940	0	336
2379	2336	940	0	336
2382	2336	940	0	334
2385	2336	940	0	336
2388	2336	940	0	335
2391	2336	940	0	336
2394	2336	940	0	337
2397	2336	940	0	335
2400	2336	940	0	337
2403	2336	940	0	337
2406	2336	940	0	337
2409	2336	940	0	337
2412	2336	940	0	337
2415	2336	940	0	336
2418	2336	940	0	336
2421	2336	940	0	336
2424	2336	940	0	336
2427	2335	940	0	336
2430	2335	940	0	334
2433	2335	940	0	334
2436	2336	940	0	334
2439	2335	939	0	336
2442	2335	939	0	336
2445	2335	940	0	334
2448	2335	939	0	336
2451	2336	940	0	336
2454	2336	940	0	336
2457	2335	939	0	335
2460	2335	939	0	338
2463	2335	939	0	336
2466	2334	938	0	333
2469	2336	939	0	330
2472	2335	939	0	331
2475	2337	940	0	337
2478	2337	938	0	308
2481	2337	940	0	320
2484	2335	941	0	338
2487	2337	946	0	24
2490	2338	941	0	330
2493	2338	942	0	335
2496	2339	944	0	352
2499	2346	945	0	352
2523	2334	940	0	341
2526	2335	940	0	339
2529	2335	940	0	338
2532	2335	940	0	337
2535	2335	940	0	338
2538	2335	940	0	339
2541	2335	940	0	338
2544	2335	940	0	338
2547	2335	940	0	337
2550	2335	940	0	337
2553	2335	940	0	338
2556	2335	940	0	337
2559	2335	940	0	337
2562	2335	940	0	337
2565	2335	940	0	337
2568	2335	940	0	336
2571	2335	940	0	337
2574	2335	940	0	337
2577	2336	940	0	336
2580	2335	940	0	338
2583	2336	940	0	336
2586	2335	940	0	337
2589	2335	940	0	337
2592	2335	940	0	338
2595	2335	940	0	336
2598	2335	940	0	338
2601	2335	940	0	338
2604	2335	940	0	337
2607	2335	940	0	336
2610	2335	940	0	337
2613	2335	940	0	337
2616	2335	940	0	338
2619	2335	940	0	338
2622	2335	940	0	339
2625	2335	940	0	340
2628	2335	940	0	340
2631	2335	940	0	340
2634	2335	940	0	341
2637	2335	940	0	340
2640	2335	940	0	339
2643	2335	940	0	340
2646	2335	940	0	339
2649	2335	940	0	339
2652	2335	940	0	341
2655	2335	940	0	338
2658	2335	940	0	338
2661	2335	940	0	339
2664	2335	940	0	338
2667	2335	940	0	338
2670	2335	940	0	338
2673	2335	940	0	338
2676	2335	940	0	338
2679	2335	940	0	339
2682	2336	940	0	339
2685	2336	940	0	339
2688	2336	940	0	339
2691	2336	940	0	340
2694	2335	940	0	340
2697	2335	940	0	339
2700	2335	940	0	339
2703	2336	940	0	338
2706	2336	940	0	339
2709	2336	940	0	339
2712	2335	940	0	338
2715	2336	940	0	339
2718	2335	940	0	337
2721	2335	940	0	338
2724	2336	940	0	339
2727	2336	940	0	339
2730	2335	940	0	337
2733	2335	940	0	338
2736	2336	940	0	339
2739	2336	940	0	339
2742	2336	940	0	339
2745	2336	940	0	338
2748	2336	940	0	338
2751	2336	940	0	339
2754	2336	940	0	339
2757	2336	940	0	339
2760	2336	940	0	339
2763	2336	940	0	340
2766	2336	940	0	339
2769	2336	940	0	338
2772	2336	940	0	339
2775	2336	940	0	338
2778	2336	940	0	339
2781	2336	940	0	339
2784	2336	940	0	338
2787	2335	940	0	339
2790	2335	940	0	339
2793	2336	940	0	338
2796	2336	940	0	340
2799	2336	940	0	339
2802	2336	941	0	340
2805	2336	941	0	340
2808	2336	941	0	341
2811	2336	941	0	340
2814	2335	941	0	340
2817	2336	941	0	340
2820	2336	941	0	340
2823	2336	941	0	340
2826	2336	941	0	340
2829	2336	941	0	341
2832	2336	940	0	341
2835	2335	940	0	341
2838	2336	940	0	341
2841	2336	941	0	343
2844	2336	941	0	341
2847	2336	941	0	341
2850	2336	941	0	341
2853	2337	941	0	342
2856	2337	941	0	342
2859	2336	941	0	341
2862	2336	941	0	342
2865	2336	941	0	341
2868	2336	941	0	342
2871	2336	941	0	342
2874	2336	941	0	341
2877	2336	941	0	342
2880	2336	941	0	342
2883	2336	941	0	343
2886	2336	941	0	343
2889	2336	941	0	342
2892	2336	941	0	343
2895	2336	941	0	342
2898	2336	941	0	343
2901	2336	941	0	343
2904	2336	941	0	341
2907	2336	941	0	341
2910	2336	941	0	343
2913	2336	941	0	343
2916	2336	941	0	342
2919	2336	941	0	343
2922	2336	941	0	343
2925	2336	941	0	343
2928	2336	941	0	343
2931	2336	941	0	344
2934	2336	941	0	343
2937	2336	941	0	343
2940	2336	941	0	342
2943	2336	941	0	343
2946	2336	941	0	343
2949	2336	941	0	344
2952	2336	941	0	343
2955	2336	941	0	343
2958	2336	941	0	343
2961	2336	941	0	343
2964	2336	941	0	344
2967	2336	941	0	343
2970	2336	941	0	343
2973	2336	941	0	344
2976	2336	941	0	343
2979	2336	941	0	343
2982	2336	941	0	343
2985	2336	941	0	343
2988	2336	941	0	344
2991	2336	941	0	344
2994	2336	941	0	344
2997	2336	942	0	345
3000	2336	942	0	345
3003	2336	941	0	344
3006	2335	941	0	344
3009	2335	941	0	344
3012	2335	941	0	344
3015	2336	941	0	344
3018	2337	942	0	345
3021	2337	942	0	345
3024	2338	942	0	344
3027	2337	942	0	344
3030	2337	941	0	342
3033	2337	941	0	342
3036	2337	941	0	342
3039	2337	941	0	342
3042	2337	941	0	341
3045	2337	941	0	340
3048	2336	940	0	338
3051	2336	940	0	338
3054	2336	941	0	338
3057	2336	940	0	338
3060	2336	941	0	338
3063	2336	941	0	338
3066	2336	941	0	340
3069	2336	941	0	339
3072	2336	940	0	339
3075	2336	941	0	340
3078	2336	941	0	340
3081	2336	940	0	339
3084	2336	941	0	340
3087	2336	940	0	339
3090	2336	940	0	338
3093	2336	941	0	339
3096	2336	941	0	339
3099	2336	941	0	339
3102	2336	940	0	340
3105	2336	940	0	339
3108	2336	940	0	340
3111	2336	940	0	340
3114	2336	940	0	340
3117	2336	941	0	340
3120	2336	940	0	339
3123	2335	940	0	339
3126	2336	940	0	339
3129	2335	940	0	339
3132	2336	940	0	338
3135	2336	940	0	339
3138	2336	940	0	339
3141	2336	940	0	340
3144	2336	940	0	339
3147	2336	940	0	339
3150	2336	940	0	339
3153	2336	940	0	338
3156	2336	940	0	339
3159	2336	940	0	340
3162	2336	940	0	339
3165	2336	940	0	338
3168	2335	940	0	339
3171	2335	940	0	339
3174	2336	940	0	338
3177	2335	940	0	340
3180	2335	940	0	340
3183	2335	940	0	339
3186	2335	940	0	340
3189	2335	940	0	339
3192	2335	940	0	339
3195	2335	940	0	339
3198	2335	940	0	338
3201	2335	940	0	340
3204	2335	940	0	339
3207	2335	940	0	339
3210	2335	940	0	340
3213	2335	940	0	339
3216	2335	940	0	338
3219	2335	940	0	340
3222	2334	940	0	342
3225	2334	940	0	341
3228	2335	941	0	341
3231	2335	941	0	343
3234	2335	941	0	343
3237	2334	940	0	342
3240	2334	941	0	343
3243	2334	941	0	342
3246	2334	941	0	342
3249	2334	941	0	341
3252	2334	941	0	341
3255	2334	940	0	342
3258	2335	940	0	342
3261	2334	940	0	342
3264	2335	941	0	341
3267	2334	940	0	342
3270	2335	940	0	342
3273	2334	940	0	344
3276	2334	940	0	344
3279	2334	940	0	344
3282	2334	940	0	343
3285	2334	940	0	343
3288	2334	940	0	343
3291	2334	940	0	343
3294	2335	940	0	344
3297	2335	941	0	342
3300	2335	940	0	344
3303	2335	940	0	341
3306	2335	940	0	342
3309	2335	940	0	341
3312	2335	940	0	342
3315	2336	940	0	342
3318	2335	940	0	341
3321	2335	940	0	341
3324	2335	940	0	342
3327	2336	940	0	342
3330	2336	940	0	342
3333	2335	940	0	341
3336	2335	940	0	342
3339	2335	940	0	342
3342	2335	940	0	342
3345	2335	940	0	343
3348	2335	940	0	343
3351	2335	940	0	342
3354	2335	940	0	343
3357	2335	940	0	342
3360	2335	940	0	342
3363	2335	940	0	342
3366	2335	940	0	342
3369	2335	941	0	341
3372	2335	940	0	342
3375	2335	940	0	342
3378	2335	940	0	341
3381	2334	940	0	341
3384	2335	940	0	341
3387	2335	940	0	341
3390	2334	940	0	342
3393	2335	940	0	342
3396	2334	940	0	342
3399	2335	940	0	342
3402	2335	940	0	342
3405	2334	940	0	341
3408	2335	940	0	342
3411	2334	940	0	341
3414	2334	940	0	342
3417	2334	940	0	342
3420	2334	940	0	342
3423	2334	940	0	342
3426	2334	940	0	342
3429	2334	940	0	342
3432	2334	940	0	342
3435	2334	940	0	342
3438	2334	940	0	342
3441	2334	940	0	342
3444	2334	940	0	342
3447	2334	940	0	342
3450	2334	940	0	342
3453	2334	940	0	342
3456	2334	940	0	342
3459	2334	940	0	342
3462	2334	940	0	342
3465	2334	941	0	342
3468	2334	940	0	342
3471	2334	940	0	342
3474	2334	940	0	343
3477	2334	940	0	343
3480	2334	940	0	342
3483	2333	939	0	344
3486	2333	939	0	344
3489	2333	939	0	345
3492	2333	940	0	346
3495	2334	940	0	344
3498	2333	940	0	345
3501	2334	940	0	345
3504	2334	940	0	343
3507	2334	940	0	344
3510	2334	940	0	344
3513	2333	940	0	344
3516	2334	940	0	344
3519	2334	940	0	343
3522	2334	940	0	344
3525	2334	940	0	343
3528	2334	940	0	343
3531	2334	940	0	343
3534	2334	940	0	344
3537	2333	940	0	345
3540	2333	940	0	344
3543	2334	940	0	344
3546	2334	940	0	344
3549	2334	940	0	344
3552	2334	940	0	344
3555	2334	940	0	344
3558	2334	940	0	343
3561	2334	940	0	343
3564	2334	940	0	344
3567	2334	940	0	344
3570	2334	940	0	343
3573	2334	940	0	343
3576	2334	940	0	343
3579	2334	940	0	343
3582	2334	940	0	343
3585	2334	940	0	342
3588	2334	940	0	343
3591	2334	940	0	343
3594	2334	941	0	344
3597	2334	940	0	343
3600	2334	941	0	344
3603	2334	941	0	345
3606	2334	941	0	344
3609	2334	940	0	344
3612	2334	941	0	344
3615	2334	940	0	344
3618	2334	940	0	343
3621	2334	940	0	343
3624	2334	940	0	343
3627	2334	940	0	343
3630	2334	940	0	343
3633	2334	940	0	344
3636	2334	940	0	344
3639	2334	941	0	344
3642	2334	940	0	344
3645	2334	940	0	344
3648	2334	940	0	344
3651	2334	941	0	344
3654	2334	941	0	345
3657	2334	941	0	343
3660	2334	941	0	344
3663	2334	941	0	344
3666	2334	941	0	344
3669	2334	941	0	345
3672	2334	941	0	344
3675	2334	941	0	344
3678	2334	940	0	343
3681	2334	940	0	344
3684	2334	940	0	344
3687	2334	941	0	344
3690	2334	941	0	345
3693	2334	940	0	343
3696	2334	941	0	343
3699	2334	940	0	344
3702	2333	940	0	344
3705	2334	940	0	346
3708	2334	941	0	346
3711	2334	940	0	345
3714	2334	940	0	345
3717	2333	940	0	346
3720	2333	940	0	345
3723	2334	940	0	345
3726	2334	940	0	345
3729	2334	940	0	343
3732	2334	940	0	344
3735	2334	940	0	343
3738	2334	940	0	344
3741	2334	941	0	344
3744	2334	940	0	344
3747	2334	940	0	343
3750	2334	940	0	344
3753	2334	940	0	344
3756	2334	940	0	344
3759	2334	940	0	343
3762	2334	940	0	343
3765	2334	940	0	344
3768	2334	940	0	343
3771	2334	940	0	342
3774	2335	940	0	341
3777	2335	940	0	340
3780	2335	940	0	340
3783	2335	940	0	339
3786	2335	940	0	340
3789	2335	940	0	338
3792	2335	940	0	341
3795	2335	940	0	342
3798	2335	940	0	340
3801	2335	940	0	340
3804	2335	940	0	340
3807	2335	940	0	341
3810	2335	940	0	341
3813	2335	940	0	340
3816	2335	940	0	341
3819	2335	940	0	341
3822	2335	940	0	340
3825	2335	940	0	340
3828	2335	940	0	339
3831	2335	940	0	341
3834	2335	940	0	341
3837	2334	940	0	340
3840	2334	940	0	342
3843	2334	940	0	341
3846	2334	940	0	342
3849	2334	940	0	342
3852	2334	940	0	341
3855	2334	940	0	341
3858	2335	940	0	340
3861	2335	940	0	340
3864	2335	940	0	341
3867	2335	940	0	340
3870	2334	940	0	342
3873	2334	940	0	342
3876	2334	940	0	343
3879	2334	940	0	343
3882	2334	940	0	343
3885	2334	940	0	343
3888	2334	940	0	343
3891	2334	940	0	343
3894	2334	940	0	343
3897	2334	940	0	343
3900	2334	940	0	343
3903	2334	940	0	343
3906	2334	940	0	342
3909	2334	940	0	342
3912	2334	940	0	342
3915	2334	940	0	343
3918	2335	941	0	342
3921	2334	940	0	343
3924	2334	940	0	343
3927	2334	940	0	342
3930	2335	941	0	342
3933	2335	941	0	343
3936	2334	940	0	344
3939	2334	940	0	345
3942	2334	940	0	345
3945	2334	940	0	344
3948	2334	940	0	344
3951	2335	941	0	346
3954	2334	941	0	345
3957	2334	941	0	345
3960	2335	941	0	344
3963	2334	941	0	344
3966	2334	940	0	342
3969	2334	940	0	343
3972	2334	941	0	344
3975	2334	940	0	345
3978	2333	940	0	344
3981	2334	940	0	344
3984	2333	940	0	343
3987	2334	940	0	343
3990	2335	941	0	342
3993	2334	941	0	341
3996	2334	941	0	341
3999	2334	940	0	342
4002	2334	941	0	341
4005	2334	941	0	341
4008	2334	941	0	341
4011	2334	941	0	341
4014	2334	941	0	342
4017	2335	941	0	341
4020	2334	941	0	343
4023	2335	941	0	343
4026	2334	940	0	344
4029	2334	940	0	342
4032	2333	940	0	344
4035	2333	940	0	343
4038	2334	940	0	343
4041	2334	940	0	343
4044	2334	940	0	343
4047	2334	940	0	343
4050	2334	941	0	344
4053	2334	940	0	343
4056	2334	940	0	341
4059	2334	940	0	343
4062	2334	940	0	342
4065	2334	940	0	344
4068	2334	940	0	344
4071	2335	941	0	339
4074	2335	941	0	341
4077	2335	941	0	341
4080	2336	941	0	341
4083	2336	941	0	340
4086	2335	941	0	344
4089	2335	941	0	343
4092	2335	941	0	342
4095	2335	940	0	339
4098	2335	940	0	338
4101	2335	940	0	341
4104	2335	940	0	343
4107	2335	941	0	344
4110	2335	941	0	342
4113	2334	942	0	346
4116	2335	941	0	345
4119	2335	941	0	345
4122	2334	941	0	345
4125	2334	941	0	345
4128	2335	941	0	344
4131	2335	941	0	344
4134	2334	941	0	343
4137	2335	941	0	343
4140	2335	942	0	345
4143	2334	941	0	343
4146	2335	941	0	342
4149	2334	941	0	342
4152	2335	941	0	344
4155	2333	940	0	343
4158	2333	940	0	344
4161	2333	941	0	347
4164	2334	941	0	346
4167	2334	941	0	346
4170	2334	940	0	345
4173	2333	941	0	346
4176	2333	941	0	346
4179	2334	941	0	346
4182	2334	941	0	346
4185	2334	941	0	346
4188	2334	941	0	346
4191	2334	941	0	346
4194	2334	941	0	343
4197	2333	941	0	344
4200	2333	941	0	344
4203	2333	941	0	344
4206	2334	941	0	343
4209	2334	941	0	342
4212	2334	941	0	343
4215	2333	941	0	343
4218	2333	941	0	345
4221	2333	941	0	344
4224	2333	941	0	345
4227	2333	941	0	346
4230	2333	941	0	347
4233	2333	941	0	343
4236	2333	941	0	344
4239	2334	941	0	344
4242	2335	941	0	343
4245	2335	941	0	343
4248	2335	942	0	343
4251	2334	941	0	343
4254	2334	942	0	342
4257	2334	942	0	344
4260	2335	942	0	345
4263	2335	942	0	346
4266	2335	943	0	346
4269	2333	942	0	347
4272	2333	942	0	347
4275	2334	942	0	345
4278	2334	942	0	346
4281	2333	942	0	347
4284	2334	942	0	347
4287	2334	942	0	350
4290	2333	942	0	352
4293	2333	943	0	353
4296	2333	944	0	353
4299	2333	944	0	352
4302	2333	944	0	352
4305	2333	944	0	352
4308	2333	943	0	353
4311	2333	943	0	352
4314	2333	943	0	351
4317	2333	943	0	350
4320	2332	943	0	352
4323	2332	943	0	351
4326	2333	943	0	350
4329	2332	943	0	348
4332	2334	943	0	347
4335	2334	943	0	347
4338	2334	943	0	346
4341	2334	943	0	345
4344	2335	943	0	345
4347	2334	943	0	345
4350	2334	943	0	346
4353	2335	943	0	348
4356	2335	944	0	347
4359	2336	945	0	352
4362	2336	946	0	355
4365	2334	946	0	357
4368	2334	947	0	358
4371	2334	947	0	1
4374	2335	949	0	4
4377	2334	950	0	3
4380	2334	950	0	2
4383	2333	950	0	3
4386	2333	950	0	3
4389	2332	950	0	0
4392	2332	950	0	1
4395	2332	950	0	2
4398	2332	949	0	2
4401	2331	949	0	1
4404	2331	948	0	357
4407	2331	948	0	354
4410	2331	947	0	352
4413	2332	947	0	350
4416	2332	946	0	352
4419	2332	945	0	350
4422	2332	945	0	351
4425	2332	945	0	352
4428	2331	944	0	351
4431	2331	944	0	351
4434	2331	944	0	350
4437	2330	943	0	350
4440	2331	942	0	348
4443	2329	941	0	343
4446	2329	940	0	343
4449	2329	940	0	344
4452	2330	939	0	345
4455	2330	939	0	345
4458	2330	938	0	346
4461	2329	938	0	346
4464	2329	939	0	347
4467	2329	938	0	347
4470	2328	938	0	348
4473	2328	938	0	350
4476	2328	938	0	349
4479	2328	938	0	348
4482	2328	938	0	348
4485	2328	938	0	350
4488	2327	938	0	351
4491	2327	938	0	352
4494	2327	938	0	352
4497	2326	938	0	352
4500	2327	938	0	352
4503	2327	938	0	353
4506	2326	938	0	353
4509	2327	938	0	351
4512	2327	938	0	352
4515	2326	939	0	353
4518	2326	939	0	352
4521	2326	939	0	353
4524	2326	939	0	352
4527	2326	939	0	352
4530	2326	939	0	352
4533	2326	939	0	353
4536	2326	939	0	353
4539	2326	939	0	353
4542	2326	939	0	353
4545	2326	939	0	353
4548	2325	938	0	352
4551	2326	938	0	352
4554	2325	938	0	352
4557	2325	938	0	353
4560	2325	939	0	354
4563	2325	938	0	353
4566	2325	939	0	353
4569	2325	939	0	353
4572	2325	939	0	353
4575	2325	939	0	354
4578	2325	939	0	353
4581	2326	938	0	352
4584	2327	938	0	351
4587	2327	938	0	351
4590	2328	939	0	351
4593	2328	939	0	353
4596	2327	939	0	353
4599	2327	939	0	353
4602	2326	939	0	355
4605	2326	939	0	355
4608	2326	939	0	355
4611	2326	939	0	355
4614	2326	939	0	355
4617	2326	939	0	355
4620	2325	940	0	356
4623	2325	940	0	356
4626	2326	940	0	356
4629	2326	940	0	356
4632	2325	940	0	357
4635	2324	940	0	359
4638	2324	941	0	359
4641	2324	941	0	359
4644	2324	941	0	359
4647	2324	941	0	0
4650	2324	941	0	0
4653	2324	941	0	0
4656	2323	941	0	358
4659	2323	941	0	358
4662	2323	940	0	357
4665	2324	940	0	357
4668	2324	940	0	357
4671	2323	940	0	356
4674	2323	940	0	355
4677	2323	940	0	356
4680	2323	940	0	355
4683	2323	940	0	355
4686	2323	940	0	355
4689	2323	940	0	356
4692	2323	940	0	356
4695	2323	940	0	356
4698	2323	940	0	356
4701	2323	940	0	354
4704	2323	939	0	354
4707	2322	939	0	354
4710	2323	939	0	354
4713	2324	939	0	355
4716	2324	939	0	354
4719	2324	939	0	354
4722	2324	938	0	354
4725	2324	938	0	354
4728	2324	938	0	354
4731	2324	938	0	354
4734	2324	939	0	354
4737	2324	938	0	354
4740	2324	938	0	355
4743	2324	938	0	355
4746	2323	938	0	354
4749	2324	938	0	354
4752	2324	938	0	355
4755	2323	939	0	354
4758	2324	939	0	354
4761	2325	938	0	355
4764	2324	938	0	354
4767	2325	938	0	355
4770	2325	938	0	353
4773	2325	938	0	354
4776	2325	938	0	354
4779	2324	938	0	354
4782	2324	938	0	355
4785	2325	938	0	354
4788	2324	938	0	355
4791	2324	938	0	355
4794	2324	938	0	356
4797	2324	938	0	356
4800	2324	938	0	355
4803	2324	938	0	355
4806	2324	938	0	355
4809	2324	938	0	355
4812	2324	938	0	354
4815	2325	938	0	355
4818	2325	938	0	355
4821	2324	938	0	355
4824	2324	938	0	354
4827	2324	938	0	355
4830	2324	938	0	355
4833	2324	938	0	356
4836	2324	938	0	355
4839	2323	938	0	355
4842	2323	938	0	355
4845	2324	937	0	355
4848	2324	937	0	355
4851	2323	937	0	355
4854	2323	937	0	354
4857	2324	937	0	356
4860	2324	937	0	355
4863	2324	937	0	355
4866	2323	936	0	356
4869	2323	937	0	356
4872	2323	937	0	357
4875	2323	937	0	358
4878	2323	937	0	359
4881	2322	937	0	358
4884	2322	937	0	358
4887	2322	937	0	359
4890	2322	937	0	359
4893	2322	937	0	359
4896	2322	937	0	358
4899	2322	937	0	359
4902	2323	938	0	0
4905	2322	938	0	0
4908	2322	938	0	1
4911	2322	938	0	1
4914	2322	938	0	1
4917	2322	938	0	1
4920	2323	938	0	1
4923	2323	938	0	0
4926	2323	937	0	359
4929	2323	936	0	357
4932	2323	937	0	356
4935	2322	937	0	356
4938	2322	938	0	357
4941	2322	938	0	0
4944	2322	938	0	359
4947	2320	938	0	358
4950	2318	938	0	358
4953	2317	939	0	359
4956	2317	939	0	0
4959	2316	939	0	1
4962	2316	939	0	0
4965	2316	939	0	0
4968	2316	939	0	359
4974	2315	939	0	2
4983	2315	939	0	1
4986	2315	939	0	1
4989	2315	939	0	1
4992	2314	939	0	2
4995	2315	939	0	3
4998	2314	940	0	3
5001	2314	940	0	2
5004	2313	940	0	3
5007	2312	940	0	3
5010	2312	940	0	3
5013	2312	940	0	3
5016	2312	940	0	3
5019	2312	940	0	2
5022	2312	940	0	2
5025	2311	940	0	3
5028	2311	940	0	2
5031	2311	940	0	2
5034	2311	940	0	1
5037	2311	939	0	1
5040	2312	939	0	1
5043	2312	939	0	1
5046	2312	939	0	1
5049	2312	939	0	1
5052	2312	939	0	1
5055	2311	939	0	1
5058	2312	939	0	1
5061	2311	939	0	1
5064	2311	939	0	2
5067	2310	939	0	3
5070	2309	939	0	2
5073	2309	939	0	1
5076	2310	939	0	1
5079	2310	939	0	2
5082	2310	939	0	3
5085	2310	939	0	2
5088	2310	940	0	2
5091	2310	940	0	2
5094	2310	939	0	3
5097	2310	939	0	1
5100	2310	938	0	0
5103	2309	937	0	359
5106	2310	937	0	358
5109	2311	937	0	358
5112	2313	937	0	357
5115	2312	937	0	355
5118	2312	937	0	355
5121	2312	938	0	355
5124	2312	938	0	357
5127	2312	939	0	0
5130	2311	939	0	1
5133	2311	940	0	2
5136	2312	940	0	1
5139	2311	940	0	2
5142	2311	940	0	2
5145	2313	940	0	1
5148	2313	940	0	2
5151	2313	940	0	2
5154	2313	940	0	2
5157	2313	940	0	2
5160	2313	940	0	3
5163	2313	940	0	2
5166	2313	940	0	3
5169	2313	940	0	3
5172	2315	940	0	5
5175	2315	940	0	5
5178	2315	940	0	5
5184	2315	940	0	5
5187	2315	940	0	5
5193	2315	940	0	6
5196	2315	940	0	6
5199	2315	940	0	5
5205	2315	940	0	4
5208	2314	940	0	4
5211	2315	940	0	4
5214	2315	940	0	5
5217	2315	940	0	4
5220	2314	940	0	4
5223	2314	940	0	3
5226	2314	940	0	4
5229	2314	940	0	3
5232	2314	940	0	3
5235	2312	940	0	1
5238	2313	940	0	2
5241	2315	940	0	2
5244	2315	940	0	2
5256	2315	940	0	2
5259	2314	940	0	1
5262	2314	940	0	2
5265	2313	940	0	2
5268	2312	940	0	2
5271	2313	940	0	3
5274	2314	940	0	3
5277	2315	940	0	4
5280	2315	940	0	3
5283	2314	940	0	4
5286	2314	940	0	3
5289	2314	940	0	2
5292	2313	940	0	2
5295	2312	939	0	3
5298	2311	939	0	4
5301	2310	939	0	2
5304	2310	939	0	3
5307	2310	939	0	4
5310	2309	940	0	3
5313	2310	940	0	2
5316	2310	940	0	2
5319	2312	940	0	3
5322	2311	941	0	2
5325	2311	941	0	3
5328	2311	940	0	2
5331	2311	941	0	0
5334	2311	941	0	1
5337	2311	941	0	0
5340	2311	941	0	359
5343	2311	941	0	0
5346	2311	941	0	0
5349	2312	941	0	0
5352	2312	941	0	1
5355	2312	941	0	0
5358	2312	941	0	1
5361	2312	941	0	0
5364	2312	941	0	1
5367	2311	941	0	1
5370	2311	941	0	2
5373	2311	941	0	2
5376	2311	941	0	2
5379	2311	941	0	2
5382	2312	941	0	2
5385	2312	941	0	2
5388	2312	941	0	2
5391	2312	941	0	1
5394	2312	941	0	1
5397	2312	941	0	1
5400	2311	941	0	1
5403	2310	941	0	1
5406	2311	942	0	1
5409	2310	942	0	1
5412	2311	942	0	1
5415	2310	942	0	1
5418	2311	942	0	2
5421	2311	941	0	2
5424	2311	941	0	2
5427	2311	941	0	2
5430	2312	941	0	1
5433	2313	941	0	1
5436	2313	941	0	1
5439	2313	941	0	1
5442	2313	941	0	1
5445	2313	941	0	2
5448	2313	941	0	2
5451	2312	941	0	3
5454	2312	941	0	3
5457	2311	941	0	1
5460	2312	941	0	0
5463	2312	941	0	0
5466	2312	941	0	359
5469	2312	941	0	0
5472	2312	941	0	0
5475	2313	941	0	359
5478	2313	941	0	0
5481	2313	941	0	0
5484	2313	941	0	1
5487	2313	941	0	2
5490	2313	941	0	2
5493	2313	941	0	2
5496	2314	941	0	2
5499	2313	941	0	2
5502	2313	942	0	2
5505	2312	942	0	2
5508	2312	941	0	2
5511	2312	941	0	2
5514	2312	941	0	1
5517	2313	941	0	0
5520	2313	941	0	0
5523	2312	941	0	359
5526	2313	941	0	0
5529	2313	941	0	359
5532	2313	940	0	0
5535	2313	940	0	0
5538	2313	941	0	0
5541	2313	941	0	1
5544	2312	941	0	1
5547	2312	941	0	1
5550	2313	941	0	0
5553	2313	940	0	1
5556	2314	940	0	1
5559	2314	940	0	1
5562	2314	940	0	1
5565	2315	940	0	1
5568	2315	940	0	0
5571	2315	940	0	3
5574	2315	940	0	2
5577	2315	940	0	0
5580	2315	940	0	2
5583	2315	940	0	2
5589	2315	940	0	3
5592	2315	940	0	4
5595	2314	940	0	3
5598	2315	940	0	2
5601	2314	941	0	2
5604	2315	940	0	1
5610	2313	940	0	0
5613	2312	940	0	2
5616	2312	940	0	3
5619	2312	941	0	2
5622	2312	940	0	2
5625	2312	940	0	3
5628	2312	941	0	4
5631	2311	941	0	3
5634	2312	940	0	2
5637	2313	940	0	2
5640	2313	940	0	2
5643	2313	940	0	3
5646	2313	940	0	2
5649	2313	940	0	2
5652	2313	940	0	1
5655	2313	940	0	1
5658	2312	940	0	1
5661	2312	940	0	0
5664	2312	940	0	0
5667	2312	940	0	0
5670	2312	940	0	0
5673	2312	940	0	0
5676	2312	940	0	1
5679	2312	940	0	1
5682	2312	940	0	2
5685	2312	940	0	2
5688	2312	940	0	2
5691	2312	940	0	2
5694	2312	940	0	2
5697	2312	940	0	1
5700	2312	940	0	0
5703	2312	940	0	0
5706	2312	940	0	0
5709	2312	940	0	0
5712	2312	940	0	0
5715	2312	940	0	0
5718	2313	940	0	0
5721	2312	940	0	1
5724	2312	940	0	2
5727	2312	940	0	2
5730	2313	941	0	1
5733	2313	940	0	2
5736	2313	940	0	2
5739	2313	940	0	1
5742	2312	940	0	0
5745	2312	940	0	0
5748	2312	940	0	0
5751	2312	940	0	0
5754	2312	940	0	0
5757	2312	940	0	0
5760	2313	940	0	0
5763	2312	940	0	0
5766	2312	940	0	0
5769	2312	940	0	0
5772	2312	940	0	2
5775	2312	940	0	1
5778	2313	940	0	2
5781	2313	940	0	1
5784	2313	940	0	2
5787	2313	940	0	1
5790	2313	940	0	1
5793	2313	940	0	1
5796	2313	940	0	0
5799	2312	940	0	0
5802	2312	940	0	0
5805	2313	940	0	0
5808	2312	940	0	0
5811	2312	940	0	0
5814	2312	940	0	1
5817	2312	940	0	2
5820	2312	940	0	1
5823	2312	940	0	2
5826	2312	940	0	2
5829	2312	940	0	2
5832	2312	940	0	2
5835	2312	940	0	1
5838	2312	940	0	1
5841	2312	941	0	1
5844	2312	940	0	1
5847	2312	940	0	0
5850	2312	940	0	0
5853	2312	941	0	1
5856	2312	940	0	1
5859	2312	941	0	1
5862	2312	941	0	1
5865	2313	941	0	1
5868	2313	940	0	2
5871	2313	940	0	1
5874	2313	940	0	2
5877	2314	940	0	1
5880	2313	940	0	2
5883	2313	940	0	2
5886	2313	940	0	1
5889	2313	940	0	0
5892	2313	940	0	0
5895	2312	940	0	0
5898	2313	940	0	0
5901	2313	940	0	0
5904	2313	940	0	1
5907	2313	940	0	1
5910	2313	940	0	1
5913	2312	940	0	2
5916	2313	940	0	1
5919	2313	940	0	2
5922	2313	940	0	2
5925	2313	940	0	1
5928	2313	940	0	1
5931	2313	940	0	1
5934	2313	940	0	2
5937	2313	940	0	1
5940	2313	940	0	0
5943	2312	940	0	0
5946	2312	940	0	0
5949	2313	940	0	0
5952	2313	940	0	0
5955	2313	940	0	0
5958	2313	940	0	0
5961	2313	940	0	1
5964	2313	940	0	1
5967	2313	940	0	1
5970	2313	940	0	1
5973	2313	940	0	1
5976	2313	940	0	2
5979	2313	940	0	2
5982	2313	940	0	2
5985	2313	940	0	2
5988	2313	940	0	2
5991	2313	940	0	2
5994	2314	940	0	2
5997	2313	940	0	2
6000	2313	940	0	1
6003	2313	940	0	0
6006	2313	940	0	0
6009	2313	940	0	0
6012	2313	940	0	0
6015	2313	940	0	0
6018	2313	940	0	0
6021	2313	940	0	0
6024	2313	940	0	359
6027	2313	940	0	0
6030	2313	940	0	359
6033	2313	940	0	0
6036	2313	940	0	1
6039	2313	940	0	1
6042	2313	940	0	0
6045	2314	940	0	1
6048	2314	940	0	2
6051	2313	940	0	1
[truncated: 975 more rows]
