# Supplementary material for: Markerless tracking of an entire honey bee colony
Source: Nat Commun. 2021 Mar 19;12:1733. doi: 10.1038/s41467-021-21769-1 (PMC7979864; doi:10.1038/s41467-021-21769-1)
Supplement: Supplementary file 4 — Description of Additional Supplementary Files [file 41467_2021_21769_MOESM4_ESM.zip › raw_source/fig_5_sup_fig_21_22/S1_trajectories/000325.txt]

0	2258	1625	0	126
3	2259	1624	0	125
6	2259	1624	0	124
9	2256	1624	0	125
12	2256	1625	0	121
15	2256	1626	0	123
18	2255	1628	0	118
21	2257	1627	0	115
24	2257	1627	0	115
27	2256	1628	0	114
30	2256	1629	0	116
33	2257	1629	0	120
36	2257	1628	0	115
39	2257	1628	0	112
42	2256	1629	0	114
45	2256	1628	0	108
48	2255	1629	0	107
51	2254	1628	0	109
54	2255	1628	0	102
57	2256	1629	0	97
60	2255	1629	0	95
63	2256	1629	0	97
66	2254	1628	0	97
69	2255	1628	0	95
72	2254	1627	0	97
75	2253	1627	0	100
78	2254	1627	0	106
81	2253	1627	0	107
84	2254	1627	0	109
87	2254	1627	0	113
90	2255	1627	0	117
93	2256	1627	0	114
96	2258	1628	0	112
99	2257	1628	0	109
102	2257	1628	0	106
105	2257	1628	0	107
108	2256	1627	0	107
111	2257	1627	0	104
114	2257	1627	0	102
117	2257	1626	0	104
120	2257	1626	0	104
123	2257	1627	0	104
126	2257	1626	0	104
129	2257	1626	0	104
132	2257	1626	0	104
135	2257	1626	0	104
138	2257	1626	0	105
141	2257	1626	0	105
144	2257	1626	0	106
147	2257	1626	0	105
150	2257	1626	0	105
153	2257	1626	0	106
156	2257	1626	0	106
159	2257	1626	0	106
162	2257	1626	0	105
165	2257	1626	0	104
168	2257	1626	0	104
171	2257	1626	0	104
174	2257	1627	0	103
177	2257	1626	0	104
180	2257	1626	0	104
183	2257	1626	0	105
186	2257	1626	0	105
189	2257	1626	0	106
192	2257	1626	0	105
195	2257	1626	0	107
198	2257	1626	0	107
201	2257	1626	0	106
204	2257	1625	0	107
207	2257	1625	0	108
210	2257	1625	0	107
213	2257	1625	0	108
216	2257	1625	0	106
219	2257	1625	0	106
222	2257	1624	0	103
225	2258	1626	0	101
228	2257	1627	0	99
231	2257	1628	0	93
234	2257	1629	0	90
237	2257	1629	0	92
240	2257	1630	0	92
243	2257	1630	0	93
246	2257	1630	0	95
249	2257	1631	0	97
252	2257	1632	0	97
255	2257	1631	0	96
258	2257	1631	0	101
261	2258	1632	0	104
264	2259	1631	0	102
267	2258	1633	0	107
270	2256	1635	0	110
273	2256	1634	0	116
276	2255	1634	0	119
279	2255	1633	0	123
282	2258	1632	0	122
285	2259	1633	0	120
288	2260	1632	0	118
291	2259	1632	0	120
294	2258	1633	0	123
297	2258	1634	0	126
300	2257	1635	0	128
303	2257	1635	0	127
306	2258	1634	0	130
309	2258	1635	0	131
312	2258	1636	0	131
315	2258	1636	0	133
318	2259	1636	0	132
321	2259	1637	0	130
324	2259	1637	0	131
327	2259	1637	0	130
330	2259	1637	0	131
333	2259	1637	0	132
336	2259	1637	0	132
339	2259	1636	0	131
342	2259	1636	0	131
345	2260	1636	0	131
348	2260	1636	0	131
351	2260	1636	0	132
354	2260	1636	0	131
357	2260	1636	0	130
360	2260	1635	0	134
363	2260	1635	0	132
366	2260	1635	0	137
369	2260	1635	0	138
372	2259	1635	0	137
375	2260	1635	0	134
378	2259	1636	0	132
381	2260	1636	0	127
384	2261	1636	0	128
387	2262	1636	0	132
390	2263	1636	0	133
393	2264	1636	0	130
396	2264	1636	0	132
399	2263	1636	0	134
402	2264	1637	0	133
405	2263	1636	0	134
408	2263	1636	0	134
411	2263	1635	0	140
414	2263	1636	0	139
417	2263	1635	0	138
420	2263	1635	0	135
423	2264	1634	0	137
426	2264	1633	0	137
429	2266	1633	0	134
432	2267	1633	0	131
435	2267	1633	0	133
438	2266	1634	0	133
441	2266	1635	0	132
444	2265	1636	0	128
447	2266	1637	0	130
450	2266	1636	0	130
453	2266	1636	0	131
456	2266	1636	0	129
459	2265	1636	0	129
462	2265	1636	0	130
465	2266	1635	0	129
468	2267	1635	0	129
471	2266	1636	0	124
474	2266	1636	0	124
477	2266	1637	0	123
480	2266	1637	0	120
483	2266	1638	0	121
486	2265	1638	0	122
489	2266	1638	0	125
492	2265	1639	0	125
495	2264	1639	0	125
498	2264	1640	0	128
501	2263	1640	0	131
504	2263	1639	0	134
507	2263	1640	0	135
510	2263	1639	0	136
513	2264	1639	0	136
516	2265	1639	0	135
519	2265	1638	0	132
522	2265	1638	0	131
525	2265	1638	0	130
528	2266	1637	0	129
531	2266	1637	0	130
534	2266	1637	0	130
537	2266	1637	0	131
540	2266	1637	0	131
543	2266	1637	0	131
546	2266	1637	0	130
549	2266	1637	0	130
552	2265	1637	0	130
555	2265	1637	0	131
558	2265	1637	0	131
561	2265	1637	0	131
564	2265	1637	0	132
567	2265	1637	0	131
570	2265	1637	0	131
573	2265	1637	0	131
576	2266	1637	0	130
579	2266	1637	0	130
582	2266	1637	0	131
585	2266	1637	0	131
588	2266	1637	0	131
591	2266	1637	0	129
594	2266	1637	0	129
597	2266	1637	0	131
600	2266	1637	0	130
603	2266	1637	0	130
606	2266	1637	0	131
609	2265	1637	0	131
612	2265	1637	0	130
615	2265	1637	0	129
618	2265	1637	0	131
621	2265	1637	0	131
624	2265	1637	0	131
627	2265	1637	0	131
630	2265	1637	0	131
633	2265	1637	0	131
636	2265	1637	0	130
639	2265	1637	0	131
642	2265	1637	0	130
645	2265	1637	0	130
648	2265	1637	0	131
651	2264	1637	0	131
654	2264	1637	0	132
657	2264	1638	0	133
660	2263	1638	0	135
663	2263	1637	0	134
666	2264	1638	0	135
669	2264	1638	0	135
672	2264	1637	0	134
675	2264	1636	0	132
678	2263	1636	0	131
681	2263	1637	0	131
684	2263	1637	0	131
687	2263	1637	0	131
690	2263	1637	0	132
693	2263	1637	0	132
696	2264	1636	0	131
699	2264	1637	0	131
702	2264	1637	0	130
705	2264	1636	0	124
708	2265	1636	0	124
711	2265	1636	0	124
714	2265	1636	0	124
717	2265	1637	0	125
720	2265	1637	0	125
723	2265	1637	0	124
726	2264	1636	0	125
729	2264	1636	0	125
732	2264	1637	0	126
735	2264	1637	0	126
738	2264	1637	0	127
741	2264	1637	0	126
744	2264	1637	0	127
747	2264	1637	0	127
750	2264	1637	0	127
753	2264	1637	0	128
756	2264	1637	0	129
759	2264	1636	0	131
762	2264	1637	0	129
765	2264	1636	0	131
768	2264	1637	0	130
771	2264	1637	0	127
774	2264	1636	0	128
777	2264	1636	0	132
780	2265	1636	0	133
783	2264	1636	0	134
786	2263	1635	0	130
789	2263	1635	0	122
792	2263	1636	0	122
795	2264	1635	0	119
798	2264	1635	0	119
801	2264	1636	0	121
804	2264	1636	0	122
807	2265	1636	0	121
810	2265	1636	0	122
813	2265	1636	0	123
816	2265	1636	0	123
819	2265	1636	0	124
822	2265	1636	0	125
825	2265	1636	0	125
828	2265	1636	0	125
831	2265	1636	0	127
834	2265	1636	0	127
837	2265	1636	0	127
840	2265	1636	0	127
843	2265	1636	0	129
846	2265	1636	0	128
849	2265	1636	0	126
852	2265	1636	0	125
855	2265	1636	0	125
858	2265	1636	0	125
861	2265	1636	0	125
864	2265	1635	0	128
867	2265	1636	0	128
870	2265	1636	0	128
873	2265	1636	0	128
876	2264	1636	0	129
879	2264	1636	0	132
882	2263	1637	0	133
885	2263	1637	0	134
888	2263	1637	0	136
891	2263	1637	0	132
894	2263	1637	0	129
897	2262	1637	0	129
900	2263	1637	0	128
903	2263	1637	0	128
906	2262	1637	0	129
909	2262	1637	0	130
912	2262	1637	0	130
915	2262	1637	0	130
918	2262	1637	0	132
921	2263	1637	0	134
924	2263	1636	0	133
927	2263	1636	0	134
930	2263	1636	0	134
933	2263	1636	0	134
936	2263	1636	0	135
939	2263	1636	0	133
942	2263	1636	0	133
945	2263	1636	0	132
948	2263	1636	0	132
951	2263	1636	0	132
954	2263	1636	0	131
957	2263	1636	0	131
960	2263	1636	0	132
963	2263	1636	0	131
966	2263	1636	0	130
969	2263	1636	0	130
972	2264	1636	0	130
975	2264	1636	0	131
978	2264	1636	0	132
981	2264	1636	0	130
984	2264	1636	0	130
987	2264	1636	0	131
990	2264	1636	0	132
993	2264	1636	0	131
996	2264	1636	0	131
999	2264	1636	0	131
1002	2264	1636	0	131
1005	2264	1636	0	130
1008	2264	1636	0	130
1011	2264	1636	0	130
1014	2264	1636	0	131
1017	2264	1636	0	130
1020	2264	1637	0	128
1023	2264	1637	0	127
1026	2264	1637	0	127
1029	2264	1637	0	127
1032	2264	1637	0	129
1035	2264	1637	0	127
1038	2264	1637	0	127
1041	2264	1637	0	126
1044	2264	1637	0	125
1047	2264	1637	0	127
1050	2264	1637	0	128
1053	2264	1637	0	129
1056	2264	1637	0	130
1059	2264	1637	0	129
1062	2264	1637	0	129
1065	2264	1637	0	131
1068	2264	1637	0	130
1071	2264	1637	0	129
1074	2264	1637	0	128
1077	2264	1637	0	126
1080	2264	1637	0	126
1083	2264	1637	0	127
1086	2265	1637	0	128
1089	2264	1637	0	128
1092	2264	1637	0	129
1095	2264	1637	0	129
1098	2264	1637	0	128
1101	2264	1637	0	128
1104	2264	1637	0	128
1107	2264	1637	0	128
1110	2264	1637	0	128
1113	2264	1637	0	128
1116	2264	1637	0	128
1119	2264	1637	0	128
1122	2264	1637	0	129
1125	2264	1637	0	129
1128	2264	1637	0	128
1131	2264	1637	0	128
1134	2264	1637	0	128
1137	2264	1637	0	130
1140	2264	1638	0	128
1143	2264	1638	0	128
1146	2264	1638	0	130
1149	2264	1639	0	132
1152	2264	1639	0	133
1155	2264	1639	0	132
1158	2264	1638	0	133
1161	2264	1638	0	132
1164	2264	1638	0	131
1167	2264	1638	0	132
1170	2264	1638	0	132
1173	2264	1639	0	133
1176	2264	1638	0	134
1179	2264	1638	0	134
1182	2264	1638	0	135
1185	2264	1638	0	134
1188	2264	1638	0	134
1191	2264	1638	0	135
1194	2264	1638	0	135
1197	2263	1638	0	132
1200	2264	1638	0	132
1203	2263	1638	0	134
1206	2263	1638	0	132
1209	2263	1638	0	132
1212	2263	1638	0	133
1215	2263	1638	0	133
1218	2263	1638	0	134
1221	2263	1638	0	133
1224	2263	1638	0	134
1227	2263	1638	0	134
1230	2263	1638	0	134
1233	2264	1638	0	134
1236	2264	1638	0	133
1239	2264	1638	0	132
1242	2264	1638	0	133
1245	2264	1638	0	133
1248	2264	1638	0	134
1251	2264	1638	0	133
1254	2264	1638	0	133
1257	2264	1638	0	132
1260	2264	1638	0	132
1263	2264	1637	0	131
1266	2264	1637	0	131
1269	2263	1638	0	133
1272	2264	1638	0	134
1275	2264	1638	0	133
1278	2264	1637	0	135
1281	2264	1637	0	138
1284	2263	1636	0	140
1287	2263	1636	0	141
1290	2264	1636	0	140
1293	2264	1636	0	137
1296	2264	1636	0	136
1299	2265	1637	0	135
1302	2264	1636	0	134
1305	2265	1636	0	132
1308	2264	1636	0	131
1311	2264	1636	0	125
1314	2263	1636	0	129
1317	2263	1636	0	127
1320	2262	1636	0	130
1323	2261	1636	0	126
1326	2261	1636	0	126
1329	2262	1636	0	135
1332	2262	1636	0	133
1335	2263	1636	0	135
1338	2263	1636	0	136
1341	2262	1636	0	134
1344	2262	1636	0	134
1347	2262	1636	0	135
1350	2262	1636	0	133
1353	2261	1636	0	124
1356	2260	1636	0	130
1359	2260	1636	0	133
1362	2260	1636	0	131
1365	2261	1636	0	127
1368	2261	1636	0	127
1371	2261	1636	0	127
1374	2261	1636	0	128
1377	2263	1636	0	128
1380	2263	1636	0	127
1383	2263	1636	0	125
1386	2263	1635	0	123
1389	2264	1636	0	121
1392	2264	1636	0	120
1395	2263	1636	0	124
1398	2263	1635	0	123
1401	2262	1635	0	122
1404	2263	1633	0	102
1407	2264	1633	0	95
1410	2263	1634	0	104
1413	2263	1634	0	109
1416	2263	1634	0	106
1419	2263	1633	0	99
1422	2263	1632	0	94
1425	2263	1634	0	118
1428	2264	1634	0	106
1431	2265	1633	0	84
1434	2264	1635	0	110
1437	2264	1635	0	106
1440	2264	1635	0	105
1443	2265	1635	0	103
1446	2265	1635	0	103
1449	2265	1635	0	101
1452	2266	1637	0	98
1455	2266	1638	0	95
1458	2267	1639	0	96
1461	2266	1641	0	98
1464	2266	1641	0	97
1467	2266	1642	0	98
1470	2266	1642	0	99
1473	2267	1642	0	97
1476	2266	1643	0	94
1479	2266	1642	0	100
1482	2265	1643	0	101
1485	2265	1643	0	98
1488	2264	1642	0	103
1491	2264	1640	0	102
1494	2265	1640	0	97
1497	2266	1640	0	95
1500	2265	1640	0	96
1503	2265	1640	0	99
1506	2265	1640	0	100
1509	2265	1639	0	103
1512	2266	1639	0	101
1515	2266	1640	0	100
1518	2266	1639	0	105
1521	2265	1639	0	108
1524	2265	1638	0	110
1527	2264	1638	0	110
1530	2264	1638	0	110
1533	2264	1638	0	110
1536	2264	1638	0	110
1539	2264	1638	0	109
1542	2264	1638	0	109
1545	2264	1638	0	109
1548	2264	1639	0	108
1551	2265	1639	0	106
1554	2265	1639	0	104
1557	2266	1639	0	101
1560	2266	1639	0	100
1563	2266	1639	0	98
1566	2267	1640	0	90
1569	2266	1641	0	90
1572	2266	1642	0	90
1575	2267	1641	0	92
1578	2267	1641	0	94
1581	2267	1641	0	94
1584	2267	1641	0	94
1587	2267	1641	0	93
1590	2267	1641	0	93
1593	2267	1641	0	93
1596	2267	1640	0	93
1599	2267	1641	0	92
1602	2267	1640	0	93
1605	2267	1641	0	92
1608	2267	1640	0	92
1611	2267	1641	0	93
1614	2267	1641	0	92
1617	2267	1641	0	92
1620	2267	1640	0	91
1623	2267	1640	0	92
1626	2267	1640	0	92
1629	2267	1640	0	91
1632	2267	1641	0	92
1635	2267	1641	0	91
1638	2267	1640	0	91
1641	2267	1640	0	91
1644	2267	1640	0	92
1647	2267	1641	0	91
1650	2267	1641	0	92
1653	2267	1640	0	94
1656	2267	1640	0	93
1659	2267	1640	0	94
1662	2267	1640	0	93
1665	2267	1640	0	93
1668	2267	1640	0	94
1671	2267	1640	0	93
1674	2267	1640	0	93
1677	2267	1640	0	93
1680	2267	1640	0	93
1683	2267	1640	0	93
1686	2267	1640	0	93
1689	2267	1640	0	94
1692	2267	1640	0	93
1695	2267	1640	0	95
1698	2267	1640	0	95
1701	2268	1639	0	95
1704	2268	1640	0	97
1707	2268	1640	0	96
1710	2267	1639	0	96
1713	2267	1638	0	95
1716	2267	1638	0	96
1719	2267	1638	0	92
1722	2266	1638	0	90
1725	2266	1638	0	88
1728	2266	1638	0	86
1731	2266	1637	0	85
1734	2266	1638	0	84
1737	2265	1638	0	81
1740	2266	1638	0	82
1743	2266	1638	0	84
1746	2266	1639	0	87
1749	2266	1638	0	86
1752	2267	1638	0	86
1755	2267	1638	0	88
1758	2267	1638	0	89
1761	2267	1638	0	89
1764	2267	1638	0	90
1767	2267	1638	0	90
1770	2267	1638	0	90
1773	2267	1638	0	91
1776	2267	1638	0	90
1779	2267	1638	0	90
1782	2268	1638	0	92
1785	2268	1638	0	92
1788	2268	1638	0	92
1791	2268	1638	0	92
1794	2268	1638	0	92
1797	2268	1638	0	91
1800	2268	1638	0	92
1803	2268	1638	0	91
1806	2268	1638	0	92
1809	2268	1637	0	92
1812	2268	1637	0	90
1815	2268	1637	0	91
1818	2268	1637	0	91
1821	2268	1637	0	92
1824	2268	1637	0	92
1827	2268	1637	0	92
1830	2268	1637	0	91
1833	2268	1637	0	90
1836	2267	1637	0	90
1839	2268	1637	0	91
1842	2268	1637	0	90
1845	2268	1637	0	90
1848	2268	1637	0	90
1851	2268	1637	0	90
1854	2267	1637	0	88
1857	2267	1637	0	88
1860	2267	1637	0	89
1863	2267	1637	0	91
1866	2267	1637	0	90
1869	2268	1637	0	88
1872	2268	1637	0	88
1875	2268	1637	0	90
1878	2267	1637	0	89
1881	2268	1637	0	90
1884	2268	1637	0	91
1887	2268	1637	0	90
1890	2268	1637	0	91
1893	2267	1637	0	91
1896	2268	1636	0	89
1899	2267	1636	0	88
1902	2266	1635	0	84
1905	2266	1635	0	82
1908	2265	1635	0	79
1911	2265	1635	0	79
1914	2266	1634	0	79
1917	2266	1635	0	81
1920	2266	1635	0	80
1923	2266	1635	0	80
1926	2266	1635	0	80
1929	2267	1636	0	80
1932	2266	1636	0	81
1935	2267	1635	0	82
1938	2267	1635	0	82
1941	2267	1635	0	82
1944	2267	1635	0	83
1947	2266	1636	0	83
1950	2267	1636	0	85
1953	2267	1636	0	86
1956	2267	1637	0	87
1959	2267	1636	0	87
1962	2267	1637	0	86
1965	2267	1637	0	86
1968	2267	1637	0	87
1971	2267	1637	0	87
1974	2267	1637	0	87
1977	2267	1637	0	87
1980	2267	1637	0	87
1983	2267	1637	0	87
1986	2267	1637	0	87
1989	2267	1636	0	88
1992	2267	1636	0	87
1995	2267	1637	0	88
1998	2267	1636	0	87
2001	2267	1637	0	87
2004	2267	1637	0	87
2007	2267	1637	0	87
2010	2267	1637	0	86
2013	2268	1639	0	88
2016	2269	1639	0	85
2019	2269	1639	0	84
2022	2269	1639	0	84
2025	2269	1639	0	84
2028	2269	1639	0	84
2031	2269	1640	0	84
2034	2269	1640	0	84
2037	2269	1639	0	84
2040	2270	1639	0	85
2043	2269	1639	0	85
2046	2269	1639	0	86
2049	2269	1639	0	86
2052	2270	1639	0	85
2055	2269	1639	0	87
2058	2270	1639	0	86
2061	2270	1639	0	86
2064	2270	1639	0	85
2067	2270	1639	0	85
2070	2270	1639	0	86
2073	2270	1639	0	85
2076	2270	1639	0	85
2079	2270	1639	0	85
2082	2270	1639	0	85
2085	2270	1639	0	85
2088	2270	1639	0	85
2091	2270	1639	0	86
2094	2270	1639	0	86
2097	2270	1639	0	85
2100	2270	1638	0	84
2103	2270	1639	0	84
2106	2270	1639	0	84
2109	2270	1639	0	84
2112	2270	1639	0	85
2115	2270	1639	0	84
2118	2271	1639	0	82
2121	2271	1640	0	83
2124	2271	1641	0	78
2127	2272	1641	0	76
2130	2272	1641	0	75
2133	2272	1641	0	75
2136	2272	1641	0	80
2139	2271	1641	0	81
2142	2271	1640	0	83
2145	2271	1640	0	85
2148	2271	1640	0	85
2151	2271	1641	0	84
2154	2271	1641	0	85
2157	2271	1640	0	85
2160	2271	1640	0	85
2163	2271	1640	0	85
2166	2271	1640	0	85
2169	2271	1640	0	86
2172	2271	1640	0	84
2175	2271	1640	0	85
2178	2271	1640	0	85
2181	2271	1640	0	85
2184	2271	1639	0	85
2187	2271	1639	0	86
2190	2271	1639	0	86
2193	2271	1639	0	86
2196	2271	1639	0	86
2199	2271	1640	0	87
2202	2271	1639	0	86
2205	2271	1639	0	85
2208	2271	1639	0	86
2211	2271	1639	0	86
2214	2271	1639	0	86
2217	2271	1639	0	86
2220	2271	1639	0	86
2223	2271	1639	0	86
2226	2271	1639	0	86
2229	2271	1639	0	87
2232	2271	1639	0	87
2235	2270	1639	0	87
2238	2270	1639	0	87
2241	2270	1639	0	88
2244	2270	1639	0	87
2247	2271	1639	0	88
2250	2270	1639	0	87
2253	2270	1639	0	87
2256	2270	1639	0	87
2259	2270	1639	0	87
2262	2270	1639	0	88
2265	2270	1639	0	88
2268	2270	1639	0	88
2271	2270	1639	0	88
2274	2270	1639	0	88
2277	2270	1639	0	88
2280	2270	1639	0	88
2283	2270	1639	0	88
2286	2270	1639	0	88
2289	2270	1639	0	88
2292	2270	1639	0	88
2295	2270	1639	0	88
2298	2270	1639	0	88
2301	2270	1639	0	88
2304	2270	1639	0	89
2307	2270	1639	0	89
2310	2270	1639	0	88
2313	2270	1639	0	89
2316	2270	1639	0	88
2319	2270	1639	0	88
2322	2270	1639	0	88
2325	2270	1639	0	88
2328	2270	1639	0	88
2331	2270	1639	0	89
2334	2270	1639	0	89
2337	2270	1639	0	88
2340	2270	1639	0	88
2343	2270	1639	0	89
2346	2270	1639	0	88
2349	2270	1639	0	88
2352	2270	1639	0	88
2355	2270	1639	0	89
2358	2270	1639	0	89
2361	2270	1639	0	89
2364	2270	1639	0	88
2367	2270	1639	0	89
2370	2270	1639	0	90
2373	2270	1639	0	89
2376	2270	1639	0	90
2379	2270	1639	0	90
2382	2270	1639	0	90
2385	2269	1639	0	91
2388	2269	1639	0	90
2391	2269	1639	0	90
2394	2269	1639	0	90
2397	2269	1639	0	91
2400	2269	1639	0	91
2403	2269	1639	0	90
2406	2269	1639	0	90
2409	2269	1639	0	90
2412	2269	1639	0	90
2415	2269	1639	0	90
2418	2269	1639	0	90
2421	2269	1639	0	90
2424	2269	1639	0	91
2427	2269	1639	0	91
2430	2268	1639	0	91
2433	2269	1639	0	90
2436	2269	1639	0	91
2439	2268	1639	0	91
2442	2269	1639	0	91
2445	2268	1639	0	91
2448	2268	1639	0	91
2451	2269	1639	0	91
2454	2268	1639	0	91
2457	2268	1639	0	91
2460	2268	1639	0	91
2463	2268	1639	0	91
2466	2268	1639	0	92
2469	2268	1639	0	92
2472	2268	1639	0	91
2475	2268	1639	0	91
2478	2268	1639	0	91
2481	2268	1639	0	92
2484	2268	1639	0	91
2487	2268	1639	0	91
2490	2268	1638	0	91
2493	2268	1639	0	92
2496	2268	1639	0	91
2499	2268	1639	0	92
2502	2268	1639	0	92
2505	2268	1639	0	92
2508	2268	1639	0	92
2511	2268	1639	0	92
2514	2268	1639	0	92
2517	2268	1638	0	93
2520	2268	1639	0	92
2523	2268	1638	0	93
2526	2268	1638	0	92
2529	2268	1638	0	92
2532	2268	1638	0	92
2535	2268	1638	0	92
2538	2268	1638	0	91
2541	2268	1638	0	92
2544	2268	1638	0	92
2547	2268	1638	0	92
2550	2268	1638	0	93
2553	2268	1638	0	92
2556	2268	1638	0	93
2559	2268	1638	0	92
2562	2268	1638	0	93
2565	2268	1638	0	92
2568	2268	1638	0	93
2571	2268	1638	0	93
2574	2268	1638	0	93
2577	2268	1638	0	93
2580	2268	1638	0	92
2583	2268	1638	0	91
2586	2268	1638	0	91
2589	2268	1638	0	91
2592	2268	1638	0	93
2595	2268	1638	0	92
2598	2268	1638	0	93
2601	2268	1638	0	92
2604	2268	1639	0	92
2607	2268	1639	0	92
2610	2268	1638	0	91
2613	2268	1638	0	91
2616	2268	1639	0	92
2619	2268	1639	0	92
2622	2268	1639	0	92
2625	2268	1639	0	92
2628	2268	1638	0	92
2631	2268	1639	0	92
2634	2268	1639	0	92
2637	2268	1639	0	92
2640	2268	1639	0	92
2643	2268	1639	0	92
2646	2268	1639	0	92
2649	2268	1639	0	91
2652	2268	1639	0	92
2655	2268	1639	0	92
2658	2268	1638	0	92
2661	2268	1638	0	92
2664	2268	1639	0	92
2667	2268	1638	0	91
2670	2268	1638	0	91
2673	2268	1638	0	91
2676	2268	1639	0	91
2679	2268	1638	0	92
2682	2268	1638	0	91
2685	2268	1638	0	92
2688	2268	1638	0	91
2691	2268	1638	0	91
2694	2268	1638	0	92
2697	2268	1638	0	92
2700	2268	1638	0	92
2703	2268	1638	0	91
2706	2268	1638	0	91
2709	2268	1638	0	91
2712	2269	1640	0	90
2715	2269	1640	0	92
2718	2269	1641	0	91
2721	2269	1640	0	91
2724	2269	1640	0	91
2727	2269	1640	0	91
2730	2269	1640	0	91
2733	2269	1640	0	91
2736	2269	1640	0	91
2739	2269	1640	0	91
2742	2269	1640	0	91
2745	2269	1640	0	91
2748	2269	1640	0	91
2751	2268	1640	0	92
2754	2268	1640	0	92
2757	2268	1640	0	91
2760	2268	1640	0	90
2763	2268	1640	0	91
2766	2268	1640	0	91
2769	2268	1640	0	91
2772	2268	1640	0	91
2775	2268	1640	0	92
2778	2268	1640	0	92
2781	2268	1640	0	92
2784	2268	1640	0	92
2787	2268	1640	0	92
2790	2268	1640	0	92
2793	2268	1640	0	92
2796	2268	1640	0	92
2799	2268	1640	0	91
2802	2268	1639	0	90
2805	2268	1639	0	91
2808	2268	1639	0	91
2811	2268	1639	0	91
2814	2268	1638	0	90
2817	2268	1638	0	90
2820	2269	1638	0	90
2823	2269	1639	0	90
2826	2269	1639	0	90
2829	2269	1639	0	90
2832	2269	1639	0	90
2835	2269	1639	0	89
2838	2269	1639	0	90
2841	2269	1639	0	89
2844	2269	1639	0	90
2847	2269	1639	0	90
2850	2269	1639	0	89
2853	2269	1639	0	90
2856	2269	1639	0	90
2859	2269	1639	0	89
2862	2269	1639	0	89
2865	2269	1639	0	89
2868	2269	1639	0	89
2871	2269	1639	0	90
2874	2269	1639	0	89
2877	2269	1639	0	89
2880	2269	1639	0	89
2883	2269	1639	0	89
2886	2269	1639	0	89
2889	2269	1639	0	89
2892	2269	1639	0	89
2895	2269	1639	0	89
2898	2269	1639	0	90
2901	2269	1638	0	90
2904	2269	1638	0	89
2907	2269	1638	0	89
2910	2269	1638	0	89
2913	2269	1638	0	89
2916	2269	1638	0	89
2919	2269	1638	0	89
2922	2269	1638	0	89
2925	2269	1638	0	89
2928	2269	1638	0	89
2931	2269	1639	0	90
2934	2269	1638	0	89
2937	2269	1638	0	89
2940	2269	1638	0	90
2943	2269	1638	0	89
2946	2269	1638	0	90
2949	2269	1638	0	89
2952	2269	1638	0	90
2955	2268	1638	0	90
2958	2268	1638	0	90
2961	2268	1639	0	91
2964	2268	1639	0	92
2967	2268	1639	0	92
2970	2268	1639	0	91
2973	2268	1639	0	91
2976	2268	1640	0	93
2979	2268	1640	0	92
2982	2268	1640	0	91
2985	2268	1640	0	94
2988	2268	1640	0	93
2991	2268	1640	0	94
2994	2269	1640	0	93
2997	2269	1641	0	92
3000	2269	1640	0	92
3003	2269	1640	0	94
3006	2269	1640	0	94
3009	2269	1640	0	94
3012	2269	1640	0	94
3015	2269	1640	0	93
3018	2269	1640	0	93
3021	2269	1641	0	91
3024	2269	1640	0	93
3027	2269	1640	0	89
3030	2269	1639	0	87
3033	2269	1639	0	86
3036	2270	1639	0	84
3039	2270	1639	0	84
3042	2270	1639	0	84
3045	2270	1639	0	84
3048	2270	1639	0	84
3051	2270	1639	0	84
3054	2270	1639	0	84
3057	2270	1639	0	84
3060	2270	1639	0	84
3063	2270	1639	0	85
3066	2270	1639	0	85
3069	2270	1639	0	86
3072	2270	1639	0	85
3075	2270	1639	0	85
3078	2270	1639	0	84
3081	2270	1639	0	84
3084	2270	1639	0	84
3087	2270	1639	0	84
3090	2269	1639	0	84
3093	2270	1639	0	85
3096	2269	1639	0	85
3099	2269	1639	0	85
3102	2269	1639	0	86
3105	2269	1639	0	86
3108	2269	1639	0	87
3111	2269	1639	0	86
3114	2269	1639	0	86
3117	2269	1639	0	87
3120	2269	1639	0	87
3123	2269	1639	0	86
3126	2269	1639	0	87
3129	2269	1639	0	86
3132	2269	1639	0	87
3135	2269	1639	0	87
3138	2269	1639	0	87
3141	2269	1638	0	87
3144	2269	1638	0	86
3147	2269	1638	0	87
3150	2269	1638	0	87
3153	2269	1638	0	87
3156	2269	1638	0	86
3159	2269	1638	0	87
3162	2269	1638	0	87
3165	2269	1638	0	87
3168	2269	1638	0	87
3171	2269	1638	0	87
3174	2269	1638	0	87
3177	2269	1638	0	87
3180	2269	1638	0	87
3183	2269	1638	0	86
3186	2269	1638	0	87
3189	2269	1638	0	86
3192	2269	1638	0	87
3195	2269	1638	0	87
3198	2269	1638	0	88
3201	2270	1638	0	88
3204	2269	1638	0	87
3207	2269	1638	0	87
3210	2269	1638	0	87
3213	2269	1638	0	87
3216	2269	1638	0	86
3219	2269	1638	0	87
3222	2269	1638	0	87
3225	2269	1639	0	87
3228	2269	1638	0	87
3231	2269	1638	0	87
3234	2269	1638	0	87
3237	2269	1638	0	87
3240	2269	1638	0	87
3243	2269	1638	0	86
3246	2269	1638	0	87
3249	2269	1638	0	87
3252	2269	1637	0	88
3255	2269	1638	0	87
3258	2269	1638	0	88
3261	2269	1637	0	87
3264	2270	1637	0	84
3267	2270	1637	0	84
3270	2270	1637	0	84
3273	2270	1637	0	84
3276	2269	1637	0	83
3279	2269	1638	0	83
3282	2270	1637	0	84
3285	2269	1637	0	84
3288	2269	1637	0	84
3291	2269	1637	0	85
3294	2269	1637	0	85
3297	2269	1637	0	85
3300	2269	1637	0	85
3303	2269	1637	0	85
3306	2269	1637	0	85
3309	2269	1637	0	86
3312	2269	1637	0	85
3315	2269	1637	0	85
3318	2269	1637	0	85
3321	2269	1637	0	85
3324	2269	1637	0	85
3327	2269	1637	0	86
3330	2269	1637	0	85
3333	2269	1637	0	86
3336	2269	1637	0	85
3339	2269	1637	0	85
3342	2269	1637	0	85
3345	2269	1637	0	86
3348	2269	1637	0	86
3351	2269	1637	0	85
3354	2269	1637	0	85
3357	2269	1637	0	86
3360	2269	1637	0	86
3363	2269	1637	0	85
3366	2269	1637	0	86
3369	2269	1637	0	85
3372	2269	1637	0	85
3375	2269	1637	0	85
3378	2269	1637	0	85
3381	2269	1637	0	87
3384	2269	1637	0	86
3387	2269	1637	0	86
3390	2269	1637	0	86
3393	2269	1637	0	86
3396	2269	1637	0	86
3399	2269	1637	0	86
3402	2269	1637	0	86
3405	2269	1637	0	87
3408	2269	1637	0	87
3411	2269	1637	0	87
3414	2269	1637	0	87
3417	2269	1637	0	87
3420	2269	1637	0	88
3423	2269	1637	0	87
3426	2269	1637	0	87
3429	2269	1637	0	88
3432	2269	1637	0	87
3435	2269	1637	0	88
3438	2269	1637	0	88
3441	2269	1637	0	87
3444	2269	1637	0	88
3447	2269	1637	0	88
3450	2269	1637	0	88
3453	2269	1637	0	88
3456	2269	1637	0	88
3459	2269	1637	0	88
3462	2269	1637	0	88
3465	2269	1637	0	88
3468	2269	1637	0	88
3471	2269	1637	0	87
3474	2269	1637	0	88
3477	2269	1637	0	88
3480	2269	1637	0	88
3483	2269	1637	0	88
3486	2269	1637	0	88
3489	2269	1637	0	87
3492	2269	1637	0	88
3495	2269	1637	0	88
3498	2269	1637	0	87
3501	2269	1637	0	88
3504	2269	1637	0	88
3507	2269	1637	0	88
3510	2269	1637	0	88
3513	2269	1637	0	88
3516	2269	1637	0	88
3519	2269	1637	0	88
3522	2269	1637	0	88
3525	2269	1637	0	88
3528	2269	1637	0	87
3531	2269	1637	0	88
3534	2269	1637	0	88
3537	2269	1637	0	88
3540	2269	1637	0	87
3543	2269	1637	0	87
3546	2269	1636	0	87
3549	2269	1637	0	87
3552	2269	1637	0	88
3555	2269	1637	0	87
3558	2269	1637	0	87
3561	2269	1637	0	87
3564	2269	1637	0	87
3567	2269	1637	0	87
3570	2269	1636	0	87
3573	2269	1636	0	87
3576	2269	1636	0	87
3579	2269	1636	0	88
3582	2269	1637	0	88
3585	2269	1637	0	88
3588	2269	1636	0	87
3591	2269	1636	0	87
3594	2269	1637	0	87
3597	2269	1636	0	87
3600	2269	1636	0	86
3603	2270	1637	0	85
3606	2270	1637	0	84
3609	2270	1637	0	84
3612	2270	1637	0	85
3615	2270	1637	0	85
3618	2270	1637	0	85
3621	2270	1637	0	86
3624	2270	1637	0	86
3627	2269	1637	0	86
3630	2269	1637	0	86
3633	2270	1637	0	86
3636	2270	1637	0	86
3639	2270	1637	0	85
3642	2269	1637	0	86
3645	2270	1637	0	86
3648	2270	1637	0	87
3651	2270	1637	0	87
3654	2270	1637	0	86
3657	2269	1637	0	86
3660	2269	1637	0	86
3663	2269	1637	0	86
3666	2269	1637	0	87
3669	2270	1637	0	87
3672	2270	1637	0	87
3675	2269	1637	0	87
3678	2270	1637	0	87
3681	2269	1637	0	87
3684	2270	1637	0	86
3687	2270	1637	0	85
3690	2270	1637	0	86
3693	2270	1637	0	86
3696	2269	1637	0	85
3699	2270	1637	0	86
3702	2270	1637	0	86
3705	2269	1637	0	87
3708	2270	1637	0	86
3711	2269	1637	0	87
3714	2269	1637	0	87
3717	2269	1637	0	87
3720	2269	1637	0	87
3723	2270	1637	0	86
3726	2270	1637	0	87
3729	2269	1637	0	87
3732	2269	1637	0	86
3735	2269	1637	0	87
3738	2269	1637	0	87
3741	2269	1637	0	87
3744	2269	1637	0	87
3747	2269	1637	0	87
3750	2269	1637	0	87
3753	2270	1637	0	87
3756	2270	1637	0	87
3759	2269	1637	0	86
3762	2270	1637	0	86
3765	2270	1637	0	87
3768	2269	1637	0	87
3771	2270	1637	0	86
3774	2269	1637	0	86
3777	2270	1637	0	86
3780	2270	1637	0	83
3783	2270	1636	0	82
3786	2270	1636	0	82
3789	2270	1637	0	83
3792	2270	1637	0	83
3795	2270	1637	0	83
3798	2270	1637	0	84
3801	2270	1637	0	84
3804	2270	1636	0	84
3807	2270	1636	0	85
3810	2270	1636	0	84
3813	2270	1636	0	84
3816	2270	1637	0	83
3819	2270	1637	0	81
3822	2270	1638	0	78
3825	2270	1638	0	79
3828	2270	1637	0	80
3831	2270	1637	0	80
3834	2270	1637	0	80
3837	2270	1637	0	79
3840	2270	1637	0	78
3843	2270	1637	0	78
3846	2269	1639	0	81
3849	2269	1639	0	85
3852	2269	1637	0	87
3855	2269	1637	0	85
3858	2268	1637	0	85
3861	2268	1637	0	84
3864	2268	1637	0	84
3867	2268	1637	0	84
3870	2268	1637	0	84
3873	2268	1637	0	84
3876	2268	1637	0	85
3879	2268	1637	0	84
3882	2269	1637	0	85
3885	2269	1637	0	85
3888	2269	1637	0	85
3891	2269	1637	0	83
3894	2269	1637	0	83
3897	2269	1637	0	83
3900	2269	1637	0	83
3903	2269	1637	0	83
3906	2269	1638	0	83
3909	2269	1638	0	83
3912	2269	1638	0	83
3915	2269	1638	0	83
3918	2269	1638	0	83
3921	2269	1638	0	83
3924	2269	1638	0	83
3927	2269	1638	0	82
3930	2269	1638	0	83
3933	2269	1638	0	81
3936	2269	1637	0	81
3939	2269	1637	0	83
3942	2269	1637	0	82
3945	2269	1638	0	81
3948	2270	1638	0	83
3951	2269	1638	0	81
3954	2269	1639	0	80
3957	2269	1638	0	80
3960	2270	1638	0	81
3963	2270	1639	0	80
3966	2270	1639	0	82
3969	2270	1639	0	83
3972	2271	1639	0	84
3975	2270	1639	0	82
3978	2270	1639	0	81
3981	2270	1639	0	79
3984	2271	1640	0	79
3987	2271	1639	0	78
3990	2271	1640	0	78
3993	2271	1640	0	78
3996	2271	1641	0	78
3999	2271	1641	0	80
4002	2271	1642	0	79
4005	2271	1642	0	81
4008	2271	1642	0	81
4011	2272	1643	0	77
4014	2272	1643	0	78
4017	2272	1644	0	77
4020	2272	1644	0	77
4023	2272	1644	0	79
4026	2272	1645	0	79
4029	2273	1644	0	77
4032	2273	1644	0	75
4035	2272	1643	0	75
4038	2272	1643	0	75
4041	2271	1643	0	73
4044	2271	1643	0	71
4047	2271	1643	0	71
4050	2271	1642	0	74
4053	2271	1642	0	77
4056	2270	1643	0	80
4059	2270	1643	0	81
4062	2270	1642	0	82
4065	2270	1642	0	81
4068	2270	1642	0	81
4071	2270	1642	0	81
4074	2270	1642	0	81
4077	2270	1642	0	82
4080	2270	1642	0	81
4083	2270	1642	0	81
4086	2270	1642	0	81
4089	2270	1642	0	82
4092	2270	1642	0	81
4095	2270	1642	0	81
4098	2270	1642	0	81
4101	2270	1642	0	81
4104	2270	1642	0	79
4107	2269	1642	0	82
4110	2269	1642	0	81
4113	2270	1642	0	79
4116	2270	1642	0	81
4119	2269	1642	0	81
4122	2268	1643	0	84
4125	2268	1643	0	85
4128	2268	1643	0	85
4131	2268	1643	0	85
4134	2268	1643	0	85
4137	2268	1643	0	85
4140	2268	1643	0	86
4143	2268	1643	0	86
4146	2268	1644	0	87
4149	2268	1644	0	88
4152	2267	1644	0	87
4155	2268	1644	0	87
4158	2268	1643	0	85
4161	2268	1642	0	83
4164	2268	1643	0	85
4167	2269	1645	0	86
4170	2269	1645	0	86
4173	2269	1645	0	85
4176	2269	1645	0	85
4179	2269	1645	0	86
4182	2269	1646	0	85
4185	2269	1646	0	86
4188	2269	1646	0	86
4191	2268	1646	0	87
4194	2269	1645	0	87
4197	2269	1645	0	87
4200	2269	1645	0	86
4203	2269	1645	0	86
4206	2269	1645	0	87
4209	2268	1645	0	88
4212	2268	1645	0	88
4215	2268	1645	0	89
4218	2268	1645	0	89
4221	2268	1645	0	88
4224	2268	1645	0	89
4227	2268	1645	0	88
4230	2268	1645	0	87
4233	2268	1645	0	88
4236	2268	1645	0	88
4239	2268	1645	0	88
4242	2268	1645	0	89
4245	2268	1645	0	88
4248	2268	1645	0	88
4251	2268	1645	0	88
4254	2268	1645	0	87
4257	2268	1645	0	87
4260	2268	1645	0	88
4263	2268	1645	0	88
4266	2268	1645	0	88
4269	2268	1645	0	87
4272	2268	1645	0	87
4275	2268	1645	0	87
4278	2268	1645	0	87
4281	2268	1645	0	87
4284	2268	1645	0	88
4287	2268	1645	0	88
4290	2268	1645	0	88
4293	2268	1645	0	89
4296	2269	1645	0	87
4299	2268	1645	0	87
4302	2268	1645	0	88
4305	2268	1645	0	87
4308	2268	1645	0	87
4311	2268	1645	0	87
4314	2268	1645	0	87
4317	2268	1645	0	88
4320	2268	1645	0	87
4323	2268	1645	0	87
4326	2268	1645	0	88
4329	2268	1645	0	88
4332	2268	1645	0	88
4335	2268	1645	0	88
4338	2268	1644	0	88
4341	2268	1645	0	88
4344	2268	1645	0	88
4347	2268	1645	0	88
4350	2268	1645	0	88
4353	2268	1645	0	87
4356	2268	1645	0	88
4359	2268	1645	0	88
4362	2268	1645	0	88
4365	2268	1645	0	88
4368	2268	1644	0	88
4371	2268	1644	0	88
4374	2268	1644	0	88
4377	2268	1644	0	88
4380	2268	1644	0	88
4383	2268	1644	0	87
4386	2268	1644	0	88
4389	2268	1644	0	87
4392	2268	1644	0	88
4395	2268	1644	0	88
4398	2268	1644	0	87
4401	2268	1645	0	88
4404	2268	1644	0	87
4407	2268	1644	0	87
4410	2268	1644	0	87
4413	2268	1644	0	86
4416	2268	1644	0	88
4419	2268	1644	0	87
4422	2268	1645	0	88
4425	2268	1645	0	88
4428	2268	1646	0	88
4431	2268	1645	0	89
4434	2268	1644	0	88
4437	2268	1645	0	88
4440	2268	1644	0	86
4443	2268	1644	0	86
4446	2268	1644	0	87
4449	2268	1644	0	86
4452	2268	1644	0	86
4455	2268	1645	0	87
4458	2268	1645	0	87
4461	2268	1645	0	86
4464	2268	1645	0	87
4467	2268	1645	0	87
4470	2268	1645	0	88
4473	2268	1645	0	87
4476	2268	1645	0	87
4479	2268	1645	0	87
4482	2268	1644	0	87
4485	2268	1644	0	86
4488	2267	1644	0	87
4491	2268	1644	0	87
4494	2267	1644	0	87
4497	2267	1644	0	87
4500	2267	1644	0	88
4503	2267	1644	0	86
4506	2267	1644	0	87
4509	2267	1644	0	87
4512	2267	1644	0	85
4515	2267	1644	0	86
4518	2267	1643	0	86
4521	2267	1644	0	88
4524	2266	1644	0	84
4527	2266	1645	0	85
4530	2266	1645	0	85
4533	2265	1645	0	86
4536	2264	1645	0	89
4539	2263	1646	0	92
4542	2262	1646	0	93
4545	2262	1646	0	93
4548	2262	1645	0	92
4551	2262	1645	0	92
4554	2262	1646	0	92
4557	2261	1646	0	91
4560	2261	1645	0	91
4563	2261	1645	0	90
4566	2261	1646	0	89
4569	2262	1646	0	90
4572	2262	1645	0	90
4575	2262	1645	0	90
4578	2262	1645	0	90
4581	2262	1645	0	90
4584	2262	1645	0	91
4587	2262	1645	0	91
4590	2261	1645	0	91
4593	2261	1645	0	91
4596	2261	1644	0	91
4599	2259	1644	0	93
4602	2259	1645	0	93
4605	2259	1645	0	92
4608	2260	1645	0	92
4611	2260	1645	0	93
4614	2261	1645	0	94
4617	2261	1644	0	94
4620	2261	1644	0	93
4623	2261	1644	0	93
4626	2262	1644	0	93
4629	2262	1644	0	93
4632	2262	1644	0	94
4635	2262	1644	0	92
4638	2262	1643	0	92
4641	2262	1644	0	92
4644	2262	1644	0	93
4647	2262	1644	0	93
4650	2262	1644	0	91
4653	2262	1644	0	91
4656	2262	1644	0	90
4659	2263	1644	0	92
4662	2263	1644	0	93
4665	2263	1644	0	92
4668	2263	1644	0	92
4671	2263	1643	0	90
4674	2263	1643	0	90
4677	2263	1644	0	91
4680	2262	1644	0	91
4683	2262	1643	0	91
4686	2262	1644	0	90
4689	2261	1644	0	92
4692	2261	1644	0	92
4695	2261	1644	0	95
4698	2261	1644	0	94
4701	2261	1644	0	93
4704	2261	1644	0	92
4707	2261	1644	0	91
4710	2262	1644	0	92
4713	2262	1644	0	90
4716	2262	1644	0	90
4719	2261	1644	0	91
4722	2261	1644	0	89
4725	2261	1644	0	91
4728	2261	1645	0	93
4731	2262	1644	0	94
4734	2262	1643	0	94
4737	2262	1643	0	95
4740	2263	1643	0	96
4743	2262	1642	0	93
4746	2262	1642	0	93
4749	2262	1642	0	94
4752	2263	1642	0	94
4755	2264	1642	0	94
4758	2265	1641	0	93
4761	2265	1642	0	93
4764	2265	1642	0	93
4767	2265	1642	0	91
4770	2266	1642	0	91
4773	2265	1643	0	93
4776	2264	1642	0	96
4779	2264	1643	0	95
4782	2263	1642	0	95
4785	2264	1642	0	96
4788	2264	1642	0	95
4791	2264	1642	0	96
4794	2264	1642	0	96
4797	2264	1642	0	96
4800	2264	1643	0	96
4803	2264	1643	0	96
4806	2264	1643	0	95
4809	2265	1643	0	95
4812	2264	1643	0	96
4815	2264	1643	0	96
4818	2264	1643	0	96
4821	2264	1643	0	96
4824	2264	1643	0	96
4827	2264	1643	0	95
4830	2264	1643	0	95
4833	2264	1643	0	95
4836	2264	1643	0	97
4839	2264	1643	0	96
4842	2264	1643	0	96
4845	2264	1643	0	96
4848	2265	1643	0	96
4851	2265	1643	0	96
4854	2264	1643	0	96
4857	2265	1643	0	96
4860	2265	1643	0	95
4863	2265	1643	0	96
4866	2265	1643	0	96
4869	2265	1642	0	95
4872	2265	1643	0	95
4875	2265	1643	0	95
4878	2265	1643	0	95
4881	2265	1643	0	95
4884	2265	1643	0	95
4887	2265	1643	0	95
4890	2265	1643	0	95
4893	2265	1643	0	95
4896	2265	1643	0	95
4899	2265	1643	0	95
4902	2265	1643	0	94
4905	2265	1643	0	94
4908	2265	1643	0	94
4911	2265	1643	0	94
4914	2265	1643	0	93
4917	2265	1643	0	94
4920	2265	1643	0	94
4923	2265	1643	0	93
4926	2265	1643	0	95
4929	2265	1643	0	94
4932	2265	1643	0	94
4935	2265	1643	0	94
4938	2265	1643	0	94
4941	2265	1643	0	94
4944	2265	1643	0	94
4947	2265	1643	0	94
4950	2265	1643	0	94
4953	2265	1643	0	94
4956	2265	1643	0	95
4959	2265	1642	0	94
4962	2265	1642	0	94
4965	2265	1642	0	94
4968	2265	1643	0	95
4971	2265	1642	0	95
4974	2265	1643	0	94
4977	2265	1642	0	94
4980	2265	1642	0	94
4983	2265	1642	0	94
4986	2265	1642	0	94
4989	2265	1643	0	94
4992	2265	1642	0	94
4995	2265	1642	0	94
4998	2265	1642	0	94
5001	2265	1642	0	94
5004	2265	1642	0	94
5007	2265	1642	0	94
5010	2265	1642	0	94
5013	2265	1642	0	94
5016	2265	1642	0	94
5019	2265	1642	0	93
5022	2265	1642	0	94
5025	2265	1642	0	94
5028	2265	1643	0	94
5031	2265	1643	0	95
5034	2265	1643	0	95
5037	2265	1643	0	94
5040	2265	1643	0	94
5043	2265	1642	0	94
5046	2265	1642	0	94
5049	2265	1642	0	94
5052	2264	1643	0	95
5055	2264	1643	0	95
5058	2264	1643	0	96
5061	2264	1643	0	96
5064	2264	1643	0	95
5067	2264	1643	0	95
5070	2264	1643	0	95
5073	2265	1643	0	95
5076	2264	1643	0	95
5079	2264	1643	0	96
5082	2265	1643	0	95
5085	2264	1642	0	95
5088	2264	1643	0	94
5091	2265	1643	0	95
5094	2265	1643	0	96
5097	2265	1643	0	96
5100	2265	1643	0	96
5103	2265	1643	0	96
5106	2265	1643	0	96
5109	2265	1643	0	95
5112	2265	1643	0	95
5115	2265	1642	0	95
5118	2265	1643	0	95
5121	2265	1643	0	95
5124	2265	1643	0	95
5127	2265	1643	0	95
5130	2265	1643	0	95
5133	2265	1643	0	94
5136	2265	1643	0	95
5139	2264	1643	0	97
5142	2264	1643	0	98
5145	2263	1643	0	96
5148	2263	1643	0	96
5151	2263	1643	0	96
5154	2263	1643	0	98
5157	2263	1643	0	97
5160	2263	1643	0	98
5163	2264	1642	0	98
5166	2264	1642	0	98
5169	2264	1642	0	99
5172	2264	1642	0	98
5175	2264	1642	0	98
5178	2264	1643	0	97
5181	2264	1643	0	98
5184	2264	1643	0	98
5187	2264	1643	0	97
5190	2264	1643	0	97
5193	2264	1643	0	97
5196	2264	1643	0	97
5199	2264	1643	0	97
5202	2264	1643	0	97
5205	2264	1643	0	97
5208	2264	1643	0	97
5211	2264	1643	0	97
5214	2264	1643	0	96
5217	2264	1643	0	96
5220	2264	1643	0	96
5223	2264	1643	0	96
5226	2264	1643	0	96
5229	2264	1643	0	96
5232	2264	1643	0	97
5235	2263	1644	0	95
5238	2263	1643	0	95
5241	2264	1643	0	96
5244	2264	1643	0	97
5247	2264	1643	0	97
5250	2264	1643	0	96
5253	2264	1643	0	95
5256	2264	1643	0	96
5259	2264	1643	0	95
5262	2264	1643	0	96
5265	2264	1643	0	97
5268	2264	1643	0	97
5271	2264	1643	0	97
5274	2264	1643	0	97
5277	2264	1643	0	97
5280	2264	1643	0	98
5283	2264	1643	0	98
5286	2264	1643	0	98
5289	2264	1643	0	98
5292	2264	1643	0	98
5295	2264	1643	0	98
5298	2264	1643	0	98
5301	2263	1643	0	98
5304	2264	1643	0	97
5307	2264	1643	0	98
5310	2264	1643	0	98
5313	2264	1643	0	98
5316	2264	1643	0	98
5319	2264	1643	0	98
5322	2264	1643	0	98
5325	2264	1643	0	98
5328	2264	1643	0	98
5331	2264	1643	0	98
5334	2264	1643	0	97
5337	2264	1643	0	97
5340	2264	1643	0	98
5343	2264	1643	0	97
5346	2264	1643	0	98
5349	2264	1643	0	97
5352	2264	1643	0	98
5355	2264	1643	0	97
5358	2264	1643	0	96
5361	2264	1643	0	98
5364	2264	1643	0	97
5367	2264	1643	0	97
5370	2264	1643	0	97
5373	2264	1643	0	96
5376	2264	1643	0	98
5379	2264	1643	0	97
5382	2263	1643	0	97
5385	2263	1643	0	97
5388	2263	1643	0	97
5391	2263	1643	0	97
5394	2264	1643	0	98
5397	2264	1643	0	98
5400	2264	1644	0	97
5403	2265	1644	0	96
5406	2265	1644	0	96
5409	2264	1644	0	96
5412	2265	1644	0	96
5415	2265	1644	0	94
5418	2265	1645	0	95
5421	2265	1645	0	97
5424	2264	1645	0	96
5427	2264	1646	0	97
5430	2265	1646	0	95
5433	2264	1646	0	97
5436	2264	1646	0	97
5439	2263	1646	0	97
5442	2261	1648	0	93
5445	2259	1650	0	95
5448	2257	1651	0	95
5451	2256	1651	0	94
5454	2256	1651	0	95
5457	2256	1651	0	93
5460	2256	1651	0	93
5463	2257	1651	0	92
5466	2258	1652	0	96
5469	2259	1653	0	88
5472	2259	1654	0	89
5475	2260	1654	0	89
5478	2260	1653	0	90
5481	2260	1653	0	93
5484	2261	1652	0	94
5487	2261	1652	0	93
5490	2261	1652	0	93
5493	2261	1652	0	92
5496	2262	1652	0	91
5499	2262	1651	0	90
5502	2262	1651	0	90
5505	2262	1651	0	92
5508	2263	1651	0	90
5511	2262	1652	0	91
5514	2262	1652	0	89
5517	2261	1653	0	91
5520	2257	1654	0	95
5523	2257	1654	0	96
5526	2256	1655	0	94
5529	2257	1655	0	97
5532	2257	1655	0	97
5535	2257	1655	0	97
5538	2258	1656	0	96
5541	2258	1656	0	94
5544	2257	1655	0	96
5547	2258	1655	0	101
5550	2258	1655	0	103
5553	2258	1655	0	104
5556	2259	1655	0	101
5559	2259	1655	0	94
5562	2259	1655	0	94
5565	2258	1655	0	92
5568	2259	1655	0	93
5571	2257	1654	0	94
5574	2257	1654	0	95
5577	2257	1652	0	89
5580	2256	1652	0	89
5583	2256	1653	0	88
5586	2257	1652	0	88
5589	2257	1652	0	87
5592	2257	1652	0	88
5595	2257	1651	0	87
5598	2257	1652	0	87
5601	2257	1652	0	88
5604	2257	1652	0	87
5607	2257	1652	0	87
5610	2257	1652	0	87
5613	2257	1652	0	89
5616	2258	1652	0	87
5619	2258	1653	0	87
5622	2259	1653	0	87
5625	2259	1653	0	85
5628	2259	1653	0	84
5631	2259	1653	0	84
5634	2259	1653	0	86
5637	2259	1653	0	86
5640	2259	1653	0	84
5643	2259	1653	0	85
5646	2259	1653	0	86
5649	2259	1653	0	85
5652	2259	1652	0	86
5655	2259	1652	0	86
5658	2259	1652	0	86
5661	2259	1652	0	87
5664	2259	1652	0	87
5667	2259	1652	0	87
5670	2259	1652	0	88
5673	2259	1652	0	87
5676	2260	1652	0	88
5679	2259	1652	0	89
5682	2260	1652	0	88
5685	2260	1652	0	89
5688	2260	1652	0	89
5691	2260	1652	0	89
5694	2260	1652	0	89
5697	2260	1652	0	90
5700	2260	1652	0	90
5703	2260	1652	0	89
5706	2260	1652	0	89
5709	2260	1652	0	90
5712	2260	1652	0	89
5715	2260	1652	0	88
5718	2260	1652	0	88
5721	2260	1652	0	88
5724	2260	1652	0	87
5727	2261	1652	0	88
5730	2261	1652	0	89
5733	2261	1652	0	88
5736	2261	1652	0	88
5739	2261	1652	0	88
5742	2261	1652	0	88
5745	2261	1652	0	89
5748	2261	1652	0	88
5751	2261	1652	0	88
5754	2261	1652	0	88
5757	2261	1652	0	89
5760	2261	1652	0	89
5763	2261	1652	0	89
5766	2261	1651	0	89
5769	2261	1652	0	89
5772	2261	1652	0	88
5775	2261	1652	0	88
5778	2261	1652	0	86
5781	2262	1652	0	85
5784	2262	1651	0	85
5787	2262	1651	0	85
5790	2262	1651	0	85
5793	2262	1651	0	84
5796	2262	1652	0	83
5799	2262	1652	0	85
5802	2263	1652	0	85
5805	2262	1652	0	85
5808	2262	1651	0	85
5811	2262	1652	0	84
5814	2262	1651	0	86
5817	2262	1651	0	86
5820	2262	1651	0	86
5823	2262	1651	0	85
5826	2262	1651	0	85
5829	2262	1651	0	85
5832	2262	1651	0	84
5835	2262	1651	0	85
5838	2262	1651	0	85
5841	2262	1651	0	85
5844	2262	1651	0	85
5847	2262	1651	0	87
5850	2263	1651	0	88
5853	2263	1652	0	86
5856	2262	1651	0	86
5859	2263	1651	0	85
5862	2263	1651	0	86
5865	2263	1651	0	87
5868	2262	1651	0	88
5871	2263	1652	0	86
5874	2263	1653	0	84
5877	2263	1651	0	83
5880	2262	1652	0	83
5883	2262	1652	0	84
5886	2262	1652	0	86
5889	2263	1654	0	88
5892	2263	1653	0	87
5895	2261	1653	0	87
5898	2261	1652	0	84
5901	2260	1651	0	86
5904	2261	1649	0	89
5907	2260	1648	0	94
5910	2260	1647	0	98
5913	2261	1647	0	97
5916	2261	1646	0	90
5919	2262	1646	0	91
5922	2263	1647	0	91
5925	2262	1646	0	87
5928	2263	1646	0	85
5931	2263	1646	0	86
5934	2264	1646	0	86
5937	2264	1646	0	86
5940	2264	1647	0	89
5943	2265	1647	0	86
5946	2265	1647	0	86
5949	2266	1647	0	85
5952	2266	1647	0	84
5955	2266	1647	0	83
5958	2266	1648	0	80
5961	2266	1648	0	79
5964	2266	1649	0	78
5967	2266	1649	0	78
5970	2266	1649	0	80
5973	2266	1649	0	79
5976	2266	1649	0	77
5979	2267	1649	0	75
5982	2267	1649	0	75
5985	2266	1649	0	75
5988	2266	1650	0	74
5991	2266	1650	0	72
5994	2266	1650	0	73
5997	2266	1650	0	75
[truncated: 999 more rows]
