# Supplementary material for: Markerless tracking of an entire honey bee colony
Source: Nat Commun. 2021 Mar 19;12:1733. doi: 10.1038/s41467-021-21769-1 (PMC7979864; doi:10.1038/s41467-021-21769-1)
Supplement: Supplementary file 4 — Description of Additional Supplementary Files [file 41467_2021_21769_MOESM4_ESM.zip › raw_source/fig_5_sup_fig_21_22/S1_trajectories/000443.txt]

0	1999	1859	0	0
3	1999	1858	0	3
6	2001	1860	0	7
9	2002	1860	0	12
12	2004	1859	0	19
15	2004	1859	0	23
18	2003	1858	0	17
21	2003	1859	0	13
24	2004	1858	0	11
27	2004	1858	0	11
30	2004	1858	0	9
33	2004	1858	0	13
36	2003	1857	0	14
39	2003	1856	0	12
42	2001	1856	0	7
45	1999	1853	0	2
48	1999	1852	0	359
51	2000	1852	0	358
54	1999	1851	0	356
57	2000	1852	0	352
60	2005	1850	0	354
63	2008	1853	0	333
66	2010	1853	0	334
69	2009	1852	0	336
72	2008	1852	0	336
75	2007	1852	0	338
78	2007	1852	0	338
81	2006	1851	0	339
84	2006	1851	0	340
87	2006	1850	0	340
90	2006	1850	0	341
93	2006	1850	0	341
96	2005	1850	0	342
99	2008	1851	0	345
102	2008	1850	0	352
105	2010	1850	0	357
108	2008	1852	0	356
111	2007	1852	0	357
114	2008	1852	0	357
117	2010	1852	0	354
120	2010	1851	0	354
123	2009	1851	0	358
126	2008	1852	0	357
129	2006	1853	0	357
132	2008	1853	0	356
135	2009	1853	0	353
138	2009	1853	0	356
141	2009	1854	0	354
144	2009	1854	0	353
147	2011	1852	0	359
150	2012	1853	0	358
153	2013	1853	0	358
156	2011	1855	0	358
159	2009	1856	0	357
162	2009	1858	0	3
165	2007	1856	0	0
168	2007	1854	0	358
171	2007	1855	0	356
174	2008	1856	0	356
177	2009	1857	0	358
180	2009	1856	0	359
183	2009	1855	0	358
186	2012	1856	0	3
189	2012	1858	0	10
192	2010	1859	0	7
195	2009	1859	0	5
198	2009	1858	0	4
201	2006	1857	0	357
204	2008	1857	0	359
207	2007	1856	0	356
210	2006	1857	0	358
213	2008	1856	0	355
216	2006	1853	0	357
219	2005	1853	0	358
222	2005	1853	0	0
225	2004	1854	0	2
228	2005	1855	0	3
231	2007	1856	0	9
234	2004	1859	0	12
237	2006	1857	0	1
240	2004	1847	0	15
243	2001	1845	0	16
246	2000	1844	0	18
249	2000	1844	0	17
252	2000	1842	0	23
255	1999	1840	0	29
258	2000	1840	0	32
261	2000	1843	0	25
264	2000	1842	0	27
267	1997	1843	0	31
270	1995	1845	0	28
273	1994	1847	0	28
276	1992	1845	0	33
279	1992	1847	0	33
282	1990	1848	0	34
285	1991	1848	0	32
288	1991	1847	0	30
291	1993	1848	0	33
294	1996	1848	0	35
297	1999	1848	0	42
300	2000	1848	0	49
303	2000	1849	0	57
306	2000	1849	0	58
309	2001	1848	0	59
312	2001	1848	0	66
315	2002	1849	0	69
318	2001	1848	0	64
321	2001	1848	0	66
324	2001	1847	0	69
327	2003	1847	0	69
330	2004	1844	0	76
333	2006	1845	0	73
336	2005	1846	0	66
339	2006	1847	0	74
342	2006	1847	0	72
345	2006	1847	0	73
348	2006	1847	0	74
351	2007	1847	0	81
354	2006	1847	0	78
357	2007	1850	0	85
360	2006	1853	0	76
363	2005	1854	0	74
366	2005	1853	0	70
369	2004	1854	0	68
372	2004	1853	0	71
375	2005	1852	0	69
378	2005	1852	0	70
381	2005	1851	0	73
384	2006	1850	0	76
387	2007	1850	0	79
390	2008	1849	0	89
393	2009	1849	0	82
396	2006	1848	0	80
399	2007	1847	0	81
402	2008	1846	0	78
405	2007	1845	0	74
408	2007	1847	0	76
411	2007	1848	0	69
414	2008	1849	0	64
417	2008	1849	0	63
420	2008	1848	0	58
423	2008	1847	0	56
426	2008	1847	0	45
429	2005	1849	0	35
432	2002	1850	0	30
435	2000	1851	0	24
438	1999	1849	0	16
441	1999	1849	0	16
444	1998	1849	0	16
447	1998	1848	0	15
450	1998	1847	0	17
453	1998	1846	0	18
456	1996	1846	0	11
459	1992	1848	0	8
462	1990	1849	0	5
465	1988	1852	0	355
468	1986	1852	0	342
471	1983	1852	0	332
474	1981	1852	0	336
477	1980	1852	0	335
480	1979	1851	0	332
483	1979	1851	0	328
486	1978	1851	0	324
489	1978	1851	0	324
492	1978	1852	0	323
495	1978	1852	0	322
498	1979	1852	0	323
501	1978	1852	0	324
504	1978	1852	0	324
507	1978	1852	0	322
510	1978	1852	0	326
513	1978	1851	0	323
516	1980	1851	0	333
519	1983	1855	0	330
522	1985	1856	0	335
525	1985	1857	0	326
528	1988	1858	0	329
531	1990	1860	0	314
534	1989	1859	0	315
537	1987	1856	0	321
540	1985	1855	0	320
543	1985	1852	0	319
546	1985	1851	0	317
549	1984	1850	0	319
552	1984	1850	0	317
555	1983	1849	0	317
558	1983	1849	0	317
561	1983	1849	0	318
564	1982	1848	0	320
567	1982	1848	0	318
570	1981	1848	0	318
573	1980	1849	0	316
576	1979	1849	0	313
579	1979	1849	0	310
582	1980	1848	0	311
585	1980	1848	0	311
588	1982	1848	0	306
591	1982	1848	0	304
594	1982	1848	0	303
597	1982	1848	0	306
600	1983	1848	0	304
603	1986	1850	0	299
606	1988	1852	0	292
609	1988	1852	0	294
612	1988	1851	0	290
615	1989	1850	0	298
618	1988	1851	0	306
621	1988	1851	0	297
624	1986	1849	0	308
627	1986	1848	0	305
630	1986	1847	0	305
633	1985	1846	0	301
636	1984	1844	0	300
639	1983	1843	0	299
642	1983	1843	0	298
645	1983	1842	0	301
648	1983	1842	0	300
651	1983	1842	0	300
654	1982	1842	0	302
657	1982	1841	0	299
660	1982	1841	0	297
663	1982	1841	0	298
666	1982	1840	0	301
669	1982	1840	0	299
672	1982	1840	0	297
675	1982	1840	0	298
678	1982	1840	0	301
681	1983	1841	0	302
684	1983	1840	0	302
687	1983	1840	0	300
690	1983	1840	0	298
693	1983	1840	0	297
696	1983	1840	0	296
699	1983	1840	0	297
702	1983	1840	0	297
705	1983	1840	0	294
708	1982	1840	0	297
711	1982	1840	0	298
714	1982	1840	0	298
717	1983	1840	0	298
720	1983	1840	0	297
723	1982	1840	0	298
726	1983	1840	0	299
729	1982	1840	0	299
732	1982	1840	0	301
735	1982	1840	0	300
738	1982	1840	0	299
741	1982	1840	0	299
744	1982	1840	0	300
747	1982	1840	0	302
750	1982	1841	0	301
753	1982	1841	0	300
756	1982	1840	0	301
759	1982	1840	0	303
762	1982	1840	0	303
765	1982	1840	0	303
768	1982	1840	0	301
771	1982	1840	0	298
774	1982	1840	0	298
777	1982	1840	0	298
780	1982	1841	0	299
783	1982	1841	0	300
786	1983	1841	0	299
789	1982	1841	0	295
792	1983	1842	0	294
795	1983	1843	0	287
798	1984	1844	0	291
801	1984	1846	0	294
804	1983	1847	0	303
807	1980	1845	0	305
810	1977	1844	0	308
813	1976	1842	0	310
816	1975	1840	0	312
819	1975	1839	0	314
822	1975	1840	0	313
825	1975	1840	0	311
828	1975	1840	0	309
831	1975	1840	0	311
834	1974	1837	0	311
837	1974	1836	0	307
840	1974	1835	0	306
843	1974	1835	0	306
846	1974	1836	0	305
849	1974	1836	0	304
852	1974	1836	0	306
855	1973	1836	0	308
858	1973	1836	0	304
861	1973	1836	0	302
864	1973	1835	0	300
867	1973	1835	0	302
870	1972	1835	0	301
873	1972	1833	0	300
876	1970	1833	0	300
879	1969	1833	0	297
882	1970	1834	0	299
885	1970	1834	0	298
888	1970	1834	0	299
891	1970	1834	0	298
894	1970	1834	0	300
897	1971	1834	0	299
900	1970	1833	0	300
903	1970	1833	0	300
906	1970	1833	0	299
909	1970	1832	0	299
912	1969	1832	0	297
915	1969	1831	0	294
918	1969	1831	0	297
921	1969	1831	0	297
924	1970	1830	0	294
927	1970	1830	0	295
930	1971	1830	0	298
933	1970	1830	0	296
936	1971	1829	0	295
939	1971	1829	0	293
942	1972	1829	0	291
945	1972	1829	0	287
948	1973	1829	0	285
951	1974	1829	0	285
954	1975	1830	0	282
957	1975	1830	0	281
960	1975	1830	0	281
963	1975	1830	0	278
966	1975	1831	0	276
969	1977	1831	0	272
972	1978	1832	0	269
975	1979	1832	0	266
978	1981	1835	0	265
981	1982	1836	0	269
984	1984	1838	0	268
987	1984	1839	0	269
990	1985	1839	0	268
993	1985	1839	0	266
996	1985	1841	0	261
999	1985	1841	0	259
1002	1986	1838	0	255
1005	1987	1838	0	257
1008	1989	1834	0	259
1011	1989	1833	0	264
1014	1989	1832	0	265
1017	1989	1830	0	266
1020	1989	1829	0	268
1023	1988	1829	0	268
1026	1988	1829	0	266
1029	1988	1828	0	265
1032	1988	1828	0	265
1035	1988	1828	0	266
1038	1987	1828	0	265
1041	1988	1827	0	267
1044	1987	1827	0	268
1047	1987	1826	0	268
1050	1987	1827	0	267
1053	1986	1827	0	266
1056	1986	1827	0	268
1059	1987	1827	0	272
1062	1987	1827	0	274
1065	1987	1827	0	277
1068	1987	1827	0	277
1071	1986	1825	0	280
1074	1985	1824	0	283
1077	1983	1824	0	287
1080	1982	1823	0	294
1083	1981	1823	0	296
1086	1980	1823	0	300
1089	1980	1823	0	299
1092	1980	1822	0	302
1095	1981	1822	0	302
1098	1981	1821	0	301
1101	1981	1821	0	301
1104	1981	1821	0	301
1107	1982	1820	0	299
1110	1982	1820	0	301
1113	1982	1820	0	301
1116	1982	1821	0	301
1119	1982	1821	0	303
1122	1982	1821	0	302
1125	1982	1821	0	303
1128	1983	1821	0	303
1131	1982	1821	0	304
1134	1982	1821	0	301
1137	1981	1821	0	300
1140	1981	1821	0	298
1143	1980	1821	0	297
1146	1980	1821	0	299
1149	1979	1821	0	298
1152	1979	1822	0	297
1155	1980	1822	0	302
1158	1981	1821	0	304
1161	1981	1821	0	304
1164	1981	1821	0	307
1167	1982	1822	0	306
1170	1982	1822	0	305
1173	1983	1823	0	308
1176	1983	1823	0	308
1179	1983	1824	0	311
1182	1983	1824	0	312
1185	1983	1824	0	312
1188	1983	1824	0	316
1191	1983	1824	0	317
1194	1983	1824	0	316
1197	1983	1825	0	319
1200	1983	1825	0	323
1203	1983	1826	0	326
1206	1983	1826	0	329
1209	1982	1826	0	330
1212	1982	1826	0	334
1215	1982	1828	0	336
1218	1981	1830	0	335
1221	1981	1829	0	334
1224	1982	1830	0	333
1227	1982	1830	0	332
1230	1982	1830	0	331
1233	1982	1831	0	329
1236	1982	1831	0	329
1239	1982	1831	0	328
1242	1983	1831	0	327
1245	1983	1832	0	327
1248	1984	1832	0	327
1251	1984	1832	0	328
1254	1984	1832	0	327
1257	1985	1832	0	328
1260	1986	1832	0	329
1263	1987	1833	0	330
1266	1989	1834	0	323
1269	1988	1833	0	317
1272	1989	1835	0	316
1275	1989	1835	0	312
1278	1988	1835	0	306
1281	1987	1835	0	308
1284	1987	1834	0	311
1287	1986	1833	0	318
1290	1986	1833	0	323
1293	1985	1833	0	327
1296	1985	1832	0	331
1299	1984	1832	0	329
1302	1983	1831	0	331
1305	1983	1830	0	333
1308	1983	1830	0	333
1311	1983	1830	0	334
1314	1982	1831	0	335
1317	1982	1831	0	336
1320	1982	1832	0	339
1323	1982	1835	0	347
1326	1981	1835	0	353
1329	1980	1836	0	356
1332	1979	1836	0	356
1335	1979	1837	0	357
1338	1978	1837	0	358
1341	1977	1838	0	358
1344	1977	1839	0	356
1347	1978	1840	0	356
1350	1978	1841	0	356
1353	1978	1842	0	359
1356	1978	1843	0	0
1359	1978	1843	0	1
1362	1978	1843	0	2
1365	1978	1843	0	4
1368	1978	1843	0	4
1371	1978	1843	0	3
1374	1977	1843	0	3
1377	1978	1843	0	2
1380	1978	1844	0	2
1383	1978	1844	0	1
1386	1978	1844	0	1
1389	1976	1844	0	5
1392	1973	1844	0	7
1395	1970	1844	0	11
1398	1969	1843	0	12
1401	1968	1843	0	12
1404	1968	1842	0	10
1407	1967	1841	0	8
1410	1966	1842	0	11
1413	1965	1841	0	13
1416	1965	1841	0	15
1419	1963	1842	0	17
1422	1963	1842	0	18
1425	1962	1843	0	19
1428	1963	1844	0	20
1431	1963	1844	0	20
1434	1963	1844	0	21
1437	1962	1845	0	20
1440	1962	1845	0	22
1443	1962	1845	0	21
1446	1961	1845	0	21
1449	1961	1845	0	22
1452	1961	1845	0	23
1455	1962	1846	0	23
1458	1963	1846	0	21
1461	1964	1846	0	23
1464	1965	1845	0	22
1467	1965	1845	0	18
1470	1965	1845	0	18
1473	1966	1845	0	17
1476	1969	1845	0	14
1479	1971	1846	0	15
1482	1972	1845	0	16
1485	1973	1845	0	16
1488	1973	1844	0	19
1491	1974	1844	0	15
1494	1973	1845	0	15
1497	1973	1845	0	14
1500	1972	1844	0	17
1503	1973	1844	0	17
1506	1972	1844	0	17
1509	1973	1845	0	12
1512	1973	1844	0	13
1515	1973	1844	0	14
1518	1973	1844	0	18
1521	1972	1844	0	19
1524	1972	1845	0	18
1527	1972	1845	0	17
1530	1972	1845	0	19
1533	1972	1845	0	23
1536	1972	1845	0	26
1539	1971	1845	0	25
1542	1971	1845	0	24
1545	1971	1845	0	19
1548	1972	1845	0	15
1551	1971	1845	0	12
1554	1971	1843	0	6
1557	1969	1842	0	3
1560	1968	1840	0	1
1563	1967	1840	0	1
1566	1968	1839	0	359
1569	1968	1838	0	355
1572	1968	1838	0	350
1575	1967	1838	0	350
1578	1967	1837	0	350
1581	1965	1836	0	351
1584	1963	1837	0	350
1587	1959	1836	0	346
1590	1957	1836	0	350
1593	1956	1836	0	348
1596	1955	1835	0	348
1599	1955	1833	0	349
1602	1954	1833	0	352
1605	1953	1833	0	352
1608	1951	1832	0	353
1611	1949	1833	0	352
1614	1945	1832	0	351
1617	1943	1832	0	354
1620	1941	1832	0	353
1623	1939	1832	0	354
1626	1937	1832	0	353
1629	1935	1832	0	350
1632	1932	1832	0	351
1635	1931	1833	0	352
1638	1931	1833	0	351
1641	1931	1833	0	353
1644	1930	1833	0	352
1647	1930	1831	0	350
1650	1930	1831	0	349
1653	1930	1832	0	349
1656	1929	1831	0	350
1659	1929	1831	0	354
1662	1928	1830	0	352
1665	1928	1830	0	350
1668	1928	1830	0	350
1671	1928	1830	0	347
1674	1928	1831	0	342
1677	1929	1830	0	344
1680	1929	1830	0	343
1683	1929	1830	0	343
1686	1930	1829	0	344
1689	1930	1828	0	345
1692	1929	1827	0	343
1695	1929	1827	0	343
1698	1928	1827	0	341
1701	1929	1827	0	342
1704	1928	1827	0	340
1707	1925	1826	0	343
1710	1921	1827	0	350
1713	1918	1826	0	353
1716	1916	1824	0	355
1719	1917	1824	0	353
1722	1918	1823	0	353
1725	1916	1821	0	349
1728	1915	1820	0	348
1731	1913	1820	0	343
1734	1907	1818	0	336
1737	1902	1815	0	337
1740	1900	1814	0	333
1743	1898	1813	0	338
1746	1895	1812	0	339
1749	1892	1812	0	338
1752	1892	1810	0	347
1755	1889	1809	0	346
1758	1887	1807	0	337
1761	1886	1805	0	333
1764	1885	1804	0	334
1767	1885	1805	0	333
1770	1886	1806	0	336
1773	1888	1808	0	339
1776	1892	1808	0	346
1779	1892	1807	0	348
1782	1892	1808	0	349
1785	1890	1810	0	349
1788	1890	1812	0	347
1791	1893	1812	0	346
1794	1893	1811	0	348
1797	1892	1813	0	348
1800	1892	1813	0	347
1803	1892	1813	0	347
1806	1894	1812	0	346
1809	1896	1811	0	344
1812	1896	1811	0	346
1815	1896	1811	0	345
1818	1895	1810	0	342
1821	1894	1811	0	343
1824	1894	1812	0	345
1827	1893	1812	0	345
1830	1895	1812	0	344
1833	1894	1811	0	341
1836	1894	1809	0	345
1839	1893	1810	0	343
1842	1893	1810	0	338
1845	1893	1810	0	336
1848	1894	1809	0	337
1851	1895	1809	0	340
1854	1895	1809	0	341
1857	1895	1808	0	342
1860	1895	1807	0	343
1863	1894	1808	0	342
1866	1892	1809	0	344
1869	1891	1812	0	343
1872	1889	1814	0	340
1875	1888	1813	0	344
1878	1890	1814	0	344
1881	1891	1815	0	344
1884	1893	1815	0	348
1887	1893	1816	0	349
1890	1893	1816	0	349
1893	1893	1816	0	349
1896	1893	1816	0	348
1899	1892	1817	0	347
1902	1892	1818	0	347
1905	1892	1818	0	346
1908	1893	1817	0	345
1911	1893	1816	0	346
1914	1890	1820	0	340
1917	1890	1819	0	334
1920	1890	1819	0	335
1923	1890	1819	0	333
1926	1890	1819	0	337
1929	1891	1819	0	338
1932	1889	1821	0	336
1935	1889	1822	0	339
1938	1890	1822	0	340
1941	1889	1823	0	337
1944	1889	1823	0	336
1947	1889	1824	0	342
1950	1888	1824	0	343
1953	1888	1824	0	342
1956	1888	1824	0	342
1959	1888	1824	0	342
1962	1888	1824	0	343
1965	1888	1824	0	341
1968	1888	1824	0	343
1971	1888	1824	0	341
1974	1888	1824	0	341
1977	1887	1824	0	340
1980	1886	1824	0	338
1983	1886	1824	0	336
1986	1891	1821	0	337
1989	1891	1821	0	334
1992	1890	1822	0	332
1995	1888	1823	0	328
1998	1887	1824	0	327
2001	1886	1823	0	327
2004	1886	1823	0	326
2007	1887	1823	0	325
2010	1887	1823	0	327
2013	1887	1822	0	327
2016	1887	1822	0	327
2019	1886	1822	0	325
2022	1886	1822	0	324
2025	1886	1822	0	325
2028	1885	1822	0	325
2031	1885	1823	0	327
2034	1885	1823	0	328
2037	1885	1823	0	328
2040	1885	1823	0	329
2043	1885	1823	0	326
2046	1884	1823	0	324
2049	1883	1823	0	323
2052	1883	1823	0	322
2055	1883	1822	0	320
2058	1884	1822	0	319
2061	1884	1821	0	316
2064	1884	1821	0	315
2067	1884	1821	0	313
2070	1884	1820	0	313
2073	1883	1819	0	311
2076	1883	1818	0	309
2079	1883	1818	0	309
2082	1883	1818	0	308
2085	1884	1817	0	311
2088	1884	1818	0	311
2091	1884	1817	0	315
2094	1885	1817	0	319
2097	1884	1817	0	321
2100	1884	1817	0	323
2103	1885	1817	0	324
2106	1885	1817	0	325
2109	1885	1817	0	325
2112	1885	1818	0	321
2115	1885	1817	0	320
2118	1885	1817	0	322
2121	1884	1817	0	326
2124	1883	1817	0	328
2127	1879	1817	0	328
2130	1880	1816	0	323
2133	1880	1815	0	325
2136	1880	1815	0	322
2139	1880	1815	0	324
2142	1881	1815	0	324
2145	1881	1814	0	324
2148	1880	1814	0	326
2151	1879	1814	0	327
2154	1879	1814	0	329
2157	1879	1815	0	332
2160	1878	1815	0	332
2163	1879	1816	0	329
2166	1880	1816	0	326
2169	1880	1816	0	323
2172	1880	1816	0	322
2175	1880	1815	0	319
2178	1881	1815	0	316
2181	1882	1815	0	315
2184	1882	1815	0	315
2187	1882	1815	0	318
2190	1882	1815	0	320
2193	1882	1815	0	321
2196	1882	1816	0	321
2199	1882	1816	0	321
2202	1882	1815	0	321
2205	1882	1816	0	321
2208	1882	1816	0	323
2211	1882	1816	0	322
2214	1882	1817	0	326
2217	1881	1818	0	325
2220	1880	1818	0	329
2223	1879	1818	0	330
2226	1878	1818	0	334
2229	1876	1818	0	335
2232	1875	1819	0	338
2235	1873	1820	0	337
2238	1873	1822	0	335
2241	1872	1822	0	336
2244	1872	1823	0	335
2247	1872	1822	0	335
2250	1871	1822	0	340
2253	1870	1822	0	338
2256	1869	1823	0	341
2259	1867	1823	0	340
2262	1867	1824	0	342
2265	1866	1824	0	344
2268	1865	1824	0	347
2271	1864	1824	0	347
2274	1864	1825	0	348
2277	1864	1825	0	348
2280	1862	1826	0	348
2283	1861	1826	0	348
2286	1860	1826	0	349
2289	1859	1826	0	351
2292	1857	1825	0	352
2295	1857	1826	0	352
2298	1856	1826	0	352
2301	1858	1825	0	350
2304	1859	1825	0	349
2307	1858	1823	0	349
2310	1858	1822	0	348
2313	1858	1822	0	346
2316	1858	1820	0	344
2319	1859	1818	0	344
2322	1859	1818	0	339
2325	1858	1818	0	337
2328	1858	1817	0	334
2331	1859	1816	0	330
2334	1859	1815	0	332
2337	1859	1814	0	332
2340	1859	1813	0	331
2343	1859	1813	0	331
2346	1859	1811	0	329
2349	1859	1811	0	328
2352	1858	1811	0	327
2355	1858	1810	0	328
2358	1858	1810	0	327
2361	1858	1809	0	327
2364	1858	1808	0	329
2367	1858	1809	0	329
2370	1857	1809	0	332
2373	1856	1809	0	333
2376	1854	1809	0	336
2379	1853	1809	0	338
2382	1852	1809	0	341
2385	1852	1809	0	341
2388	1852	1809	0	340
2391	1852	1809	0	338
2394	1853	1809	0	339
2397	1853	1809	0	338
2400	1854	1809	0	336
2403	1854	1809	0	335
2406	1854	1809	0	337
2409	1855	1808	0	337
2412	1855	1808	0	337
2415	1855	1808	0	336
2418	1855	1808	0	333
2421	1855	1808	0	333
2424	1855	1808	0	333
2427	1855	1808	0	334
2430	1855	1808	0	336
2433	1855	1808	0	336
2436	1855	1808	0	337
2439	1855	1809	0	336
2442	1855	1809	0	335
2445	1855	1809	0	336
2448	1855	1809	0	336
2451	1853	1809	0	337
2454	1852	1809	0	336
2457	1852	1809	0	336
2460	1852	1809	0	337
2463	1852	1810	0	338
2466	1852	1810	0	339
2469	1852	1810	0	341
2472	1852	1810	0	341
2475	1852	1811	0	343
2478	1851	1811	0	341
2481	1850	1811	0	342
2484	1850	1811	0	339
2487	1850	1811	0	338
2490	1850	1811	0	338
2493	1850	1811	0	339
2496	1850	1811	0	339
2499	1850	1812	0	341
2502	1850	1812	0	340
2505	1851	1812	0	341
2508	1851	1812	0	342
2511	1850	1813	0	340
2514	1851	1813	0	342
2517	1852	1815	0	349
2520	1852	1817	0	351
2523	1852	1818	0	350
2526	1853	1823	0	356
2529	1850	1822	0	0
2532	1848	1824	0	4
2535	1846	1826	0	7
2538	1846	1826	0	6
2541	1845	1827	0	6
2544	1844	1827	0	7
2547	1844	1828	0	9
2550	1843	1828	0	8
2553	1843	1828	0	8
2556	1843	1829	0	5
2559	1842	1829	0	5
2562	1842	1830	0	4
2565	1842	1830	0	2
2568	1842	1830	0	2
2571	1842	1830	0	2
2574	1842	1830	0	2
2577	1842	1831	0	3
2580	1843	1831	0	5
2583	1844	1831	0	5
2586	1844	1831	0	5
2589	1844	1831	0	5
2592	1845	1830	0	6
2595	1845	1831	0	6
2598	1844	1831	0	7
2601	1844	1832	0	6
2604	1843	1832	0	7
2607	1842	1833	0	6
2610	1841	1833	0	6
2613	1841	1833	0	6
2616	1841	1833	0	6
2619	1841	1833	0	6
2622	1843	1833	0	3
2625	1843	1832	0	3
2628	1842	1832	0	3
2631	1842	1833	0	5
2634	1841	1831	0	2
2637	1840	1831	0	1
2640	1840	1831	0	1
2643	1840	1830	0	359
2646	1840	1830	0	358
2649	1840	1829	0	359
2652	1840	1829	0	359
2655	1840	1829	0	359
2658	1840	1828	0	0
2661	1840	1828	0	0
2664	1840	1828	0	358
2667	1840	1828	0	358
2670	1841	1828	0	359
2673	1841	1828	0	0
2676	1841	1828	0	358
2679	1842	1828	0	358
2682	1843	1828	0	358
2685	1844	1827	0	0
2688	1844	1827	0	359
2691	1844	1827	0	358
2694	1844	1827	0	358
2697	1844	1827	0	358
2700	1845	1827	0	357
2703	1845	1827	0	357
2706	1846	1827	0	358
2709	1847	1827	0	358
2712	1847	1827	0	359
2715	1849	1827	0	357
2718	1849	1827	0	356
2721	1849	1827	0	355
2724	1850	1827	0	355
2727	1850	1827	0	355
2730	1851	1827	0	358
2733	1851	1827	0	359
2736	1851	1827	0	358
2739	1851	1827	0	357
2742	1852	1827	0	355
2745	1852	1827	0	354
2748	1852	1827	0	353
2751	1852	1827	0	352
2754	1852	1827	0	352
2757	1853	1827	0	355
2760	1853	1827	0	357
2763	1854	1827	0	357
2766	1853	1828	0	358
2769	1853	1828	0	359
2772	1852	1829	0	0
2775	1852	1829	0	2
2778	1852	1829	0	3
2781	1852	1829	0	3
2784	1851	1829	0	2
2787	1850	1829	0	2
2790	1852	1829	0	3
2793	1851	1827	0	4
2796	1852	1828	0	8
2799	1854	1829	0	14
2802	1855	1829	0	16
2805	1855	1829	0	19
2808	1856	1830	0	20
2811	1855	1830	0	23
2814	1856	1831	0	30
2817	1855	1832	0	36
2820	1854	1833	0	38
2823	1853	1834	0	41
2826	1852	1835	0	42
2829	1852	1836	0	41
2832	1853	1836	0	41
2835	1852	1836	0	42
2838	1852	1837	0	38
2841	1852	1837	0	42
2844	1852	1837	0	41
2847	1852	1838	0	42
2850	1852	1838	0	43
2853	1851	1838	0	44
2856	1851	1839	0	45
2859	1850	1839	0	44
2862	1850	1839	0	45
2865	1850	1839	0	43
2868	1850	1839	0	42
2871	1850	1839	0	44
2874	1850	1839	0	45
2877	1849	1840	0	44
2880	1848	1840	0	44
2883	1848	1840	0	46
2886	1846	1840	0	46
2889	1845	1841	0	45
2892	1843	1842	0	46
2895	1840	1844	0	46
2898	1839	1844	0	45
2901	1839	1845	0	44
2904	1838	1846	0	45
2907	1837	1846	0	43
2910	1836	1847	0	42
2913	1836	1847	0	42
2916	1835	1848	0	40
2919	1835	1847	0	38
2922	1835	1847	0	37
2925	1834	1848	0	39
2928	1833	1848	0	39
2931	1833	1849	0	44
2934	1831	1850	0	46
2937	1830	1850	0	44
2940	1830	1850	0	45
2943	1829	1851	0	48
2946	1828	1850	0	49
2949	1828	1851	0	53
2952	1830	1850	0	53
2955	1831	1851	0	51
2958	1831	1850	0	48
2961	1832	1849	0	43
2964	1833	1848	0	36
2967	1833	1848	0	35
2970	1832	1847	0	32
2973	1832	1846	0	29
2976	1831	1846	0	27
2979	1829	1846	0	28
2982	1827	1846	0	24
2985	1826	1846	0	20
2988	1825	1846	0	18
2991	1825	1846	0	16
2994	1825	1846	0	15
2997	1824	1846	0	15
3000	1823	1845	0	15
3003	1822	1845	0	17
3006	1822	1844	0	16
3009	1822	1844	0	16
3012	1820	1843	0	15
3015	1819	1843	0	13
3018	1818	1844	0	17
3021	1818	1844	0	17
3024	1817	1845	0	18
3027	1817	1845	0	19
3030	1817	1845	0	18
3033	1816	1844	0	18
3036	1814	1845	0	19
3039	1814	1845	0	19
3042	1813	1845	0	21
3045	1813	1845	0	21
3048	1812	1846	0	22
3051	1812	1846	0	23
3054	1812	1846	0	24
3057	1810	1846	0	23
3060	1809	1847	0	26
3063	1807	1847	0	26
3066	1806	1848	0	26
3069	1805	1849	0	26
3072	1804	1849	0	20
3075	1803	1850	0	17
3078	1802	1850	0	18
3081	1803	1850	0	17
3084	1803	1850	0	18
3087	1805	1850	0	21
3090	1807	1849	0	22
3093	1807	1847	0	16
3096	1806	1847	0	14
3099	1804	1847	0	13
3102	1801	1847	0	11
3105	1799	1844	0	4
3108	1798	1844	0	5
3111	1797	1844	0	3
3114	1797	1845	0	3
3117	1798	1846	0	2
3120	1798	1846	0	0
3123	1798	1846	0	359
3126	1798	1847	0	358
3129	1798	1848	0	358
3132	1798	1849	0	359
3135	1796	1850	0	0
3138	1796	1850	0	359
3141	1796	1851	0	0
3144	1796	1850	0	358
3147	1796	1850	0	357
3150	1797	1850	0	356
3153	1797	1850	0	357
3156	1797	1850	0	357
3159	1797	1850	0	358
3162	1798	1851	0	0
3165	1797	1852	0	2
3168	1795	1852	0	3
3171	1794	1853	0	3
3174	1794	1854	0	3
3177	1793	1854	0	3
3180	1793	1855	0	4
3183	1793	1855	0	3
3186	1793	1855	0	2
3189	1792	1855	0	3
3192	1793	1856	0	2
3195	1793	1856	0	2
3198	1794	1856	0	2
3201	1794	1856	0	0
3204	1795	1856	0	0
3207	1796	1856	0	359
3210	1796	1856	0	359
3213	1797	1856	0	359
3216	1797	1856	0	357
3219	1798	1856	0	356
3222	1799	1856	0	356
3225	1799	1856	0	357
3228	1799	1856	0	357
3231	1800	1855	0	356
3234	1800	1855	0	358
3237	1801	1856	0	0
3240	1801	1856	0	1
3243	1801	1856	0	1
3246	1801	1856	0	0
3249	1801	1856	0	359
3252	1802	1856	0	359
3255	1802	1856	0	358
3258	1803	1856	0	0
3261	1803	1856	0	0
3264	1803	1855	0	0
3267	1803	1855	0	0
3270	1803	1855	0	359
3273	1803	1856	0	359
3276	1803	1856	0	0
3279	1803	1856	0	1
3282	1803	1856	0	2
3285	1803	1856	0	4
3288	1803	1856	0	4
3291	1803	1857	0	4
3294	1803	1856	0	3
3297	1803	1856	0	2
3300	1804	1856	0	2
3303	1804	1856	0	1
3306	1804	1856	0	2
3309	1804	1856	0	1
3312	1804	1856	0	1
3315	1804	1856	0	1
3318	1804	1856	0	1
3321	1805	1856	0	0
3324	1805	1856	0	1
3327	1805	1856	0	2
3330	1805	1856	0	1
3333	1805	1856	0	3
3336	1805	1856	0	1
3339	1805	1856	0	1
3342	1805	1856	0	0
3345	1805	1856	0	0
3348	1805	1856	0	0
3351	1805	1856	0	0
3354	1805	1856	0	0
3357	1805	1856	0	1
3360	1805	1856	0	1
3363	1805	1856	0	0
3366	1805	1856	0	1
3369	1805	1856	0	1
3372	1806	1856	0	0
3375	1806	1856	0	359
3378	1806	1856	0	359
3381	1805	1856	0	359
3384	1806	1855	0	358
3387	1806	1855	0	358
3390	1805	1855	0	358
3393	1806	1855	0	358
3396	1806	1855	0	358
3399	1806	1856	0	356
3402	1805	1856	0	355
3405	1805	1857	0	355
3408	1804	1857	0	355
3411	1803	1856	0	356
3414	1802	1856	0	354
3417	1802	1856	0	354
3420	1802	1856	0	354
3423	1800	1855	0	356
3426	1800	1855	0	357
3429	1800	1855	0	356
3432	1800	1855	0	355
3435	1800	1854	0	358
3438	1799	1853	0	358
3441	1797	1853	0	358
3444	1795	1852	0	0
3447	1792	1851	0	4
3450	1788	1848	0	5
3453	1785	1847	0	6
3456	1785	1845	0	7
3459	1784	1845	0	7
3462	1784	1845	0	7
3465	1783	1846	0	11
3468	1783	1845	0	12
3471	1782	1844	0	12
3474	1782	1842	0	7
3477	1781	1840	0	5
3480	1780	1837	0	357
3483	1779	1837	0	350
3486	1776	1835	0	346
3489	1772	1834	0	338
3492	1768	1833	0	338
3495	1767	1832	0	333
3498	1767	1833	0	332
3501	1766	1833	0	332
3504	1765	1833	0	332
3507	1764	1833	0	332
3510	1763	1834	0	332
3513	1763	1835	0	332
3516	1763	1835	0	332
3519	1762	1835	0	332
3522	1762	1835	0	334
3525	1760	1835	0	336
3528	1760	1835	0	337
3531	1760	1835	0	340
3534	1760	1835	0	341
3537	1760	1836	0	343
3540	1758	1836	0	343
3543	1755	1838	0	345
3546	1754	1839	0	344
3549	1753	1840	0	343
3552	1752	1840	0	342
3555	1753	1840	0	344
3558	1754	1840	0	345
3561	1754	1840	0	349
3564	1753	1838	0	349
3567	1751	1836	0	345
3570	1749	1834	0	348
3573	1746	1832	0	346
3576	1742	1833	0	337
3579	1742	1830	0	334
3582	1741	1829	0	335
3585	1740	1830	0	336
3588	1739	1829	0	334
3591	1742	1829	0	336
3594	1743	1830	0	332
3597	1742	1831	0	331
3600	1742	1831	0	332
3603	1742	1831	0	334
3606	1742	1831	0	332
3609	1743	1831	0	332
3612	1743	1831	0	329
3615	1743	1831	0	327
3618	1743	1831	0	326
3621	1745	1831	0	324
3624	1746	1830	0	326
3627	1746	1830	0	324
3630	1748	1831	0	322
3633	1752	1831	0	322
3636	1753	1829	0	313
3639	1755	1829	0	312
3642	1755	1831	0	314
3645	1756	1832	0	310
3648	1757	1832	0	311
3651	1755	1832	0	314
3654	1756	1834	0	319
3657	1755	1836	0	316
3660	1755	1837	0	322
3663	1754	1837	0	327
3666	1754	1837	0	330
3669	1754	1837	0	334
3672	1751	1838	0	335
3675	1749	1839	0	334
3678	1746	1840	0	331
3681	1741	1841	0	336
3684	1739	1842	0	340
3687	1735	1848	0	339
3690	1733	1847	0	341
3693	1730	1847	0	345
3696	1729	1847	0	347
3699	1728	1847	0	349
3702	1728	1847	0	347
3705	1728	1847	0	347
3708	1728	1847	0	348
3711	1727	1846	0	347
3714	1725	1845	0	345
3717	1725	1844	0	343
3720	1725	1845	0	343
3723	1726	1846	0	346
3726	1727	1846	0	350
3729	1726	1846	0	349
3732	1724	1845	0	344
3735	1724	1845	0	345
3738	1725	1845	0	348
3741	1727	1847	0	348
3744	1727	1847	0	351
3747	1727	1847	0	352
3750	1728	1847	0	355
3753	1728	1847	0	353
3756	1728	1847	0	352
3759	1729	1847	0	352
3762	1729	1847	0	354
3765	1729	1847	0	358
3768	1729	1848	0	2
3771	1726	1849	0	6
3774	1725	1848	0	8
3777	1724	1848	0	9
3780	1722	1848	0	11
3783	1717	1848	0	15
3786	1714	1848	0	14
3789	1710	1850	0	15
3792	1708	1852	0	13
3795	1706	1854	0	10
3798	1706	1854	0	9
3801	1704	1854	0	6
3804	1702	1854	0	7
3807	1700	1856	0	4
3810	1699	1858	0	13
3813	1694	1858	0	14
3816	1691	1858	0	12
3819	1689	1860	0	7
3822	1688	1860	0	5
3825	1685	1860	0	3
3828	1683	1861	0	2
3831	1680	1862	0	3
3834	1678	1865	0	1
3837	1676	1866	0	357
3840	1675	1866	0	354
3843	1675	1866	0	354
3846	1675	1866	0	353
3849	1675	1866	0	357
3852	1677	1870	0	3
3855	1675	1875	0	9
3858	1674	1877	0	13
3861	1672	1879	0	17
3864	1672	1879	0	18
3867	1672	1880	0	20
3870	1669	1882	0	22
3873	1667	1884	0	25
3876	1667	1885	0	29
3879	1665	1887	0	32
3882	1662	1888	0	23
3885	1660	1889	0	18
3888	1656	1894	0	8
3891	1653	1896	0	4
3894	1652	1896	0	1
3897	1652	1896	0	1
3900	1650	1896	0	357
3903	1650	1896	0	354
3906	1649	1896	0	357
3909	1648	1896	0	357
3912	1646	1895	0	355
3915	1645	1895	0	355
3918	1644	1895	0	354
3921	1644	1894	0	355
3924	1642	1895	0	358
3927	1639	1896	0	355
3930	1636	1897	0	354
3933	1632	1899	0	359
3936	1631	1899	0	1
3939	1631	1899	0	2
3942	1628	1900	0	3
3945	1624	1901	0	5
3948	1621	1901	0	4
3951	1621	1900	0	7
3954	1621	1900	0	7
3957	1620	1901	0	8
3960	1619	1902	0	4
3963	1618	1901	0	5
3966	1618	1901	0	5
3969	1617	1901	0	5
3972	1617	1901	0	5
3975	1616	1900	0	4
3978	1615	1900	0	4
3981	1617	1901	0	3
3984	1618	1901	0	3
3987	1616	1900	0	2
3990	1611	1900	0	1
3993	1611	1901	0	8
3996	1610	1903	0	14
3999	1608	1905	0	19
4002	1607	1905	0	19
4005	1607	1905	0	18
4008	1605	1906	0	20
4011	1604	1906	0	17
4014	1601	1906	0	15
4017	1597	1905	0	13
4020	1595	1905	0	17
4023	1595	1904	0	19
4026	1593	1904	0	22
4029	1591	1905	0	25
4032	1590	1904	0	23
4035	1590	1904	0	21
4038	1590	1903	0	22
4041	1589	1905	0	21
4044	1588	1908	0	21
4047	1586	1911	0	23
4050	1586	1910	0	21
4053	1586	1908	0	14
4056	1585	1907	0	12
4059	1586	1908	0	14
4062	1586	1910	0	19
4065	1585	1911	0	20
4068	1584	1911	0	22
4071	1584	1911	0	20
4074	1584	1911	0	18
4077	1585	1911	0	17
4080	1583	1910	0	22
4083	1583	1910	0	20
4086	1582	1911	0	20
4089	1581	1911	0	20
4092	1580	1911	0	21
4095	1578	1910	0	18
4098	1577	1910	0	14
4101	1576	1911	0	13
4104	1575	1913	0	17
4107	1574	1915	0	23
4110	1573	1914	0	29
4113	1573	1915	0	31
4116	1568	1914	0	30
4119	1567	1914	0	29
4122	1569	1914	0	30
4125	1565	1915	0	35
4128	1563	1916	0	35
4131	1563	1917	0	37
4134	1564	1917	0	37
4137	1565	1918	0	30
4140	1565	1917	0	24
4143	1565	1918	0	21
4146	1566	1918	0	17
4149	1566	1917	0	14
4152	1564	1915	0	8
4155	1562	1914	0	3
4158	1562	1913	0	359
4161	1563	1913	0	356
4164	1563	1912	0	353
4167	1563	1911	0	351
4170	1562	1908	0	353
4176	1561	1902	0	351
4179	1562	1903	0	354
4182	1563	1903	0	356
4185	1564	1904	0	354
4188	1564	1904	0	352
4191	1566	1903	0	355
4194	1565	1904	0	354
4197	1565	1903	0	358
4200	1565	1903	0	0
4203	1565	1903	0	0
4206	1565	1903	0	359
4209	1565	1903	0	0
4212	1565	1903	0	0
4215	1565	1903	0	2
4218	1565	1903	0	3
4221	1564	1902	0	4
4224	1564	1901	0	3
4227	1563	1900	0	1
4230	1563	1899	0	0
4233	1561	1899	0	354
4236	1559	1899	0	355
4239	1558	1898	0	353
4242	1557	1897	0	351
4245	1555	1897	0	349
4248	1554	1897	0	343
4251	1553	1897	0	339
4254	1553	1897	0	340
4257	1553	1897	0	341
4260	1553	1897	0	345
4263	1554	1897	0	343
4266	1553	1897	0	344
4269	1553	1897	0	344
4272	1553	1897	0	346
4275	1552	1897	0	348
4278	1553	1897	0	347
4281	1553	1897	0	347
4284	1554	1897	0	350
4287	1554	1897	0	351
4290	1555	1899	0	353
4293	1556	1900	0	353
4296	1557	1900	0	356
4299	1557	1900	0	357
4302	1557	1900	0	357
4305	1558	1900	0	358
4308	1558	1900	0	359
4311	1559	1899	0	357
4314	1559	1899	0	359
4317	1559	1897	0	2
4320	1559	1896	0	1
4323	1559	1897	0	5
4326	1559	1897	0	6
4329	1560	1897	0	9
4332	1560	1896	0	15
4335	1559	1897	0	18
4338	1556	1899	0	20
4341	1555	1900	0	20
4344	1556	1900	0	20
4347	1555	1900	0	19
4350	1555	1900	0	19
4353	1555	1901	0	19
4356	1554	1900	0	20
4359	1551	1901	0	20
4362	1550	1902	0	22
4365	1549	1903	0	27
4368	1546	1905	0	32
4371	1545	1906	0	26
4374	1543	1906	0	27
4377	1541	1907	0	28
4380	1539	1908	0	34
4383	1535	1910	0	37
4386	1532	1911	0	37
4389	1529	1913	0	34
4392	1528	1914	0	33
4395	1525	1914	0	32
4398	1524	1915	0	33
4401	1521	1919	0	34
4404	1520	1919	0	28
4407	1518	1919	0	28
4410	1520	1919	0	30
4413	1524	1919	0	33
4416	1523	1919	0	32
4419	1521	1918	0	30
4422	1520	1919	0	29
4425	1519	1919	0	28
4428	1519	1920	0	26
4431	1518	1921	0	28
4434	1516	1921	0	27
4437	1513	1922	0	26
4440	1510	1923	0	29
4443	1510	1923	0	26
4446	1510	1922	0	26
4449	1510	1921	0	32
4452	1508	1919	0	32
4455	1507	1918	0	31
4458	1507	1917	0	33
4461	1507	1917	0	34
4464	1504	1916	0	39
4467	1503	1918	0	43
4470	1504	1917	0	43
4473	1504	1919	0	43
4476	1503	1920	0	42
4479	1504	1921	0	42
4482	1504	1922	0	45
4485	1503	1921	0	46
4488	1500	1921	0	50
4491	1497	1925	0	53
4494	1497	1928	0	51
4497	1496	1930	0	51
4500	1495	1932	0	51
4503	1494	1932	0	51
4506	1492	1933	0	51
4509	1491	1933	0	56
4512	1489	1934	0	56
4515	1488	1935	0	57
4518	1487	1935	0	55
4521	1486	1937	0	57
4524	1486	1939	0	58
4527	1485	1938	0	64
4530	1484	1941	0	65
4533	1483	1945	0	66
4536	1487	1947	0	65
4539	1484	1947	0	68
4542	1484	1948	0	68
4545	1482	1948	0	67
4548	1482	1948	0	68
4551	1482	1949	0	67
4554	1481	1948	0	68
4557	1481	1948	0	68
4560	1482	1949	0	67
4563	1482	1951	0	64
4566	1481	1952	0	69
4569	1480	1951	0	72
4572	1481	1952	0	68
4575	1481	1953	0	63
4578	1480	1951	0	70
4581	1483	1951	0	68
4584	1483	1951	0	72
4587	1484	1952	0	74
4590	1483	1951	0	70
4593	1482	1950	0	67
4596	1481	1952	0	65
4599	1481	1952	0	66
4602	1480	1952	0	63
4605	1481	1951	0	65
4608	1482	1952	0	64
4611	1481	1952	0	64
4614	1483	1954	0	65
4617	1484	1955	0	70
4620	1486	1957	0	69
4623	1486	1957	0	69
4626	1485	1957	0	69
4629	1484	1958	0	66
4632	1484	1958	0	66
4635	1484	1959	0	64
4638	1483	1959	0	63
4641	1484	1959	0	62
4644	1484	1960	0	63
4647	1485	1960	0	64
4650	1484	1959	0	68
4653	1485	1959	0	68
4656	1485	1959	0	64
4659	1486	1959	0	59
4662	1488	1959	0	60
4665	1492	1959	0	57
4668	1494	1959	0	59
4671	1496	1959	0	59
4674	1498	1958	0	53
4677	1499	1958	0	49
4680	1497	1956	0	45
4683	1496	1955	0	31
4686	1494	1954	0	28
4689	1494	1955	0	29
4692	1493	1957	0	28
4695	1493	1958	0	24
4698	1494	1959	0	23
4701	1492	1961	0	24
4704	1494	1962	0	24
4707	1494	1964	0	26
4710	1494	1965	0	35
4713	1494	1967	0	43
4716	1494	1968	0	46
4719	1493	1969	0	48
4722	1494	1974	0	49
4725	1494	1976	0	49
4728	1492	1978	0	55
4731	1491	1981	0	50
4734	1491	1983	0	49
4737	1491	1984	0	50
4740	1491	1985	0	51
4743	1490	1985	0	51
4746	1490	1985	0	52
4749	1489	1985	0	47
4752	1488	1985	0	44
4755	1487	1984	0	44
4758	1486	1985	0	41
4761	1485	1986	0	38
4764	1484	1987	0	38
4767	1483	1989	0	38
4770	1482	1989	0	37
4773	1482	1989	0	36
4776	1480	1990	0	37
4779	1480	1989	0	39
4782	1480	1990	0	40
4785	1480	1989	0	40
4788	1480	1989	0	40
4791	1480	1989	0	39
4794	1480	1989	0	39
4797	1480	1989	0	36
4800	1480	1988	0	39
4803	1478	1988	0	42
4806	1478	1987	0	41
4809	1478	1986	0	44
4812	1477	1987	0	47
4815	1476	1987	0	50
4818	1473	1989	0	61
4821	1474	1991	0	63
4824	1475	1995	0	60
4827	1477	1999	0	60
4830	1477	2002	0	60
4833	1473	2004	0	62
4836	1471	2004	0	63
4839	1470	2005	0	68
4842	1471	2005	0	65
4845	1472	2006	0	63
4848	1472	2009	0	62
4851	1473	2010	0	63
4854	1471	2010	0	63
4857	1469	2010	0	65
4860	1469	2010	0	71
4863	1468	2010	0	70
4866	1467	2010	0	71
4869	1466	2011	0	70
4872	1465	2011	0	72
4875	1465	2013	0	73
4878	1465	2014	0	77
4881	1465	2013	0	75
4884	1465	2014	0	75
4887	1465	2013	0	73
4890	1466	2012	0	72
4893	1466	2012	0	69
4896	1467	2012	0	68
4899	1468	2012	0	70
4902	1468	2012	0	71
4905	1468	2017	0	72
4908	1468	2020	0	71
4911	1467	2021	0	78
4914	1467	2026	0	76
4917	1469	2030	0	74
4920	1469	2033	0	71
4923	1469	2034	0	73
4926	1468	2034	0	76
4929	1466	2035	0	79
4932	1465	2037	0	78
4935	1464	2038	0	76
4938	1464	2039	0	78
4941	1465	2039	0	78
4944	1465	2039	0	76
4947	1465	2040	0	74
4950	1466	2039	0	74
4953	1467	2038	0	78
4956	1467	2040	0	79
4959	1468	2045	0	70
4962	1467	2046	0	70
4965	1467	2048	0	69
4968	1466	2048	0	68
4971	1464	2049	0	64
4974	1463	2050	0	63
4977	1462	2051	0	61
4980	1461	2054	0	57
4983	1460	2057	0	51
4986	1458	2056	0	61
4989	1456	2059	0	47
4992	1455	2061	0	48
4995	1453	2062	0	51
4998	1453	2062	0	51
5001	1452	2063	0	45
5004	1453	2063	0	41
5007	1453	2064	0	40
5010	1454	2065	0	38
5013	1455	2062	0	40
5016	1457	2063	0	45
5019	1456	2064	0	50
5022	1457	2066	0	53
5025	1455	2067	0	60
5028	1455	2070	0	62
5031	1453	2073	0	65
5034	1452	2072	0	68
5037	1452	2071	0	68
5040	1453	2072	0	66
5043	1455	2074	0	64
5046	1459	2075	0	62
5049	1460	2074	0	64
5052	1464	2076	0	56
5055	1465	2077	0	59
5058	1465	2077	0	60
5061	1466	2076	0	61
5064	1466	2077	0	63
5067	1467	2077	0	62
5070	1468	2078	0	67
5073	1469	2080	0	63
5076	1468	2081	0	65
5079	1468	2081	0	68
5082	1469	2082	0	74
5085	1470	2082	0	76
5088	1472	2083	0	73
5091	1471	2084	0	75
5094	1470	2085	0	80
5097	1471	2087	0	82
5100	1471	2089	0	83
5103	1473	2091	0	84
5106	1475	2092	0	79
5109	1477	2093	0	83
5112	1478	2094	0	78
5115	1478	2093	0	82
5118	1478	2093	0	86
5121	1477	2093	0	90
5124	1477	2093	0	90
5127	1478	2094	0	89
5130	1478	2094	0	83
5133	1478	2094	0	79
5136	1478	2094	0	74
5139	1476	2096	0	68
5142	1475	2095	0	65
5145	1472	2096	0	66
5148	1469	2096	0	61
5151	1468	2097	0	59
5154	1468	2098	0	57
5157	1467	2098	0	56
5160	1467	2099	0	45
5163	1465	2099	0	40
5166	1466	2100	0	34
5169	1462	2100	0	28
5172	1461	2101	0	28
5175	1462	2101	0	23
5178	1461	2099	0	27
5181	1458	2098	0	24
5184	1459	2097	0	29
5187	1458	2097	0	29
5190	1458	2097	0	28
5193	1458	2097	0	29
5196	1458	2097	0	29
5199	1460	2097	0	32
5202	1460	2097	0	31
5205	1458	2098	0	27
5208	1458	2097	0	28
5211	1458	2097	0	26
5214	1457	2098	0	26
5217	1456	2098	0	25
5220	1456	2098	0	25
5223	1456	2098	0	27
5226	1456	2098	0	27
5229	1456	2097	0	25
5232	1456	2097	0	26
5235	1457	2097	0	28
5238	1457	2097	0	29
5241	1458	2098	0	25
5244	1458	2098	0	27
5247	1457	2098	0	27
5250	1457	2098	0	27
5253	1456	2098	0	28
5256	1458	2097	0	29
5259	1458	2097	0	29
5262	1458	2097	0	25
5265	1458	2098	0	25
5268	1458	2098	0	27
5271	1459	2097	0	26
5274	1459	2098	0	27
5277	1459	2097	0	26
5280	1459	2098	0	26
5283	1459	2098	0	26
5286	1458	2098	0	26
5289	1458	2098	0	26
5292	1458	2098	0	28
5295	1458	2098	0	30
5298	1459	2097	0	31
5301	1457	2098	0	27
5304	1457	2097	0	28
5307	1458	2097	0	27
5310	1458	2098	0	25
5313	1458	2099	0	27
5316	1458	2101	0	22
5319	1458	2100	0	20
5322	1459	2100	0	22
5325	1459	2099	0	22
5328	1458	2099	0	24
5331	1458	2099	0	26
5334	1458	2099	0	26
5337	1458	2100	0	24
5340	1458	2100	0	23
5343	1458	2100	0	22
5346	1458	2100	0	21
5349	1458	2100	0	22
5352	1458	2100	0	21
5355	1458	2100	0	18
5358	1458	2100	0	20
5361	1458	2100	0	23
5364	1457	2100	0	23
5367	1458	2099	0	22
5370	1458	2098	0	21
5373	1458	2097	0	15
5376	1457	2097	0	19
5379	1457	2097	0	23
5382	1457	2097	0	24
5385	1457	2097	0	24
5388	1457	2097	0	23
5391	1457	2096	0	21
5394	1456	2097	0	22
5397	1456	2096	0	20
5400	1455	2096	0	19
5403	1455	2096	0	18
5406	1455	2096	0	17
5409	1455	2096	0	18
5412	1456	2096	0	18
5415	1456	2096	0	18
5418	1457	2096	0	18
5421	1457	2096	0	20
5424	1457	2096	0	21
5427	1457	2096	0	22
5430	1457	2096	0	21
5433	1456	2097	0	24
5436	1456	2097	0	23
5439	1456	2097	0	23
5442	1456	2097	0	25
5445	1456	2097	0	25
5448	1455	2097	0	23
5451	1456	2097	0	26
5454	1456	2097	0	24
5457	1457	2097	0	25
5460	1456	2097	0	25
5463	1457	2097	0	27
5466	1457	2097	0	26
5469	1457	2097	0	26
5472	1457	2097	0	25
5475	1457	2097	0	23
5478	1457	2097	0	25
5481	1458	2097	0	25
5484	1459	2097	0	24
5487	1458	2098	0	23
5490	1460	2098	0	23
5493	1460	2099	0	22
5496	1460	2099	0	21
5499	1459	2099	0	21
5502	1459	2098	0	22
5505	1458	2097	0	19
5508	1457	2097	0	18
5511	1456	2096	0	18
5514	1457	2096	0	19
5517	1457	2096	0	19
5520	1456	2096	0	20
5523	1456	2096	0	20
5526	1456	2096	0	19
5529	1456	2096	0	20
5532	1456	2096	0	20
5535	1456	2095	0	19
5538	1456	2095	0	20
5541	1456	2096	0	20
5544	1456	2096	0	22
5547	1456	2097	0	23
5550	1456	2097	0	23
5553	1457	2097	0	23
5556	1457	2097	0	27
5559	1457	2097	0	28
5562	1457	2097	0	29
5565	1458	2097	0	27
5568	1456	2097	0	29
5571	1457	2097	0	27
5574	1457	2098	0	26
5577	1457	2097	0	26
5580	1457	2097	0	24
5583	1457	2096	0	27
5586	1456	2096	0	29
5589	1456	2095	0	25
5592	1456	2096	0	27
5595	1457	2096	0	28
5598	1457	2096	0	27
5601	1458	2095	0	24
5604	1457	2095	0	23
5607	1455	2096	0	24
5610	1456	2096	0	23
5613	1455	2096	0	22
5616	1454	2096	0	23
5619	1454	2096	0	23
5622	1454	2096	0	23
5625	1453	2097	0	23
5628	1453	2097	0	24
5631	1454	2096	0	23
5634	1455	2096	0	22
5637	1455	2096	0	22
5640	1454	2096	0	23
5643	1454	2096	0	24
5646	1454	2097	0	24
5649	1454	2096	0	25
5652	1454	2096	0	24
5655	1455	2095	0	23
5658	1455	2096	0	24
5661	1455	2096	0	25
5664	1455	2095	0	25
5667	1455	2095	0	27
5670	1454	2095	0	27
5673	1454	2096	0	26
5676	1454	2096	0	27
5679	1455	2095	0	26
5682	1456	2095	0	26
5685	1456	2096	0	28
5688	1457	2097	0	31
5691	1457	2095	0	31
5694	1457	2096	0	29
5697	1457	2095	0	27
5700	1457	2094	0	28
5703	1457	2094	0	28
5706	1458	2093	0	28
5709	1458	2093	0	27
5712	1457	2094	0	26
5715	1456	2093	0	25
5718	1456	2094	0	23
5721	1456	2094	0	22
5724	1456	2093	0	23
5727	1456	2094	0	25
5730	1456	2093	0	28
5733	1456	2093	0	29
5736	1456	2093	0	28
5739	1456	2094	0	28
5742	1456	2094	0	28
5745	1456	2094	0	30
5748	1456	2094	0	29
5751	1456	2094	0	25
5754	1455	2094	0	26
5757	1455	2094	0	25
5760	1455	2095	0	25
5763	1455	2095	0	26
5766	1455	2095	0	25
5769	1455	2095	0	25
5772	1455	2096	0	23
5775	1455	2096	0	24
5778	1454	2096	0	25
5781	1454	2096	0	25
5784	1454	2097	0	28
5787	1454	2097	0	26
5790	1454	2097	0	28
5793	1453	2097	0	28
5796	1453	2097	0	28
5799	1453	2097	0	31
5802	1453	2097	0	33
5805	1453	2097	0	29
5808	1452	2097	0	28
5811	1453	2097	0	27
5814	1453	2098	0	26
5817	1454	2098	0	22
5820	1455	2098	0	21
5823	1454	2098	0	22
5826	1455	2098	0	25
5829	1455	2098	0	24
5832	1455	2099	0	23
5835	1454	2100	0	18
5838	1455	2099	0	16
5841	1455	2100	0	16
5844	1455	2101	0	15
5847	1455	2101	0	14
5850	1455	2100	0	14
5853	1456	2100	0	15
5856	1456	2100	0	16
5859	1457	2100	0	18
5862	1457	2101	0	18
5865	1457	2101	0	16
5868	1456	2101	0	14
5871	1458	2101	0	15
5874	1460	2102	0	20
5877	1459	2102	0	21
5880	1459	2102	0	25
5883	1460	2102	0	32
5886	1459	2101	0	40
5889	1460	2101	0	41
5892	1461	2099	0	44
5895	1460	2099	0	45
5898	1460	2098	0	45
5901	1460	2098	0	44
5904	1462	2097	0	41
5907	1462	2096	0	37
5910	1463	2096	0	34
5913	1462	2096	0	33
5916	1463	2096	0	34
5919	1463	2096	0	34
5922	1463	2094	0	34
5925	1462	2094	0	38
5928	1462	2094	0	44
5931	1462	2093	0	44
5934	1463	2092	0	43
5937	1463	2092	0	43
5940	1462	2091	0	42
5943	1462	2091	0	40
5946	1462	2091	0	40
5949	1462	2091	0	41
5952	1463	2091	0	41
5955	1463	2091	0	39
5958	1463	2090	0	40
5961	1463	2090	0	39
5964	1463	2090	0	38
5967	1464	2089	0	37
5970	1463	2090	0	33
5973	1463	2091	0	34
5976	1462	2091	0	34
5979	1462	2092	0	35
5982	1461	2092	0	34
5985	1461	2092	0	36
5988	1461	2093	0	38
5991	1461	2092	0	39
5994	1461	2091	0	39
5997	1461	2091	0	40
6000	1461	2092	0	40
[truncated: 998 more rows]
