# Supplementary material for: Markerless tracking of an entire honey bee colony
Source: Nat Commun. 2021 Mar 19;12:1733. doi: 10.1038/s41467-021-21769-1 (PMC7979864; doi:10.1038/s41467-021-21769-1)
Supplement: Supplementary file 4 — Description of Additional Supplementary Files [file 41467_2021_21769_MOESM4_ESM.zip › raw_source/fig_5_sup_fig_21_22/S1_trajectories/001013.txt]

2127	2134	1442	0	90
2133	2134	1442	0	341
2136	2134	1441	0	76
2139	2135	1442	0	86
2142	2133	1443	0	83
2145	2134	1442	0	77
2148	2135	1443	0	72
2151	2134	1443	0	75
2154	2135	1444	0	80
2157	2135	1445	0	75
2160	2134	1449	0	72
2163	2132	1448	0	70
2166	2131	1449	0	71
2169	2130	1454	0	66
2172	2130	1460	0	74
2175	2128	1463	0	74
2178	2130	1464	0	73
2181	2129	1464	0	75
2184	2126	1465	0	77
2187	2124	1466	0	76
2190	2123	1466	0	74
2193	2123	1467	0	74
2196	2122	1468	0	76
2199	2123	1465	0	72
2202	2123	1466	0	74
2205	2123	1467	0	74
2208	2125	1469	0	70
2211	2126	1470	0	68
2214	2127	1471	0	79
2217	2127	1472	0	79
2220	2126	1472	0	77
2223	2127	1472	0	76
2226	2127	1473	0	80
2229	2128	1474	0	80
2232	2129	1473	0	79
2235	2129	1472	0	79
2238	2129	1471	0	82
2241	2131	1472	0	81
2244	2132	1472	0	84
2247	2132	1471	0	86
2250	2132	1471	0	85
2253	2133	1472	0	84
2256	2134	1470	0	83
2259	2133	1473	0	83
2262	2133	1475	0	89
2265	2134	1476	0	86
2268	2132	1478	0	87
2271	2132	1479	0	89
2274	2133	1477	0	86
2277	2132	1477	0	82
2280	2132	1479	0	79
2283	2135	1479	0	40
2286	2131	1478	0	49
2289	2127	1478	0	75
2292	2128	1480	0	69
2295	2129	1479	0	66
2298	2127	1478	0	79
2301	2127	1480	0	89
2304	2128	1482	0	95
2307	2129	1483	0	92
2310	2128	1483	0	98
2313	2127	1480	0	98
2316	2129	1479	0	96
2319	2131	1477	0	89
2322	2131	1478	0	111
2325	2132	1478	0	112
2328	2134	1479	0	111
2331	2137	1479	0	251
2334	2139	1479	0	247
2337	2140	1484	0	123
2340	2142	1486	0	128
2343	2144	1489	0	128
2346	2146	1489	0	133
2349	2147	1490	0	138
2352	2150	1492	0	147
2355	2157	1493	0	158
2358	2160	1495	0	163
2361	2162	1496	0	153
2364	2163	1496	0	153
2367	2164	1496	0	153
2370	2164	1497	0	152
2373	2165	1497	0	153
2376	2165	1497	0	156
2379	2166	1498	0	164
2382	2167	1499	0	163
2385	2169	1499	0	159
2388	2170	1501	0	159
2391	2171	1503	0	159
2394	2173	1504	0	157
2397	2174	1504	0	153
2400	2178	1506	0	154
2403	2181	1508	0	151
2406	2181	1509	0	151
2409	2181	1510	0	153
2412	2182	1509	0	153
2415	2182	1510	0	152
2418	2182	1509	0	146
2421	2181	1511	0	144
2424	2181	1513	0	144
2427	2185	1514	0	143
2430	2185	1514	0	138
2433	2188	1516	0	132
2436	2187	1518	0	131
2439	2186	1521	0	121
2442	2189	1524	0	116
2445	2191	1525	0	110
2448	2192	1526	0	110
2451	2193	1529	0	113
2454	2194	1531	0	106
2457	2195	1532	0	101
2460	2200	1539	0	101
2463	2200	1540	0	97
2466	2199	1541	0	90
2469	2197	1543	0	76
2472	2197	1549	0	65
2475	2198	1556	0	81
2478	2200	1560	0	81
2481	2199	1560	0	78
2484	2199	1560	0	79
2487	2199	1562	0	79
2490	2198	1565	0	79
2493	2198	1564	0	86
2496	2198	1565	0	80
2499	2197	1569	0	85
2502	2196	1569	0	84
2505	2195	1570	0	84
2508	2195	1571	0	83
2511	2195	1572	0	83
2514	2195	1572	0	82
2517	2196	1569	0	81
2520	2198	1567	0	78
2523	2199	1563	0	77
2526	2200	1563	0	83
2529	2203	1566	0	90
2532	2203	1569	0	93
2535	2201	1572	0	91
2538	2200	1577	0	93
2541	2200	1580	0	93
2544	2199	1582	0	95
2547	2198	1582	0	94
2550	2196	1583	0	90
2553	2194	1585	0	88
2556	2195	1587	0	90
2559	2196	1589	0	92
2562	2196	1589	0	89
2565	2196	1590	0	87
2568	2196	1591	0	86
2571	2195	1591	0	86
2574	2194	1591	0	83
2577	2194	1591	0	82
2580	2194	1591	0	82
2583	2194	1591	0	82
2586	2194	1591	0	82
2589	2194	1591	0	83
2592	2194	1590	0	83
2595	2195	1590	0	82
2598	2194	1589	0	84
2601	2194	1589	0	87
2604	2195	1590	0	89
2607	2194	1589	0	89
2610	2194	1589	0	90
2613	2194	1591	0	91
2616	2194	1592	0	90
2619	2195	1592	0	89
2622	2195	1593	0	88
2625	2195	1592	0	87
2628	2195	1592	0	84
2631	2195	1592	0	82
2634	2195	1592	0	83
2637	2195	1592	0	84
2640	2196	1593	0	85
2643	2196	1594	0	84
2646	2196	1595	0	86
2649	2195	1596	0	86
2652	2195	1598	0	87
2655	2195	1602	0	87
2658	2196	1605	0	91
2661	2198	1605	0	91
2664	2196	1605	0	92
2667	2195	1604	0	92
2670	2196	1605	0	92
2673	2194	1605	0	89
2676	2193	1605	0	87
2679	2193	1607	0	92
2682	2193	1609	0	89
2685	2193	1611	0	87
2688	2192	1613	0	87
2691	2193	1616	0	84
2694	2193	1618	0	84
2697	2192	1622	0	80
2700	2191	1626	0	81
2703	2189	1629	0	79
2706	2188	1631	0	79
2709	2185	1632	0	80
2712	2187	1634	0	82
2715	2187	1634	0	83
2718	2187	1635	0	89
2721	2188	1636	0	90
2724	2187	1638	0	88
2727	2189	1641	0	89
2730	2190	1644	0	88
2733	2190	1646	0	92
2736	2190	1645	0	91
2739	2189	1646	0	95
2742	2189	1646	0	93
2745	2189	1646	0	94
2748	2190	1647	0	96
2751	2191	1648	0	94
2754	2191	1649	0	91
2757	2191	1649	0	91
2760	2190	1649	0	96
2763	2190	1649	0	94
2766	2189	1652	0	95
2769	2189	1651	0	97
2772	2190	1651	0	97
2775	2189	1650	0	98
2778	2187	1648	0	96
2781	2187	1648	0	94
2784	2187	1646	0	98
2787	2188	1646	0	101
2790	2188	1647	0	101
2793	2192	1645	0	167
2796	2190	1649	0	95
2799	2190	1650	0	91
2802	2191	1652	0	106
2805	2191	1652	0	105
2808	2190	1652	0	103
2811	2189	1651	0	97
2814	2189	1653	0	83
2817	2185	1653	0	87
2820	2182	1654	0	80
2823	2180	1655	0	75
2826	2179	1658	0	73
2829	2179	1660	0	72
2832	2179	1663	0	75
2835	2177	1665	0	72
2838	2177	1667	0	74
2841	2177	1667	0	74
2844	2177	1667	0	74
2847	2176	1669	0	74
2850	2178	1666	0	71
2853	2178	1667	0	74
2856	2176	1670	0	75
2859	2177	1675	0	75
2862	2175	1680	0	76
2865	2174	1683	0	81
2868	2173	1686	0	84
2871	2172	1689	0	79
2874	2170	1694	0	75
2877	2169	1699	0	69
2880	2171	1704	0	80
2883	2173	1708	0	86
2886	2172	1712	0	89
2889	2173	1715	0	92
2892	2174	1717	0	95
2895	2176	1720	0	90
2898	2179	1722	0	100
2901	2178	1724	0	102
2904	2179	1725	0	103
2907	2179	1726	0	103
2910	2178	1725	0	96
2913	2177	1726	0	89
2916	2176	1726	0	83
2919	2175	1725	0	81
2922	2173	1727	0	78
2925	2172	1727	0	71
2928	2172	1728	0	70
2931	2171	1727	0	69
2934	2169	1725	0	65
2937	2168	1723	0	53
2940	2166	1722	0	53
2943	2167	1721	0	50
2946	2164	1722	0	49
2949	2162	1722	0	46
2952	2162	1722	0	48
2955	2160	1724	0	50
2958	2159	1725	0	50
2961	2158	1725	0	52
2964	2158	1726	0	51
2967	2159	1727	0	52
2970	2159	1727	0	55
2973	2159	1728	0	55
2976	2159	1729	0	59
2979	2159	1729	0	60
2982	2159	1729	0	59
2985	2159	1729	0	62
2988	2159	1729	0	61
2991	2159	1730	0	62
2994	2158	1729	0	62
2997	2159	1729	0	62
3000	2161	1728	0	53
3003	2162	1727	0	52
3006	2162	1724	0	52
3009	2162	1722	0	51
3012	2161	1721	0	54
3015	2161	1720	0	65
3018	2161	1721	0	71
3021	2159	1725	0	68
3024	2160	1726	0	71
3027	2161	1726	0	76
3030	2162	1728	0	80
3033	2163	1729	0	82
3036	2163	1730	0	83
3039	2163	1731	0	84
3042	2163	1732	0	77
3045	2164	1736	0	79
3048	2164	1737	0	82
3051	2164	1738	0	80
3054	2163	1738	0	80
3057	2164	1739	0	82
3060	2162	1744	0	77
3063	2162	1744	0	77
3066	2161	1745	0	76
3069	2161	1746	0	77
3072	2162	1745	0	78
3075	2163	1743	0	81
3078	2164	1744	0	89
3081	2165	1746	0	95
3084	2165	1744	0	92
3087	2164	1744	0	90
3090	2165	1744	0	90
3093	2165	1744	0	87
3096	2165	1742	0	81
3099	2162	1742	0	72
3102	2162	1743	0	72
3105	2161	1743	0	72
3108	2161	1743	0	73
3111	2159	1743	0	70
3114	2157	1745	0	65
3117	2155	1747	0	58
3120	2154	1746	0	58
3123	2152	1746	0	59
3126	2151	1746	0	52
3129	2149	1748	0	45
3132	2149	1750	0	42
3135	2149	1752	0	47
3138	2148	1753	0	47
3141	2148	1754	0	46
3144	2146	1756	0	46
3147	2143	1758	0	37
3150	2143	1761	0	37
3153	2139	1764	0	36
3156	2134	1767	0	38
3159	2132	1770	0	42
3162	2131	1773	0	48
3165	2130	1774	0	47
3168	2130	1774	0	50
3171	2129	1774	0	56
3174	2128	1777	0	62
3177	2127	1779	0	67
3180	2124	1780	0	71
3183	2121	1780	0	69
3186	2118	1784	0	53
3189	2115	1787	0	53
3192	2114	1789	0	53
3195	2112	1788	0	59
3198	2113	1789	0	55
3201	2116	1790	0	69
3204	2118	1795	0	72
3207	2119	1800	0	84
3210	2117	1801	0	85
3213	2116	1802	0	87
3216	2116	1801	0	90
3219	2114	1800	0	96
3222	2112	1800	0	96
3225	2111	1800	0	100
3228	2108	1799	0	107
3231	2107	1799	0	108
3234	2108	1800	0	110
3237	2109	1800	0	110
3240	2109	1801	0	109
3246	2110	1801	0	108
3249	2110	1801	0	102
3252	2110	1801	0	94
3255	2109	1805	0	89
3258	2109	1808	0	93
3261	2109	1811	0	89
3264	2109	1815	0	91
3267	2112	1819	0	98
3270	2113	1823	0	99
3273	2112	1825	0	96
3276	2113	1829	0	106
3279	2116	1830	0	102
3282	2116	1831	0	102
3285	2116	1833	0	104
3288	2117	1837	0	99
3291	2117	1840	0	95
3294	2119	1841	0	92
3297	2119	1844	0	93
3300	2119	1850	0	93
3303	2121	1855	0	95
3306	2121	1858	0	93
3309	2120	1862	0	87
3312	2126	1864	0	86
3315	2124	1867	0	87
3318	2123	1868	0	84
3321	2123	1867	0	83
3324	2124	1867	0	80
3327	2122	1867	0	81
3330	2121	1868	0	79
3333	2119	1870	0	73
3336	2116	1872	0	69
3339	2114	1876	0	67
3342	2114	1878	0	67
3345	2114	1879	0	65
3348	2114	1880	0	67
3351	2114	1880	0	70
3354	2113	1880	0	69
3357	2114	1881	0	68
3360	2114	1885	0	70
3363	2114	1888	0	73
3366	2114	1888	0	73
3369	2114	1889	0	68
3372	2112	1889	0	61
3375	2113	1889	0	64
3378	2113	1889	0	69
3381	2113	1887	0	74
3384	2114	1888	0	76
3387	2114	1888	0	77
3390	2113	1888	0	79
3393	2114	1888	0	78
3396	2115	1885	0	76
3399	2118	1881	0	65
3402	2118	1882	0	62
3405	2117	1883	0	58
3408	2117	1883	0	58
3411	2118	1883	0	61
3414	2118	1882	0	65
3417	2117	1882	0	70
3420	2117	1881	0	77
3423	2119	1882	0	84
3426	2121	1881	0	92
3429	2121	1880	0	93
3432	2121	1879	0	94
3435	2121	1879	0	106
3438	2124	1879	0	104
3441	2125	1879	0	108
3444	2126	1880	0	111
3447	2125	1882	0	110
3450	2125	1885	0	110
3453	2125	1885	0	110
3456	2126	1885	0	115
3459	2126	1884	0	109
3462	2128	1884	0	102
3465	2128	1883	0	94
3468	2127	1882	0	93
3471	2123	1883	0	86
3474	2118	1884	0	72
3477	2115	1887	0	68
3480	2113	1890	0	71
3483	2111	1892	0	65
3486	2111	1897	0	70
3489	2113	1898	0	79
3492	2113	1899	0	80
3495	2113	1899	0	82
3498	2112	1898	0	80
3501	2112	1897	0	79
3504	2112	1898	0	78
3507	2111	1897	0	74
3510	2111	1898	0	77
3513	2112	1897	0	76
3516	2112	1896	0	76
3519	2112	1895	0	76
3522	2113	1893	0	79
3525	2113	1891	0	78
3528	2113	1889	0	78
3531	2113	1889	0	78
3534	2113	1888	0	75
3537	2113	1888	0	75
3540	2113	1888	0	76
3543	2113	1889	0	72
3546	2112	1889	0	75
3549	2112	1889	0	74
3552	2112	1888	0	75
3555	2113	1888	0	73
3558	2113	1888	0	74
3561	2112	1888	0	78
3564	2112	1888	0	78
3567	2113	1888	0	77
3570	2112	1888	0	77
3573	2113	1887	0	78
3576	2112	1887	0	76
3579	2112	1887	0	75
3582	2112	1887	0	75
3585	2112	1886	0	75
3588	2112	1886	0	77
3591	2112	1885	0	74
3594	2111	1885	0	76
3597	2111	1885	0	73
3600	2111	1884	0	73
3603	2112	1884	0	71
3606	2112	1884	0	75
3609	2113	1883	0	76
3612	2112	1883	0	76
3615	2112	1883	0	77
3618	2112	1883	0	77
3621	2113	1882	0	78
3624	2112	1882	0	79
3627	2112	1882	0	78
3630	2112	1883	0	78
3633	2112	1883	0	79
3636	2112	1883	0	80
3639	2111	1884	0	82
3642	2111	1884	0	82
3645	2110	1884	0	84
3648	2110	1884	0	84
3651	2110	1884	0	84
3654	2110	1884	0	85
3657	2109	1884	0	84
3663	2109	1883	0	85
3669	2110	1883	0	88
3672	2109	1883	0	86
3675	2110	1884	0	87
3678	2110	1884	0	89
3681	2110	1885	0	90
3684	2110	1884	0	90
3687	2110	1884	0	92
3690	2110	1884	0	91
3693	2110	1884	0	91
3696	2110	1884	0	91
3699	2110	1884	0	90
3702	2110	1884	0	89
3705	2111	1884	0	88
3708	2111	1884	0	89
3711	2111	1884	0	89
3714	2110	1884	0	90
3717	2110	1884	0	92
3723	2110	1883	0	92
3726	2109	1884	0	93
3729	2109	1883	0	90
3732	2110	1884	0	97
3735	2110	1883	0	98
3738	2111	1883	0	98
3741	2111	1883	0	100
3744	2111	1882	0	98
3747	2111	1883	0	101
3750	2111	1882	0	101
3753	2111	1883	0	100
3756	2110	1882	0	100
3759	2110	1882	0	100
3762	2110	1882	0	101
3765	2110	1882	0	101
3768	2110	1882	0	102
3771	2110	1882	0	102
3774	2111	1882	0	102
3777	2110	1882	0	102
3780	2110	1882	0	102
3783	2111	1882	0	103
3786	2110	1882	0	103
3789	2110	1882	0	102
3792	2111	1882	0	103
3795	2110	1882	0	104
3798	2110	1882	0	103
3801	2110	1882	0	105
3804	2111	1882	0	104
3807	2110	1882	0	104
3810	2110	1882	0	104
3813	2110	1881	0	105
3816	2110	1881	0	104
3819	2110	1881	0	103
3822	2110	1881	0	100
3825	2110	1881	0	101
3828	2110	1881	0	100
3831	2110	1881	0	102
3834	2109	1882	0	102
3837	2109	1881	0	101
3840	2109	1881	0	102
3843	2109	1881	0	103
3846	2110	1881	0	102
3849	2110	1881	0	104
3852	2110	1882	0	105
3855	2110	1882	0	103
3858	2108	1882	0	115
3861	2109	1882	0	115
3864	2108	1881	0	113
3867	2107	1881	0	114
3870	2107	1880	0	109
3873	2106	1880	0	109
3876	2104	1880	0	112
3879	2103	1881	0	116
3882	2102	1881	0	117
3885	2102	1880	0	116
3888	2102	1880	0	116
3891	2101	1880	0	119
3894	2101	1880	0	119
3897	2102	1880	0	119
3900	2102	1880	0	119
3903	2102	1880	0	118
3906	2102	1880	0	116
3909	2101	1880	0	117
3912	2102	1880	0	117
3915	2103	1878	0	119
3918	2102	1877	0	116
3921	2101	1878	0	119
3924	2101	1878	0	118
3927	2101	1877	0	123
3930	2101	1876	0	122
3933	2101	1876	0	124
3936	2101	1875	0	120
3939	2102	1874	0	118
3942	2103	1873	0	115
3945	2104	1873	0	108
3948	2104	1873	0	107
3951	2104	1872	0	103
3954	2104	1873	0	101
3957	2104	1873	0	95
3960	2103	1872	0	99
3963	2103	1872	0	95
3966	2105	1872	0	90
3969	2105	1873	0	90
3972	2105	1872	0	93
3975	2106	1874	0	88
3978	2105	1874	0	81
3981	2104	1874	0	73
3984	2103	1876	0	63
3987	2104	1875	0	61
3990	2104	1875	0	58
3993	2103	1875	0	52
3996	2104	1873	0	49
3999	2104	1873	0	60
4002	2107	1873	0	73
4005	2106	1871	0	71
4008	2106	1871	0	73
4011	2105	1870	0	69
4014	2104	1869	0	62
4017	2104	1869	0	57
4020	2105	1868	0	58
4023	2107	1868	0	48
4026	2108	1868	0	44
4029	2107	1872	0	45
4032	2108	1871	0	42
4035	2109	1870	0	42
4038	2108	1871	0	41
4041	2108	1871	0	40
4044	2109	1868	0	25
4047	2104	1865	0	18
4050	2099	1858	0	3
4053	2099	1844	0	3
4056	2094	1841	0	349
4059	2085	1840	0	350
4062	2077	1842	0	354
4065	2071	1845	0	346
4068	2068	1842	0	344
4071	2063	1838	0	326
4074	2060	1834	0	326
4077	2060	1836	0	326
4080	2059	1831	0	322
4083	2057	1826	0	318
4086	2054	1827	0	321
4089	2054	1828	0	321
4092	2054	1830	0	321
4095	2055	1831	0	325
4098	2055	1830	0	327
4101	2055	1831	0	331
4104	2054	1833	0	338
4107	2052	1836	0	348
4110	2051	1837	0	355
4113	2048	1841	0	6
4116	2044	1843	0	12
4119	2039	1846	0	16
4122	2038	1846	0	19
4125	2035	1847	0	25
4128	2032	1848	0	28
4131	2027	1851	0	25
4134	2025	1856	0	34
4137	2027	1861	0	45
4140	2027	1860	0	54
4143	2026	1863	0	54
4146	2026	1863	0	54
4149	2025	1863	0	45
4152	2021	1864	0	41
4155	2020	1864	0	40
4158	2021	1867	0	41
4161	2021	1869	0	44
4164	2019	1872	0	53
4167	2018	1874	0	55
4170	2016	1876	0	58
4173	2015	1879	0	57
4176	2012	1883	0	61
4179	2011	1885	0	59
4182	2010	1886	0	58
4185	2010	1885	0	54
4188	2010	1885	0	47
4191	2012	1889	0	48
4194	2012	1890	0	56
4197	2011	1891	0	57
4200	2011	1891	0	55
4203	2014	1890	0	51
4206	2016	1888	0	41
4209	2017	1885	0	29
4212	2017	1881	0	22
4215	2017	1876	0	26
4218	2017	1872	0	23
4221	2017	1871	0	21
4224	2016	1870	0	16
4227	2016	1871	0	16
4230	2016	1870	0	17
4233	2017	1870	0	16
4236	2015	1870	0	2
4239	2012	1868	0	6
4242	2009	1868	0	6
4245	2008	1868	0	5
4248	2010	1865	0	7
4251	1997	1865	0	181
4254	1997	1864	0	181
4257	2014	1863	0	354
4260	2015	1863	0	352
4263	2014	1863	0	350
4266	2014	1862	0	352
4269	2006	1863	0	2
4272	2005	1863	0	182
4275	2007	1862	0	359
4278	2014	1862	0	346
4281	2014	1861	0	345
4284	2014	1860	0	340
4287	2014	1861	0	343
4290	2015	1862	0	344
4293	2013	1861	0	349
4296	2006	1862	0	359
4299	2004	1863	0	182
4302	2003	1863	0	179
4305	2017	1863	0	353
4308	2018	1863	0	351
4311	2019	1863	0	349
4314	2018	1863	0	351
4317	2018	1863	0	349
4320	2020	1866	0	351
4323	2019	1867	0	355
4326	2018	1865	0	350
4329	2020	1863	0	357
4332	2022	1862	0	355
4335	2021	1861	0	354
4338	2021	1861	0	352
4341	2020	1860	0	349
4344	2019	1861	0	348
4347	2020	1861	0	347
4350	2019	1860	0	348
4353	2020	1860	0	346
4356	2021	1861	0	346
4359	2021	1861	0	346
4362	2021	1860	0	350
4365	2022	1860	0	352
4368	2022	1860	0	351
4371	2022	1861	0	352
4374	2022	1861	0	352
4377	2023	1862	0	353
4380	2023	1862	0	353
4383	2023	1862	0	353
4386	2024	1862	0	354
4389	2023	1862	0	355
4392	2023	1861	0	353
4395	2022	1861	0	353
4398	2021	1861	0	354
4401	2022	1861	0	355
4404	2023	1861	0	352
4407	2023	1861	0	353
4410	2022	1861	0	350
4413	2022	1861	0	348
4416	2023	1861	0	347
4419	2023	1862	0	349
4422	2023	1862	0	349
4425	2023	1862	0	349
4428	2023	1862	0	352
4431	2023	1862	0	351
4434	2023	1862	0	350
4437	2023	1862	0	349
4440	2023	1862	0	349
4443	2023	1862	0	350
4446	2023	1862	0	351
4449	2023	1862	0	350
4452	2023	1862	0	349
4455	2023	1862	0	350
4458	2023	1862	0	352
4461	2023	1862	0	351
4464	2023	1862	0	349
4467	2024	1862	0	351
4470	2024	1862	0	352
4473	2023	1862	0	349
4476	2024	1863	0	352
4479	2024	1863	0	351
4482	2025	1864	0	353
4485	2024	1864	0	351
4488	2025	1864	0	354
4491	2025	1864	0	354
4494	2025	1865	0	350
4497	2024	1865	0	351
4500	2024	1865	0	350
4503	2024	1865	0	349
4506	2025	1866	0	346
4509	2025	1863	0	344
4512	2024	1862	0	341
4515	2022	1861	0	340
4518	2020	1860	0	337
4521	2019	1858	0	337
4524	2018	1857	0	335
4527	2017	1856	0	339
4530	2017	1857	0	339
4533	2018	1857	0	339
4536	2019	1857	0	339
4539	2018	1857	0	340
4542	2019	1858	0	338
4545	2018	1858	0	339
4548	2019	1858	0	342
4551	2019	1858	0	341
4554	2018	1858	0	344
4557	2018	1859	0	345
4560	2017	1859	0	345
4563	2017	1860	0	347
4566	2017	1861	0	347
4569	2016	1860	0	345
4572	2018	1860	0	347
4575	2018	1859	0	341
4578	2019	1861	0	340
4581	2019	1862	0	337
4584	2020	1862	0	335
4587	2019	1862	0	337
4590	2017	1862	0	339
4593	2017	1862	0	343
4596	2018	1862	0	344
4599	2018	1863	0	344
4602	2018	1862	0	344
4605	2018	1862	0	340
4608	2019	1862	0	333
4611	2020	1863	0	333
4614	2021	1863	0	336
4617	2021	1864	0	334
4620	2022	1864	0	335
4623	2021	1864	0	335
4626	2021	1863	0	338
4629	2021	1863	0	348
4632	2021	1863	0	344
4635	2021	1862	0	341
4638	2020	1863	0	337
4641	2021	1863	0	339
4644	2020	1864	0	339
4647	2019	1863	0	348
4650	2019	1863	0	348
4653	2017	1864	0	352
4656	2003	1865	0	186
4659	2014	1863	0	0
4662	2013	1861	0	356
4665	2013	1860	0	349
4668	2016	1860	0	350
4671	2015	1861	0	348
4674	2014	1863	0	352
4677	2011	1863	0	347
4680	2014	1861	0	344
4683	2013	1861	0	344
4686	2011	1859	0	336
4689	2010	1861	0	334
4692	2009	1861	0	333
4695	2009	1861	0	331
4698	2009	1862	0	332
4701	2010	1862	0	333
4704	2010	1863	0	335
4707	2007	1863	0	330
4710	2009	1863	0	327
4713	2008	1863	0	331
4716	2008	1863	0	334
4719	2006	1864	0	338
4722	2000	1866	0	359
4725	2000	1865	0	355
4728	2000	1864	0	355
4731	1999	1862	0	357
4734	1999	1862	0	356
4737	1999	1864	0	357
4740	1999	1864	0	357
4743	2001	1864	0	356
4746	2000	1864	0	352
4749	2001	1865	0	353
4752	2000	1865	0	353
4755	2000	1866	0	350
4758	2000	1865	0	348
4761	1999	1868	0	339
4764	1999	1869	0	338
4767	1998	1870	0	332
4770	1997	1870	0	332
4773	1996	1869	0	332
4776	1996	1869	0	333
4779	1996	1869	0	335
4782	1997	1869	0	334
4785	1996	1868	0	334
4788	1997	1869	0	331
4791	1996	1869	0	335
4794	2001	1871	0	341
4797	2000	1874	0	330
4800	2001	1875	0	321
4803	2001	1875	0	322
4806	2002	1873	0	330
4809	2001	1871	0	341
4812	2000	1874	0	330
4815	1998	1873	0	328
4818	1999	1870	0	334
4821	2000	1870	0	338
4824	2000	1869	0	337
4827	1999	1867	0	342
4830	1999	1867	0	345
4833	2000	1868	0	347
4836	1999	1868	0	346
4839	1999	1868	0	343
4842	1998	1868	0	341
4845	1998	1868	0	341
4848	1999	1869	0	343
4851	1999	1868	0	344
4854	2000	1869	0	347
4857	2001	1871	0	345
4860	2001	1870	0	352
4863	1998	1868	0	351
4866	1997	1868	0	348
4869	1997	1869	0	341
4872	1997	1870	0	334
4875	1995	1870	0	337
4878	2001	1874	0	347
4881	2001	1871	0	346
4884	2003	1871	0	191
4887	2003	1871	0	334
4890	1999	1863	0	258
4893	1999	1868	0	75
4896	1995	1868	0	327
4899	1990	1866	0	328
4902	1988	1866	0	336
4905	1986	1865	0	344
4908	1984	1864	0	349
4911	1981	1865	0	348
4914	1982	1863	0	352
4917	1982	1864	0	352
4920	1980	1862	0	343
4923	1977	1858	0	335
4926	1978	1853	0	313
4929	1973	1853	0	313
4932	1969	1852	0	321
4935	1969	1851	0	322
4938	1970	1854	0	324
4941	1971	1857	0	326
4944	1968	1857	0	335
4947	1968	1858	0	335
4950	1969	1859	0	334
4953	1970	1859	0	336
4956	1970	1859	0	334
4959	1970	1859	0	335
4962	1970	1860	0	334
4965	1971	1859	0	335
4968	1969	1859	0	333
4971	1970	1859	0	337
4974	1970	1859	0	337
4977	1969	1858	0	331
4980	1968	1858	0	334
4983	1966	1857	0	336
4986	1964	1858	0	341
4989	1963	1858	0	341
4992	1967	1859	0	340
4995	1969	1860	0	342
4998	1968	1860	0	341
5001	1969	1861	0	342
5004	1969	1862	0	343
5007	1968	1862	0	344
5010	1967	1861	0	344
5013	1967	1861	0	347
5016	1967	1861	0	345
5019	1966	1860	0	344
5022	1965	1859	0	342
5025	1963	1858	0	342
5028	1961	1857	0	349
5031	1957	1857	0	0
5034	1957	1857	0	1
5037	1958	1856	0	1
5040	1959	1856	0	356
5043	1960	1857	0	351
5046	1962	1858	0	344
5049	1962	1859	0	345
5052	1960	1858	0	351
5055	1959	1857	0	356
5058	1959	1855	0	355
5061	1959	1855	0	353
5064	1960	1856	0	352
5067	1961	1855	0	357
5070	1962	1854	0	357
5073	1963	1855	0	350
5076	1963	1854	0	350
5079	1963	1853	0	346
5082	1965	1852	0	349
5085	1965	1852	0	353
5088	1964	1851	0	358
5091	1963	1853	0	349
5094	1964	1856	0	332
5097	1966	1857	0	333
5100	1965	1855	0	339
5103	1966	1854	0	347
5106	1966	1856	0	344
5109	1967	1855	0	345
5112	1969	1857	0	336
5115	1969	1858	0	338
5118	1968	1858	0	347
5121	1971	1859	0	342
5124	1973	1860	0	341
5127	1974	1860	0	342
5130	1974	1861	0	344
5133	1973	1861	0	344
5136	1973	1861	0	342
5139	1973	1861	0	342
5142	1973	1861	0	343
5145	1973	1862	0	344
5148	1973	1862	0	346
5151	1973	1862	0	347
5154	1974	1862	0	348
5157	1975	1862	0	350
5160	1974	1861	0	345
5163	1974	1862	0	346
5166	1973	1862	0	346
5169	1973	1862	0	350
5172	1973	1862	0	350
5175	1972	1862	0	349
5178	1973	1863	0	352
5181	1972	1863	0	346
5184	1971	1863	0	344
5187	1973	1863	0	350
5190	1973	1863	0	348
5193	1974	1863	0	351
5196	1983	1863	0	357
5199	1984	1864	0	352
5202	1972	1863	0	345
5205	1972	1862	0	345
5208	1971	1862	0	343
5211	1971	1861	0	345
5214	1971	1861	0	345
5217	1971	1861	0	345
5220	1972	1861	0	343
5223	1971	1861	0	343
5226	1972	1861	0	343
5229	1974	1861	0	345
5232	1973	1860	0	343
5235	1974	1861	0	343
5238	1974	1861	0	342
5241	1976	1861	0	345
5244	1986	1864	0	346
5247	1983	1863	0	347
5250	1974	1861	0	345
5253	1973	1860	0	345
5256	1973	1861	0	346
5259	1972	1860	0	345
5262	1971	1860	0	343
5265	1969	1861	0	345
5268	1968	1861	0	341
5271	1968	1860	0	340
5274	1968	1860	0	342
5277	1968	1860	0	341
5280	1969	1860	0	342
5283	1969	1861	0	340
5286	1969	1860	0	340
5289	1969	1859	0	342
5292	1968	1859	0	345
5295	1970	1858	0	340
5298	1970	1858	0	341
5301	1971	1860	0	340
5304	1971	1862	0	344
5307	1970	1861	0	343
5310	1970	1862	0	340
5313	1970	1862	0	342
5316	1971	1862	0	341
5319	1970	1862	0	344
5322	1981	1864	0	164
5325	1981	1864	0	165
5328	1981	1864	0	345
5331	1970	1860	0	344
5334	1972	1860	0	342
5337	1970	1860	0	341
5340	1971	1860	0	340
5343	1968	1858	0	339
5346	1965	1854	0	342
5349	1970	1851	0	350
5352	1969	1851	0	354
5355	1968	1849	0	358
5358	1968	1849	0	358
5361	1969	1849	0	357
5364	1968	1849	0	356
5367	1968	1851	0	358
5370	1968	1851	0	359
5373	1969	1850	0	359
5376	1969	1850	0	358
5379	1969	1849	0	356
5382	1970	1848	0	354
5385	1969	1848	0	354
5388	1969	1847	0	354
5391	1967	1846	0	353
5394	1967	1844	0	355
5397	1969	1845	0	352
5400	1970	1845	0	351
5403	1973	1848	0	351
5406	1973	1845	0	356
5409	1973	1845	0	357
5412	1973	1846	0	359
5415	1972	1845	0	1
5418	1972	1845	0	0
5421	1972	1845	0	359
5424	1973	1846	0	359
5427	1973	1847	0	0
5430	1973	1849	0	357
5433	1973	1848	0	3
5436	1973	1848	0	3
5439	1973	1848	0	5
5442	1973	1846	0	8
5445	1975	1844	0	7
5448	1974	1845	0	7
5451	1975	1843	0	8
5454	1975	1843	0	4
5457	1974	1843	0	7
5460	1975	1843	0	7
5463	1975	1842	0	7
5466	1974	1842	0	9
5469	1973	1842	0	12
5472	1976	1842	0	16
5475	1975	1841	0	18
5478	1975	1841	0	18
5481	1974	1840	0	17
5484	1974	1840	0	24
5487	1975	1844	0	26
5490	1975	1844	0	28
5493	1976	1844	0	32
5496	1977	1842	0	35
5499	1978	1843	0	33
5502	1977	1844	0	31
5505	1978	1843	0	32
5508	1978	1844	0	37
5511	1977	1844	0	35
5514	1978	1847	0	39
5517	1976	1846	0	40
5520	1976	1848	0	37
5523	1975	1849	0	38
5526	1976	1850	0	38
5529	1975	1849	0	37
5532	1977	1845	0	43
5535	1978	1843	0	46
5538	1977	1842	0	48
5541	1978	1842	0	45
5544	1976	1844	0	42
5547	1974	1845	0	41
5550	1971	1847	0	45
5553	1970	1848	0	49
5556	1971	1848	0	49
5559	1974	1854	0	104
5562	1969	1848	0	49
5565	1967	1850	0	52
5568	1967	1850	0	55
5571	1967	1851	0	52
5574	1966	1854	0	49
5577	1963	1856	0	39
5580	1963	1856	0	38
5583	1960	1858	0	40
5586	1959	1860	0	43
5589	1957	1864	0	47
5592	1956	1865	0	39
5595	1957	1865	0	34
5598	1959	1863	0	28
5601	1971	1865	0	171
5604	1958	1865	0	42
5607	1957	1865	0	55
5610	1960	1865	0	3
5613	1965	1866	0	2
5616	1963	1874	0	1
5619	1963	1865	0	179
5622	1963	1865	0	179
5625	1951	1863	0	6
5628	1945	1863	0	9
5631	1940	1861	0	20
5634	1937	1860	0	20
5637	1938	1859	0	21
5640	1939	1857	0	24
5643	1940	1858	0	23
5646	1940	1858	0	23
5649	1939	1860	0	25
5652	1936	1860	0	18
5655	1934	1859	0	13
5658	1932	1859	0	12
5661	1932	1858	0	12
5664	1931	1862	0	0
5667	1926	1863	0	357
5670	1921	1861	0	1
5673	1918	1859	0	5
5676	1914	1859	0	13
5679	1912	1859	0	16
5682	1910	1862	0	16
5685	1909	1867	0	8
5688	1909	1872	0	11
5691	1907	1872	0	14
5694	1906	1870	0	10
5700	1902	1865	0	349
5703	1900	1866	0	348
5706	1899	1868	0	352
5709	1899	1869	0	359
5712	1898	1869	0	2
5715	1893	1872	0	9
5718	1891	1873	0	12
5721	1891	1873	0	13
5724	1889	1875	0	18
5727	1886	1878	0	19
5730	1885	1878	0	16
5733	1883	1878	0	14
5736	1881	1878	0	10
5739	1882	1880	0	8
5742	1879	1881	0	7
5745	1877	1884	0	12
5748	1875	1885	0	16
5751	1871	1887	0	18
5754	1868	1887	0	11
5757	1864	1888	0	10
5760	1861	1887	0	2
5763	1859	1886	0	358
5766	1860	1887	0	358
5769	1858	1887	0	356
5772	1856	1886	0	358
5775	1856	1887	0	357
5778	1856	1888	0	354
5781	1852	1887	0	345
5784	1849	1886	0	340
5787	1847	1885	0	338
5790	1847	1884	0	337
5793	1848	1884	0	337
5796	1848	1883	0	334
5799	1846	1883	0	339
5802	1846	1884	0	342
5805	1847	1884	0	344
5808	1846	1885	0	340
5811	1847	1887	0	339
5814	1849	1889	0	342
5817	1849	1890	0	342
5820	1850	1890	0	339
5823	1850	1891	0	340
5826	1849	1890	0	344
5829	1847	1889	0	342
5832	1844	1889	0	341
5835	1840	1889	0	340
5838	1837	1889	0	343
5841	1836	1888	0	339
5844	1835	1885	0	336
5847	1836	1884	0	330
5850	1837	1884	0	335
5853	1838	1883	0	337
5856	1838	1883	0	337
5859	1837	1884	0	336
5862	1837	1885	0	338
5865	1838	1884	0	334
5868	1839	1885	0	336
5871	1838	1886	0	341
5874	1834	1888	0	346
5877	1831	1886	0	341
5880	1830	1884	0	331
5883	1828	1880	0	323
5886	1828	1880	0	319
5889	1827	1883	0	305
5892	1831	1883	0	315
5895	1830	1881	0	309
5898	1829	1880	0	310
5901	1829	1880	0	316
5904	1827	1876	0	309
5907	1830	1871	0	309
5910	1829	1868	0	303
5913	1827	1868	0	304
5916	1823	1867	0	307
5919	1820	1864	0	310
5922	1814	1858	0	311
5925	1814	1855	0	304
5928	1811	1853	0	312
5931	1808	1850	0	328
5934	1810	1849	0	328
5937	1811	1849	0	331
5940	1811	1850	0	330
5943	1811	1854	0	323
5946	1811	1850	0	322
5949	1806	1847	0	321
5952	1803	1847	0	323
5955	1800	1844	0	324
5958	1798	1841	0	322
5961	1798	1838	0	323
5964	1800	1835	0	317
5967	1804	1833	0	318
5970	1803	1833	0	315
5973	1802	1833	0	318
5976	1801	1834	0	315
5979	1801	1832	0	315
5982	1801	1831	0	315
5985	1798	1831	0	317
5988	1794	1830	0	319
5991	1793	1826	0	320
5994	1793	1826	0	320
5997	1792	1827	0	326
6000	1791	1828	0	326
6003	1790	1828	0	322
6006	1790	1828	0	322
6009	1794	1826	0	316
6012	1793	1821	0	303
6015	1792	1822	0	306
6018	1790	1820	0	305
6021	1789	1819	0	307
6024	1789	1819	0	308
6027	1790	1819	0	304
6030	1791	1818	0	299
6033	1791	1819	0	298
6036	1791	1820	0	297
6039	1790	1822	0	300
6042	1790	1823	0	299
6045	1791	1825	0	301
6048	1791	1825	0	296
6051	1793	1827	0	295
6054	1794	1829	0	292
6057	1794	1829	0	290
6060	1794	1829	0	293
6063	1793	1830	0	296
6066	1791	1829	0	296
6069	1789	1828	0	298
6072	1791	1829	0	289
6075	1792	1829	0	291
6078	1791	1829	0	291
6081	1792	1830	0	292
6084	1795	1832	0	291
6087	1794	1831	0	306
6090	1795	1835	0	284
6093	1794	1837	0	288
6096	1789	1835	0	304
6099	1788	1837	0	303
6102	1778	1845	0	153
6105	1780	1829	0	305
6108	1780	1828	0	303
6111	1779	1828	0	298
6114	1779	1830	0	293
6117	1776	1832	0	299
6120	1773	1833	0	301
6123	1772	1832	0	300
6126	1771	1829	0	292
6129	1770	1828	0	289
6132	1767	1825	0	285
6135	1767	1826	0	286
6138	1768	1825	0	286
6141	1768	1823	0	287
6144	1768	1822	0	292
6147	1767	1823	0	296
6150	1770	1819	0	301
6153	1770	1817	0	304
6156	1770	1815	0	303
6159	1771	1815	0	302
6162	1770	1816	0	302
6165	1769	1816	0	302
6168	1770	1816	0	306
6171	1771	1815	0	307
6174	1771	1815	0	308
6177	1771	1814	0	311
6180	1771	1814	0	311
6183	1772	1815	0	311
6186	1771	1815	0	310
6189	1772	1815	0	311
6192	1772	1815	0	308
6195	1773	1815	0	310
6198	1773	1815	0	311
6201	1771	1815	0	310
6204	1771	1815	0	310
6207	1770	1814	0	310
6210	1770	1813	0	314
6213	1771	1812	0	319
6216	1773	1808	0	319
6219	1779	1799	0	325
6222	1779	1798	0	325
6225	1778	1796	0	331
6228	1775	1794	0	335
6231	1771	1797	0	329
6234	1769	1800	0	326
6237	1767	1802	0	338
6240	1766	1801	0	332
6243	1765	1799	0	331
6246	1762	1796	0	336
6249	1759	1794	0	343
6252	1758	1793	0	342
6255	1756	1792	0	341
6258	1754	1789	0	336
6261	1751	1787	0	335
6264	1747	1784	0	330
6267	1742	1783	0	328
6270	1738	1782	0	328
6273	1737	1781	0	328
6276	1737	1781	0	328
6279	1738	1778	0	329
6282	1737	1778	0	327
6285	1733	1777	0	327
6288	1732	1775	0	327
6291	1731	1770	0	319
6294	1729	1769	0	313
6297	1729	1768	0	308
6300	1729	1767	0	305
6303	1729	1765	0	297
6306	1732	1765	0	304
6309	1735	1764	0	300
6312	1736	1763	0	301
6315	1736	1762	0	300
6318	1734	1760	0	302
6321	1732	1756	0	301
6324	1729	1753	0	304
6327	1728	1751	0	310
6330	1727	1747	0	316
6333	1726	1745	0	315
6336	1724	1743	0	318
6339	1723	1740	0	324
6342	1721	1738	0	325
6345	1719	1735	0	326
6348	1719	1732	0	329
6351	1716	1730	0	337
6354	1715	1728	0	338
6357	1713	1729	0	340
6360	1713	1728	0	343
6363	1713	1728	0	345
6366	1711	1727	0	344
6369	1709	1727	0	342
6372	1708	1726	0	341
6375	1708	1726	0	341
6378	1711	1728	0	344
6381	1710	1728	0	345
6384	1710	1727	0	346
6387	1709	1727	0	345
6390	1708	1727	0	346
6393	1704	1725	0	344
6396	1707	1726	0	344
6399	1708	1725	0	343
6402	1707	1725	0	342
6405	1707	1725	0	343
6408	1707	1725	0	344
6411	1708	1726	0	343
6414	1707	1725	0	342
6417	1708	1725	0	342
6420	1711	1726	0	345
6423	1716	1725	0	348
6426	1718	1725	0	348
6429	1719	1723	0	352
6432	1722	1725	0	347
6435	1722	1727	0	354
6438	1720	1728	0	1
6441	1719	1730	0	9
6444	1717	1732	0	16
6447	1714	1733	0	20
6450	1713	1736	0	26
6453	1713	1735	0	32
6456	1712	1736	0	33
6459	1711	1737	0	36
6462	1709	1738	0	35
6465	1708	1742	0	41
6468	1706	1743	0	41
6471	1705	1744	0	40
6474	1704	1744	0	40
6477	1702	1746	0	40
6480	1701	1745	0	41
6483	1700	1746	0	39
6486	1700	1746	0	38
6489	1700	1747	0	44
6492	1698	1750	0	47
6495	1699	1752	0	50
6498	1700	1753	0	52
6501	1700	1754	0	58
6504	1702	1754	0	60
6507	1704	1754	0	64
6510	1704	1756	0	69
6513	1705	1758	0	75
6516	1706	1757	0	76
6519	1706	1758	0	77
6522	1707	1757	0	76
6525	1708	1757	0	67
6528	1708	1759	0	61
6531	1708	1760	0	57
6534	1706	1761	0	53
6537	1703	1762	0	48
6540	1700	1762	0	46
6543	1698	1762	0	46
6546	1698	1761	0	44
6549	1696	1764	0	36
6552	1695	1764	0	27
6555	1692	1764	0	32
6558	1689	1764	0	29
6561	1685	1766	0	23
6564	1685	1767	0	23
6567	1683	1767	0	23
6570	1681	1768	0	22
6573	1680	1768	0	20
6576	1678	1768	0	17
6579	1677	1768	0	12
6582	1674	1766	0	7
6585	1672	1763	0	2
6588	1671	1760	0	2
6591	1670	1758	0	355
6594	1669	1758	0	352
6597	1667	1758	0	350
6600	1664	1757	0	348
6603	1663	1757	0	347
6606	1661	1757	0	348
6609	1661	1757	0	348
6612	1660	1757	0	349
6615	1657	1756	0	351
6618	1658	1756	0	351
6621	1659	1756	0	349
6624	1658	1755	0	351
6627	1664	1755	0	355
6630	1666	1755	0	2
6633	1664	1756	0	11
6636	1661	1758	0	17
6639	1658	1759	0	17
6642	1654	1761	0	20
6645	1649	1765	0	20
6648	1648	1765	0	11
6651	1647	1763	0	7
6654	1645	1764	0	13
6657	1643	1766	0	19
6660	1639	1766	0	22
6663	1637	1768	0	16
6666	1634	1768	0	16
6669	1630	1769	0	16
6672	1629	1771	0	22
6675	1628	1771	0	20
6678	1626	1771	0	17
6681	1623	1770	0	14
6684	1621	1771	0	14
6687	1620	1769	0	8
6690	1619	1767	0	5
6693	1618	1764	0	353
6696	1617	1763	0	352
6699	1614	1761	0	348
6702	1613	1761	0	342
6705	1612	1760	0	341
6708	1612	1761	0	342
6711	1611	1760	0	341
6714	1610	1760	0	342
6717	1610	1759	0	342
6720	1612	1761	0	342
6723	1610	1759	0	342
6726	1608	1757	0	339
6729	1606	1756	0	338
6732	1604	1753	0	333
6735	1602	1752	0	336
6738	1601	1750	0	333
6741	1600	1748	0	332
6744	1598	1747	0	330
6747	1599	1746	0	326
6750	1602	1745	0	317
6753	1603	1744	0	313
6756	1601	1743	0	309
6759	1602	1742	0	306
6762	1602	1741	0	303
6765	1601	1740	0	304
6768	1603	1741	0	304
6771	1603	1742	0	305
6774	1600	1740	0	315
6777	1597	1740	0	321
6780	1597	1740	0	324
6783	1594	1740	0	326
6786	1592	1739	0	333
6789	1590	1737	0	336
6792	1590	1738	0	339
6795	1589	1738	0	341
6798	1587	1736	0	342
6801	1585	1736	0	349
6804	1585	1736	0	351
6807	1584	1736	0	355
6810	1583	1737	0	356
6813	1582	1737	0	355
6816	1583	1736	0	359
6819	1583	1735	0	2
6822	1582	1736	0	4
6825	1580	1737	0	4
6828	1579	1738	0	7
6831	1579	1739	0	7
6834	1578	1738	0	4
6837	1577	1739	0	8
6840	1577	1739	0	11
6843	1577	1740	0	11
6846	1577	1739	0	12
6849	1577	1739	0	12
6852	1577	1739	0	12
6855	1577	1740	0	9
6858	1576	1741	0	8
6861	1577	1741	0	9
6864	1577	1742	0	11
6867	1578	1742	0	11
6870	1577	1742	0	11
6873	1578	1742	0	12
6876	1578	1742	0	13
6879	1577	1742	0	14
6882	1576	1741	0	15
6885	1575	1740	0	15
6888	1577	1739	0	15
6891	1578	1738	0	13
6894	1578	1737	0	12
6897	1579	1737	0	10
6900	1579	1736	0	10
6903	1578	1735	0	10
6906	1579	1735	0	11
6909	1580	1737	0	9
6912	1580	1738	0	15
6915	1581	1738	0	15
6918	1581	1738	0	16
6921	1582	1738	0	14
6924	1581	1738	0	14
6927	1581	1739	0	13
6930	1581	1739	0	14
6933	1581	1739	0	14
6936	1583	1738	0	13
6939	1583	1738	0	13
6942	1583	1738	0	13
6945	1584	1737	0	12
6948	1585	1737	0	12
6951	1586	1738	0	13
6954	1586	1737	0	13
6957	1586	1737	0	16
6960	1586	1737	0	15
6963	1587	1738	0	13
6966	1586	1737	0	14
6969	1586	1737	0	14
6972	1586	1737	0	12
6975	1586	1738	0	12
6978	1586	1738	0	9
6981	1586	1738	0	10
6984	1587	1739	0	10
6987	1587	1740	0	8
6990	1589	1740	0	8
6993	1588	1740	0	9
6996	1588	1739	0	8
6999	1588	1738	0	6
7002	1588	1738	0	5
7005	1588	1738	0	6
7008	1588	1738	0	6
7011	1588	1738	0	4
7014	1588	1738	0	5
7017	1587	1738	0	2
7020	1587	1738	0	2
7023	1586	1737	0	1
7026	1582	1733	0	10
7029	1582	1733	0	10
7032	1582	1732	0	11
7035	1582	1732	0	13
7038	1580	1733	0	10
7041	1580	1734	0	10
7044	1581	1735	0	10
7047	1581	1736	0	10
7050	1581	1734	0	7
7053	1581	1734	0	8
7056	1581	1736	0	8
7059	1582	1736	0	7
7062	1581	1736	0	7
7065	1582	1736	0	10
7068	1582	1736	0	9
7071	1583	1737	0	8
7074	1584	1738	0	8
7077	1585	1738	0	11
7080	1584	1739	0	15
7083	1584	1739	0	16
7086	1583	1739	0	18
7089	1583	1739	0	19
7092	1583	1739	0	19
7095	1583	1739	0	21
7098	1582	1739	0	22
7101	1582	1739	0	26
7104	1582	1740	0	25
7107	1583	1740	0	24
7110	1583	1740	0	22
7113	1583	1740	0	24
7116	1583	1740	0	24
7119	1583	1740	0	25
7122	1583	1740	0	26
7125	1583	1740	0	24
7128	1583	1740	0	21
7131	1583	1740	0	22
7134	1583	1740	0	23
7137	1584	1740	0	22
7140	1583	1740	0	22
7143	1583	1740	0	23
7146	1584	1740	0	21
7149	1585	1740	0	16
7152	1585	1740	0	16
7155	1585	1739	0	13
7158	1584	1739	0	12
7161	1584	1739	0	11
7164	1584	1739	0	13
7167	1585	1740	0	13
7170	1585	1741	0	14
7173	1585	1741	0	14
7176	1585	1741	0	18
7179	1584	1740	0	22
7182	1584	1739	0	23
7185	1584	1741	0	23
7188	1585	1741	0	22
7191	1586	1741	0	20
7194	1586	1741	0	24
7197	1586	1740	0	24
7200	1587	1741	0	22
7203	1587	1740	0	22
7206	1586	1740	0	23
7209	1584	1739	0	24
7212	1585	1739	0	23
7215	1585	1741	0	21
7218	1586	1741	0	20
7221	1586	1741	0	20
7224	1586	1741	0	19
7227	1585	1741	0	21
7230	1586	1740	0	22
7233	1586	1740	0	21
7236	1584	1740	0	20
7239	1583	1740	0	19
7242	1584	1738	0	21
7245	1584	1738	0	19
7248	1584	1737	0	19
7251	1585	1737	0	18
7254	1585	1737	0	21
7257	1585	1736	0	19
7260	1584	1737	0	18
7263	1584	1737	0	15
7266	1584	1736	0	21
7269	1581	1734	0	23
7272	1580	1735	0	22
7275	1580	1734	0	21
7278	1580	1733	0	19
7281	1579	1732	0	20
7284	1577	1733	0	20
7287	1575	1733	0	19
7290	1572	1734	0	21
7293	1570	1736	0	22
7296	1570	1738	0	25
7299	1567	1739	0	25
7302	1566	1739	0	27
7305	1564	1736	0	31
7308	1562	1738	0	31
7311	1561	1740	0	32
7314	1560	1742	0	34
7317	1559	1743	0	35
7320	1557	1744	0	35
7323	1557	1744	0	35
7326	1557	1743	0	30
7329	1556	1742	0	33
7332	1557	1742	0	31
7335	1558	1742	0	32
7338	1558	1741	0	38
7341	1559	1741	0	41
7344	1558	1743	0	45
7347	1556	1746	0	50
7350	1557	1748	0	56
7353	1556	1749	0	56
7356	1554	1750	0	53
7359	1552	1751	0	62
7362	1550	1753	0	65
7365	1549	1753	0	65
7368	1548	1756	0	72
7371	1546	1757	0	66
7374	1544	1761	0	75
7377	1544	1769	0	76
7380	1542	1775	0	72
7383	1549	1785	0	67
7386	1549	1788	0	65
7389	1548	1791	0	66
7392	1548	1791	0	65
7395	1548	1791	0	67
7398	1544	1792	0	63
7401	1543	1795	0	59
7404	1538	1795	0	50
7407	1537	1800	0	48
7410	1536	1802	0	51
7413	1532	1802	0	46
7416	1530	1804	0	48
7419	1530	1805	0	50
7422	1530	1804	0	50
7425	1532	1804	0	49
7428	1532	1807	0	55
7431	1532	1807	0	57
7434	1532	1806	0	57
7437	1530	1806	0	52
7440	1529	1806	0	51
7443	1529	1807	0	50
7446	1529	1807	0	48
7449	1529	1808	0	43
7452	1529	1808	0	39
7455	1528	1810	0	30
7458	1528	1810	0	28
7461	1529	1810	0	25
7464	1530	1809	0	25
7467	1531	1808	0	24
7470	1530	1808	0	26
7473	1530	1807	0	22
7476	1529	1807	0	19
7479	1526	1807	0	18
7482	1525	1807	0	14
7485	1527	1803	0	15
7488	1526	1802	0	12
7491	1526	1806	0	20
7494	1524	1807	0	22
7497	1519	1809	0	23
7500	1516	1810	0	15
7503	1512	1810	0	10
7506	1512	1811	0	6
7509	1512	1813	0	5
7512	1512	1813	0	9
7515	1510	1812	0	11
7518	1509	1815	0	16
7521	1507	1817	0	19
7524	1506	1814	0	17
7527	1504	1811	0	14
7530	1503	1811	0	14
7533	1502	1812	0	16
7536	1502	1815	0	22
7539	1502	1815	0	23
7542	1502	1814	0	23
7545	1499	1813	0	21
7548	1497	1815	0	28
7551	1496	1817	0	27
7554	1496	1818	0	36
7557	1496	1819	0	41
7560	1497	1819	0	43
7563	1498	1819	0	47
7566	1495	1818	0	49
7569	1494	1819	0	52
7572	1494	1820	0	57
7575	1493	1820	0	55
7578	1493	1821	0	55
7581	1493	1820	0	56
7584	1494	1821	0	53
7587	1491	1819	0	55
7590	1490	1821	0	46
7593	1489	1821	0	42
7596	1490	1820	0	40
7599	1489	1818	0	41
7602	1486	1816	0	29
7605	1484	1813	0	20
7608	1481	1814	0	6
7611	1477	1813	0	0
7614	1474	1812	0	356
7617	1471	1811	0	354
7620	1466	1810	0	349
7623	1461	1810	0	352
7626	1458	1810	0	350
7629	1458	1810	0	350
7632	1456	1808	0	350
7635	1457	1808	0	351
7638	1457	1806	0	352
7641	1455	1805	0	349
7644	1451	1803	0	348
7647	1450	1800	0	342
7650	1448	1797	0	334
7653	1443	1798	0	330
7656	1441	1797	0	331
7659	1437	1795	0	323
7662	1436	1795	0	321
7665	1437	1787	0	328
7668	1434	1787	0	322
7671	1434	1787	0	318
7674	1433	1788	0	322
7677	1435	1784	0	317
7680	1435	1781	0	317
7683	1433	1782	0	322
7686	1431	1781	0	326
7689	1430	1780	0	331
7692	1425	1782	0	335
7695	1421	1784	0	350
7698	1417	1784	0	359
7701	1414	1785	0	5
7704	1413	1786	0	5
7707	1409	1787	0	8
7710	1405	1788	0	12
7713	1401	1786	0	13
7716	1398	1786	0	12
7719	1393	1787	0	13
7722	1388	1791	0	12
7725	1385	1795	0	12
7728	1381	1796	0	8
7731	1376	1794	0	7
7734	1373	1792	0	4
7737	1367	1790	0	0
7740	1364	1791	0	4
7743	1360	1794	0	8
7746	1356	1794	0	7
7749	1350	1794	0	6
7752	1346	1791	0	4
7755	1340	1793	0	7
7758	1336	1794	0	7
7761	1332	1795	0	4
7764	1328	1795	0	7
7767	1322	1795	0	8
7770	1310	1795	0	8
7773	1302	1793	0	6
7776	1298	1794	0	9
7779	1298	1796	0	5
7782	1295	1795	0	9
7785	1290	1795	0	11
7788	1284	1795	0	17
7791	1281	1796	0	28
7794	1280	1799	0	41
7797	1279	1802	0	44
7800	1279	1803	0	39
7803	1279	1806	0	36
7806	1278	1806	0	36
7809	1277	1808	0	40
7812	1276	1808	0	38
7815	1277	1807	0	41
7818	1277	1808	0	39
7821	1278	1808	0	33
7824	1277	1807	0	25
7827	1274	1807	0	26
7830	1270	1810	0	33
7833	1270	1812	0	39
7836	1270	1812	0	36
7839	1270	1811	0	34
7842	1269	1809	0	27
7845	1265	1809	0	21
7848	1262	1809	0	16
7851	1260	1810	0	12
7854	1258	1816	0	19
7857	1255	1816	0	16
7860	1255	1816	0	16
7863	1253	1816	0	16
7866	1251	1818	0	15
7869	1246	1817	0	15
7872	1247	1814	0	10
7875	1245	1816	0	14
7878	1244	1817	0	14
7881	1244	1814	0	11
7884	1243	1816	0	11
7887	1244	1816	0	11
7890	1242	1815	0	12
7893	1241	1815	0	13
7896	1243	1816	0	17
7899	1243	1817	0	17
7902	1243	1814	0	19
7905	1245	1811	0	16
7908	1245	1809	0	14
7911	1244	1808	0	13
7914	1243	1809	0	18
7917	1240	1809	0	15
7920	1238	1808	0	17
7923	1236	1810	0	21
7926	1234	1808	0	21
7929	1232	1807	0	18
7932	1230	1808	0	20
7935	1226	1811	0	20
7938	1224	1813	0	20
7941	1220	1815	0	29
7944	1219	1816	0	27
7947	1218	1816	0	24
7950	1218	1814	0	20
7953	1215	1813	0	14
7956	1214	1813	0	18
7959	1212	1813	0	18
7962	1210	1810	0	17
7965	1208	1808	0	11
7968	1205	1810	0	17
7971	1201	1809	0	11
7974	1197	1808	0	7
7977	1190	1808	0	5
7980	1186	1809	0	10
7983	1184	1810	0	17
7986	1182	1810	0	24
7989	1181	1810	0	26
7992	1180	1809	0	23
7995	1173	1808	0	25
7998	1167	1809	0	25
8001	1163	1814	0	33
8004	1160	1819	0	31
8007	1155	1822	0	38
8010	1151	1823	0	44
8013	1149	1824	0	51
8016	1150	1825	0	54
8019	1151	1826	0	58
8022	1154	1827	0	65
8025	1156	1826	0	65
8028	1154	1827	0	62
8031	1151	1827	0	47
8034	1148	1828	0	49
8037	1150	1830	0	63
8040	1150	1830	0	62
8043	1151	1828	0	53
8046	1151	1830	0	66
8049	1147	1830	0	51
8052	1146	1829	0	49
8055	1146	1829	0	49
8058	1144	1836	0	47
8061	1142	1840	0	46
8064	1141	1842	0	47
8067	1139	1844	0	53
8070	1138	1842	0	54
8073	1138	1843	0	59
8076	1136	1843	0	56
8079	1135	1842	0	58
8082	1134	1843	0	59
8085	1134	1843	0	57
8088	1131	1841	0	51
8091	1129	1842	0	41
8094	1124	1842	0	33
8097	1119	1842	0	23
8100	1115	1843	0	18
8103	1111	1843	0	15
8106	1109	1845	0	20
8109	1105	1846	0	17
8112	1104	1847	0	13
8115	1102	1846	0	8
8118	1098	1844	0	349
8121	1096	1844	0	347
8124	1094	1844	0	345
8127	1093	1843	0	345
8130	1093	1842	0	346
8133	1092	1841	0	346
8136	1092	1842	0	343
8139	1092	1842	0	345
8142	1094	1843	0	349
[truncated: 196 more rows]
