# Supplementary material for: Markerless tracking of an entire honey bee colony
Source: Nat Commun. 2021 Mar 19;12:1733. doi: 10.1038/s41467-021-21769-1 (PMC7979864; doi:10.1038/s41467-021-21769-1)
Supplement: Supplementary file 4 — Description of Additional Supplementary Files [file 41467_2021_21769_MOESM4_ESM.zip › raw_source/fig_5_sup_fig_21_22/S1_trajectories/001007.txt]

0	1687	897	0	32
3	1686	898	0	28
6	1688	898	0	28
9	1689	897	0	30
12	1687	896	0	35
15	1686	895	0	29
18	1685	894	0	31
21	1686	894	0	31
24	1685	894	0	31
27	1685	894	0	31
30	1684	895	0	29
33	1684	896	0	29
36	1685	896	0	30
39	1685	896	0	32
42	1685	897	0	31
45	1685	897	0	31
48	1686	896	0	31
51	1690	895	0	34
54	1691	895	0	30
57	1694	896	0	34
60	1695	896	0	32
63	1701	894	0	29
66	1703	895	0	38
69	1704	897	0	47
72	1703	899	0	47
75	1703	898	0	55
78	1703	898	0	58
81	1703	898	0	58
84	1703	898	0	56
87	1703	900	0	56
90	1703	900	0	57
93	1702	899	0	59
96	1702	898	0	60
99	1702	898	0	60
102	1703	898	0	60
105	1704	898	0	62
108	1703	898	0	62
111	1702	900	0	62
114	1701	902	0	59
117	1700	902	0	58
120	1701	901	0	57
123	1700	902	0	53
126	1700	904	0	53
129	1700	903	0	51
132	1699	904	0	50
135	1699	903	0	52
138	1699	904	0	52
141	1697	905	0	53
144	1697	906	0	53
147	1696	907	0	54
150	1695	906	0	50
153	1691	904	0	47
156	1690	905	0	49
159	1690	904	0	48
162	1688	904	0	45
165	1689	902	0	40
168	1689	903	0	36
171	1689	903	0	37
174	1689	903	0	36
177	1688	903	0	34
180	1688	902	0	28
183	1686	901	0	25
186	1686	899	0	26
189	1686	898	0	25
192	1686	898	0	27
195	1686	897	0	30
198	1685	898	0	31
201	1685	897	0	28
204	1685	897	0	29
207	1685	896	0	31
210	1684	895	0	33
213	1686	895	0	32
216	1684	896	0	35
219	1683	897	0	32
222	1682	895	0	28
225	1683	895	0	29
228	1683	895	0	26
231	1683	895	0	29
234	1682	894	0	27
237	1680	895	0	22
240	1682	896	0	23
243	1681	897	0	21
246	1680	897	0	16
249	1679	898	0	11
252	1678	898	0	10
255	1678	898	0	7
258	1678	898	0	5
261	1676	899	0	4
264	1673	900	0	0
267	1670	899	0	357
270	1670	898	0	357
273	1668	898	0	355
276	1665	898	0	348
279	1663	899	0	339
282	1661	898	0	337
285	1661	895	0	338
288	1661	895	0	332
291	1659	893	0	330
294	1658	892	0	333
297	1656	892	0	338
300	1657	892	0	335
303	1658	890	0	329
306	1658	889	0	335
309	1656	890	0	336
312	1653	891	0	333
315	1652	888	0	338
318	1649	888	0	334
321	1648	886	0	331
324	1647	883	0	332
327	1640	883	0	336
330	1638	884	0	340
333	1637	886	0	339
336	1635	885	0	340
339	1634	884	0	338
342	1632	883	0	342
345	1632	882	0	348
348	1635	880	0	347
351	1633	882	0	341
354	1631	883	0	336
357	1631	882	0	337
360	1629	883	0	343
363	1629	882	0	345
366	1627	882	0	347
369	1625	882	0	343
372	1626	881	0	340
375	1626	881	0	337
378	1624	881	0	345
381	1623	881	0	347
384	1620	880	0	342
387	1619	879	0	342
390	1620	877	0	344
393	1625	878	0	339
396	1627	880	0	331
399	1628	883	0	345
402	1631	884	0	341
405	1633	881	0	344
408	1634	882	0	339
411	1637	881	0	340
414	1639	880	0	337
417	1638	881	0	337
420	1637	880	0	337
423	1636	878	0	338
426	1635	878	0	342
429	1635	878	0	342
432	1635	879	0	340
435	1634	879	0	335
438	1633	879	0	335
441	1633	879	0	336
444	1633	880	0	336
447	1632	879	0	333
450	1631	880	0	333
453	1631	880	0	332
456	1631	881	0	331
459	1631	881	0	330
462	1631	881	0	333
465	1631	881	0	331
468	1631	881	0	329
471	1631	881	0	330
474	1631	882	0	330
477	1631	881	0	330
480	1631	881	0	330
483	1632	881	0	330
486	1631	880	0	331
489	1632	881	0	331
492	1632	881	0	330
495	1632	882	0	329
498	1632	883	0	327
501	1632	884	0	321
504	1633	884	0	324
507	1636	885	0	328
510	1637	886	0	326
513	1638	886	0	324
516	1638	886	0	316
519	1640	888	0	313
522	1645	887	0	311
525	1643	887	0	306
528	1642	887	0	303
531	1641	887	0	301
534	1640	887	0	296
537	1639	886	0	296
540	1641	887	0	295
543	1642	886	0	293
546	1642	886	0	287
549	1642	884	0	286
552	1641	884	0	281
555	1643	885	0	286
558	1643	886	0	289
561	1641	887	0	286
564	1641	886	0	286
567	1640	886	0	282
570	1639	886	0	280
573	1639	885	0	280
576	1639	885	0	279
579	1639	884	0	282
582	1638	884	0	285
585	1638	884	0	281
588	1636	883	0	274
591	1636	884	0	275
594	1635	886	0	274
597	1635	888	0	276
600	1639	890	0	289
603	1638	892	0	288
606	1638	896	0	287
609	1640	896	0	286
612	1640	895	0	285
615	1641	897	0	284
618	1642	898	0	288
621	1643	898	0	286
624	1643	898	0	281
627	1644	899	0	281
630	1645	900	0	280
633	1645	900	0	275
636	1645	899	0	277
639	1647	900	0	284
642	1648	901	0	285
645	1650	903	0	290
648	1651	905	0	290
651	1650	905	0	289
654	1650	902	0	288
657	1649	900	0	285
660	1647	899	0	285
663	1648	900	0	290
666	1648	900	0	286
669	1648	901	0	283
672	1648	902	0	284
675	1648	903	0	286
678	1648	903	0	289
681	1649	904	0	295
684	1649	904	0	292
687	1649	902	0	287
690	1648	901	0	286
693	1647	900	0	284
696	1646	899	0	285
699	1646	897	0	282
702	1646	897	0	280
705	1646	895	0	280
708	1646	895	0	281
711	1648	898	0	282
714	1648	902	0	288
717	1648	902	0	290
720	1648	903	0	289
723	1649	903	0	283
726	1648	901	0	285
729	1647	899	0	284
732	1647	898	0	284
735	1646	896	0	284
738	1646	895	0	286
741	1645	893	0	282
744	1644	891	0	281
747	1644	891	0	278
750	1644	889	0	278
753	1643	888	0	278
756	1643	887	0	277
759	1643	887	0	277
762	1643	887	0	277
765	1643	887	0	277
768	1643	887	0	277
771	1643	887	0	280
774	1644	887	0	279
777	1643	887	0	281
780	1643	887	0	281
783	1643	887	0	283
786	1643	887	0	283
789	1642	887	0	283
792	1642	887	0	286
795	1642	887	0	287
798	1642	887	0	284
801	1642	887	0	287
804	1642	887	0	289
807	1642	888	0	289
810	1642	888	0	291
813	1642	887	0	290
816	1642	889	0	290
819	1642	889	0	291
822	1642	889	0	289
825	1642	888	0	286
828	1642	887	0	285
831	1642	888	0	287
834	1642	888	0	286
837	1642	888	0	288
840	1642	888	0	287
843	1642	888	0	288
846	1642	888	0	286
849	1643	888	0	287
852	1643	889	0	293
855	1643	890	0	292
858	1641	890	0	288
861	1641	890	0	288
864	1641	889	0	285
867	1640	890	0	282
870	1640	891	0	282
873	1639	891	0	279
876	1639	893	0	279
879	1639	893	0	279
882	1639	893	0	278
885	1639	894	0	276
888	1639	895	0	274
891	1639	895	0	276
894	1639	895	0	274
897	1640	895	0	275
900	1640	895	0	277
903	1640	896	0	277
906	1640	895	0	277
909	1640	896	0	276
912	1640	897	0	274
915	1640	899	0	275
918	1640	901	0	276
921	1641	902	0	278
924	1641	904	0	276
927	1643	904	0	278
930	1643	904	0	279
933	1643	904	0	283
936	1643	903	0	287
939	1643	903	0	288
942	1643	903	0	291
945	1643	902	0	293
948	1643	902	0	295
951	1644	902	0	298
954	1645	902	0	296
957	1644	901	0	297
960	1644	901	0	299
963	1645	901	0	298
966	1645	901	0	300
969	1644	902	0	299
972	1645	903	0	294
975	1645	902	0	296
978	1644	903	0	298
981	1644	902	0	297
984	1643	903	0	298
987	1643	903	0	297
990	1643	904	0	294
993	1643	905	0	293
996	1643	905	0	290
999	1645	905	0	290
1002	1643	905	0	288
1005	1643	904	0	284
1008	1644	903	0	270
1011	1644	904	0	269
1014	1644	903	0	269
1017	1645	903	0	275
1020	1643	904	0	274
1023	1643	904	0	278
1026	1641	908	0	285
1029	1641	910	0	287
1032	1643	910	0	286
1035	1644	910	0	287
1038	1646	909	0	284
1041	1647	908	0	279
1044	1649	909	0	277
1047	1650	909	0	278
1050	1649	910	0	278
1053	1650	910	0	278
1056	1650	911	0	280
1059	1650	911	0	287
1062	1650	912	0	284
1065	1651	912	0	281
1068	1650	912	0	280
1071	1650	913	0	278
1074	1651	914	0	275
1077	1650	914	0	273
1080	1649	915	0	273
1083	1650	915	0	273
1086	1650	914	0	273
1089	1649	914	0	273
1092	1648	915	0	272
1095	1646	915	0	270
1098	1644	914	0	271
1101	1643	913	0	272
1104	1643	913	0	273
1107	1642	912	0	273
1110	1644	911	0	269
1113	1643	912	0	269
1116	1642	911	0	268
1119	1643	911	0	264
1122	1644	911	0	268
1125	1644	911	0	271
1128	1645	913	0	268
1131	1644	912	0	268
1134	1643	911	0	265
1137	1642	911	0	265
1140	1641	912	0	268
1143	1640	911	0	271
1146	1638	911	0	268
1149	1638	910	0	268
1152	1638	908	0	269
1155	1639	907	0	271
1158	1638	908	0	270
1161	1638	909	0	265
1164	1637	912	0	263
1167	1639	910	0	271
1170	1641	912	0	268
1173	1641	913	0	266
1176	1641	914	0	267
1179	1639	914	0	263
1182	1638	913	0	263
1185	1637	908	0	264
1188	1636	908	0	259
1191	1634	910	0	252
1194	1635	910	0	246
1197	1633	913	0	253
1200	1633	911	0	256
1203	1631	903	0	261
1206	1632	899	0	267
1209	1632	897	0	261
1212	1631	897	0	257
1215	1631	896	0	263
1218	1631	896	0	266
1221	1631	896	0	267
1224	1631	897	0	265
1227	1630	898	0	266
1230	1630	897	0	264
1233	1630	898	0	260
1236	1629	896	0	259
1239	1629	895	0	259
1242	1628	895	0	259
1245	1628	894	0	258
1248	1629	895	0	261
1251	1628	895	0	252
1254	1628	893	0	253
1257	1630	892	0	257
1260	1630	892	0	255
1263	1630	893	0	256
1266	1630	892	0	255
1269	1630	892	0	258
1272	1630	891	0	260
1275	1630	891	0	258
1278	1628	890	0	256
1281	1627	890	0	255
1284	1626	890	0	255
1287	1626	889	0	254
1290	1627	889	0	256
1293	1627	889	0	256
1296	1627	889	0	255
1299	1627	889	0	253
1302	1627	888	0	253
1305	1627	889	0	256
1308	1627	890	0	261
1311	1628	891	0	260
1314	1627	892	0	256
1317	1626	891	0	254
1320	1626	891	0	254
1323	1627	891	0	253
1326	1627	891	0	253
1329	1627	891	0	253
1332	1627	890	0	254
1335	1627	891	0	254
1338	1627	891	0	253
1341	1627	891	0	254
1344	1628	892	0	257
1347	1627	891	0	257
1350	1627	891	0	259
1353	1624	893	0	257
1356	1624	892	0	256
1359	1624	892	0	256
1362	1624	891	0	254
1365	1624	892	0	254
1368	1624	892	0	257
1371	1623	892	0	255
1374	1624	893	0	254
1377	1624	893	0	257
1380	1624	892	0	252
1383	1624	892	0	250
1386	1624	891	0	253
1389	1624	891	0	255
1392	1625	893	0	251
1395	1624	892	0	248
1398	1623	891	0	249
1401	1622	891	0	253
1404	1621	890	0	254
1407	1621	891	0	253
1410	1621	891	0	256
1413	1622	892	0	257
1416	1622	892	0	253
1419	1621	892	0	255
1422	1621	892	0	256
1425	1621	891	0	258
1428	1622	891	0	256
1431	1621	892	0	254
1434	1621	891	0	257
1437	1621	891	0	259
1440	1621	891	0	255
1443	1620	891	0	258
1446	1619	893	0	258
1449	1619	892	0	260
1452	1619	894	0	260
1455	1619	895	0	255
1458	1619	894	0	251
1461	1619	893	0	252
1464	1618	893	0	252
1467	1618	894	0	252
1470	1617	893	0	249
1473	1616	892	0	253
1476	1615	892	0	252
1479	1615	892	0	250
1482	1615	893	0	248
1485	1616	892	0	249
1488	1616	891	0	247
1491	1616	890	0	247
1494	1616	889	0	250
1497	1616	889	0	249
1500	1617	888	0	248
1503	1617	888	0	250
1506	1618	888	0	251
1509	1618	890	0	251
1512	1617	892	0	250
1515	1617	892	0	252
1518	1617	892	0	248
1521	1617	892	0	249
1524	1618	891	0	252
1527	1618	891	0	253
1530	1617	892	0	249
1533	1617	893	0	251
1536	1618	892	0	250
1539	1618	892	0	250
1542	1618	892	0	248
1545	1617	893	0	249
1548	1617	894	0	248
1551	1618	894	0	249
1554	1618	894	0	247
1557	1618	892	0	246
1560	1618	888	0	249
1563	1618	888	0	246
1566	1618	888	0	247
1569	1617	887	0	247
1572	1618	886	0	242
1575	1619	884	0	242
1578	1619	883	0	239
1581	1619	882	0	240
1584	1618	882	0	240
1587	1619	881	0	240
1590	1619	881	0	242
1593	1620	881	0	242
1596	1619	881	0	240
1599	1619	880	0	239
1602	1619	880	0	238
1605	1620	880	0	239
1608	1620	880	0	238
1611	1620	880	0	236
1614	1620	880	0	236
1617	1621	880	0	237
1620	1622	880	0	237
1623	1622	880	0	236
1626	1622	880	0	239
1629	1622	879	0	240
1632	1623	879	0	240
1635	1623	878	0	240
1638	1623	879	0	237
1641	1624	878	0	235
1644	1623	879	0	236
1647	1622	880	0	241
1650	1621	880	0	240
1653	1620	880	0	241
1656	1619	882	0	240
1659	1617	884	0	245
1662	1617	887	0	245
1665	1617	888	0	247
1668	1617	888	0	244
1671	1617	888	0	243
1674	1617	888	0	244
1677	1616	888	0	243
1680	1616	890	0	242
1683	1616	890	0	238
1686	1616	889	0	238
1689	1616	891	0	238
1692	1617	891	0	241
1695	1617	892	0	237
1698	1616	893	0	238
1701	1617	893	0	242
1704	1618	892	0	244
1707	1619	892	0	242
1710	1618	891	0	244
1713	1618	891	0	244
1716	1620	891	0	246
1719	1620	890	0	248
1722	1619	889	0	248
1725	1619	889	0	247
1728	1619	888	0	246
1731	1619	887	0	242
1734	1620	887	0	243
1737	1619	887	0	240
1740	1618	887	0	239
1743	1619	887	0	236
1746	1620	887	0	235
1749	1620	885	0	237
1752	1619	885	0	239
1755	1620	884	0	238
1758	1620	884	0	238
1761	1619	884	0	238
1764	1618	883	0	239
1767	1617	883	0	242
1770	1617	883	0	238
1773	1616	883	0	242
1776	1616	883	0	240
1779	1616	883	0	242
1782	1617	882	0	241
1785	1617	881	0	240
1788	1616	881	0	239
1791	1616	881	0	239
1794	1617	881	0	236
1797	1617	880	0	236
1800	1617	880	0	235
1803	1618	880	0	233
1806	1619	880	0	231
1809	1620	880	0	231
1812	1620	879	0	232
1815	1620	879	0	234
1818	1620	880	0	236
1821	1619	882	0	239
1824	1618	883	0	241
1827	1617	886	0	240
1830	1618	888	0	241
1833	1619	890	0	244
1836	1620	890	0	251
1839	1621	891	0	252
1842	1619	891	0	245
1845	1618	890	0	248
1848	1619	890	0	247
1851	1619	891	0	240
1854	1618	891	0	243
1857	1620	889	0	248
1860	1620	889	0	248
1863	1620	890	0	244
1866	1620	892	0	238
1869	1618	889	0	242
1872	1618	892	0	239
1875	1620	892	0	240
1878	1620	892	0	238
1881	1621	891	0	238
1884	1621	891	0	236
1887	1621	891	0	239
1890	1621	891	0	242
1893	1622	889	0	244
1896	1619	889	0	239
1899	1618	890	0	238
1902	1618	890	0	240
1905	1618	888	0	244
1908	1618	888	0	246
1911	1620	887	0	246
1914	1621	884	0	244
1917	1621	882	0	243
1920	1621	882	0	243
1923	1621	881	0	241
1926	1621	882	0	241
1929	1621	882	0	243
1932	1622	882	0	240
1935	1622	882	0	241
1938	1622	882	0	243
1941	1622	881	0	246
1944	1623	880	0	246
1947	1623	880	0	248
1950	1623	880	0	246
1953	1624	881	0	246
1956	1624	881	0	251
1959	1625	882	0	252
1962	1625	882	0	251
1965	1625	882	0	250
1968	1625	882	0	252
1971	1624	882	0	255
1974	1625	882	0	255
1977	1625	882	0	254
1980	1624	882	0	253
1983	1624	884	0	255
1986	1625	883	0	256
1989	1625	883	0	254
1992	1625	883	0	255
1995	1626	883	0	256
1998	1626	883	0	254
2001	1626	883	0	254
2004	1626	883	0	253
2007	1625	883	0	252
2010	1626	883	0	252
2013	1625	882	0	251
2016	1626	882	0	252
2019	1626	882	0	252
2022	1626	881	0	253
2025	1626	881	0	252
2028	1626	882	0	254
2031	1626	882	0	255
2034	1625	882	0	254
2037	1625	883	0	252
2040	1625	882	0	253
2043	1625	883	0	254
2046	1625	883	0	254
2049	1625	883	0	253
2052	1624	883	0	249
2055	1624	883	0	249
2058	1623	883	0	249
2061	1623	883	0	249
2064	1623	883	0	251
2067	1624	883	0	251
2070	1624	884	0	251
2073	1624	884	0	249
2076	1624	884	0	248
2079	1624	883	0	250
2082	1624	882	0	253
2085	1624	882	0	255
2088	1625	882	0	252
2091	1625	882	0	255
2094	1625	882	0	253
2097	1625	881	0	253
2100	1625	882	0	254
2103	1625	882	0	253
2106	1624	882	0	251
2109	1624	882	0	253
2112	1624	883	0	252
2115	1624	883	0	254
2118	1624	883	0	255
2121	1624	883	0	256
2124	1624	883	0	253
2127	1624	884	0	248
2130	1622	883	0	250
2133	1620	883	0	246
2136	1619	882	0	241
2139	1619	881	0	242
2142	1620	880	0	248
2145	1620	881	0	250
2148	1621	881	0	252
2151	1622	879	0	252
2154	1621	879	0	247
2157	1622	878	0	248
2160	1621	879	0	247
2163	1620	880	0	250
2166	1620	881	0	250
2169	1620	882	0	250
2172	1621	881	0	253
2175	1621	881	0	255
2178	1621	881	0	252
2181	1622	882	0	248
2184	1620	884	0	244
2187	1617	888	0	249
2190	1618	887	0	245
2193	1619	886	0	241
2196	1618	885	0	240
2199	1619	883	0	242
2202	1620	882	0	240
2205	1624	882	0	238
2208	1625	882	0	236
2211	1627	882	0	238
2214	1628	881	0	239
2217	1627	881	0	239
2220	1625	882	0	238
2223	1623	882	0	240
2226	1623	883	0	241
2229	1623	882	0	239
2232	1621	882	0	233
2235	1619	882	0	235
2238	1620	882	0	231
2241	1619	884	0	232
2244	1618	884	0	236
2247	1617	886	0	232
2250	1617	889	0	232
2253	1621	891	0	234
2256	1622	890	0	236
2259	1624	890	0	243
2262	1625	892	0	241
2265	1626	892	0	241
2268	1626	893	0	236
2271	1624	894	0	232
2274	1624	895	0	231
2277	1624	896	0	231
2280	1625	895	0	233
2283	1624	893	0	236
2286	1623	891	0	242
2289	1622	889	0	245
2292	1623	888	0	241
2295	1624	888	0	240
2298	1624	887	0	242
2301	1622	886	0	240
2304	1620	886	0	241
2307	1618	886	0	236
2310	1618	886	0	236
2313	1619	885	0	233
2316	1618	886	0	234
2319	1620	885	0	230
2322	1621	885	0	234
2325	1621	883	0	234
2328	1620	881	0	228
2331	1620	880	0	225
2334	1620	880	0	224
2337	1620	880	0	221
2340	1618	878	0	224
2343	1617	877	0	226
2346	1617	876	0	223
2349	1617	875	0	226
2352	1617	875	0	223
2355	1617	876	0	222
2358	1618	875	0	215
2361	1618	875	0	213
2364	1618	875	0	212
2367	1618	876	0	212
2370	1619	875	0	210
2373	1619	875	0	213
2376	1619	875	0	217
2379	1618	875	0	215
2382	1618	875	0	213
2385	1618	875	0	213
2388	1617	876	0	213
2391	1617	876	0	214
2394	1617	877	0	215
2397	1618	878	0	217
2400	1619	878	0	216
2403	1618	879	0	217
2406	1618	879	0	217
2409	1618	879	0	217
2412	1618	879	0	216
2415	1617	879	0	217
2418	1618	879	0	216
2421	1620	879	0	216
2424	1619	880	0	215
2427	1620	880	0	216
2430	1622	884	0	218
2433	1624	886	0	227
2436	1626	883	0	227
2439	1626	881	0	227
2442	1626	880	0	226
2445	1624	880	0	226
2448	1623	879	0	224
2451	1624	876	0	227
2454	1627	877	0	237
2457	1628	877	0	240
2460	1629	877	0	244
2463	1629	875	0	246
2466	1629	874	0	244
2469	1631	874	0	238
2472	1633	873	0	237
2475	1636	871	0	240
2478	1636	869	0	238
2481	1639	870	0	232
2484	1639	870	0	228
2487	1640	870	0	222
2490	1641	867	0	224
2493	1643	865	0	223
2496	1643	864	0	222
2499	1642	867	0	225
2502	1642	868	0	227
2505	1642	870	0	231
2508	1643	872	0	229
2511	1644	872	0	231
2514	1644	871	0	233
2517	1644	871	0	236
2520	1645	871	0	238
2523	1645	871	0	239
2526	1643	870	0	240
2529	1645	866	0	244
2532	1646	866	0	248
2535	1647	866	0	246
2538	1645	866	0	244
2541	1646	865	0	243
2544	1643	862	0	232
2547	1645	860	0	221
2550	1646	860	0	215
2553	1644	861	0	213
2556	1647	863	0	216
2559	1648	862	0	214
2562	1648	861	0	214
2565	1648	860	0	214
2568	1647	861	0	213
2571	1645	862	0	208
2574	1645	863	0	213
2577	1646	862	0	208
2580	1647	863	0	204
2583	1649	863	0	199
2586	1650	863	0	197
2589	1651	862	0	195
2592	1652	863	0	192
2595	1652	863	0	193
2598	1654	865	0	192
2601	1655	865	0	183
2604	1658	867	0	183
2607	1659	868	0	182
2610	1662	867	0	178
2613	1662	866	0	184
2616	1660	866	0	183
2619	1661	866	0	189
2622	1661	865	0	194
2625	1658	865	0	198
2628	1650	865	0	197
2631	1650	863	0	208
2634	1649	863	0	216
2637	1647	863	0	219
2640	1649	864	0	224
2643	1649	864	0	227
2646	1649	865	0	227
2649	1650	865	0	230
2652	1648	866	0	227
2655	1649	867	0	231
2658	1648	867	0	236
2661	1648	867	0	234
2664	1648	866	0	231
2667	1647	867	0	229
2670	1647	867	0	230
2673	1647	868	0	231
2676	1647	868	0	231
2679	1647	868	0	237
2682	1647	868	0	240
2685	1648	869	0	242
2688	1648	868	0	242
2691	1648	867	0	240
2694	1648	867	0	242
2697	1649	867	0	244
2700	1649	867	0	244
2703	1651	866	0	244
2706	1651	864	0	241
2709	1651	865	0	240
2712	1651	864	0	240
2715	1651	864	0	237
2718	1651	865	0	237
2721	1651	864	0	237
2724	1651	865	0	237
2727	1651	865	0	238
2730	1650	865	0	238
2733	1650	865	0	238
2736	1650	864	0	239
2739	1649	863	0	238
2742	1647	863	0	235
2745	1647	863	0	234
2748	1647	863	0	232
2751	1648	864	0	232
2754	1649	864	0	233
2757	1649	865	0	231
2760	1649	865	0	229
2763	1647	866	0	232
2766	1645	865	0	235
2769	1645	865	0	235
2772	1645	865	0	234
2775	1645	864	0	234
2778	1645	865	0	233
2781	1644	865	0	237
2784	1643	866	0	235
2787	1643	866	0	243
2790	1642	864	0	243
2793	1640	864	0	242
2796	1640	864	0	238
2799	1639	864	0	234
2802	1639	865	0	240
2805	1638	863	0	246
2808	1637	863	0	249
2811	1638	863	0	256
2814	1639	863	0	257
2817	1642	864	0	260
2820	1641	862	0	264
2823	1640	859	0	266
2826	1639	855	0	271
2829	1638	854	0	269
2832	1638	851	0	267
2835	1638	851	0	268
2838	1637	849	0	273
2841	1637	848	0	273
2844	1637	848	0	276
2847	1636	846	0	283
2850	1636	842	0	290
2853	1636	840	0	292
2856	1635	839	0	290
2859	1633	835	0	289
2862	1633	835	0	288
2865	1634	834	0	299
2868	1635	832	0	309
2871	1635	829	0	317
2874	1633	828	0	312
2877	1630	827	0	314
2880	1628	826	0	318
2883	1626	825	0	320
2886	1624	825	0	319
2889	1623	823	0	318
2892	1622	823	0	316
2895	1620	822	0	316
2898	1619	823	0	318
2901	1618	822	0	319
2904	1617	822	0	322
2907	1617	821	0	322
2910	1617	821	0	323
2913	1616	820	0	325
2916	1616	819	0	325
2919	1616	818	0	322
2922	1615	818	0	321
2925	1615	817	0	321
2928	1616	815	0	330
2931	1621	816	0	339
2934	1623	816	0	338
2937	1623	816	0	339
2940	1622	817	0	339
2943	1623	817	0	339
2946	1620	817	0	340
2949	1617	816	0	336
2952	1615	815	0	333
2955	1612	814	0	336
2958	1610	811	0	332
2961	1609	811	0	331
2964	1610	813	0	327
2967	1607	810	0	324
2970	1608	810	0	323
2973	1607	810	0	323
2976	1607	809	0	323
2979	1608	809	0	324
2982	1608	809	0	324
2985	1608	809	0	324
2988	1607	809	0	325
2991	1611	809	0	326
2994	1613	812	0	320
2997	1614	814	0	318
3000	1615	816	0	316
3003	1617	818	0	314
3006	1619	818	0	317
3009	1618	820	0	321
3012	1616	819	0	333
3015	1612	816	0	329
3018	1610	815	0	336
3021	1607	816	0	345
3024	1602	816	0	351
3027	1597	815	0	357
3030	1596	815	0	1
3033	1593	815	0	6
3036	1591	816	0	9
3039	1587	816	0	11
3042	1587	817	0	9
3045	1587	818	0	9
3048	1592	819	0	7
3051	1595	819	0	11
3054	1597	818	0	10
3057	1599	816	0	11
3060	1602	815	0	9
3063	1605	813	0	8
3066	1604	813	0	16
3069	1600	816	0	21
3072	1597	819	0	27
3075	1597	820	0	26
3078	1596	820	0	27
3081	1596	819	0	30
3084	1592	821	0	30
3087	1590	825	0	40
3090	1592	827	0	39
3093	1596	826	0	37
3096	1597	824	0	36
3099	1600	820	0	31
3102	1603	818	0	25
3105	1603	818	0	22
3108	1603	817	0	23
3111	1603	817	0	27
3114	1603	820	0	34
3117	1601	823	0	38
3120	1599	827	0	42
3123	1599	828	0	48
3126	1601	826	0	49
3129	1602	825	0	47
3132	1603	825	0	41
3135	1605	826	0	34
3138	1606	826	0	34
3141	1607	827	0	34
3144	1608	826	0	37
3147	1609	826	0	39
3150	1609	826	0	38
3153	1609	827	0	40
3156	1608	827	0	39
3159	1610	827	0	35
3162	1610	825	0	31
3165	1611	825	0	27
3168	1612	825	0	22
3171	1613	825	0	15
3174	1613	826	0	10
3177	1613	825	0	4
3180	1612	823	0	0
3183	1611	822	0	0
3186	1612	820	0	359
3189	1612	817	0	354
3192	1613	816	0	355
3195	1613	816	0	353
3198	1616	817	0	351
3201	1618	818	0	348
3204	1618	818	0	347
3207	1618	819	0	348
3210	1620	820	0	347
3213	1619	821	0	348
3216	1618	822	0	354
3219	1615	823	0	1
3222	1610	823	0	1
3225	1605	823	0	2
3228	1601	823	0	2
3231	1596	823	0	6
3234	1587	819	0	9
3237	1582	819	0	7
3240	1579	819	0	5
3243	1577	819	0	0
3246	1576	820	0	358
3249	1576	820	0	355
3252	1576	819	0	356
3255	1575	820	0	355
3258	1574	820	0	353
3261	1573	820	0	354
3264	1572	819	0	353
3267	1572	820	0	353
3270	1572	820	0	355
3273	1574	821	0	3
3276	1573	822	0	6
3279	1571	822	0	7
3282	1568	821	0	6
3285	1564	822	0	8
3288	1560	823	0	7
3291	1556	823	0	7
3294	1553	823	0	1
3297	1553	822	0	0
3300	1552	821	0	355
3303	1551	820	0	355
3306	1553	820	0	353
3309	1553	820	0	356
3312	1552	819	0	357
3315	1555	817	0	359
3318	1555	819	0	356
3321	1554	818	0	351
3324	1553	817	0	352
3327	1550	814	0	350
3330	1544	813	0	349
3333	1543	812	0	351
3336	1541	815	0	355
3339	1538	817	0	355
3342	1539	818	0	353
3345	1542	820	0	0
3348	1544	820	0	357
3351	1547	820	0	352
3354	1549	819	0	356
3357	1550	817	0	1
3360	1552	816	0	5
3363	1559	816	0	358
3366	1563	814	0	7
3369	1565	814	0	11
3372	1565	814	0	12
3375	1564	814	0	15
3378	1564	814	0	12
3381	1566	813	0	8
3384	1565	812	0	6
3387	1566	811	0	3
3390	1564	811	0	3
3393	1556	812	0	4
3396	1552	811	0	1
3399	1550	810	0	3
3402	1551	810	0	5
3405	1552	811	0	5
3408	1547	814	0	10
3411	1546	814	0	7
3414	1546	814	0	4
3417	1548	812	0	356
3420	1547	811	0	351
3423	1545	811	0	350
3426	1542	815	0	0
3429	1538	815	0	0
3432	1535	815	0	357
3435	1531	813	0	351
3438	1533	813	0	355
3441	1535	814	0	353
3444	1533	813	0	350
3447	1531	812	0	347
3450	1528	811	0	344
3453	1529	813	0	345
3456	1530	814	0	346
3459	1530	815	0	343
3462	1529	815	0	347
3465	1529	815	0	349
3468	1528	815	0	351
3471	1532	816	0	349
3474	1534	817	0	351
3477	1534	817	0	352
3480	1534	817	0	354
3483	1534	817	0	351
3486	1534	817	0	351
3489	1535	816	0	353
3492	1535	815	0	358
3495	1537	815	0	357
3498	1540	815	0	4
3501	1542	815	0	15
3504	1542	815	0	15
3507	1542	814	0	17
3510	1544	813	0	25
3513	1545	812	0	34
3516	1546	812	0	47
3519	1546	813	0	49
3522	1546	815	0	58
3525	1548	815	0	59
3528	1549	816	0	55
3531	1549	815	0	51
3534	1549	817	0	54
3537	1549	817	0	55
3540	1548	818	0	52
3543	1546	818	0	48
3546	1545	817	0	50
3549	1542	818	0	58
3552	1540	819	0	57
3555	1541	821	0	60
3558	1540	824	0	64
3561	1540	826	0	65
3564	1540	825	0	63
3567	1538	827	0	61
3570	1539	826	0	59
3573	1540	826	0	55
3576	1540	825	0	52
3579	1539	827	0	52
3582	1537	827	0	61
3585	1536	827	0	63
3588	1534	830	0	63
3591	1534	832	0	62
3594	1533	832	0	62
3597	1530	838	0	66
3600	1530	839	0	68
3603	1530	842	0	64
3606	1528	845	0	64
3609	1527	849	0	51
3612	1527	853	0	46
3615	1524	855	0	47
3618	1524	855	0	47
3621	1523	856	0	47
3624	1522	857	0	50
3627	1521	859	0	50
3630	1520	861	0	53
3633	1519	864	0	55
3636	1518	871	0	49
3639	1518	874	0	48
3642	1515	876	0	48
3645	1511	879	0	47
3648	1512	880	0	44
3651	1513	882	0	35
3654	1513	882	0	36
3657	1513	882	0	35
3660	1513	882	0	31
3663	1513	883	0	27
3666	1512	883	0	29
3669	1510	884	0	36
3672	1508	886	0	41
3675	1506	886	0	39
3678	1503	886	0	35
3681	1502	886	0	34
3684	1502	888	0	33
3687	1500	890	0	34
3690	1497	893	0	40
3693	1495	895	0	53
3696	1493	896	0	59
3699	1491	899	0	60
3702	1491	900	0	61
3705	1492	901	0	58
3708	1493	899	0	58
3711	1493	897	0	57
3714	1494	896	0	58
3717	1494	896	0	60
3720	1494	896	0	59
3723	1494	898	0	62
3726	1495	899	0	62
3729	1494	900	0	61
3732	1491	901	0	56
3735	1487	905	0	53
3738	1483	907	0	46
3741	1484	901	0	45
3744	1485	903	0	56
3747	1486	904	0	54
3750	1486	901	0	51
3753	1488	899	0	40
3756	1489	896	0	36
3759	1488	895	0	29
3762	1488	896	0	28
3765	1487	897	0	28
3768	1484	899	0	30
3771	1482	900	0	32
3774	1481	901	0	28
3777	1480	902	0	26
3780	1477	901	0	21
3783	1477	899	0	17
3786	1477	901	0	20
3789	1480	902	0	23
3792	1482	902	0	30
3795	1485	901	0	30
3798	1486	901	0	36
3801	1488	900	0	38
3804	1491	899	0	45
3807	1492	895	0	49
3810	1492	894	0	49
3813	1492	893	0	50
3816	1491	896	0	54
3819	1489	898	0	54
3822	1488	899	0	47
3825	1485	902	0	46
3828	1484	904	0	44
3831	1484	905	0	46
3834	1482	907	0	43
3837	1480	910	0	45
3840	1479	911	0	45
3843	1479	909	0	45
3846	1478	909	0	47
3849	1477	909	0	49
3852	1478	910	0	47
3855	1477	911	0	49
3858	1477	910	0	47
3861	1477	910	0	47
3864	1475	911	0	47
3867	1474	911	0	47
3870	1472	910	0	45
3873	1471	910	0	45
3876	1472	908	0	44
3879	1472	910	0	45
3882	1470	911	0	45
3885	1469	911	0	49
3888	1469	909	0	48
3891	1469	909	0	52
3894	1468	911	0	51
3897	1469	913	0	50
3900	1467	915	0	51
3903	1467	915	0	44
3906	1467	916	0	41
3909	1467	916	0	43
3912	1465	918	0	44
3915	1465	919	0	49
3918	1465	919	0	44
3921	1464	919	0	44
3924	1465	918	0	43
3927	1469	915	0	45
3930	1471	915	0	44
3933	1469	913	0	38
3936	1466	911	0	30
3939	1463	911	0	20
3942	1460	910	0	16
3945	1457	911	0	15
3948	1455	911	0	8
3951	1456	910	0	7
3954	1457	909	0	7
3957	1455	910	0	354
3960	1456	911	0	358
3963	1453	909	0	350
3966	1452	910	0	347
3969	1452	909	0	342
3972	1452	909	0	345
3975	1450	909	0	344
3978	1449	909	0	348
3981	1446	907	0	336
3984	1442	906	0	337
3987	1441	909	0	338
3990	1438	906	0	331
3993	1438	906	0	332
3996	1437	906	0	332
3999	1437	907	0	333
4002	1439	908	0	336
4005	1439	909	0	345
4008	1437	911	0	356
4011	1440	911	0	351
4014	1441	910	0	354
4017	1440	910	0	354
4020	1443	908	0	359
4023	1442	909	0	1
4026	1442	909	0	0
4029	1442	910	0	4
4032	1443	911	0	2
4035	1443	909	0	353
4038	1443	908	0	351
4041	1441	908	0	353
4044	1440	908	0	354
4047	1439	907	0	353
4050	1438	907	0	351
4053	1434	907	0	349
4056	1432	907	0	351
4059	1431	907	0	351
4062	1431	908	0	352
4065	1431	907	0	354
4068	1430	905	0	354
4071	1430	904	0	355
4074	1431	904	0	353
4077	1427	904	0	354
4080	1427	904	0	354
4083	1427	904	0	356
4086	1427	904	0	356
4089	1426	903	0	354
4092	1427	903	0	356
4095	1427	903	0	355
4098	1427	904	0	356
4101	1426	904	0	357
4104	1426	903	0	356
4107	1428	903	0	354
4110	1428	903	0	354
4113	1426	903	0	357
4116	1425	902	0	356
4119	1425	902	0	357
4122	1425	903	0	356
4125	1425	903	0	357
4128	1425	903	0	357
4131	1428	903	0	354
4134	1427	903	0	356
4137	1427	903	0	357
4140	1427	904	0	356
4143	1428	904	0	355
4146	1427	904	0	355
4149	1427	904	0	352
4152	1427	904	0	353
4155	1428	904	0	354
4158	1429	905	0	354
4161	1428	905	0	354
4164	1428	906	0	354
4167	1428	906	0	353
4170	1428	905	0	353
4173	1426	904	0	353
4176	1426	903	0	353
4179	1425	903	0	355
4182	1425	903	0	353
4185	1426	903	0	350
4188	1426	902	0	347
4191	1425	901	0	348
4194	1427	902	0	346
4197	1424	902	0	347
4200	1424	902	0	346
4203	1426	901	0	352
4206	1426	902	0	354
4209	1427	902	0	354
4212	1427	902	0	353
4215	1427	902	0	350
4218	1426	902	0	351
4221	1426	902	0	350
4224	1427	902	0	350
4227	1427	902	0	352
4230	1427	901	0	351
4233	1426	900	0	349
4236	1426	900	0	348
4239	1425	900	0	348
4242	1424	900	0	348
4245	1425	900	0	348
4248	1426	901	0	346
4251	1425	900	0	345
4254	1425	899	0	347
4257	1426	899	0	353
4260	1427	898	0	352
4263	1425	898	0	350
4266	1428	899	0	347
4269	1431	899	0	345
4272	1433	899	0	339
4275	1435	901	0	332
4278	1435	902	0	331
4281	1434	902	0	330
4284	1430	903	0	325
4287	1428	902	0	324
4290	1428	903	0	324
4293	1429	904	0	321
4296	1428	905	0	317
4299	1427	904	0	320
4302	1427	903	0	316
4305	1426	903	0	317
4308	1424	903	0	313
4311	1424	903	0	313
4314	1423	901	0	310
4317	1423	902	0	311
4320	1425	902	0	312
4323	1427	905	0	312
4326	1430	907	0	314
4329	1428	906	0	314
4332	1428	906	0	312
4335	1429	906	0	312
4338	1427	905	0	309
4341	1426	904	0	307
4344	1425	904	0	307
4347	1425	903	0	304
4350	1424	903	0	306
4353	1425	903	0	306
4356	1426	904	0	306
4359	1425	903	0	306
4362	1426	904	0	309
4365	1428	904	0	318
4368	1430	905	0	321
4371	1431	906	0	319
4374	1431	906	0	316
4377	1433	909	0	319
4380	1432	910	0	321
4383	1432	913	0	317
4386	1432	916	0	318
4389	1430	914	0	314
4392	1431	915	0	315
4395	1432	916	0	313
4398	1432	917	0	316
4401	1431	916	0	313
4404	1432	915	0	314
4407	1433	916	0	320
4410	1434	917	0	329
4413	1434	918	0	333
4416	1435	921	0	331
4419	1437	923	0	334
4422	1435	919	0	335
4425	1436	918	0	328
4428	1435	918	0	328
4431	1432	917	0	329
4434	1431	915	0	324
4437	1432	914	0	319
4440	1428	911	0	321
4443	1426	907	0	328
4446	1424	905	0	333
4449	1424	906	0	335
4452	1424	907	0	337
4455	1425	908	0	331
4458	1428	904	0	330
4461	1427	903	0	328
4464	1426	903	0	330
4467	1424	902	0	329
4470	1422	901	0	327
4473	1422	901	0	325
4476	1426	903	0	324
4479	1430	906	0	322
4482	1431	904	0	315
4485	1433	903	0	311
4488	1435	902	0	310
4491	1436	901	0	311
4494	1433	897	0	311
4497	1433	895	0	306
4500	1433	895	0	304
4503	1432	893	0	301
4506	1432	891	0	305
4509	1433	889	0	302
4512	1433	891	0	301
4515	1433	890	0	298
4518	1433	889	0	297
4521	1432	890	0	298
4524	1431	890	0	299
4527	1427	890	0	301
4530	1426	889	0	298
4533	1430	890	0	301
4536	1428	894	0	296
4539	1428	893	0	295
4542	1426	894	0	293
4545	1424	893	0	291
4548	1424	893	0	297
4551	1425	892	0	302
4554	1426	891	0	303
4557	1427	891	0	299
4560	1428	892	0	297
4563	1429	891	0	298
4566	1429	891	0	298
4569	1430	892	0	295
4572	1431	892	0	297
4575	1433	893	0	305
4578	1434	893	0	310
4581	1433	892	0	315
4584	1434	891	0	305
4587	1434	890	0	303
4590	1433	891	0	307
4593	1436	894	0	306
4596	1437	896	0	306
4599	1437	895	0	303
4602	1436	895	0	303
4605	1435	893	0	299
4608	1433	892	0	300
4611	1432	892	0	299
4614	1432	892	0	298
4617	1431	891	0	298
4620	1430	890	0	296
4623	1430	892	0	292
4626	1429	892	0	288
4629	1427	892	0	299
4632	1429	892	0	296
4635	1429	893	0	288
4638	1430	897	0	296
4641	1431	896	0	306
4644	1435	896	0	313
4647	1433	893	0	314
4650	1430	891	0	315
4653	1428	890	0	318
4656	1426	888	0	324
4659	1428	891	0	329
4662	1425	893	0	330
4665	1425	895	0	333
4668	1425	897	0	337
4671	1425	899	0	341
4674	1426	898	0	341
4677	1424	897	0	334
4680	1424	898	0	326
4683	1425	898	0	325
4686	1424	897	0	331
4689	1424	898	0	332
4692	1425	896	0	331
4695	1428	897	0	336
4698	1434	900	0	328
4701	1436	898	0	321
4704	1435	897	0	317
4707	1435	897	0	314
4710	1435	898	0	313
4713	1433	898	0	312
4716	1440	903	0	311
4719	1439	902	0	339
4722	1438	903	0	352
4725	1435	901	0	350
4728	1432	900	0	348
4731	1430	900	0	349
4734	1430	899	0	353
4737	1431	900	0	2
4740	1432	905	0	2
4743	1432	905	0	4
4746	1434	905	0	6
4749	1434	906	0	13
4752	1433	909	0	21
4755	1434	910	0	24
4758	1433	914	0	23
4761	1430	918	0	19
4764	1428	916	0	18
4767	1433	909	0	19
4770	1435	909	0	17
4773	1435	909	0	20
4776	1436	908	0	24
4779	1436	908	0	26
4782	1435	909	0	28
4785	1435	910	0	29
4788	1435	910	0	33
4791	1435	910	0	37
4794	1434	910	0	36
4797	1434	910	0	37
4800	1433	908	0	46
4803	1433	904	0	50
4806	1433	902	0	48
4809	1434	902	0	49
4812	1431	900	0	64
4815	1430	899	0	69
4818	1430	898	0	75
4821	1430	897	0	77
4824	1431	897	0	89
4827	1431	901	0	90
4830	1429	901	0	93
4833	1426	904	0	94
4836	1424	908	0	104
4839	1423	910	0	108
4842	1426	903	0	99
4845	1426	905	0	107
4848	1425	909	0	119
4851	1425	908	0	124
4854	1426	908	0	121
4857	1424	909	0	122
4860	1424	909	0	123
4863	1427	905	0	104
4866	1427	904	0	101
4869	1427	904	0	102
4872	1425	904	0	105
4875	1425	905	0	107
4878	1425	904	0	107
4881	1425	904	0	104
4884	1424	901	0	106
4887	1425	901	0	104
4890	1426	902	0	108
4893	1426	902	0	100
4896	1428	905	0	106
4899	1428	905	0	107
4902	1429	904	0	102
4905	1431	907	0	104
4908	1430	905	0	105
4911	1430	904	0	102
4914	1430	904	0	101
4917	1431	903	0	102
4920	1432	901	0	111
4923	1435	899	0	119
4926	1435	900	0	112
4929	1438	899	0	123
4932	1438	898	0	133
4935	1436	898	0	133
4938	1436	899	0	132
4941	1438	899	0	135
4944	1439	899	0	143
4947	1438	897	0	145
4950	1439	896	0	143
4953	1441	896	0	141
4956	1441	895	0	144
4959	1442	894	0	142
4962	1442	893	0	141
4965	1442	893	0	141
4968	1442	892	0	143
4971	1442	892	0	142
4974	1443	891	0	140
4977	1443	891	0	139
4980	1443	891	0	141
4983	1442	890	0	140
4986	1442	891	0	141
4989	1442	891	0	142
4992	1443	891	0	141
4995	1442	891	0	143
4998	1443	891	0	145
5001	1445	891	0	148
5004	1446	891	0	148
5007	1446	891	0	151
5010	1446	891	0	150
5013	1447	893	0	152
5016	1448	893	0	153
5019	1449	892	0	161
5022	1451	891	0	162
5025	1451	891	0	162
5028	1450	891	0	348
5031	1452	891	0	348
5034	1452	891	0	345
5037	1450	891	0	162
5040	1449	892	0	347
5043	1445	894	0	343
5046	1445	894	0	344
5049	1444	896	0	348
5052	1442	893	0	178
5055	1439	892	0	175
5058	1440	891	0	354
5061	1437	891	0	354
5064	1438	892	0	357
5067	1438	891	0	355
5070	1439	892	0	175
5073	1440	891	0	358
5076	1440	891	0	358
5079	1440	891	0	353
5082	1442	890	0	169
5085	1446	890	0	166
5088	1447	891	0	348
5091	1448	891	0	347
5094	1448	891	0	158
5097	1445	892	0	159
5100	1441	892	0	159
5103	1437	892	0	160
5106	1438	893	0	342
5109	1439	891	0	357
5112	1440	891	0	184
5115	1441	887	0	188
5118	1442	885	0	188
5121	1441	886	0	187
5124	1442	885	0	193
5127	1446	883	0	189
5130	1447	882	0	191
5133	1446	883	0	196
5136	1445	884	0	208
5139	1445	884	0	210
5142	1451	882	0	215
5145	1453	882	0	223
5148	1457	881	0	226
5151	1458	881	0	227
5154	1459	881	0	222
5157	1459	881	0	224
5160	1459	880	0	227
5163	1459	880	0	225
5166	1460	880	0	224
5169	1460	880	0	222
5172	1460	878	0	217
5175	1459	878	0	218
5178	1459	879	0	220
5181	1462	880	0	220
5184	1467	880	0	219
5187	1468	879	0	223
5190	1470	878	0	222
5193	1473	878	0	219
5196	1474	876	0	218
5199	1475	876	0	218
5202	1475	876	0	223
5205	1475	875	0	224
5208	1475	875	0	226
5211	1475	876	0	226
5214	1476	874	0	227
5217	1477	872	0	228
5220	1479	873	0	233
5223	1479	874	0	243
5226	1480	875	0	241
5232	1480	873	0	235
5238	1482	875	0	241
5241	1482	876	0	242
5244	1484	876	0	239
5247	1486	872	0	236
5250	1487	871	0	239
5253	1487	871	0	239
5256	1485	872	0	236
5259	1484	873	0	240
5262	1483	875	0	243
5265	1484	879	0	242
5268	1484	876	0	244
5271	1483	874	0	240
5274	1483	873	0	235
5277	1484	871	0	234
5280	1484	870	0	231
5283	1482	871	0	231
5286	1480	874	0	237
5289	1479	875	0	244
5292	1479	876	0	244
5295	1480	872	0	239
5298	1481	873	0	240
5301	1481	873	0	238
5304	1481	872	0	237
5307	1480	872	0	235
5310	1480	871	0	233
5313	1481	872	0	234
5316	1484	871	0	234
5319	1487	867	0	239
5322	1489	863	0	235
5325	1489	862	0	230
5328	1489	860	0	229
5331	1490	860	0	229
5334	1490	860	0	227
5337	1493	859	0	222
5340	1494	858	0	218
5343	1495	857	0	220
5346	1496	856	0	219
5349	1498	857	0	218
5352	1502	856	0	217
5355	1507	852	0	218
5358	1514	848	0	209
5361	1518	847	0	208
5364	1518	846	0	209
5367	1521	845	0	206
5370	1524	843	0	208
5373	1533	837	0	213
5376	1540	833	0	220
5379	1544	831	0	223
5382	1547	830	0	224
5385	1548	829	0	227
5388	1547	828	0	232
5391	1547	827	0	235
5394	1547	826	0	236
5397	1552	820	0	239
5400	1557	814	0	240
5403	1559	813	0	240
5406	1560	812	0	243
5409	1562	811	0	231
5412	1565	809	0	229
5415	1565	808	0	231
5418	1563	808	0	237
5421	1561	809	0	246
5424	1559	805	0	251
5427	1559	802	0	251
5430	1558	801	0	255
5433	1558	798	0	256
5436	1557	797	0	262
5439	1557	797	0	266
5442	1556	794	0	268
5445	1554	790	0	272
5448	1552	786	0	276
5451	1552	784	0	278
5454	1552	778	0	281
5457	1552	777	0	281
5460	1551	772	0	286
5463	1552	769	0	285
5466	1552	766	0	285
5469	1551	762	0	285
5472	1550	757	0	289
5475	1547	753	0	288
5478	1545	751	0	288
5481	1545	751	0	286
5484	1546	754	0	285
5487	1547	755	0	282
5490	1546	753	0	280
5493	1546	750	0	274
5496	1546	751	0	273
5499	1546	748	0	269
5502	1544	743	0	265
5505	1543	739	0	266
5508	1542	731	0	270
5511	1542	726	0	272
5514	1545	714	0	281
5517	1543	710	0	280
5520	1542	705	0	275
5523	1542	699	0	275
5526	1542	695	0	277
5529	1540	692	0	273
5532	1540	695	0	275
5535	1539	696	0	275
5538	1539	693	0	276
5541	1537	693	0	273
5544	1538	692	0	274
5547	1538	692	0	270
5550	1538	696	0	279
5553	1538	697	0	282
5556	1538	699	0	278
5559	1538	702	0	269
5562	1538	703	0	270
5565	1539	703	0	279
5568	1538	702	0	285
5571	1537	702	0	288
5574	1534	702	0	293
5577	1532	696	0	296
5580	1531	696	0	294
5583	1531	697	0	294
5586	1532	697	0	288
5589	1534	695	0	284
5592	1536	692	0	281
5595	1538	689	0	280
5598	1535	685	0	277
5601	1534	682	0	279
5604	1534	682	0	278
5607	1534	682	0	279
5610	1534	683	0	279
5613	1535	685	0	278
5616	1535	684	0	274
5619	1535	684	0	275
5622	1535	685	0	277
5625	1536	686	0	280
5628	1536	685	0	277
5631	1536	686	0	278
5634	1536	686	0	276
5637	1535	686	0	278
5640	1535	683	0	275
5643	1536	683	0	274
5646	1536	681	0	273
5649	1535	677	0	274
5652	1534	676	0	271
5655	1533	678	0	272
5658	1532	672	0	273
5661	1532	670	0	272
5664	1533	667	0	274
5667	1533	664	0	273
5670	1533	660	0	270
5673	1532	658	0	270
5676	1531	660	0	269
5679	1531	661	0	267
5682	1530	663	0	260
5685	1528	667	0	255
5688	1526	667	0	253
5691	1527	664	0	251
5694	1528	663	0	249
5697	1528	663	0	250
5700	1528	662	0	251
5703	1531	660	0	249
5706	1534	656	0	244
5709	1534	653	0	241
5712	1534	650	0	236
5715	1532	650	0	231
5718	1531	650	0	227
5721	1533	649	0	219
5724	1534	649	0	221
5727	1534	648	0	220
5730	1535	647	0	218
5733	1538	642	0	228
5736	1540	638	0	228
5739	1541	637	0	225
5742	1543	636	0	227
5745	1545	635	0	227
5748	1549	635	0	225
5751	1550	637	0	218
5754	1552	635	0	215
5757	1554	634	0	219
5760	1555	633	0	224
5763	1555	632	0	222
5766	1555	631	0	218
5769	1557	630	0	219
5772	1559	629	0	224
5775	1560	629	0	226
5778	1561	629	0	225
5781	1562	629	0	224
5784	1564	629	0	214
5787	1569	629	0	213
5790	1573	627	0	209
5793	1574	627	0	208
5796	1578	627	0	202
5799	1582	626	0	194
5802	1584	624	0	191
5805	1585	624	0	190
5808	1589	624	0	195
5811	1590	623	0	189
5814	1592	623	0	186
5817	1595	620	0	171
5820	1593	618	0	163
5823	1593	620	0	169
5826	1594	620	0	169
5829	1594	621	0	172
5832	1594	620	0	168
5835	1594	621	0	168
5838	1593	619	0	160
5841	1593	619	0	159
5844	1594	620	0	161
5847	1597	622	0	152
5850	1597	622	0	150
5853	1597	623	0	150
5856	1597	623	0	150
5859	1594	623	0	153
5862	1594	622	0	146
5865	1594	623	0	147
5868	1595	624	0	148
5871	1596	624	0	149
5874	1594	624	0	151
5877	1593	624	0	150
5880	1594	624	0	148
5883	1594	625	0	149
5886	1593	626	0	151
5889	1589	627	0	151
5892	1589	625	0	151
5895	1588	625	0	155
5898	1584	624	0	160
5901	1583	623	0	158
5904	1582	624	0	163
5907	1583	623	0	162
5910	1585	623	0	166
5913	1586	621	0	169
5916	1586	619	0	171
5919	1588	619	0	174
5922	1585	619	0	179
5925	1583	618	0	182
5928	1581	619	0	186
5931	1581	618	0	188
5934	1583	616	0	187
5937	1583	616	0	185
5940	1585	616	0	183
5943	1592	616	0	181
5946	1594	615	0	181
5949	1594	615	0	175
5952	1592	618	0	163
5955	1594	622	0	160
5958	1595	627	0	149
5961	1593	627	0	150
5964	1595	629	0	152
5967	1599	630	0	154
5970	1599	631	0	151
5973	1598	633	0	147
5976	1598	633	0	148
5979	1597	632	0	149
5982	1595	630	0	151
5985	1593	630	0	164
5988	1594	631	0	161
5991	1593	631	0	166
5994	1594	631	0	174
5997	1596	627	0	166
6000	1597	623	0	177
6003	1598	623	0	180
[truncated: 995 more rows]
