# Supplementary material for: Markerless tracking of an entire honey bee colony
Source: Nat Commun. 2021 Mar 19;12:1733. doi: 10.1038/s41467-021-21769-1 (PMC7979864; doi:10.1038/s41467-021-21769-1)
Supplement: Supplementary file 4 — Description of Additional Supplementary Files [file 41467_2021_21769_MOESM4_ESM.zip › raw_source/fig_5_sup_fig_21_22/S1_trajectories/000319.txt]

0	2490	234	0	2
3	2490	234	0	2
6	2490	234	0	2
9	2490	234	0	2
12	2490	234	0	2
15	2490	234	0	2
18	2490	234	0	1
21	2490	234	0	1
24	2490	234	0	2
27	2490	234	0	1
30	2490	234	0	1
33	2490	234	0	2
36	2490	234	0	1
39	2490	234	0	1
42	2490	234	0	1
45	2490	234	0	1
48	2490	234	0	1
51	2490	234	0	0
54	2490	234	0	1
57	2490	234	0	1
60	2490	234	0	0
63	2490	234	0	0
66	2490	234	0	0
69	2490	234	0	0
72	2490	234	0	359
75	2490	234	0	358
78	2490	234	0	357
81	2491	234	0	359
84	2490	234	0	358
87	2490	234	0	357
90	2490	234	0	357
93	2490	234	0	357
96	2490	234	0	357
99	2490	233	0	357
102	2490	233	0	357
105	2490	233	0	356
108	2490	234	0	358
111	2490	234	0	357
114	2490	234	0	357
117	2490	234	0	358
120	2490	234	0	357
123	2490	234	0	357
126	2490	234	0	357
129	2490	234	0	357
132	2490	234	0	357
135	2490	234	0	357
138	2490	234	0	357
141	2490	234	0	357
144	2490	234	0	357
147	2490	234	0	357
150	2490	234	0	357
153	2490	234	0	357
156	2490	234	0	357
159	2490	234	0	357
162	2490	234	0	357
165	2490	234	0	357
168	2490	234	0	357
171	2490	234	0	356
174	2490	234	0	356
177	2491	234	0	356
180	2490	234	0	356
183	2491	234	0	356
186	2490	234	0	356
189	2491	234	0	356
192	2490	234	0	356
195	2491	234	0	354
198	2490	233	0	356
201	2491	234	0	355
204	2490	234	0	359
207	2490	233	0	355
210	2491	233	0	355
213	2491	234	0	355
216	2491	234	0	355
219	2491	234	0	356
222	2491	234	0	356
225	2491	234	0	356
228	2490	233	0	355
231	2491	234	0	356
234	2491	234	0	356
237	2491	233	0	355
240	2491	233	0	356
243	2490	234	0	358
246	2490	233	0	356
249	2490	233	0	355
252	2491	234	0	357
255	2491	234	0	356
258	2491	233	0	355
261	2491	233	0	354
264	2491	233	0	354
267	2490	233	0	353
270	2491	233	0	354
273	2490	233	0	356
276	2490	233	0	353
279	2490	233	0	353
282	2491	233	0	353
285	2490	233	0	355
288	2490	233	0	356
291	2491	233	0	354
294	2490	233	0	353
297	2491	233	0	353
300	2491	233	0	353
303	2491	233	0	353
306	2491	233	0	353
309	2491	233	0	354
312	2490	233	0	354
315	2490	233	0	353
318	2491	233	0	355
321	2491	233	0	354
324	2490	234	0	357
327	2490	234	0	357
330	2491	233	0	353
333	2490	233	0	355
336	2490	233	0	354
339	2490	233	0	353
342	2490	233	0	353
345	2490	233	0	355
348	2490	233	0	356
351	2489	232	0	354
354	2489	233	0	352
357	2490	233	0	354
360	2489	233	0	354
363	2487	232	0	352
366	2488	232	0	352
369	2489	232	0	355
372	2489	231	0	356
375	2491	232	0	357
378	2490	232	0	359
381	2490	233	0	353
384	2490	233	0	351
387	2491	233	0	352
390	2490	232	0	353
393	2489	232	0	354
396	2489	232	0	354
399	2490	232	0	355
402	2490	232	0	354
405	2489	232	0	354
408	2489	232	0	353
411	2490	232	0	354
414	2490	232	0	355
417	2488	232	0	354
420	2486	232	0	353
423	2489	233	0	353
426	2490	232	0	355
429	2490	233	0	351
432	2488	233	0	350
435	2490	234	0	351
438	2490	234	0	352
441	2491	234	0	353
444	2491	234	0	354
447	2490	234	0	353
450	2489	234	0	353
453	2490	234	0	355
456	2490	234	0	354
459	2490	234	0	356
462	2491	234	0	356
465	2490	234	0	356
468	2490	233	0	357
471	2490	234	0	357
474	2490	234	0	356
477	2490	234	0	357
480	2491	233	0	355
483	2490	233	0	353
486	2489	233	0	351
489	2489	233	0	352
492	2489	234	0	351
495	2492	237	0	4
498	2488	236	0	346
501	2489	234	0	351
504	2488	233	0	353
507	2491	233	0	355
510	2487	231	0	351
513	2489	231	0	351
516	2487	230	0	350
519	2486	229	0	346
522	2490	229	0	350
525	2488	229	0	347
528	2486	228	0	350
531	2488	229	0	348
534	2488	229	0	346
537	2488	228	0	344
540	2489	226	0	346
543	2488	227	0	345
546	2488	227	0	345
549	2488	228	0	347
552	2490	225	0	347
555	2489	226	0	348
558	2489	228	0	350
561	2489	228	0	347
564	2490	228	0	350
567	2490	227	0	348
570	2489	226	0	351
573	2488	226	0	353
576	2487	224	0	345
579	2487	224	0	346
582	2486	223	0	343
585	2486	223	0	346
588	2488	224	0	350
591	2490	225	0	354
594	2488	226	0	358
597	2488	227	0	2
600	2491	228	0	4
603	2489	229	0	11
606	2486	230	0	13
609	2491	230	0	18
612	2490	229	0	22
615	2490	229	0	23
618	2489	229	0	23
621	2493	228	0	22
624	2492	228	0	21
627	2493	227	0	25
630	2491	227	0	20
633	2492	226	0	19
636	2490	227	0	20
639	2490	231	0	15
642	2491	232	0	14
645	2490	230	0	9
648	2489	226	0	18
651	2487	225	0	13
654	2483	225	0	14
657	2485	224	0	20
660	2486	223	0	22
663	2485	219	0	16
666	2484	217	0	19
669	2486	218	0	18
672	2488	220	0	21
675	2488	222	0	26
678	2489	223	0	28
681	2488	224	0	27
684	2488	222	0	27
687	2487	221	0	24
690	2487	220	0	24
693	2488	220	0	25
696	2487	219	0	24
699	2487	217	0	19
702	2486	217	0	20
705	2486	217	0	18
708	2486	217	0	13
711	2487	217	0	9
714	2487	217	0	9
717	2487	217	0	9
720	2486	218	0	9
723	2486	218	0	13
726	2486	218	0	13
729	2486	218	0	14
732	2486	218	0	13
735	2486	218	0	14
738	2486	219	0	16
741	2487	218	0	14
744	2488	218	0	13
747	2488	219	0	18
750	2488	220	0	18
753	2488	219	0	16
756	2487	220	0	17
759	2488	220	0	14
762	2488	220	0	13
765	2488	220	0	13
768	2488	221	0	15
771	2488	221	0	16
774	2489	221	0	14
777	2489	221	0	12
780	2489	221	0	12
783	2489	221	0	13
786	2489	221	0	12
789	2489	221	0	15
792	2490	222	0	14
795	2490	222	0	15
798	2489	221	0	14
801	2489	221	0	12
804	2490	220	0	10
807	2490	219	0	11
810	2489	219	0	17
813	2489	220	0	16
816	2489	221	0	17
819	2490	221	0	17
822	2491	221	0	17
825	2491	221	0	16
828	2490	221	0	16
831	2491	221	0	17
834	2491	221	0	16
837	2491	221	0	16
840	2491	221	0	17
843	2491	221	0	15
846	2491	221	0	14
849	2491	221	0	13
852	2491	221	0	13
855	2490	221	0	14
858	2490	221	0	14
861	2490	221	0	14
864	2491	221	0	14
867	2491	221	0	15
870	2491	221	0	15
873	2491	221	0	16
876	2491	221	0	16
879	2491	221	0	16
882	2491	221	0	15
885	2491	221	0	14
888	2491	221	0	15
891	2491	221	0	15
894	2491	221	0	16
897	2491	221	0	14
900	2491	221	0	14
903	2491	221	0	14
906	2491	221	0	14
909	2491	221	0	14
912	2491	221	0	14
915	2491	222	0	15
918	2491	222	0	15
921	2491	222	0	15
924	2491	222	0	15
927	2491	222	0	15
930	2491	222	0	15
933	2491	222	0	15
936	2491	222	0	15
939	2491	222	0	15
942	2491	222	0	15
945	2491	222	0	16
948	2491	222	0	16
951	2491	222	0	15
954	2491	222	0	15
957	2491	222	0	15
960	2491	222	0	15
963	2491	222	0	15
966	2491	222	0	15
969	2491	222	0	15
972	2491	222	0	16
975	2492	222	0	16
978	2492	222	0	16
981	2492	222	0	17
984	2492	222	0	18
987	2492	222	0	18
990	2492	222	0	22
993	2492	222	0	21
996	2492	222	0	21
999	2492	223	0	21
1002	2492	223	0	17
1005	2492	224	0	16
1008	2492	223	0	16
1011	2491	222	0	24
1014	2490	223	0	25
1017	2490	222	0	20
1020	2491	222	0	11
1023	2493	224	0	11
1026	2493	223	0	11
1029	2492	224	0	10
1032	2489	222	0	15
1035	2489	220	0	18
1038	2489	219	0	21
1041	2489	217	0	17
1044	2490	216	0	12
1047	2489	215	0	8
1050	2488	212	0	3
1053	2487	212	0	4
1056	2485	212	0	4
1059	2485	213	0	4
1062	2484	213	0	6
1065	2485	213	0	6
1068	2485	213	0	8
1071	2485	213	0	10
1074	2485	214	0	8
1077	2486	215	0	8
1080	2486	216	0	10
1083	2486	216	0	13
1086	2486	216	0	10
1089	2483	216	0	5
1092	2484	217	0	6
1095	2484	218	0	3
1098	2484	218	0	3
1101	2484	219	0	359
1104	2484	218	0	359
1107	2484	218	0	3
1110	2485	218	0	2
1113	2485	219	0	0
1116	2485	218	0	358
1119	2486	219	0	358
1122	2486	219	0	358
1125	2485	218	0	359
1128	2484	218	0	359
1131	2485	217	0	358
1134	2485	217	0	0
1137	2485	217	0	358
1140	2485	217	0	358
1143	2485	217	0	358
1146	2485	218	0	0
1149	2486	218	0	359
1152	2486	217	0	356
1155	2485	217	0	357
1158	2486	217	0	359
1161	2486	217	0	1
1164	2486	217	0	2
1167	2486	217	0	0
1170	2487	216	0	2
1173	2486	216	0	3
1176	2486	216	0	2
1179	2487	216	0	3
1182	2488	216	0	4
1185	2488	216	0	4
1188	2488	216	0	3
1191	2488	216	0	2
1194	2487	215	0	0
1197	2489	215	0	1
1200	2489	215	0	359
1203	2490	215	0	0
1206	2490	215	0	1
1209	2490	215	0	1
1212	2489	215	0	2
1215	2488	215	0	2
1218	2488	214	0	3
1221	2488	215	0	0
1224	2487	213	0	3
1227	2487	214	0	7
1230	2486	216	0	6
1233	2484	219	0	9
1236	2490	219	0	7
1239	2491	220	0	8
1242	2490	221	0	7
1245	2491	222	0	12
1248	2495	220	0	16
1251	2490	223	0	18
1254	2489	223	0	18
1257	2488	223	0	14
1260	2489	223	0	14
1263	2488	223	0	12
1266	2485	225	0	14
1269	2493	226	0	4
1272	2490	223	0	354
1275	2490	222	0	355
1278	2487	223	0	352
1281	2486	221	0	351
1284	2487	220	0	352
1287	2487	220	0	350
1290	2489	221	0	348
1293	2488	220	0	346
1296	2488	217	0	346
1299	2487	215	0	342
1302	2487	214	0	337
1305	2486	212	0	335
1308	2486	209	0	344
1311	2487	209	0	346
1314	2487	208	0	349
1317	2489	207	0	357
1320	2488	207	0	356
1323	2489	207	0	355
1326	2488	206	0	357
1329	2489	206	0	357
1332	2486	206	0	0
1335	2486	206	0	359
1338	2487	207	0	358
1341	2487	207	0	356
1344	2486	207	0	356
1347	2486	207	0	355
1350	2486	207	0	352
1353	2486	207	0	354
1356	2486	208	0	355
1359	2486	208	0	355
1362	2487	208	0	357
1365	2488	208	0	359
1368	2488	207	0	359
1371	2488	208	0	358
1374	2487	208	0	0
1377	2488	208	0	359
1380	2488	208	0	357
1383	2488	208	0	356
1386	2488	209	0	356
1389	2488	209	0	354
1392	2489	209	0	358
1395	2489	210	0	0
1398	2489	211	0	355
1401	2489	211	0	359
1404	2488	210	0	353
1407	2488	210	0	347
1410	2488	211	0	346
1413	2487	211	0	342
1416	2487	211	0	343
1419	2487	210	0	345
1422	2488	210	0	346
1425	2488	211	0	343
1428	2488	211	0	339
1431	2488	212	0	339
1434	2488	212	0	340
1437	2488	212	0	339
1440	2489	212	0	341
1443	2489	212	0	341
1446	2490	213	0	344
1449	2490	213	0	346
1452	2490	213	0	348
1455	2491	214	0	354
1458	2492	213	0	353
1461	2491	213	0	355
1464	2490	213	0	355
1467	2490	214	0	355
1470	2490	214	0	355
1473	2490	216	0	351
1476	2488	216	0	350
1479	2488	216	0	348
1482	2488	216	0	347
1485	2488	216	0	350
1488	2489	217	0	349
1491	2489	217	0	350
1494	2490	217	0	352
1497	2490	217	0	354
1500	2490	217	0	354
1503	2491	217	0	353
1506	2490	217	0	353
1509	2490	217	0	354
1512	2490	217	0	355
1515	2491	216	0	356
1518	2491	216	0	356
1521	2491	216	0	356
1524	2490	216	0	357
1527	2491	216	0	356
1530	2491	216	0	356
1533	2493	215	0	354
1536	2493	215	0	356
1539	2492	216	0	351
1542	2489	216	0	344
1545	2490	217	0	339
1548	2490	216	0	341
1551	2491	216	0	342
1554	2492	215	0	345
1557	2490	215	0	342
1560	2491	215	0	340
1563	2491	215	0	343
1566	2490	215	0	341
1569	2491	215	0	340
1572	2491	214	0	342
1575	2491	215	0	343
1578	2491	215	0	343
1581	2491	215	0	341
1584	2490	214	0	344
1587	2490	213	0	347
1590	2488	213	0	342
1593	2488	213	0	342
1596	2488	212	0	342
1599	2488	213	0	344
1602	2488	213	0	348
1605	2487	211	0	348
1608	2489	208	0	354
1611	2488	207	0	349
1614	2487	207	0	349
1617	2486	208	0	350
1620	2480	213	0	343
1623	2478	215	0	348
1626	2478	216	0	343
1629	2481	212	0	349
1632	2479	216	0	351
1635	2481	217	0	359
1638	2488	212	0	2
1641	2486	209	0	353
1644	2486	206	0	355
1647	2487	205	0	359
1650	2488	203	0	357
1653	2487	203	0	356
1656	2486	202	0	358
1659	2486	202	0	0
1662	2485	202	0	2
1665	2486	201	0	1
1668	2486	201	0	358
1671	2484	201	0	0
1674	2485	202	0	359
1677	2485	201	0	357
1680	2485	201	0	357
1683	2488	203	0	0
1686	2488	202	0	0
1689	2488	202	0	2
1692	2486	202	0	4
1695	2487	202	0	2
1698	2488	202	0	2
1701	2489	201	0	4
1704	2489	201	0	4
1707	2486	201	0	8
1710	2485	203	0	8
1713	2487	204	0	4
1716	2488	205	0	357
1719	2488	205	0	357
1722	2488	205	0	354
1725	2488	205	0	354
1728	2488	205	0	354
1731	2489	205	0	353
1734	2489	204	0	355
1737	2489	204	0	358
1740	2489	203	0	357
1743	2489	204	0	358
1746	2489	204	0	358
1749	2489	204	0	359
1752	2489	204	0	355
1755	2488	205	0	353
1758	2489	206	0	352
1761	2488	206	0	352
1764	2488	206	0	350
1767	2488	205	0	348
1770	2486	205	0	347
1773	2487	206	0	350
1776	2487	206	0	352
1779	2487	206	0	349
1782	2488	205	0	355
1785	2488	203	0	352
1788	2489	203	0	352
1791	2489	205	0	354
1794	2488	205	0	354
1797	2487	207	0	352
1800	2488	208	0	349
1803	2487	208	0	353
1806	2487	207	0	355
1809	2487	207	0	357
1812	2488	207	0	356
1815	2488	207	0	357
1818	2487	206	0	357
1821	2487	205	0	0
1824	2487	205	0	1
1827	2487	204	0	2
1830	2487	204	0	2
1833	2487	204	0	4
1836	2487	204	0	8
1839	2488	204	0	6
1842	2488	203	0	3
1845	2488	203	0	3
1848	2488	203	0	4
1851	2488	203	0	4
1854	2488	203	0	5
1857	2488	203	0	2
1860	2488	202	0	1
1863	2486	201	0	359
1866	2487	202	0	359
1869	2487	202	0	2
1872	2488	202	0	359
1875	2489	201	0	1
1878	2488	202	0	1
1881	2488	201	0	3
1884	2487	202	0	5
1887	2488	201	0	2
1890	2489	201	0	2
1893	2488	201	0	6
1896	2487	202	0	10
1899	2488	201	0	3
1902	2489	202	0	358
1905	2489	203	0	349
1908	2490	204	0	349
1911	2488	204	0	357
1914	2489	203	0	358
1917	2489	203	0	0
1920	2489	203	0	357
1923	2489	204	0	356
1926	2489	203	0	356
1929	2489	203	0	356
1932	2489	203	0	356
1935	2489	203	0	356
1938	2489	203	0	355
1941	2489	202	0	355
1944	2489	202	0	355
1947	2489	202	0	356
1950	2489	202	0	355
1953	2489	201	0	356
1956	2489	201	0	356
1959	2488	201	0	0
1962	2488	201	0	2
1965	2488	201	0	1
1968	2488	201	0	358
1971	2488	201	0	358
1974	2488	201	0	356
1977	2489	201	0	356
1980	2489	201	0	355
1983	2489	200	0	355
1986	2489	200	0	354
1989	2489	200	0	354
1992	2489	200	0	354
1995	2489	200	0	355
1998	2489	200	0	355
2001	2489	200	0	355
2004	2489	200	0	0
2007	2488	200	0	1
2010	2489	200	0	0
2013	2490	201	0	357
2016	2490	201	0	351
2019	2489	201	0	353
2022	2488	201	0	354
2025	2487	201	0	353
2028	2487	201	0	353
2031	2487	201	0	353
2034	2487	201	0	354
2037	2484	200	0	353
2040	2483	200	0	353
2043	2483	200	0	352
2046	2484	200	0	352
2049	2484	200	0	352
2052	2486	201	0	352
2055	2485	200	0	350
2058	2485	201	0	351
2061	2485	201	0	353
2064	2485	201	0	354
2067	2486	202	0	355
2070	2487	204	0	359
2073	2485	204	0	358
2076	2486	203	0	357
2079	2485	203	0	358
2082	2487	204	0	1
2085	2485	204	0	2
2088	2484	203	0	358
2091	2484	203	0	0
2094	2485	203	0	2
2097	2485	203	0	358
2100	2486	201	0	357
2103	2487	200	0	353
2106	2486	201	0	353
2109	2486	198	0	350
2112	2485	197	0	348
2115	2483	198	0	348
2118	2484	199	0	347
2121	2484	199	0	348
2124	2485	199	0	345
2127	2486	199	0	347
2130	2485	199	0	349
2133	2485	199	0	349
2136	2486	199	0	347
2139	2485	200	0	349
2142	2484	200	0	352
2145	2485	200	0	350
2148	2486	199	0	346
2151	2486	200	0	346
2154	2486	201	0	353
2157	2486	200	0	353
2160	2487	198	0	353
2163	2488	198	0	350
2166	2486	198	0	355
2169	2485	198	0	356
2172	2486	199	0	354
2175	2486	198	0	351
2178	2484	199	0	355
2181	2484	199	0	358
2184	2485	199	0	357
2187	2485	199	0	356
2190	2485	198	0	357
2193	2484	199	0	0
2196	2485	199	0	359
2199	2484	198	0	358
2202	2486	198	0	355
2205	2486	199	0	355
2208	2486	199	0	355
2211	2486	200	0	350
2214	2486	199	0	354
2217	2486	199	0	0
2220	2484	199	0	0
2223	2484	201	0	0
2226	2487	201	0	354
2229	2491	202	0	350
2232	2490	201	0	345
2235	2481	200	0	341
2238	2482	201	0	340
2241	2494	203	0	350
2244	2489	201	0	347
2247	2486	199	0	342
2250	2481	198	0	341
2253	2483	200	0	343
2256	2484	199	0	343
2259	2482	197	0	339
2262	2483	191	0	5
2265	2487	191	0	357
2268	2487	193	0	354
2271	2486	194	0	353
2274	2485	194	0	353
2277	2483	195	0	353
2280	2484	194	0	354
2283	2484	196	0	353
2286	2482	197	0	356
2289	2483	197	0	354
2292	2483	198	0	358
2295	2485	200	0	356
2298	2486	202	0	355
2301	2486	204	0	353
2304	2485	205	0	353
2307	2487	204	0	353
2310	2486	204	0	355
2313	2488	203	0	354
2316	2486	203	0	354
2319	2483	203	0	351
2322	2483	203	0	342
2325	2480	203	0	336
2328	2479	202	0	338
2331	2480	203	0	341
2334	2481	204	0	346
2337	2481	203	0	343
2340	2479	203	0	342
2343	2479	204	0	343
2346	2479	205	0	343
2349	2479	206	0	343
2352	2480	206	0	341
2355	2480	206	0	343
2358	2479	206	0	346
2361	2480	204	0	347
2364	2480	203	0	349
2367	2482	201	0	352
2370	2485	196	0	359
2373	2485	196	0	352
2376	2485	199	0	351
2379	2483	200	0	350
2382	2482	201	0	352
2385	2483	201	0	354
2388	2484	201	0	356
2391	2485	201	0	353
2394	2483	198	0	354
2397	2483	196	0	351
2400	2481	193	0	349
2403	2481	194	0	353
2406	2480	193	0	346
2409	2478	190	0	353
2412	2478	190	0	355
2415	2479	190	0	358
2418	2483	194	0	350
2421	2485	194	0	355
2424	2486	195	0	359
2427	2484	198	0	350
2430	2479	198	0	351
2433	2477	197	0	355
2436	2475	199	0	356
2439	2476	204	0	348
2442	2478	206	0	351
2445	2487	208	0	5
2448	2496	208	0	24
2451	2491	211	0	25
2454	2481	209	0	355
2457	2479	204	0	0
2460	2484	201	0	15
2463	2483	201	0	12
2466	2481	199	0	12
2469	2479	199	0	10
2472	2480	198	0	8
2475	2481	196	0	6
2478	2481	195	0	4
2481	2481	195	0	5
2484	2481	194	0	4
2487	2481	194	0	3
2490	2484	191	0	1
2493	2484	191	0	1
2496	2483	192	0	2
2499	2484	192	0	0
2502	2483	191	0	1
2505	2484	190	0	3
2508	2484	190	0	2
2511	2484	191	0	0
2514	2484	191	0	2
2517	2484	191	0	4
2520	2484	192	0	5
2523	2483	192	0	3
2526	2484	191	0	2
2529	2484	191	0	2
2532	2484	192	0	3
2535	2484	192	0	3
2538	2483	193	0	6
2541	2483	194	0	9
2544	2484	194	0	11
2547	2484	195	0	7
2550	2484	195	0	7
2553	2483	195	0	6
2556	2483	195	0	3
2559	2483	196	0	3
2562	2483	196	0	5
2565	2484	196	0	6
2568	2485	196	0	6
2571	2486	196	0	6
2574	2486	196	0	7
2577	2485	196	0	6
2580	2484	196	0	6
2583	2484	196	0	5
2586	2485	196	0	4
2589	2485	196	0	5
2592	2485	195	0	4
2595	2485	195	0	4
2598	2485	195	0	6
2601	2485	195	0	9
2604	2486	196	0	9
2607	2485	196	0	10
2610	2486	196	0	8
2613	2486	196	0	7
2616	2486	195	0	6
2619	2486	196	0	6
2622	2485	195	0	4
2625	2484	196	0	5
2628	2484	196	0	4
2631	2485	196	0	4
2634	2486	196	0	2
2637	2486	196	0	4
2640	2486	195	0	5
2643	2486	195	0	5
2646	2486	196	0	5
2649	2485	195	0	5
2652	2486	195	0	4
2655	2486	195	0	4
2658	2486	195	0	4
2661	2486	195	0	5
2664	2486	195	0	5
2667	2486	195	0	5
2670	2486	195	0	6
2673	2486	195	0	5
2676	2486	195	0	5
2679	2486	195	0	5
2682	2486	195	0	5
2685	2486	195	0	6
2688	2485	196	0	6
2691	2485	195	0	5
2694	2485	195	0	5
2697	2485	195	0	5
2700	2486	195	0	6
2703	2486	195	0	5
2706	2486	195	0	4
2709	2484	196	0	9
2712	2485	195	0	6
2715	2486	195	0	5
2718	2486	195	0	6
2721	2486	195	0	5
2724	2486	195	0	6
2727	2486	195	0	7
2730	2486	195	0	5
2733	2486	195	0	5
2736	2487	195	0	4
2739	2487	195	0	4
2742	2486	195	0	6
2745	2487	195	0	7
2748	2487	195	0	5
2751	2488	195	0	5
2754	2488	195	0	3
2757	2488	196	0	4
2760	2487	196	0	5
2763	2487	196	0	5
2766	2488	196	0	7
2769	2488	196	0	5
2772	2488	196	0	2
2775	2489	196	0	2
2778	2489	196	0	2
2781	2488	195	0	0
2784	2487	195	0	0
2787	2488	193	0	4
2790	2489	193	0	7
2793	2489	192	0	9
2796	2489	193	0	10
2799	2489	193	0	11
2802	2489	193	0	11
2805	2488	194	0	13
2808	2488	194	0	13
2811	2487	194	0	16
2814	2487	194	0	17
2817	2487	194	0	16
2820	2487	195	0	17
2823	2487	195	0	17
2826	2486	195	0	18
2829	2487	195	0	16
2832	2488	194	0	14
2835	2488	194	0	12
2838	2488	194	0	13
2841	2488	194	0	12
2844	2487	195	0	13
2847	2487	195	0	13
2850	2487	195	0	14
2853	2487	195	0	14
2856	2487	195	0	14
2859	2487	195	0	14
2862	2487	195	0	13
2865	2487	195	0	13
2868	2488	194	0	12
2871	2489	194	0	13
2874	2489	194	0	13
2877	2489	194	0	13
2880	2489	194	0	15
2883	2488	194	0	14
2886	2488	195	0	15
2889	2489	194	0	16
2892	2490	194	0	15
2895	2491	194	0	15
2898	2492	194	0	15
2901	2491	195	0	16
2904	2490	195	0	18
2907	2489	195	0	18
2910	2489	195	0	17
2913	2489	195	0	15
2916	2489	195	0	16
2919	2490	195	0	15
2922	2489	195	0	17
2925	2490	195	0	15
2928	2490	195	0	13
2931	2490	195	0	15
2934	2490	195	0	15
2937	2490	195	0	14
2940	2490	195	0	14
2943	2489	195	0	14
2946	2490	195	0	12
2949	2490	195	0	12
2952	2490	195	0	12
2955	2490	195	0	11
2958	2489	195	0	11
2961	2489	195	0	11
2964	2489	195	0	10
2967	2489	195	0	10
2970	2489	195	0	12
2973	2489	195	0	12
2976	2489	195	0	12
2979	2489	195	0	12
2982	2489	195	0	11
2985	2489	195	0	11
2988	2489	195	0	12
2991	2489	195	0	11
2994	2489	195	0	12
2997	2489	195	0	12
3000	2489	195	0	13
3003	2489	195	0	13
3006	2489	195	0	13
3009	2489	195	0	13
3012	2489	195	0	13
3015	2488	195	0	14
3018	2488	195	0	10
3021	2488	194	0	7
3024	2489	193	0	8
3027	2489	192	0	7
3030	2488	193	0	6
3033	2488	193	0	6
3036	2488	193	0	6
3039	2489	193	0	6
3042	2488	193	0	6
3045	2489	193	0	8
3048	2488	194	0	9
3051	2488	194	0	11
3054	2489	194	0	11
3057	2488	194	0	11
3060	2488	194	0	11
3063	2488	194	0	12
3066	2488	194	0	11
3069	2488	194	0	11
3072	2488	194	0	12
3075	2489	194	0	12
3078	2489	194	0	11
3081	2488	194	0	10
3084	2488	194	0	11
3087	2488	193	0	9
3090	2488	194	0	11
3093	2488	193	0	9
3096	2488	194	0	10
3099	2488	194	0	12
3102	2488	194	0	11
3105	2488	194	0	11
3108	2488	193	0	10
3111	2488	193	0	11
3114	2488	194	0	12
3117	2488	193	0	11
3120	2488	193	0	10
3123	2488	193	0	10
3126	2488	193	0	10
3129	2488	193	0	10
3132	2488	193	0	8
3135	2488	193	0	7
3138	2488	193	0	6
3141	2488	193	0	7
3144	2488	193	0	6
3147	2488	193	0	6
3150	2488	193	0	7
3153	2488	193	0	8
3156	2488	193	0	9
3159	2488	193	0	10
3162	2488	193	0	10
3165	2488	193	0	10
3168	2488	193	0	10
3171	2488	193	0	9
3174	2488	193	0	9
3177	2488	193	0	9
3180	2488	193	0	9
3183	2488	193	0	9
3186	2488	193	0	9
3189	2489	193	0	10
3192	2489	193	0	12
3195	2489	193	0	8
3198	2489	193	0	6
3201	2489	193	0	6
3204	2488	193	0	6
3207	2488	193	0	6
3210	2488	193	0	6
3213	2488	193	0	7
3216	2489	193	0	6
3219	2489	193	0	7
3222	2488	193	0	8
3225	2488	193	0	8
3228	2488	193	0	8
3231	2488	193	0	11
3234	2488	193	0	9
3237	2488	193	0	8
3240	2488	193	0	9
3243	2488	193	0	10
3246	2488	193	0	10
3249	2488	193	0	10
3252	2488	193	0	11
3255	2488	193	0	11
3258	2488	193	0	12
3261	2488	193	0	12
3264	2488	193	0	13
3267	2488	193	0	11
3270	2488	193	0	12
3273	2488	193	0	13
3276	2488	193	0	13
3279	2488	193	0	13
3282	2488	193	0	14
3285	2488	193	0	11
3288	2488	193	0	13
3291	2488	194	0	15
3294	2488	194	0	17
3297	2488	194	0	15
3300	2488	194	0	15
3303	2488	194	0	16
3306	2488	194	0	16
3309	2488	194	0	16
3312	2488	194	0	17
3315	2488	193	0	12
3318	2489	193	0	8
3321	2489	193	0	7
3324	2488	193	0	8
3327	2488	193	0	8
3330	2489	193	0	8
3333	2488	193	0	10
3336	2489	193	0	9
3339	2489	193	0	8
3342	2489	193	0	10
3345	2489	193	0	12
3348	2489	193	0	11
3351	2488	193	0	14
3354	2489	193	0	12
3357	2489	193	0	15
3360	2488	194	0	16
3363	2488	194	0	14
3366	2488	194	0	14
3369	2489	193	0	14
3372	2489	193	0	14
3375	2489	193	0	15
3378	2489	193	0	13
3381	2489	193	0	13
3384	2489	193	0	13
3387	2489	193	0	13
3390	2489	193	0	12
3393	2488	193	0	14
3396	2489	193	0	13
3399	2489	193	0	13
3402	2489	193	0	11
3405	2489	193	0	12
3408	2489	193	0	11
3411	2489	193	0	11
3414	2489	193	0	10
3417	2489	193	0	10
3420	2489	193	0	11
3423	2489	193	0	13
3426	2489	193	0	11
3429	2489	193	0	13
3432	2489	193	0	12
3435	2489	193	0	12
3438	2489	193	0	10
3441	2489	193	0	11
3444	2489	193	0	7
3447	2489	193	0	6
3450	2489	193	0	5
3453	2489	193	0	5
3456	2489	193	0	5
3459	2489	193	0	5
3462	2489	193	0	6
3465	2489	193	0	5
3468	2489	192	0	5
3471	2489	193	0	4
3474	2489	193	0	8
3477	2489	193	0	7
3480	2489	193	0	9
3483	2489	193	0	7
3486	2489	193	0	7
3489	2489	193	0	9
3492	2489	193	0	8
3495	2489	193	0	9
3498	2489	193	0	7
3501	2489	193	0	9
3504	2489	193	0	6
3507	2489	193	0	7
3510	2489	193	0	6
3513	2489	193	0	6
3516	2489	193	0	7
3519	2489	193	0	9
3522	2489	193	0	7
3525	2489	193	0	7
3528	2489	193	0	7
3531	2489	193	0	6
3534	2489	193	0	8
3537	2489	193	0	7
3540	2489	192	0	6
3543	2489	193	0	7
3546	2489	193	0	8
3549	2489	192	0	6
3552	2489	192	0	4
3555	2489	192	0	4
3558	2489	192	0	4
3561	2489	192	0	4
3564	2489	192	0	4
3567	2489	192	0	6
3570	2489	192	0	6
3573	2489	192	0	6
3576	2490	192	0	6
3579	2490	192	0	7
3582	2489	192	0	5
3585	2489	192	0	3
3588	2489	192	0	4
3591	2489	192	0	3
3594	2489	192	0	4
3597	2489	192	0	3
3600	2489	192	0	3
3603	2489	192	0	3
3606	2489	192	0	4
3609	2489	192	0	4
3612	2489	192	0	3
3615	2489	192	0	5
3618	2489	192	0	6
3621	2489	192	0	5
3624	2489	192	0	5
3627	2489	192	0	5
3630	2489	192	0	5
3633	2489	192	0	5
3636	2490	192	0	6
3639	2489	192	0	5
3642	2489	192	0	6
3645	2490	192	0	6
3648	2490	192	0	6
3651	2489	192	0	5
3654	2489	192	0	6
3657	2489	192	0	5
3660	2489	192	0	6
3663	2489	192	0	5
3666	2490	193	0	8
3669	2490	192	0	9
3672	2490	192	0	7
3675	2489	193	0	5
3678	2489	193	0	7
3681	2489	193	0	5
3684	2489	193	0	3
3687	2489	193	0	5
3690	2489	193	0	5
3693	2489	193	0	5
3696	2489	193	0	5
3699	2489	192	0	5
3702	2489	193	0	5
3705	2489	192	0	6
3708	2489	192	0	6
3711	2489	193	0	6
3714	2489	193	0	7
3717	2489	192	0	8
3720	2489	192	0	7
3723	2489	192	0	7
3726	2490	193	0	7
3729	2490	192	0	7
3732	2489	192	0	7
3735	2490	192	0	7
3738	2489	193	0	8
3741	2489	193	0	9
3744	2489	193	0	10
3747	2489	193	0	9
3750	2489	192	0	5
3753	2489	192	0	4
3756	2488	192	0	4
3759	2488	193	0	4
3762	2489	192	0	4
3765	2488	193	0	3
3768	2489	192	0	4
3771	2488	192	0	3
3774	2488	193	0	4
3777	2488	192	0	5
3780	2489	192	0	5
3783	2489	192	0	5
3786	2489	192	0	6
3789	2489	192	0	7
3792	2489	192	0	8
3795	2489	192	0	6
3798	2489	192	0	5
3801	2489	192	0	6
3804	2489	192	0	8
3807	2489	192	0	8
3810	2489	192	0	9
3813	2489	192	0	8
3816	2489	192	0	9
3819	2489	192	0	8
3822	2489	192	0	8
3825	2489	192	0	9
3828	2489	192	0	9
3831	2488	192	0	5
3834	2488	192	0	4
3837	2488	192	0	3
3840	2488	192	0	4
3843	2488	192	0	4
3846	2488	192	0	5
3849	2488	192	0	4
3852	2488	192	0	4
3855	2488	192	0	5
3858	2488	192	0	4
3861	2488	192	0	5
3864	2489	192	0	6
3867	2489	192	0	5
3870	2488	192	0	7
3873	2488	192	0	6
3876	2488	192	0	8
3879	2489	192	0	8
3882	2489	192	0	8
3885	2488	192	0	6
3888	2488	192	0	7
3891	2488	192	0	7
3894	2489	192	0	7
3897	2488	192	0	8
3900	2489	192	0	7
3903	2489	192	0	8
3906	2489	192	0	7
3909	2489	192	0	7
3912	2489	192	0	8
3915	2489	192	0	9
3918	2489	192	0	11
3921	2489	192	0	9
3924	2488	192	0	4
3927	2488	192	0	4
3930	2488	192	0	6
3933	2488	192	0	5
3936	2488	192	0	5
3939	2488	192	0	4
3942	2488	192	0	4
3945	2488	192	0	3
3948	2488	192	0	4
3951	2488	192	0	7
3954	2488	192	0	5
3957	2488	192	0	5
3960	2489	192	0	7
3963	2488	192	0	6
3966	2489	192	0	6
3969	2489	192	0	7
3972	2488	192	0	5
3975	2489	192	0	6
3978	2489	192	0	6
3981	2488	192	0	7
3984	2489	192	0	7
3987	2489	192	0	7
3990	2489	192	0	7
3993	2488	192	0	4
3996	2488	192	0	4
3999	2488	192	0	3
4002	2488	192	0	3
4005	2488	192	0	3
4008	2488	192	0	2
4011	2488	192	0	2
4014	2488	192	0	3
4017	2488	192	0	3
4020	2489	192	0	5
4023	2489	192	0	3
4026	2489	192	0	5
4029	2489	192	0	5
4032	2488	192	0	5
4035	2489	192	0	6
4038	2489	192	0	6
4041	2489	192	0	6
4044	2488	192	0	5
4047	2489	192	0	7
4050	2489	192	0	6
4053	2489	192	0	6
4056	2489	192	0	5
4059	2489	192	0	6
4062	2489	192	0	7
4065	2489	192	0	6
4068	2489	192	0	7
4071	2489	192	0	7
4074	2489	192	0	6
4077	2489	192	0	7
4080	2489	192	0	6
4083	2489	192	0	6
4086	2489	192	0	6
4089	2489	192	0	7
4092	2489	192	0	7
4095	2488	192	0	4
4098	2489	192	0	3
4101	2489	192	0	4
4104	2489	192	0	3
4107	2489	192	0	3
4110	2489	192	0	4
4113	2489	192	0	3
4116	2489	192	0	3
4119	2489	192	0	3
4122	2489	192	0	3
4125	2489	192	0	5
4128	2488	192	0	5
4131	2488	192	0	4
4134	2489	192	0	5
4137	2489	192	0	6
4140	2489	192	0	6
4143	2488	192	0	6
4146	2489	192	0	6
4149	2489	192	0	6
4152	2489	192	0	6
4155	2489	192	0	4
4158	2489	192	0	5
4161	2489	192	0	6
4164	2489	192	0	6
4167	2488	192	0	4
4170	2489	192	0	4
4173	2489	192	0	4
4176	2488	192	0	3
4179	2489	192	0	4
4182	2489	192	0	4
4185	2489	192	0	3
4188	2489	192	0	3
4191	2489	192	0	3
4194	2489	192	0	3
4197	2489	192	0	4
4200	2489	192	0	5
4203	2489	192	0	4
4206	2489	192	0	4
4209	2489	192	0	6
4212	2489	192	0	5
4215	2489	192	0	5
4218	2489	192	0	5
4221	2489	192	0	6
4224	2489	192	0	5
4227	2489	192	0	6
4230	2489	192	0	5
4233	2489	192	0	6
4236	2489	192	0	5
4239	2489	192	0	6
4242	2489	192	0	4
4245	2489	192	0	7
4248	2489	192	0	3
4251	2488	192	0	358
4254	2489	193	0	356
4257	2490	193	0	357
4260	2490	192	0	359
4263	2490	192	0	0
4266	2490	192	0	0
4269	2490	192	0	0
4272	2490	192	0	1
4275	2489	192	0	0
4278	2489	192	0	0
4281	2489	192	0	1
4284	2489	192	0	1
4287	2490	192	0	1
4290	2489	192	0	0
4293	2489	193	0	359
4296	2488	192	0	1
4299	2489	191	0	0
4302	2489	192	0	1
4305	2489	192	0	2
4308	2489	192	0	2
4311	2489	192	0	5
4314	2489	192	0	5
4317	2489	191	0	5
4320	2489	191	0	5
4323	2489	192	0	4
4326	2489	192	0	3
4329	2489	192	0	4
4332	2489	192	0	1
4335	2488	191	0	3
4338	2488	191	0	3
4341	2489	191	0	1
4344	2488	191	0	3
4347	2489	191	0	7
4350	2489	192	0	26
4353	2489	193	0	2
4356	2489	193	0	0
4359	2489	193	0	0
4362	2489	193	0	5
4365	2488	193	0	8
4368	2488	193	0	9
4371	2487	195	0	18
4374	2486	196	0	0
4377	2486	196	0	0
4380	2487	195	0	3
4383	2487	195	0	7
4386	2489	195	0	8
4389	2490	194	0	355
4392	2490	191	0	353
4395	2487	190	0	356
4398	2488	189	0	357
4401	2493	187	0	0
4404	2490	187	0	8
4407	2491	187	0	8
4410	2489	187	0	7
4413	2489	188	0	5
4416	2490	188	0	356
4419	2491	188	0	3
4422	2489	186	0	4
4425	2486	190	0	359
4428	2484	191	0	358
4431	2484	191	0	359
4434	2486	191	0	358
4437	2488	191	0	353
4440	2488	190	0	354
4443	2487	190	0	356
4446	2487	191	0	357
4449	2487	190	0	357
4452	2486	190	0	356
4455	2487	189	0	356
4458	2487	189	0	359
4461	2487	190	0	359
4464	2486	190	0	356
4467	2487	189	0	354
4470	2487	189	0	357
4473	2486	189	0	359
4476	2486	189	0	359
4479	2486	189	0	359
4482	2487	189	0	1
4485	2487	190	0	1
4488	2487	190	0	0
4491	2487	190	0	1
4494	2487	190	0	2
4497	2488	190	0	359
4500	2488	189	0	359
4503	2488	189	0	356
4506	2490	190	0	356
4509	2489	189	0	353
4512	2489	189	0	352
4515	2490	190	0	354
4518	2490	189	0	357
4521	2490	189	0	359
4524	2489	187	0	359
4527	2487	187	0	2
4530	2486	187	0	2
4533	2487	188	0	2
4536	2488	188	0	359
4539	2488	188	0	359
4542	2488	188	0	0
4545	2488	188	0	1
4548	2489	188	0	0
4551	2489	188	0	1
4554	2489	188	0	0
4557	2489	188	0	0
4560	2490	188	0	359
4563	2490	188	0	359
4566	2490	187	0	358
4569	2489	187	0	0
4572	2489	187	0	1
4575	2489	187	0	0
4578	2489	187	0	0
4581	2489	187	0	1
4584	2487	187	0	5
4587	2487	187	0	4
4590	2488	187	0	1
4593	2489	187	0	0
4596	2489	187	0	0
4599	2489	187	0	0
4602	2489	187	0	0
4605	2489	187	0	1
4608	2489	187	0	1
4611	2489	187	0	1
4614	2489	187	0	0
4617	2489	187	0	1
4620	2489	187	0	1
4623	2489	188	0	2
4626	2488	188	0	2
4629	2488	188	0	3
4632	2489	188	0	3
4635	2489	188	0	2
4638	2489	187	0	2
4641	2489	187	0	3
4644	2489	187	0	2
4647	2490	187	0	2
4650	2489	187	0	2
4653	2489	187	0	1
4656	2490	187	0	1
4659	2490	187	0	1
4662	2490	187	0	2
4665	2489	187	0	2
4668	2490	187	0	1
4671	2489	187	0	1
4674	2490	187	0	1
4677	2490	187	0	359
4680	2490	187	0	358
4683	2490	187	0	358
4686	2490	187	0	358
4689	2490	187	0	358
4692	2490	187	0	358
4695	2490	187	0	358
4698	2489	187	0	359
4701	2489	187	0	359
4704	2489	187	0	1
4707	2490	187	0	1
4710	2490	187	0	0
4713	2490	187	0	359
4716	2490	187	0	359
4719	2490	187	0	0
4722	2490	187	0	1
4725	2490	187	0	0
4728	2490	187	0	1
4731	2490	187	0	0
4734	2490	187	0	0
4737	2490	187	0	1
4740	2490	187	0	0
4743	2490	187	0	359
4746	2490	187	0	358
4749	2490	187	0	358
4752	2490	187	0	358
4755	2490	187	0	359
4758	2490	187	0	359
4761	2490	187	0	0
4764	2490	187	0	359
4767	2490	187	0	359
4770	2490	187	0	0
4773	2490	187	0	359
4776	2490	187	0	0
4779	2490	187	0	359
4782	2490	187	0	359
4785	2490	187	0	357
4788	2490	187	0	356
4791	2490	187	0	356
4794	2490	187	0	357
4797	2490	187	0	356
4800	2491	187	0	356
4803	2490	187	0	356
4806	2490	186	0	357
4809	2490	187	0	357
4812	2491	187	0	357
4815	2491	186	0	357
4818	2491	187	0	357
4821	2491	186	0	357
4824	2490	187	0	357
4827	2490	187	0	358
4830	2490	186	0	358
4833	2491	186	0	357
4836	2491	186	0	357
4839	2491	186	0	357
4842	2491	186	0	356
4845	2491	187	0	356
4848	2491	187	0	356
4851	2491	186	0	357
4854	2491	186	0	356
4857	2491	186	0	356
4860	2491	186	0	356
4863	2491	186	0	355
4866	2492	186	0	353
4869	2490	186	0	0
4872	2490	186	0	1
4875	2490	186	0	1
4878	2491	186	0	356
4881	2492	186	0	355
4884	2491	186	0	2
4887	2490	186	0	0
4890	2491	186	0	357
4893	2491	186	0	359
4896	2490	187	0	2
4899	2490	187	0	357
4902	2489	187	0	356
4905	2489	187	0	358
4908	2490	187	0	359
4911	2491	188	0	356
4914	2487	188	0	3
4917	2488	187	0	3
4920	2487	189	0	7
4923	2485	190	0	1
4926	2485	191	0	1
4929	2486	192	0	3
4932	2485	192	0	2
4935	2485	192	0	2
4938	2485	192	0	4
4941	2485	192	0	3
4944	2485	192	0	4
4947	2485	192	0	3
4950	2485	193	0	3
4953	2485	192	0	3
4956	2485	192	0	2
4959	2485	193	0	3
4962	2486	193	0	2
4965	2486	193	0	3
4968	2487	194	0	4
4971	2489	195	0	359
4974	2488	195	0	0
4977	2488	195	0	1
4980	2488	195	0	2
4983	2489	195	0	3
4986	2489	195	0	1
4989	2489	195	0	1
4992	2488	195	0	1
4995	2489	195	0	0
4998	2488	195	0	0
5001	2488	194	0	359
5004	2488	194	0	357
5007	2489	194	0	356
5010	2488	194	0	357
5013	2489	194	0	358
5016	2488	194	0	354
5019	2488	194	0	355
5022	2487	194	0	357
5025	2488	194	0	358
5028	2489	194	0	357
5031	2488	194	0	359
5034	2488	194	0	0
5037	2488	194	0	0
5040	2488	194	0	0
5043	2489	194	0	358
5046	2488	194	0	0
5049	2488	194	0	359
5052	2488	194	0	1
5055	2488	194	0	0
5058	2489	194	0	359
5061	2489	194	0	358
5064	2488	194	0	359
5067	2488	194	0	1
5070	2488	194	0	0
5073	2489	194	0	359
5076	2488	194	0	0
5079	2488	194	0	1
5082	2487	194	0	1
5085	2488	194	0	1
5088	2488	194	0	1
5091	2488	194	0	1
5094	2488	193	0	359
5097	2488	193	0	358
5100	2488	193	0	357
5103	2488	193	0	357
5106	2488	193	0	357
5109	2488	193	0	358
5112	2488	193	0	359
5115	2489	193	0	358
5118	2488	193	0	359
5121	2488	194	0	359
5124	2488	194	0	358
5127	2488	194	0	0
5130	2488	194	0	1
5133	2488	194	0	2
5136	2488	194	0	0
5139	2489	194	0	1
5142	2488	194	0	1
5145	2488	194	0	1
5148	2488	194	0	359
5151	2488	194	0	0
5154	2488	194	0	1
5157	2488	194	0	1
5160	2489	194	0	359
5163	2488	194	0	1
5166	2488	194	0	1
5169	2488	194	0	2
5172	2488	194	0	2
5175	2488	194	0	2
5178	2489	194	0	1
5181	2488	194	0	1
5184	2488	194	0	1
5187	2488	194	0	1
5190	2488	194	0	0
5193	2488	194	0	358
5196	2488	194	0	358
5199	2488	194	0	357
5202	2488	194	0	358
5205	2488	194	0	358
5208	2488	194	0	359
5211	2488	194	0	359
5214	2488	194	0	359
5217	2488	194	0	0
5220	2488	194	0	0
5223	2489	194	0	1
5226	2488	194	0	0
5229	2488	194	0	1
5232	2489	194	0	1
5235	2488	194	0	1
5238	2488	194	0	1
5241	2488	194	0	1
5244	2488	194	0	1
5247	2489	194	0	0
5250	2488	194	0	1
5253	2488	194	0	2
5256	2489	194	0	1
5259	2488	194	0	0
5262	2488	195	0	2
5265	2488	194	0	1
5268	2488	195	0	2
5271	2488	194	0	0
5274	2488	194	0	359
5277	2488	194	0	358
5280	2488	194	0	358
5283	2488	194	0	358
5286	2488	194	0	359
5289	2488	194	0	359
5292	2488	194	0	359
5295	2488	194	0	358
5298	2488	194	0	359
5301	2489	194	0	0
5304	2488	194	0	1
5307	2489	194	0	1
5310	2489	194	0	1
5313	2488	194	0	1
5316	2488	194	0	2
5319	2488	194	0	0
5322	2488	194	0	1
5325	2489	194	0	1
5328	2488	194	0	1
5331	2488	195	0	2
5334	2489	194	0	1
5337	2488	194	0	2
5340	2488	195	0	1
5343	2489	194	0	2
5346	2488	194	0	2
5349	2489	194	0	2
5352	2489	194	0	2
5355	2489	194	0	1
5358	2489	195	0	2
5361	2488	195	0	2
5364	2489	194	0	0
5367	2489	194	0	358
5370	2489	194	0	359
5373	2489	194	0	359
5376	2489	194	0	358
5379	2488	194	0	358
5382	2489	194	0	358
5385	2488	194	0	359
5388	2489	194	0	359
5391	2489	194	0	359
5394	2489	194	0	0
5397	2489	194	0	0
5400	2489	194	0	1
5403	2489	195	0	1
5406	2489	195	0	1
5409	2489	195	0	2
5412	2489	195	0	1
5415	2489	195	0	2
5418	2489	195	0	2
5421	2489	195	0	2
5424	2489	195	0	2
5427	2489	195	0	2
5430	2489	195	0	1
5433	2489	195	0	1
5436	2489	195	0	2
5439	2489	195	0	2
5442	2489	195	0	2
5445	2489	195	0	2
5448	2489	195	0	2
5451	2489	195	0	2
5454	2489	195	0	2
5457	2489	195	0	1
5460	2489	195	0	2
5463	2489	195	0	2
5466	2489	195	0	1
5469	2489	194	0	0
5472	2489	194	0	359
5475	2489	194	0	0
5478	2489	194	0	0
5481	2489	195	0	359
5484	2489	194	0	359
5487	2489	194	0	359
5490	2489	194	0	0
5493	2489	194	0	359
5496	2489	194	0	0
5499	2489	195	0	2
5502	2489	195	0	2
5505	2489	195	0	2
5508	2489	195	0	2
5511	2489	195	0	2
5514	2489	195	0	2
5517	2489	195	0	2
5520	2489	195	0	2
5523	2489	195	0	2
5526	2489	195	0	1
5529	2489	195	0	2
5532	2489	195	0	2
5535	2489	195	0	1
5538	2489	195	0	2
5541	2489	195	0	1
5544	2488	195	0	3
5547	2489	195	0	3
5550	2488	195	0	4
5553	2488	195	0	5
5556	2488	195	0	6
5559	2488	195	0	6
5562	2488	195	0	5
5565	2487	195	0	4
5568	2488	196	0	3
5571	2488	196	0	4
5574	2488	196	0	2
5577	2488	196	0	2
5580	2488	195	0	3
5583	2488	196	0	4
5586	2489	196	0	4
5589	2488	196	0	6
5592	2489	196	0	6
5595	2488	196	0	4
5598	2487	195	0	183
5601	2488	195	0	8
5604	2489	196	0	8
5607	2488	196	0	10
5610	2489	195	0	12
5613	2489	196	0	12
5616	2489	196	0	12
5619	2489	196	0	13
5622	2489	197	0	10
5625	2488	197	0	10
5628	2489	197	0	8
5631	2489	197	0	11
5634	2489	197	0	12
5637	2489	197	0	11
5640	2488	197	0	11
5643	2488	197	0	11
5646	2488	197	0	11
5649	2487	196	0	10
5652	2488	197	0	12
5655	2489	196	0	8
5658	2489	196	0	10
5661	2489	196	0	10
5664	2488	196	0	9
5667	2486	195	0	0
5670	2486	194	0	357
5673	2487	194	0	356
5676	2488	195	0	357
5679	2487	195	0	1
5682	2487	194	0	1
5685	2487	195	0	4
5688	2486	194	0	1
5691	2486	192	0	358
5694	2487	188	0	11
5697	2488	185	0	353
5700	2488	184	0	351
5703	2487	184	0	349
5706	2486	185	0	348
5709	2486	185	0	350
5712	2487	187	0	346
5715	2486	187	0	341
5718	2486	186	0	344
5721	2486	187	0	346
5724	2486	187	0	346
5727	2486	187	0	346
5730	2487	187	0	348
5733	2486	187	0	349
5736	2486	186	0	350
5739	2486	186	0	350
5742	2487	187	0	339
5745	2489	190	0	336
5748	2489	189	0	345
5751	2488	187	0	349
5754	2489	189	0	333
5757	2488	189	0	344
5760	2488	189	0	348
5763	2489	189	0	351
5766	2488	189	0	352
5769	2487	189	0	352
5772	2487	189	0	355
5775	2487	188	0	358
5778	2488	184	0	3
5781	2488	185	0	356
5784	2486	187	0	359
5787	2487	187	0	358
5790	2486	187	0	356
5793	2488	184	0	351
5796	2486	185	0	355
5799	2484	185	0	356
5802	2484	186	0	357
5805	2483	186	0	359
5808	2480	195	0	315
5811	2481	196	0	337
5814	2485	199	0	327
5817	2484	196	0	344
5820	2482	197	0	340
5823	2480	199	0	339
5826	2479	199	0	338
5829	2481	200	0	340
5832	2480	200	0	337
5835	2481	200	0	347
5838	2481	199	0	347
5841	2480	199	0	342
5850	2486	194	0	5
5853	2488	192	0	3
5856	2488	191	0	359
5859	2488	191	0	2
5862	2486	191	0	4
5865	2484	193	0	357
5868	2485	193	0	356
5871	2485	194	0	357
5874	2487	193	0	355
5877	2487	193	0	355
5880	2488	191	0	1
5883	2488	190	0	2
5886	2486	190	0	2
5889	2486	190	0	0
5892	2486	190	0	358
5895	2487	191	0	346
5898	2487	194	0	327
5901	2484	193	0	319
5904	2482	191	0	345
5907	2483	190	0	349
5910	2483	187	0	356
5913	2482	190	0	356
5916	2480	193	0	340
5919	2480	194	0	336
5922	2483	197	0	330
5925	2483	197	0	335
5928	2483	198	0	344
5931	2480	196	0	344
5934	2486	198	0	348
5937	2489	202	0	324
5940	2487	198	0	353
5943	2489	198	0	348
5946	2489	195	0	352
5949	2489	194	0	350
5952	2489	194	0	354
5955	2489	194	0	356
5958	2487	195	0	354
5961	2488	196	0	349
5964	2488	196	0	348
5967	2488	197	0	346
5970	2489	198	0	341
5973	2489	199	0	345
5976	2489	197	0	345
5979	2488	196	0	348
5982	2489	196	0	347
5985	2490	199	0	351
5988	2490	199	0	353
5991	2490	200	0	351
5997	2490	202	0	352
6000	2491	201	0	4
6003	2490	200	0	7
6006	2489	199	0	355
[truncated: 996 more rows]
