# Supplementary material for: Markerless tracking of an entire honey bee colony
Source: Nat Commun. 2021 Mar 19;12:1733. doi: 10.1038/s41467-021-21769-1 (PMC7979864; doi:10.1038/s41467-021-21769-1)
Supplement: Supplementary file 4 — Description of Additional Supplementary Files [file 41467_2021_21769_MOESM4_ESM.zip › raw_source/fig_5_sup_fig_21_22/S1_trajectories/000494.txt]

0	916	1623	0	359
3	916	1623	0	358
6	916	1623	0	359
9	916	1622	0	0
12	916	1621	0	1
15	916	1624	0	0
18	916	1624	0	359
21	916	1622	0	359
24	916	1622	0	353
27	916	1622	0	354
30	916	1622	0	355
33	917	1621	0	355
36	917	1621	0	355
39	917	1621	0	355
42	916	1621	0	355
45	915	1623	0	355
48	915	1623	0	352
51	915	1622	0	353
54	916	1622	0	353
57	916	1622	0	353
60	916	1621	0	352
63	916	1621	0	352
66	916	1621	0	352
69	916	1621	0	352
72	916	1621	0	353
75	916	1621	0	353
78	916	1621	0	354
81	916	1620	0	354
84	917	1620	0	354
87	917	1620	0	355
90	916	1620	0	354
93	917	1620	0	354
96	917	1620	0	354
99	917	1620	0	354
102	918	1620	0	354
105	918	1620	0	354
108	918	1620	0	355
111	918	1620	0	355
114	918	1620	0	357
117	918	1620	0	357
120	918	1620	0	357
123	918	1620	0	358
126	918	1620	0	358
129	918	1620	0	357
132	918	1620	0	0
135	918	1621	0	1
138	918	1621	0	0
141	918	1622	0	2
144	918	1621	0	1
147	918	1621	0	0
150	918	1621	0	359
153	918	1621	0	0
156	918	1620	0	359
159	918	1620	0	0
162	918	1620	0	0
165	918	1620	0	359
168	918	1620	0	0
171	918	1620	0	0
174	918	1620	0	0
177	918	1620	0	0
180	918	1620	0	0
183	918	1620	0	359
186	918	1620	0	359
189	918	1620	0	358
192	918	1620	0	358
195	918	1620	0	358
198	918	1620	0	359
201	918	1620	0	358
204	916	1624	0	7
207	913	1627	0	15
210	911	1626	0	16
213	911	1625	0	13
216	909	1623	0	9
219	911	1622	0	11
222	913	1621	0	10
225	913	1620	0	7
228	914	1620	0	9
231	913	1620	0	10
234	913	1620	0	10
237	913	1620	0	12
240	914	1621	0	11
243	914	1621	0	8
246	915	1621	0	5
249	914	1621	0	3
252	914	1621	0	1
255	914	1621	0	2
258	914	1621	0	359
261	914	1621	0	359
264	915	1621	0	0
267	915	1621	0	1
270	914	1621	0	0
273	914	1621	0	0
276	915	1621	0	1
279	915	1621	0	2
282	915	1621	0	2
285	915	1621	0	2
288	915	1621	0	2
291	915	1620	0	1
294	916	1620	0	1
297	916	1619	0	0
300	917	1617	0	358
303	917	1617	0	356
306	916	1618	0	356
309	916	1618	0	354
312	917	1618	0	354
315	917	1616	0	350
318	918	1614	0	349
321	920	1616	0	338
324	921	1616	0	335
327	922	1617	0	338
330	924	1621	0	323
333	922	1620	0	325
336	924	1620	0	324
339	926	1620	0	323
342	926	1621	0	318
345	927	1620	0	314
348	927	1619	0	315
351	926	1619	0	314
354	925	1617	0	312
357	924	1616	0	309
360	923	1615	0	310
363	924	1615	0	311
366	924	1615	0	311
369	924	1614	0	315
372	923	1613	0	318
375	923	1613	0	316
378	923	1612	0	315
381	923	1610	0	312
384	922	1608	0	306
387	922	1606	0	304
390	922	1606	0	295
393	922	1607	0	296
396	922	1607	0	298
399	921	1606	0	302
402	921	1606	0	302
405	921	1605	0	301
408	921	1605	0	298
411	922	1605	0	299
414	922	1606	0	297
417	922	1606	0	297
420	922	1606	0	296
423	922	1606	0	296
426	922	1606	0	297
429	922	1606	0	296
432	922	1606	0	299
435	922	1606	0	298
438	921	1606	0	298
441	921	1605	0	298
444	921	1605	0	298
447	921	1605	0	296
450	922	1605	0	291
453	921	1605	0	294
456	921	1605	0	293
459	920	1605	0	296
462	920	1605	0	297
465	920	1605	0	296
468	920	1605	0	297
471	921	1605	0	296
474	920	1605	0	299
477	921	1604	0	300
480	921	1605	0	299
483	921	1605	0	301
486	922	1605	0	298
489	922	1604	0	294
492	922	1604	0	290
495	922	1604	0	290
498	922	1604	0	291
501	922	1604	0	294
504	922	1605	0	292
507	922	1605	0	293
510	923	1606	0	293
513	923	1606	0	295
516	923	1606	0	297
519	923	1606	0	296
522	923	1606	0	297
525	922	1606	0	298
528	922	1606	0	298
531	922	1606	0	298
534	922	1606	0	298
537	923	1606	0	298
540	923	1606	0	301
543	923	1606	0	300
546	922	1606	0	299
549	922	1606	0	299
552	923	1606	0	299
555	923	1606	0	300
558	923	1606	0	300
561	923	1606	0	300
564	923	1606	0	300
567	923	1607	0	300
570	923	1607	0	299
573	922	1607	0	300
576	923	1607	0	301
579	923	1607	0	302
582	923	1607	0	302
585	923	1607	0	302
588	923	1607	0	303
591	923	1607	0	302
594	923	1607	0	304
597	923	1607	0	305
600	923	1607	0	307
603	923	1607	0	306
606	923	1607	0	306
609	923	1608	0	307
612	923	1608	0	306
615	923	1608	0	305
618	923	1608	0	306
621	923	1608	0	305
624	923	1608	0	305
627	923	1608	0	305
630	923	1608	0	305
633	923	1608	0	304
636	923	1608	0	303
639	923	1607	0	304
642	924	1607	0	299
645	924	1608	0	300
648	924	1607	0	298
651	924	1607	0	299
654	924	1608	0	301
657	923	1607	0	302
660	922	1608	0	301
663	920	1608	0	301
666	920	1609	0	299
669	920	1609	0	299
672	920	1609	0	299
675	920	1609	0	303
678	921	1609	0	302
681	922	1609	0	299
684	921	1609	0	300
687	921	1609	0	302
690	922	1610	0	301
693	922	1610	0	301
696	922	1609	0	304
699	922	1610	0	301
702	921	1610	0	305
705	921	1610	0	308
708	921	1610	0	310
711	921	1610	0	311
714	922	1610	0	312
717	922	1610	0	314
720	922	1611	0	315
723	922	1611	0	318
726	921	1610	0	322
729	918	1609	0	324
732	918	1608	0	331
735	918	1608	0	334
738	918	1608	0	339
741	919	1607	0	336
744	920	1606	0	346
747	919	1604	0	351
750	918	1604	0	349
753	918	1604	0	352
756	917	1603	0	351
759	916	1603	0	351
762	916	1603	0	350
765	916	1602	0	346
768	917	1602	0	343
771	917	1601	0	339
774	916	1599	0	335
777	916	1599	0	331
780	917	1599	0	331
783	917	1599	0	330
786	916	1598	0	334
789	913	1600	0	341
792	912	1599	0	339
795	912	1597	0	338
798	912	1595	0	333
801	912	1595	0	337
804	911	1595	0	332
807	909	1595	0	329
810	909	1595	0	328
813	908	1593	0	324
816	908	1593	0	325
819	909	1593	0	325
822	913	1593	0	328
825	913	1593	0	329
828	915	1594	0	334
831	919	1595	0	333
834	921	1594	0	323
837	920	1593	0	324
840	920	1593	0	325
843	921	1593	0	325
846	920	1593	0	322
849	919	1593	0	326
852	920	1592	0	323
855	919	1592	0	323
858	920	1592	0	321
861	921	1593	0	324
864	920	1593	0	324
867	921	1594	0	328
870	921	1593	0	330
873	924	1592	0	335
876	924	1593	0	337
879	924	1593	0	335
882	924	1593	0	333
885	924	1593	0	332
888	924	1593	0	334
891	923	1594	0	338
894	923	1593	0	334
897	923	1593	0	332
900	922	1592	0	332
903	921	1592	0	327
906	920	1591	0	326
909	918	1590	0	328
912	916	1589	0	327
915	914	1589	0	327
918	913	1589	0	326
921	914	1589	0	325
924	914	1589	0	327
927	914	1589	0	327
930	915	1590	0	328
933	915	1590	0	330
936	915	1592	0	332
939	919	1591	0	336
942	923	1590	0	337
945	925	1589	0	335
948	925	1590	0	335
951	925	1590	0	335
954	925	1590	0	332
957	926	1590	0	336
960	926	1591	0	338
963	926	1591	0	338
966	926	1590	0	335
969	926	1590	0	332
972	926	1590	0	331
975	926	1590	0	331
978	925	1589	0	330
981	924	1590	0	332
984	926	1590	0	336
987	926	1590	0	338
990	927	1590	0	337
993	925	1589	0	332
996	926	1590	0	333
999	926	1590	0	331
1002	926	1589	0	332
1005	925	1589	0	330
1008	923	1589	0	329
1011	922	1589	0	327
1014	921	1588	0	325
1017	922	1589	0	325
1020	922	1593	0	328
1023	920	1593	0	328
1026	920	1593	0	328
1029	919	1593	0	328
1032	919	1594	0	332
1035	920	1593	0	334
1038	919	1592	0	331
1041	928	1589	0	333
1044	928	1587	0	329
1047	930	1586	0	329
1050	930	1586	0	326
1053	928	1584	0	322
1056	928	1585	0	318
1059	930	1586	0	316
1062	930	1587	0	318
1065	931	1588	0	318
1068	932	1588	0	318
1071	933	1587	0	319
1074	933	1586	0	321
1077	933	1585	0	322
1080	932	1585	0	322
1083	932	1585	0	326
1086	932	1585	0	324
1089	930	1586	0	317
1092	929	1586	0	316
1095	928	1585	0	319
1098	929	1585	0	321
1101	929	1586	0	313
1104	931	1589	0	311
1107	931	1590	0	310
1110	931	1590	0	317
1113	931	1590	0	322
1116	929	1589	0	318
1119	930	1590	0	322
1122	930	1591	0	327
1125	929	1593	0	327
1128	929	1594	0	332
1131	928	1595	0	332
1134	927	1596	0	335
1137	927	1596	0	332
1140	928	1591	0	325
1143	926	1591	0	316
1146	925	1590	0	316
1149	924	1590	0	312
1152	923	1590	0	315
1155	921	1589	0	309
1158	920	1588	0	306
1161	919	1586	0	306
1164	916	1586	0	307
1167	914	1585	0	305
1170	914	1582	0	307
1173	914	1581	0	307
1176	913	1579	0	308
1179	911	1578	0	309
1182	908	1578	0	313
1185	907	1577	0	314
1188	907	1575	0	313
1191	906	1574	0	312
1194	905	1572	0	317
1197	902	1570	0	320
1200	898	1568	0	318
1203	895	1566	0	315
1206	893	1565	0	319
1209	892	1564	0	318
1212	891	1563	0	315
1215	891	1563	0	317
1218	891	1562	0	319
1221	890	1562	0	319
1224	888	1561	0	318
1227	887	1561	0	323
1230	887	1563	0	323
1233	886	1562	0	326
1236	886	1561	0	326
1239	886	1561	0	327
1242	886	1561	0	328
1245	885	1562	0	323
1248	884	1563	0	323
1251	883	1563	0	327
1254	881	1564	0	331
1257	880	1561	0	335
1260	881	1559	0	331
1263	880	1559	0	330
1266	879	1559	0	332
1269	880	1560	0	335
1272	881	1561	0	337
1275	881	1561	0	339
1278	881	1562	0	338
1281	881	1562	0	338
1284	881	1563	0	342
1287	881	1563	0	341
1290	881	1562	0	337
1293	881	1562	0	338
1296	881	1562	0	334
1299	882	1562	0	335
1302	882	1562	0	333
1305	883	1563	0	331
1308	884	1564	0	334
1311	885	1565	0	333
1314	886	1566	0	335
1317	888	1564	0	339
1320	887	1567	0	341
1323	889	1570	0	345
1326	890	1571	0	342
1329	896	1571	0	346
1332	897	1568	0	333
1335	897	1568	0	333
1338	898	1568	0	327
1341	897	1565	0	322
1344	895	1562	0	319
1347	894	1561	0	310
1350	894	1559	0	305
1353	894	1558	0	300
1356	893	1559	0	293
1359	890	1561	0	290
1362	887	1561	0	293
1365	887	1561	0	295
1368	886	1561	0	298
1371	886	1562	0	298
1374	886	1561	0	302
1377	885	1559	0	304
1380	885	1559	0	305
1383	886	1559	0	302
1386	887	1558	0	302
1389	889	1558	0	301
1392	889	1558	0	298
1395	889	1559	0	298
1398	890	1559	0	298
1401	889	1559	0	299
1404	888	1558	0	300
1407	886	1557	0	300
1410	886	1558	0	299
1413	887	1558	0	300
1416	888	1558	0	301
1419	888	1558	0	300
1422	888	1558	0	299
1425	888	1558	0	299
1428	889	1558	0	300
1431	889	1558	0	299
1434	889	1558	0	301
1437	889	1558	0	301
1440	889	1558	0	302
1443	889	1558	0	303
1446	889	1558	0	303
1449	889	1558	0	304
1452	889	1558	0	304
1455	889	1558	0	303
1458	890	1558	0	303
1461	890	1558	0	302
1464	891	1558	0	300
1467	891	1558	0	298
1470	892	1558	0	299
1473	892	1558	0	299
1476	892	1558	0	300
1479	892	1558	0	299
1482	892	1558	0	299
1485	892	1557	0	297
1488	894	1557	0	292
1491	894	1557	0	291
1494	893	1557	0	293
1497	892	1557	0	299
1500	891	1556	0	296
1503	892	1557	0	298
1506	894	1557	0	295
1509	894	1556	0	294
1512	894	1556	0	300
1515	893	1556	0	299
1518	893	1557	0	298
1521	893	1557	0	297
1524	893	1557	0	299
1527	893	1558	0	300
1530	893	1558	0	306
1533	893	1558	0	306
1536	893	1558	0	310
1539	893	1558	0	315
1542	893	1558	0	314
1545	892	1558	0	312
1548	891	1559	0	312
1551	890	1559	0	313
1554	891	1560	0	312
1557	891	1560	0	316
1560	891	1559	0	317
1563	891	1560	0	317
1566	892	1560	0	316
1569	892	1560	0	318
1572	892	1561	0	319
1575	892	1561	0	320
1578	892	1560	0	320
1581	892	1561	0	319
1584	892	1561	0	319
1587	891	1560	0	320
1590	891	1561	0	320
1593	892	1561	0	322
1596	891	1561	0	320
1599	891	1561	0	321
1602	891	1561	0	321
1605	891	1561	0	321
1608	893	1561	0	320
1611	893	1561	0	319
1614	893	1561	0	318
1617	895	1561	0	313
1620	895	1561	0	310
1623	895	1561	0	308
1626	895	1561	0	310
1629	894	1561	0	312
1632	895	1561	0	312
1635	894	1561	0	308
1638	895	1561	0	310
1641	891	1560	0	318
1644	890	1560	0	319
1647	889	1560	0	322
1650	889	1561	0	325
1653	889	1561	0	325
1656	888	1561	0	324
1659	888	1561	0	325
1662	887	1561	0	324
1665	887	1561	0	323
1668	887	1561	0	323
1671	887	1561	0	322
1674	888	1562	0	323
1677	888	1562	0	322
1680	888	1561	0	323
1683	888	1561	0	323
1686	888	1561	0	323
1689	889	1561	0	321
1692	889	1562	0	319
1695	889	1561	0	318
1698	890	1561	0	317
1701	890	1560	0	313
1704	891	1560	0	309
1707	891	1560	0	306
1710	893	1559	0	307
1713	893	1559	0	309
1716	892	1560	0	306
1719	891	1560	0	303
1722	891	1560	0	304
1725	892	1560	0	306
1728	893	1561	0	310
1731	892	1561	0	308
1734	892	1561	0	306
1737	891	1560	0	309
1740	892	1560	0	311
1743	893	1560	0	312
1746	892	1561	0	311
1749	892	1561	0	312
1752	892	1561	0	314
1755	892	1561	0	313
1758	892	1561	0	310
1761	892	1560	0	309
1764	892	1560	0	307
1767	892	1560	0	306
1770	894	1560	0	301
1773	896	1558	0	301
1776	896	1558	0	298
1779	896	1558	0	298
1782	896	1558	0	296
1785	897	1558	0	296
1788	897	1559	0	298
1791	897	1558	0	299
1794	897	1558	0	300
1797	897	1558	0	299
1800	896	1558	0	301
1803	896	1558	0	298
1806	896	1559	0	297
1809	896	1559	0	297
1812	897	1559	0	301
1815	897	1559	0	302
1818	897	1559	0	302
1821	896	1559	0	306
1824	895	1560	0	308
1827	894	1560	0	312
1830	893	1560	0	313
1833	893	1560	0	314
1836	894	1560	0	313
1839	894	1561	0	313
1842	894	1561	0	313
1845	894	1561	0	314
1848	894	1561	0	314
1851	893	1561	0	315
1854	894	1559	0	315
1857	893	1558	0	314
1860	893	1558	0	309
1863	892	1559	0	308
1866	892	1559	0	309
1869	892	1559	0	312
1872	891	1559	0	311
1875	892	1560	0	312
1878	893	1560	0	315
1881	893	1561	0	314
1884	893	1560	0	315
1887	894	1561	0	311
1890	895	1561	0	306
1893	896	1560	0	302
1896	896	1560	0	304
1899	896	1561	0	302
1902	896	1561	0	300
1905	896	1562	0	301
1908	896	1562	0	300
1911	896	1562	0	301
1914	896	1562	0	304
1917	896	1562	0	305
1920	896	1561	0	304
1923	897	1561	0	306
1926	898	1561	0	307
1929	898	1561	0	307
1932	898	1561	0	306
1935	898	1561	0	306
1938	898	1561	0	307
1941	898	1561	0	307
1944	898	1561	0	306
1947	898	1561	0	307
1950	898	1562	0	306
1953	898	1562	0	305
1956	898	1561	0	302
1959	899	1561	0	303
1962	899	1562	0	303
1965	899	1562	0	304
1968	898	1563	0	303
1971	898	1561	0	303
1974	898	1561	0	308
1977	898	1563	0	311
1980	897	1563	0	318
1983	897	1564	0	319
1986	897	1564	0	318
1989	897	1565	0	319
1992	897	1565	0	321
1995	897	1566	0	323
1998	897	1566	0	324
2001	897	1566	0	325
2004	897	1566	0	325
2007	897	1566	0	325
2010	897	1566	0	325
2013	897	1566	0	327
2016	897	1566	0	327
2019	896	1566	0	326
2022	896	1566	0	327
2025	897	1567	0	327
2028	897	1567	0	329
2031	897	1567	0	327
2034	897	1567	0	327
2037	897	1567	0	326
2040	897	1567	0	325
2043	897	1567	0	325
2046	897	1567	0	325
2049	898	1567	0	326
2052	899	1567	0	324
2055	899	1567	0	325
2058	899	1567	0	325
2061	899	1567	0	325
2064	899	1567	0	325
2067	899	1567	0	324
2070	899	1567	0	324
2073	899	1567	0	322
2076	899	1567	0	323
2079	899	1567	0	322
2082	899	1567	0	320
2085	899	1567	0	321
2088	899	1566	0	319
2091	899	1566	0	318
2094	899	1566	0	318
2097	900	1565	0	313
2100	900	1565	0	312
2103	900	1565	0	311
2106	900	1565	0	311
2109	901	1565	0	312
2112	901	1565	0	312
2115	901	1565	0	312
2118	901	1565	0	311
2121	901	1564	0	310
2124	901	1564	0	312
2127	900	1565	0	313
2130	900	1565	0	309
2133	900	1565	0	308
2136	900	1565	0	308
2139	900	1565	0	308
2142	900	1565	0	311
2145	900	1565	0	312
2148	900	1565	0	314
2151	900	1565	0	317
2154	900	1565	0	318
2157	900	1565	0	318
2160	900	1565	0	318
2163	899	1565	0	319
2166	899	1565	0	321
2169	899	1564	0	321
2172	898	1564	0	321
2175	898	1564	0	322
2178	898	1561	0	319
2181	899	1559	0	315
2184	896	1558	0	310
2187	895	1554	0	309
2190	894	1553	0	307
2193	895	1554	0	310
2196	895	1557	0	319
2199	893	1557	0	329
2202	893	1556	0	332
2205	892	1555	0	333
2208	890	1554	0	334
2211	888	1555	0	339
2214	886	1555	0	341
2217	885	1554	0	338
2220	884	1553	0	335
2223	884	1548	0	333
2226	883	1544	0	331
2229	882	1544	0	331
2232	881	1544	0	326
2235	881	1543	0	324
2238	882	1542	0	322
2241	883	1541	0	320
2244	885	1540	0	316
2247	885	1538	0	312
2250	885	1539	0	306
2253	885	1540	0	307
2256	884	1541	0	306
2259	884	1542	0	311
2262	884	1543	0	311
2265	883	1542	0	312
2268	883	1542	0	311
2271	882	1540	0	305
2274	881	1540	0	303
2277	880	1540	0	300
2280	880	1539	0	304
2283	879	1538	0	312
2286	882	1534	0	311
2289	884	1533	0	306
2292	883	1533	0	310
2295	881	1533	0	307
2298	881	1535	0	303
2301	882	1536	0	303
2304	881	1535	0	306
2307	880	1534	0	304
2310	879	1532	0	308
2313	877	1532	0	309
2316	877	1532	0	310
2319	877	1534	0	305
2322	878	1535	0	304
2325	880	1534	0	303
2328	879	1534	0	303
2331	881	1535	0	305
2334	880	1534	0	306
2337	879	1534	0	309
2340	879	1533	0	310
2343	879	1533	0	308
2346	879	1534	0	310
2349	877	1533	0	313
2352	875	1531	0	318
2355	875	1529	0	317
2358	874	1528	0	317
2361	875	1528	0	315
2364	876	1528	0	313
2367	875	1528	0	311
2370	875	1529	0	308
2373	874	1529	0	312
2376	873	1529	0	310
2379	874	1529	0	312
2382	876	1529	0	312
2385	876	1529	0	310
2388	875	1530	0	311
2391	875	1530	0	311
2394	876	1530	0	313
2397	876	1530	0	314
2400	876	1530	0	313
2403	877	1530	0	313
2406	877	1531	0	312
2409	877	1531	0	310
2412	877	1530	0	309
2415	877	1531	0	311
2418	876	1531	0	310
2421	876	1530	0	312
2424	876	1530	0	311
2427	877	1530	0	311
2430	877	1530	0	310
2433	877	1531	0	308
2436	877	1531	0	308
2439	877	1532	0	307
2442	877	1532	0	308
2445	877	1532	0	309
2448	876	1532	0	310
2451	877	1532	0	310
2454	877	1532	0	309
2457	877	1532	0	308
2460	877	1532	0	307
2463	877	1532	0	309
2466	879	1532	0	309
2469	879	1531	0	309
2472	877	1529	0	311
2475	875	1528	0	310
2478	874	1528	0	309
2481	871	1526	0	312
2484	872	1523	0	309
2487	871	1522	0	310
2490	870	1521	0	311
2493	870	1521	0	310
2496	870	1520	0	307
2499	869	1519	0	307
2502	866	1518	0	306
2505	865	1517	0	306
2508	863	1516	0	306
2511	862	1513	0	300
2514	862	1513	0	301
2517	861	1513	0	305
2520	861	1512	0	301
2523	861	1512	0	299
2526	861	1512	0	301
2529	861	1512	0	299
2532	862	1512	0	302
2535	861	1511	0	307
2538	861	1511	0	308
2541	861	1510	0	307
2544	860	1510	0	305
2547	859	1510	0	306
2550	858	1508	0	304
2553	859	1507	0	300
2556	859	1508	0	299
2559	859	1509	0	298
2562	860	1510	0	293
2565	860	1510	0	286
2568	862	1510	0	281
2571	862	1511	0	276
2574	860	1511	0	273
2577	860	1511	0	265
2580	860	1512	0	265
2583	859	1511	0	265
2586	859	1507	0	267
2589	860	1507	0	267
2592	860	1505	0	267
2595	860	1502	0	266
2598	861	1497	0	265
2601	861	1493	0	264
2604	860	1490	0	259
2607	859	1488	0	257
2610	861	1486	0	264
2613	862	1483	0	265
2616	861	1482	0	265
2619	859	1482	0	263
2622	858	1480	0	268
2625	859	1480	0	269
2628	859	1479	0	268
2631	859	1478	0	270
2634	858	1477	0	270
2637	859	1477	0	268
2640	858	1476	0	267
2643	858	1474	0	266
2646	859	1473	0	267
2649	860	1474	0	265
2652	861	1474	0	268
2655	858	1469	0	272
2658	858	1468	0	268
2661	857	1468	0	270
2664	856	1468	0	268
2667	861	1467	0	269
2670	860	1466	0	270
2673	858	1465	0	266
2676	861	1466	0	271
2679	860	1467	0	269
2682	860	1468	0	269
2685	861	1470	0	271
2688	859	1475	0	269
2691	857	1476	0	266
2694	856	1476	0	266
2697	856	1477	0	262
2700	854	1480	0	265
2703	854	1480	0	263
2706	855	1478	0	264
2709	857	1474	0	265
2712	857	1472	0	263
2715	857	1471	0	268
2718	856	1469	0	271
2721	856	1468	0	272
2724	857	1468	0	269
2727	857	1467	0	270
2730	857	1465	0	270
2733	855	1461	0	266
2736	855	1458	0	264
2739	856	1458	0	262
2742	857	1459	0	258
2745	859	1460	0	251
2748	858	1459	0	250
2751	858	1458	0	245
2754	862	1458	0	244
2757	862	1458	0	242
2760	863	1458	0	239
2763	864	1457	0	236
2766	864	1458	0	236
2769	867	1458	0	235
2772	869	1456	0	233
2775	869	1453	0	232
2778	871	1451	0	227
2781	873	1451	0	225
2784	875	1451	0	223
2787	876	1451	0	223
2790	877	1452	0	222
2793	878	1451	0	221
2796	878	1451	0	220
2799	879	1451	0	218
2802	880	1450	0	216
2805	880	1449	0	215
2808	881	1448	0	216
2811	881	1448	0	220
2814	881	1448	0	223
2817	880	1448	0	223
2820	882	1445	0	224
2823	883	1445	0	230
2826	883	1445	0	233
2829	884	1447	0	230
2832	883	1447	0	235
2835	882	1446	0	239
2838	882	1445	0	243
2841	882	1445	0	250
2844	881	1444	0	254
2847	881	1443	0	258
2850	880	1442	0	262
2853	880	1439	0	277
2856	877	1442	0	286
2859	878	1442	0	288
2862	877	1442	0	290
2865	876	1442	0	286
2868	874	1441	0	284
2871	874	1441	0	281
2874	873	1441	0	279
2877	873	1442	0	278
2880	874	1442	0	284
2883	874	1442	0	281
2886	875	1444	0	285
2889	875	1447	0	284
2892	876	1448	0	286
2895	876	1448	0	289
2898	875	1446	0	296
2901	874	1444	0	301
2904	875	1440	0	294
2907	874	1439	0	296
2910	873	1437	0	298
2913	874	1434	0	292
2916	875	1434	0	293
2919	875	1434	0	292
2922	875	1434	0	296
2925	876	1433	0	297
2928	876	1435	0	298
2931	879	1436	0	298
2934	880	1438	0	300
2937	882	1439	0	300
2940	883	1439	0	299
2943	884	1438	0	301
2946	883	1438	0	298
2949	884	1437	0	296
2952	883	1437	0	299
2955	881	1433	0	301
2958	879	1427	0	296
2961	878	1424	0	295
2964	876	1419	0	292
2967	874	1417	0	292
2973	873	1414	0	301
2976	874	1412	0	295
2979	875	1412	0	293
2982	874	1412	0	297
2985	870	1411	0	296
2988	867	1410	0	298
2991	865	1406	0	301
2994	866	1400	0	314
2997	864	1396	0	308
3000	864	1395	0	306
3003	864	1394	0	303
3006	862	1392	0	299
3009	862	1389	0	291
3012	862	1388	0	290
3015	863	1388	0	292
3018	862	1388	0	291
3021	862	1389	0	294
3024	864	1389	0	291
3027	864	1389	0	291
3030	864	1389	0	292
3033	864	1389	0	291
3036	862	1389	0	292
3039	862	1389	0	294
3042	862	1389	0	297
3045	862	1389	0	297
3048	861	1389	0	302
3051	860	1388	0	304
3054	860	1389	0	302
3057	859	1388	0	303
3060	860	1388	0	305
3063	860	1385	0	306
3066	860	1386	0	306
3069	859	1386	0	310
3072	859	1387	0	309
3075	859	1386	0	310
3078	860	1386	0	306
3081	859	1386	0	301
3084	859	1385	0	303
3087	854	1382	0	291
3090	853	1382	0	290
3093	853	1382	0	284
3096	853	1381	0	285
3099	854	1380	0	283
3102	854	1380	0	283
3105	855	1380	0	286
3108	855	1381	0	283
3111	854	1383	0	279
3114	853	1384	0	270
3117	854	1384	0	270
3120	854	1386	0	271
3123	854	1387	0	275
3126	854	1386	0	280
3129	853	1384	0	287
3132	852	1383	0	291
3135	851	1382	0	295
3138	850	1380	0	294
3141	849	1378	0	296
3144	847	1378	0	295
3147	845	1378	0	298
3150	844	1376	0	301
3153	843	1375	0	305
3156	843	1374	0	307
3159	843	1373	0	307
3162	843	1374	0	310
3165	841	1374	0	318
3168	838	1373	0	318
3171	836	1372	0	315
3174	835	1370	0	312
3177	835	1369	0	310
3180	833	1369	0	305
3183	829	1367	0	306
3186	829	1367	0	306
3189	828	1366	0	308
3192	827	1364	0	309
3195	827	1364	0	310
3198	826	1363	0	309
3201	825	1364	0	312
3204	824	1362	0	314
3207	823	1361	0	318
3210	823	1361	0	319
3213	822	1361	0	315
3216	821	1358	0	311
3219	820	1357	0	310
3222	820	1355	0	311
3225	821	1354	0	313
3228	821	1355	0	316
3231	822	1354	0	311
3234	822	1353	0	313
3237	821	1354	0	315
3240	821	1354	0	314
3243	821	1353	0	316
3246	822	1353	0	315
3249	821	1354	0	315
3252	820	1353	0	313
3255	819	1352	0	307
3258	817	1350	0	307
3261	818	1348	0	305
3264	821	1346	0	307
3267	822	1350	0	309
3270	823	1351	0	309
3273	824	1351	0	307
3276	824	1349	0	301
3279	824	1349	0	297
3282	826	1351	0	293
3285	827	1351	0	285
3288	827	1353	0	274
3291	828	1354	0	266
3294	829	1354	0	262
3297	829	1355	0	258
3300	828	1353	0	257
3303	828	1354	0	252
3306	829	1354	0	255
3309	829	1354	0	256
3312	830	1354	0	256
3315	829	1356	0	258
3318	829	1356	0	263
3321	828	1357	0	269
3324	828	1358	0	274
3327	827	1357	0	275
3330	828	1356	0	269
3333	828	1356	0	265
3336	828	1357	0	266
3339	827	1356	0	266
3342	827	1356	0	266
3345	828	1357	0	260
3348	828	1357	0	253
3351	828	1360	0	254
3354	828	1360	0	256
3357	829	1360	0	257
3360	829	1360	0	259
3363	829	1359	0	263
3366	830	1357	0	259
3369	830	1357	0	256
3372	830	1356	0	258
3375	829	1352	0	254
3378	828	1350	0	256
3381	828	1348	0	253
3384	828	1347	0	253
3387	830	1346	0	250
3390	831	1343	0	245
3393	833	1338	0	247
3396	833	1337	0	244
3399	832	1334	0	248
3402	837	1333	0	243
3405	836	1332	0	245
3408	834	1332	0	250
3411	838	1330	0	250
3414	839	1329	0	247
3417	838	1329	0	241
3420	840	1328	0	241
3423	840	1327	0	242
3426	842	1327	0	241
3429	843	1328	0	237
3432	843	1327	0	236
3435	843	1327	0	242
3438	846	1334	0	239
3441	846	1339	0	236
3444	845	1339	0	236
3447	844	1337	0	237
3450	844	1335	0	242
3453	845	1333	0	244
3456	846	1331	0	243
3459	846	1330	0	240
3462	845	1328	0	241
3465	846	1328	0	232
3468	846	1328	0	236
3471	846	1328	0	236
3474	846	1329	0	238
3477	845	1328	0	240
3480	846	1328	0	243
3483	848	1328	0	239
3486	849	1326	0	234
3489	850	1324	0	237
3492	851	1325	0	224
3495	851	1325	0	224
3498	851	1323	0	226
3501	851	1323	0	229
3504	851	1325	0	224
3507	852	1325	0	224
3510	852	1325	0	227
3513	853	1325	0	225
3516	853	1325	0	224
3519	853	1325	0	224
3522	853	1324	0	221
3525	852	1324	0	223
3528	851	1323	0	228
3531	852	1321	0	230
3534	854	1321	0	227
3537	856	1321	0	225
3540	857	1319	0	225
3543	858	1317	0	223
3546	860	1317	0	218
3549	862	1317	0	222
3552	864	1316	0	224
3555	865	1311	0	227
3558	867	1310	0	228
3561	869	1311	0	224
3564	870	1310	0	219
3567	871	1308	0	216
3570	873	1308	0	210
3573	875	1309	0	212
3576	873	1309	0	215
3579	873	1310	0	218
3582	873	1309	0	219
3585	873	1309	0	220
3588	875	1309	0	218
3591	876	1309	0	219
3594	876	1309	0	221
3597	877	1309	0	217
3600	878	1308	0	216
3603	878	1307	0	216
3606	878	1308	0	214
3609	878	1308	0	216
3612	878	1308	0	215
3615	878	1308	0	214
3618	878	1308	0	212
3621	879	1308	0	212
3624	881	1307	0	208
3627	882	1305	0	207
3630	884	1306	0	208
3633	884	1306	0	207
3636	884	1305	0	207
3639	883	1305	0	208
3642	884	1305	0	209
3645	884	1305	0	208
3648	885	1303	0	202
3651	887	1301	0	196
3654	889	1302	0	195
3657	892	1302	0	194
3660	894	1303	0	194
3663	897	1301	0	196
3666	902	1301	0	189
3669	907	1301	0	192
3672	909	1298	0	195
3675	911	1298	0	196
3678	912	1298	0	194
3681	911	1298	0	192
3684	912	1298	0	193
3687	913	1297	0	192
3690	915	1295	0	191
3693	919	1295	0	186
3696	923	1295	0	186
3699	927	1297	0	186
3702	928	1295	0	185
3705	930	1294	0	186
3708	931	1294	0	189
3711	932	1293	0	190
3714	935	1290	0	205
3717	937	1290	0	205
3720	938	1290	0	209
3723	939	1289	0	207
3726	940	1289	0	209
3729	940	1288	0	213
3732	941	1288	0	213
3735	941	1288	0	213
3738	941	1288	0	214
3741	941	1287	0	214
3744	942	1286	0	213
3747	942	1286	0	214
3750	942	1286	0	214
3753	943	1287	0	211
3756	943	1288	0	209
3759	943	1289	0	203
3762	945	1290	0	199
3765	948	1292	0	193
3768	949	1295	0	180
3771	950	1295	0	181
3774	950	1295	0	182
3777	950	1296	0	182
3780	950	1296	0	183
3783	950	1296	0	183
3786	950	1296	0	182
3789	952	1296	0	183
3792	953	1296	0	179
3795	955	1296	0	174
3798	956	1295	0	174
3801	957	1295	0	176
3804	957	1294	0	173
3807	957	1294	0	172
3810	956	1294	0	170
3813	956	1295	0	168
3816	957	1295	0	168
3819	956	1295	0	165
3822	955	1297	0	164
3825	954	1299	0	160
3828	955	1301	0	156
3831	956	1302	0	157
3834	956	1303	0	157
3837	957	1303	0	157
3840	957	1303	0	159
3843	957	1303	0	162
3846	959	1303	0	163
3849	959	1303	0	165
3852	960	1303	0	164
3855	960	1302	0	167
3858	960	1301	0	172
3861	959	1301	0	173
3864	959	1301	0	173
3867	959	1301	0	172
3870	959	1301	0	173
3873	959	1301	0	174
3876	959	1301	0	176
3879	959	1300	0	177
3882	959	1299	0	181
3885	960	1296	0	181
3888	960	1295	0	181
3891	960	1294	0	181
3894	961	1293	0	184
3897	961	1292	0	187
3900	962	1291	0	189
3903	961	1291	0	188
3906	961	1291	0	188
3909	961	1291	0	187
3912	962	1290	0	185
3915	962	1290	0	181
3918	963	1290	0	180
3921	965	1291	0	178
3924	967	1292	0	174
3927	968	1293	0	171
3930	968	1293	0	170
3933	969	1294	0	169
3936	969	1294	0	168
3939	969	1294	0	168
3942	969	1294	0	167
3945	969	1294	0	168
3948	969	1294	0	168
3951	969	1294	0	168
3954	969	1295	0	168
3957	969	1295	0	168
3960	969	1295	0	168
3963	969	1296	0	169
3966	968	1296	0	169
3969	968	1295	0	169
3972	969	1296	0	169
3975	971	1297	0	170
3978	973	1298	0	176
3981	977	1299	0	182
3984	979	1300	0	183
3987	980	1300	0	186
3990	981	1298	0	188
3993	981	1298	0	189
3996	982	1297	0	190
3999	982	1297	0	191
4002	983	1297	0	192
4005	984	1297	0	192
4008	984	1296	0	193
4011	984	1297	0	192
4014	985	1297	0	194
4017	986	1297	0	198
4020	985	1297	0	202
4023	985	1295	0	208
4026	985	1295	0	211
4029	984	1295	0	218
4032	985	1295	0	218
4035	987	1295	0	221
4038	987	1295	0	220
4041	987	1295	0	219
4044	989	1293	0	216
4047	991	1293	0	210
4050	995	1293	0	219
4053	997	1293	0	220
4056	999	1293	0	216
4059	999	1293	0	213
4062	1001	1295	0	207
4065	1002	1297	0	200
4068	1004	1298	0	199
4071	1003	1298	0	197
4074	1004	1299	0	194
4077	1004	1300	0	195
4080	1005	1300	0	195
4083	1007	1299	0	191
4086	1008	1296	0	196
4089	1010	1295	0	200
4092	1010	1295	0	202
4095	1011	1295	0	200
4098	1011	1295	0	200
4101	1012	1295	0	204
4104	1013	1294	0	207
4107	1015	1293	0	207
4110	1015	1293	0	207
4113	1015	1293	0	211
4116	1016	1292	0	212
4119	1016	1292	0	215
4122	1015	1292	0	216
4125	1015	1292	0	216
4128	1015	1291	0	215
4131	1016	1291	0	214
4134	1017	1291	0	214
4137	1017	1290	0	214
4140	1016	1290	0	213
4143	1017	1291	0	214
4146	1017	1291	0	210
4149	1017	1292	0	208
4152	1017	1292	0	208
4155	1017	1292	0	207
4158	1016	1293	0	205
4161	1014	1294	0	199
4164	1013	1295	0	197
4167	1014	1295	0	192
4170	1014	1294	0	192
4173	1016	1295	0	190
4176	1018	1295	0	192
4179	1019	1296	0	195
4182	1020	1296	0	196
4185	1020	1297	0	194
4188	1020	1296	0	191
4191	1020	1294	0	191
4194	1022	1295	0	189
4197	1025	1293	0	189
4200	1028	1292	0	191
4203	1028	1292	0	188
4206	1029	1293	0	191
4209	1028	1294	0	192
4212	1025	1297	0	190
4215	1024	1297	0	184
4218	1026	1297	0	183
4221	1029	1297	0	188
4224	1033	1296	0	189
4227	1034	1296	0	190
4230	1034	1296	0	192
4233	1035	1296	0	192
4236	1034	1296	0	191
4239	1035	1296	0	191
4242	1036	1297	0	189
4245	1036	1297	0	188
4248	1037	1296	0	189
4251	1037	1297	0	187
4254	1038	1298	0	183
4257	1040	1299	0	177
4260	1041	1299	0	179
4263	1042	1298	0	180
4266	1042	1298	0	179
4269	1042	1299	0	178
4272	1042	1299	0	181
4275	1042	1299	0	182
4278	1042	1299	0	181
4281	1042	1299	0	180
4284	1042	1298	0	184
4287	1041	1296	0	188
4290	1041	1295	0	188
4293	1041	1294	0	189
4296	1041	1294	0	189
4299	1041	1295	0	189
4302	1041	1295	0	189
4305	1041	1296	0	191
4308	1041	1296	0	190
4311	1041	1297	0	191
4314	1042	1291	0	199
4317	1043	1291	0	196
4320	1043	1290	0	195
4323	1043	1290	0	194
4326	1042	1293	0	201
4329	1042	1289	0	202
4332	1039	1290	0	207
4335	1037	1289	0	216
4338	1036	1288	0	220
4341	1036	1285	0	226
4344	1034	1281	0	230
4347	1034	1276	0	234
4350	1037	1270	0	235
4353	1037	1267	0	234
4356	1037	1266	0	233
4359	1038	1265	0	237
4362	1037	1264	0	239
4365	1038	1262	0	242
4368	1039	1261	0	243
4371	1040	1260	0	243
4374	1039	1261	0	242
4377	1040	1260	0	246
4380	1042	1259	0	250
4383	1044	1257	0	249
4386	1043	1254	0	253
4389	1041	1251	0	259
4392	1049	1246	0	251
4395	1053	1239	0	258
4398	1055	1239	0	255
4401	1055	1237	0	252
4404	1054	1237	0	253
4407	1053	1237	0	254
4410	1053	1236	0	262
4413	1053	1238	0	263
4416	1050	1238	0	273
4419	1050	1238	0	275
4422	1050	1238	0	274
4425	1051	1238	0	272
4428	1050	1238	0	277
4431	1049	1238	0	278
4434	1050	1238	0	280
4437	1051	1237	0	275
4440	1050	1238	0	277
4443	1052	1238	0	276
4446	1051	1238	0	277
4449	1051	1237	0	278
4452	1051	1237	0	283
4455	1050	1238	0	284
4458	1051	1239	0	280
4461	1052	1238	0	278
4464	1054	1237	0	273
4467	1054	1237	0	267
4470	1056	1238	0	264
4473	1056	1238	0	263
4476	1056	1238	0	261
4479	1056	1237	0	260
4482	1056	1238	0	257
4485	1056	1238	0	257
4488	1056	1238	0	257
4491	1056	1239	0	257
4494	1055	1239	0	256
4497	1055	1239	0	254
4500	1056	1239	0	255
4503	1056	1239	0	257
4506	1056	1239	0	258
4509	1056	1240	0	257
4512	1056	1240	0	259
4515	1056	1239	0	261
4518	1055	1240	0	264
4521	1054	1240	0	266
4524	1054	1238	0	269
4527	1053	1234	0	271
4530	1052	1230	0	278
4533	1053	1229	0	276
4536	1053	1228	0	275
4539	1053	1227	0	272
4542	1054	1226	0	270
4545	1058	1226	0	254
4548	1063	1225	0	239
4551	1061	1225	0	237
4554	1060	1224	0	237
4557	1060	1224	0	239
4560	1061	1226	0	245
4563	1060	1227	0	247
4566	1059	1228	0	249
4569	1056	1228	0	258
4572	1054	1227	0	264
4575	1053	1227	0	272
4578	1051	1228	0	276
4581	1050	1228	0	278
4584	1050	1229	0	274
4587	1050	1227	0	273
4590	1050	1227	0	273
4593	1050	1227	0	274
4596	1051	1225	0	274
4599	1051	1225	0	276
4602	1051	1226	0	279
4605	1051	1226	0	279
4608	1052	1227	0	277
4611	1053	1227	0	271
4614	1053	1227	0	269
4617	1054	1227	0	266
4620	1054	1227	0	264
4623	1054	1228	0	264
4626	1053	1228	0	265
4629	1053	1228	0	267
4632	1052	1229	0	267
4635	1052	1229	0	266
4638	1051	1229	0	266
4641	1051	1230	0	253
4644	1050	1231	0	244
4647	1049	1232	0	240
4650	1050	1233	0	251
4653	1050	1234	0	251
4656	1050	1235	0	246
4659	1051	1235	0	242
4662	1051	1235	0	241
4665	1052	1234	0	242
4668	1054	1233	0	245
4671	1053	1232	0	243
4674	1051	1234	0	246
4677	1051	1234	0	246
4680	1051	1233	0	244
4683	1050	1235	0	257
4686	1049	1236	0	257
4689	1049	1237	0	258
4692	1048	1237	0	259
4695	1047	1237	0	261
4698	1047	1236	0	272
4701	1047	1235	0	274
4704	1047	1235	0	276
4707	1046	1235	0	276
4710	1045	1235	0	270
4713	1045	1236	0	268
4716	1046	1236	0	268
4719	1045	1236	0	269
4722	1045	1236	0	269
4725	1045	1237	0	270
4728	1044	1237	0	269
4731	1044	1238	0	265
4734	1044	1239	0	262
4737	1043	1241	0	256
4740	1042	1241	0	250
4743	1042	1241	0	254
4746	1042	1242	0	258
4749	1042	1243	0	260
4752	1043	1244	0	252
4755	1043	1244	0	251
4758	1042	1245	0	249
4761	1041	1246	0	247
4764	1041	1246	0	247
4767	1041	1247	0	246
4770	1040	1248	0	243
4773	1041	1250	0	242
4776	1043	1253	0	233
4779	1042	1253	0	231
4782	1041	1253	0	231
4785	1040	1253	0	233
4788	1041	1252	0	233
4791	1041	1253	0	236
4794	1042	1253	0	238
4797	1042	1252	0	234
4800	1042	1252	0	237
4803	1042	1252	0	240
4806	1042	1252	0	234
4809	1041	1252	0	235
4812	1041	1253	0	237
4815	1040	1253	0	235
4818	1039	1253	0	235
4821	1040	1254	0	233
4824	1040	1254	0	232
4827	1040	1254	0	231
4830	1039	1254	0	231
4833	1041	1254	0	233
4836	1043	1254	0	228
4839	1041	1255	0	233
4842	1040	1254	0	230
4845	1039	1255	0	223
4848	1039	1254	0	218
4851	1039	1256	0	214
4854	1037	1256	0	219
4857	1036	1256	0	217
4860	1037	1257	0	238
4863	1039	1257	0	209
4866	1041	1261	0	208
4869	1043	1261	0	217
4872	1043	1261	0	220
4875	1042	1262	0	218
4878	1041	1263	0	213
4881	1041	1263	0	211
4884	1041	1263	0	209
4887	1043	1265	0	207
4890	1039	1268	0	187
4893	1042	1271	0	174
4896	1043	1274	0	181
4899	1045	1272	0	179
4902	1048	1271	0	175
4905	1048	1271	0	354
4908	1048	1272	0	172
4911	1046	1272	0	176
4914	1045	1271	0	180
4917	1045	1271	0	186
4920	1045	1272	0	183
4923	1046	1275	0	177
4926	1049	1275	0	173
4929	1052	1277	0	171
4932	1053	1277	0	169
4935	1054	1277	0	171
4938	1056	1278	0	172
4941	1056	1279	0	171
4944	1056	1279	0	172
4947	1056	1279	0	170
4950	1057	1279	0	170
4953	1057	1279	0	169
4956	1057	1279	0	168
4959	1057	1280	0	169
4962	1057	1280	0	170
4965	1057	1280	0	170
4968	1057	1280	0	170
4971	1057	1280	0	170
4974	1057	1280	0	169
4977	1057	1280	0	169
4980	1056	1280	0	168
4983	1057	1280	0	172
4986	1059	1280	0	171
4989	1060	1280	0	168
4992	1059	1280	0	171
4995	1060	1280	0	174
4998	1061	1281	0	175
5001	1062	1281	0	177
5004	1062	1281	0	179
5007	1061	1281	0	177
5010	1059	1281	0	173
5013	1060	1281	0	174
5016	1062	1283	0	174
5019	1063	1283	0	173
5022	1064	1283	0	170
5025	1064	1283	0	168
5028	1064	1282	0	170
5031	1064	1282	0	170
5034	1064	1282	0	169
5037	1065	1282	0	169
5040	1066	1281	0	172
5043	1066	1281	0	170
5046	1067	1282	0	167
5049	1067	1282	0	167
5052	1067	1283	0	165
5055	1068	1283	0	164
5058	1068	1283	0	163
5061	1067	1283	0	161
5064	1067	1283	0	162
5067	1067	1283	0	162
5070	1067	1283	0	162
5073	1067	1284	0	161
5076	1067	1283	0	165
5079	1066	1279	0	156
5082	1065	1279	0	158
5085	1065	1279	0	159
5088	1065	1279	0	159
5091	1066	1280	0	157
5094	1065	1280	0	157
5097	1065	1283	0	153
5100	1064	1285	0	152
5103	1064	1286	0	151
5106	1064	1286	0	152
5109	1064	1285	0	149
5112	1064	1286	0	154
5115	1064	1285	0	154
5118	1065	1285	0	155
5121	1066	1284	0	156
5124	1066	1284	0	156
5127	1066	1284	0	156
5130	1066	1284	0	156
5133	1066	1284	0	155
5136	1066	1284	0	153
5139	1066	1284	0	152
5145	1064	1286	0	152
5148	1064	1287	0	153
5151	1063	1287	0	157
5154	1064	1287	0	159
5157	1064	1286	0	161
5160	1065	1285	0	171
5163	1064	1284	0	173
5166	1064	1284	0	171
5169	1064	1284	0	171
5172	1065	1285	0	171
5175	1065	1286	0	167
5178	1065	1285	0	166
5181	1065	1284	0	165
5184	1065	1284	0	165
5187	1065	1284	0	164
5190	1065	1284	0	163
5193	1065	1284	0	162
5196	1065	1284	0	160
5199	1065	1284	0	161
5202	1065	1284	0	161
5205	1066	1284	0	162
5208	1065	1284	0	162
5211	1065	1285	0	162
5223	1065	1286	0	157
5226	1064	1286	0	159
5229	1063	1286	0	160
5232	1063	1286	0	163
5235	1064	1286	0	163
5238	1064	1285	0	165
5241	1064	1286	0	163
5244	1064	1285	0	164
5247	1064	1286	0	162
5250	1064	1285	0	166
5253	1063	1285	0	166
5256	1064	1285	0	164
5259	1064	1285	0	166
5262	1065	1285	0	166
5265	1065	1285	0	165
5268	1064	1285	0	165
5271	1064	1285	0	162
5274	1065	1285	0	160
5277	1067	1286	0	158
5280	1066	1286	0	157
5283	1066	1287	0	158
5286	1066	1287	0	158
5289	1065	1285	0	158
5292	1066	1285	0	158
5295	1066	1285	0	159
5298	1067	1284	0	164
5301	1067	1284	0	170
5304	1067	1284	0	177
5307	1068	1283	0	179
5310	1069	1283	0	180
5313	1069	1284	0	179
5316	1069	1284	0	178
5319	1069	1285	0	179
5322	1069	1284	0	179
5325	1068	1284	0	181
5331	1066	1285	0	183
5334	1065	1284	0	181
5337	1066	1285	0	180
5340	1064	1287	0	178
5343	1064	1285	0	175
5346	1065	1283	0	172
5349	1066	1282	0	173
5352	1067	1282	0	173
5355	1068	1281	0	173
5358	1070	1280	0	171
5361	1071	1279	0	174
5364	1071	1278	0	173
5367	1072	1278	0	173
5370	1072	1279	0	174
5373	1076	1281	0	177
5376	1082	1282	0	185
5379	1086	1280	0	187
5382	1088	1284	0	183
5385	1090	1282	0	179
5388	1090	1283	0	179
5391	1090	1284	0	178
5394	1090	1283	0	177
5397	1089	1283	0	175
5400	1089	1283	0	175
5403	1089	1283	0	175
5406	1089	1283	0	175
5409	1091	1283	0	171
5412	1091	1283	0	172
5415	1090	1284	0	169
5418	1090	1285	0	168
5421	1090	1285	0	169
5424	1093	1285	0	168
5427	1094	1287	0	163
5430	1092	1286	0	162
5433	1090	1286	0	162
5436	1088	1286	0	160
5439	1088	1286	0	160
5442	1088	1286	0	159
5445	1087	1286	0	161
5448	1086	1286	0	163
5451	1087	1286	0	165
5454	1086	1286	0	166
5457	1086	1286	0	163
5460	1085	1286	0	166
5463	1085	1286	0	165
5466	1084	1286	0	167
5469	1083	1286	0	169
5472	1081	1285	0	171
5475	1080	1284	0	168
5478	1081	1284	0	168
5481	1081	1284	0	169
5484	1083	1285	0	171
5487	1084	1286	0	168
5490	1085	1286	0	170
5493	1086	1286	0	167
5496	1086	1286	0	171
5499	1087	1287	0	173
5502	1087	1286	0	173
5505	1087	1286	0	172
5508	1087	1286	0	172
5511	1087	1286	0	173
5514	1087	1286	0	173
5517	1088	1287	0	173
5520	1088	1287	0	173
5523	1088	1287	0	171
5526	1088	1287	0	172
5529	1089	1289	0	166
5532	1090	1289	0	164
5535	1094	1288	0	168
5538	1094	1287	0	167
5541	1093	1287	0	168
5544	1092	1286	0	169
5547	1091	1287	0	166
5550	1091	1289	0	168
5553	1091	1289	0	166
5556	1091	1288	0	164
5559	1091	1289	0	165
5562	1090	1289	0	165
5565	1092	1287	0	172
5568	1094	1287	0	177
5571	1095	1285	0	178
5574	1095	1282	0	182
5577	1097	1282	0	183
5580	1098	1282	0	183
5583	1097	1283	0	183
5586	1098	1283	0	180
5589	1098	1283	0	181
5592	1098	1284	0	182
5595	1087	1274	0	190
5598	1081	1273	0	194
5601	1079	1274	0	195
5604	1078	1275	0	194
5607	1075	1277	0	193
5610	1074	1277	0	183
5613	1074	1278	0	179
5616	1075	1278	0	178
5619	1075	1277	0	175
5622	1075	1277	0	175
5625	1075	1277	0	177
5628	1074	1278	0	177
5631	1076	1276	0	173
5634	1075	1278	0	173
5637	1076	1277	0	172
5640	1076	1277	0	173
5643	1077	1277	0	168
5646	1077	1279	0	167
5649	1077	1278	0	168
5652	1077	1278	0	170
5655	1075	1280	0	355
5658	1075	1281	0	174
5661	1075	1281	0	175
5664	1089	1281	0	169
5667	1092	1273	0	166
5670	1093	1274	0	169
5673	1094	1276	0	168
5676	1095	1277	0	168
5679	1098	1281	0	165
5682	1099	1282	0	166
5685	1100	1283	0	170
5688	1100	1283	0	172
5691	1101	1282	0	175
5694	1103	1283	0	177
5697	1104	1282	0	181
5700	1106	1283	0	181
5703	1106	1285	0	182
5706	1109	1285	0	187
5709	1109	1284	0	187
5712	1110	1284	0	190
5715	1109	1283	0	193
5718	1109	1283	0	195
5721	1111	1284	0	196
5724	1111	1284	0	194
5727	1112	1284	0	192
5730	1112	1284	0	192
5733	1112	1285	0	194
5736	1111	1283	0	201
5739	1110	1281	0	204
5742	1108	1282	0	202
5745	1109	1282	0	205
5748	1107	1283	0	207
5751	1106	1283	0	207
5754	1106	1283	0	206
5757	1107	1282	0	206
5760	1108	1280	0	207
5763	1108	1280	0	204
5766	1106	1282	0	205
5769	1104	1282	0	202
5772	1107	1286	0	186
5775	1106	1288	0	191
5778	1112	1287	0	187
5781	1113	1287	0	191
5784	1115	1285	0	189
5787	1118	1282	0	191
5790	1120	1282	0	191
5793	1122	1282	0	191
5796	1121	1281	0	194
5799	1121	1280	0	200
5802	1122	1278	0	203
5805	1122	1276	0	208
5808	1123	1274	0	213
5811	1123	1275	0	222
5814	1123	1273	0	225
5817	1124	1272	0	221
5820	1125	1272	0	216
5823	1126	1272	0	211
5826	1128	1273	0	207
5829	1128	1273	0	203
5832	1129	1274	0	201
5835	1129	1273	0	200
5838	1129	1273	0	199
5841	1130	1273	0	201
5844	1130	1274	0	203
5847	1128	1272	0	205
5850	1126	1271	0	211
5853	1123	1271	0	210
5856	1123	1272	0	202
5859	1119	1275	0	195
5862	1119	1278	0	206
5865	1120	1279	0	210
5868	1124	1278	0	210
5871	1127	1278	0	204
5874	1127	1277	0	204
5877	1127	1276	0	208
5880	1128	1276	0	210
5883	1128	1277	0	210
5886	1128	1278	0	208
5889	1128	1279	0	207
5892	1126	1281	0	207
5895	1125	1282	0	206
5898	1125	1281	0	204
5901	1125	1281	0	206
5904	1126	1281	0	207
5907	1126	1281	0	208
5910	1125	1281	0	207
5913	1126	1282	0	204
5916	1126	1282	0	203
5919	1126	1281	0	208
5922	1124	1278	0	216
5925	1123	1278	0	216
5928	1120	1279	0	216
5931	1118	1279	0	213
5934	1115	1278	0	213
5937	1113	1277	0	207
5940	1111	1277	0	199
5943	1110	1277	0	201
5946	1110	1280	0	202
5949	1111	1281	0	202
5952	1114	1281	0	202
5955	1119	1281	0	196
5958	1121	1279	0	202
5961	1122	1278	0	204
5964	1124	1279	0	202
5967	1125	1279	0	201
5970	1125	1280	0	201
5973	1125	1281	0	201
5976	1126	1281	0	200
5979	1127	1283	0	197
5982	1126	1282	0	199
5985	1125	1281	0	207
5988	1125	1282	0	208
5991	1124	1282	0	210
5994	1124	1282	0	209
5997	1123	1281	0	211
6000	1123	1281	0	212
6003	1123	1281	0	210
6006	1123	1281	0	209
6009	1124	1281	0	209
6012	1124	1281	0	208
6015	1124	1280	0	206
[truncated: 992 more rows]
