# Supplementary material for: Markerless tracking of an entire honey bee colony
Source: Nat Commun. 2021 Mar 19;12:1733. doi: 10.1038/s41467-021-21769-1 (PMC7979864; doi:10.1038/s41467-021-21769-1)
Supplement: Supplementary file 4 — Description of Additional Supplementary Files [file 41467_2021_21769_MOESM4_ESM.zip › raw_source/fig_5_sup_fig_21_22/S1_trajectories/000480.txt]

0	410	1354	0	317
3	410	1355	0	316
6	410	1355	0	317
9	410	1355	0	317
12	410	1357	0	311
15	410	1357	0	311
18	409	1357	0	309
21	409	1357	0	309
24	409	1358	0	308
27	409	1358	0	308
30	409	1358	0	309
33	409	1358	0	308
36	409	1357	0	310
39	409	1358	0	310
42	409	1357	0	312
45	409	1356	0	313
48	409	1357	0	314
51	410	1357	0	314
54	410	1357	0	314
57	410	1357	0	314
60	410	1357	0	315
63	410	1357	0	315
66	410	1356	0	314
69	409	1356	0	315
72	410	1356	0	314
75	410	1356	0	314
78	410	1356	0	315
81	409	1357	0	313
84	409	1356	0	314
87	408	1356	0	314
90	408	1355	0	313
93	408	1356	0	313
96	407	1355	0	314
99	407	1356	0	312
102	407	1356	0	309
105	407	1356	0	311
108	408	1357	0	309
111	408	1357	0	310
114	407	1356	0	310
117	407	1356	0	309
120	408	1356	0	309
123	408	1357	0	311
126	407	1355	0	308
129	407	1355	0	309
132	407	1354	0	309
135	407	1354	0	310
138	407	1354	0	311
141	408	1354	0	313
144	408	1354	0	316
147	407	1354	0	317
150	408	1354	0	318
153	408	1354	0	317
156	408	1355	0	317
159	407	1355	0	315
162	408	1355	0	317
165	407	1355	0	317
168	407	1355	0	317
171	407	1355	0	318
174	407	1355	0	316
177	407	1355	0	318
180	406	1356	0	321
183	406	1356	0	321
186	406	1356	0	321
189	406	1356	0	320
192	406	1356	0	321
195	405	1355	0	320
198	405	1356	0	321
201	405	1355	0	321
204	405	1356	0	321
207	405	1355	0	321
210	405	1355	0	321
213	405	1355	0	321
216	405	1356	0	320
219	406	1356	0	317
222	405	1356	0	319
225	405	1356	0	319
228	405	1356	0	319
231	405	1356	0	319
234	405	1357	0	319
237	404	1356	0	316
240	404	1356	0	318
243	404	1356	0	320
246	404	1356	0	319
249	404	1356	0	320
252	403	1356	0	320
255	403	1356	0	320
258	403	1356	0	322
261	403	1356	0	322
264	403	1356	0	322
267	403	1356	0	321
270	403	1356	0	321
273	403	1356	0	322
276	403	1356	0	322
279	402	1356	0	321
282	402	1356	0	322
285	402	1356	0	323
288	402	1356	0	323
291	402	1356	0	323
294	402	1356	0	322
297	402	1356	0	321
300	402	1356	0	321
303	402	1356	0	321
306	402	1356	0	321
309	402	1356	0	321
312	402	1356	0	321
315	402	1356	0	322
318	402	1356	0	322
321	402	1356	0	323
324	402	1356	0	322
327	402	1356	0	322
330	402	1356	0	321
333	402	1356	0	322
336	402	1356	0	321
339	402	1356	0	321
342	402	1356	0	321
345	402	1356	0	321
348	402	1356	0	321
351	402	1356	0	320
354	402	1356	0	321
357	401	1356	0	322
360	402	1356	0	323
363	402	1356	0	323
366	401	1356	0	323
369	401	1356	0	323
372	401	1356	0	324
375	401	1356	0	323
378	401	1356	0	323
381	401	1356	0	324
384	401	1356	0	323
387	401	1356	0	322
390	402	1356	0	320
393	403	1356	0	320
396	402	1356	0	320
399	403	1356	0	321
402	402	1356	0	322
405	402	1356	0	321
408	402	1356	0	322
411	402	1356	0	321
414	402	1356	0	320
417	402	1356	0	321
420	402	1356	0	321
423	402	1356	0	321
426	402	1356	0	320
429	402	1356	0	320
432	402	1356	0	322
435	402	1356	0	322
438	402	1356	0	321
441	402	1356	0	321
444	402	1356	0	321
447	402	1356	0	322
450	402	1356	0	322
453	402	1356	0	322
456	402	1356	0	322
459	401	1356	0	322
462	401	1356	0	321
465	401	1356	0	321
468	401	1356	0	321
471	401	1356	0	321
474	401	1356	0	322
477	401	1356	0	321
480	402	1356	0	323
483	402	1356	0	323
486	402	1356	0	322
489	402	1356	0	321
492	402	1356	0	320
495	402	1356	0	321
498	402	1357	0	320
501	402	1357	0	319
504	402	1356	0	321
507	402	1356	0	321
510	402	1356	0	322
513	401	1356	0	321
516	401	1355	0	321
519	401	1355	0	321
522	401	1355	0	321
525	401	1355	0	319
528	401	1354	0	318
531	402	1354	0	315
534	403	1355	0	316
537	404	1355	0	316
540	406	1356	0	316
543	407	1358	0	313
546	408	1359	0	313
549	408	1360	0	315
552	407	1361	0	313
555	407	1361	0	312
558	408	1361	0	312
561	409	1362	0	312
564	410	1362	0	312
567	410	1362	0	312
570	410	1363	0	313
573	411	1364	0	315
576	410	1363	0	314
579	411	1363	0	311
582	411	1363	0	311
585	411	1363	0	313
588	411	1364	0	312
591	411	1363	0	312
594	410	1363	0	312
597	410	1363	0	312
600	410	1364	0	312
603	411	1364	0	309
606	412	1363	0	309
609	417	1362	0	307
612	418	1362	0	305
615	418	1363	0	304
618	419	1362	0	303
621	420	1362	0	304
624	420	1362	0	308
627	420	1362	0	305
630	420	1362	0	302
633	420	1363	0	303
636	420	1363	0	300
639	420	1363	0	301
642	419	1364	0	301
645	419	1364	0	300
648	420	1365	0	298
651	422	1367	0	296
654	423	1367	0	293
657	424	1365	0	301
660	424	1364	0	303
663	425	1366	0	306
666	425	1367	0	301
669	426	1367	0	303
672	426	1367	0	301
675	425	1366	0	301
678	425	1367	0	297
681	425	1368	0	298
684	425	1368	0	300
687	425	1368	0	295
690	425	1369	0	293
693	425	1369	0	289
696	425	1369	0	288
699	425	1369	0	289
702	425	1369	0	292
705	425	1369	0	291
708	426	1370	0	288
711	426	1370	0	285
714	428	1370	0	295
717	429	1369	0	299
720	429	1370	0	302
723	429	1370	0	302
726	428	1371	0	302
729	427	1371	0	300
732	428	1371	0	299
735	427	1373	0	301
738	426	1373	0	299
741	425	1373	0	302
744	425	1373	0	301
747	424	1373	0	301
750	424	1373	0	299
753	424	1374	0	300
756	424	1375	0	298
759	425	1375	0	297
762	424	1374	0	296
765	424	1375	0	293
768	423	1375	0	290
771	423	1374	0	290
774	423	1374	0	292
777	423	1374	0	290
780	423	1374	0	291
783	424	1374	0	294
786	424	1374	0	293
789	424	1374	0	293
792	424	1374	0	292
795	424	1373	0	291
798	424	1372	0	290
801	425	1372	0	288
804	425	1372	0	289
807	425	1372	0	287
810	426	1372	0	290
813	425	1372	0	289
816	425	1372	0	287
819	425	1372	0	289
822	425	1372	0	289
825	425	1373	0	290
828	425	1372	0	290
831	425	1372	0	290
834	425	1372	0	289
837	425	1372	0	292
840	425	1372	0	292
843	425	1372	0	291
846	425	1372	0	291
849	425	1372	0	292
852	425	1372	0	292
855	425	1372	0	290
858	425	1371	0	289
861	425	1371	0	288
864	425	1372	0	290
867	425	1371	0	291
870	425	1371	0	291
873	425	1371	0	291
876	425	1371	0	290
879	425	1371	0	291
882	425	1371	0	290
885	425	1371	0	291
888	425	1371	0	290
891	425	1371	0	291
894	425	1371	0	289
897	425	1372	0	292
900	425	1373	0	292
903	425	1373	0	292
906	425	1373	0	292
909	425	1372	0	292
912	425	1372	0	293
915	425	1373	0	293
918	424	1372	0	293
921	425	1372	0	293
924	425	1373	0	293
927	424	1373	0	293
930	424	1372	0	293
933	424	1372	0	293
936	424	1372	0	293
939	424	1373	0	294
942	424	1372	0	293
945	424	1372	0	292
948	424	1372	0	292
951	424	1372	0	292
954	424	1372	0	293
957	424	1372	0	293
960	425	1372	0	293
963	424	1372	0	294
966	424	1372	0	289
969	424	1372	0	289
972	426	1372	0	291
975	426	1372	0	292
978	427	1373	0	291
981	427	1372	0	290
984	428	1373	0	289
987	428	1374	0	287
990	427	1375	0	289
993	427	1376	0	291
996	427	1376	0	293
999	427	1377	0	295
1002	428	1377	0	297
1005	428	1377	0	297
1008	428	1378	0	297
1011	429	1378	0	298
1014	428	1378	0	299
1017	428	1379	0	298
1020	427	1379	0	297
1023	427	1378	0	298
1026	426	1380	0	297
1029	425	1381	0	296
1032	424	1381	0	294
1035	425	1382	0	295
1038	425	1382	0	295
1041	425	1383	0	294
1044	425	1383	0	295
1047	425	1383	0	293
1050	425	1384	0	292
1053	424	1385	0	292
1056	425	1384	0	292
1059	424	1385	0	291
1062	424	1384	0	294
1065	424	1384	0	293
1068	424	1383	0	294
1071	423	1384	0	293
1074	423	1382	0	294
1077	423	1381	0	297
1080	422	1380	0	297
1083	423	1378	0	296
1086	425	1379	0	297
1089	424	1379	0	296
1092	424	1379	0	297
1095	425	1380	0	294
1098	424	1381	0	293
1101	423	1382	0	292
1104	422	1383	0	294
1107	422	1383	0	292
1110	423	1383	0	294
1113	423	1383	0	293
1116	423	1383	0	293
1119	423	1382	0	291
1122	422	1382	0	296
1125	423	1382	0	293
1128	423	1383	0	292
1131	422	1383	0	292
1134	422	1385	0	292
1137	422	1385	0	290
1140	422	1385	0	292
1143	422	1384	0	292
1146	422	1385	0	291
1149	421	1386	0	289
1152	420	1386	0	287
1155	420	1387	0	288
1158	420	1387	0	290
1161	419	1386	0	289
1164	419	1386	0	290
1167	419	1386	0	292
1170	418	1385	0	289
1173	418	1385	0	288
1176	418	1385	0	288
1179	418	1385	0	289
1182	418	1384	0	288
1185	418	1384	0	288
1188	418	1383	0	288
1191	419	1383	0	286
1194	419	1383	0	288
1197	419	1382	0	288
1200	418	1381	0	287
1203	419	1383	0	286
1206	419	1383	0	285
1209	419	1383	0	287
1212	419	1384	0	282
1215	419	1385	0	284
1218	419	1385	0	282
1221	419	1386	0	281
1224	419	1386	0	282
1227	419	1386	0	280
1230	418	1386	0	282
1233	418	1386	0	278
1236	418	1386	0	280
1239	418	1386	0	279
1242	417	1386	0	280
1245	417	1387	0	276
1248	417	1387	0	278
1251	416	1388	0	279
1254	415	1388	0	279
1257	414	1389	0	279
1260	414	1389	0	279
1263	414	1389	0	277
1266	414	1389	0	275
1269	413	1389	0	274
1272	413	1389	0	276
1275	413	1389	0	274
1278	413	1388	0	274
1281	413	1388	0	275
1284	413	1387	0	274
1287	413	1387	0	274
1290	412	1387	0	274
1293	413	1387	0	275
1296	412	1387	0	275
1299	412	1388	0	275
1302	412	1388	0	276
1305	412	1390	0	274
1308	412	1390	0	271
1311	413	1391	0	266
1314	414	1394	0	265
1317	413	1394	0	267
1320	413	1395	0	266
1323	412	1394	0	268
1326	411	1393	0	268
1329	411	1393	0	270
1332	413	1392	0	267
1335	412	1391	0	263
1338	412	1392	0	263
1341	412	1391	0	263
1344	411	1393	0	261
1347	411	1394	0	262
1350	412	1396	0	257
1353	412	1395	0	256
1356	410	1397	0	257
1359	410	1397	0	257
1362	410	1399	0	260
1365	409	1399	0	262
1368	408	1399	0	262
1371	408	1399	0	262
1374	408	1399	0	260
1377	408	1399	0	257
1380	408	1400	0	257
1383	408	1399	0	257
1386	408	1399	0	260
1389	408	1399	0	257
1392	408	1399	0	254
1395	408	1399	0	253
1398	409	1399	0	253
1401	411	1399	0	255
1404	411	1399	0	253
1407	412	1399	0	254
1410	413	1398	0	254
1413	414	1398	0	255
1416	415	1398	0	255
1419	416	1397	0	256
1422	417	1398	0	253
1425	418	1398	0	252
1428	419	1398	0	251
1431	420	1397	0	250
1434	420	1397	0	252
1437	420	1397	0	254
1440	420	1397	0	254
1443	420	1398	0	251
1446	420	1397	0	251
1449	420	1397	0	249
1452	420	1397	0	249
1455	420	1396	0	251
1458	419	1397	0	253
1461	419	1398	0	255
1464	419	1398	0	261
1467	419	1399	0	264
1470	419	1398	0	264
1473	419	1398	0	264
1476	418	1399	0	263
1479	418	1398	0	264
1482	418	1399	0	263
1485	418	1398	0	264
1488	419	1397	0	266
1491	420	1398	0	266
1494	420	1397	0	267
1497	420	1397	0	267
1500	421	1396	0	266
1503	421	1396	0	268
1506	421	1395	0	268
1509	421	1394	0	269
1512	421	1394	0	270
1515	421	1394	0	272
1518	421	1394	0	271
1521	421	1394	0	270
1524	421	1394	0	271
1527	421	1394	0	271
1530	421	1394	0	268
1533	421	1394	0	271
1536	421	1395	0	273
1539	421	1394	0	272
1542	421	1394	0	273
1545	421	1393	0	271
1548	421	1394	0	272
1551	420	1394	0	275
1554	421	1394	0	273
1557	420	1393	0	274
1560	420	1393	0	273
1563	420	1393	0	272
1566	421	1394	0	274
1569	422	1393	0	274
1572	422	1393	0	275
1575	422	1392	0	273
1578	422	1392	0	274
1581	422	1391	0	274
1584	422	1391	0	274
1587	421	1391	0	274
1590	422	1391	0	275
1593	422	1391	0	276
1596	421	1392	0	276
1599	421	1393	0	278
1602	422	1394	0	281
1605	422	1395	0	279
1608	423	1395	0	279
1611	423	1395	0	276
1614	423	1395	0	276
1617	424	1395	0	276
1620	424	1394	0	277
1623	424	1394	0	276
1626	423	1394	0	275
1629	423	1394	0	273
1632	424	1393	0	274
1635	424	1393	0	274
1638	425	1394	0	273
1641	425	1395	0	270
1644	427	1396	0	266
1647	427	1396	0	267
1650	428	1397	0	267
1653	427	1397	0	266
1656	427	1397	0	264
1659	426	1397	0	262
1662	427	1398	0	260
1665	426	1397	0	255
1668	427	1397	0	256
1671	427	1397	0	257
1674	427	1396	0	256
1677	427	1397	0	259
1680	427	1398	0	258
1683	428	1398	0	260
1686	428	1398	0	261
1689	427	1399	0	260
1692	426	1400	0	261
1695	427	1400	0	266
1698	427	1399	0	270
1701	427	1399	0	273
1704	427	1398	0	275
1707	428	1398	0	274
1710	428	1398	0	275
1713	427	1396	0	280
1716	427	1394	0	284
1719	426	1395	0	283
1722	426	1394	0	283
1725	426	1394	0	283
1728	426	1394	0	283
1731	426	1394	0	283
1734	426	1394	0	283
1737	426	1393	0	283
1740	426	1393	0	282
1743	426	1393	0	282
1746	426	1393	0	282
1749	426	1393	0	281
1752	426	1392	0	282
1755	426	1392	0	281
1758	425	1392	0	281
1761	425	1392	0	281
1764	425	1392	0	282
1767	425	1392	0	281
1770	425	1392	0	281
1773	425	1392	0	281
1776	425	1392	0	281
1779	425	1392	0	282
1782	425	1392	0	282
1785	425	1392	0	281
1788	425	1391	0	281
1791	425	1391	0	282
1794	425	1391	0	282
1797	425	1392	0	281
1800	425	1392	0	283
1803	425	1392	0	283
1806	425	1392	0	283
1809	425	1392	0	283
1812	425	1392	0	283
1815	425	1392	0	283
1818	424	1392	0	282
1821	424	1392	0	282
1824	424	1392	0	282
1827	424	1391	0	282
1830	424	1392	0	283
1833	424	1392	0	281
1836	424	1392	0	281
1839	423	1392	0	281
1842	423	1392	0	280
1845	423	1392	0	280
1848	423	1392	0	280
1851	423	1392	0	281
1854	423	1391	0	279
1857	423	1392	0	282
1860	423	1391	0	282
1863	423	1392	0	281
1866	423	1391	0	281
1869	423	1391	0	281
1872	422	1391	0	281
1875	422	1392	0	282
1878	422	1392	0	283
1881	422	1391	0	282
1884	422	1391	0	282
1887	422	1391	0	282
1890	422	1391	0	282
1893	422	1391	0	282
1896	422	1392	0	282
1899	422	1391	0	281
1902	422	1392	0	281
1905	422	1392	0	279
1908	422	1392	0	279
1911	422	1392	0	280
1914	422	1392	0	281
1917	422	1392	0	280
1920	422	1392	0	281
1923	422	1392	0	281
1926	423	1392	0	281
1929	423	1392	0	283
1932	423	1392	0	282
1935	422	1392	0	282
1938	423	1392	0	281
1941	423	1392	0	281
1944	422	1392	0	279
1947	422	1392	0	279
1950	422	1392	0	279
1953	422	1391	0	277
1956	422	1391	0	280
1959	422	1391	0	280
1962	422	1391	0	279
1965	422	1391	0	279
1968	422	1391	0	279
1971	422	1391	0	278
1974	422	1392	0	278
1977	422	1392	0	278
1980	422	1392	0	279
1983	422	1392	0	279
1986	422	1392	0	279
1989	422	1392	0	280
1992	422	1392	0	280
1995	422	1392	0	279
1998	422	1392	0	279
2001	422	1392	0	279
2004	422	1392	0	280
2007	422	1392	0	279
2010	422	1392	0	280
2013	422	1392	0	280
2016	422	1391	0	280
2019	422	1391	0	280
2022	422	1391	0	281
2025	422	1392	0	280
2028	422	1392	0	280
2031	422	1392	0	280
2034	422	1392	0	280
2037	422	1392	0	280
2040	421	1392	0	281
2043	421	1392	0	281
2046	421	1391	0	280
2049	421	1392	0	281
2052	421	1391	0	280
2055	421	1391	0	281
2058	421	1392	0	280
2061	421	1392	0	279
2064	421	1392	0	279
2067	421	1392	0	279
2070	421	1392	0	279
2073	421	1392	0	280
2076	421	1392	0	279
2079	422	1391	0	279
2082	422	1392	0	280
2085	422	1392	0	280
2088	422	1391	0	280
2091	422	1392	0	280
2094	422	1391	0	280
2097	421	1392	0	280
2100	421	1391	0	279
2103	421	1391	0	279
2106	422	1391	0	281
2109	421	1390	0	277
2112	421	1390	0	278
2115	421	1390	0	279
2118	421	1390	0	280
2121	421	1390	0	281
2124	421	1390	0	280
2127	421	1390	0	280
2130	421	1390	0	279
2133	421	1390	0	279
2136	421	1390	0	280
2139	421	1390	0	280
2142	421	1390	0	280
2145	422	1390	0	280
2148	422	1390	0	280
2151	422	1390	0	280
2154	422	1391	0	281
2157	422	1391	0	282
2160	422	1391	0	280
2163	422	1391	0	281
2166	422	1392	0	280
2169	422	1392	0	280
2172	422	1392	0	280
2175	423	1391	0	278
2178	423	1391	0	271
2181	423	1391	0	270
2184	423	1391	0	271
2187	423	1391	0	272
2190	423	1391	0	274
2193	423	1391	0	275
2196	423	1392	0	275
2199	424	1393	0	275
2202	424	1392	0	277
2205	424	1392	0	277
2208	424	1392	0	277
2211	424	1392	0	280
2214	424	1392	0	281
2217	424	1392	0	282
2220	424	1393	0	283
2223	425	1394	0	285
2226	424	1394	0	282
2229	424	1393	0	281
2232	424	1393	0	279
2235	424	1393	0	283
2238	424	1393	0	282
2241	424	1394	0	283
2244	424	1393	0	282
2247	424	1393	0	283
2250	424	1392	0	285
2253	424	1393	0	285
2256	424	1392	0	282
2259	424	1393	0	284
2262	424	1392	0	284
2265	424	1392	0	284
2268	423	1392	0	282
2271	424	1392	0	284
2274	424	1392	0	285
2277	424	1392	0	285
2280	424	1392	0	287
2283	424	1392	0	286
2286	424	1392	0	286
2289	424	1392	0	286
2292	424	1392	0	285
2295	423	1391	0	284
2298	424	1391	0	285
2301	424	1391	0	285
2304	424	1391	0	282
2307	424	1391	0	282
2310	424	1391	0	283
2313	423	1391	0	285
2316	423	1391	0	284
2319	424	1391	0	284
2322	424	1391	0	285
2325	424	1391	0	286
2328	424	1391	0	285
2331	424	1391	0	286
2334	424	1391	0	286
2337	424	1391	0	285
2340	424	1392	0	285
2343	424	1392	0	285
2346	424	1392	0	284
2349	424	1392	0	283
2352	425	1392	0	285
2355	424	1392	0	285
2358	424	1391	0	285
2361	424	1391	0	284
2364	424	1391	0	284
2367	424	1391	0	285
2370	424	1391	0	285
2373	424	1391	0	284
2376	424	1391	0	283
2379	424	1393	0	281
2382	424	1393	0	278
2385	424	1394	0	279
2388	424	1393	0	278
2391	424	1392	0	279
2394	424	1392	0	280
2397	424	1393	0	278
2400	424	1392	0	280
2403	424	1392	0	279
2406	424	1392	0	278
2409	425	1392	0	271
2412	425	1392	0	272
2415	424	1392	0	275
2418	424	1392	0	275
2421	425	1392	0	275
2424	424	1392	0	278
2427	424	1392	0	277
2430	424	1391	0	278
2433	423	1391	0	279
2436	423	1391	0	281
2439	423	1390	0	280
2442	423	1390	0	279
2445	423	1389	0	279
2448	423	1389	0	279
2451	423	1389	0	278
2454	423	1389	0	278
2457	423	1389	0	279
2460	423	1389	0	279
2463	423	1388	0	279
2466	423	1388	0	279
2469	423	1389	0	279
2472	423	1389	0	279
2475	423	1390	0	278
2478	423	1391	0	279
2481	423	1391	0	279
2484	423	1391	0	278
2487	423	1390	0	277
2490	423	1390	0	277
2493	423	1390	0	275
2496	423	1390	0	276
2499	423	1391	0	275
2502	423	1391	0	275
2505	423	1392	0	276
2508	423	1391	0	277
2511	423	1391	0	278
2514	424	1391	0	274
2517	424	1391	0	276
2520	423	1392	0	278
2523	423	1393	0	276
2526	423	1395	0	280
2529	423	1395	0	281
2532	424	1396	0	280
2535	424	1396	0	283
2538	424	1397	0	282
2541	424	1397	0	286
2544	424	1398	0	285
2547	422	1401	0	274
2550	422	1401	0	274
2553	422	1402	0	273
2556	425	1406	0	274
2559	427	1407	0	270
2562	429	1408	0	270
2565	430	1409	0	272
2568	431	1411	0	273
2571	430	1411	0	271
2574	432	1410	0	274
2577	432	1410	0	278
2580	432	1410	0	278
2583	432	1410	0	274
2586	432	1411	0	270
2589	432	1412	0	265
2592	432	1413	0	269
2595	431	1414	0	263
2598	431	1415	0	267
2601	431	1415	0	266
2604	431	1415	0	265
2607	431	1415	0	265
2610	431	1415	0	261
2613	430	1415	0	266
2616	431	1415	0	267
2619	431	1416	0	268
2622	431	1416	0	267
2625	432	1417	0	269
2628	431	1417	0	268
2631	432	1415	0	270
2634	432	1415	0	266
2637	431	1415	0	263
2640	431	1415	0	262
2643	431	1416	0	268
2646	431	1416	0	262
2649	432	1417	0	265
2652	433	1417	0	267
2655	433	1417	0	275
2658	434	1417	0	279
2661	436	1417	0	297
2664	437	1419	0	306
2667	435	1419	0	308
2670	437	1421	0	309
2673	437	1424	0	313
2676	438	1425	0	317
2679	439	1425	0	314
2682	441	1426	0	319
2685	441	1427	0	322
2688	441	1428	0	322
2691	442	1430	0	324
2694	443	1431	0	326
2697	443	1432	0	327
2700	442	1433	0	329
2703	442	1435	0	328
2706	443	1436	0	327
2709	443	1438	0	324
2712	444	1439	0	326
2715	445	1441	0	325
2718	445	1442	0	322
2721	443	1441	0	325
2724	442	1440	0	323
2727	441	1438	0	323
2730	441	1438	0	323
2733	441	1438	0	325
2736	442	1437	0	326
2739	441	1438	0	324
2742	442	1438	0	324
2745	442	1439	0	320
2748	442	1440	0	319
2751	441	1440	0	319
2754	442	1441	0	319
2757	441	1440	0	318
2760	441	1440	0	319
2763	441	1441	0	321
2766	441	1440	0	323
2769	442	1440	0	326
2772	443	1440	0	326
2775	443	1440	0	325
2778	443	1440	0	328
2781	445	1441	0	330
2784	446	1441	0	331
2787	446	1440	0	332
2790	447	1440	0	332
2793	448	1440	0	332
2796	447	1441	0	332
2799	447	1441	0	337
2802	447	1441	0	339
2805	446	1441	0	343
2808	447	1440	0	344
2811	446	1439	0	346
2814	446	1439	0	345
2817	446	1439	0	344
2820	447	1439	0	342
2823	447	1440	0	341
2826	447	1441	0	340
2829	448	1441	0	340
2832	449	1441	0	341
2835	449	1443	0	340
2838	447	1443	0	339
2841	447	1443	0	335
2844	448	1444	0	329
2847	448	1445	0	334
2850	449	1445	0	336
2853	449	1445	0	334
2856	449	1445	0	330
2859	450	1445	0	332
2862	450	1445	0	331
2865	448	1445	0	332
2868	447	1445	0	330
2871	447	1445	0	328
2874	447	1445	0	329
2877	448	1446	0	331
2880	447	1446	0	331
2883	447	1445	0	331
2886	447	1445	0	332
2889	448	1446	0	333
2892	447	1445	0	333
2895	447	1445	0	332
2898	447	1445	0	333
2901	446	1445	0	333
2904	447	1444	0	334
2907	446	1444	0	333
2910	446	1444	0	333
2913	446	1444	0	334
2916	446	1444	0	331
2919	446	1445	0	332
2922	448	1444	0	337
2925	447	1444	0	338
2928	447	1445	0	334
2931	448	1446	0	326
2934	447	1447	0	323
2937	448	1447	0	321
2940	448	1447	0	322
2943	448	1449	0	320
2946	447	1452	0	313
2949	447	1455	0	317
2952	447	1456	0	316
2955	447	1457	0	316
2958	446	1458	0	309
2961	446	1457	0	314
2964	446	1456	0	318
2967	445	1456	0	316
2970	446	1456	0	312
2973	446	1456	0	311
2976	447	1456	0	310
2979	446	1456	0	310
2982	446	1456	0	310
2985	447	1456	0	309
2988	446	1456	0	310
2991	446	1456	0	308
2994	446	1455	0	308
2997	446	1455	0	309
3000	446	1454	0	307
3003	446	1454	0	308
3006	445	1455	0	311
3009	444	1455	0	314
3012	444	1455	0	314
3015	444	1455	0	313
3018	445	1455	0	311
3021	444	1455	0	313
3024	444	1455	0	312
3027	444	1454	0	313
3030	443	1454	0	312
3033	445	1455	0	309
3036	446	1456	0	305
3039	448	1458	0	303
3042	447	1461	0	300
3045	448	1462	0	299
3048	449	1463	0	294
3051	449	1464	0	289
3054	449	1465	0	288
3057	448	1466	0	283
3060	448	1467	0	283
3063	448	1468	0	283
3066	448	1469	0	281
3069	448	1470	0	284
3072	447	1469	0	281
3075	449	1470	0	279
3078	449	1470	0	278
3081	450	1469	0	282
3084	450	1469	0	281
3087	450	1470	0	282
3090	451	1472	0	281
3093	453	1473	0	282
3096	453	1476	0	278
3099	453	1476	0	278
3102	453	1476	0	279
3105	453	1477	0	278
3108	454	1478	0	283
3111	454	1478	0	284
3114	455	1478	0	283
3117	454	1479	0	283
3120	453	1479	0	281
3123	455	1480	0	276
3126	456	1481	0	278
3129	457	1483	0	282
3132	458	1484	0	280
3135	458	1484	0	277
3138	458	1484	0	277
3141	458	1484	0	278
3144	458	1483	0	278
3147	458	1484	0	277
3150	458	1485	0	279
3153	458	1485	0	278
3156	458	1485	0	278
3159	458	1485	0	278
3162	458	1485	0	280
3165	458	1487	0	280
3168	458	1487	0	279
3171	457	1487	0	271
3174	457	1488	0	271
3177	456	1487	0	269
3180	456	1488	0	269
3183	455	1488	0	269
3186	455	1488	0	271
3189	454	1488	0	269
3192	453	1488	0	270
3195	453	1489	0	272
3198	453	1488	0	269
3201	453	1488	0	270
3204	453	1488	0	265
3207	453	1488	0	263
3210	453	1488	0	262
3213	452	1488	0	262
3216	452	1488	0	260
3219	452	1488	0	260
3222	452	1488	0	260
3225	452	1488	0	261
3228	452	1487	0	260
3231	452	1487	0	260
3234	452	1488	0	259
3237	452	1488	0	259
3240	451	1487	0	260
3243	451	1487	0	260
3246	451	1487	0	261
3249	451	1487	0	261
3252	451	1487	0	260
3255	451	1487	0	263
3258	451	1487	0	262
3261	451	1487	0	263
3264	451	1487	0	261
3267	451	1487	0	261
3270	451	1487	0	263
3273	451	1487	0	262
3276	451	1487	0	262
3279	451	1487	0	261
3282	451	1487	0	263
3285	451	1487	0	262
3288	452	1486	0	263
3291	451	1487	0	263
3294	452	1486	0	263
3297	452	1487	0	263
3300	452	1487	0	262
3303	452	1487	0	262
3306	452	1487	0	264
3309	452	1487	0	263
3312	452	1487	0	262
3315	452	1487	0	262
3318	452	1487	0	262
3321	452	1487	0	262
3324	452	1487	0	261
3327	452	1487	0	261
3330	452	1487	0	263
3333	452	1487	0	264
3336	451	1486	0	264
3339	451	1486	0	264
3342	451	1486	0	263
3345	451	1485	0	263
3348	451	1485	0	262
3351	450	1485	0	264
3354	451	1485	0	263
3357	451	1485	0	262
3360	451	1485	0	262
3363	451	1485	0	261
3366	451	1485	0	261
3369	451	1485	0	261
3372	451	1485	0	261
3375	451	1485	0	261
3378	451	1485	0	260
3381	450	1485	0	261
3384	450	1485	0	259
3387	451	1485	0	258
3390	451	1486	0	257
3393	451	1485	0	258
3396	450	1485	0	257
3399	450	1485	0	260
3402	450	1485	0	259
3405	450	1485	0	260
3408	450	1485	0	261
3411	450	1485	0	260
3414	450	1485	0	259
3417	450	1485	0	259
3420	450	1485	0	259
3423	450	1485	0	259
3426	450	1485	0	259
3429	450	1485	0	258
3432	450	1485	0	258
3435	450	1485	0	259
3438	450	1485	0	260
3441	450	1485	0	261
3444	450	1485	0	260
3447	450	1485	0	260
3450	450	1485	0	261
3453	450	1485	0	259
3456	450	1485	0	261
3459	450	1485	0	262
3462	450	1485	0	260
3465	450	1485	0	261
3468	450	1485	0	261
3471	449	1484	0	262
3474	450	1485	0	257
3477	450	1485	0	259
3480	450	1485	0	260
3483	450	1485	0	261
3486	450	1485	0	260
3489	450	1485	0	261
3492	450	1485	0	261
3495	450	1485	0	260
3498	450	1485	0	260
3501	450	1484	0	260
3504	450	1484	0	261
3507	450	1484	0	261
3510	450	1484	0	262
3513	450	1484	0	261
3516	450	1484	0	263
3519	450	1484	0	262
3522	450	1484	0	262
3525	450	1484	0	262
3528	450	1484	0	261
3531	450	1485	0	261
3534	451	1485	0	261
3537	451	1485	0	259
3540	450	1485	0	260
3543	450	1486	0	259
3546	451	1487	0	259
3549	451	1488	0	258
3552	451	1488	0	257
3555	451	1488	0	256
3558	451	1490	0	255
3561	451	1489	0	255
3564	451	1489	0	256
3567	451	1488	0	256
3570	451	1488	0	256
3573	451	1488	0	256
3576	451	1488	0	256
3579	451	1488	0	257
3582	451	1488	0	256
3585	451	1488	0	255
3588	451	1488	0	255
3591	451	1488	0	256
3594	451	1488	0	258
3597	451	1488	0	257
3600	451	1488	0	260
3603	451	1489	0	263
3606	451	1489	0	263
3609	451	1489	0	264
3612	451	1488	0	265
3615	451	1488	0	264
3618	451	1488	0	264
3621	451	1488	0	264
3624	451	1488	0	262
3627	451	1489	0	260
3630	451	1491	0	260
3633	452	1491	0	257
3636	451	1491	0	261
3639	451	1490	0	260
3642	451	1490	0	262
3645	451	1490	0	260
3648	450	1491	0	260
3651	450	1489	0	265
3654	450	1489	0	265
3657	450	1489	0	266
3660	449	1489	0	264
3663	448	1489	0	266
3666	448	1489	0	265
3669	448	1488	0	268
3672	448	1488	0	269
3675	448	1487	0	270
3678	447	1486	0	268
3681	447	1486	0	268
3684	447	1485	0	269
3687	446	1485	0	269
3690	445	1486	0	268
3693	445	1486	0	266
3696	445	1486	0	265
3699	445	1487	0	266
3702	445	1487	0	265
3705	445	1487	0	263
3708	445	1487	0	263
3711	445	1487	0	267
3714	445	1487	0	265
3717	445	1488	0	264
3720	446	1487	0	264
3723	446	1486	0	263
3726	446	1486	0	261
3729	446	1485	0	259
3732	447	1485	0	260
3735	447	1485	0	260
3738	447	1485	0	259
3741	447	1485	0	259
3744	447	1485	0	261
3747	447	1484	0	261
3750	447	1483	0	261
3753	447	1484	0	260
3756	447	1484	0	258
3759	447	1484	0	260
3762	447	1484	0	259
3765	447	1485	0	258
3768	447	1484	0	259
3771	448	1484	0	262
3774	447	1485	0	260
3777	448	1485	0	263
3780	448	1485	0	261
3783	448	1484	0	262
3786	448	1484	0	261
3789	448	1485	0	261
3792	449	1485	0	261
3795	449	1485	0	258
3798	449	1484	0	263
3801	449	1485	0	260
3804	449	1485	0	261
3807	449	1484	0	260
3810	449	1484	0	259
3813	449	1483	0	263
3816	449	1483	0	261
3819	449	1483	0	263
3822	449	1483	0	261
3825	450	1483	0	260
3828	449	1483	0	262
3831	449	1483	0	261
3834	449	1482	0	257
3837	449	1483	0	258
3840	449	1483	0	256
3843	449	1483	0	257
3846	449	1483	0	257
3849	449	1483	0	254
3852	450	1483	0	256
3855	449	1483	0	254
3858	449	1483	0	252
3861	449	1482	0	252
3864	449	1483	0	253
3867	450	1483	0	253
3870	450	1482	0	250
3873	450	1482	0	253
3876	450	1482	0	251
3879	450	1482	0	252
3882	450	1481	0	252
3885	450	1481	0	252
3888	450	1481	0	251
3891	450	1481	0	249
3894	450	1481	0	250
3897	451	1480	0	247
3900	451	1483	0	252
3903	451	1484	0	250
3906	451	1485	0	253
3909	450	1485	0	254
3912	450	1485	0	254
3915	450	1485	0	256
3918	450	1485	0	256
3921	450	1485	0	258
3924	450	1485	0	258
3927	450	1485	0	259
3930	450	1485	0	260
3933	450	1485	0	261
3936	450	1485	0	261
3939	450	1485	0	261
3942	449	1485	0	261
3945	450	1485	0	259
3948	450	1485	0	259
3951	450	1485	0	258
3954	450	1485	0	258
3957	450	1485	0	258
3960	450	1485	0	259
3963	451	1485	0	257
3966	451	1485	0	258
3969	451	1485	0	257
3972	451	1484	0	258
3975	451	1484	0	257
3978	451	1485	0	259
3981	451	1485	0	260
3984	450	1486	0	259
3987	450	1486	0	260
3990	450	1487	0	260
3993	449	1488	0	260
3996	449	1488	0	261
3999	449	1489	0	263
4002	449	1489	0	262
4005	448	1489	0	258
4008	448	1489	0	256
4011	448	1489	0	250
4014	448	1490	0	247
4017	448	1490	0	246
4020	448	1490	0	256
4023	447	1490	0	260
4026	447	1490	0	258
4029	447	1490	0	259
4032	447	1490	0	257
4035	447	1493	0	258
4038	444	1494	0	262
4041	444	1493	0	267
4044	445	1493	0	270
4047	445	1493	0	273
4050	445	1493	0	275
4053	446	1495	0	274
4056	446	1494	0	273
4059	446	1494	0	277
4062	446	1494	0	278
4065	446	1494	0	277
4068	450	1494	0	283
4071	449	1494	0	282
4074	449	1493	0	281
4077	450	1495	0	278
4080	449	1495	0	277
4083	450	1496	0	273
4086	450	1496	0	275
4089	451	1497	0	279
4092	451	1496	0	279
4095	450	1496	0	278
4098	449	1496	0	276
4101	449	1497	0	272
4104	449	1497	0	268
4107	450	1497	0	268
4110	450	1497	0	268
4113	451	1497	0	266
4116	457	1495	0	22
4119	451	1496	0	261
4122	450	1496	0	262
4125	450	1498	0	262
4128	449	1499	0	261
4131	449	1499	0	261
4134	448	1498	0	260
4137	448	1498	0	257
4140	448	1500	0	255
4143	448	1500	0	254
4146	448	1500	0	253
4149	448	1500	0	254
4152	448	1500	0	256
4155	448	1499	0	246
4158	449	1498	0	247
4161	449	1498	0	250
4164	450	1499	0	250
4167	450	1498	0	249
4170	452	1500	0	249
4173	452	1500	0	248
4176	452	1500	0	249
4179	453	1500	0	250
4182	453	1500	0	251
4185	452	1500	0	248
4188	454	1499	0	247
4191	454	1500	0	244
4194	455	1500	0	245
4197	454	1500	0	248
4200	454	1502	0	248
4203	454	1502	0	246
4206	454	1501	0	248
4209	453	1500	0	249
4212	453	1500	0	249
4215	453	1501	0	251
4218	454	1502	0	248
4221	454	1501	0	249
4224	454	1502	0	249
4227	455	1502	0	247
4230	455	1502	0	248
4233	454	1501	0	251
4236	452	1501	0	250
4239	452	1501	0	254
4242	451	1500	0	255
4245	451	1500	0	256
4248	451	1499	0	255
4251	451	1499	0	248
4254	451	1500	0	240
4257	450	1499	0	237
4260	451	1498	0	238
4263	451	1498	0	240
4266	450	1498	0	236
4269	449	1498	0	233
4272	450	1497	0	231
4275	452	1494	0	228
4278	452	1494	0	230
4281	453	1496	0	230
4284	454	1495	0	232
4287	454	1495	0	233
4290	454	1495	0	234
4293	455	1495	0	235
4296	455	1496	0	238
4299	456	1496	0	241
4302	456	1496	0	243
4305	457	1496	0	243
4308	457	1497	0	245
4311	457	1497	0	246
4314	458	1497	0	244
4317	458	1497	0	244
4320	458	1497	0	243
4323	458	1498	0	243
4326	458	1499	0	243
4329	458	1499	0	243
4332	458	1499	0	245
4335	457	1499	0	241
4338	457	1499	0	242
4341	457	1499	0	243
4344	456	1500	0	246
4347	456	1499	0	246
4350	456	1499	0	246
4353	456	1499	0	248
4356	455	1497	0	247
4359	455	1497	0	246
4362	455	1496	0	246
4365	455	1497	0	245
4368	454	1496	0	245
4371	454	1495	0	244
4374	454	1494	0	245
4377	455	1494	0	246
4380	455	1494	0	246
4383	455	1494	0	245
4386	455	1493	0	245
4389	455	1493	0	246
4392	455	1494	0	247
4395	455	1493	0	250
4398	455	1493	0	252
4401	455	1492	0	255
4404	455	1491	0	255
4407	455	1490	0	256
4410	455	1489	0	257
4413	455	1490	0	254
4416	454	1491	0	248
4422	454	1492	0	248
4425	454	1490	0	249
4428	454	1490	0	252
4431	453	1490	0	250
4434	453	1490	0	251
4437	453	1490	0	251
4440	453	1489	0	249
4443	454	1489	0	251
4446	453	1488	0	252
4449	453	1487	0	254
4452	453	1487	0	253
4455	452	1487	0	254
4458	452	1486	0	254
4461	452	1487	0	255
4464	451	1487	0	254
4467	451	1487	0	255
4470	451	1487	0	255
4473	451	1486	0	254
4476	451	1488	0	255
4479	451	1487	0	257
4482	451	1487	0	254
4485	451	1486	0	255
4488	451	1486	0	255
4491	451	1486	0	255
4494	451	1485	0	253
4497	451	1485	0	251
4500	450	1486	0	255
4503	450	1486	0	256
4506	449	1487	0	257
4509	449	1488	0	256
4512	449	1488	0	256
4515	448	1488	0	251
4518	448	1488	0	255
4521	448	1487	0	254
4524	448	1486	0	252
4527	448	1486	0	253
4530	448	1484	0	252
4533	447	1484	0	248
4536	446	1485	0	243
4539	446	1486	0	249
4542	446	1486	0	248
4545	446	1486	0	247
4548	446	1485	0	245
4551	446	1486	0	245
4554	446	1486	0	246
4557	446	1486	0	247
4560	446	1486	0	246
4563	446	1486	0	247
4566	446	1485	0	244
4569	446	1486	0	241
4572	446	1486	0	242
4575	446	1486	0	242
4578	447	1489	0	241
4581	447	1489	0	243
4584	447	1491	0	238
4587	448	1489	0	240
4590	448	1490	0	238
4593	448	1490	0	237
4596	447	1489	0	238
4599	448	1489	0	241
4602	448	1489	0	240
4605	448	1488	0	242
4608	448	1486	0	242
4611	448	1485	0	241
4614	448	1485	0	240
4617	448	1485	0	240
4620	447	1485	0	243
4623	447	1485	0	244
4626	447	1485	0	241
4629	447	1484	0	245
4632	446	1484	0	245
4635	447	1483	0	243
4638	447	1483	0	243
4641	446	1483	0	239
4644	447	1482	0	245
4647	446	1483	0	243
4650	447	1482	0	245
4653	447	1482	0	244
4656	447	1481	0	244
4659	447	1482	0	243
4662	447	1481	0	244
4665	447	1482	0	240
4668	447	1481	0	244
4671	447	1480	0	244
4674	447	1481	0	243
4677	447	1481	0	242
4680	447	1480	0	244
4683	448	1481	0	245
4686	447	1481	0	245
4689	447	1481	0	241
4692	447	1480	0	244
4695	448	1479	0	246
4698	448	1480	0	248
4701	447	1480	0	246
4704	448	1479	0	248
4707	447	1479	0	244
4710	447	1479	0	246
4713	447	1478	0	246
4716	447	1479	0	247
4719	447	1479	0	249
4722	447	1479	0	248
4725	447	1479	0	248
4728	447	1479	0	249
4731	447	1479	0	247
4734	447	1478	0	245
4737	447	1478	0	246
4740	447	1478	0	247
4743	447	1478	0	247
4746	446	1479	0	246
4749	446	1479	0	246
4752	446	1478	0	245
4755	446	1478	0	246
4758	446	1478	0	245
4761	446	1478	0	243
4764	446	1478	0	242
4767	446	1478	0	245
4770	445	1478	0	246
4773	446	1478	0	245
4776	446	1479	0	246
4779	445	1478	0	245
4782	445	1478	0	244
4785	446	1478	0	244
4788	446	1477	0	243
4791	446	1477	0	243
4794	446	1477	0	242
4797	446	1477	0	242
4800	446	1477	0	243
4803	446	1477	0	244
4806	447	1477	0	243
4809	446	1478	0	242
4812	446	1478	0	242
4815	446	1478	0	244
4818	446	1478	0	246
4821	447	1478	0	246
4824	446	1478	0	243
4827	446	1478	0	243
4830	446	1478	0	243
4833	446	1478	0	243
4836	446	1477	0	243
4839	446	1477	0	242
4842	446	1477	0	242
4845	446	1478	0	247
4848	445	1478	0	247
4851	445	1477	0	246
4854	445	1478	0	244
4857	446	1478	0	243
4860	446	1478	0	246
4863	446	1478	0	245
4866	446	1478	0	246
4869	446	1478	0	246
4872	446	1479	0	246
4875	446	1478	0	246
4878	446	1478	0	246
4881	445	1479	0	246
4884	445	1479	0	246
4887	445	1478	0	247
4890	445	1479	0	246
4893	445	1478	0	245
4896	445	1479	0	245
4899	445	1479	0	246
4902	445	1479	0	246
4905	445	1479	0	245
4908	445	1479	0	245
4911	445	1479	0	245
4914	445	1479	0	246
4917	445	1479	0	245
4920	445	1478	0	246
4923	445	1478	0	247
4926	445	1478	0	247
4929	445	1478	0	248
4932	446	1478	0	248
4935	446	1478	0	246
4938	446	1478	0	245
4941	446	1478	0	246
4944	446	1478	0	246
4947	446	1478	0	246
4950	446	1478	0	245
4953	446	1478	0	246
4956	445	1478	0	245
4959	445	1478	0	245
4962	445	1478	0	245
4965	445	1478	0	245
4968	445	1478	0	245
4971	446	1478	0	245
4974	446	1478	0	245
4977	446	1477	0	244
4980	446	1478	0	244
4983	446	1477	0	245
4986	445	1478	0	244
4989	446	1478	0	243
4992	446	1478	0	243
4995	446	1478	0	243
4998	446	1477	0	243
5001	446	1477	0	242
5004	446	1477	0	241
5007	446	1477	0	241
5010	446	1477	0	241
5013	446	1477	0	240
5016	446	1477	0	242
5019	446	1477	0	240
5022	446	1477	0	240
5025	445	1477	0	241
5028	446	1477	0	242
5031	446	1477	0	242
5034	446	1477	0	241
5037	446	1477	0	242
5040	446	1477	0	241
5043	446	1478	0	241
5046	446	1478	0	242
5049	446	1477	0	242
5052	446	1477	0	240
5055	446	1477	0	240
5058	446	1476	0	240
5061	446	1476	0	239
5064	446	1477	0	242
5067	446	1477	0	241
5070	446	1477	0	240
5073	446	1477	0	241
5076	446	1477	0	241
5079	446	1477	0	242
5082	446	1477	0	241
5085	446	1477	0	244
5088	446	1477	0	240
5091	446	1479	0	245
5094	446	1479	0	242
5097	446	1478	0	241
5100	446	1478	0	240
5103	445	1479	0	242
5106	445	1479	0	241
5109	445	1479	0	242
5112	445	1479	0	243
5115	445	1479	0	244
5118	445	1479	0	244
5121	445	1478	0	243
5124	445	1478	0	241
5127	445	1478	0	240
5130	445	1478	0	242
5133	445	1478	0	241
5136	445	1478	0	238
5139	446	1478	0	238
5142	445	1478	0	238
5145	446	1478	0	239
5148	446	1477	0	240
5151	446	1478	0	239
5154	446	1478	0	238
5157	446	1477	0	239
5160	446	1478	0	237
5163	445	1478	0	238
5166	446	1478	0	240
5169	446	1477	0	239
5172	446	1477	0	240
5175	446	1477	0	239
5178	446	1478	0	242
5181	446	1478	0	245
5184	446	1478	0	244
5187	447	1477	0	245
5190	447	1477	0	247
5193	446	1479	0	245
5196	446	1479	0	242
5199	445	1479	0	239
5202	444	1480	0	240
5205	442	1481	0	237
5208	442	1481	0	238
5211	443	1482	0	241
5214	443	1482	0	242
5217	443	1482	0	240
5220	443	1482	0	239
5223	443	1481	0	244
5226	442	1482	0	244
5229	443	1481	0	238
5232	442	1482	0	236
5235	442	1483	0	238
5238	442	1483	0	239
5241	443	1482	0	241
5244	443	1483	0	239
5247	443	1483	0	239
5250	443	1483	0	238
5253	443	1482	0	239
5256	443	1483	0	241
5259	444	1483	0	240
5262	443	1482	0	243
5265	443	1482	0	253
5268	443	1483	0	250
5271	442	1483	0	255
5274	442	1483	0	258
5277	442	1484	0	254
5280	441	1485	0	255
5283	440	1485	0	254
5286	439	1486	0	254
5289	439	1486	0	253
5292	438	1487	0	252
5295	438	1486	0	250
5298	437	1484	0	246
5301	436	1484	0	240
5304	432	1484	0	229
5307	431	1485	0	231
5310	431	1485	0	228
5313	430	1485	0	225
5316	429	1485	0	224
5319	429	1485	0	225
5322	430	1484	0	225
5325	430	1484	0	226
5328	430	1484	0	225
5331	430	1485	0	226
5334	432	1484	0	231
5337	432	1485	0	231
5340	432	1484	0	234
5343	432	1484	0	233
5346	432	1485	0	232
5349	432	1484	0	236
5352	432	1484	0	234
5355	431	1484	0	232
5358	432	1485	0	231
5361	433	1485	0	238
5364	433	1485	0	236
5367	431	1484	0	230
5370	431	1486	0	226
5373	429	1486	0	222
5376	428	1487	0	220
5379	427	1487	0	219
5382	427	1488	0	220
5385	426	1489	0	221
5388	425	1489	0	219
5391	424	1490	0	217
5394	423	1491	0	210
5397	423	1492	0	203
5400	421	1493	0	203
5403	422	1492	0	205
5406	421	1490	0	202
5409	421	1490	0	199
5412	420	1489	0	198
5415	419	1488	0	197
5418	418	1488	0	194
5421	417	1488	0	193
5424	418	1488	0	193
5427	416	1488	0	191
5430	415	1488	0	190
5433	414	1488	0	185
5436	412	1488	0	185
5439	410	1488	0	185
5442	411	1489	0	185
5445	412	1489	0	189
5448	412	1488	0	185
5451	411	1488	0	187
5454	411	1487	0	186
5457	411	1487	0	187
5460	412	1487	0	189
5463	411	1486	0	184
5466	410	1486	0	181
5469	410	1486	0	184
5472	410	1486	0	187
5475	410	1486	0	187
5478	410	1486	0	186
5481	410	1487	0	185
5484	407	1487	0	189
5487	405	1486	0	190
5490	404	1486	0	191
5493	405	1486	0	193
5496	405	1485	0	189
5499	405	1485	0	188
5502	405	1485	0	188
5505	405	1485	0	189
5508	406	1485	0	187
5511	405	1485	0	189
5514	405	1485	0	190
5517	405	1485	0	190
5520	405	1485	0	190
5523	405	1485	0	189
5526	405	1485	0	189
5529	405	1485	0	188
5532	405	1485	0	188
5535	405	1485	0	188
5538	405	1485	0	186
5541	405	1484	0	185
5544	405	1484	0	186
5547	404	1484	0	185
5550	404	1484	0	186
5553	404	1484	0	187
5556	404	1484	0	186
5559	404	1484	0	188
5562	404	1484	0	187
5565	404	1484	0	188
5568	404	1483	0	188
5571	404	1484	0	187
5574	405	1484	0	189
5577	405	1483	0	189
5580	405	1483	0	188
5583	405	1483	0	188
5586	405	1483	0	187
5589	405	1483	0	187
5592	405	1484	0	189
5595	405	1483	0	188
5598	405	1483	0	188
5601	405	1483	0	188
5604	405	1483	0	188
5607	405	1483	0	188
5610	405	1484	0	188
5613	404	1483	0	187
5616	404	1484	0	187
5619	404	1484	0	188
5622	404	1484	0	188
5625	403	1484	0	191
5628	405	1485	0	187
5631	404	1485	0	188
5634	404	1485	0	188
5637	404	1486	0	190
5640	403	1486	0	188
5643	404	1485	0	188
5646	404	1485	0	189
5649	404	1485	0	188
5652	404	1485	0	186
5655	405	1485	0	185
5658	405	1485	0	188
5661	403	1486	0	188
5664	403	1487	0	189
5667	403	1486	0	189
5670	404	1486	0	187
5673	404	1485	0	187
5676	404	1485	0	186
5679	404	1485	0	185
5682	405	1485	0	184
5685	405	1485	0	185
5688	405	1485	0	185
5691	405	1485	0	186
5694	405	1484	0	186
5697	405	1483	0	188
5700	405	1483	0	186
5703	405	1483	0	185
5706	405	1483	0	186
5709	405	1483	0	186
5712	405	1483	0	188
5715	405	1483	0	186
5718	405	1483	0	186
5721	406	1483	0	187
5724	405	1483	0	186
5727	406	1483	0	187
5730	406	1483	0	187
5733	406	1483	0	186
5736	406	1483	0	187
5739	406	1483	0	187
5742	406	1483	0	185
5745	406	1483	0	186
5748	406	1483	0	189
5751	406	1483	0	188
5754	406	1483	0	188
5757	406	1483	0	189
5760	406	1483	0	190
5763	406	1483	0	189
5766	406	1484	0	189
5769	406	1484	0	189
5772	406	1483	0	189
5775	406	1483	0	190
5778	406	1483	0	189
5781	406	1483	0	189
5784	405	1483	0	188
5787	405	1483	0	188
5790	405	1483	0	187
5793	405	1483	0	187
5796	404	1483	0	187
5799	405	1483	0	187
5802	405	1483	0	188
5805	404	1484	0	185
5808	404	1484	0	184
5811	403	1484	0	187
5814	403	1485	0	189
5817	402	1485	0	189
5820	401	1485	0	190
5823	400	1486	0	191
5826	398	1486	0	192
5829	398	1487	0	196
5832	399	1485	0	197
5835	401	1483	0	199
5838	402	1482	0	197
5841	400	1481	0	192
5844	399	1481	0	193
5847	397	1481	0	188
5850	396	1480	0	186
5853	395	1480	0	183
5856	394	1479	0	182
5859	393	1479	0	178
5862	391	1478	0	177
5865	390	1479	0	175
5868	388	1480	0	170
5871	388	1483	0	161
5874	390	1485	0	148
5877	391	1486	0	146
5880	391	1488	0	143
5883	391	1488	0	153
5886	393	1487	0	158
5889	394	1488	0	160
5892	396	1489	0	166
5895	395	1490	0	169
5898	395	1490	0	170
5901	397	1489	0	177
5904	399	1487	0	181
5907	399	1488	0	184
5910	399	1487	0	187
5913	398	1487	0	187
5916	398	1487	0	194
5919	400	1486	0	204
5922	400	1485	0	203
5925	399	1486	0	199
5928	400	1486	0	203
5931	402	1485	0	208
5934	403	1482	0	203
5937	404	1481	0	202
5940	406	1480	0	206
5943	411	1477	0	213
5946	413	1474	0	215
5949	415	1471	0	217
5952	416	1471	0	216
5955	415	1470	0	215
5958	413	1474	0	221
5961	412	1473	0	226
5964	411	1474	0	229
5967	411	1474	0	229
5970	411	1475	0	229
5973	411	1473	0	233
5976	411	1472	0	232
5979	412	1470	0	231
5982	413	1468	0	237
5985	414	1467	0	237
5988	414	1466	0	241
5991	414	1466	0	247
5994	414	1466	0	247
5997	415	1466	0	248
6000	415	1465	0	251
[truncated: 991 more rows]
