# Supplementary material for: Markerless tracking of an entire honey bee colony
Source: Nat Commun. 2021 Mar 19;12:1733. doi: 10.1038/s41467-021-21769-1 (PMC7979864; doi:10.1038/s41467-021-21769-1)
Supplement: Supplementary file 4 — Description of Additional Supplementary Files [file 41467_2021_21769_MOESM4_ESM.zip › raw_source/fig_5_sup_fig_21_22/S1_trajectories/000481.txt]

0	401	1581	0	289
3	403	1580	0	289
6	404	1578	0	284
9	403	1576	0	279
12	403	1578	0	273
15	401	1578	0	267
18	401	1577	0	265
21	401	1577	0	264
24	402	1582	0	270
27	401	1582	0	278
30	400	1582	0	282
33	399	1584	0	288
36	399	1586	0	292
39	399	1587	0	295
42	399	1588	0	301
45	400	1588	0	304
48	401	1589	0	310
51	403	1592	0	309
54	405	1594	0	307
57	400	1598	0	41
60	405	1594	0	311
63	404	1592	0	314
66	404	1592	0	312
69	402	1588	0	308
72	401	1585	0	308
75	402	1584	0	301
78	402	1584	0	300
81	402	1584	0	298
84	402	1584	0	299
87	402	1584	0	298
90	402	1585	0	295
93	403	1586	0	293
96	403	1587	0	287
99	402	1588	0	285
102	402	1588	0	281
105	403	1589	0	278
108	403	1589	0	275
111	403	1591	0	277
114	403	1592	0	274
117	401	1592	0	266
120	401	1592	0	267
123	401	1591	0	261
126	400	1591	0	255
129	399	1591	0	254
132	399	1591	0	253
135	399	1591	0	253
138	398	1590	0	252
141	398	1591	0	252
144	398	1592	0	251
147	398	1592	0	247
150	398	1591	0	243
153	398	1590	0	245
156	398	1590	0	247
159	397	1590	0	250
162	397	1590	0	249
165	396	1590	0	241
168	395	1591	0	240
171	396	1592	0	239
174	396	1593	0	239
177	397	1593	0	239
180	397	1593	0	242
183	396	1593	0	239
186	396	1593	0	243
189	396	1594	0	239
192	395	1595	0	242
195	395	1594	0	241
198	395	1594	0	242
201	395	1594	0	243
204	395	1594	0	237
207	395	1595	0	240
210	394	1595	0	241
213	394	1595	0	237
216	394	1594	0	238
219	395	1595	0	238
222	395	1595	0	239
225	395	1596	0	240
228	395	1596	0	239
231	395	1596	0	244
234	396	1596	0	243
237	397	1596	0	245
240	395	1596	0	247
243	394	1596	0	242
246	394	1596	0	243
249	395	1595	0	244
252	396	1593	0	240
255	396	1592	0	242
258	397	1590	0	247
261	398	1589	0	248
264	398	1588	0	246
267	397	1588	0	245
270	397	1589	0	246
273	397	1589	0	248
276	396	1589	0	246
279	396	1589	0	246
282	396	1589	0	245
285	396	1590	0	246
288	395	1590	0	250
291	395	1590	0	248
294	395	1592	0	247
297	394	1593	0	251
300	393	1594	0	250
303	393	1594	0	239
306	394	1596	0	236
309	395	1595	0	235
312	393	1594	0	230
315	393	1593	0	228
318	393	1593	0	227
321	392	1593	0	220
324	392	1593	0	224
327	392	1593	0	223
330	391	1592	0	223
333	391	1592	0	225
336	391	1591	0	220
339	391	1591	0	218
342	390	1591	0	216
345	389	1592	0	218
348	389	1591	0	215
351	389	1591	0	215
354	389	1591	0	215
357	389	1591	0	215
360	389	1591	0	216
363	389	1591	0	214
366	388	1590	0	211
369	388	1590	0	206
372	388	1590	0	203
375	388	1591	0	204
378	387	1591	0	205
381	388	1591	0	204
384	388	1591	0	204
387	389	1591	0	203
390	388	1592	0	209
393	389	1591	0	212
396	392	1589	0	211
399	392	1589	0	214
402	392	1589	0	220
405	393	1587	0	223
408	393	1586	0	222
411	393	1587	0	224
414	392	1588	0	228
417	390	1588	0	229
420	391	1588	0	228
423	391	1588	0	226
426	391	1587	0	223
429	394	1586	0	220
432	394	1585	0	220
435	394	1585	0	222
438	394	1584	0	225
441	395	1584	0	225
444	395	1583	0	229
447	395	1582	0	227
450	395	1582	0	227
453	396	1582	0	220
456	396	1583	0	222
459	395	1583	0	213
462	395	1583	0	215
465	395	1583	0	214
468	395	1583	0	213
471	395	1584	0	214
474	394	1585	0	214
477	396	1586	0	214
480	398	1587	0	206
483	398	1587	0	204
486	398	1588	0	203
489	398	1588	0	203
492	398	1588	0	206
495	397	1589	0	209
498	397	1588	0	216
501	397	1587	0	218
504	398	1588	0	219
507	399	1587	0	218
510	398	1586	0	223
513	395	1584	0	231
516	394	1583	0	232
519	395	1583	0	234
522	394	1584	0	238
525	394	1583	0	239
528	393	1584	0	238
531	392	1584	0	236
534	390	1583	0	233
537	390	1583	0	236
540	390	1582	0	241
543	390	1580	0	246
546	389	1580	0	245
549	390	1580	0	245
552	389	1581	0	246
555	389	1581	0	248
558	388	1583	0	251
561	387	1585	0	256
564	386	1584	0	258
567	386	1583	0	257
570	385	1582	0	255
573	385	1582	0	254
576	386	1582	0	249
579	387	1580	0	242
582	387	1579	0	238
585	386	1579	0	240
588	385	1579	0	242
591	385	1578	0	242
594	385	1578	0	238
597	384	1578	0	238
600	385	1577	0	232
603	385	1578	0	234
606	385	1578	0	234
609	385	1578	0	232
612	385	1578	0	232
615	388	1579	0	228
618	389	1580	0	225
621	390	1579	0	223
624	390	1579	0	217
627	390	1579	0	216
630	390	1579	0	217
633	392	1580	0	219
636	392	1580	0	219
639	391	1580	0	215
642	391	1581	0	212
645	390	1581	0	208
648	390	1582	0	210
651	389	1582	0	211
654	390	1583	0	207
657	390	1584	0	204
660	390	1584	0	205
663	388	1584	0	209
666	389	1586	0	211
669	388	1586	0	214
672	389	1585	0	215
675	388	1585	0	219
678	389	1583	0	239
681	389	1584	0	233
684	388	1586	0	207
687	389	1586	0	207
690	390	1587	0	208
693	389	1588	0	213
696	390	1586	0	221
699	391	1585	0	218
702	391	1585	0	223
705	391	1586	0	233
708	389	1586	0	236
711	389	1587	0	241
714	390	1588	0	243
717	389	1588	0	249
720	389	1589	0	249
723	389	1590	0	250
726	389	1590	0	250
729	387	1591	0	251
732	385	1589	0	250
735	384	1589	0	255
738	384	1589	0	258
741	383	1589	0	253
744	382	1590	0	253
747	382	1589	0	253
750	381	1588	0	252
753	381	1588	0	250
756	382	1587	0	250
759	382	1585	0	250
762	381	1585	0	249
765	381	1584	0	248
768	381	1584	0	247
771	381	1584	0	249
774	381	1584	0	249
777	381	1584	0	247
780	381	1583	0	249
783	381	1584	0	248
786	381	1584	0	251
789	381	1584	0	251
792	381	1584	0	251
795	381	1584	0	251
798	380	1584	0	250
801	381	1583	0	250
804	380	1583	0	250
807	381	1582	0	250
810	381	1580	0	249
813	381	1580	0	248
816	380	1581	0	251
819	380	1580	0	251
822	379	1581	0	254
825	379	1581	0	253
828	379	1581	0	251
831	379	1581	0	253
834	379	1582	0	255
837	379	1582	0	256
840	379	1582	0	255
843	379	1582	0	253
846	380	1581	0	252
849	380	1581	0	251
852	379	1583	0	253
855	379	1583	0	257
858	379	1583	0	255
861	379	1583	0	257
864	379	1583	0	254
867	379	1583	0	258
870	379	1582	0	256
873	379	1582	0	257
876	379	1582	0	254
879	379	1583	0	251
882	380	1582	0	251
885	380	1582	0	252
888	380	1583	0	254
891	380	1582	0	259
894	379	1582	0	258
897	379	1582	0	263
900	378	1580	0	285
903	379	1581	0	274
906	379	1581	0	274
909	379	1581	0	280
912	379	1581	0	274
915	379	1581	0	278
918	380	1581	0	270
921	380	1582	0	267
924	380	1582	0	267
927	380	1582	0	269
930	380	1581	0	259
933	380	1582	0	260
936	381	1583	0	263
939	381	1584	0	258
942	382	1585	0	253
945	383	1585	0	250
948	383	1585	0	248
951	383	1585	0	248
954	383	1586	0	248
957	383	1586	0	246
960	383	1587	0	245
963	382	1586	0	246
966	382	1587	0	246
969	382	1587	0	248
972	383	1587	0	248
975	383	1587	0	251
978	382	1587	0	248
981	382	1587	0	250
984	382	1587	0	251
987	382	1587	0	253
990	383	1586	0	255
993	383	1587	0	253
996	383	1587	0	251
999	383	1587	0	250
1002	383	1587	0	252
1005	383	1586	0	255
1008	383	1586	0	252
1011	383	1586	0	253
1014	383	1587	0	254
1017	383	1587	0	253
1020	383	1587	0	253
1023	383	1587	0	255
1026	383	1587	0	254
1029	383	1586	0	254
1032	384	1585	0	252
1035	383	1586	0	245
1038	383	1585	0	244
1041	383	1586	0	244
1044	383	1586	0	244
1047	383	1586	0	244
1050	383	1587	0	245
1053	383	1588	0	243
1056	383	1588	0	243
1059	383	1587	0	242
1062	383	1588	0	245
1065	383	1588	0	250
1068	383	1588	0	250
1071	383	1587	0	250
1074	383	1588	0	251
1077	383	1587	0	253
1080	383	1587	0	253
1083	383	1587	0	254
1086	383	1588	0	252
1089	383	1587	0	253
1092	383	1587	0	256
1095	384	1587	0	254
1098	384	1586	0	254
1101	384	1586	0	254
1104	384	1586	0	254
1107	384	1586	0	253
1110	384	1586	0	255
1113	380	1581	0	300
1116	379	1580	0	304
1119	380	1580	0	302
1122	383	1586	0	252
1125	384	1585	0	253
1128	383	1584	0	256
1131	383	1584	0	255
1134	383	1584	0	259
1137	383	1583	0	253
1140	384	1582	0	253
1143	382	1579	0	292
1146	381	1578	0	292
1149	380	1578	0	301
1152	380	1578	0	300
1155	381	1578	0	297
1158	381	1579	0	293
1161	382	1580	0	281
1164	382	1580	0	286
1167	380	1579	0	295
1170	380	1578	0	295
1173	380	1579	0	292
1176	382	1580	0	274
1179	382	1579	0	271
1182	384	1580	0	243
1185	384	1581	0	239
1188	384	1581	0	238
1191	384	1581	0	236
1194	383	1581	0	235
1197	384	1581	0	233
1200	383	1581	0	235
1203	385	1582	0	234
1206	388	1581	0	229
1209	386	1582	0	220
1212	384	1584	0	206
1215	386	1585	0	231
1218	386	1585	0	228
1221	386	1585	0	228
1224	387	1584	0	246
1227	389	1586	0	234
1230	389	1586	0	240
1233	390	1586	0	247
1236	390	1586	0	250
1239	390	1587	0	245
1242	390	1586	0	245
1245	392	1585	0	241
1248	393	1584	0	236
1251	394	1583	0	236
1254	394	1582	0	233
1257	393	1583	0	232
1260	393	1583	0	237
1263	393	1583	0	240
1266	393	1583	0	234
1269	393	1583	0	235
1272	393	1582	0	236
1275	395	1581	0	233
1278	396	1581	0	239
1281	397	1580	0	238
1284	398	1578	0	242
1287	399	1578	0	239
1290	399	1580	0	245
1293	399	1579	0	246
1296	400	1581	0	251
1299	400	1581	0	253
1302	401	1581	0	252
1305	401	1581	0	250
1308	401	1581	0	250
1311	401	1582	0	251
1314	401	1580	0	251
1317	400	1581	0	253
1320	400	1580	0	252
1323	400	1581	0	251
1326	400	1582	0	252
1329	400	1581	0	251
1332	400	1581	0	251
1335	401	1581	0	252
1338	401	1581	0	253
1341	400	1582	0	255
1344	400	1583	0	257
1347	401	1583	0	260
1350	402	1583	0	265
1353	402	1583	0	268
1356	403	1584	0	271
1359	404	1586	0	274
1362	405	1586	0	274
1365	405	1587	0	269
1368	405	1587	0	270
1371	405	1587	0	267
1374	406	1587	0	267
1377	406	1587	0	266
1380	406	1587	0	269
1383	406	1587	0	269
1386	406	1587	0	268
1389	406	1589	0	263
1392	406	1589	0	264
1395	406	1589	0	265
1398	406	1589	0	265
1401	406	1590	0	265
1404	407	1588	0	268
1407	406	1587	0	274
1410	406	1586	0	282
1413	406	1587	0	281
1416	406	1586	0	279
1419	406	1587	0	272
1422	406	1587	0	270
1425	407	1588	0	272
1428	405	1589	0	270
1431	406	1589	0	271
1434	406	1589	0	272
1437	406	1591	0	272
1440	406	1590	0	277
1443	405	1589	0	281
1446	406	1588	0	287
1449	407	1589	0	290
1452	408	1589	0	292
1455	407	1589	0	298
1458	407	1589	0	302
1461	408	1589	0	306
1464	409	1589	0	306
1467	409	1589	0	306
1470	408	1588	0	311
1473	408	1587	0	313
1476	408	1587	0	314
1479	408	1585	0	314
1482	409	1583	0	315
1485	409	1582	0	313
1488	410	1582	0	313
1491	411	1581	0	316
1494	412	1580	0	319
1497	413	1579	0	318
1500	413	1578	0	317
1503	413	1575	0	317
1506	412	1573	0	311
1509	410	1571	0	307
1512	410	1571	0	303
1515	411	1572	0	302
1518	412	1573	0	301
1521	411	1573	0	296
1524	409	1573	0	295
1527	409	1573	0	294
1530	409	1575	0	291
1533	409	1576	0	288
1536	408	1578	0	288
1539	408	1579	0	291
1542	407	1579	0	287
1545	407	1579	0	288
1548	407	1580	0	287
1551	407	1579	0	288
1554	406	1578	0	291
1557	406	1577	0	294
1560	406	1578	0	297
1563	406	1577	0	299
1566	405	1578	0	298
1569	406	1578	0	298
1572	405	1577	0	295
1575	404	1575	0	294
1578	403	1574	0	292
1581	403	1574	0	291
1584	403	1574	0	293
1587	403	1575	0	297
1590	403	1575	0	295
1593	403	1575	0	296
1596	404	1576	0	298
1599	404	1577	0	301
1602	404	1578	0	297
1605	404	1577	0	293
1608	404	1578	0	288
1611	404	1578	0	288
1614	404	1577	0	284
1617	404	1577	0	282
1620	403	1578	0	280
1623	401	1579	0	272
1626	400	1580	0	269
1629	398	1581	0	255
1632	397	1581	0	247
1635	398	1581	0	242
1638	397	1581	0	240
1641	397	1580	0	234
1644	396	1580	0	224
1647	396	1580	0	228
1650	395	1580	0	226
1653	395	1581	0	224
1656	394	1581	0	219
1659	394	1582	0	214
1662	393	1582	0	212
1665	392	1582	0	214
1668	391	1582	0	214
1671	391	1581	0	212
1674	389	1580	0	206
1677	388	1579	0	200
1680	388	1579	0	197
1683	387	1578	0	195
1686	388	1578	0	197
1689	388	1578	0	199
1692	388	1578	0	199
1695	389	1578	0	199
1698	388	1578	0	197
1701	388	1578	0	201
1704	388	1578	0	202
1707	387	1578	0	201
1710	388	1577	0	199
1713	389	1577	0	195
1716	389	1577	0	193
1719	390	1576	0	193
1722	390	1576	0	194
1725	390	1576	0	191
1728	388	1577	0	192
1731	388	1577	0	192
1734	389	1577	0	192
1737	386	1576	0	182
1740	385	1576	0	176
1743	385	1576	0	175
1746	385	1576	0	169
1749	385	1577	0	169
1752	385	1578	0	167
1755	385	1578	0	166
1758	386	1579	0	161
1761	388	1580	0	166
1764	390	1581	0	171
1767	392	1582	0	179
1770	392	1582	0	179
1773	393	1582	0	183
1776	393	1582	0	182
1779	393	1582	0	186
1782	394	1581	0	188
1785	395	1581	0	188
1788	395	1580	0	194
1791	394	1579	0	197
1794	394	1579	0	196
1797	395	1578	0	198
1800	395	1578	0	203
1803	396	1578	0	205
1806	396	1577	0	206
1809	396	1577	0	205
1812	396	1576	0	197
1815	398	1575	0	190
1818	401	1575	0	182
1821	402	1576	0	184
1824	401	1576	0	186
1827	402	1576	0	187
1830	403	1575	0	188
1833	406	1575	0	189
1836	408	1575	0	187
1839	409	1575	0	188
1842	409	1574	0	190
1845	410	1574	0	190
1848	411	1574	0	196
1851	410	1573	0	202
1854	410	1571	0	201
1857	410	1571	0	205
1860	408	1570	0	202
1863	407	1569	0	198
1866	407	1569	0	191
1869	406	1570	0	183
1872	405	1571	0	178
1875	404	1573	0	165
1878	403	1573	0	162
1881	402	1573	0	157
1884	403	1573	0	157
1887	404	1575	0	154
1890	404	1575	0	153
1893	404	1575	0	154
1896	404	1576	0	157
1899	405	1577	0	158
1902	404	1577	0	160
1905	404	1578	0	161
1908	405	1579	0	158
1911	405	1580	0	161
1914	406	1581	0	166
1917	407	1581	0	167
1920	406	1581	0	169
1923	406	1581	0	164
1926	407	1581	0	162
1929	408	1581	0	160
1932	408	1581	0	159
1935	409	1580	0	159
1938	410	1580	0	158
1941	410	1580	0	158
1944	410	1581	0	159
1947	410	1581	0	159
1950	410	1581	0	156
1953	409	1581	0	155
1956	407	1580	0	151
1959	405	1580	0	143
1962	403	1581	0	141
1965	402	1581	0	133
1968	402	1582	0	130
1971	402	1581	0	122
1974	395	1577	0	150
1977	401	1579	0	125
1980	402	1579	0	126
1983	403	1578	0	123
1986	406	1579	0	113
1989	406	1578	0	114
1992	406	1576	0	118
1995	406	1576	0	114
1998	406	1577	0	113
2001	407	1579	0	106
2004	408	1579	0	97
2007	408	1580	0	95
2010	408	1582	0	98
2013	409	1585	0	97
2016	408	1586	0	88
2019	407	1586	0	101
2022	407	1585	0	104
2025	406	1584	0	112
2028	405	1582	0	110
2031	403	1580	0	113
2034	400	1577	0	136
2037	402	1577	0	124
2040	401	1576	0	129
2043	400	1575	0	127
2046	401	1575	0	131
2049	400	1575	0	131
2052	401	1575	0	131
2055	401	1575	0	127
2058	403	1576	0	117
2061	403	1578	0	108
2064	403	1579	0	108
2067	404	1579	0	109
2070	405	1581	0	109
2073	404	1580	0	107
2076	405	1580	0	109
2079	405	1580	0	110
2082	404	1581	0	108
2085	405	1581	0	110
2088	404	1581	0	105
2091	405	1583	0	105
2094	404	1583	0	103
2097	404	1582	0	105
2100	404	1582	0	106
2103	403	1579	0	106
2106	402	1577	0	98
2109	401	1577	0	104
2112	400	1576	0	108
2115	401	1576	0	104
2118	401	1576	0	115
2121	401	1576	0	116
2124	401	1577	0	114
2127	401	1577	0	107
2130	401	1577	0	108
2133	401	1578	0	117
2136	401	1578	0	103
2139	402	1578	0	101
2142	401	1578	0	98
2145	401	1577	0	101
2148	402	1577	0	103
2151	401	1577	0	106
2154	401	1578	0	97
2157	401	1578	0	107
2160	401	1577	0	104
2163	401	1577	0	105
2166	401	1578	0	105
2169	401	1580	0	106
2172	401	1580	0	99
2175	401	1580	0	96
2178	401	1580	0	98
2181	402	1581	0	101
2184	402	1581	0	104
2187	399	1588	0	257
2190	396	1601	0	222
2193	399	1587	0	265
2196	399	1589	0	261
2199	399	1590	0	262
2202	400	1582	0	115
2205	401	1582	0	122
2208	400	1581	0	124
2211	400	1580	0	124
2214	400	1579	0	128
2217	397	1577	0	128
2220	396	1576	0	129
2223	396	1576	0	132
2226	397	1577	0	139
2229	393	1575	0	139
2232	392	1575	0	139
2235	393	1576	0	144
2238	385	1572	0	147
2241	388	1575	0	158
2244	387	1575	0	161
2247	386	1576	0	163
2250	390	1577	0	164
2253	390	1577	0	161
2256	389	1578	0	163
2259	389	1580	0	171
2262	387	1581	0	166
2265	388	1582	0	177
2268	388	1583	0	181
2271	388	1583	0	182
2274	388	1583	0	181
2277	388	1584	0	180
2280	389	1585	0	183
2283	389	1584	0	179
2286	389	1585	0	179
2289	389	1585	0	180
2292	389	1585	0	178
2295	389	1586	0	179
2298	389	1586	0	176
2301	391	1585	0	200
2304	391	1585	0	204
2307	391	1586	0	204
2310	391	1586	0	204
2313	391	1586	0	205
2316	391	1585	0	206
2319	391	1586	0	208
2322	391	1586	0	209
2325	391	1586	0	208
2328	391	1587	0	208
2331	391	1587	0	202
2334	391	1587	0	203
2337	392	1587	0	201
2340	392	1588	0	199
2343	393	1588	0	200
2346	392	1588	0	200
2349	391	1587	0	197
2352	391	1587	0	198
2355	392	1587	0	198
2358	391	1588	0	195
2361	392	1588	0	198
2364	392	1588	0	199
2367	392	1588	0	199
2370	392	1588	0	197
2373	391	1588	0	199
2376	391	1588	0	202
2379	392	1589	0	201
2382	391	1589	0	200
2385	392	1588	0	204
2388	391	1588	0	207
2391	390	1589	0	210
2394	391	1590	0	211
2397	391	1590	0	213
2400	391	1590	0	213
2403	391	1589	0	214
2406	389	1590	0	210
2409	389	1590	0	212
2412	390	1590	0	213
2415	390	1590	0	213
2418	390	1589	0	214
2421	388	1590	0	212
2424	389	1591	0	213
2427	389	1591	0	211
2430	390	1591	0	213
2433	389	1591	0	211
2436	389	1592	0	214
2439	391	1590	0	212
2442	391	1589	0	215
2445	391	1589	0	216
2448	391	1588	0	217
2451	390	1588	0	214
2454	391	1588	0	216
2457	390	1588	0	214
2460	391	1588	0	217
2463	391	1588	0	219
2466	390	1587	0	220
2469	390	1587	0	222
2472	390	1587	0	222
2475	390	1588	0	222
2478	390	1588	0	223
2481	391	1588	0	223
2484	391	1589	0	223
2487	390	1588	0	224
2490	390	1588	0	223
2493	390	1588	0	219
2496	391	1587	0	221
2499	390	1587	0	220
2502	390	1587	0	224
2505	390	1586	0	224
2508	390	1587	0	224
2511	391	1586	0	221
2514	390	1587	0	222
2517	390	1586	0	222
2520	390	1586	0	225
2523	390	1585	0	221
2526	390	1585	0	222
2529	389	1585	0	220
2532	389	1584	0	224
2535	389	1585	0	223
2538	389	1585	0	224
2541	389	1585	0	220
2544	388	1585	0	217
2547	388	1585	0	216
2550	389	1584	0	218
2553	389	1585	0	219
2556	389	1584	0	215
2559	389	1585	0	210
2562	389	1585	0	213
2565	388	1584	0	213
2568	388	1584	0	212
2571	388	1584	0	213
2574	387	1584	0	211
2577	388	1583	0	212
2580	388	1583	0	208
2583	388	1584	0	210
2586	388	1584	0	211
2589	387	1584	0	211
2592	388	1584	0	207
2595	388	1584	0	204
2598	387	1584	0	206
2601	387	1584	0	206
2604	387	1583	0	205
2607	387	1583	0	205
2610	387	1583	0	205
2613	387	1583	0	203
2616	387	1583	0	203
2619	387	1583	0	204
2622	387	1583	0	201
2625	387	1582	0	201
2628	387	1582	0	198
2631	388	1582	0	200
2634	388	1583	0	205
2637	388	1583	0	210
2640	388	1585	0	212
2643	387	1585	0	213
2646	388	1586	0	215
2649	388	1586	0	217
2652	389	1586	0	221
2655	388	1585	0	221
2658	389	1585	0	221
2661	389	1584	0	218
2664	389	1584	0	221
2667	389	1584	0	223
2670	389	1584	0	220
2673	389	1584	0	220
2676	388	1583	0	220
2679	389	1583	0	216
2682	389	1584	0	224
2685	388	1585	0	230
2688	388	1586	0	223
2691	388	1585	0	230
2694	388	1586	0	227
2697	388	1586	0	228
2700	388	1587	0	230
2703	389	1588	0	232
2706	389	1589	0	235
2709	389	1589	0	236
2712	388	1591	0	239
2715	389	1590	0	248
2718	389	1589	0	251
2721	390	1589	0	254
2724	389	1589	0	256
2727	389	1589	0	258
2730	390	1589	0	261
2733	390	1590	0	261
2736	389	1589	0	264
2739	389	1589	0	261
2742	389	1589	0	262
2745	389	1589	0	263
2748	388	1588	0	262
2751	388	1587	0	265
2754	388	1588	0	265
2757	388	1588	0	265
2760	388	1587	0	265
2763	388	1588	0	265
2766	388	1588	0	265
2769	387	1588	0	265
2772	386	1589	0	265
2775	386	1589	0	265
2778	386	1589	0	264
2781	386	1590	0	261
2784	386	1591	0	266
2787	386	1591	0	269
2790	386	1591	0	268
2793	386	1591	0	269
2796	386	1591	0	266
2799	385	1590	0	265
2802	385	1590	0	264
2805	386	1590	0	264
2808	386	1590	0	264
2811	386	1590	0	265
2814	385	1590	0	267
2817	385	1591	0	269
2820	384	1591	0	269
2823	384	1591	0	267
2826	385	1591	0	266
2829	384	1591	0	267
2832	385	1591	0	266
2835	385	1589	0	264
2838	385	1590	0	264
2841	384	1590	0	263
2844	384	1591	0	267
2847	384	1591	0	267
2850	385	1591	0	266
2853	384	1591	0	268
2856	385	1591	0	264
2859	385	1591	0	266
2862	385	1591	0	265
2865	385	1591	0	264
2868	385	1591	0	261
2871	386	1591	0	263
2874	385	1591	0	264
2877	385	1591	0	265
2880	385	1591	0	264
2883	385	1592	0	267
2886	384	1592	0	271
2889	384	1592	0	269
2892	384	1592	0	269
2895	384	1592	0	269
2898	384	1591	0	267
2901	383	1590	0	272
2904	384	1590	0	270
2907	384	1591	0	271
2910	384	1591	0	270
2913	383	1590	0	272
2916	383	1590	0	271
2919	384	1591	0	271
2922	383	1591	0	270
2925	383	1591	0	271
2928	383	1591	0	271
2931	383	1592	0	269
2934	383	1591	0	269
2937	382	1591	0	269
2940	382	1590	0	272
2943	381	1589	0	273
2946	381	1589	0	273
2949	380	1589	0	272
2952	380	1589	0	271
2955	380	1590	0	270
2958	381	1598	0	272
2961	380	1598	0	273
2964	380	1590	0	271
2967	380	1597	0	273
2970	380	1597	0	273
2973	380	1590	0	271
2976	380	1590	0	269
2979	380	1591	0	267
2982	380	1592	0	266
2985	380	1592	0	267
2988	381	1591	0	268
2991	382	1590	0	264
2994	383	1590	0	265
2997	383	1589	0	267
3000	382	1589	0	267
3003	382	1589	0	269
3006	382	1589	0	268
3009	382	1588	0	265
3012	382	1588	0	264
3015	382	1588	0	264
3018	382	1588	0	264
3021	382	1589	0	264
3024	383	1589	0	265
3027	382	1589	0	263
3030	382	1589	0	263
3033	382	1588	0	260
3036	383	1588	0	256
3039	383	1588	0	254
3042	382	1587	0	256
3045	382	1587	0	256
3048	383	1588	0	256
3051	383	1589	0	257
3054	383	1589	0	257
3057	384	1590	0	260
3060	383	1591	0	257
3063	384	1590	0	254
3066	384	1589	0	258
3069	385	1590	0	260
3072	386	1590	0	260
3075	386	1589	0	261
3078	386	1590	0	260
3081	386	1590	0	259
3084	386	1590	0	260
3087	385	1590	0	261
3090	385	1590	0	265
3093	385	1590	0	265
3096	385	1590	0	268
3099	385	1588	0	266
3102	385	1589	0	267
3105	385	1591	0	267
3108	384	1591	0	264
3111	383	1590	0	263
3114	383	1590	0	264
3117	382	1590	0	267
3120	382	1590	0	267
3123	382	1589	0	268
3126	382	1589	0	267
3129	382	1589	0	268
3132	382	1590	0	268
3135	382	1591	0	270
3138	382	1590	0	267
3141	381	1591	0	269
3144	381	1591	0	270
3147	380	1590	0	269
3150	380	1590	0	266
3153	380	1590	0	260
3156	380	1589	0	257
3159	382	1588	0	259
3162	384	1585	0	259
3165	385	1585	0	254
3168	385	1586	0	255
3171	386	1585	0	254
3174	387	1584	0	250
3177	387	1583	0	238
3180	388	1583	0	241
3183	388	1583	0	240
3186	387	1584	0	239
3189	388	1584	0	238
3192	387	1584	0	234
3195	387	1585	0	237
3198	387	1585	0	240
3201	387	1585	0	238
3204	387	1585	0	237
3207	387	1584	0	239
3210	388	1584	0	237
3213	388	1584	0	240
3216	389	1586	0	246
3219	389	1586	0	246
3222	389	1586	0	246
3225	389	1587	0	248
3228	388	1587	0	252
3231	388	1587	0	248
3234	388	1589	0	243
3237	388	1588	0	240
3240	387	1588	0	242
3243	387	1588	0	242
3246	387	1587	0	243
3249	388	1585	0	239
3252	389	1586	0	238
3255	388	1586	0	238
3258	388	1586	0	237
3261	388	1586	0	236
3264	389	1585	0	233
3267	388	1586	0	236
3270	388	1586	0	234
3273	389	1585	0	231
3276	389	1585	0	234
3279	389	1585	0	232
3282	389	1585	0	233
3285	389	1585	0	233
3288	389	1585	0	233
3291	390	1585	0	232
3294	389	1585	0	237
3297	387	1585	0	236
3300	386	1585	0	236
3303	386	1584	0	243
3306	384	1586	0	250
3309	382	1585	0	250
3312	382	1585	0	253
3315	381	1584	0	250
3318	381	1583	0	251
3321	381	1583	0	252
3324	381	1584	0	252
3327	381	1584	0	252
3330	381	1584	0	251
3333	381	1584	0	251
3336	381	1584	0	253
3339	381	1582	0	251
3342	381	1583	0	252
3345	381	1583	0	252
3348	380	1583	0	258
3351	379	1584	0	256
3354	379	1585	0	255
3357	377	1586	0	253
3360	378	1585	0	254
3363	378	1585	0	258
3366	378	1584	0	258
3369	378	1585	0	256
3372	378	1585	0	256
3375	378	1584	0	255
3378	379	1584	0	256
3381	380	1584	0	252
3384	381	1585	0	252
3387	381	1583	0	251
3390	380	1582	0	241
3393	380	1580	0	235
3396	380	1580	0	229
3399	380	1579	0	230
3402	380	1579	0	230
3405	379	1579	0	223
3408	378	1579	0	223
3411	377	1579	0	219
3414	377	1579	0	224
3417	377	1579	0	221
3420	377	1579	0	219
3423	376	1579	0	219
3426	376	1579	0	223
3429	376	1580	0	220
3432	376	1579	0	221
3435	375	1579	0	221
3438	375	1580	0	219
3441	375	1580	0	217
3444	375	1581	0	219
3447	375	1582	0	219
3450	375	1583	0	216
3453	375	1583	0	212
3456	374	1584	0	210
3459	375	1584	0	210
3462	375	1584	0	211
3465	375	1584	0	210
3468	374	1585	0	213
3471	376	1584	0	214
3474	377	1584	0	212
3477	376	1584	0	215
3480	376	1585	0	213
3483	376	1585	0	214
3486	377	1585	0	215
3489	378	1584	0	213
3492	378	1584	0	217
3495	378	1583	0	215
3498	378	1584	0	218
3501	378	1584	0	220
3504	377	1584	0	222
3507	377	1585	0	223
3510	378	1585	0	228
3513	377	1585	0	229
3516	377	1585	0	226
3519	377	1586	0	228
3522	378	1587	0	232
3525	378	1588	0	231
3528	378	1587	0	238
3531	377	1585	0	239
3534	376	1585	0	241
3537	375	1586	0	243
3540	375	1587	0	245
3543	374	1586	0	246
3546	373	1588	0	243
3549	371	1587	0	243
3552	368	1586	0	239
3555	365	1585	0	231
3558	363	1585	0	228
3561	364	1586	0	220
3564	363	1586	0	219
3567	364	1588	0	219
3570	364	1589	0	215
3573	365	1588	0	212
3576	364	1588	0	206
3579	365	1588	0	203
3582	366	1589	0	201
3585	368	1590	0	204
3588	368	1589	0	204
3591	369	1590	0	203
3594	372	1590	0	207
3597	372	1590	0	200
3600	373	1589	0	191
3603	374	1590	0	187
3606	373	1590	0	188
3609	374	1590	0	183
3612	375	1589	0	182
3615	376	1590	0	181
3618	376	1590	0	179
3621	376	1590	0	180
3624	377	1591	0	178
3627	377	1590	0	177
3630	379	1591	0	158
3633	378	1592	0	173
3636	379	1592	0	174
3639	379	1593	0	177
3642	379	1593	0	179
3645	379	1594	0	182
3648	377	1595	0	178
3651	377	1596	0	181
3654	376	1596	0	182
3657	377	1597	0	180
3660	378	1597	0	175
3663	378	1597	0	176
3666	377	1597	0	182
3669	378	1598	0	189
3672	378	1599	0	189
3675	377	1599	0	189
3678	376	1599	0	192
3681	376	1601	0	197
3684	375	1601	0	197
3687	374	1602	0	190
3690	372	1603	0	191
3693	372	1605	0	192
3696	370	1603	0	199
3699	367	1601	0	199
3702	366	1600	0	204
3705	366	1601	0	205
3708	365	1602	0	213
3711	365	1601	0	216
3714	365	1601	0	221
3717	365	1601	0	225
3720	364	1603	0	221
3723	363	1602	0	221
3726	366	1601	0	219
3729	368	1601	0	207
3732	369	1600	0	206
3735	370	1599	0	203
3738	371	1600	0	200
3741	372	1600	0	200
3744	373	1600	0	200
3747	374	1600	0	200
3750	374	1601	0	201
3753	374	1600	0	201
3756	376	1600	0	205
3759	377	1600	0	205
3762	379	1600	0	204
3765	379	1599	0	202
3768	381	1599	0	199
3771	381	1598	0	194
3774	382	1598	0	190
3777	382	1598	0	193
3780	381	1598	0	194
3783	382	1598	0	198
3786	381	1598	0	198
3789	382	1598	0	199
3792	382	1598	0	199
3795	381	1597	0	197
3798	380	1598	0	201
3801	381	1598	0	199
3804	381	1597	0	199
3807	382	1597	0	199
3810	382	1596	0	198
3813	382	1596	0	200
3816	383	1595	0	199
3819	383	1595	0	197
3822	383	1593	0	198
3825	384	1593	0	194
3828	386	1591	0	198
3831	386	1590	0	197
3834	387	1589	0	206
3837	387	1588	0	207
3840	388	1585	0	252
3843	389	1586	0	241
3846	387	1582	0	118
3849	387	1582	0	117
3852	388	1588	0	208
3855	387	1589	0	210
3858	388	1588	0	215
3861	389	1587	0	219
3864	389	1587	0	217
3867	388	1587	0	217
3870	388	1587	0	226
3873	386	1588	0	224
3876	384	1589	0	225
3879	384	1588	0	215
3882	385	1586	0	210
3885	386	1587	0	203
3888	387	1586	0	206
3891	387	1586	0	202
3894	386	1586	0	200
3897	386	1585	0	200
3900	386	1585	0	198
3903	386	1584	0	198
3906	385	1583	0	197
3909	384	1583	0	195
3912	383	1584	0	195
3915	383	1584	0	193
3918	383	1585	0	191
3921	384	1585	0	188
3924	384	1585	0	188
3927	382	1587	0	189
3930	382	1588	0	190
3933	384	1589	0	197
3936	385	1589	0	196
3939	385	1589	0	198
3942	385	1589	0	201
3945	385	1589	0	201
3948	386	1589	0	201
3951	386	1589	0	202
3954	386	1589	0	204
3957	386	1589	0	206
3960	386	1589	0	206
3963	386	1589	0	206
3966	387	1588	0	202
3969	388	1588	0	203
3972	389	1588	0	206
3975	389	1587	0	211
3978	390	1584	0	277
3981	391	1587	0	216
3984	389	1582	0	292
3987	388	1580	0	301
3990	387	1580	0	133
3993	384	1583	0	300
3996	385	1594	0	226
3999	383	1593	0	222
4002	380	1593	0	225
4005	379	1593	0	225
4011	381	1589	0	231
4014	379	1590	0	226
4017	377	1590	0	239
4020	374	1591	0	243
4023	373	1592	0	243
4026	374	1590	0	239
4029	376	1589	0	240
4032	377	1589	0	236
4035	380	1588	0	237
4038	381	1588	0	237
4041	381	1587	0	236
4044	383	1585	0	227
4047	385	1584	0	223
4050	385	1584	0	228
4053	385	1584	0	231
4056	385	1583	0	225
4059	385	1584	0	221
4062	386	1583	0	223
4065	386	1584	0	220
4068	387	1584	0	220
4071	386	1585	0	219
4074	386	1586	0	217
4077	387	1586	0	219
4080	388	1586	0	219
4083	387	1586	0	225
4086	388	1586	0	228
4089	388	1586	0	227
4092	389	1587	0	229
4095	389	1588	0	225
4098	390	1588	0	223
4101	390	1588	0	224
4104	390	1588	0	226
4107	390	1588	0	224
4110	390	1588	0	227
4113	390	1588	0	229
4116	390	1589	0	229
4119	390	1589	0	228
4122	387	1592	0	220
4125	385	1591	0	217
4128	384	1591	0	217
4131	383	1592	0	215
4134	380	1594	0	218
4137	380	1593	0	222
4140	377	1592	0	225
4143	378	1592	0	226
4146	377	1592	0	232
4149	377	1590	0	231
4152	375	1592	0	234
4155	373	1592	0	242
4158	373	1590	0	247
4161	375	1590	0	250
4164	375	1592	0	251
4167	374	1591	0	250
4170	374	1592	0	246
4173	373	1592	0	261
4176	374	1593	0	278
4179	374	1592	0	276
4182	373	1591	0	269
4185	372	1590	0	267
4188	371	1588	0	268
4191	369	1587	0	270
4194	366	1584	0	280
4197	366	1584	0	275
4200	366	1585	0	277
4203	366	1587	0	282
4206	365	1586	0	282
4209	365	1582	0	279
4212	365	1581	0	278
4215	366	1580	0	277
4218	365	1577	0	279
4221	366	1577	0	279
4224	366	1576	0	277
4227	366	1575	0	277
4230	366	1574	0	275
4233	366	1575	0	279
4236	365	1575	0	276
4239	364	1578	0	266
4242	363	1582	0	268
4245	362	1584	0	265
4248	359	1583	0	255
4251	361	1581	0	255
4254	359	1581	0	253
4257	359	1580	0	242
4260	360	1579	0	237
4263	361	1581	0	231
4266	362	1584	0	234
4269	363	1583	0	230
4272	363	1583	0	225
4275	362	1583	0	220
4278	361	1584	0	223
4281	361	1582	0	218
4284	359	1582	0	212
4287	351	1584	0	204
4290	337	1589	0	22
4296	333	1588	0	29
4302	339	1581	0	48
4308	339	1584	0	53
4311	340	1584	0	34
4314	345	1584	0	7
4317	368	1583	0	202
4320	367	1585	0	217
4323	367	1585	0	219
4326	367	1585	0	218
4329	367	1586	0	218
4332	367	1585	0	223
4335	367	1586	0	232
4338	368	1585	0	240
4341	366	1584	0	241
4344	366	1584	0	239
4347	367	1584	0	241
4350	367	1583	0	243
4353	367	1581	0	245
4356	366	1579	0	245
4359	366	1577	0	245
4362	364	1579	0	242
4365	364	1577	0	257
4368	364	1577	0	257
4371	364	1576	0	257
4374	365	1578	0	252
4377	366	1577	0	258
4380	366	1577	0	257
4383	367	1578	0	254
4386	367	1577	0	259
4389	367	1577	0	263
4392	366	1575	0	264
4395	367	1576	0	268
4398	366	1574	0	268
4401	366	1572	0	269
4404	368	1573	0	267
4407	368	1573	0	263
4410	369	1573	0	259
4413	366	1575	0	249
4416	365	1578	0	252
4419	365	1578	0	242
4422	365	1580	0	240
4425	364	1584	0	241
4428	358	1584	0	286
4431	358	1587	0	250
4434	358	1589	0	246
4437	358	1586	0	242
4440	357	1588	0	236
4443	359	1587	0	242
4446	356	1593	0	214
4449	359	1597	0	207
4452	358	1598	0	213
4455	358	1598	0	209
4458	358	1598	0	210
4461	358	1598	0	206
4464	359	1600	0	200
4467	360	1601	0	194
4470	361	1601	0	193
4473	363	1600	0	192
4476	364	1598	0	188
4479	364	1598	0	184
4482	355	1602	0	199
4485	348	1607	0	200
4488	354	1606	0	208
4491	360	1603	0	230
4494	361	1603	0	228
4497	358	1604	0	221
4500	358	1604	0	228
4503	358	1604	0	223
4506	358	1604	0	230
4509	359	1602	0	229
4512	359	1601	0	235
4515	358	1599	0	247
4518	358	1599	0	244
4521	359	1600	0	259
4524	359	1601	0	267
4527	360	1603	0	232
4530	360	1602	0	241
4533	359	1603	0	237
4536	359	1603	0	236
4539	359	1604	0	232
4542	359	1604	0	227
4545	359	1604	0	230
4548	359	1604	0	228
4551	359	1604	0	223
4554	358	1604	0	217
4557	358	1604	0	215
4560	357	1605	0	212
4563	356	1604	0	211
4566	357	1604	0	209
4569	356	1604	0	216
4572	356	1604	0	219
4575	357	1604	0	219
4578	357	1603	0	220
4581	359	1603	0	224
4584	359	1603	0	225
4587	358	1603	0	222
4590	359	1603	0	221
4593	359	1602	0	220
4596	358	1603	0	223
4599	357	1603	0	229
4602	355	1601	0	222
4605	353	1601	0	214
4608	352	1600	0	216
4611	350	1600	0	212
4614	348	1600	0	225
4617	348	1599	0	231
4620	348	1597	0	239
4623	348	1595	0	238
4626	347	1594	0	241
4629	347	1592	0	245
4632	347	1593	0	243
4635	346	1594	0	248
4638	346	1594	0	252
4641	346	1594	0	248
4644	344	1595	0	240
4647	342	1596	0	234
4650	342	1594	0	227
4653	342	1595	0	232
4656	342	1594	0	234
4659	342	1594	0	236
4662	340	1596	0	228
4665	340	1596	0	223
4668	340	1598	0	215
4671	341	1599	0	204
4674	342	1599	0	202
4677	342	1600	0	204
4680	343	1601	0	204
4683	343	1601	0	198
4686	342	1603	0	201
4689	343	1605	0	206
4692	343	1605	0	202
4695	344	1606	0	204
4698	344	1606	0	206
4701	344	1605	0	207
4704	345	1605	0	206
4707	347	1605	0	200
4710	348	1605	0	197
4713	349	1605	0	195
4716	350	1607	0	198
4719	350	1609	0	195
4722	350	1609	0	194
4725	352	1609	0	192
4728	355	1609	0	191
4731	355	1610	0	191
4734	355	1611	0	191
4737	354	1612	0	190
4740	356	1612	0	188
4743	355	1612	0	189
4746	354	1611	0	189
4749	355	1611	0	191
4752	355	1612	0	188
4755	355	1611	0	189
4758	356	1611	0	190
4761	356	1611	0	192
4764	356	1611	0	193
4767	357	1610	0	193
4770	357	1610	0	190
4773	358	1610	0	190
4776	358	1610	0	191
4779	357	1610	0	192
4782	357	1610	0	192
4785	356	1611	0	193
4788	357	1611	0	196
4791	358	1610	0	194
4794	358	1609	0	193
4797	358	1609	0	192
4800	357	1610	0	196
4803	357	1611	0	195
4806	359	1611	0	196
4809	360	1610	0	203
4812	361	1610	0	202
4815	360	1610	0	205
4818	360	1611	0	205
4821	361	1610	0	204
4824	362	1610	0	208
4827	361	1611	0	203
4830	359	1612	0	199
4833	357	1612	0	199
4836	358	1612	0	200
4839	358	1611	0	200
4842	357	1610	0	202
4845	357	1608	0	206
4848	357	1607	0	209
4851	357	1607	0	206
4854	358	1607	0	204
4857	359	1606	0	210
4860	358	1606	0	212
4863	358	1606	0	211
4866	358	1606	0	215
4869	358	1606	0	223
4872	358	1606	0	213
4875	357	1607	0	202
4878	359	1606	0	202
4881	362	1605	0	202
4884	362	1606	0	202
4887	363	1606	0	199
4890	365	1606	0	196
4893	367	1606	0	197
4896	369	1607	0	197
4899	370	1607	0	197
4902	370	1607	0	264
4905	369	1610	0	211
4908	369	1610	0	210
4911	369	1609	0	204
4914	366	1610	0	207
4917	363	1611	0	214
4920	361	1610	0	222
4923	359	1608	0	223
4926	357	1606	0	233
4929	355	1603	0	229
4932	355	1600	0	238
4935	354	1600	0	246
4938	353	1599	0	248
4941	352	1598	0	248
4944	352	1596	0	246
4947	352	1594	0	247
4950	352	1593	0	245
4953	351	1592	0	249
4956	349	1590	0	253
4959	347	1591	0	254
4962	347	1589	0	257
4965	347	1588	0	257
4968	347	1587	0	259
4971	347	1588	0	261
4974	346	1588	0	258
4977	346	1587	0	255
4980	346	1585	0	252
4983	345	1585	0	247
4986	346	1581	0	243
4989	348	1579	0	244
4992	349	1578	0	244
4995	348	1578	0	245
4998	348	1578	0	244
5001	349	1578	0	242
5004	349	1578	0	242
5007	349	1578	0	248
5010	349	1580	0	248
5013	349	1580	0	246
5016	349	1580	0	245
5019	350	1581	0	245
5022	348	1584	0	245
5025	349	1582	0	233
5028	351	1583	0	241
5031	356	1579	0	208
5034	352	1580	0	241
5037	355	1581	0	242
5040	356	1580	0	245
5043	357	1579	0	246
5046	358	1576	0	254
5049	360	1573	0	262
5052	360	1575	0	244
5055	361	1572	0	258
5058	362	1572	0	244
5061	363	1570	0	248
5064	362	1569	0	249
5067	364	1567	0	254
5070	363	1567	0	245
5073	363	1565	0	250
5076	366	1563	0	246
5079	367	1561	0	234
5082	367	1561	0	233
5085	367	1562	0	227
5088	369	1560	0	222
5091	372	1557	0	228
5094	372	1557	0	231
5097	373	1558	0	234
5100	373	1557	0	231
5103	373	1557	0	230
5106	373	1558	0	235
5109	373	1558	0	235
5112	373	1558	0	236
5115	373	1557	0	241
5118	372	1558	0	239
5121	372	1559	0	236
5124	372	1558	0	237
5127	371	1558	0	227
5130	372	1558	0	229
5133	372	1556	0	227
5136	373	1554	0	221
5139	373	1554	0	220
5142	373	1554	0	219
5145	373	1554	0	220
5148	372	1554	0	221
5151	373	1554	0	223
5154	372	1553	0	231
5157	372	1554	0	220
5160	372	1553	0	217
5163	373	1553	0	219
5166	373	1553	0	218
5169	373	1552	0	226
5172	373	1554	0	223
5175	373	1553	0	222
5178	373	1553	0	222
5181	372	1553	0	220
5184	372	1552	0	221
5187	372	1553	0	222
5190	373	1553	0	220
5193	373	1553	0	218
5196	373	1552	0	211
5199	374	1552	0	211
5202	374	1552	0	208
5205	374	1552	0	210
5208	374	1552	0	209
5211	375	1552	0	212
5214	374	1552	0	213
5217	374	1553	0	214
5220	374	1553	0	218
5223	374	1553	0	218
5226	374	1553	0	216
5229	375	1553	0	215
5232	375	1552	0	210
5235	375	1552	0	208
5238	375	1552	0	209
5241	375	1552	0	208
5244	375	1553	0	209
5247	375	1553	0	212
5250	376	1553	0	216
5253	376	1553	0	220
5256	376	1553	0	218
5259	376	1553	0	218
5262	376	1553	0	217
5265	376	1553	0	216
5268	376	1553	0	217
5271	376	1553	0	216
5274	376	1553	0	216
5277	377	1553	0	217
5280	377	1553	0	218
5283	377	1553	0	217
5286	377	1553	0	219
5289	378	1553	0	219
5292	377	1553	0	218
5295	377	1553	0	218
5298	378	1553	0	219
5301	378	1553	0	218
5304	377	1553	0	216
5307	377	1553	0	217
5310	377	1553	0	216
5313	377	1553	0	218
5316	378	1552	0	223
5319	378	1552	0	229
5322	375	1551	0	227
5325	376	1549	0	226
5328	375	1548	0	224
5331	374	1547	0	221
5334	374	1547	0	226
5337	373	1547	0	228
5340	373	1547	0	229
5343	373	1547	0	233
5346	373	1547	0	229
5349	373	1546	0	221
5352	373	1545	0	214
5355	372	1546	0	216
5358	371	1547	0	229
5361	371	1548	0	227
5364	372	1548	0	230
5367	372	1549	0	234
5370	371	1550	0	231
5373	371	1550	0	230
5376	371	1549	0	229
5379	371	1550	0	227
5382	372	1551	0	218
5385	372	1551	0	212
5388	371	1551	0	214
5391	372	1551	0	215
5394	372	1551	0	215
5397	372	1551	0	217
5400	372	1551	0	214
5403	372	1551	0	213
5406	373	1551	0	210
5409	374	1551	0	208
5412	374	1551	0	208
5415	374	1551	0	207
5418	373	1551	0	206
5421	374	1551	0	203
5424	374	1551	0	203
5427	374	1551	0	204
5430	373	1551	0	204
5433	373	1550	0	210
5436	373	1551	0	208
5439	373	1551	0	207
5442	374	1551	0	204
5445	374	1551	0	205
5448	374	1550	0	205
5451	374	1551	0	207
5454	374	1551	0	204
5457	374	1551	0	201
5460	374	1551	0	193
5463	374	1551	0	188
5466	375	1550	0	186
5469	375	1551	0	194
5472	375	1550	0	198
5475	375	1551	0	208
5478	376	1551	0	212
5481	375	1551	0	212
5484	376	1551	0	212
5487	376	1552	0	215
5490	376	1552	0	217
5493	377	1551	0	215
5496	376	1551	0	217
5499	376	1550	0	205
5502	376	1550	0	206
5505	376	1551	0	214
5508	376	1551	0	219
5511	376	1551	0	219
5514	377	1550	0	215
5517	377	1550	0	218
5520	376	1550	0	220
5523	376	1550	0	222
5526	376	1550	0	218
5529	376	1550	0	217
5532	376	1551	0	220
5535	376	1550	0	221
5538	376	1550	0	224
5541	376	1549	0	221
5544	377	1548	0	218
5547	378	1548	0	214
5550	378	1547	0	214
5553	379	1546	0	212
5556	379	1547	0	218
5559	379	1547	0	213
5562	379	1547	0	210
5565	381	1547	0	212
5568	381	1547	0	212
5571	382	1546	0	213
5574	382	1546	0	213
5577	381	1546	0	213
5580	381	1547	0	214
5583	380	1547	0	217
5586	380	1547	0	222
5589	380	1546	0	217
5592	380	1546	0	218
5595	380	1546	0	220
5598	380	1546	0	222
5601	380	1547	0	218
5604	380	1546	0	217
5607	380	1546	0	220
5610	380	1546	0	219
5613	380	1546	0	213
5616	379	1547	0	213
5619	378	1547	0	219
5622	377	1549	0	225
5625	376	1550	0	227
5628	375	1550	0	222
5631	375	1550	0	221
5634	374	1551	0	221
5637	375	1552	0	228
5640	374	1551	0	228
5643	374	1550	0	226
5646	373	1551	0	222
5649	373	1551	0	222
5652	373	1550	0	225
5655	373	1550	0	221
5658	373	1549	0	222
5661	373	1550	0	219
5664	373	1550	0	219
5667	373	1550	0	223
5670	374	1549	0	229
5673	374	1549	0	238
5676	374	1549	0	236
5679	374	1549	0	232
5682	374	1549	0	227
5685	374	1549	0	225
5688	374	1550	0	223
5691	373	1551	0	221
5694	373	1551	0	219
5697	373	1551	0	218
5700	373	1551	0	220
5703	373	1551	0	220
5706	374	1550	0	218
5709	374	1550	0	218
5712	376	1548	0	213
5715	376	1548	0	214
5718	375	1549	0	219
5721	374	1550	0	217
5724	374	1550	0	221
5727	373	1549	0	225
5730	372	1549	0	220
5733	372	1549	0	215
5736	372	1548	0	210
5739	372	1549	0	211
5742	372	1548	0	208
5745	372	1549	0	213
5748	372	1549	0	217
5751	372	1549	0	215
5754	374	1549	0	212
5757	373	1549	0	215
5760	373	1549	0	217
5763	373	1549	0	216
5766	373	1549	0	216
5769	373	1549	0	217
5772	373	1549	0	219
5775	373	1550	0	217
5778	372	1549	0	219
5781	372	1549	0	217
5784	372	1549	0	217
5787	372	1549	0	218
5790	372	1549	0	217
5793	372	1549	0	219
5796	373	1549	0	219
5799	372	1549	0	217
5802	373	1549	0	219
5805	373	1549	0	220
5808	374	1548	0	218
5811	374	1548	0	215
5814	374	1548	0	215
5817	374	1548	0	213
5820	373	1548	0	212
5823	373	1548	0	213
5826	373	1548	0	214
5829	373	1549	0	214
5832	373	1549	0	212
5835	373	1548	0	211
5838	374	1547	0	206
5841	374	1547	0	208
5844	373	1548	0	214
5847	373	1548	0	218
5850	374	1548	0	211
5853	374	1548	0	212
5856	374	1548	0	213
5859	373	1548	0	221
5862	373	1547	0	218
5865	376	1547	0	207
5868	375	1547	0	208
5871	375	1547	0	210
5874	374	1546	0	208
5877	374	1546	0	215
5880	373	1546	0	218
5883	373	1547	0	225
5886	373	1546	0	226
5889	374	1547	0	213
5892	374	1547	0	209
5895	374	1547	0	210
5898	373	1548	0	209
5901	372	1548	0	210
5904	373	1548	0	208
5907	374	1547	0	208
5910	372	1548	0	210
5913	372	1548	0	209
5916	372	1548	0	209
5919	372	1548	0	209
5922	372	1548	0	208
5925	373	1548	0	208
5928	373	1548	0	211
5931	374	1548	0	210
5934	374	1548	0	211
5937	374	1548	0	208
5940	376	1547	0	209
5943	377	1547	0	211
5946	379	1546	0	211
5949	379	1546	0	209
5952	380	1545	0	207
5955	381	1543	0	250
5958	382	1545	0	216
5961	382	1546	0	209
5964	382	1545	0	213
5967	381	1544	0	230
5970	382	1545	0	223
5973	382	1545	0	228
5976	382	1546	0	221
5979	381	1545	0	234
5982	382	1545	0	227
5985	383	1545	0	218
5988	383	1545	0	218
5991	382	1545	0	220
5994	381	1545	0	227
5997	381	1545	0	230
6000	381	1545	0	237
6003	381	1546	0	219
6006	382	1546	0	213
6009	382	1546	0	214
[truncated: 833 more rows]
