# Supplementary material for: Markerless tracking of an entire honey bee colony
Source: Nat Commun. 2021 Mar 19;12:1733. doi: 10.1038/s41467-021-21769-1 (PMC7979864; doi:10.1038/s41467-021-21769-1)
Supplement: Supplementary file 4 — Description of Additional Supplementary Files [file 41467_2021_21769_MOESM4_ESM.zip › raw_source/fig_5_sup_fig_21_22/S1_trajectories/000495.txt]

0	757	1040	0	75
3	757	1040	0	76
6	757	1040	0	78
9	757	1039	0	80
12	758	1041	0	78
15	758	1043	0	73
18	760	1042	0	66
21	760	1043	0	62
24	759	1042	0	65
27	759	1042	0	62
30	759	1041	0	64
33	759	1040	0	63
36	758	1040	0	62
39	758	1039	0	63
42	757	1039	0	62
45	756	1039	0	61
48	756	1038	0	57
51	756	1039	0	55
54	756	1039	0	57
57	756	1039	0	57
60	756	1039	0	54
63	756	1040	0	52
66	756	1041	0	46
69	757	1043	0	48
72	757	1044	0	48
75	755	1043	0	45
78	754	1044	0	44
81	753	1043	0	40
84	754	1041	0	36
87	751	1042	0	32
90	750	1044	0	32
93	749	1044	0	30
96	749	1045	0	32
99	748	1045	0	35
102	748	1044	0	34
105	748	1044	0	32
108	748	1043	0	34
111	747	1043	0	32
114	748	1042	0	33
117	748	1042	0	27
120	747	1043	0	24
123	746	1044	0	22
126	746	1045	0	20
129	745	1046	0	19
132	744	1046	0	20
135	744	1046	0	19
138	743	1046	0	20
141	741	1046	0	19
144	742	1046	0	18
147	742	1046	0	16
150	741	1046	0	14
153	740	1047	0	12
156	739	1048	0	12
159	738	1049	0	13
162	738	1049	0	13
165	737	1050	0	15
168	735	1050	0	17
171	735	1050	0	16
174	735	1051	0	19
177	736	1050	0	18
180	736	1050	0	16
183	736	1050	0	14
186	736	1049	0	12
189	737	1049	0	11
192	738	1049	0	8
195	739	1049	0	4
198	740	1051	0	1
201	741	1051	0	3
204	741	1051	0	6
207	740	1051	0	7
210	740	1051	0	8
213	739	1051	0	7
216	739	1051	0	8
219	739	1051	0	9
222	739	1051	0	11
225	739	1052	0	11
228	739	1052	0	9
231	739	1052	0	9
234	738	1051	0	8
237	738	1051	0	6
240	737	1051	0	5
243	738	1050	0	5
246	739	1050	0	4
249	739	1050	0	0
252	739	1049	0	358
255	739	1048	0	356
258	738	1048	0	355
261	737	1048	0	359
264	735	1048	0	357
267	735	1048	0	357
270	734	1047	0	356
273	734	1046	0	356
276	734	1046	0	356
279	734	1046	0	355
282	734	1046	0	354
285	734	1046	0	355
288	734	1046	0	354
291	734	1046	0	355
294	734	1046	0	354
297	734	1046	0	352
300	734	1045	0	354
303	734	1046	0	356
306	733	1046	0	357
309	732	1046	0	358
312	732	1046	0	359
315	733	1047	0	0
318	733	1047	0	0
321	733	1047	0	0
324	733	1047	0	0
327	733	1047	0	359
330	733	1047	0	0
333	732	1047	0	359
336	732	1046	0	359
339	730	1046	0	358
342	729	1046	0	0
345	729	1046	0	359
348	728	1045	0	358
351	728	1046	0	359
354	729	1045	0	0
357	729	1045	0	359
360	730	1046	0	0
363	730	1046	0	1
366	730	1046	0	2
369	730	1046	0	2
372	730	1046	0	2
375	731	1046	0	4
378	731	1047	0	3
381	731	1047	0	2
384	731	1047	0	2
387	731	1046	0	3
390	731	1046	0	1
393	732	1047	0	1
396	732	1046	0	2
399	732	1046	0	3
402	733	1046	0	3
405	733	1046	0	0
408	734	1046	0	358
411	734	1045	0	357
414	734	1045	0	356
417	735	1044	0	354
420	736	1043	0	357
423	736	1044	0	355
426	738	1043	0	353
429	738	1043	0	353
432	738	1042	0	354
435	738	1042	0	352
438	738	1042	0	350
441	739	1041	0	351
444	741	1041	0	350
447	741	1041	0	352
450	743	1040	0	350
453	743	1038	0	346
456	744	1038	0	348
459	743	1039	0	346
462	743	1040	0	348
465	743	1040	0	350
468	743	1040	0	349
471	743	1040	0	349
474	743	1040	0	350
477	743	1040	0	350
480	743	1039	0	348
483	743	1040	0	348
486	743	1040	0	349
489	743	1040	0	348
492	743	1040	0	348
495	742	1040	0	349
498	742	1041	0	350
501	742	1040	0	351
504	742	1041	0	351
507	742	1041	0	351
510	742	1041	0	351
513	742	1041	0	351
516	742	1041	0	351
519	742	1040	0	351
522	742	1040	0	351
525	742	1040	0	350
528	742	1040	0	350
531	742	1040	0	350
534	742	1040	0	350
537	742	1040	0	350
540	742	1040	0	350
543	742	1040	0	350
546	742	1040	0	350
549	742	1040	0	350
552	742	1040	0	350
555	742	1040	0	350
558	742	1040	0	350
561	742	1040	0	351
564	742	1040	0	350
567	742	1040	0	350
570	742	1040	0	350
573	742	1040	0	350
576	742	1040	0	351
579	742	1040	0	350
582	742	1040	0	351
585	742	1040	0	351
588	742	1040	0	351
591	742	1040	0	351
594	742	1040	0	351
597	742	1040	0	350
600	742	1040	0	350
603	742	1040	0	350
606	742	1040	0	351
609	742	1040	0	351
612	742	1040	0	351
615	742	1040	0	351
618	742	1040	0	351
621	742	1040	0	351
624	742	1040	0	351
627	742	1040	0	351
630	742	1040	0	351
633	742	1040	0	351
636	742	1040	0	351
639	742	1040	0	351
642	742	1040	0	352
645	742	1040	0	350
648	742	1040	0	351
651	742	1040	0	352
654	742	1040	0	351
657	742	1040	0	351
660	742	1040	0	351
663	742	1040	0	351
666	742	1040	0	351
669	742	1040	0	351
672	742	1040	0	351
675	742	1040	0	352
678	742	1040	0	352
681	742	1040	0	352
684	742	1040	0	352
687	742	1040	0	351
690	742	1040	0	352
693	742	1040	0	352
696	742	1040	0	352
699	742	1040	0	352
702	742	1040	0	352
705	742	1040	0	352
708	742	1040	0	352
711	742	1040	0	352
714	742	1040	0	352
717	742	1040	0	352
720	742	1040	0	352
723	742	1040	0	352
726	742	1040	0	352
729	742	1040	0	352
732	742	1040	0	352
735	742	1040	0	351
738	742	1040	0	352
741	742	1040	0	352
744	742	1040	0	353
747	742	1040	0	352
750	742	1040	0	352
753	740	1040	0	349
756	739	1040	0	349
759	740	1042	0	346
762	740	1042	0	346
765	740	1042	0	345
768	739	1042	0	348
771	739	1042	0	350
774	738	1042	0	349
777	738	1042	0	349
780	738	1042	0	349
783	739	1042	0	349
786	740	1042	0	349
789	740	1042	0	349
792	740	1042	0	349
795	741	1042	0	348
798	741	1042	0	348
801	741	1042	0	350
804	741	1042	0	349
807	741	1042	0	349
810	741	1042	0	351
813	741	1042	0	351
816	742	1042	0	351
819	742	1043	0	351
822	743	1044	0	351
825	742	1044	0	352
828	743	1044	0	352
831	743	1044	0	352
834	743	1044	0	352
837	743	1044	0	352
840	743	1044	0	351
843	742	1044	0	349
846	742	1044	0	349
849	743	1044	0	349
852	743	1044	0	349
855	743	1044	0	349
858	743	1044	0	348
861	743	1044	0	348
864	743	1044	0	348
867	743	1044	0	348
870	743	1044	0	348
873	743	1044	0	346
876	743	1043	0	345
879	743	1044	0	345
882	743	1044	0	345
885	744	1044	0	347
888	744	1043	0	347
891	744	1043	0	347
894	744	1043	0	347
897	744	1043	0	346
900	744	1043	0	346
903	744	1043	0	346
906	744	1043	0	346
909	744	1043	0	345
912	744	1043	0	345
915	744	1043	0	344
918	744	1043	0	346
921	744	1043	0	346
924	744	1044	0	345
927	744	1043	0	346
930	745	1043	0	344
933	745	1043	0	345
936	745	1044	0	345
939	745	1044	0	347
942	744	1044	0	346
945	744	1044	0	345
948	745	1044	0	345
951	744	1043	0	344
954	744	1043	0	345
957	745	1044	0	345
960	744	1043	0	346
963	744	1043	0	346
966	745	1044	0	345
969	745	1044	0	346
972	745	1044	0	346
975	745	1044	0	346
978	745	1044	0	345
981	745	1044	0	345
984	745	1044	0	345
987	745	1043	0	346
990	745	1044	0	345
993	745	1044	0	346
996	745	1044	0	346
999	745	1044	0	346
1002	745	1044	0	346
1005	744	1044	0	346
1008	744	1044	0	346
1011	744	1044	0	345
1014	745	1044	0	345
1017	745	1044	0	345
1020	745	1044	0	345
1023	745	1044	0	345
1026	745	1043	0	345
1029	745	1044	0	345
1032	745	1044	0	346
1035	745	1043	0	345
1038	745	1044	0	346
1041	745	1043	0	347
1044	746	1043	0	348
1047	746	1044	0	347
1050	745	1044	0	346
1053	745	1044	0	345
1056	746	1044	0	346
1059	745	1044	0	346
1062	745	1044	0	347
1065	745	1044	0	346
1068	745	1044	0	347
1071	745	1044	0	347
1074	745	1045	0	350
1077	746	1045	0	348
1080	747	1046	0	349
1083	747	1046	0	350
1086	747	1047	0	349
1089	747	1047	0	347
1092	747	1047	0	348
1095	747	1047	0	347
1098	747	1047	0	348
1101	747	1047	0	348
1104	747	1047	0	348
1107	747	1047	0	348
1110	747	1047	0	348
1113	747	1047	0	348
1116	746	1047	0	348
1119	747	1047	0	349
1122	747	1047	0	348
1125	747	1047	0	348
1128	747	1047	0	348
1131	747	1047	0	348
1134	747	1047	0	347
1137	747	1047	0	348
1140	747	1047	0	348
1143	747	1047	0	348
1146	747	1047	0	349
1149	747	1047	0	348
1152	747	1047	0	348
1155	747	1047	0	349
1158	747	1047	0	348
1161	747	1047	0	348
1164	747	1047	0	349
1167	747	1047	0	349
1170	746	1047	0	349
1173	746	1047	0	349
1176	747	1047	0	349
1179	747	1047	0	349
1182	747	1047	0	348
1185	747	1047	0	348
1188	747	1047	0	348
1191	747	1047	0	348
1194	747	1047	0	347
1197	747	1047	0	347
1200	747	1047	0	348
1203	747	1047	0	347
1206	747	1047	0	348
1209	747	1047	0	348
1212	746	1047	0	349
1215	747	1047	0	349
1218	747	1047	0	349
1221	747	1047	0	349
1224	747	1047	0	348
1227	747	1047	0	349
1230	747	1047	0	348
1233	747	1046	0	347
1236	747	1046	0	347
1239	747	1046	0	347
1242	747	1046	0	347
1245	747	1047	0	345
1248	746	1046	0	345
1251	747	1045	0	343
1254	747	1045	0	344
1257	746	1046	0	339
1260	746	1046	0	334
1263	746	1045	0	331
1266	746	1045	0	330
1269	745	1045	0	329
1272	746	1045	0	329
1275	745	1045	0	328
1278	745	1045	0	327
1281	745	1045	0	328
1284	745	1045	0	327
1287	745	1045	0	327
1290	746	1045	0	329
1293	746	1045	0	329
1296	746	1045	0	329
1299	746	1043	0	333
1302	746	1043	0	332
1305	747	1043	0	333
1308	747	1044	0	332
1311	747	1044	0	331
1314	748	1044	0	331
1317	748	1044	0	332
1320	747	1044	0	331
1323	748	1045	0	331
1326	748	1045	0	331
1329	748	1045	0	332
1332	749	1046	0	331
1335	749	1046	0	331
1338	749	1046	0	332
1341	749	1048	0	332
1344	749	1048	0	331
1347	749	1049	0	330
1350	749	1048	0	330
1353	748	1048	0	330
1356	748	1048	0	328
1359	748	1047	0	329
1362	748	1047	0	330
1365	749	1048	0	335
1368	749	1049	0	335
1371	748	1049	0	334
1374	748	1050	0	335
1377	748	1050	0	333
1380	748	1050	0	334
1383	748	1050	0	333
1386	748	1050	0	334
1389	748	1050	0	334
1392	748	1050	0	333
1395	748	1050	0	335
1398	748	1049	0	334
1401	748	1049	0	334
1404	748	1049	0	335
1407	748	1049	0	335
1410	748	1049	0	334
1413	748	1049	0	334
1416	748	1050	0	334
1419	748	1050	0	333
1422	748	1050	0	332
1425	748	1050	0	330
1428	749	1050	0	329
1431	750	1050	0	326
1434	752	1048	0	324
1437	754	1048	0	324
1440	753	1048	0	325
1443	751	1048	0	323
1446	750	1048	0	324
1449	750	1048	0	322
1452	750	1049	0	319
1455	750	1048	0	318
1458	750	1049	0	316
1461	752	1048	0	314
1464	754	1046	0	318
1467	755	1047	0	316
1470	754	1047	0	317
1473	754	1047	0	317
1476	753	1048	0	318
1479	753	1048	0	314
1482	753	1048	0	313
1485	754	1048	0	313
1488	754	1048	0	315
1491	755	1048	0	315
1494	755	1048	0	312
1497	756	1049	0	308
1500	757	1049	0	309
1503	757	1049	0	307
1506	759	1048	0	304
1509	759	1048	0	303
1512	760	1047	0	300
1515	760	1046	0	299
1518	760	1045	0	299
1521	760	1046	0	299
1524	761	1046	0	300
1527	761	1045	0	301
1530	761	1043	0	298
1533	760	1043	0	296
1536	760	1042	0	297
1539	760	1043	0	299
1542	761	1045	0	299
1545	761	1046	0	294
1548	762	1048	0	292
1551	763	1048	0	293
1554	764	1047	0	293
1557	764	1048	0	286
1560	764	1049	0	289
1563	765	1048	0	276
1566	766	1048	0	275
1569	766	1046	0	273
1572	764	1045	0	263
1575	764	1047	0	257
1578	764	1047	0	256
1581	763	1048	0	253
1584	763	1048	0	251
1587	762	1047	0	251
1590	761	1046	0	249
1593	761	1046	0	249
1596	762	1046	0	251
1599	762	1045	0	250
1602	762	1046	0	250
1605	761	1046	0	252
1608	761	1046	0	244
1611	760	1047	0	251
1614	759	1048	0	253
1617	757	1049	0	254
1620	756	1049	0	251
1623	756	1047	0	239
1626	756	1046	0	231
1629	756	1046	0	230
1632	757	1047	0	228
1635	755	1050	0	234
1638	755	1050	0	236
1641	755	1049	0	247
1644	755	1047	0	245
1647	753	1047	0	241
1650	753	1047	0	237
1653	752	1047	0	236
1656	751	1048	0	234
1659	753	1050	0	233
1662	755	1051	0	230
1665	756	1052	0	228
1668	756	1053	0	221
1671	756	1054	0	216
1674	758	1055	0	216
1677	760	1057	0	212
1680	761	1057	0	212
1683	763	1057	0	211
1686	764	1057	0	210
1689	766	1055	0	214
1692	766	1054	0	216
1695	766	1052	0	212
1698	766	1051	0	211
1701	767	1053	0	212
1704	767	1055	0	207
1707	769	1053	0	205
1710	771	1050	0	207
1713	772	1049	0	203
1716	772	1047	0	203
1719	774	1048	0	201
1722	778	1049	0	201
1725	779	1047	0	198
1728	780	1047	0	198
1731	778	1048	0	197
1734	775	1048	0	204
1737	773	1050	0	203
1740	771	1051	0	202
1743	769	1054	0	198
1746	769	1055	0	195
1749	771	1056	0	190
1752	772	1056	0	192
1755	773	1056	0	194
1758	773	1058	0	185
1761	774	1059	0	172
1764	775	1058	0	167
1767	773	1060	0	161
1770	773	1059	0	163
1773	773	1060	0	167
1776	773	1062	0	172
1779	772	1062	0	176
1782	771	1063	0	177
1785	771	1065	0	181
1788	772	1066	0	174
1791	773	1066	0	172
1794	777	1066	0	170
1797	778	1067	0	168
1800	778	1067	0	171
1803	778	1067	0	172
1806	779	1068	0	170
1809	781	1067	0	179
1812	781	1066	0	182
1815	781	1065	0	184
1818	782	1065	0	185
1821	781	1065	0	183
1824	781	1065	0	184
1827	781	1064	0	185
1830	781	1064	0	185
1833	781	1065	0	182
1836	782	1066	0	181
1839	783	1067	0	181
1842	785	1066	0	186
1845	787	1066	0	187
1848	788	1064	0	191
1851	790	1063	0	191
1854	793	1064	0	180
1857	794	1063	0	184
1860	794	1063	0	187
1863	794	1061	0	190
1866	794	1061	0	190
1869	794	1060	0	189
1872	795	1060	0	187
1875	797	1061	0	186
1878	800	1059	0	187
1881	802	1057	0	187
1884	804	1057	0	185
1887	804	1057	0	185
1890	806	1056	0	188
1893	811	1058	0	191
1896	813	1058	0	192
1899	813	1058	0	190
1902	812	1059	0	188
1905	811	1059	0	189
1908	806	1059	0	191
1911	805	1060	0	191
1914	804	1059	0	193
1917	803	1059	0	195
1920	802	1058	0	195
1923	802	1057	0	194
1926	802	1057	0	190
1929	802	1056	0	192
1932	801	1055	0	195
1935	802	1055	0	192
1938	802	1057	0	194
1941	802	1059	0	194
1944	801	1059	0	194
1947	801	1059	0	196
1950	802	1057	0	193
1953	804	1056	0	191
1956	805	1054	0	186
1959	805	1055	0	186
1962	808	1056	0	183
1965	811	1056	0	188
1968	814	1056	0	182
1971	812	1057	0	185
1974	812	1057	0	187
1977	813	1057	0	185
1980	815	1057	0	185
1983	814	1057	0	185
1986	814	1057	0	186
1989	814	1057	0	185
1992	810	1058	0	188
1995	806	1058	0	187
1998	803	1058	0	181
2001	802	1056	0	174
2004	806	1057	0	175
2007	808	1059	0	174
2010	806	1060	0	162
2013	806	1062	0	157
2016	808	1064	0	158
2019	809	1064	0	156
2022	809	1066	0	155
2025	810	1067	0	153
2028	812	1069	0	151
2031	813	1071	0	150
2034	812	1072	0	144
2037	812	1073	0	143
2040	812	1074	0	135
2043	812	1075	0	133
2046	814	1076	0	132
2049	816	1076	0	134
2052	818	1077	0	132
2055	821	1078	0	130
2058	824	1079	0	140
2064	830	1080	0	142
2067	834	1078	0	149
2070	836	1080	0	144
2073	837	1082	0	141
2076	838	1085	0	145
2079	838	1086	0	142
2082	838	1086	0	139
2085	838	1084	0	139
2088	837	1084	0	141
2091	837	1085	0	146
2094	838	1086	0	137
2097	838	1087	0	135
2100	839	1088	0	133
2103	839	1088	0	122
2106	838	1090	0	119
2109	837	1091	0	117
2112	836	1092	0	110
2115	837	1092	0	109
2118	836	1092	0	108
2121	836	1093	0	109
2124	836	1095	0	113
2127	837	1097	0	112
2130	837	1099	0	112
2133	837	1100	0	114
2136	837	1101	0	118
2139	841	1104	0	117
2142	840	1107	0	111
2145	840	1108	0	113
2148	840	1108	0	115
2151	840	1108	0	115
2154	839	1107	0	114
2157	839	1106	0	116
2160	837	1104	0	119
2163	837	1103	0	121
2166	838	1102	0	118
2169	837	1103	0	114
2172	838	1103	0	114
2175	839	1103	0	111
2178	837	1105	0	114
2181	837	1107	0	111
2184	838	1108	0	107
2187	838	1109	0	103
2190	839	1112	0	100
2193	840	1114	0	100
2196	840	1114	0	102
2199	840	1115	0	103
2202	840	1117	0	103
2205	840	1118	0	97
2208	840	1119	0	94
2211	840	1120	0	95
2214	840	1121	0	96
2217	840	1120	0	98
2220	839	1121	0	99
2223	839	1121	0	101
2226	839	1123	0	104
2229	840	1123	0	106
2232	842	1122	0	99
2235	842	1123	0	102
2238	842	1125	0	104
2241	841	1128	0	103
2244	843	1128	0	100
2247	843	1129	0	102
2250	843	1130	0	104
2253	843	1131	0	105
2256	844	1131	0	110
2259	842	1131	0	109
2262	842	1132	0	105
2265	841	1134	0	109
2268	842	1134	0	109
2271	842	1135	0	109
2274	842	1135	0	112
2277	843	1135	0	112
2280	844	1136	0	112
2283	844	1136	0	113
2286	843	1137	0	116
2289	843	1137	0	116
2292	843	1137	0	117
2295	844	1136	0	116
2298	844	1136	0	118
2301	843	1134	0	120
2304	844	1134	0	120
2307	846	1134	0	122
2310	848	1134	0	121
2313	848	1133	0	120
2316	849	1132	0	122
2319	849	1132	0	124
2322	852	1129	0	122
2325	852	1128	0	126
2328	853	1125	0	129
2331	853	1127	0	129
2334	854	1127	0	132
2337	854	1127	0	132
2340	853	1125	0	133
2343	856	1125	0	134
2346	859	1126	0	134
2349	859	1128	0	131
2352	859	1129	0	133
2355	861	1131	0	135
2358	861	1132	0	137
2361	863	1134	0	141
2364	864	1136	0	142
2367	865	1137	0	142
2370	865	1138	0	139
2373	865	1137	0	138
2376	866	1137	0	141
2379	868	1137	0	147
2382	870	1137	0	147
2385	868	1136	0	147
2388	869	1137	0	147
2397	873	1140	0	148
2400	873	1140	0	147
2403	873	1139	0	147
2406	871	1138	0	147
2409	873	1139	0	149
2412	869	1137	0	154
2415	868	1137	0	156
2418	868	1137	0	152
2421	867	1136	0	143
2424	865	1136	0	149
2427	866	1136	0	145
2430	866	1135	0	142
2433	865	1135	0	136
2436	865	1136	0	132
2439	865	1137	0	132
2442	866	1137	0	134
2445	866	1137	0	130
2448	865	1136	0	133
2451	865	1136	0	131
2454	866	1137	0	131
2457	867	1136	0	135
2460	870	1138	0	139
2463	872	1138	0	140
2466	870	1137	0	139
2469	871	1137	0	140
2472	871	1137	0	142
2475	873	1138	0	143
2502	873	1139	0	149
2505	872	1138	0	148
2508	870	1138	0	149
2511	869	1137	0	148
2514	868	1137	0	150
2517	868	1136	0	141
2520	866	1136	0	142
2523	866	1137	0	141
2526	865	1137	0	141
2529	865	1137	0	139
2532	866	1137	0	138
2535	866	1136	0	318
2538	866	1136	0	319
2541	866	1136	0	319
2544	867	1136	0	140
2547	867	1137	0	138
2550	868	1136	0	138
2553	868	1136	0	137
2556	867	1135	0	134
2559	866	1135	0	135
2562	865	1134	0	132
2565	864	1133	0	131
2568	863	1132	0	132
2571	866	1132	0	134
2574	867	1131	0	131
2577	869	1131	0	124
2580	868	1133	0	126
2583	868	1135	0	121
2586	869	1138	0	118
2589	868	1139	0	115
2592	868	1137	0	115
2595	868	1138	0	115
2598	867	1136	0	116
2601	867	1137	0	114
2604	868	1138	0	113
2607	868	1138	0	114
2610	869	1138	0	115
2613	869	1138	0	117
2616	869	1139	0	118
2619	869	1140	0	117
2622	868	1142	0	113
2625	868	1143	0	116
2628	869	1143	0	118
2631	868	1143	0	117
2634	871	1144	0	117
2637	873	1143	0	119
2640	873	1144	0	115
2643	874	1147	0	114
2646	873	1148	0	115
2649	873	1149	0	115
2652	874	1150	0	111
2655	874	1150	0	112
2658	874	1150	0	115
2661	875	1151	0	114
2664	875	1150	0	109
2667	875	1150	0	110
2670	875	1150	0	113
2673	875	1150	0	116
2676	875	1150	0	119
2679	875	1150	0	121
2682	874	1150	0	123
2697	874	1147	0	123
2700	873	1146	0	117
2703	873	1147	0	116
2706	872	1148	0	112
2709	870	1149	0	114
2712	869	1149	0	115
2715	868	1149	0	113
2718	868	1149	0	117
2721	867	1149	0	116
2724	866	1147	0	116
2727	866	1146	0	118
2730	867	1143	0	122
2733	867	1142	0	125
2736	868	1141	0	132
2739	867	1141	0	134
2742	866	1140	0	141
2745	864	1140	0	144
2748	864	1141	0	150
2751	862	1139	0	146
2754	864	1136	0	151
2757	863	1135	0	150
2760	861	1133	0	150
2763	860	1131	0	149
2766	860	1131	0	148
2769	859	1131	0	149
2772	859	1132	0	151
2775	859	1131	0	153
2778	859	1132	0	160
2781	858	1131	0	165
2784	857	1131	0	164
2787	858	1130	0	166
2790	858	1130	0	171
2793	859	1130	0	172
2796	859	1130	0	170
2799	861	1131	0	164
2802	864	1133	0	170
2805	866	1132	0	165
2808	869	1133	0	173
2811	873	1134	0	182
2814	877	1133	0	177
2817	881	1129	0	180
2820	881	1129	0	181
2823	882	1131	0	177
2826	883	1134	0	171
2829	884	1136	0	168
2832	884	1137	0	169
2835	884	1140	0	159
2838	886	1140	0	157
2841	887	1140	0	157
2844	889	1141	0	156
2847	890	1141	0	155
2850	889	1142	0	151
2853	889	1142	0	151
2856	889	1142	0	152
2859	888	1142	0	154
2862	888	1141	0	150
2865	882	1136	0	324
2868	888	1142	0	155
2871	889	1142	0	157
2874	889	1142	0	158
2877	890	1142	0	158
2880	890	1142	0	158
2883	891	1142	0	159
2886	890	1141	0	164
2889	891	1139	0	167
2892	892	1138	0	168
2895	891	1137	0	171
2898	890	1138	0	169
2901	890	1139	0	169
2904	890	1139	0	166
2907	890	1139	0	168
2910	890	1139	0	173
2913	890	1138	0	175
2916	890	1138	0	177
2919	891	1138	0	176
2922	891	1138	0	175
2925	892	1138	0	181
2928	892	1138	0	183
2931	893	1139	0	182
2934	893	1138	0	183
2937	893	1138	0	185
2940	893	1137	0	186
2943	893	1137	0	188
2946	893	1137	0	187
2949	893	1136	0	189
2952	893	1136	0	187
2955	893	1136	0	186
2958	893	1136	0	187
2961	892	1136	0	185
2964	892	1136	0	187
2967	892	1136	0	187
2970	891	1136	0	184
2973	892	1137	0	186
2976	892	1138	0	183
2979	893	1139	0	180
2982	895	1140	0	182
2985	894	1141	0	182
2988	895	1139	0	186
2991	894	1137	0	184
2994	895	1136	0	186
2997	895	1135	0	187
3000	894	1136	0	188
3003	893	1136	0	188
3006	893	1135	0	188
3009	892	1135	0	189
3012	892	1135	0	188
3015	893	1134	0	184
3018	893	1135	0	182
3021	893	1135	0	181
3024	893	1135	0	180
3027	892	1136	0	177
3030	891	1136	0	170
3033	891	1135	0	163
3036	890	1135	0	156
3039	889	1137	0	150
3042	890	1138	0	141
3045	891	1139	0	140
3048	891	1139	0	139
3051	891	1139	0	138
3054	893	1137	0	138
3057	894	1138	0	138
3060	896	1137	0	136
3063	896	1137	0	133
3066	895	1138	0	130
3069	894	1137	0	131
3072	893	1139	0	139
3075	893	1139	0	134
3078	893	1138	0	128
3081	894	1139	0	128
3084	893	1139	0	137
3087	891	1139	0	136
3090	891	1138	0	130
3093	893	1139	0	127
3096	895	1137	0	125
3099	896	1139	0	127
3102	897	1140	0	121
3105	896	1141	0	118
3108	897	1141	0	126
3111	899	1141	0	131
3114	900	1142	0	132
3117	901	1142	0	131
3120	900	1142	0	130
3123	900	1143	0	131
3126	901	1143	0	131
3129	900	1143	0	131
3132	900	1143	0	130
3135	900	1142	0	131
3138	899	1141	0	133
3141	899	1141	0	133
3144	899	1141	0	132
3147	899	1140	0	128
3150	898	1140	0	115
3153	897	1140	0	107
3156	895	1140	0	102
3159	894	1140	0	93
3162	892	1142	0	84
3165	892	1143	0	83
3168	892	1144	0	80
3171	894	1144	0	66
3174	895	1148	0	60
3177	896	1148	0	60
3180	896	1152	0	66
3183	896	1152	0	67
3186	895	1155	0	68
3189	892	1157	0	71
3192	891	1156	0	70
3195	891	1156	0	73
3198	891	1156	0	70
3201	891	1156	0	73
3204	895	1155	0	68
3207	894	1154	0	70
3210	894	1154	0	66
3213	894	1152	0	65
3216	894	1152	0	64
3219	892	1153	0	61
3222	892	1155	0	62
3225	892	1156	0	60
3228	893	1157	0	62
3231	892	1159	0	61
3234	891	1161	0	61
3237	889	1163	0	65
3240	886	1166	0	61
3243	886	1168	0	61
3246	886	1170	0	67
3249	886	1172	0	64
3252	886	1174	0	65
3255	886	1176	0	69
3258	886	1177	0	75
3261	886	1177	0	78
3264	886	1178	0	82
3267	885	1180	0	88
3270	885	1179	0	86
3273	883	1178	0	84
3276	882	1179	0	83
3279	881	1181	0	85
3282	882	1181	0	85
3285	882	1181	0	82
3288	882	1181	0	86
3291	881	1181	0	88
3294	881	1181	0	84
3297	881	1182	0	82
3300	881	1183	0	78
3303	881	1186	0	81
3306	881	1188	0	83
3309	880	1188	0	82
3312	880	1190	0	79
3315	879	1191	0	82
3318	879	1190	0	80
3321	878	1191	0	78
3324	877	1191	0	76
3327	878	1192	0	74
3330	879	1194	0	66
3333	880	1195	0	63
3336	880	1196	0	62
3339	879	1196	0	63
3342	878	1196	0	65
3345	877	1197	0	65
3348	877	1196	0	63
3351	877	1196	0	66
3354	877	1197	0	64
3357	875	1198	0	63
3360	876	1199	0	62
3363	877	1199	0	64
3366	877	1199	0	64
3369	876	1200	0	61
3372	876	1198	0	59
3375	875	1199	0	58
3378	875	1199	0	56
3381	875	1199	0	55
3384	874	1200	0	54
3387	873	1201	0	49
3390	872	1202	0	49
3393	873	1201	0	39
3396	873	1202	0	41
3402	873	1200	0	49
3405	873	1199	0	57
3408	873	1197	0	59
3411	871	1199	0	59
3414	870	1199	0	59
3417	869	1199	0	58
3420	871	1199	0	62
3423	871	1199	0	62
3426	871	1199	0	60
3429	871	1199	0	60
3432	870	1199	0	61
3435	871	1198	0	61
3438	870	1199	0	60
3441	871	1198	0	58
3444	871	1198	0	58
3447	870	1199	0	57
3450	870	1200	0	58
3453	870	1199	0	61
3456	870	1200	0	62
3459	869	1200	0	63
3462	870	1199	0	71
3465	873	1200	0	74
3468	875	1202	0	79
3471	875	1202	0	82
3474	874	1201	0	84
3477	874	1203	0	88
3480	874	1203	0	88
3483	874	1207	0	93
3486	873	1208	0	96
3489	873	1209	0	98
3492	874	1209	0	102
3495	875	1209	0	91
3498	875	1210	0	77
3501	875	1211	0	91
3504	874	1211	0	98
3507	874	1211	0	93
3510	874	1211	0	95
3513	873	1212	0	97
3516	873	1214	0	97
3519	875	1214	0	96
3522	875	1215	0	97
3525	875	1216	0	93
3531	872	1218	0	97
3534	872	1216	0	93
3537	872	1217	0	95
3540	871	1215	0	92
3543	871	1217	0	91
3546	871	1217	0	89
3549	869	1216	0	95
3552	867	1215	0	93
3555	867	1215	0	91
3558	866	1215	0	86
3561	865	1214	0	81
3564	865	1213	0	77
3567	865	1213	0	77
3570	865	1214	0	77
3573	864	1214	0	81
3576	862	1215	0	86
3579	862	1216	0	90
3582	863	1216	0	91
3585	863	1216	0	91
3588	863	1215	0	85
3591	863	1215	0	81
3594	864	1213	0	77
3597	864	1214	0	76
3600	864	1214	0	81
3603	863	1216	0	82
3606	864	1215	0	79
3609	864	1215	0	73
3612	865	1216	0	75
3615	866	1217	0	73
3618	866	1217	0	70
3621	867	1218	0	65
3624	867	1217	0	62
3627	867	1216	0	61
3630	867	1216	0	61
3633	867	1216	0	60
3636	867	1217	0	61
3639	867	1218	0	63
3642	869	1218	0	65
3645	870	1217	0	67
3648	871	1216	0	61
3651	873	1215	0	59
3654	873	1214	0	57
3657	871	1214	0	61
3660	869	1216	0	60
3663	867	1216	0	62
3666	867	1217	0	59
3669	868	1218	0	65
3672	868	1221	0	62
3675	866	1221	0	65
3678	867	1222	0	67
3681	867	1221	0	62
3684	867	1222	0	65
3687	866	1222	0	69
3690	865	1221	0	66
3693	864	1222	0	68
3696	863	1224	0	69
3699	862	1226	0	70
3702	862	1225	0	68
3705	860	1226	0	65
3708	860	1229	0	67
3711	860	1228	0	63
3714	860	1226	0	58
3717	859	1227	0	59
3720	860	1228	0	60
3723	859	1231	0	62
3726	858	1232	0	63
3729	859	1231	0	63
3732	859	1231	0	63
3735	859	1234	0	70
3738	859	1233	0	70
3741	858	1232	0	65
3744	857	1234	0	64
3747	857	1234	0	60
3750	856	1233	0	58
3753	858	1232	0	58
3756	859	1233	0	61
3759	860	1230	0	61
3762	858	1233	0	69
3765	859	1232	0	70
3768	860	1233	0	73
3771	865	1233	0	89
3774	867	1237	0	94
3777	869	1236	0	90
3780	868	1239	0	94
3783	868	1240	0	96
3786	871	1242	0	101
3789	872	1244	0	111
3792	872	1244	0	117
3795	873	1244	0	115
3798	872	1243	0	114
3801	870	1240	0	111
3804	870	1240	0	114
3807	872	1240	0	117
3810	876	1243	0	122
3813	878	1243	0	124
3816	879	1243	0	130
3819	879	1242	0	131
3822	878	1244	0	131
3825	879	1243	0	132
3828	879	1243	0	132
3831	880	1243	0	131
3834	880	1243	0	131
3837	881	1245	0	126
3840	881	1246	0	122
3843	882	1247	0	124
3846	884	1248	0	121
3849	885	1250	0	121
3852	886	1250	0	123
3855	887	1251	0	127
3858	886	1251	0	125
3861	887	1253	0	120
3864	886	1252	0	117
3867	892	1255	0	133
3870	894	1259	0	132
3873	893	1263	0	123
3876	894	1264	0	120
3879	894	1264	0	123
3882	894	1263	0	123
3885	894	1262	0	124
3888	894	1262	0	122
3891	894	1262	0	119
3894	894	1261	0	120
3897	894	1261	0	120
3900	894	1261	0	120
3903	894	1261	0	122
3906	894	1262	0	120
3909	893	1261	0	121
3912	893	1261	0	119
3915	893	1262	0	121
3918	893	1261	0	122
3921	893	1261	0	120
3924	894	1261	0	114
3927	894	1261	0	119
3930	894	1261	0	120
3933	894	1261	0	123
3936	895	1262	0	123
3939	895	1262	0	124
3942	895	1262	0	127
3945	895	1262	0	127
3948	896	1262	0	130
3951	896	1261	0	134
3954	896	1261	0	129
3957	896	1262	0	130
3960	897	1264	0	128
3963	896	1265	0	117
3966	896	1268	0	113
3969	896	1269	0	113
3972	898	1271	0	116
3975	901	1271	0	117
3978	901	1271	0	117
3981	900	1271	0	120
3984	901	1271	0	121
3987	900	1271	0	118
3990	900	1272	0	119
3993	901	1273	0	120
3996	900	1272	0	123
3999	900	1273	0	125
4002	901	1274	0	127
4005	903	1276	0	126
4008	905	1277	0	125
4011	906	1279	0	125
4014	907	1279	0	129
4017	910	1281	0	126
4020	914	1283	0	119
4023	914	1283	0	120
4026	914	1283	0	122
4029	914	1284	0	130
4032	914	1284	0	131
4035	915	1283	0	136
4038	916	1284	0	141
4041	917	1283	0	143
4044	919	1284	0	148
4047	918	1285	0	154
4050	918	1285	0	155
4053	918	1285	0	156
4056	917	1285	0	154
4059	918	1285	0	152
4062	918	1285	0	150
4065	919	1284	0	143
4068	918	1284	0	146
4071	918	1284	0	147
4074	919	1283	0	143
4077	921	1284	0	138
4083	923	1288	0	133
4086	925	1291	0	133
4089	926	1292	0	129
4092	927	1294	0	128
4095	929	1297	0	119
4098	926	1300	0	112
4101	925	1298	0	106
4104	926	1298	0	113
4107	927	1300	0	109
4110	927	1301	0	110
4113	927	1300	0	110
4116	927	1300	0	110
4119	927	1300	0	109
4122	927	1301	0	108
4125	927	1302	0	106
4128	928	1303	0	107
4131	931	1305	0	108
4134	931	1306	0	107
4137	932	1305	0	105
4140	933	1305	0	104
4143	933	1304	0	102
4146	934	1308	0	100
4149	935	1309	0	97
4152	936	1310	0	92
4155	934	1310	0	86
4158	934	1309	0	85
4161	936	1311	0	86
4164	937	1314	0	90
4167	938	1313	0	92
4170	938	1316	0	91
4173	937	1317	0	93
4176	936	1316	0	93
4179	935	1315	0	91
4182	936	1314	0	84
4185	935	1315	0	81
4188	935	1315	0	76
4191	936	1317	0	72
4194	936	1316	0	71
4197	936	1316	0	71
4200	937	1316	0	71
4203	937	1316	0	72
4206	938	1316	0	73
4209	938	1316	0	70
4212	938	1316	0	74
4215	939	1318	0	79
4218	939	1320	0	83
4221	939	1320	0	85
4224	940	1319	0	85
4227	941	1318	0	79
4230	941	1320	0	84
4233	941	1321	0	85
4236	940	1321	0	81
4239	940	1321	0	81
4242	940	1321	0	83
4245	939	1321	0	86
4248	940	1321	0	81
4251	941	1322	0	85
4254	942	1325	0	84
4257	941	1326	0	87
4260	940	1325	0	89
4263	940	1327	0	85
4266	940	1329	0	80
4269	937	1330	0	74
4272	935	1331	0	73
4275	935	1332	0	76
4278	935	1334	0	77
4281	936	1334	0	76
4284	938	1337	0	76
4287	937	1338	0	78
4290	936	1338	0	79
4293	936	1337	0	77
4296	935	1337	0	75
4299	934	1338	0	71
4302	932	1340	0	67
4305	931	1341	0	65
4308	928	1341	0	67
4311	927	1343	0	60
4314	925	1345	0	59
4317	924	1345	0	61
4320	924	1347	0	65
4323	922	1346	0	63
4326	922	1346	0	65
4329	921	1346	0	65
4332	919	1347	0	64
4335	918	1350	0	67
4338	917	1349	0	75
4341	918	1348	0	73
4344	918	1348	0	75
4347	918	1347	0	75
4350	917	1347	0	79
4353	917	1348	0	80
4356	916	1347	0	79
4359	915	1346	0	81
4362	914	1345	0	83
4365	913	1345	0	77
4368	912	1344	0	75
4371	910	1345	0	79
4374	910	1344	0	77
4377	909	1345	0	81
4380	909	1345	0	79
4383	909	1345	0	81
4386	908	1345	0	85
4389	908	1345	0	95
4392	907	1346	0	91
4395	906	1346	0	94
4398	905	1347	0	100
4401	904	1347	0	104
4404	903	1348	0	105
4407	902	1348	0	107
4410	901	1347	0	108
4413	901	1348	0	110
4416	902	1349	0	111
4419	902	1348	0	114
4422	901	1347	0	109
4425	901	1347	0	98
4428	903	1347	0	99
4431	904	1347	0	98
4434	904	1347	0	99
4437	905	1347	0	96
4440	905	1346	0	98
4443	905	1346	0	98
4446	905	1346	0	95
4449	903	1346	0	92
4452	902	1345	0	105
4455	902	1346	0	104
4458	902	1346	0	102
4461	901	1347	0	106
4464	900	1348	0	110
4467	899	1349	0	117
4470	899	1350	0	117
4473	900	1350	0	118
4476	898	1350	0	122
4479	897	1348	0	120
4482	897	1348	0	124
4485	896	1349	0	125
4488	894	1347	0	119
4491	895	1347	0	122
4494	894	1348	0	115
4497	893	1351	0	111
4500	893	1352	0	99
4503	892	1353	0	98
4506	892	1353	0	95
4509	891	1354	0	92
4512	891	1353	0	90
4515	890	1352	0	87
4518	889	1353	0	86
4521	889	1353	0	85
4524	888	1354	0	81
4527	889	1354	0	80
4530	888	1355	0	79
4533	888	1355	0	81
4536	887	1354	0	81
4539	886	1357	0	84
4542	886	1358	0	83
4545	886	1359	0	83
4548	887	1359	0	87
4551	887	1361	0	81
4554	887	1361	0	82
4557	887	1360	0	79
4560	886	1360	0	79
4563	888	1360	0	77
4566	888	1361	0	78
4569	887	1360	0	73
4572	887	1360	0	73
4575	887	1360	0	75
4578	887	1360	0	73
4581	886	1361	0	73
4584	887	1360	0	68
4587	887	1360	0	66
4590	887	1360	0	66
4593	887	1360	0	70
4596	886	1360	0	71
4599	886	1360	0	71
4602	886	1359	0	69
4605	886	1359	0	69
4608	884	1358	0	76
4611	885	1358	0	77
4614	883	1361	0	77
4617	882	1363	0	74
4620	882	1363	0	74
4623	882	1365	0	78
4626	882	1366	0	78
4629	882	1366	0	79
4632	883	1364	0	77
4635	884	1360	0	72
4638	884	1358	0	68
4641	885	1357	0	68
4644	887	1356	0	70
4647	886	1360	0	74
4650	884	1363	0	75
4653	883	1366	0	78
4656	881	1368	0	81
4659	879	1368	0	83
4662	877	1370	0	79
4665	878	1373	0	76
4668	878	1377	0	76
4671	881	1379	0	78
4674	883	1379	0	83
4677	882	1379	0	82
4680	883	1382	0	84
4683	882	1382	0	78
4686	882	1384	0	86
4689	882	1387	0	86
4692	881	1388	0	89
4695	880	1391	0	90
4698	881	1390	0	90
4701	881	1389	0	88
4704	881	1389	0	87
4707	881	1389	0	87
4710	880	1386	0	89
4713	880	1388	0	91
4716	881	1387	0	92
4719	882	1387	0	96
4722	884	1386	0	101
4725	885	1387	0	102
4728	886	1388	0	105
4731	887	1388	0	107
4734	887	1388	0	108
4737	887	1386	0	109
4740	887	1385	0	112
4743	888	1384	0	122
4746	889	1384	0	135
4749	889	1384	0	141
4752	888	1385	0	139
4755	886	1385	0	137
4758	885	1386	0	132
4761	886	1386	0	134
4764	887	1387	0	137
4767	890	1389	0	135
4770	890	1389	0	140
4773	889	1388	0	138
4776	887	1387	0	138
4779	887	1387	0	133
4782	886	1387	0	128
4785	887	1387	0	130
4788	888	1387	0	130
4791	887	1387	0	129
4794	888	1388	0	126
4797	889	1390	0	124
4800	889	1391	0	119
4803	888	1392	0	117
4806	887	1393	0	110
4809	886	1394	0	104
4812	884	1395	0	94
4815	882	1396	0	91
4818	882	1397	0	90
4821	883	1397	0	89
4824	881	1398	0	87
4827	880	1399	0	87
4830	881	1400	0	86
4833	880	1400	0	84
4836	879	1399	0	81
4839	877	1399	0	76
4842	876	1400	0	69
4845	875	1402	0	65
4848	873	1402	0	65
4851	871	1402	0	66
4854	870	1404	0	64
4857	870	1403	0	63
4860	869	1406	0	68
4863	868	1408	0	69
4866	868	1409	0	67
4869	867	1408	0	67
4872	867	1409	0	67
4875	867	1407	0	70
4878	867	1405	0	71
4881	868	1405	0	73
4884	868	1405	0	75
4887	867	1405	0	72
4890	867	1404	0	74
4893	867	1404	0	74
4896	869	1404	0	72
4899	868	1406	0	74
4902	867	1406	0	76
4905	867	1407	0	77
4908	866	1406	0	82
4911	866	1406	0	74
4914	864	1410	0	75
4917	864	1410	0	75
4920	864	1411	0	76
4923	863	1410	0	77
4926	863	1410	0	78
4929	863	1410	0	76
4932	861	1411	0	76
4935	861	1410	0	83
4938	860	1414	0	85
4941	859	1414	0	83
4944	859	1413	0	85
4947	860	1412	0	86
4950	860	1411	0	85
4953	859	1411	0	85
4956	859	1410	0	87
4959	859	1409	0	91
4962	859	1410	0	90
4965	860	1410	0	91
4968	860	1410	0	90
4971	860	1410	0	89
4974	860	1409	0	88
4977	860	1407	0	86
4980	860	1407	0	88
4983	860	1407	0	89
4986	860	1407	0	89
4989	860	1408	0	89
4992	860	1409	0	88
4995	860	1409	0	91
4998	860	1408	0	92
5001	861	1409	0	87
5004	862	1408	0	87
5007	862	1407	0	82
5010	865	1405	0	68
5013	866	1404	0	71
5016	869	1404	0	77
5019	870	1405	0	67
5022	868	1404	0	78
5025	870	1404	0	74
5028	868	1403	0	77
5031	870	1403	0	83
5034	872	1404	0	91
5037	871	1404	0	93
5040	872	1405	0	93
5043	872	1406	0	99
5046	871	1407	0	102
5049	871	1408	0	104
5052	873	1409	0	103
5055	874	1409	0	102
5058	876	1406	0	99
5061	876	1404	0	97
5064	876	1403	0	90
5067	878	1403	0	78
5070	878	1402	0	78
5073	878	1403	0	79
5076	877	1404	0	81
5079	877	1404	0	83
5082	876	1404	0	85
5085	876	1403	0	85
5088	876	1403	0	84
5091	876	1403	0	84
5094	876	1403	0	82
5097	876	1404	0	77
5100	876	1403	0	78
5103	875	1403	0	81
5106	875	1403	0	82
5109	875	1402	0	79
5112	876	1401	0	77
5115	876	1400	0	76
5118	875	1400	0	79
5121	875	1400	0	84
5124	875	1399	0	84
5127	874	1399	0	85
5130	874	1400	0	88
5133	874	1400	0	88
5136	875	1400	0	86
5139	874	1400	0	87
5142	874	1401	0	89
5145	875	1402	0	90
5148	875	1402	0	92
5151	876	1401	0	94
5154	877	1401	0	94
5157	877	1401	0	96
5160	877	1401	0	99
5163	878	1401	0	98
5166	878	1401	0	97
5169	879	1402	0	96
5172	879	1402	0	98
5175	879	1401	0	98
5178	878	1401	0	95
5181	878	1401	0	88
5184	877	1401	0	87
5187	876	1402	0	87
5190	875	1402	0	89
5193	875	1403	0	87
5196	875	1405	0	86
5199	876	1408	0	85
5202	875	1409	0	90
5205	875	1413	0	96
5208	874	1414	0	98
5211	874	1416	0	106
5214	875	1418	0	100
5217	874	1420	0	101
5220	874	1422	0	99
5223	875	1422	0	100
5226	876	1423	0	104
5229	875	1422	0	104
5232	876	1421	0	106
5235	876	1422	0	107
5238	876	1422	0	104
5241	875	1422	0	103
5244	875	1423	0	103
5247	874	1425	0	109
5250	873	1423	0	119
5253	874	1419	0	119
5256	873	1421	0	112
5259	873	1425	0	109
5262	874	1429	0	111
5265	875	1431	0	108
5268	875	1432	0	109
5271	877	1434	0	108
5274	878	1437	0	106
5277	878	1439	0	103
5280	878	1439	0	103
5283	879	1440	0	107
5286	879	1439	0	107
5289	880	1441	0	105
5292	879	1441	0	109
5295	879	1440	0	107
5298	880	1440	0	107
5301	880	1439	0	96
5304	881	1439	0	96
5307	881	1441	0	98
5310	881	1443	0	92
5313	882	1443	0	93
5316	883	1444	0	92
5319	883	1447	0	92
5322	883	1448	0	88
5325	883	1449	0	89
5328	884	1448	0	91
5331	884	1449	0	93
5334	883	1449	0	92
5337	883	1451	0	92
5340	884	1452	0	93
5343	884	1453	0	93
5346	884	1454	0	94
5349	884	1454	0	97
5352	884	1456	0	96
5355	884	1457	0	94
5358	884	1457	0	92
5361	885	1456	0	93
5364	885	1456	0	93
5367	885	1456	0	90
5370	885	1457	0	90
5373	885	1457	0	91
5376	884	1455	0	91
5379	885	1455	0	91
5382	885	1453	0	93
5385	885	1451	0	91
5388	885	1449	0	91
5391	885	1449	0	89
5394	885	1449	0	92
5397	885	1450	0	89
5400	885	1449	0	88
5403	887	1447	0	92
5406	887	1444	0	91
5409	886	1443	0	96
5412	886	1443	0	96
5415	886	1443	0	96
5418	886	1443	0	95
5421	885	1443	0	97
5424	886	1443	0	105
5427	886	1443	0	113
5430	887	1443	0	121
5433	887	1442	0	126
5436	888	1442	0	125
5439	889	1443	0	131
5442	889	1444	0	132
5445	891	1446	0	136
5448	893	1447	0	135
5451	892	1445	0	134
5454	891	1445	0	135
5457	891	1444	0	134
5460	891	1444	0	135
5463	891	1444	0	128
5466	890	1444	0	123
5469	889	1443	0	113
5472	890	1445	0	106
5475	889	1447	0	102
5478	888	1447	0	100
5481	887	1446	0	91
5484	887	1446	0	89
5487	888	1446	0	88
5490	887	1444	0	87
5493	887	1446	0	87
5496	887	1446	0	82
5499	886	1446	0	79
5502	884	1447	0	85
5505	884	1447	0	89
5508	884	1449	0	91
5511	884	1450	0	90
5514	883	1451	0	89
5517	882	1451	0	88
5520	877	1455	0	233
5523	879	1455	0	238
5526	883	1450	0	88
5529	883	1450	0	89
5532	883	1450	0	89
5535	884	1449	0	90
5538	885	1447	0	87
5541	885	1447	0	85
5544	885	1446	0	83
5547	885	1444	0	77
5550	884	1444	0	75
5553	884	1446	0	73
5556	884	1446	0	73
5559	886	1445	0	75
5562	888	1447	0	76
5565	887	1448	0	75
5568	886	1447	0	74
5571	886	1445	0	75
5574	887	1446	0	79
5577	886	1446	0	79
5580	885	1445	0	79
5583	885	1445	0	82
5586	886	1447	0	85
5589	887	1448	0	88
5592	887	1447	0	95
5595	886	1447	0	102
5598	887	1448	0	102
5601	888	1448	0	109
5604	891	1447	0	122
5607	894	1448	0	126
5610	897	1449	0	129
5613	898	1447	0	133
5616	898	1446	0	135
5619	898	1444	0	132
5622	898	1444	0	134
5625	897	1445	0	131
5628	897	1445	0	132
5631	899	1444	0	129
5634	900	1446	0	132
5637	899	1446	0	130
5640	899	1447	0	129
5643	899	1447	0	130
5646	900	1447	0	131
5649	900	1447	0	131
5652	901	1446	0	129
5655	902	1446	0	129
5658	903	1446	0	127
5661	904	1446	0	129
5664	905	1447	0	133
5667	907	1449	0	125
5670	908	1454	0	113
5673	909	1458	0	99
5676	909	1457	0	117
5679	910	1457	0	128
5682	911	1458	0	133
5685	911	1458	0	138
5688	914	1459	0	134
5691	917	1460	0	143
5694	917	1459	0	145
5697	917	1459	0	140
5700	917	1458	0	140
5703	917	1457	0	143
5706	917	1457	0	143
5709	919	1455	0	145
5712	922	1453	0	137
5715	927	1450	0	148
5718	928	1449	0	150
5721	928	1447	0	152
5724	929	1445	0	152
5727	929	1445	0	150
5730	928	1446	0	148
5733	928	1446	0	140
5736	927	1447	0	141
5739	926	1448	0	140
5742	926	1448	0	137
5745	925	1450	0	141
5748	925	1451	0	139
5751	924	1451	0	140
5754	923	1452	0	137
5757	923	1452	0	137
5760	923	1454	0	133
5763	922	1455	0	129
5766	922	1454	0	127
5769	922	1454	0	123
5772	923	1454	0	122
5775	922	1455	0	119
5778	922	1455	0	120
5781	923	1455	0	121
5784	923	1455	0	121
5787	923	1455	0	123
5790	923	1455	0	122
5793	922	1455	0	121
5796	923	1456	0	120
5799	924	1455	0	111
5802	925	1454	0	107
5805	927	1455	0	111
5808	929	1455	0	119
5811	931	1456	0	121
5814	932	1458	0	121
5817	932	1461	0	123
5820	933	1462	0	118
5823	935	1462	0	113
5826	937	1464	0	113
5829	939	1466	0	116
5832	946	1468	0	116
5835	946	1469	0	127
5838	946	1471	0	129
5841	946	1470	0	129
5844	947	1469	0	128
5847	947	1469	0	132
5850	949	1470	0	133
5853	948	1469	0	134
5856	947	1469	0	128
5859	947	1469	0	126
5862	947	1469	0	127
5865	948	1472	0	123
5868	949	1477	0	118
5871	950	1478	0	113
5874	952	1480	0	113
5877	953	1479	0	112
5880	954	1481	0	109
5883	955	1482	0	109
5886	956	1483	0	107
5889	956	1483	0	104
5892	956	1484	0	102
5895	958	1484	0	103
5898	958	1485	0	104
5901	958	1485	0	103
5904	959	1486	0	103
5907	959	1489	0	101
5910	960	1491	0	100
5913	959	1494	0	94
5916	959	1496	0	93
5919	960	1497	0	90
5922	960	1498	0	90
5925	962	1500	0	86
5928	964	1496	0	262
5931	964	1499	0	82
5934	964	1499	0	83
5937	964	1500	0	84
5940	964	1502	0	85
5943	965	1502	0	82
5946	965	1502	0	83
5949	965	1503	0	87
5952	964	1503	0	88
5955	964	1504	0	91
5958	964	1505	0	91
5961	964	1504	0	92
5964	964	1504	0	91
5967	964	1506	0	92
5970	965	1506	0	93
5973	965	1506	0	92
5976	965	1506	0	91
5979	966	1506	0	91
5982	965	1506	0	91
5985	965	1506	0	92
5988	965	1506	0	91
5991	966	1506	0	91
5994	966	1508	0	93
5997	967	1508	0	97
6000	967	1509	0	99
6003	967	1508	0	97
6006	966	1506	0	85
6009	966	1504	0	82
6012	968	1502	0	71
6015	967	1502	0	72
6018	966	1502	0	68
6021	965	1503	0	66
6024	965	1503	0	63
6027	965	1503	0	63
6030	964	1501	0	61
6033	964	1501	0	60
6036	964	1502	0	62
6039	964	1502	0	63
6042	963	1502	0	61
6045	963	1502	0	60
6048	963	1502	0	61
6051	963	1504	0	60
[truncated: 563 more rows]
