# Supplementary material for: Markerless tracking of an entire honey bee colony
Source: Nat Commun. 2021 Mar 19;12:1733. doi: 10.1038/s41467-021-21769-1 (PMC7979864; doi:10.1038/s41467-021-21769-1)
Supplement: Supplementary file 4 — Description of Additional Supplementary Files [file 41467_2021_21769_MOESM4_ESM.zip › raw_source/fig_5_sup_fig_21_22/S1_trajectories/000318.txt]

0	2330	359	0	180
3	2331	359	0	180
6	2331	359	0	180
9	2331	359	0	180
12	2330	359	0	180
15	2331	360	0	180
18	2331	359	0	180
21	2331	359	0	180
24	2331	359	0	181
27	2331	359	0	180
30	2331	360	0	180
33	2331	359	0	181
36	2331	360	0	180
39	2331	360	0	180
42	2331	359	0	181
45	2331	359	0	181
48	2331	359	0	180
51	2331	359	0	181
54	2331	359	0	180
57	2331	360	0	181
60	2331	359	0	181
63	2331	359	0	181
66	2331	360	0	180
69	2331	359	0	180
72	2331	360	0	180
75	2331	360	0	181
78	2331	359	0	180
81	2331	359	0	181
84	2331	359	0	180
87	2331	359	0	180
90	2331	359	0	180
93	2331	360	0	180
96	2331	360	0	181
99	2331	360	0	181
102	2331	359	0	180
105	2331	360	0	180
108	2331	360	0	180
111	2331	359	0	180
114	2331	359	0	180
117	2331	360	0	180
120	2331	360	0	181
123	2331	360	0	180
126	2331	359	0	181
129	2331	360	0	180
132	2331	359	0	181
135	2331	359	0	180
138	2331	359	0	180
141	2331	359	0	180
144	2331	359	0	180
147	2331	359	0	180
150	2331	359	0	180
153	2331	359	0	180
156	2331	360	0	180
159	2331	360	0	180
162	2331	360	0	180
165	2331	359	0	179
168	2331	359	0	179
171	2331	359	0	179
174	2331	359	0	180
177	2331	360	0	180
180	2331	360	0	180
183	2331	360	0	180
186	2331	360	0	180
189	2331	360	0	180
192	2331	359	0	180
195	2331	360	0	180
198	2331	360	0	180
201	2331	359	0	179
204	2331	360	0	180
207	2331	359	0	180
210	2331	359	0	180
213	2331	360	0	180
216	2331	359	0	180
219	2331	359	0	179
222	2331	360	0	180
225	2331	360	0	180
228	2331	359	0	179
231	2331	360	0	180
234	2331	360	0	180
237	2331	360	0	180
240	2331	359	0	179
243	2331	360	0	180
246	2331	359	0	180
249	2331	359	0	180
252	2331	359	0	180
255	2331	359	0	180
258	2331	359	0	180
261	2331	359	0	180
264	2331	359	0	179
267	2331	359	0	180
270	2331	359	0	180
273	2331	359	0	180
276	2331	359	0	180
279	2331	359	0	179
282	2331	359	0	180
285	2331	359	0	180
288	2331	359	0	181
291	2331	359	0	181
294	2331	359	0	180
297	2331	359	0	179
300	2331	359	0	180
303	2331	359	0	181
306	2331	359	0	180
309	2331	359	0	180
312	2331	359	0	180
315	2331	359	0	180
318	2331	359	0	180
321	2331	359	0	180
324	2331	359	0	179
327	2331	359	0	180
330	2331	359	0	181
333	2331	359	0	180
336	2331	359	0	180
339	2331	359	0	180
342	2331	360	0	180
345	2331	359	0	180
348	2331	359	0	179
351	2331	359	0	179
354	2331	359	0	179
357	2331	359	0	179
360	2331	359	0	180
363	2331	359	0	179
366	2331	359	0	179
369	2331	359	0	179
372	2331	359	0	180
375	2331	359	0	181
378	2331	359	0	181
381	2330	359	0	181
384	2331	359	0	180
387	2330	359	0	181
390	2331	359	0	179
393	2331	359	0	176
396	2331	359	0	175
399	2331	359	0	175
402	2332	359	0	176
405	2332	359	0	175
408	2332	359	0	175
411	2332	359	0	174
414	2332	359	0	174
417	2332	359	0	176
420	2332	359	0	175
423	2332	359	0	175
426	2332	359	0	175
429	2332	359	0	176
432	2332	359	0	177
435	2332	359	0	178
438	2332	359	0	178
441	2332	359	0	177
444	2332	359	0	178
447	2332	359	0	178
450	2332	359	0	178
453	2332	359	0	177
456	2332	359	0	178
459	2332	359	0	177
462	2332	359	0	179
465	2332	359	0	178
468	2331	359	0	179
471	2331	359	0	178
474	2332	359	0	358
477	2332	360	0	356
480	2332	359	0	357
483	2332	360	0	357
486	2332	359	0	358
489	2332	359	0	179
492	2332	359	0	178
495	2332	359	0	177
498	2332	359	0	178
501	2332	359	0	177
504	2332	359	0	177
507	2332	359	0	178
510	2332	359	0	178
513	2332	359	0	179
516	2332	359	0	179
519	2332	360	0	178
522	2332	360	0	178
525	2332	360	0	178
528	2332	359	0	180
531	2332	359	0	180
534	2332	359	0	179
537	2332	359	0	179
540	2332	359	0	178
543	2332	359	0	179
546	2332	359	0	180
549	2332	359	0	179
552	2332	359	0	178
555	2332	359	0	178
558	2332	360	0	178
561	2332	360	0	177
564	2332	360	0	178
567	2332	359	0	178
570	2332	359	0	178
573	2332	359	0	177
576	2332	359	0	178
579	2332	359	0	179
582	2332	359	0	178
585	2332	359	0	179
588	2332	360	0	178
591	2332	359	0	179
594	2332	359	0	179
597	2332	359	0	179
600	2332	359	0	178
603	2332	359	0	178
606	2332	360	0	178
609	2332	359	0	178
612	2332	359	0	178
615	2332	360	0	177
618	2332	360	0	177
621	2332	360	0	177
624	2332	360	0	178
627	2333	360	0	178
630	2332	360	0	178
633	2332	360	0	179
636	2332	360	0	179
639	2332	360	0	179
642	2332	360	0	178
645	2332	360	0	179
648	2332	360	0	178
651	2332	360	0	178
654	2332	360	0	178
657	2332	360	0	359
660	2332	360	0	179
663	2332	360	0	179
666	2332	360	0	180
669	2332	360	0	178
672	2332	360	0	179
675	2332	359	0	179
678	2332	360	0	179
681	2332	360	0	180
684	2332	360	0	179
687	2332	360	0	179
690	2332	360	0	179
693	2332	360	0	179
696	2332	360	0	180
699	2332	360	0	180
702	2332	360	0	180
705	2332	360	0	179
708	2332	360	0	179
711	2332	360	0	180
714	2332	360	0	179
717	2332	360	0	179
720	2332	360	0	179
723	2332	360	0	180
726	2332	360	0	179
729	2332	360	0	178
732	2332	360	0	358
735	2332	360	0	177
738	2332	360	0	178
741	2332	360	0	178
744	2332	360	0	179
747	2332	360	0	179
750	2332	360	0	179
753	2332	360	0	178
756	2332	360	0	178
759	2332	360	0	357
762	2332	360	0	358
765	2332	360	0	178
768	2332	360	0	177
771	2332	360	0	178
774	2332	360	0	178
777	2332	360	0	178
780	2332	360	0	179
783	2332	360	0	178
786	2332	360	0	178
789	2332	360	0	178
792	2332	360	0	178
795	2332	360	0	179
798	2332	360	0	179
801	2332	360	0	179
804	2332	360	0	179
807	2332	360	0	178
810	2332	360	0	179
813	2332	360	0	179
816	2332	360	0	179
819	2332	360	0	180
822	2332	360	0	179
825	2332	360	0	179
828	2332	360	0	179
831	2332	360	0	179
834	2332	360	0	179
837	2332	360	0	178
840	2332	360	0	178
843	2332	360	0	178
846	2332	360	0	178
849	2332	360	0	178
852	2332	360	0	178
855	2333	360	0	177
858	2333	360	0	177
861	2333	360	0	177
864	2333	360	0	178
867	2333	360	0	178
870	2333	360	0	177
873	2333	360	0	177
876	2333	360	0	178
879	2332	360	0	178
882	2333	360	0	179
885	2333	360	0	178
888	2332	360	0	177
891	2333	360	0	179
894	2333	360	0	178
897	2333	360	0	179
900	2333	360	0	178
903	2333	360	0	179
906	2333	360	0	178
909	2333	360	0	178
912	2333	360	0	178
915	2333	360	0	178
918	2333	360	0	178
921	2333	360	0	178
924	2333	360	0	178
927	2333	360	0	178
930	2333	360	0	178
933	2333	360	0	178
936	2333	360	0	178
939	2333	360	0	178
942	2333	360	0	179
945	2333	360	0	178
948	2333	360	0	178
951	2333	360	0	179
954	2333	360	0	179
957	2333	360	0	179
960	2333	360	0	178
963	2333	360	0	178
966	2333	360	0	178
969	2333	360	0	178
972	2333	360	0	179
975	2333	360	0	178
978	2333	360	0	178
981	2333	360	0	178
984	2333	360	0	178
987	2333	360	0	178
990	2333	360	0	178
993	2333	360	0	178
996	2333	360	0	178
999	2333	360	0	179
1002	2333	360	0	178
1005	2333	360	0	178
1008	2333	360	0	179
1011	2333	360	0	178
1014	2333	360	0	178
1017	2333	360	0	178
1020	2333	360	0	179
1023	2333	360	0	179
1026	2333	360	0	178
1029	2333	360	0	179
1032	2333	360	0	179
1035	2333	360	0	179
1038	2333	360	0	179
1041	2333	360	0	178
1044	2333	360	0	178
1047	2333	360	0	178
1050	2333	360	0	178
1053	2333	360	0	178
1056	2333	360	0	178
1059	2333	360	0	177
1062	2333	360	0	178
1065	2333	360	0	178
1068	2333	360	0	178
1071	2333	360	0	177
1074	2333	360	0	178
1077	2333	360	0	178
1080	2333	360	0	178
1083	2333	360	0	179
1086	2333	360	0	177
1089	2333	360	0	177
1092	2333	360	0	177
1095	2333	360	0	178
1098	2333	360	0	177
1101	2333	360	0	178
1104	2333	360	0	178
1107	2333	360	0	178
1110	2333	360	0	178
1113	2333	360	0	178
1116	2333	360	0	177
1119	2333	360	0	178
1122	2333	360	0	178
1125	2333	360	0	177
1128	2333	360	0	178
1131	2333	360	0	178
1134	2333	360	0	179
1137	2333	360	0	178
1140	2333	360	0	177
1143	2333	360	0	178
1146	2333	360	0	178
1149	2333	360	0	178
1152	2333	360	0	178
1155	2333	360	0	178
1158	2333	360	0	178
1161	2333	360	0	178
1164	2333	360	0	178
1167	2333	360	0	177
1170	2333	360	0	178
1173	2333	360	0	178
1176	2333	360	0	177
1179	2333	360	0	176
1182	2333	360	0	175
1185	2333	360	0	177
1188	2333	360	0	177
1191	2333	360	0	178
1194	2333	360	0	179
1197	2333	360	0	179
1200	2333	360	0	179
1203	2333	360	0	179
1206	2333	360	0	179
1209	2333	360	0	179
1212	2333	360	0	179
1215	2333	360	0	179
1218	2333	360	0	179
1221	2333	360	0	179
1224	2333	360	0	179
1227	2333	360	0	179
1230	2333	360	0	178
1233	2333	360	0	177
1236	2333	360	0	178
1239	2333	360	0	178
1242	2333	360	0	177
1245	2333	360	0	176
1248	2333	360	0	177
1251	2333	360	0	179
1254	2333	360	0	178
1257	2333	360	0	178
1260	2333	360	0	178
1263	2333	360	0	178
1266	2333	360	0	177
1269	2333	360	0	176
1272	2333	360	0	175
1275	2333	360	0	174
1278	2333	360	0	173
1281	2334	360	0	173
1284	2333	360	0	172
1287	2333	360	0	174
1290	2334	360	0	173
1293	2333	360	0	172
1296	2333	359	0	172
1299	2333	359	0	172
1302	2333	359	0	172
1305	2333	359	0	170
1308	2333	359	0	172
1311	2332	359	0	171
1314	2333	359	0	171
1317	2333	359	0	173
1320	2333	359	0	172
1323	2334	359	0	172
1326	2334	359	0	171
1329	2334	359	0	172
1332	2334	359	0	173
1335	2334	359	0	172
1338	2333	359	0	173
1341	2334	359	0	172
1344	2334	359	0	172
1347	2334	359	0	173
1350	2334	360	0	172
1353	2334	360	0	171
1356	2334	360	0	171
1359	2334	360	0	171
1362	2335	360	0	172
1365	2334	360	0	174
1368	2335	360	0	175
1371	2335	360	0	175
1374	2335	360	0	173
1377	2334	360	0	174
1380	2334	360	0	175
1383	2335	360	0	175
1386	2334	360	0	176
1389	2334	360	0	175
1392	2335	360	0	175
1395	2335	360	0	171
1398	2335	360	0	173
1401	2336	360	0	172
1404	2336	360	0	171
1407	2336	360	0	171
1410	2336	360	0	171
1413	2336	360	0	171
1416	2336	360	0	170
1419	2336	360	0	170
1422	2336	360	0	170
1425	2335	360	0	170
1428	2335	360	0	170
1431	2335	360	0	170
1434	2336	360	0	170
1437	2335	360	0	170
1440	2335	360	0	168
1443	2335	360	0	167
1446	2335	360	0	167
1449	2335	360	0	165
1452	2335	360	0	164
1455	2335	360	0	165
1458	2334	360	0	164
1461	2334	360	0	163
1464	2334	359	0	162
1467	2334	360	0	163
1470	2334	359	0	163
1473	2333	359	0	163
1476	2333	360	0	165
1479	2333	360	0	166
1482	2334	360	0	165
1485	2334	360	0	165
1488	2334	360	0	166
1491	2334	360	0	166
1494	2334	360	0	165
1497	2334	360	0	165
1500	2334	359	0	168
1503	2333	359	0	168
1506	2333	360	0	169
1509	2333	360	0	170
1512	2332	360	0	172
1515	2331	360	0	176
1518	2330	361	0	177
1521	2329	361	0	177
1524	2327	360	0	181
1527	2326	358	0	188
1530	2325	357	0	194
1533	2323	357	0	199
1536	2321	356	0	200
1539	2320	355	0	202
1542	2319	354	0	203
1545	2319	352	0	204
1548	2319	351	0	203
1551	2319	351	0	204
1554	2319	351	0	204
1557	2319	351	0	204
1560	2319	350	0	205
1563	2319	349	0	206
1566	2320	349	0	206
1569	2320	348	0	206
1572	2320	347	0	207
1575	2320	347	0	207
1578	2320	347	0	208
1581	2320	347	0	210
1584	2319	347	0	211
1587	2319	346	0	210
1590	2317	347	0	210
1593	2317	346	0	214
1596	2316	347	0	217
1599	2314	347	0	225
1602	2312	348	0	231
1605	2312	348	0	234
1608	2312	347	0	233
1611	2311	347	0	232
1614	2310	346	0	229
1617	2310	346	0	226
1620	2308	345	0	220
1623	2307	346	0	214
1626	2307	347	0	210
1629	2307	348	0	203
1632	2307	350	0	201
1635	2308	351	0	198
1638	2310	353	0	196
1641	2311	355	0	193
1644	2310	357	0	193
1647	2309	359	0	184
1650	2310	360	0	183
1653	2310	361	0	184
1656	2309	361	0	185
1659	2309	361	0	184
1662	2309	361	0	181
1665	2309	361	0	181
1668	2308	362	0	181
1671	2308	362	0	178
1674	2308	361	0	177
1677	2308	361	0	179
1680	2309	362	0	181
1683	2309	362	0	181
1686	2309	363	0	182
1689	2309	363	0	181
1692	2310	364	0	183
1695	2311	365	0	182
1698	2310	365	0	179
1701	2309	365	0	175
1704	2309	365	0	174
1707	2309	365	0	172
1710	2309	365	0	173
1713	2309	365	0	173
1716	2310	366	0	174
1719	2310	366	0	175
1722	2310	366	0	175
1725	2309	366	0	175
1728	2310	366	0	175
1731	2310	366	0	175
1734	2310	366	0	175
1737	2310	366	0	175
1740	2310	366	0	175
1743	2310	366	0	175
1746	2310	366	0	175
1749	2310	366	0	175
1752	2310	366	0	175
1755	2310	366	0	176
1758	2310	366	0	176
1761	2310	366	0	176
1764	2310	366	0	175
1767	2310	366	0	176
1770	2310	366	0	175
1773	2310	366	0	175
1776	2310	366	0	175
1779	2310	366	0	175
1782	2310	366	0	175
1785	2310	366	0	174
1788	2310	366	0	175
1791	2310	366	0	174
1794	2310	366	0	176
1797	2310	366	0	174
1800	2310	366	0	173
1803	2310	366	0	175
1806	2310	366	0	173
1809	2310	366	0	173
1812	2310	366	0	173
1815	2310	366	0	172
1818	2310	366	0	172
1821	2310	366	0	172
1824	2310	366	0	172
1827	2310	366	0	172
1830	2310	366	0	171
1833	2310	365	0	169
1836	2310	365	0	169
1839	2310	365	0	170
1842	2310	365	0	170
1845	2310	365	0	170
1848	2310	365	0	170
1851	2310	365	0	169
1854	2310	365	0	169
1857	2310	365	0	168
1860	2310	366	0	169
1863	2310	365	0	170
1866	2310	365	0	170
1869	2310	365	0	170
1872	2310	365	0	171
1875	2310	365	0	169
1878	2310	366	0	168
1881	2310	365	0	169
1884	2310	365	0	170
1887	2311	365	0	170
1890	2311	365	0	171
1893	2310	365	0	170
1896	2310	365	0	171
1899	2311	365	0	170
1902	2311	365	0	170
1905	2310	365	0	171
1908	2311	365	0	171
1911	2310	365	0	170
1914	2311	365	0	170
1917	2310	366	0	171
1920	2311	366	0	170
1923	2311	365	0	170
1926	2311	366	0	170
1929	2311	365	0	171
1932	2311	365	0	171
1935	2311	365	0	171
1938	2310	366	0	171
1941	2311	365	0	171
1944	2311	365	0	171
1947	2310	365	0	170
1950	2311	365	0	171
1953	2311	365	0	171
1956	2311	365	0	171
1959	2311	366	0	170
1962	2311	366	0	171
1965	2311	366	0	171
1968	2311	366	0	170
1971	2311	366	0	171
1974	2311	366	0	172
1977	2311	366	0	171
1980	2310	366	0	170
1983	2311	366	0	172
1986	2311	366	0	171
1989	2311	366	0	172
1992	2310	366	0	172
1995	2311	366	0	172
1998	2311	366	0	172
2001	2310	366	0	172
2004	2310	366	0	172
2007	2311	366	0	172
2010	2311	366	0	171
2013	2310	366	0	172
2016	2311	366	0	172
2019	2310	366	0	172
2022	2310	366	0	171
2025	2310	366	0	171
2028	2310	366	0	171
2031	2310	366	0	172
2034	2310	366	0	173
2037	2311	366	0	173
2040	2311	366	0	173
2043	2310	366	0	174
2046	2310	366	0	172
2049	2310	366	0	172
2052	2310	366	0	171
2055	2310	366	0	170
2058	2310	366	0	170
2061	2310	366	0	170
2064	2310	365	0	169
2067	2310	365	0	169
2070	2310	365	0	169
2073	2310	365	0	168
2076	2310	365	0	169
2079	2310	365	0	169
2082	2310	366	0	168
2085	2310	365	0	168
2088	2310	366	0	169
2091	2310	366	0	170
2094	2310	366	0	169
2097	2310	365	0	167
2100	2310	365	0	169
2103	2310	365	0	169
2106	2310	365	0	168
2109	2310	365	0	171
2112	2310	366	0	170
2115	2310	366	0	170
2118	2310	366	0	169
2121	2310	366	0	170
2124	2310	366	0	169
2127	2310	366	0	171
2130	2310	366	0	170
2133	2310	366	0	170
2136	2310	366	0	172
2139	2310	366	0	171
2142	2310	366	0	171
2145	2310	366	0	171
2148	2310	366	0	171
2151	2310	366	0	171
2154	2310	366	0	171
2157	2310	366	0	172
2160	2310	366	0	172
2163	2310	366	0	171
2166	2311	366	0	172
2169	2310	366	0	172
2172	2311	366	0	172
2175	2311	366	0	173
2178	2310	366	0	172
2181	2311	366	0	173
2184	2311	366	0	172
2187	2311	366	0	172
2190	2311	366	0	172
2193	2311	366	0	172
2196	2310	366	0	173
2199	2311	366	0	173
2202	2311	366	0	172
2205	2310	366	0	173
2208	2311	366	0	172
2211	2311	366	0	172
2214	2311	366	0	171
2217	2310	366	0	172
2220	2310	366	0	172
2223	2310	366	0	173
2226	2311	366	0	173
2229	2311	366	0	172
2232	2310	366	0	173
2235	2310	366	0	173
2238	2311	366	0	173
2241	2310	366	0	173
2244	2311	366	0	171
2247	2311	366	0	173
2250	2311	366	0	174
2253	2311	366	0	173
2256	2311	366	0	173
2259	2311	366	0	172
2262	2311	366	0	173
2265	2311	366	0	173
2268	2311	366	0	175
2271	2311	366	0	174
2274	2311	366	0	174
2277	2311	366	0	175
2280	2311	366	0	173
2283	2311	366	0	174
2286	2311	366	0	174
2289	2311	366	0	174
2292	2311	367	0	174
2295	2311	366	0	175
2298	2311	366	0	173
2301	2311	366	0	173
2304	2311	366	0	174
2307	2311	366	0	173
2310	2311	366	0	173
2313	2311	366	0	172
2316	2311	366	0	175
2319	2311	366	0	174
2322	2311	366	0	174
2325	2311	366	0	174
2328	2311	366	0	174
2331	2311	366	0	174
2334	2311	366	0	173
2337	2311	366	0	175
2340	2312	366	0	173
2343	2312	367	0	174
2346	2312	367	0	175
2349	2311	367	0	175
2352	2311	367	0	175
2355	2311	367	0	176
2358	2311	367	0	175
2361	2311	367	0	176
2364	2311	367	0	175
2367	2311	367	0	175
2370	2311	367	0	175
2373	2311	367	0	176
2376	2312	367	0	175
2379	2311	367	0	176
2382	2311	367	0	176
2385	2312	367	0	177
2388	2312	367	0	176
2391	2311	367	0	175
2394	2312	367	0	176
2397	2312	367	0	176
2400	2311	367	0	176
2403	2312	367	0	175
2406	2311	367	0	176
2409	2312	367	0	176
2412	2311	367	0	175
2415	2312	367	0	175
2418	2312	367	0	175
2421	2311	367	0	175
2424	2312	367	0	175
2427	2312	367	0	176
2430	2312	367	0	176
2433	2312	367	0	175
2436	2312	367	0	175
2439	2311	367	0	175
2442	2312	367	0	175
2445	2312	367	0	175
2448	2312	367	0	176
2451	2312	367	0	176
2454	2312	367	0	176
2457	2312	367	0	176
2460	2312	367	0	176
2463	2312	367	0	176
2466	2312	367	0	175
2469	2312	367	0	175
2472	2312	367	0	175
2475	2312	367	0	175
2478	2312	367	0	175
2481	2312	367	0	175
2484	2312	367	0	176
2487	2312	367	0	175
2490	2312	367	0	175
2493	2312	367	0	176
2496	2312	367	0	176
2499	2312	367	0	176
2502	2312	367	0	176
2505	2312	367	0	176
2508	2312	367	0	175
2511	2312	367	0	176
2514	2312	367	0	176
2517	2312	367	0	176
2520	2312	367	0	177
2523	2312	367	0	176
2526	2312	367	0	177
2529	2312	367	0	176
2532	2312	367	0	177
2535	2312	367	0	176
2538	2312	367	0	177
2541	2312	367	0	176
2544	2312	367	0	177
2547	2312	367	0	176
2550	2312	367	0	177
2553	2312	367	0	177
2556	2312	367	0	177
2559	2312	367	0	175
2562	2312	367	0	175
2565	2312	367	0	173
2568	2312	367	0	175
2571	2312	367	0	174
2574	2312	367	0	172
2577	2312	367	0	173
2580	2312	367	0	175
2583	2312	367	0	174
2586	2311	367	0	175
2589	2311	367	0	176
2592	2312	367	0	174
2595	2312	366	0	173
2598	2312	367	0	173
2601	2312	367	0	174
2604	2312	367	0	174
2607	2312	367	0	174
2610	2312	367	0	173
2613	2312	367	0	174
2616	2312	367	0	173
2619	2312	367	0	173
2622	2312	367	0	173
2625	2312	367	0	173
2628	2312	367	0	174
2631	2312	367	0	174
2634	2312	367	0	175
2637	2312	367	0	174
2640	2312	367	0	174
2643	2312	367	0	173
2646	2312	367	0	174
2649	2312	367	0	174
2652	2312	367	0	174
2655	2312	367	0	174
2658	2312	367	0	173
2661	2312	367	0	174
2664	2312	367	0	174
2667	2312	367	0	174
2670	2312	367	0	173
2673	2312	367	0	173
2676	2312	367	0	172
2679	2312	367	0	173
2682	2312	367	0	173
2685	2312	367	0	172
2688	2312	367	0	171
2691	2312	367	0	173
2694	2312	367	0	173
2697	2312	367	0	172
2700	2312	367	0	172
2703	2312	367	0	173
2706	2312	367	0	174
2709	2312	367	0	173
2712	2312	367	0	173
2715	2313	367	0	172
2718	2312	367	0	173
2721	2312	367	0	173
2724	2312	367	0	173
2727	2312	367	0	172
2730	2313	367	0	173
2733	2313	367	0	173
2736	2313	367	0	172
2739	2313	367	0	172
2742	2313	367	0	172
2745	2313	368	0	171
2748	2313	368	0	173
2751	2313	368	0	173
2754	2313	367	0	174
2757	2313	367	0	174
2760	2313	367	0	174
2763	2313	367	0	172
2766	2313	367	0	172
2769	2313	367	0	172
2772	2313	367	0	171
2775	2313	367	0	171
2778	2313	367	0	172
2781	2313	367	0	173
2784	2313	367	0	174
2787	2313	367	0	174
2790	2312	367	0	174
2793	2312	367	0	174
2796	2313	367	0	175
2799	2313	367	0	175
2802	2312	367	0	174
2805	2312	367	0	174
2808	2313	367	0	174
2811	2313	367	0	174
2814	2313	367	0	174
2817	2312	367	0	174
2820	2312	367	0	174
2823	2312	367	0	174
2826	2312	367	0	175
2829	2312	367	0	175
2832	2312	367	0	174
2835	2312	367	0	173
2838	2312	367	0	173
2841	2312	367	0	174
2844	2312	367	0	173
2847	2313	367	0	174
2850	2313	367	0	174
2853	2312	367	0	173
2856	2313	367	0	173
2859	2313	367	0	175
2862	2313	367	0	175
2865	2313	367	0	175
2868	2313	367	0	174
2871	2313	367	0	175
2874	2313	367	0	174
2877	2312	367	0	175
2880	2312	367	0	174
2883	2312	367	0	175
2886	2313	367	0	174
2889	2312	367	0	175
2892	2312	367	0	175
2895	2313	367	0	175
2898	2313	367	0	175
2901	2312	367	0	175
2904	2313	367	0	175
2907	2313	368	0	174
2910	2313	367	0	175
2913	2312	367	0	176
2916	2312	367	0	176
2919	2313	367	0	175
2922	2312	368	0	175
2925	2312	368	0	175
2928	2312	368	0	175
2931	2312	368	0	175
2934	2313	368	0	176
2937	2312	368	0	176
2940	2312	368	0	175
2943	2312	368	0	175
2946	2312	367	0	176
2949	2312	367	0	175
2952	2313	368	0	175
2955	2312	368	0	175
2958	2312	368	0	176
2961	2312	367	0	176
2964	2313	368	0	175
2967	2312	368	0	176
2970	2312	368	0	175
2973	2313	367	0	174
2976	2312	368	0	174
2979	2312	368	0	175
2982	2313	368	0	174
2985	2313	368	0	175
2988	2313	368	0	176
2991	2313	368	0	176
2994	2313	368	0	175
2997	2313	368	0	175
3000	2313	368	0	175
3003	2313	368	0	173
3006	2313	367	0	173
3009	2312	367	0	172
3012	2312	367	0	172
3015	2312	367	0	172
3018	2312	367	0	172
3021	2312	367	0	172
3024	2313	367	0	172
3027	2313	367	0	172
3030	2313	367	0	172
3033	2313	367	0	172
3036	2313	367	0	172
3039	2313	367	0	172
3042	2313	367	0	171
3045	2313	367	0	171
3048	2313	367	0	172
3051	2313	367	0	173
3054	2313	367	0	172
3057	2313	367	0	173
3060	2313	367	0	172
3063	2313	367	0	172
3066	2313	367	0	171
3069	2313	367	0	171
3072	2313	367	0	171
3075	2313	367	0	170
3078	2312	367	0	172
3081	2313	368	0	173
3084	2312	367	0	170
3087	2312	367	0	168
3090	2312	367	0	167
3093	2312	367	0	168
3096	2312	367	0	168
3099	2312	367	0	168
3102	2311	367	0	168
3105	2312	367	0	170
3108	2312	367	0	169
3111	2311	367	0	168
3114	2311	367	0	168
3117	2312	367	0	170
3120	2312	367	0	169
3123	2312	367	0	169
3126	2312	368	0	169
3129	2312	368	0	168
3132	2312	368	0	168
3135	2312	368	0	167
3138	2312	368	0	167
3141	2313	368	0	167
3144	2312	368	0	168
3147	2312	367	0	169
3150	2313	367	0	170
3153	2312	367	0	171
3156	2312	367	0	171
3159	2313	367	0	169
3162	2313	367	0	169
3165	2313	367	0	169
3168	2313	367	0	170
3171	2312	367	0	168
3174	2312	367	0	169
3177	2312	367	0	170
3180	2312	367	0	171
3183	2313	367	0	171
3186	2313	367	0	171
3189	2313	367	0	171
3192	2312	367	0	170
3195	2313	368	0	172
3198	2313	367	0	171
3201	2313	367	0	170
3204	2312	367	0	172
3207	2312	368	0	172
3210	2312	368	0	172
3213	2313	368	0	172
3216	2313	367	0	172
3219	2313	367	0	172
3222	2313	367	0	172
3225	2312	367	0	172
3228	2313	367	0	172
3231	2312	367	0	171
3234	2312	367	0	172
3237	2313	367	0	172
3240	2312	367	0	172
3243	2312	367	0	172
3246	2313	367	0	172
3249	2313	367	0	172
3252	2313	367	0	172
3255	2313	367	0	172
3258	2313	367	0	172
3261	2313	367	0	172
3264	2313	367	0	172
3267	2313	367	0	172
3270	2313	367	0	172
3273	2313	367	0	172
3276	2313	367	0	172
3279	2313	367	0	172
3282	2313	367	0	172
3285	2313	367	0	172
3288	2313	367	0	172
3291	2313	367	0	172
3294	2313	367	0	172
3297	2313	367	0	172
3300	2313	367	0	172
3303	2313	367	0	172
3306	2313	367	0	172
3309	2313	367	0	171
3312	2313	367	0	172
3315	2313	368	0	172
3318	2313	367	0	171
3321	2313	368	0	171
3324	2313	368	0	172
3327	2313	368	0	173
3330	2313	368	0	173
3333	2313	367	0	172
3336	2313	367	0	172
3339	2313	367	0	171
3342	2313	367	0	172
3345	2313	367	0	171
3348	2313	367	0	172
3351	2313	367	0	171
3354	2313	367	0	172
3357	2312	367	0	172
3360	2312	367	0	172
3363	2312	367	0	172
3366	2312	367	0	171
3369	2313	367	0	172
3372	2312	367	0	172
3375	2313	368	0	173
3378	2313	367	0	171
3381	2313	367	0	170
3384	2313	367	0	170
3387	2312	367	0	170
3390	2313	367	0	169
3393	2313	367	0	170
3396	2313	367	0	169
3399	2312	367	0	169
3402	2312	367	0	169
3405	2312	367	0	169
3408	2312	367	0	170
3411	2312	367	0	169
3414	2312	367	0	169
3417	2313	367	0	169
3420	2313	367	0	169
3423	2313	367	0	170
3426	2313	367	0	170
3429	2313	367	0	170
3432	2313	367	0	171
3435	2313	367	0	172
3438	2313	367	0	173
3441	2313	367	0	172
3444	2313	367	0	172
3447	2313	367	0	172
3450	2313	367	0	172
3453	2313	367	0	172
3456	2313	367	0	172
3459	2313	367	0	172
3462	2313	367	0	172
3465	2313	367	0	172
3468	2313	367	0	172
3471	2313	367	0	172
3474	2313	367	0	171
3477	2313	367	0	171
3480	2313	367	0	171
3483	2313	367	0	171
3486	2313	367	0	170
3489	2313	367	0	171
3492	2313	367	0	171
3495	2313	367	0	171
3498	2313	367	0	172
3501	2313	367	0	171
3504	2313	367	0	171
3507	2313	367	0	171
3510	2313	367	0	171
3513	2313	367	0	172
3516	2313	367	0	171
3519	2313	367	0	171
3522	2313	367	0	170
3525	2313	367	0	171
3528	2313	367	0	171
3531	2313	367	0	171
3534	2313	367	0	171
3537	2313	367	0	171
3540	2313	367	0	171
3543	2313	367	0	172
3546	2313	367	0	172
3549	2313	367	0	172
3552	2313	367	0	172
3555	2313	367	0	171
3558	2313	367	0	171
3561	2313	367	0	171
3564	2313	367	0	170
3567	2314	367	0	170
3570	2314	368	0	170
3573	2313	367	0	169
3576	2314	368	0	169
3579	2314	368	0	168
3582	2314	368	0	168
3585	2313	368	0	169
3588	2314	368	0	168
3591	2314	368	0	168
3594	2313	368	0	168
3597	2314	368	0	168
3600	2314	368	0	169
3603	2313	368	0	169
3606	2313	368	0	169
3609	2313	368	0	168
3612	2314	368	0	168
3615	2314	368	0	168
3618	2314	368	0	168
3621	2314	368	0	168
3624	2314	368	0	168
3627	2314	368	0	168
3630	2314	368	0	168
3633	2314	368	0	168
3636	2314	368	0	168
3639	2314	368	0	168
3642	2314	368	0	168
3645	2314	368	0	169
3648	2314	368	0	169
3651	2313	368	0	168
3654	2313	368	0	168
3657	2313	367	0	169
3660	2313	368	0	169
3663	2313	368	0	168
3666	2313	368	0	168
3669	2313	368	0	169
3672	2313	368	0	168
3675	2313	368	0	169
3678	2313	368	0	167
3681	2313	368	0	168
3684	2313	367	0	170
3687	2313	367	0	171
3690	2313	367	0	171
3693	2313	368	0	170
3696	2313	367	0	171
3699	2313	368	0	170
3702	2313	367	0	171
3705	2313	368	0	170
3708	2313	368	0	169
3711	2313	368	0	169
3714	2313	367	0	169
3717	2313	367	0	171
3720	2313	368	0	170
3723	2313	368	0	170
3726	2313	368	0	170
3729	2313	367	0	171
3732	2313	367	0	170
3735	2313	367	0	170
3738	2314	367	0	169
3741	2313	367	0	170
3744	2313	368	0	170
3747	2313	367	0	170
3750	2313	367	0	171
3753	2314	367	0	171
3756	2313	367	0	171
3759	2313	367	0	170
3762	2313	367	0	171
3765	2313	367	0	171
3768	2313	367	0	171
3771	2313	367	0	172
3774	2313	367	0	172
3777	2313	367	0	172
3780	2313	368	0	172
3783	2313	367	0	172
3786	2313	367	0	172
3789	2313	367	0	172
3792	2313	367	0	172
3795	2313	367	0	172
3798	2313	367	0	171
3801	2313	367	0	171
3804	2313	367	0	170
3807	2313	367	0	171
3810	2313	368	0	172
3813	2313	367	0	171
3816	2313	367	0	172
3819	2314	368	0	172
3822	2314	367	0	171
3825	2314	367	0	171
3828	2314	367	0	172
3831	2314	367	0	170
3834	2313	368	0	171
3837	2313	368	0	172
3840	2313	368	0	173
3843	2313	368	0	171
3846	2313	368	0	171
3849	2313	368	0	172
3852	2313	367	0	170
3855	2313	367	0	170
3858	2313	367	0	171
3861	2313	368	0	171
3864	2313	368	0	171
3867	2313	368	0	168
3870	2313	368	0	169
3873	2314	368	0	170
3876	2314	367	0	171
3879	2314	367	0	171
3882	2314	367	0	171
3885	2314	367	0	171
3888	2314	367	0	170
3891	2314	367	0	171
3894	2313	367	0	171
3897	2314	367	0	172
3900	2314	367	0	171
3903	2314	367	0	171
3906	2314	367	0	170
3909	2313	367	0	171
3912	2313	367	0	171
3915	2313	367	0	171
3918	2313	368	0	170
3921	2313	368	0	172
3924	2313	367	0	170
3927	2313	368	0	174
3930	2313	368	0	170
3933	2314	368	0	171
3936	2313	368	0	171
3939	2313	368	0	172
3942	2313	368	0	175
3945	2313	368	0	173
3948	2314	368	0	170
3951	2314	367	0	170
3954	2314	367	0	171
3957	2314	367	0	171
3960	2314	367	0	171
3963	2314	367	0	171
3966	2314	367	0	172
3969	2314	367	0	172
3972	2314	367	0	172
3975	2314	367	0	172
3978	2314	367	0	173
3981	2313	367	0	172
3984	2314	367	0	172
3987	2314	367	0	172
3990	2314	367	0	172
3993	2314	367	0	172
3996	2314	367	0	172
3999	2314	367	0	172
4002	2314	367	0	172
4005	2314	367	0	171
4008	2313	367	0	172
4011	2314	367	0	172
4014	2314	367	0	172
4017	2314	367	0	172
4020	2314	368	0	169
4023	2314	367	0	170
4026	2314	367	0	172
4029	2314	367	0	172
4032	2314	367	0	172
4035	2314	368	0	172
4038	2314	368	0	171
4041	2314	368	0	170
4044	2314	367	0	171
4047	2314	367	0	171
4050	2314	367	0	172
4053	2314	367	0	172
4056	2314	367	0	171
4059	2314	367	0	172
4062	2314	367	0	172
4065	2314	367	0	172
4068	2314	367	0	172
4071	2314	367	0	171
4074	2314	367	0	172
4077	2314	367	0	171
4080	2314	367	0	171
4083	2314	368	0	171
4086	2314	368	0	170
4089	2314	368	0	171
4092	2314	368	0	170
4095	2314	368	0	171
4098	2314	368	0	172
4101	2314	368	0	171
4104	2314	368	0	171
4107	2314	368	0	170
4110	2314	368	0	171
4113	2313	368	0	170
4116	2313	368	0	170
4119	2313	368	0	170
4122	2313	368	0	170
4125	2314	368	0	170
4128	2313	368	0	170
4131	2313	368	0	168
4134	2313	368	0	169
4137	2313	368	0	168
4140	2314	368	0	169
4143	2314	368	0	169
4146	2314	368	0	169
4149	2314	368	0	168
4152	2314	368	0	168
4155	2314	368	0	170
4158	2314	368	0	170
4161	2314	368	0	170
4164	2314	368	0	170
4167	2314	368	0	170
4170	2314	368	0	170
4173	2314	368	0	170
4176	2314	368	0	170
4179	2314	368	0	170
4182	2314	368	0	171
4185	2314	368	0	171
4188	2314	368	0	169
4191	2314	368	0	170
4194	2314	368	0	169
4197	2313	368	0	169
4200	2313	368	0	169
4203	2314	368	0	169
4206	2314	368	0	170
4209	2314	368	0	169
4212	2314	368	0	170
4215	2314	368	0	169
4218	2314	368	0	170
4221	2314	368	0	170
4224	2314	368	0	170
4227	2314	368	0	170
4230	2314	368	0	170
4233	2314	368	0	170
4236	2314	368	0	169
4239	2314	368	0	171
4242	2314	368	0	171
4245	2314	368	0	171
4248	2314	368	0	171
4251	2314	368	0	172
4254	2314	368	0	171
4257	2314	368	0	171
4260	2314	368	0	171
4263	2314	368	0	171
4266	2314	368	0	170
4269	2314	368	0	171
4272	2314	368	0	171
4275	2314	368	0	170
4278	2314	368	0	171
4281	2314	368	0	171
4284	2314	368	0	171
4287	2314	368	0	171
4290	2314	368	0	171
4293	2314	368	0	171
4296	2314	368	0	171
4299	2314	368	0	171
4302	2314	368	0	171
4305	2314	368	0	172
4308	2314	368	0	172
4311	2314	368	0	171
4314	2314	368	0	172
4317	2314	368	0	171
4320	2314	368	0	172
4323	2314	368	0	171
4326	2314	368	0	171
4329	2314	368	0	171
4332	2314	368	0	171
4335	2314	368	0	172
4338	2314	368	0	171
4341	2314	368	0	171
4344	2314	368	0	171
4347	2314	368	0	172
4350	2314	368	0	171
4353	2314	368	0	172
4356	2314	368	0	171
4359	2314	368	0	171
4362	2314	368	0	172
4365	2314	368	0	171
4368	2314	368	0	171
4371	2314	368	0	170
4374	2314	368	0	171
4377	2314	368	0	171
4380	2314	368	0	170
4383	2314	368	0	170
4386	2314	368	0	170
4389	2314	368	0	170
4392	2314	368	0	170
4395	2314	368	0	171
4398	2314	368	0	170
4401	2314	368	0	171
4404	2314	368	0	171
4407	2314	368	0	171
4410	2314	368	0	172
4413	2314	368	0	170
4416	2314	368	0	172
4419	2314	368	0	171
4422	2314	368	0	171
4425	2314	368	0	171
4428	2314	368	0	170
4431	2314	368	0	170
4434	2314	368	0	170
4437	2314	368	0	170
4440	2314	368	0	170
4443	2314	368	0	170
4446	2314	368	0	171
4449	2314	368	0	172
4452	2314	368	0	170
4455	2314	368	0	170
4458	2314	368	0	169
4461	2314	368	0	170
4464	2314	368	0	169
4467	2314	368	0	170
4470	2314	368	0	169
4473	2314	368	0	169
4476	2314	368	0	170
4479	2314	368	0	170
4482	2314	368	0	169
4485	2314	368	0	170
4488	2314	368	0	169
4491	2313	368	0	168
4494	2314	368	0	169
4497	2314	368	0	169
4500	2314	368	0	170
4503	2314	368	0	169
4506	2314	368	0	169
4509	2314	368	0	169
4512	2314	368	0	170
4515	2314	368	0	170
4518	2314	368	0	169
4521	2314	368	0	170
4524	2314	368	0	168
4527	2313	368	0	168
4530	2313	368	0	170
4533	2313	368	0	169
4536	2313	368	0	170
4539	2313	368	0	171
4542	2313	368	0	171
4545	2313	368	0	169
4548	2313	368	0	169
4551	2313	368	0	169
4554	2313	368	0	170
4557	2313	368	0	169
4560	2313	368	0	170
4563	2313	368	0	170
4566	2313	368	0	170
4569	2313	368	0	171
4572	2313	368	0	171
4575	2314	368	0	168
4578	2314	368	0	169
4581	2314	368	0	168
4584	2314	368	0	169
4587	2314	368	0	170
4590	2314	368	0	170
4593	2314	368	0	170
4596	2314	368	0	170
4599	2314	368	0	169
4602	2313	368	0	170
4605	2314	368	0	169
4608	2313	369	0	169
4611	2313	369	0	168
4614	2313	369	0	170
4617	2314	369	0	172
4620	2313	369	0	170
4623	2313	368	0	171
4626	2313	368	0	169
4629	2313	369	0	168
4632	2313	369	0	168
4635	2313	369	0	167
4638	2313	368	0	167
4641	2314	369	0	166
4644	2314	367	0	165
4647	2313	367	0	165
4650	2314	367	0	167
4653	2314	367	0	167
4656	2314	367	0	167
4659	2314	367	0	168
4662	2314	368	0	168
4665	2314	368	0	168
4668	2314	368	0	169
4671	2314	368	0	170
4674	2314	368	0	168
4677	2314	368	0	167
4680	2314	368	0	167
4683	2315	368	0	167
4686	2314	368	0	165
4689	2314	368	0	165
4692	2314	368	0	165
4695	2314	368	0	168
4698	2314	368	0	167
4701	2313	368	0	167
4704	2314	368	0	167
4707	2313	368	0	168
4710	2313	368	0	168
4713	2313	368	0	168
4716	2313	369	0	172
4719	2313	368	0	168
4722	2313	368	0	169
4725	2313	368	0	171
4728	2313	369	0	169
4731	2313	369	0	169
4734	2314	369	0	169
4737	2314	369	0	169
4740	2314	369	0	170
4743	2314	369	0	169
4746	2314	369	0	166
4749	2314	369	0	165
4752	2315	369	0	167
4755	2315	369	0	168
4758	2315	369	0	168
4761	2315	369	0	167
4764	2315	369	0	166
4767	2315	369	0	166
4770	2315	369	0	168
4773	2315	369	0	169
4776	2314	369	0	171
4779	2313	369	0	168
4782	2314	369	0	167
4785	2314	369	0	168
4788	2314	369	0	167
4791	2315	369	0	168
4794	2314	369	0	168
4797	2314	369	0	168
4800	2314	369	0	168
4803	2314	369	0	169
4806	2314	369	0	168
4809	2315	369	0	168
4812	2315	369	0	168
4815	2315	369	0	168
4818	2314	368	0	169
4821	2314	368	0	168
4824	2314	369	0	167
4827	2315	368	0	166
4830	2316	368	0	165
4833	2314	368	0	168
4836	2314	368	0	169
4839	2314	368	0	168
4842	2314	368	0	168
4845	2314	368	0	170
4848	2313	368	0	169
4851	2314	368	0	169
4854	2314	368	0	168
4857	2314	368	0	169
4860	2314	368	0	168
4863	2314	368	0	168
4866	2314	368	0	168
4869	2315	368	0	168
4872	2315	368	0	169
4875	2315	368	0	167
4878	2315	368	0	167
4881	2315	368	0	167
4884	2315	368	0	168
4887	2315	368	0	165
4890	2315	369	0	166
4893	2315	368	0	166
4896	2315	369	0	166
4899	2314	369	0	166
4902	2315	369	0	167
4905	2315	369	0	167
4908	2315	369	0	166
4911	2315	369	0	165
4914	2315	368	0	166
4917	2314	368	0	167
4920	2314	368	0	169
4923	2314	368	0	168
4926	2315	368	0	168
4929	2315	368	0	168
4932	2315	368	0	169
4935	2314	368	0	170
4938	2314	368	0	169
4941	2314	368	0	169
4944	2314	368	0	169
4947	2314	368	0	170
4950	2314	368	0	169
4953	2314	368	0	169
4956	2314	368	0	170
4959	2314	368	0	170
4962	2314	368	0	170
4965	2314	368	0	170
4968	2314	368	0	170
4971	2314	368	0	170
4974	2314	368	0	171
4977	2314	368	0	170
4980	2314	368	0	169
4983	2314	368	0	171
4986	2314	368	0	171
4989	2314	368	0	170
4992	2314	368	0	170
4995	2314	368	0	170
4998	2314	368	0	170
5001	2314	368	0	170
5004	2314	368	0	169
5007	2314	368	0	169
5010	2314	368	0	170
5013	2314	368	0	170
5016	2314	368	0	169
5019	2314	368	0	169
5022	2314	368	0	170
5025	2314	368	0	169
5028	2314	368	0	169
5031	2314	368	0	169
5034	2314	368	0	169
5037	2314	368	0	168
5040	2314	368	0	169
5043	2314	368	0	170
5046	2314	368	0	170
5049	2314	368	0	170
5052	2314	368	0	168
5055	2314	368	0	170
5058	2314	368	0	169
5061	2314	368	0	169
5064	2314	368	0	169
5067	2314	368	0	170
5070	2314	368	0	169
5073	2314	368	0	168
5076	2314	367	0	164
5079	2314	367	0	161
5082	2314	366	0	158
5085	2314	367	0	156
5088	2314	367	0	156
5091	2314	367	0	155
5094	2314	367	0	156
5097	2314	367	0	155
5100	2314	367	0	159
5103	2312	367	0	163
5106	2311	366	0	164
5109	2311	365	0	168
5112	2310	365	0	168
5115	2311	365	0	168
5118	2311	364	0	169
5121	2311	364	0	171
5124	2310	363	0	173
5127	2310	363	0	174
5130	2310	362	0	174
5133	2310	362	0	173
5136	2309	362	0	174
5139	2310	362	0	172
5142	2310	362	0	172
5145	2310	362	0	174
5148	2310	361	0	173
5151	2310	361	0	172
5154	2310	361	0	173
5157	2310	361	0	173
5160	2310	361	0	173
5163	2310	361	0	173
5166	2310	361	0	172
5169	2310	361	0	172
5172	2311	361	0	173
5175	2311	361	0	173
5178	2311	361	0	172
5181	2311	361	0	172
5184	2311	361	0	172
5187	2311	361	0	173
5190	2311	361	0	173
5193	2312	361	0	173
5196	2312	361	0	173
5199	2312	361	0	173
5202	2312	361	0	173
5205	2312	361	0	172
5208	2312	361	0	172
5211	2312	361	0	172
5214	2312	361	0	172
5217	2312	361	0	172
5220	2312	360	0	173
5223	2312	361	0	173
5226	2312	361	0	173
5229	2312	361	0	173
5232	2312	361	0	173
5235	2312	361	0	174
5238	2312	361	0	172
5241	2312	361	0	174
5244	2312	361	0	174
5247	2312	361	0	173
5250	2312	361	0	173
5253	2312	361	0	173
5256	2312	361	0	173
5259	2312	361	0	173
5262	2312	361	0	173
5265	2312	361	0	173
5268	2313	361	0	174
5271	2313	361	0	173
5274	2313	361	0	173
5277	2313	361	0	173
5280	2313	361	0	173
5283	2313	361	0	173
5286	2313	361	0	173
5289	2313	361	0	173
5292	2313	361	0	173
5295	2313	361	0	173
5298	2313	361	0	173
5301	2313	361	0	173
5304	2313	361	0	173
5307	2313	361	0	173
5310	2313	361	0	175
5313	2313	361	0	175
5316	2313	361	0	174
5319	2313	361	0	174
5322	2314	361	0	174
5325	2314	361	0	174
5328	2314	360	0	173
5331	2314	361	0	174
5334	2314	360	0	173
5337	2314	360	0	173
5340	2313	360	0	173
5343	2313	361	0	172
5346	2314	360	0	173
5349	2314	361	0	173
5352	2314	361	0	172
5355	2313	361	0	172
5358	2314	361	0	172
5361	2314	361	0	172
5364	2314	361	0	172
5367	2314	361	0	173
5370	2314	361	0	173
5373	2314	361	0	172
5376	2314	361	0	173
5379	2314	360	0	173
5382	2314	361	0	172
5385	2314	360	0	171
5388	2314	361	0	173
5391	2313	361	0	172
5394	2314	361	0	173
5397	2314	360	0	172
5400	2313	360	0	170
5403	2313	360	0	171
5406	2314	361	0	169
5409	2314	361	0	169
5412	2313	361	0	172
5415	2313	361	0	170
5418	2314	361	0	172
5421	2314	361	0	172
5424	2314	361	0	170
5427	2315	361	0	171
5430	2315	361	0	172
5433	2315	361	0	171
5436	2314	361	0	172
5439	2315	362	0	170
5442	2315	362	0	169
5445	2314	362	0	170
5448	2314	362	0	167
5451	2315	361	0	169
5454	2315	361	0	171
5457	2314	361	0	170
5460	2315	361	0	171
5463	2315	361	0	171
5466	2315	361	0	170
5469	2315	361	0	171
5472	2315	361	0	172
5475	2315	361	0	172
5478	2315	361	0	173
5481	2315	361	0	171
5484	2315	361	0	172
5487	2315	361	0	173
5490	2315	361	0	172
5493	2315	361	0	173
5496	2316	361	0	172
5499	2316	361	0	172
5502	2316	361	0	173
5505	2316	361	0	172
5508	2315	361	0	171
5511	2315	361	0	171
5514	2315	361	0	172
5517	2315	361	0	171
5520	2315	361	0	171
5523	2315	361	0	172
5526	2315	361	0	171
5529	2315	361	0	169
5532	2315	361	0	169
5535	2315	361	0	171
5538	2315	362	0	171
5541	2315	362	0	170
5544	2314	362	0	174
5547	2314	362	0	174
5550	2315	362	0	174
5553	2315	362	0	171
5556	2314	361	0	173
5559	2314	361	0	173
5562	2314	361	0	173
5565	2315	361	0	174
5568	2315	361	0	175
5571	2316	361	0	175
5574	2316	360	0	173
5577	2316	360	0	173
5580	2315	360	0	172
5583	2315	360	0	172
5586	2315	360	0	171
5589	2315	360	0	170
5592	2315	360	0	171
5595	2315	360	0	171
5598	2315	360	0	169
5601	2314	359	0	168
5604	2314	359	0	170
5607	2315	359	0	169
5610	2315	359	0	169
5613	2315	359	0	168
5616	2315	359	0	168
5619	2315	359	0	169
5622	2315	359	0	169
5625	2315	359	0	169
5628	2315	359	0	170
5631	2315	359	0	169
5637	2315	359	0	171
5646	2315	359	0	171
5649	2315	360	0	171
5652	2315	360	0	172
5655	2315	360	0	171
5658	2315	359	0	173
5670	2315	359	0	172
5673	2315	359	0	174
5706	2315	359	0	171
5709	2315	359	0	172
5724	2315	359	0	170
5727	2315	359	0	170
5742	2315	359	0	170
5745	2315	359	0	170
5757	2315	359	0	167
5760	2315	359	0	165
5763	2315	359	0	166
5766	2315	359	0	166
5769	2315	359	0	167
5772	2315	359	0	168
5775	2315	359	0	167
5778	2315	359	0	167
5802	2316	359	0	171
5805	2316	359	0	171
5808	2316	360	0	171
5826	2316	360	0	167
5829	2316	360	0	168
5832	2316	360	0	168
5835	2316	360	0	167
5838	2316	360	0	167
5841	2316	360	0	167
5844	2316	360	0	167
5847	2316	360	0	167
5850	2316	360	0	167
5853	2316	360	0	166
5856	2316	360	0	167
5859	2316	360	0	167
5862	2316	360	0	167
5865	2316	360	0	167
5868	2316	360	0	167
5871	2316	360	0	167
5874	2316	360	0	168
5877	2316	360	0	167
5880	2316	360	0	167
5883	2316	360	0	167
5886	2316	360	0	167
5889	2316	360	0	166
5892	2316	360	0	167
5895	2316	360	0	167
5898	2316	360	0	167
5901	2316	360	0	167
5904	2316	360	0	167
5907	2316	360	0	167
5910	2316	360	0	167
5913	2316	360	0	167
5916	2316	360	0	167
5919	2316	360	0	167
5922	2316	360	0	167
5925	2316	360	0	167
5928	2316	360	0	167
5931	2316	360	0	167
5934	2316	360	0	167
5937	2316	360	0	168
5940	2316	360	0	167
5943	2316	360	0	167
5946	2316	360	0	167
5949	2316	360	0	167
5952	2316	360	0	168
5955	2316	360	0	167
5958	2316	360	0	167
5961	2316	360	0	167
5964	2316	360	0	166
5967	2316	360	0	166
5970	2317	360	0	169
5973	2316	360	0	167
5976	2317	360	0	168
5979	2317	360	0	168
5982	2316	360	0	166
5985	2316	360	0	168
5988	2316	360	0	167
5991	2316	360	0	167
5994	2316	360	0	166
5997	2317	360	0	168
6000	2317	360	0	169
6003	2317	360	0	170
6006	2317	360	0	169
6009	2317	360	0	170
6012	2317	360	0	170
6015	2317	360	0	169
6018	2317	360	0	170
6021	2317	360	0	170
6024	2317	360	0	170
6027	2317	360	0	169
6030	2317	360	0	169
6033	2317	360	0	168
6036	2317	360	0	168
6039	2316	360	0	168
6042	2316	360	0	167
6045	2316	360	0	167
6048	2316	360	0	167
6051	2316	360	0	167
6054	2317	360	0	168
6057	2317	360	0	169
6060	2317	360	0	170
6063	2316	360	0	168
6066	2317	360	0	168
6069	2317	360	0	170
6072	2317	360	0	168
6075	2317	360	0	168
6078	2316	360	0	167
6081	2317	360	0	169
6084	2317	360	0	169
6087	2317	360	0	170
6090	2317	360	0	169
6093	2317	360	0	170
6096	2317	360	0	171
6099	2317	360	0	171
6102	2317	360	0	172
6105	2317	360	0	173
6108	2317	360	0	169
6111	2317	360	0	169
6114	2316	360	0	166
[truncated: 960 more rows]
