# Supplementary material for: Markerless tracking of an entire honey bee colony
Source: Nat Commun. 2021 Mar 19;12:1733. doi: 10.1038/s41467-021-21769-1 (PMC7979864; doi:10.1038/s41467-021-21769-1)
Supplement: Supplementary file 4 — Description of Additional Supplementary Files [file 41467_2021_21769_MOESM4_ESM.zip › raw_source/fig_5_sup_fig_21_22/S1_trajectories/001006.txt]

0	1842	1147	0	190
3	1843	1148	0	187
6	1844	1149	0	184
9	1850	1151	0	178
12	1840	1154	0	163
15	1838	1154	0	167
18	1839	1154	0	168
21	1838	1154	0	169
24	1837	1154	0	168
27	1837	1155	0	167
30	1836	1155	0	167
33	1836	1155	0	167
36	1836	1155	0	168
39	1836	1156	0	167
42	1835	1154	0	169
45	1835	1154	0	169
48	1835	1154	0	170
51	1835	1154	0	169
54	1834	1155	0	170
57	1834	1154	0	172
60	1836	1154	0	172
63	1836	1154	0	171
66	1835	1153	0	169
69	1835	1153	0	168
72	1835	1153	0	169
75	1835	1151	0	174
78	1836	1151	0	179
81	1836	1151	0	176
84	1837	1151	0	175
87	1836	1151	0	179
90	1836	1150	0	179
93	1836	1150	0	181
96	1837	1150	0	181
99	1836	1149	0	180
102	1836	1148	0	187
105	1838	1149	0	182
108	1838	1149	0	181
111	1838	1149	0	180
114	1837	1149	0	181
117	1837	1149	0	182
120	1838	1150	0	181
123	1839	1149	0	180
126	1840	1149	0	181
129	1841	1149	0	182
132	1842	1149	0	182
135	1842	1149	0	183
138	1843	1149	0	183
141	1843	1149	0	182
144	1843	1149	0	183
147	1843	1148	0	185
150	1844	1149	0	182
153	1845	1150	0	180
156	1846	1150	0	184
159	1846	1150	0	185
162	1847	1149	0	187
165	1848	1150	0	183
168	1848	1150	0	184
171	1848	1150	0	184
174	1848	1150	0	184
177	1847	1150	0	184
180	1846	1149	0	187
183	1848	1148	0	189
186	1848	1147	0	188
189	1849	1148	0	186
192	1850	1147	0	187
195	1850	1148	0	184
198	1850	1148	0	182
201	1851	1148	0	184
204	1851	1148	0	184
207	1851	1149	0	181
210	1850	1149	0	178
213	1850	1147	0	184
216	1850	1147	0	183
219	1849	1148	0	184
222	1849	1151	0	179
225	1850	1152	0	176
228	1849	1152	0	179
231	1844	1151	0	181
234	1842	1149	0	190
237	1838	1148	0	194
240	1837	1146	0	196
243	1836	1146	0	196
246	1835	1147	0	197
249	1834	1147	0	198
252	1835	1147	0	200
255	1834	1147	0	199
258	1833	1145	0	195
261	1835	1143	0	201
264	1835	1142	0	200
267	1835	1143	0	198
270	1835	1143	0	195
273	1835	1142	0	195
276	1835	1141	0	195
279	1835	1141	0	196
282	1835	1141	0	198
285	1836	1141	0	196
288	1835	1141	0	196
291	1834	1141	0	197
294	1834	1141	0	196
297	1833	1141	0	194
300	1830	1141	0	192
303	1829	1142	0	193
306	1829	1142	0	200
309	1830	1143	0	208
312	1830	1144	0	213
315	1828	1146	0	207
318	1828	1148	0	212
321	1827	1150	0	213
324	1825	1151	0	217
327	1821	1153	0	229
330	1821	1153	0	231
333	1821	1152	0	228
336	1820	1151	0	226
339	1822	1149	0	225
342	1822	1147	0	225
345	1821	1147	0	221
348	1822	1146	0	222
351	1823	1144	0	223
354	1823	1144	0	218
357	1822	1143	0	219
360	1823	1143	0	219
363	1826	1142	0	214
366	1824	1143	0	217
369	1823	1143	0	220
372	1820	1146	0	228
375	1819	1148	0	224
378	1817	1147	0	221
381	1816	1148	0	218
384	1814	1146	0	217
387	1813	1144	0	217
390	1811	1143	0	217
393	1812	1143	0	216
396	1811	1143	0	216
399	1809	1142	0	216
402	1807	1143	0	219
405	1804	1144	0	219
408	1803	1144	0	222
411	1801	1144	0	228
414	1800	1143	0	230
417	1800	1142	0	227
420	1799	1142	0	225
423	1799	1142	0	223
426	1798	1141	0	223
429	1798	1139	0	221
432	1798	1139	0	219
435	1797	1139	0	219
438	1797	1139	0	219
441	1797	1140	0	214
444	1795	1141	0	199
447	1795	1143	0	193
450	1797	1144	0	185
453	1797	1141	0	164
456	1798	1141	0	161
459	1796	1140	0	157
462	1797	1141	0	157
465	1798	1142	0	158
468	1799	1142	0	153
471	1799	1141	0	151
474	1799	1141	0	148
477	1801	1141	0	147
480	1806	1139	0	134
483	1806	1140	0	131
486	1806	1141	0	127
489	1805	1141	0	127
492	1806	1141	0	131
495	1808	1143	0	134
498	1808	1143	0	134
501	1808	1142	0	128
504	1807	1143	0	121
507	1806	1142	0	124
510	1804	1141	0	119
513	1804	1141	0	111
516	1802	1144	0	108
519	1800	1145	0	96
522	1799	1149	0	84
525	1798	1149	0	81
528	1797	1149	0	79
531	1796	1149	0	80
534	1794	1150	0	82
537	1794	1151	0	83
540	1795	1153	0	87
543	1796	1154	0	82
546	1797	1155	0	81
549	1796	1155	0	81
552	1794	1154	0	82
555	1793	1154	0	83
558	1794	1152	0	83
561	1794	1153	0	84
564	1794	1155	0	84
567	1793	1156	0	84
570	1794	1156	0	86
573	1792	1157	0	84
576	1790	1158	0	77
579	1789	1159	0	76
582	1788	1159	0	74
585	1789	1159	0	76
588	1788	1158	0	73
591	1789	1158	0	71
594	1789	1156	0	75
597	1789	1155	0	78
600	1790	1156	0	77
603	1790	1156	0	77
606	1789	1156	0	76
609	1789	1157	0	73
612	1788	1158	0	71
615	1788	1158	0	73
618	1788	1158	0	74
621	1789	1157	0	74
624	1788	1157	0	72
627	1786	1159	0	70
630	1785	1160	0	70
633	1783	1159	0	69
636	1783	1159	0	69
639	1782	1158	0	70
642	1782	1158	0	70
645	1782	1156	0	71
648	1783	1155	0	69
651	1784	1155	0	72
654	1783	1154	0	72
657	1784	1154	0	73
660	1784	1154	0	71
663	1784	1154	0	73
666	1785	1154	0	75
669	1787	1153	0	74
672	1786	1152	0	72
675	1786	1152	0	73
678	1787	1150	0	71
681	1787	1151	0	70
684	1785	1148	0	72
687	1785	1148	0	76
690	1787	1150	0	82
693	1786	1150	0	83
696	1786	1150	0	87
699	1785	1151	0	86
702	1786	1152	0	86
705	1786	1153	0	88
708	1787	1154	0	93
711	1788	1154	0	93
714	1787	1153	0	95
717	1788	1152	0	99
720	1789	1151	0	102
723	1790	1150	0	106
726	1790	1148	0	107
729	1793	1149	0	104
732	1795	1152	0	97
735	1796	1152	0	96
738	1797	1151	0	94
741	1798	1152	0	96
744	1801	1153	0	101
747	1803	1155	0	98
750	1806	1154	0	98
753	1809	1153	0	104
756	1811	1148	0	114
759	1811	1147	0	119
762	1812	1149	0	118
765	1813	1151	0	118
768	1811	1155	0	114
771	1811	1156	0	112
774	1811	1156	0	113
777	1810	1158	0	111
780	1811	1160	0	111
783	1811	1162	0	109
786	1812	1162	0	112
789	1813	1163	0	111
792	1811	1161	0	113
795	1811	1160	0	120
798	1811	1160	0	126
801	1811	1159	0	133
804	1814	1158	0	132
807	1815	1158	0	133
810	1815	1161	0	139
813	1816	1160	0	144
816	1815	1160	0	151
819	1814	1161	0	155
822	1815	1162	0	152
825	1816	1163	0	149
828	1818	1164	0	150
831	1817	1161	0	147
834	1815	1161	0	146
837	1814	1161	0	149
840	1816	1164	0	146
843	1816	1165	0	149
846	1816	1163	0	147
849	1816	1163	0	148
852	1816	1164	0	150
855	1816	1165	0	150
858	1817	1165	0	148
861	1817	1166	0	145
864	1817	1164	0	137
867	1816	1164	0	143
870	1816	1160	0	132
873	1816	1159	0	128
876	1816	1160	0	131
879	1815	1163	0	135
882	1815	1164	0	140
885	1816	1163	0	140
888	1815	1163	0	146
891	1815	1159	0	146
894	1813	1157	0	140
897	1811	1154	0	130
900	1810	1154	0	127
903	1808	1151	0	128
906	1809	1154	0	130
909	1810	1155	0	131
912	1812	1155	0	125
915	1814	1156	0	126
918	1815	1158	0	129
921	1816	1162	0	131
924	1815	1160	0	131
927	1815	1159	0	137
930	1815	1157	0	137
933	1815	1155	0	137
936	1815	1155	0	135
939	1814	1155	0	141
942	1814	1155	0	143
945	1814	1155	0	142
948	1814	1156	0	139
951	1814	1157	0	139
954	1815	1158	0	136
957	1816	1160	0	135
960	1815	1162	0	129
963	1814	1162	0	131
966	1815	1160	0	126
969	1815	1161	0	125
972	1815	1162	0	124
975	1815	1162	0	124
978	1815	1163	0	120
981	1815	1164	0	125
984	1815	1164	0	126
987	1815	1164	0	123
990	1815	1164	0	124
993	1815	1164	0	125
996	1815	1165	0	123
999	1815	1165	0	125
1002	1815	1164	0	125
1005	1815	1165	0	124
1008	1816	1165	0	122
1011	1816	1165	0	126
1014	1816	1165	0	124
1017	1818	1164	0	126
1020	1818	1164	0	126
1023	1818	1165	0	125
1026	1817	1166	0	127
1029	1818	1165	0	126
1032	1818	1166	0	128
1035	1818	1165	0	126
1038	1818	1164	0	126
1041	1818	1162	0	117
1044	1816	1161	0	115
1047	1816	1161	0	112
1050	1815	1160	0	108
1053	1814	1161	0	109
1056	1813	1160	0	105
1059	1813	1159	0	113
1062	1814	1160	0	121
1065	1815	1159	0	121
1068	1814	1159	0	119
1071	1814	1158	0	121
1074	1815	1157	0	128
1077	1816	1156	0	138
1080	1816	1156	0	144
1083	1816	1154	0	144
1086	1815	1154	0	146
1089	1815	1153	0	144
1092	1814	1151	0	147
1095	1813	1151	0	151
1098	1814	1150	0	152
1101	1813	1150	0	155
1104	1812	1150	0	157
1107	1813	1150	0	159
1110	1812	1149	0	158
1113	1812	1147	0	160
1116	1814	1147	0	168
1119	1813	1145	0	168
1122	1814	1145	0	172
1125	1814	1144	0	171
1128	1814	1144	0	171
1131	1816	1143	0	170
1134	1816	1144	0	169
1137	1816	1145	0	165
1140	1816	1146	0	164
1143	1816	1146	0	168
1146	1817	1146	0	170
1149	1817	1146	0	168
1152	1819	1150	0	164
1155	1822	1152	0	168
1158	1824	1153	0	172
1161	1825	1152	0	174
1164	1823	1151	0	173
1167	1820	1148	0	182
1170	1819	1146	0	189
1173	1820	1146	0	191
1176	1819	1143	0	190
1179	1816	1140	0	198
1182	1816	1140	0	200
1185	1816	1141	0	202
1188	1816	1142	0	204
1191	1817	1143	0	207
1194	1819	1146	0	207
1197	1820	1148	0	201
1200	1820	1148	0	198
1203	1820	1148	0	197
1206	1820	1149	0	197
1209	1820	1150	0	198
1212	1820	1151	0	205
1215	1821	1153	0	209
1218	1822	1154	0	205
1221	1822	1155	0	208
1224	1823	1156	0	210
1227	1824	1156	0	212
1230	1822	1155	0	212
1233	1822	1154	0	212
1236	1819	1152	0	219
1239	1817	1150	0	220
1242	1816	1150	0	217
1245	1816	1151	0	215
1248	1816	1154	0	210
1251	1816	1154	0	211
1254	1817	1153	0	210
1257	1818	1150	0	213
1260	1818	1147	0	220
1263	1819	1146	0	223
1266	1819	1145	0	224
1269	1819	1145	0	226
1272	1816	1147	0	230
1275	1813	1152	0	226
1278	1813	1155	0	228
1281	1811	1156	0	225
1284	1810	1151	0	226
1287	1811	1149	0	230
1290	1813	1146	0	236
1293	1813	1143	0	238
1296	1812	1141	0	243
1299	1812	1139	0	247
1302	1813	1137	0	245
1305	1817	1132	0	251
1308	1820	1130	0	253
1311	1821	1128	0	253
1314	1820	1127	0	255
1317	1819	1128	0	260
1320	1819	1128	0	260
1323	1819	1128	0	260
1326	1821	1128	0	261
1329	1822	1126	0	266
1332	1822	1127	0	268
1335	1822	1127	0	270
1338	1823	1127	0	270
1341	1824	1126	0	274
1344	1823	1125	0	276
1347	1822	1125	0	278
1350	1821	1125	0	277
1353	1821	1125	0	277
1356	1822	1125	0	282
1359	1821	1126	0	281
1362	1817	1125	0	280
1365	1815	1124	0	279
1368	1818	1128	0	279
1371	1817	1127	0	279
1374	1817	1126	0	282
1377	1816	1127	0	282
1380	1815	1127	0	282
1383	1815	1127	0	280
1386	1814	1128	0	281
1389	1816	1129	0	282
1392	1818	1129	0	281
1395	1827	1136	0	289
1398	1829	1138	0	288
1401	1829	1137	0	283
1404	1827	1135	0	278
1407	1828	1133	0	277
1410	1833	1136	0	283
1413	1834	1137	0	286
1416	1832	1137	0	288
1419	1833	1138	0	294
1422	1833	1139	0	294
1425	1833	1140	0	293
1428	1833	1141	0	295
1431	1833	1141	0	296
1434	1835	1140	0	298
1437	1839	1142	0	300
1440	1841	1142	0	310
1443	1844	1141	0	313
1446	1845	1140	0	324
1449	1845	1140	0	323
1452	1843	1143	0	318
1455	1843	1143	0	318
1458	1850	1146	0	325
1461	1848	1144	0	336
1464	1847	1144	0	340
1467	1846	1148	0	347
1470	1845	1149	0	348
1473	1844	1149	0	348
1476	1841	1149	0	349
1479	1845	1149	0	347
1482	1845	1148	0	347
1485	1844	1148	0	347
1488	1844	1149	0	350
1491	1846	1147	0	356
1494	1846	1147	0	358
1497	1846	1149	0	353
1500	1845	1149	0	351
1503	1843	1149	0	349
1506	1843	1150	0	348
1509	1845	1152	0	348
1512	1846	1152	0	350
1515	1845	1153	0	345
1518	1846	1153	0	343
1521	1846	1153	0	347
1524	1847	1153	0	353
1527	1847	1153	0	355
1530	1847	1153	0	353
1533	1846	1153	0	351
1536	1845	1155	0	341
1539	1846	1155	0	339
1542	1848	1155	0	337
1545	1849	1157	0	338
1548	1850	1158	0	344
1551	1850	1158	0	346
1554	1850	1158	0	345
1557	1847	1157	0	347
1560	1847	1157	0	339
1563	1847	1156	0	335
1566	1846	1157	0	336
1569	1846	1156	0	331
1572	1846	1155	0	332
1575	1846	1155	0	335
1578	1846	1155	0	334
1581	1847	1156	0	336
1584	1847	1156	0	343
1587	1846	1155	0	342
1590	1845	1154	0	342
1593	1846	1154	0	348
1596	1845	1154	0	347
1599	1846	1154	0	349
1602	1846	1154	0	354
1605	1846	1153	0	353
1608	1847	1153	0	351
1611	1847	1154	0	352
1614	1847	1155	0	352
1617	1847	1156	0	351
1620	1846	1156	0	351
1623	1845	1155	0	352
1626	1846	1154	0	351
1629	1847	1154	0	353
1632	1847	1154	0	0
1635	1847	1154	0	359
1638	1848	1154	0	357
1641	1849	1154	0	359
1644	1848	1154	0	355
1647	1846	1155	0	345
1650	1846	1154	0	341
1653	1849	1156	0	340
1656	1848	1155	0	340
1659	1847	1155	0	344
1662	1847	1155	0	348
1665	1848	1154	0	354
1668	1847	1155	0	356
1671	1847	1154	0	357
1674	1846	1155	0	357
1677	1846	1155	0	356
1680	1846	1156	0	356
1683	1846	1160	0	2
1686	1846	1163	0	8
1689	1846	1163	0	8
1692	1847	1164	0	10
1695	1854	1164	0	17
1698	1855	1164	0	20
1701	1856	1164	0	26
1704	1854	1163	0	22
1707	1850	1163	0	19
1710	1850	1162	0	21
1713	1848	1164	0	20
1716	1848	1163	0	19
1719	1846	1163	0	15
1722	1846	1165	0	16
1725	1847	1167	0	16
1728	1847	1167	0	16
1731	1848	1168	0	20
1734	1849	1166	0	21
1737	1849	1166	0	22
1740	1849	1166	0	26
1743	1850	1166	0	19
1746	1850	1162	0	26
1749	1850	1160	0	33
1752	1853	1162	0	37
1755	1853	1163	0	43
1758	1853	1162	0	45
1761	1853	1162	0	44
1764	1853	1161	0	45
1767	1853	1161	0	50
1770	1853	1162	0	56
1773	1851	1163	0	56
1776	1851	1163	0	56
1779	1851	1164	0	59
1782	1851	1164	0	59
1785	1851	1163	0	59
1788	1851	1164	0	61
1791	1851	1163	0	60
1794	1851	1163	0	60
1797	1853	1161	0	48
1800	1855	1157	0	41
1803	1855	1156	0	33
1806	1857	1154	0	27
1809	1859	1154	0	22
1812	1861	1152	0	23
1815	1861	1152	0	24
1818	1861	1151	0	23
1821	1861	1152	0	27
1824	1862	1152	0	29
1827	1862	1152	0	32
1830	1863	1151	0	36
1833	1863	1151	0	41
1836	1863	1150	0	46
1839	1863	1151	0	46
1842	1862	1151	0	47
1845	1861	1150	0	47
1848	1860	1151	0	46
1851	1859	1152	0	43
1854	1859	1151	0	43
1857	1860	1151	0	43
1860	1860	1150	0	42
1863	1861	1150	0	36
1866	1862	1149	0	31
1869	1861	1149	0	35
1872	1863	1148	0	40
1875	1864	1148	0	38
1878	1864	1147	0	37
1881	1867	1148	0	37
1884	1868	1144	0	38
1887	1867	1140	0	44
1890	1868	1138	0	58
1893	1866	1138	0	65
1896	1866	1137	0	63
1899	1866	1137	0	67
1902	1866	1139	0	64
1905	1865	1140	0	66
1908	1865	1139	0	68
1911	1864	1136	0	69
1914	1857	1137	0	65
1917	1856	1137	0	63
1920	1856	1137	0	64
1923	1856	1138	0	59
1926	1857	1138	0	59
1929	1858	1139	0	62
1932	1858	1137	0	62
1935	1858	1138	0	63
1938	1858	1140	0	67
1941	1860	1137	0	67
1944	1861	1136	0	69
1947	1860	1136	0	61
1950	1860	1135	0	61
1953	1859	1135	0	61
1956	1860	1136	0	66
1959	1859	1137	0	65
1962	1859	1142	0	70
1965	1860	1141	0	81
1968	1859	1141	0	84
1971	1860	1142	0	82
1974	1860	1141	0	81
1977	1862	1140	0	79
1980	1862	1140	0	71
1983	1862	1140	0	77
1986	1862	1139	0	76
1989	1866	1139	0	75
1992	1870	1139	0	67
1995	1870	1138	0	67
1998	1869	1138	0	68
2001	1869	1135	0	76
2004	1867	1137	0	77
2007	1867	1138	0	82
2010	1866	1137	0	86
2013	1866	1135	0	86
2016	1865	1134	0	83
2019	1864	1135	0	77
2022	1865	1135	0	80
2025	1865	1133	0	84
2028	1863	1133	0	85
2031	1862	1133	0	83
2034	1861	1133	0	85
2037	1860	1133	0	87
2040	1860	1134	0	85
2043	1860	1135	0	86
2046	1861	1137	0	85
2049	1861	1136	0	85
2052	1861	1137	0	86
2055	1859	1140	0	82
2058	1858	1143	0	80
2061	1857	1144	0	81
2064	1856	1145	0	82
2067	1855	1145	0	82
2070	1856	1144	0	84
2073	1855	1144	0	81
2076	1855	1143	0	82
2079	1854	1143	0	77
2082	1854	1143	0	75
2085	1854	1143	0	76
2088	1856	1142	0	82
2091	1855	1142	0	85
2094	1856	1140	0	85
2097	1856	1141	0	82
2100	1856	1140	0	85
2103	1855	1141	0	85
2106	1855	1143	0	86
2109	1854	1146	0	88
2112	1855	1149	0	88
2115	1856	1151	0	83
2118	1856	1152	0	79
2121	1858	1151	0	79
2124	1860	1152	0	81
2127	1860	1154	0	85
2130	1860	1155	0	84
2133	1859	1155	0	85
2136	1859	1156	0	87
2139	1859	1157	0	88
2142	1858	1157	0	92
2145	1855	1158	0	92
2148	1856	1160	0	93
2151	1858	1160	0	93
2154	1858	1162	0	93
2157	1854	1163	0	95
2160	1852	1165	0	92
2163	1851	1166	0	92
2166	1852	1167	0	89
2169	1851	1169	0	95
2172	1853	1169	0	95
2175	1853	1170	0	99
2178	1854	1171	0	106
2181	1853	1172	0	108
2184	1849	1170	0	101
2187	1850	1169	0	91
2190	1849	1169	0	85
2193	1847	1167	0	86
2196	1845	1164	0	88
2199	1844	1164	0	85
2202	1844	1164	0	88
2205	1846	1166	0	85
2208	1846	1164	0	92
2211	1849	1164	0	93
2214	1849	1165	0	91
2217	1848	1165	0	88
2220	1847	1166	0	85
2223	1846	1167	0	84
2226	1846	1169	0	82
2229	1845	1174	0	81
2232	1845	1175	0	81
2235	1843	1176	0	81
2238	1842	1178	0	77
2241	1841	1181	0	77
2244	1840	1183	0	79
2247	1840	1182	0	82
2250	1839	1182	0	85
2253	1838	1182	0	85
2256	1837	1183	0	82
2259	1837	1184	0	80
2262	1837	1185	0	79
2265	1839	1186	0	77
2268	1841	1188	0	76
2271	1840	1187	0	78
2274	1838	1189	0	75
2277	1838	1190	0	74
2280	1838	1191	0	74
2283	1837	1191	0	74
2286	1837	1192	0	73
2289	1838	1191	0	74
2292	1838	1191	0	73
2295	1839	1192	0	75
2298	1839	1192	0	74
2301	1839	1191	0	76
2304	1839	1192	0	74
2307	1839	1192	0	72
2310	1839	1192	0	73
2313	1841	1191	0	78
2316	1841	1189	0	82
2319	1841	1188	0	89
2322	1843	1186	0	87
2325	1843	1184	0	89
2328	1842	1184	0	90
2331	1841	1186	0	91
2334	1840	1186	0	91
2337	1841	1189	0	95
2340	1842	1191	0	95
2343	1840	1194	0	93
2346	1841	1196	0	94
2349	1841	1196	0	94
2352	1840	1196	0	95
2355	1837	1194	0	97
2358	1838	1193	0	93
2361	1836	1194	0	90
2364	1835	1194	0	85
2367	1833	1196	0	79
2370	1832	1197	0	77
2373	1831	1200	0	82
2376	1828	1203	0	84
2379	1828	1201	0	84
2382	1829	1201	0	82
2385	1829	1201	0	83
2388	1830	1199	0	84
2391	1829	1199	0	85
2394	1827	1201	0	81
2397	1826	1205	0	75
2400	1825	1206	0	77
2403	1823	1206	0	73
2406	1818	1208	0	68
2409	1815	1209	0	64
2412	1814	1209	0	64
2415	1814	1209	0	65
2418	1813	1210	0	69
2421	1812	1211	0	70
2424	1812	1211	0	71
2427	1811	1212	0	76
2430	1810	1214	0	77
2433	1810	1216	0	75
2436	1809	1219	0	74
2439	1809	1221	0	72
2442	1809	1223	0	73
2445	1808	1223	0	76
2448	1808	1224	0	75
2451	1807	1224	0	72
2454	1809	1222	0	62
2457	1810	1220	0	64
2460	1811	1220	0	63
2463	1810	1220	0	67
2466	1810	1221	0	65
2469	1809	1222	0	64
2472	1810	1226	0	58
2475	1809	1225	0	63
2478	1807	1225	0	69
2481	1805	1225	0	75
2484	1804	1226	0	77
2487	1805	1227	0	77
2490	1804	1228	0	78
2493	1804	1229	0	78
2496	1803	1229	0	79
2499	1802	1230	0	82
2502	1801	1229	0	82
2505	1800	1229	0	83
2508	1799	1230	0	88
2511	1798	1230	0	91
2514	1798	1229	0	91
2517	1799	1226	0	85
2520	1799	1224	0	91
2523	1798	1223	0	93
2526	1797	1222	0	98
2529	1797	1223	0	101
2532	1796	1224	0	105
2535	1796	1226	0	105
2538	1797	1227	0	106
2541	1797	1228	0	109
2544	1799	1229	0	108
2547	1799	1228	0	109
2550	1797	1228	0	110
2553	1797	1227	0	117
2556	1800	1228	0	123
2559	1803	1230	0	120
2562	1805	1234	0	128
2565	1808	1237	0	128
2568	1809	1240	0	128
2571	1807	1242	0	128
2574	1807	1243	0	138
2577	1807	1244	0	142
2580	1808	1246	0	150
2583	1810	1248	0	150
2586	1811	1249	0	155
2589	1811	1248	0	161
2592	1810	1252	0	162
2595	1808	1253	0	167
2598	1805	1257	0	175
2601	1806	1259	0	181
2604	1807	1261	0	185
2607	1810	1261	0	186
2610	1815	1262	0	183
2613	1816	1263	0	185
2616	1815	1265	0	188
2619	1814	1267	0	184
2622	1815	1268	0	184
2625	1818	1266	0	177
2628	1819	1268	0	177
2631	1819	1267	0	178
2634	1820	1266	0	177
2637	1820	1268	0	182
2640	1824	1266	0	182
2643	1824	1265	0	179
2646	1823	1265	0	180
2649	1822	1265	0	181
2652	1822	1264	0	178
2655	1822	1264	0	176
2658	1822	1264	0	178
2661	1821	1263	0	180
2664	1821	1261	0	188
2667	1819	1260	0	191
2670	1818	1258	0	200
2673	1818	1257	0	206
2676	1818	1257	0	207
2679	1819	1256	0	214
2682	1823	1254	0	221
2685	1823	1257	0	212
2688	1819	1260	0	210
2691	1818	1262	0	204
2694	1818	1260	0	212
2697	1817	1262	0	213
2700	1816	1266	0	199
2703	1822	1266	0	182
2706	1831	1266	0	180
2709	1842	1269	0	167
2712	1844	1272	0	167
2715	1848	1273	0	158
2718	1853	1277	0	151
2721	1860	1281	0	149
2724	1865	1287	0	145
2727	1870	1290	0	139
2730	1871	1292	0	126
2733	1870	1297	0	116
2736	1873	1302	0	113
2739	1879	1311	0	112
2742	1881	1313	0	118
2745	1879	1315	0	110
2748	1878	1327	0	107
2751	1878	1332	0	99
2754	1878	1337	0	96
2757	1877	1343	0	101
2760	1876	1348	0	110
2763	1875	1352	0	120
2766	1876	1355	0	124
2769	1876	1355	0	112
2772	1877	1355	0	117
2775	1877	1359	0	123
2778	1877	1361	0	114
2781	1875	1361	0	122
2784	1874	1361	0	121
2787	1875	1364	0	120
2790	1877	1367	0	121
2793	1875	1366	0	128
2796	1877	1368	0	130
2799	1877	1367	0	132
2802	1877	1366	0	132
2805	1877	1369	0	126
2808	1876	1370	0	126
2811	1874	1370	0	129
2814	1867	1370	0	322
2817	1869	1378	0	147
2820	1869	1379	0	141
2823	1869	1379	0	148
2826	1871	1380	0	153
2829	1871	1379	0	155
2832	1870	1379	0	155
2835	1871	1378	0	154
2838	1869	1379	0	153
2841	1866	1380	0	155
2844	1866	1379	0	151
2847	1868	1378	0	146
2850	1868	1379	0	151
2853	1866	1379	0	151
2856	1865	1379	0	161
2859	1865	1380	0	164
2862	1865	1380	0	169
2865	1866	1380	0	186
2868	1869	1378	0	194
2871	1869	1374	0	207
2874	1869	1373	0	210
2877	1869	1370	0	217
2880	1869	1368	0	222
2883	1869	1365	0	228
2886	1870	1365	0	240
2889	1870	1364	0	249
2892	1869	1361	0	252
2895	1870	1359	0	251
2898	1870	1358	0	256
2901	1869	1358	0	256
2904	1868	1357	0	254
2907	1865	1368	0	258
2910	1860	1369	0	250
2913	1879	1382	0	263
2916	1872	1380	0	275
2919	1874	1377	0	271
2922	1872	1380	0	269
2925	1871	1379	0	270
2928	1868	1383	0	270
2931	1867	1388	0	269
2934	1864	1389	0	260
2937	1867	1392	0	259
2940	1871	1399	0	252
2943	1877	1412	0	245
2946	1876	1413	0	250
2949	1875	1419	0	261
2952	1872	1415	0	268
2955	1868	1411	0	279
2958	1865	1409	0	271
2961	1865	1409	0	278
2964	1862	1406	0	286
2967	1858	1403	0	279
2970	1856	1403	0	283
2973	1856	1401	0	278
2976	1856	1398	0	279
2979	1854	1390	0	279
2982	1849	1386	0	257
2985	1849	1384	0	258
2988	1846	1378	0	253
2991	1848	1375	0	253
2994	1850	1375	0	256
2997	1851	1375	0	257
3000	1850	1375	0	253
3003	1848	1373	0	250
3006	1846	1370	0	254
3009	1844	1371	0	251
3012	1845	1369	0	249
3015	1844	1367	0	251
3018	1843	1365	0	253
3021	1840	1363	0	255
3024	1835	1364	0	261
3027	1836	1360	0	264
3030	1834	1358	0	258
3033	1837	1355	0	255
3036	1836	1352	0	239
3039	1835	1355	0	242
3042	1826	1364	0	258
3045	1821	1362	0	260
3048	1816	1358	0	259
3051	1813	1357	0	264
3054	1812	1351	0	262
3057	1812	1345	0	255
3060	1812	1341	0	253
3063	1811	1338	0	254
3066	1812	1341	0	254
3069	1812	1341	0	257
3072	1810	1341	0	259
3075	1805	1337	0	269
3078	1805	1332	0	273
3081	1805	1324	0	275
3084	1805	1320	0	279
3087	1803	1318	0	282
3090	1802	1315	0	274
3093	1802	1310	0	270
3096	1799	1306	0	276
3099	1796	1302	0	273
3102	1794	1296	0	278
3105	1796	1286	0	288
3108	1789	1284	0	287
3111	1787	1279	0	293
3114	1786	1274	0	298
3117	1784	1269	0	300
3120	1783	1266	0	297
3123	1782	1262	0	300
3126	1782	1258	0	301
3129	1779	1252	0	312
3132	1779	1252	0	308
3135	1779	1252	0	303
3138	1778	1251	0	297
3141	1779	1250	0	294
3144	1779	1248	0	291
3147	1778	1247	0	287
3150	1777	1246	0	287
3153	1778	1244	0	287
3156	1780	1238	0	282
3159	1778	1233	0	286
3162	1778	1230	0	284
3165	1778	1230	0	282
3168	1778	1228	0	283
3171	1779	1225	0	281
3174	1775	1221	0	272
3177	1772	1221	0	267
3180	1771	1219	0	267
3183	1770	1219	0	266
3186	1768	1216	0	266
3189	1767	1214	0	266
3192	1765	1214	0	269
3195	1764	1213	0	269
3198	1762	1212	0	268
3201	1762	1209	0	268
3204	1762	1208	0	268
3207	1763	1211	0	269
3210	1765	1214	0	267
3213	1766	1210	0	273
3216	1766	1208	0	270
3219	1765	1207	0	263
3222	1765	1205	0	264
3225	1766	1205	0	265
3228	1770	1197	0	270
3231	1770	1197	0	267
3234	1772	1198	0	267
3237	1772	1199	0	267
3240	1772	1199	0	264
3243	1772	1200	0	263
3246	1772	1199	0	263
3249	1772	1200	0	265
3252	1772	1199	0	265
3255	1770	1198	0	268
3258	1770	1196	0	267
3261	1769	1195	0	267
3264	1769	1193	0	267
3267	1768	1191	0	266
3270	1769	1192	0	268
3273	1767	1192	0	274
3276	1767	1190	0	275
3279	1766	1189	0	276
3282	1766	1189	0	277
3285	1763	1184	0	277
3288	1763	1181	0	283
3291	1762	1184	0	283
3294	1762	1186	0	283
3297	1763	1186	0	286
3300	1763	1187	0	286
3303	1763	1187	0	281
3306	1762	1187	0	275
3309	1760	1189	0	271
3312	1761	1188	0	276
3315	1760	1189	0	285
3318	1763	1189	0	287
3321	1765	1188	0	285
3324	1766	1188	0	283
3327	1763	1186	0	286
3330	1762	1180	0	289
3333	1758	1177	0	288
3336	1758	1174	0	285
3339	1757	1174	0	283
3342	1755	1172	0	279
3345	1755	1167	0	279
3348	1755	1165	0	281
3351	1754	1164	0	279
3354	1755	1159	0	279
3357	1754	1155	0	277
3360	1753	1151	0	274
3363	1754	1150	0	273
3366	1754	1150	0	273
3369	1752	1149	0	278
3372	1751	1148	0	278
3375	1751	1147	0	281
3378	1751	1145	0	283
3381	1750	1146	0	283
3384	1751	1146	0	286
3387	1751	1145	0	287
3390	1751	1144	0	286
3393	1750	1144	0	290
3396	1749	1142	0	292
3399	1750	1139	0	297
3402	1748	1136	0	299
3405	1745	1135	0	300
3408	1744	1134	0	304
3411	1741	1131	0	312
3414	1739	1129	0	318
3417	1738	1129	0	321
3420	1737	1130	0	319
3423	1737	1129	0	321
3426	1737	1129	0	323
3429	1737	1126	0	320
3432	1737	1126	0	318
3435	1738	1127	0	324
3438	1737	1126	0	335
3441	1735	1126	0	335
3444	1735	1125	0	333
3447	1734	1124	0	332
3450	1734	1125	0	333
3453	1733	1122	0	336
3456	1731	1122	0	337
3459	1730	1122	0	335
3462	1729	1123	0	333
3465	1728	1122	0	336
3468	1727	1121	0	339
3471	1726	1121	0	339
3474	1725	1121	0	338
3477	1725	1122	0	334
3480	1725	1122	0	335
3483	1726	1122	0	337
3486	1726	1122	0	335
3489	1726	1122	0	332
3492	1726	1121	0	335
3495	1726	1121	0	340
3498	1725	1122	0	340
3501	1725	1121	0	345
3504	1724	1121	0	344
3507	1723	1120	0	344
3510	1721	1120	0	349
3513	1721	1120	0	348
3516	1718	1120	0	350
3519	1716	1120	0	350
3522	1716	1120	0	350
3525	1715	1119	0	350
3528	1714	1118	0	345
3531	1713	1118	0	342
3534	1713	1118	0	345
3537	1712	1117	0	347
3540	1712	1117	0	345
3543	1713	1117	0	345
3546	1713	1117	0	344
3549	1713	1117	0	341
3552	1713	1117	0	343
3555	1714	1118	0	343
3558	1713	1117	0	343
3561	1714	1118	0	344
3564	1714	1118	0	343
3567	1714	1118	0	343
3570	1714	1117	0	341
3573	1714	1118	0	334
3576	1716	1117	0	334
3579	1714	1116	0	329
3582	1714	1117	0	329
3585	1715	1117	0	331
3588	1715	1117	0	331
3591	1715	1116	0	331
3594	1715	1116	0	329
3597	1715	1116	0	329
3600	1715	1116	0	327
3603	1715	1116	0	329
3606	1716	1116	0	332
3609	1716	1117	0	333
3612	1716	1117	0	332
3615	1715	1117	0	333
3618	1715	1117	0	335
3621	1717	1118	0	340
3624	1716	1120	0	354
3627	1714	1121	0	355
3630	1712	1122	0	356
3633	1711	1122	0	3
3636	1711	1123	0	4
3639	1711	1124	0	5
3642	1710	1125	0	7
3645	1710	1126	0	7
3648	1709	1127	0	8
3651	1709	1127	0	8
3654	1710	1128	0	7
3657	1711	1128	0	8
3660	1710	1128	0	10
3663	1710	1129	0	10
3666	1710	1129	0	10
3669	1709	1130	0	9
3672	1710	1130	0	10
3675	1709	1131	0	12
3678	1708	1131	0	16
3681	1711	1132	0	11
3684	1711	1132	0	11
3687	1710	1133	0	9
3690	1708	1133	0	10
3693	1708	1134	0	10
3696	1707	1134	0	9
3699	1707	1134	0	8
3702	1708	1134	0	9
3705	1708	1134	0	9
3708	1708	1133	0	6
3711	1709	1131	0	3
3714	1708	1130	0	2
3717	1709	1129	0	357
3720	1710	1129	0	355
3723	1709	1128	0	355
3726	1710	1128	0	357
3729	1710	1127	0	356
3732	1710	1126	0	356
3735	1710	1126	0	357
3738	1710	1126	0	357
3741	1710	1126	0	358
3744	1711	1125	0	357
3747	1710	1125	0	357
3750	1710	1124	0	355
3753	1710	1124	0	350
3756	1710	1124	0	345
3759	1709	1122	0	341
3762	1708	1120	0	340
3765	1706	1118	0	336
3768	1705	1117	0	342
3771	1705	1117	0	346
3774	1705	1116	0	346
3777	1705	1116	0	350
3780	1705	1116	0	347
3783	1705	1116	0	348
3786	1704	1116	0	346
3789	1704	1116	0	345
3792	1705	1115	0	344
3795	1705	1115	0	343
3798	1705	1115	0	342
3801	1705	1115	0	340
3804	1705	1114	0	337
3807	1706	1114	0	337
3810	1706	1114	0	336
3813	1705	1113	0	338
3816	1705	1112	0	339
3819	1705	1111	0	340
3822	1705	1111	0	339
3825	1703	1110	0	339
3828	1704	1110	0	338
3831	1704	1110	0	338
3834	1704	1109	0	341
3837	1704	1108	0	341
3840	1704	1107	0	338
3843	1704	1106	0	337
3846	1704	1105	0	337
3849	1702	1104	0	341
3852	1703	1104	0	340
3855	1704	1104	0	340
3858	1705	1104	0	341
3861	1705	1104	0	342
3864	1705	1104	0	340
3867	1706	1104	0	340
3870	1706	1104	0	341
3873	1706	1104	0	342
3876	1706	1104	0	342
3879	1707	1104	0	341
3882	1706	1104	0	341
3885	1706	1104	0	342
3888	1706	1104	0	342
3891	1706	1103	0	343
3894	1707	1103	0	342
3897	1707	1103	0	343
3900	1707	1103	0	344
3903	1707	1103	0	342
3906	1707	1103	0	344
3909	1707	1103	0	345
3912	1707	1103	0	344
3915	1708	1103	0	343
3918	1708	1103	0	343
3921	1708	1103	0	344
3924	1708	1103	0	344
3927	1708	1103	0	344
3930	1708	1103	0	344
3933	1708	1103	0	344
3936	1708	1103	0	343
3939	1708	1103	0	343
3942	1708	1103	0	343
3945	1708	1103	0	344
3948	1707	1103	0	343
3951	1708	1102	0	346
3954	1708	1103	0	340
3957	1708	1103	0	340
3960	1708	1103	0	346
3963	1709	1103	0	346
3966	1709	1103	0	345
3969	1709	1103	0	344
3972	1708	1102	0	343
3975	1709	1102	0	343
3978	1709	1103	0	339
3981	1709	1103	0	337
3984	1710	1103	0	336
3987	1710	1103	0	336
3990	1710	1103	0	337
3993	1709	1103	0	336
3996	1709	1102	0	333
3999	1708	1102	0	331
4002	1708	1101	0	330
4005	1708	1101	0	329
4008	1709	1100	0	331
4011	1709	1100	0	330
4014	1709	1099	0	329
4017	1709	1099	0	331
4020	1708	1099	0	332
4023	1708	1098	0	334
4026	1707	1097	0	333
4029	1707	1097	0	333
4032	1706	1096	0	332
4035	1705	1096	0	329
4038	1704	1096	0	326
4041	1701	1097	0	324
4044	1700	1097	0	320
4047	1701	1097	0	323
4050	1699	1096	0	322
4053	1696	1095	0	319
4056	1695	1095	0	315
4059	1694	1095	0	319
4062	1694	1095	0	317
4065	1694	1094	0	319
4068	1693	1094	0	321
4071	1691	1093	0	322
4074	1689	1092	0	324
4077	1688	1091	0	326
4080	1687	1090	0	327
4083	1686	1089	0	327
4086	1686	1089	0	327
4089	1684	1089	0	327
4092	1682	1089	0	329
4095	1682	1090	0	327
4098	1681	1090	0	328
4101	1680	1089	0	331
4104	1680	1089	0	331
4107	1680	1089	0	331
4110	1680	1089	0	331
4113	1680	1089	0	331
4116	1679	1089	0	332
4119	1679	1089	0	331
4122	1679	1089	0	330
4125	1678	1089	0	330
4128	1677	1088	0	330
4131	1677	1088	0	329
4134	1676	1088	0	327
4137	1675	1088	0	327
4140	1675	1088	0	326
4143	1675	1088	0	327
4146	1674	1088	0	327
4149	1674	1088	0	328
4152	1672	1085	0	328
4155	1672	1085	0	330
4158	1670	1084	0	330
4161	1666	1082	0	331
4164	1665	1082	0	334
4167	1664	1081	0	339
4176	1660	1079	0	344
4179	1658	1079	0	344
4182	1657	1078	0	343
4185	1656	1077	0	344
4188	1655	1077	0	346
4191	1653	1077	0	343
4194	1653	1077	0	343
4197	1652	1077	0	345
4200	1649	1076	0	347
4203	1648	1076	0	345
4206	1645	1077	0	344
4209	1644	1077	0	346
4212	1643	1076	0	348
4215	1642	1075	0	348
4218	1641	1075	0	345
4221	1639	1074	0	344
4224	1639	1075	0	347
4227	1636	1075	0	347
4230	1631	1074	0	345
4233	1627	1075	0	345
4236	1625	1075	0	344
4239	1625	1075	0	344
4242	1625	1075	0	345
4245	1625	1075	0	344
4248	1625	1075	0	344
4251	1625	1075	0	345
4254	1625	1075	0	344
4257	1625	1075	0	343
4260	1624	1075	0	343
4263	1623	1075	0	342
4266	1623	1075	0	341
4269	1623	1075	0	342
4272	1623	1075	0	343
4275	1623	1074	0	344
4278	1622	1074	0	344
4281	1622	1074	0	343
4284	1622	1074	0	344
4287	1620	1074	0	338
4290	1620	1075	0	337
4293	1620	1074	0	336
4296	1619	1074	0	336
4299	1618	1073	0	334
4302	1617	1073	0	334
4305	1617	1073	0	334
4308	1618	1074	0	335
4311	1618	1074	0	336
4314	1618	1074	0	335
4317	1617	1074	0	336
4320	1618	1074	0	336
4323	1618	1074	0	335
4326	1618	1074	0	335
4329	1618	1074	0	336
4332	1618	1073	0	339
4335	1618	1073	0	337
4338	1618	1074	0	337
4341	1618	1074	0	337
4344	1619	1073	0	343
4347	1620	1073	0	341
4350	1622	1072	0	346
4353	1627	1072	0	346
4356	1627	1072	0	345
4359	1628	1072	0	345
4362	1629	1072	0	346
4365	1629	1072	0	347
4368	1631	1073	0	348
4371	1632	1073	0	348
4374	1633	1072	0	350
4377	1634	1073	0	351
4380	1636	1073	0	354
4383	1637	1072	0	353
4386	1640	1072	0	354
4389	1642	1073	0	350
4392	1644	1073	0	350
4395	1647	1072	0	351
4398	1652	1073	0	348
4401	1655	1075	0	346
4404	1659	1076	0	344
4407	1662	1076	0	346
4410	1665	1077	0	341
4413	1667	1079	0	337
4416	1671	1081	0	334
4419	1675	1082	0	336
4422	1678	1082	0	335
4425	1682	1085	0	333
4428	1685	1085	0	339
4431	1688	1087	0	336
4434	1693	1089	0	331
4437	1695	1090	0	327
4440	1697	1091	0	329
4443	1700	1092	0	326
4446	1701	1092	0	325
4449	1705	1092	0	334
4452	1706	1093	0	330
4455	1707	1093	0	328
4458	1707	1094	0	327
4461	1709	1098	0	318
4464	1711	1098	0	326
4467	1712	1098	0	328
4470	1714	1099	0	329
4473	1717	1098	0	331
4476	1719	1097	0	334
4479	1719	1097	0	334
4482	1718	1097	0	334
4485	1718	1097	0	334
4488	1719	1097	0	333
4491	1719	1096	0	331
4494	1721	1094	0	323
4497	1721	1093	0	318
4500	1721	1092	0	315
4503	1722	1090	0	316
4506	1722	1088	0	318
4509	1722	1087	0	319
4512	1722	1087	0	319
4515	1721	1087	0	319
4518	1722	1087	0	319
4521	1722	1087	0	318
4524	1722	1087	0	317
4527	1722	1088	0	317
4530	1723	1088	0	316
4533	1723	1088	0	316
4536	1724	1088	0	315
4539	1724	1089	0	311
4542	1723	1089	0	305
4545	1721	1087	0	306
4548	1719	1085	0	303
4551	1720	1085	0	305
4554	1722	1086	0	309
4557	1724	1087	0	313
4560	1725	1087	0	318
4563	1726	1090	0	312
4566	1728	1094	0	309
4569	1728	1097	0	302
4572	1728	1098	0	296
4575	1729	1098	0	298
4578	1729	1098	0	298
4581	1729	1098	0	297
4584	1728	1098	0	294
4587	1728	1098	0	296
4590	1727	1097	0	294
4593	1727	1097	0	292
4596	1727	1096	0	290
4599	1727	1096	0	289
4602	1727	1095	0	289
4605	1719	1089	0	319
4608	1719	1089	0	319
4611	1720	1089	0	320
4614	1726	1093	0	287
4617	1719	1088	0	318
4620	1726	1093	0	284
4623	1726	1093	0	283
4626	1726	1094	0	284
4629	1726	1094	0	284
4632	1726	1094	0	285
4635	1726	1094	0	283
4638	1727	1093	0	283
4641	1726	1093	0	283
4644	1725	1094	0	286
4647	1725	1095	0	292
4650	1725	1096	0	296
4653	1726	1097	0	301
4656	1725	1098	0	307
4659	1723	1098	0	310
4662	1723	1098	0	311
4665	1721	1098	0	314
4668	1720	1098	0	313
4671	1719	1098	0	315
4674	1718	1098	0	316
4677	1717	1097	0	312
4680	1716	1097	0	309
4683	1716	1097	0	308
4686	1716	1097	0	306
4689	1716	1096	0	310
4692	1716	1097	0	313
4695	1716	1097	0	315
4698	1716	1097	0	316
4701	1717	1099	0	321
4704	1718	1100	0	321
4707	1718	1100	0	324
4710	1717	1100	0	327
4713	1717	1100	0	330
4716	1717	1100	0	330
4719	1718	1101	0	328
4722	1722	1103	0	326
4725	1724	1105	0	317
4728	1725	1106	0	317
4731	1726	1107	0	318
4734	1724	1108	0	309
4737	1724	1109	0	308
4740	1725	1109	0	306
4743	1725	1109	0	305
4746	1725	1110	0	304
4749	1725	1110	0	304
4752	1724	1108	0	304
4755	1724	1107	0	303
4758	1723	1105	0	300
4761	1722	1103	0	300
4764	1721	1100	0	295
4767	1720	1097	0	293
4770	1720	1095	0	290
4773	1719	1093	0	289
4776	1719	1092	0	287
4779	1717	1090	0	284
4782	1716	1088	0	284
4785	1715	1085	0	286
4788	1716	1083	0	291
4791	1716	1081	0	297
4794	1714	1079	0	298
4797	1713	1079	0	299
4800	1713	1079	0	299
4803	1713	1079	0	296
4806	1713	1079	0	297
4809	1715	1079	0	299
4812	1716	1079	0	300
4815	1717	1078	0	298
4818	1717	1077	0	294
4821	1717	1078	0	292
4824	1717	1078	0	293
4827	1718	1078	0	293
4830	1718	1078	0	293
4833	1717	1077	0	295
4836	1717	1077	0	294
4839	1718	1078	0	291
4842	1721	1079	0	296
4845	1720	1079	0	294
4848	1722	1083	0	294
4851	1721	1085	0	291
4854	1721	1086	0	292
4857	1721	1087	0	293
4860	1722	1090	0	295
4863	1722	1092	0	295
4866	1723	1093	0	295
4869	1722	1093	0	293
4872	1721	1093	0	291
4875	1721	1094	0	289
4878	1720	1093	0	287
4881	1720	1093	0	286
4884	1721	1092	0	287
4887	1722	1090	0	285
4890	1722	1090	0	287
4893	1723	1090	0	288
4896	1722	1091	0	288
4899	1722	1092	0	290
4902	1723	1092	0	296
4905	1723	1093	0	299
4908	1723	1094	0	300
4911	1723	1095	0	301
4914	1722	1095	0	299
4917	1722	1096	0	299
4920	1722	1096	0	300
4923	1722	1096	0	302
4926	1720	1096	0	303
4929	1720	1096	0	307
4932	1720	1096	0	305
4935	1719	1096	0	305
4938	1718	1096	0	304
4941	1718	1096	0	304
4944	1718	1096	0	305
4947	1717	1096	0	304
4950	1717	1096	0	305
4953	1717	1096	0	303
4956	1716	1095	0	304
4959	1716	1095	0	304
4962	1716	1095	0	304
4965	1715	1094	0	304
4968	1715	1094	0	304
4971	1715	1094	0	305
4974	1715	1094	0	305
4977	1715	1094	0	305
4980	1715	1094	0	306
4983	1715	1094	0	305
4986	1715	1095	0	305
4989	1715	1096	0	306
4992	1716	1096	0	306
4995	1716	1097	0	306
4998	1716	1098	0	308
5001	1716	1098	0	311
5004	1716	1099	0	312
5007	1716	1098	0	312
5010	1716	1099	0	313
5013	1715	1099	0	313
5016	1715	1101	0	319
5019	1717	1102	0	323
5022	1716	1102	0	326
5025	1717	1102	0	327
5028	1716	1103	0	325
5031	1716	1103	0	325
5034	1715	1103	0	322
5037	1714	1104	0	320
5040	1714	1104	0	320
5043	1714	1104	0	321
5046	1714	1105	0	320
5049	1717	1107	0	323
5052	1718	1107	0	322
5055	1717	1108	0	319
5058	1718	1108	0	321
5061	1718	1108	0	321
5064	1718	1109	0	320
5067	1717	1109	0	318
5070	1717	1109	0	314
5073	1717	1110	0	313
5076	1717	1109	0	310
5079	1716	1109	0	311
5082	1716	1109	0	308
5085	1720	1111	0	305
5088	1720	1111	0	305
5091	1720	1111	0	303
5094	1720	1111	0	302
5097	1720	1111	0	298
5100	1720	1111	0	297
5103	1720	1111	0	298
5106	1720	1111	0	298
5109	1720	1110	0	298
5112	1720	1110	0	299
5115	1720	1110	0	299
5118	1721	1111	0	301
5121	1721	1111	0	304
5124	1721	1111	0	304
5127	1721	1111	0	304
5130	1721	1110	0	302
5133	1721	1110	0	303
5136	1721	1110	0	303
5139	1721	1109	0	301
5142	1721	1109	0	301
5145	1721	1109	0	301
5148	1722	1109	0	302
5151	1724	1111	0	303
5154	1725	1112	0	305
5157	1728	1112	0	313
5160	1729	1113	0	313
5163	1730	1114	0	314
5166	1729	1116	0	309
5169	1729	1118	0	302
5172	1730	1120	0	300
5175	1731	1120	0	299
5178	1731	1120	0	298
5181	1731	1121	0	297
5184	1732	1121	0	297
5187	1731	1121	0	296
5190	1732	1121	0	294
5193	1732	1121	0	294
5196	1732	1121	0	294
5199	1731	1121	0	293
5202	1731	1120	0	290
5205	1731	1119	0	288
5208	1730	1117	0	287
5211	1730	1116	0	286
5214	1730	1116	0	287
5217	1730	1117	0	286
5220	1728	1117	0	286
5223	1728	1120	0	289
5226	1728	1120	0	290
5229	1730	1126	0	284
5232	1730	1124	0	282
5235	1730	1123	0	274
5238	1730	1124	0	272
5241	1730	1124	0	270
5244	1731	1123	0	267
5247	1730	1124	0	266
5250	1731	1125	0	266
5253	1734	1122	0	257
5256	1735	1121	0	259
5259	1737	1117	0	258
5262	1739	1116	0	261
5265	1741	1115	0	263
5268	1741	1116	0	262
5271	1740	1116	0	260
5274	1740	1116	0	258
5277	1740	1115	0	255
5280	1741	1113	0	253
5283	1741	1112	0	251
5286	1740	1111	0	247
5289	1740	1111	0	246
5292	1741	1111	0	247
5295	1742	1110	0	248
5298	1744	1109	0	252
5301	1745	1109	0	257
5304	1744	1109	0	258
5307	1745	1109	0	259
5310	1746	1110	0	258
5313	1745	1112	0	257
5316	1746	1113	0	259
5319	1745	1116	0	256
5322	1743	1117	0	252
5325	1743	1117	0	249
5328	1744	1117	0	245
5331	1744	1118	0	241
5334	1744	1117	0	238
5337	1743	1118	0	239
5340	1743	1117	0	242
5343	1743	1118	0	244
5346	1744	1118	0	250
5349	1744	1117	0	252
5352	1743	1117	0	250
5355	1744	1117	0	253
5358	1746	1117	0	256
5361	1746	1117	0	260
5364	1747	1116	0	265
5367	1749	1116	0	266
5370	1752	1113	0	271
5373	1752	1112	0	269
5376	1753	1111	0	268
5379	1754	1110	0	269
5382	1754	1109	0	271
5385	1755	1105	0	275
5388	1754	1104	0	277
5391	1753	1101	0	282
5394	1751	1099	0	281
5397	1751	1096	0	276
5400	1751	1094	0	274
5403	1751	1092	0	276
5406	1751	1092	0	276
5409	1752	1091	0	277
5412	1751	1090	0	276
5415	1751	1093	0	276
5418	1751	1093	0	279
5421	1752	1094	0	281
5424	1751	1094	0	282
5427	1751	1094	0	282
5430	1751	1094	0	282
5433	1746	1098	0	270
5436	1745	1096	0	272
5439	1745	1096	0	275
5442	1744	1095	0	276
5445	1744	1094	0	277
5448	1744	1094	0	279
5451	1744	1093	0	280
5454	1744	1093	0	282
5457	1744	1090	0	283
5460	1743	1088	0	285
5463	1742	1086	0	288
5466	1742	1085	0	288
5469	1742	1082	0	290
5472	1742	1081	0	291
5475	1742	1079	0	291
5478	1741	1079	0	290
5481	1741	1079	0	289
5484	1741	1077	0	291
5487	1742	1078	0	291
5490	1742	1078	0	291
5493	1742	1078	0	291
5496	1742	1078	0	291
5499	1741	1078	0	292
5502	1741	1077	0	294
5505	1741	1077	0	294
5508	1740	1077	0	293
5511	1739	1076	0	295
5514	1738	1076	0	294
5517	1738	1076	0	293
5520	1737	1076	0	292
5523	1737	1076	0	292
5526	1738	1077	0	291
5529	1738	1077	0	291
5532	1738	1079	0	288
5535	1739	1081	0	289
5538	1738	1082	0	288
5541	1738	1082	0	290
5544	1738	1082	0	291
5547	1738	1082	0	293
5550	1738	1082	0	295
5553	1737	1080	0	296
5556	1736	1081	0	298
5559	1735	1082	0	298
5562	1735	1081	0	298
5565	1733	1079	0	298
5568	1733	1077	0	297
5571	1732	1076	0	299
5574	1732	1077	0	298
5577	1734	1081	0	297
5580	1735	1083	0	294
5583	1736	1084	0	297
5586	1735	1085	0	296
5589	1735	1087	0	298
5592	1736	1086	0	300
5595	1736	1087	0	297
5598	1736	1090	0	295
5601	1736	1090	0	295
5604	1736	1090	0	294
5607	1736	1090	0	292
5610	1736	1090	0	294
5613	1736	1090	0	296
5616	1736	1090	0	296
5619	1736	1090	0	295
5622	1735	1090	0	294
5625	1735	1090	0	296
5628	1736	1090	0	297
5631	1736	1090	0	296
5634	1736	1089	0	295
5637	1736	1089	0	295
5640	1736	1088	0	294
5643	1736	1088	0	294
5646	1736	1088	0	295
5649	1736	1088	0	295
5652	1736	1088	0	296
5655	1736	1088	0	295
5658	1736	1088	0	295
5661	1735	1088	0	294
5664	1736	1088	0	293
5667	1737	1089	0	292
5670	1739	1090	0	291
5673	1740	1092	0	284
5676	1739	1094	0	280
5679	1739	1094	0	279
5682	1739	1094	0	279
5685	1739	1093	0	280
5688	1739	1093	0	284
5691	1739	1093	0	285
5694	1738	1092	0	287
5697	1738	1091	0	292
5700	1739	1090	0	292
5703	1739	1091	0	291
5706	1739	1091	0	291
5709	1739	1091	0	291
5712	1740	1091	0	288
5715	1740	1093	0	289
5718	1740	1093	0	288
5721	1741	1095	0	287
5724	1742	1097	0	287
5727	1743	1100	0	284
5730	1746	1101	0	281
5733	1747	1101	0	279
5736	1746	1102	0	280
5739	1746	1102	0	277
5742	1746	1102	0	275
5745	1745	1103	0	272
5748	1746	1104	0	272
5751	1746	1104	0	275
5754	1750	1106	0	289
5757	1754	1106	0	292
5760	1757	1106	0	295
5763	1758	1108	0	297
5766	1759	1108	0	309
5769	1759	1110	0	309
5772	1760	1110	0	313
5775	1760	1111	0	313
5778	1759	1111	0	315
5781	1759	1113	0	316
5784	1760	1112	0	315
5787	1760	1114	0	315
5790	1759	1114	0	316
5793	1760	1114	0	317
5796	1760	1115	0	314
5799	1762	1115	0	308
5802	1762	1115	0	306
5805	1762	1114	0	302
5808	1763	1111	0	302
5811	1764	1111	0	296
5814	1764	1111	0	295
5817	1764	1113	0	295
5820	1765	1115	0	293
5823	1764	1115	0	292
5826	1764	1114	0	288
5829	1765	1113	0	282
5832	1764	1114	0	276
5835	1765	1116	0	286
5838	1766	1117	0	289
5841	1767	1120	0	289
5844	1765	1120	0	288
5847	1766	1121	0	286
5850	1766	1122	0	282
5853	1765	1121	0	284
5856	1764	1121	0	286
5859	1765	1121	0	282
5862	1765	1120	0	278
5865	1764	1115	0	281
5868	1764	1114	0	283
5871	1764	1114	0	278
5874	1764	1112	0	283
5877	1765	1112	0	276
5880	1763	1113	0	270
5883	1762	1113	0	267
5886	1762	1112	0	268
5889	1761	1108	0	269
5892	1761	1106	0	277
5895	1761	1104	0	283
5898	1760	1103	0	286
5901	1760	1100	0	289
5904	1758	1099	0	292
5907	1757	1099	0	289
5910	1757	1100	0	289
5913	1757	1100	0	290
5916	1757	1099	0	288
5919	1758	1100	0	284
5922	1759	1102	0	281
5925	1760	1104	0	284
5928	1762	1105	0	287
5931	1763	1107	0	290
5934	1764	1109	0	294
5937	1763	1109	0	297
5940	1764	1109	0	297
5943	1766	1110	0	304
5946	1767	1110	0	307
5949	1768	1111	0	304
5952	1767	1110	0	307
5955	1766	1109	0	302
5958	1766	1108	0	300
5961	1766	1107	0	300
5964	1766	1108	0	303
5967	1767	1108	0	300
5970	1768	1109	0	298
5973	1769	1109	0	295
5976	1768	1108	0	289
5979	1768	1108	0	292
5982	1769	1108	0	286
5985	1770	1109	0	290
5988	1769	1108	0	290
5991	1770	1108	0	291
5994	1770	1108	0	289
5997	1770	1107	0	291
6000	1771	1107	0	292
6003	1771	1107	0	295
[truncated: 995 more rows]
