# Supplementary material for: Markerless tracking of an entire honey bee colony
Source: Nat Commun. 2021 Mar 19;12:1733. doi: 10.1038/s41467-021-21769-1 (PMC7979864; doi:10.1038/s41467-021-21769-1)
Supplement: Supplementary file 4 — Description of Additional Supplementary Files [file 41467_2021_21769_MOESM4_ESM.zip › raw_source/fig_5_sup_fig_21_22/S1_trajectories/001012.txt]

765	1005	185	0	333
768	1005	185	0	340
771	998	184	0	7
774	991	187	0	2
777	988	185	0	344
780	985	185	0	349
783	981	185	0	351
786	980	185	0	354
789	981	184	0	354
792	979	180	0	347
795	978	179	0	335
798	976	178	0	334
801	971	179	0	338
804	968	178	0	343
807	964	180	0	353
810	958	181	0	349
813	955	179	0	351
816	950	179	0	348
819	942	179	0	349
822	941	178	0	352
825	937	177	0	349
828	932	177	0	349
831	929	175	0	350
834	925	171	0	338
837	922	170	0	335
840	920	170	0	340
843	919	171	0	350
846	923	171	0	341
885	872	157	0	356
915	877	170	0	347
927	839	159	0	340
930	841	159	0	332
933	840	158	0	289
936	839	159	0	348
939	838	160	0	349
963	838	157	0	341
966	836	158	0	349
969	836	159	0	346
972	833	159	0	350
981	837	163	0	346
984	836	161	0	39
993	838	157	0	339
996	836	160	0	27
999	834	161	0	285
1005	834	161	0	315
1008	838	166	0	351
1011	838	164	0	5
1014	838	163	0	354
1017	838	160	0	346
1020	836	158	0	337
1023	836	157	0	340
1026	835	159	0	26
1029	835	159	0	19
1032	838	156	0	2
1035	842	156	0	351
1038	841	155	0	169
1041	845	156	0	156
1044	842	158	0	100
1047	842	158	0	0
1050	839	158	0	357
1053	837	158	0	1
1056	839	157	0	359
1059	842	157	0	0
1062	847	158	0	173
1065	865	163	0	346
1068	842	158	0	175
1071	844	158	0	170
1074	846	160	0	175
1077	847	161	0	173
1080	841	159	0	354
1083	842	159	0	357
1086	842	157	0	11
1089	844	151	0	51
1092	840	157	0	5
1095	842	159	0	3
1098	842	159	0	3
1101	842	159	0	4
1104	843	158	0	353
1122	834	161	0	319
1125	841	160	0	89
1128	838	161	0	354
1131	838	160	0	350
1134	841	160	0	354
1137	844	160	0	348
1140	842	161	0	86
1143	842	160	0	313
1146	840	161	0	333
1155	831	158	0	44
1161	841	160	0	284
1164	844	160	0	170
1176	842	161	0	287
1179	843	161	0	181
1182	846	162	0	169
1203	841	162	0	274
1209	845	162	0	152
1212	842	161	0	336
1215	842	162	0	88
1218	844	163	0	51
1221	844	163	0	8
1227	840	155	0	19
1230	841	155	0	13
1233	845	156	0	48
1236	843	157	0	287
1239	842	157	0	320
1242	843	159	0	274
1263	844	157	0	305
1269	846	160	0	226
1272	845	161	0	191
1275	844	161	0	192
1278	843	161	0	75
1281	844	160	0	63
1284	844	161	0	23
1287	842	161	0	3
1290	843	161	0	180
1293	852	161	0	170
1296	848	159	0	170
1302	844	157	0	159
1305	846	158	0	159
1308	842	157	0	60
1311	841	159	0	13
1314	843	160	0	5
1317	842	159	0	357
1320	839	158	0	21
1323	844	156	0	171
1326	843	158	0	160
1329	842	158	0	158
1332	842	158	0	352
1335	842	161	0	90
1344	845	159	0	163
1347	841	157	0	176
1350	836	160	0	5
1356	836	155	0	166
1359	840	158	0	165
1362	844	160	0	286
1365	843	161	0	275
1374	847	158	0	149
1377	843	158	0	183
1380	842	158	0	185
1383	849	158	0	189
1386	845	159	0	15
1389	843	159	0	9
1392	842	159	0	4
1395	842	159	0	185
1398	847	159	0	185
1401	848	159	0	184
1404	846	161	0	197
1410	846	161	0	217
1413	842	159	0	186
1416	847	159	0	186
1419	847	160	0	182
1422	850	160	0	181
1425	846	161	0	179
1428	848	162	0	117
1437	856	163	0	221
1440	853	161	0	185
1443	851	161	0	183
1446	847	161	0	189
1449	849	161	0	183
1452	847	162	0	5
1455	846	163	0	1
1458	847	162	0	8
1461	845	162	0	185
1464	847	162	0	180
1467	846	162	0	5
1470	846	163	0	0
1473	846	163	0	3
1476	847	162	0	359
1479	847	162	0	350
1482	847	161	0	173
1485	847	162	0	178
1488	847	162	0	176
1491	848	162	0	357
1494	848	163	0	180
1497	847	163	0	2
1500	846	162	0	1
1503	846	162	0	2
1506	846	162	0	0
1509	846	162	0	0
1512	847	162	0	359
1515	846	162	0	355
1518	845	162	0	357
1521	845	162	0	359
1524	844	163	0	2
1527	844	163	0	358
1530	843	162	0	359
1533	842	163	0	359
1536	841	163	0	1
1539	842	163	0	1
1542	843	163	0	0
1545	843	163	0	2
1548	843	163	0	2
1551	843	163	0	2
1554	844	163	0	1
1557	844	163	0	1
1560	844	163	0	1
1563	844	163	0	0
1566	844	163	0	0
1569	844	163	0	359
1572	844	163	0	359
1575	843	163	0	2
1578	844	163	0	0
1581	844	163	0	0
1584	844	164	0	359
1587	844	164	0	359
1590	844	163	0	0
1593	844	163	0	1
1596	844	163	0	1
1599	844	163	0	1
1602	845	163	0	0
1605	844	163	0	0
1608	845	163	0	358
1611	845	163	0	359
1614	845	163	0	0
1617	844	163	0	359
1620	845	163	0	0
1623	845	163	0	358
1626	845	163	0	359
1629	845	163	0	359
1632	845	163	0	359
1635	845	163	0	359
1638	845	163	0	359
1641	845	163	0	359
1644	845	163	0	0
1647	845	163	0	359
1650	845	163	0	359
1653	845	163	0	358
1656	845	163	0	359
1659	845	163	0	359
1662	845	163	0	358
1665	845	163	0	359
1668	845	163	0	359
1671	845	163	0	0
1674	844	163	0	359
1677	845	163	0	359
1680	845	163	0	358
1683	845	163	0	359
1686	845	163	0	0
1689	845	163	0	359
1692	844	163	0	359
1695	845	163	0	359
1698	844	164	0	359
1701	845	164	0	0
1704	845	164	0	359
1707	845	164	0	0
1710	844	164	0	1
1713	844	164	0	1
1716	845	164	0	1
1719	845	164	0	1
1722	845	164	0	2
1725	845	164	0	1
1728	845	164	0	0
1731	845	164	0	1
1734	845	164	0	1
1737	845	164	0	1
1740	845	164	0	1
1743	845	164	0	1
1746	845	164	0	1
1749	845	164	0	1
1752	845	164	0	0
1755	845	164	0	0
1758	845	164	0	0
1761	845	164	0	0
1764	845	164	0	0
1767	845	164	0	1
1770	845	164	0	1
1773	845	164	0	1
1776	845	164	0	0
1779	845	164	0	1
1782	845	164	0	2
1785	845	164	0	1
1788	845	164	0	1
1791	845	164	0	1
1794	845	164	0	2
1797	845	164	0	1
1800	845	164	0	1
1803	845	164	0	1
1806	845	164	0	1
1809	845	164	0	1
1812	845	164	0	0
1815	845	164	0	1
1818	845	164	0	0
1821	845	164	0	0
1824	845	164	0	1
1827	845	164	0	0
1830	845	164	0	0
1833	845	164	0	0
1836	845	164	0	0
1839	845	164	0	0
1842	845	164	0	0
1845	845	164	0	0
1848	845	164	0	0
1851	845	164	0	359
1854	845	164	0	359
1857	845	164	0	359
1860	845	164	0	359
1863	845	164	0	359
1866	845	164	0	359
1869	845	164	0	359
1872	845	164	0	359
1875	845	164	0	359
1878	845	164	0	359
1881	845	164	0	0
1884	845	164	0	359
1887	845	164	0	359
1890	845	164	0	0
1893	845	164	0	359
1896	845	164	0	358
1899	845	164	0	359
1902	845	164	0	0
1905	845	164	0	359
1908	845	164	0	358
1911	845	164	0	358
1914	845	164	0	358
1917	845	164	0	358
1920	845	164	0	358
1923	845	164	0	358
1926	845	164	0	358
1929	845	164	0	358
1932	845	164	0	358
1935	845	164	0	358
1938	845	164	0	358
1941	845	164	0	358
1944	845	164	0	359
1947	845	164	0	358
1950	845	164	0	359
1953	845	164	0	358
1956	845	164	0	358
1959	845	164	0	358
1962	845	164	0	358
1965	845	164	0	358
1968	845	164	0	357
1971	845	164	0	357
1974	845	164	0	357
1977	845	164	0	358
1980	845	164	0	358
1983	845	164	0	357
1986	845	164	0	358
1989	845	164	0	358
1992	845	164	0	358
1995	845	164	0	357
1998	845	164	0	357
2001	845	164	0	358
2004	845	164	0	358
2007	845	164	0	358
2010	845	164	0	358
2013	845	164	0	359
2016	845	164	0	359
2019	845	164	0	359
2022	845	164	0	0
2025	845	164	0	359
2028	845	164	0	359
2031	845	164	0	359
2034	845	164	0	359
2037	845	164	0	0
2040	845	164	0	359
2043	845	164	0	359
2046	845	164	0	359
2049	845	164	0	357
2052	846	164	0	357
2055	846	164	0	357
2058	845	164	0	356
2061	846	164	0	356
2064	845	164	0	356
2067	845	164	0	357
2070	845	164	0	357
2073	846	164	0	356
2076	846	164	0	356
2079	845	164	0	357
2082	846	164	0	356
2085	846	164	0	356
2088	846	164	0	356
2091	846	164	0	357
2094	846	164	0	357
2097	846	163	0	358
2100	845	163	0	358
2103	846	163	0	359
2106	846	163	0	358
2109	846	163	0	358
2112	846	163	0	359
2115	846	163	0	358
2118	846	163	0	358
2121	846	163	0	358
2124	846	163	0	359
2127	846	163	0	358
2130	846	163	0	356
2133	845	163	0	357
2136	846	163	0	356
2139	846	164	0	356
2142	846	164	0	356
2145	846	164	0	357
2148	846	164	0	356
2151	846	164	0	356
2154	846	164	0	356
2157	845	164	0	357
2160	846	164	0	356
2163	846	164	0	356
2166	846	164	0	356
2169	846	164	0	356
2172	846	164	0	355
2175	846	164	0	355
2178	846	164	0	355
2181	846	164	0	354
2184	846	164	0	355
2187	846	164	0	355
2190	846	164	0	356
2193	846	164	0	357
2196	846	164	0	357
2199	846	164	0	357
2202	846	164	0	357
2205	846	164	0	358
2208	846	165	0	356
2211	846	164	0	356
2214	846	164	0	358
2217	846	164	0	358
2220	846	164	0	358
2223	845	165	0	356
2226	845	164	0	356
2229	846	165	0	356
2232	846	164	0	356
2235	846	164	0	357
2238	846	164	0	355
2241	846	165	0	355
2244	846	165	0	355
2247	846	165	0	355
2250	846	165	0	355
2253	846	165	0	355
2256	846	165	0	355
2259	846	165	0	355
2262	846	165	0	355
2265	846	165	0	354
2268	846	165	0	354
2271	846	165	0	355
2274	846	165	0	355
2277	846	165	0	356
2280	846	165	0	356
2283	846	165	0	355
2286	846	165	0	356
2289	846	165	0	356
2292	846	165	0	356
2295	846	165	0	355
2298	846	165	0	355
2301	846	165	0	356
2304	846	164	0	355
2307	846	164	0	355
2310	846	165	0	355
2313	846	164	0	355
2316	846	165	0	355
2319	847	165	0	355
2322	846	165	0	355
2325	846	165	0	354
2328	846	165	0	354
2331	846	165	0	354
2334	846	165	0	355
2337	846	165	0	355
2340	846	165	0	355
2343	846	165	0	355
2346	846	165	0	355
2349	846	165	0	355
2352	847	165	0	355
2355	847	165	0	355
2358	847	165	0	354
2361	847	165	0	354
2364	847	165	0	355
2367	847	165	0	354
2370	847	165	0	355
2373	847	165	0	354
2376	847	165	0	354
2379	847	165	0	353
2382	847	165	0	354
2385	847	165	0	353
2388	847	165	0	354
2391	847	165	0	354
2394	847	165	0	354
2397	847	165	0	354
2400	847	165	0	355
2403	847	165	0	355
2406	847	165	0	354
2409	847	165	0	355
2412	847	165	0	354
2415	847	165	0	354
2418	847	165	0	355
2421	847	165	0	355
2424	847	165	0	355
2427	847	165	0	354
2430	847	165	0	354
2433	847	165	0	354
2436	847	165	0	355
2439	847	165	0	354
2442	847	165	0	354
2445	847	165	0	354
2448	847	165	0	354
2451	847	165	0	355
2454	847	165	0	354
2457	847	165	0	354
2460	847	165	0	354
2463	847	165	0	354
2466	847	165	0	354
2469	847	165	0	354
2472	847	165	0	354
2475	847	165	0	354
2478	847	165	0	354
2481	847	165	0	354
2484	847	165	0	354
2487	847	165	0	354
2490	847	165	0	354
2493	847	165	0	354
2496	847	165	0	354
2499	847	165	0	354
2502	847	165	0	356
2505	847	165	0	355
2508	847	165	0	354
2511	848	165	0	356
2514	847	164	0	358
2517	847	166	0	355
2520	848	167	0	358
2523	851	165	0	325
2526	851	166	0	321
2529	849	166	0	337
2532	847	165	0	354
2535	847	164	0	358
2538	848	165	0	346
2541	848	165	0	346
2544	849	166	0	351
2547	850	167	0	355
2550	850	166	0	350
2553	852	168	0	351
2556	852	168	0	354
2559	851	168	0	355
2562	851	168	0	353
2565	851	168	0	349
2568	851	168	0	353
2571	852	168	0	356
2574	851	167	0	354
2577	850	167	0	352
2580	851	167	0	351
2583	851	167	0	351
2586	851	167	0	351
2589	851	167	0	354
2592	850	167	0	352
2595	851	168	0	352
2598	852	169	0	353
2601	852	168	0	351
2604	851	168	0	352
2607	850	167	0	351
2610	849	167	0	350
2613	849	166	0	349
2616	849	166	0	349
2619	849	166	0	347
2622	849	167	0	352
2625	850	167	0	354
2628	851	168	0	356
2631	850	168	0	355
2634	851	168	0	358
2637	851	168	0	356
2640	849	167	0	352
2643	849	166	0	349
2646	849	166	0	347
2649	849	165	0	344
2652	849	165	0	346
2655	850	166	0	349
2658	850	167	0	352
2661	849	167	0	352
2664	850	167	0	353
2667	850	167	0	353
2670	850	167	0	354
2673	851	168	0	356
2676	851	168	0	357
2679	851	168	0	355
2682	850	167	0	353
2685	850	167	0	352
2688	850	166	0	352
2691	849	166	0	351
2694	849	166	0	346
2697	849	166	0	345
2700	849	166	0	346
2703	849	166	0	349
2706	850	166	0	351
2709	850	166	0	350
2712	849	166	0	348
2715	849	166	0	346
2718	849	166	0	346
2721	849	166	0	348
2724	849	166	0	353
2727	850	166	0	351
2730	849	166	0	350
2733	849	166	0	350
2736	849	166	0	352
2739	849	166	0	351
2742	850	167	0	78
2745	851	166	0	345
2748	850	166	0	347
2751	849	166	0	348
2754	848	166	0	173
2757	847	165	0	350
2760	847	166	0	350
2763	848	165	0	347
2766	847	164	0	344
2769	847	164	0	345
2772	846	165	0	347
2775	846	165	0	348
2778	846	165	0	347
2781	847	164	0	347
2784	847	165	0	348
2787	847	164	0	351
2790	847	164	0	350
2793	847	164	0	347
2796	845	163	0	349
2799	846	163	0	346
2802	848	165	0	345
2805	849	166	0	3
2808	849	166	0	80
2811	845	165	0	4
2814	845	164	0	5
2817	846	164	0	0
2820	846	164	0	3
2823	845	164	0	8
2826	845	165	0	8
2829	845	164	0	3
2832	847	164	0	358
2835	847	163	0	352
2838	849	164	0	348
2841	850	163	0	328
2844	854	168	0	291
2847	855	171	0	353
2850	853	165	0	325
2853	850	169	0	93
2856	848	160	0	320
2859	851	164	0	325
2862	854	168	0	331
2865	864	170	0	359
2868	864	170	0	359
2913	892	171	0	350
2916	903	172	0	40
2919	904	171	0	357
2931	840	161	0	15
2934	841	163	0	1
2937	842	163	0	357
2940	842	162	0	357
2943	842	162	0	357
2946	841	162	0	359
2949	841	162	0	0
2952	841	162	0	1
2955	841	162	0	1
2958	841	163	0	4
2961	842	163	0	4
2964	842	164	0	3
2967	842	164	0	4
2970	843	164	0	3
2973	844	164	0	3
2976	843	164	0	3
2979	843	164	0	2
2982	843	165	0	0
2985	844	164	0	0
2988	843	167	0	0
2991	843	168	0	359
2994	843	171	0	357
2997	841	172	0	0
3000	841	169	0	0
3003	845	166	0	354
3006	843	167	0	354
3009	842	170	0	350
3012	843	173	0	351
3015	843	174	0	355
3018	843	174	0	355
3021	843	174	0	356
3024	843	174	0	356
3027	844	173	0	357
3030	844	173	0	357
3033	844	172	0	357
3036	845	171	0	355
3039	846	170	0	356
3042	845	170	0	359
3045	844	170	0	1
3048	844	169	0	1
3051	844	169	0	3
3054	843	169	0	3
3057	842	170	0	1
3060	842	170	0	2
3063	842	170	0	1
3066	842	171	0	1
3069	842	171	0	1
3072	842	171	0	2
3075	842	171	0	1
3078	843	171	0	1
3081	843	171	0	1
3084	843	172	0	1
3087	843	172	0	1
3090	843	172	0	0
3093	843	172	0	0
3096	843	172	0	0
3099	843	172	0	0
3102	843	172	0	359
3105	843	172	0	359
3108	843	172	0	359
3111	843	173	0	358
3114	842	174	0	352
3117	841	175	0	349
3120	842	175	0	349
3123	842	176	0	347
3126	842	176	0	346
3129	842	176	0	348
3132	841	176	0	349
3135	841	176	0	349
3138	842	176	0	348
3141	842	176	0	349
3144	843	176	0	350
3147	843	176	0	350
3150	843	176	0	350
3153	843	176	0	349
3156	842	176	0	348
3159	842	176	0	348
3162	842	176	0	348
3165	842	176	0	349
3168	842	176	0	347
3171	842	176	0	348
3174	842	177	0	348
3177	842	176	0	347
3180	842	176	0	347
3183	843	177	0	348
3186	843	177	0	348
3189	843	177	0	348
3192	843	177	0	348
3195	843	177	0	348
3198	843	177	0	348
3201	843	177	0	348
3204	843	177	0	348
3207	843	177	0	348
3210	843	177	0	348
3213	843	177	0	348
3216	843	177	0	349
3219	843	177	0	349
3222	843	177	0	348
3225	843	177	0	349
3228	843	177	0	349
3231	843	177	0	349
3234	843	177	0	348
3237	843	177	0	349
3240	843	177	0	349
3243	843	177	0	348
3246	843	177	0	349
3249	843	177	0	349
3252	843	177	0	349
3255	843	177	0	349
3258	843	177	0	349
3261	843	177	0	348
3264	843	177	0	349
3267	843	177	0	349
3270	843	177	0	169
3273	843	177	0	349
3276	843	177	0	349
3279	843	177	0	349
3282	843	177	0	348
3285	843	177	0	348
3288	843	177	0	349
3291	843	177	0	349
3294	843	177	0	349
3297	843	177	0	348
3300	843	177	0	348
3303	843	177	0	348
3306	843	177	0	348
3309	843	177	0	348
3312	843	177	0	349
3315	843	177	0	348
3318	843	177	0	349
3321	843	177	0	348
3324	843	177	0	346
3327	843	177	0	346
3330	842	177	0	348
3333	843	172	0	344
3336	846	168	0	336
3339	846	169	0	338
3342	847	169	0	333
3345	847	169	0	338
3348	846	170	0	338
3351	846	170	0	343
3354	847	172	0	349
3357	847	173	0	350
3360	846	171	0	350
3363	847	171	0	350
3366	846	172	0	351
3369	846	174	0	348
3372	846	171	0	350
3375	846	170	0	358
3378	846	169	0	2
3381	845	168	0	6
3384	845	168	0	9
3387	846	165	0	9
3390	846	165	0	9
3393	845	165	0	11
3396	844	166	0	8
3399	844	166	0	8
3402	845	165	0	8
3405	845	165	0	7
3408	842	165	0	11
3411	842	166	0	11
3414	843	166	0	13
3417	843	165	0	12
3420	844	165	0	12
3423	843	165	0	12
3426	843	166	0	11
3429	842	166	0	10
3432	843	167	0	11
3435	843	167	0	11
3438	844	166	0	9
3441	843	166	0	8
3444	843	167	0	8
3447	844	167	0	7
3450	843	167	0	6
3453	843	167	0	7
3456	845	168	0	4
3459	845	168	0	4
3462	844	168	0	5
3465	844	168	0	3
3468	842	169	0	5
3471	843	168	0	6
3474	845	171	0	3
3477	846	170	0	4
3480	846	168	0	5
3483	845	169	0	7
3486	844	170	0	9
3489	843	171	0	9
3492	843	173	0	9
3495	843	174	0	6
3498	843	176	0	2
3501	843	176	0	1
3504	843	177	0	1
3507	843	177	0	1
3510	843	177	0	1
3513	843	177	0	2
3516	845	178	0	3
3519	845	177	0	3
3522	845	178	0	3
3525	845	178	0	3
3528	845	177	0	3
3531	845	177	0	3
3534	845	177	0	2
3537	845	177	0	3
3540	845	177	0	3
3543	845	178	0	2
3546	845	178	0	1
3549	847	179	0	1
3552	848	180	0	1
3555	848	179	0	0
3558	848	179	0	1
3561	848	179	0	0
3564	848	179	0	1
3567	848	179	0	3
3570	847	178	0	2
3573	846	178	0	3
3576	846	178	0	3
3579	846	178	0	2
3582	847	178	0	2
3585	847	179	0	2
3588	847	179	0	1
3591	848	179	0	0
3594	848	179	0	359
3597	848	179	0	357
3600	847	179	0	355
3603	847	179	0	355
3606	847	179	0	355
3609	847	179	0	355
3612	847	179	0	355
3615	847	179	0	355
3618	847	179	0	354
3621	848	179	0	354
3624	848	179	0	354
3627	848	179	0	354
3630	847	179	0	353
3633	847	179	0	353
3636	848	179	0	354
3639	848	179	0	354
3642	848	179	0	354
3645	848	179	0	354
3648	848	179	0	355
3651	848	179	0	356
3654	848	179	0	356
3657	848	179	0	356
3660	848	179	0	356
3663	848	179	0	356
3666	848	179	0	357
3669	848	179	0	358
3672	847	179	0	357
3675	848	179	0	357
3678	848	179	0	358
3681	847	179	0	358
3684	848	179	0	357
3687	848	179	0	357
3690	848	179	0	357
3693	848	179	0	357
3696	848	179	0	357
3699	848	180	0	357
3702	847	180	0	356
3705	847	180	0	357
3708	848	180	0	357
3711	847	180	0	358
3714	848	180	0	357
3717	847	180	0	357
3720	847	180	0	357
3723	847	180	0	357
3726	847	180	0	357
3729	847	180	0	357
3732	847	180	0	357
3735	847	179	0	357
3738	847	179	0	357
3741	847	179	0	357
3744	847	179	0	358
3747	847	179	0	358
3750	847	179	0	358
3753	847	179	0	358
3756	847	179	0	358
3759	847	179	0	358
3762	847	179	0	358
3765	847	179	0	358
3768	847	179	0	358
3771	847	179	0	358
3774	847	179	0	358
3777	847	179	0	358
3780	847	179	0	358
3783	847	179	0	358
3786	847	179	0	358
3789	847	179	0	358
3792	847	179	0	357
3795	847	179	0	357
3798	847	179	0	357
3801	847	179	0	357
3804	847	179	0	357
3807	847	179	0	357
3810	848	179	0	358
3813	847	179	0	357
3816	847	179	0	357
3819	847	179	0	357
3822	847	179	0	357
3825	847	179	0	357
3828	847	179	0	357
3831	847	179	0	357
3834	847	179	0	357
3837	847	179	0	357
3840	847	179	0	357
3843	847	179	0	357
3846	848	178	0	357
3849	847	178	0	357
3852	847	179	0	357
3855	847	178	0	357
3858	847	179	0	357
3861	848	179	0	357
3864	847	179	0	357
3867	847	179	0	357
3870	847	179	0	357
3873	847	179	0	357
3876	848	179	0	358
3879	847	179	0	358
3882	848	179	0	357
3885	848	179	0	358
3888	848	179	0	358
3891	848	179	0	358
3894	848	179	0	357
3897	848	179	0	357
3900	848	179	0	357
3903	848	179	0	357
3906	848	179	0	357
3909	848	179	0	357
3912	848	179	0	358
3915	849	179	0	357
3918	848	178	0	356
3921	849	178	0	357
3924	849	178	0	356
3927	849	178	0	356
3930	849	178	0	357
3933	849	178	0	357
3936	849	179	0	358
3939	848	179	0	357
3942	849	179	0	355
3945	849	179	0	355
3948	848	179	0	354
3951	848	179	0	354
3954	848	180	0	355
3957	849	180	0	355
3960	849	179	0	355
3963	849	179	0	354
3966	849	179	0	354
3969	849	179	0	355
3972	849	179	0	355
3975	850	180	0	356
3978	851	180	0	358
3981	850	179	0	358
3984	850	179	0	358
3987	850	179	0	357
3990	850	179	0	358
3993	850	179	0	358
3996	850	179	0	358
3999	850	178	0	358
4002	850	178	0	358
4005	850	178	0	359
4008	850	178	0	358
4011	850	178	0	358
4014	850	178	0	357
4017	850	178	0	357
4020	850	178	0	357
4023	851	178	0	358
4026	850	177	0	359
4029	850	177	0	359
4032	850	177	0	358
4035	850	177	0	358
4038	851	177	0	359
4041	851	176	0	359
4044	851	177	0	0
4047	850	176	0	0
4050	850	176	0	1
4053	850	176	0	2
4056	849	175	0	2
4059	849	175	0	4
4062	849	175	0	6
4065	849	175	0	6
4068	849	175	0	5
4071	848	175	0	8
4074	848	175	0	7
4077	848	175	0	8
4080	849	175	0	9
4083	847	175	0	11
4086	846	176	0	8
4089	846	177	0	6
4092	845	176	0	6
4095	845	176	0	6
4098	845	177	0	6
4101	846	177	0	5
4104	846	177	0	4
4107	847	178	0	2
4110	847	178	0	2
4113	847	178	0	1
4116	846	178	0	1
4119	846	179	0	0
4122	847	179	0	1
4125	847	179	0	0
4128	847	179	0	0
4131	848	179	0	359
4134	847	179	0	359
4137	847	179	0	359
4140	847	179	0	359
4143	847	179	0	359
4146	847	179	0	359
4149	847	179	0	0
4152	847	179	0	359
4155	847	179	0	359
4158	847	179	0	359
4161	847	179	0	359
4164	847	179	0	0
4167	847	179	0	358
4170	847	179	0	0
4173	847	179	0	359
4176	847	179	0	0
4179	847	179	0	359
4182	847	179	0	359
4185	847	179	0	359
4188	847	179	0	359
4191	847	179	0	358
4194	847	179	0	0
4197	847	179	0	359
4200	847	180	0	359
4203	847	180	0	359
4206	847	180	0	359
4209	847	180	0	359
4212	847	180	0	358
4215	847	180	0	359
4218	847	180	0	358
4221	847	180	0	358
4224	847	180	0	356
4227	847	180	0	356
4230	847	180	0	355
4233	847	180	0	358
4236	847	180	0	358
4239	848	180	0	358
4242	847	180	0	358
4245	847	180	0	358
4248	847	180	0	357
4251	848	180	0	356
4254	848	180	0	357
4257	847	180	0	357
4260	848	180	0	356
4263	848	180	0	357
4266	848	180	0	357
4269	847	180	0	357
4272	847	180	0	356
4275	848	180	0	356
4278	847	180	0	357
4281	847	180	0	356
4284	847	180	0	356
4287	847	180	0	356
4290	847	180	0	357
4293	848	180	0	357
4296	847	180	0	357
4299	847	180	0	358
4302	847	180	0	358
4305	847	180	0	358
4308	847	180	0	357
4311	847	181	0	357
4314	846	182	0	355
4317	847	182	0	355
4320	847	182	0	357
4323	850	182	0	0
4326	849	183	0	359
4329	850	183	0	0
4332	851	185	0	359
4335	852	186	0	358
4338	852	187	0	1
4341	851	187	0	1
4344	852	187	0	3
4347	853	187	0	3
4350	852	187	0	2
4353	852	187	0	3
4356	852	187	0	2
4359	852	187	0	2
4362	852	187	0	2
4365	852	187	0	1
4368	852	187	0	1
4371	852	187	0	0
4374	852	187	0	0
4377	852	187	0	1
4380	852	187	0	1
4383	852	187	0	1
4386	852	187	0	0
4389	852	187	0	0
4392	852	187	0	359
4395	852	187	0	358
4398	852	187	0	359
4401	852	187	0	359
4404	852	187	0	0
4407	852	187	0	0
4410	853	187	0	1
4413	853	187	0	0
4416	853	187	0	1
4419	853	187	0	1
4422	853	187	0	0
4425	853	187	0	359
4428	852	187	0	358
4431	853	187	0	358
4434	852	187	0	359
4437	852	187	0	359
4440	852	187	0	359
4443	852	187	0	358
4446	852	187	0	359
4449	852	187	0	358
4452	852	187	0	0
4455	852	187	0	358
4458	852	187	0	359
4461	852	187	0	359
4464	852	187	0	359
4467	853	187	0	359
4470	853	187	0	359
4473	853	187	0	359
4476	853	187	0	359
4479	853	187	0	359
4482	853	187	0	359
4485	853	187	0	359
4488	853	187	0	359
4491	853	187	0	359
4494	853	187	0	359
4497	853	187	0	359
4500	853	187	0	359
4503	853	187	0	359
4506	852	187	0	359
4509	853	187	0	358
4512	852	187	0	359
4515	852	187	0	358
4518	852	187	0	358
4521	852	187	0	358
4524	852	187	0	358
4527	852	187	0	358
4530	852	187	0	358
4533	852	187	0	358
4536	852	187	0	358
4539	852	187	0	358
4542	852	187	0	358
4545	852	187	0	359
4548	852	187	0	358
4551	852	187	0	358
4554	852	187	0	358
4557	852	187	0	359
4560	852	187	0	359
4563	852	187	0	359
4566	852	187	0	358
4569	852	187	0	358
4572	852	187	0	359
4575	852	187	0	358
4578	852	187	0	359
4581	852	187	0	359
4584	852	187	0	359
4587	852	186	0	358
4590	852	187	0	359
4593	852	187	0	359
4596	852	187	0	359
4599	852	187	0	358
4602	852	187	0	359
4605	852	187	0	358
4608	852	187	0	358
4611	852	187	0	358
4614	852	187	0	359
4617	852	187	0	359
4620	852	186	0	359
4623	852	187	0	359
4626	852	187	0	359
4629	852	186	0	358
4632	852	186	0	359
4635	852	187	0	359
4638	852	186	0	359
4641	852	187	0	359
4644	852	186	0	359
4647	852	186	0	359
4650	852	186	0	358
4653	852	186	0	359
4656	852	186	0	359
4659	852	186	0	358
4662	852	186	0	359
4665	852	186	0	358
4668	852	186	0	359
4671	852	186	0	358
4674	852	186	0	359
4677	852	186	0	359
4680	852	186	0	359
4683	852	186	0	358
4686	852	186	0	358
4689	852	186	0	358
4692	852	186	0	358
4695	852	186	0	358
4698	852	186	0	358
4701	852	186	0	358
4704	852	186	0	358
4707	852	186	0	358
4710	852	186	0	358
4713	852	187	0	358
4716	852	186	0	358
4719	852	186	0	359
4722	852	186	0	358
4725	852	186	0	359
4728	852	186	0	359
4731	852	186	0	359
4734	852	186	0	359
4737	852	186	0	359
4740	852	186	0	359
4743	852	186	0	359
4746	852	186	0	359
4749	852	187	0	359
4752	852	186	0	359
4755	852	186	0	359
4758	852	186	0	359
4761	852	186	0	359
4764	852	186	0	0
4767	852	186	0	359
4770	852	186	0	358
4773	852	186	0	359
4776	852	186	0	359
4779	852	186	0	359
4782	852	186	0	359
4785	852	186	0	359
4788	852	186	0	0
4791	852	186	0	359
4794	852	186	0	359
4797	852	186	0	359
4800	852	186	0	359
4803	851	186	0	359
4806	851	186	0	359
4809	851	186	0	359
4812	851	186	0	0
4815	851	186	0	358
4818	852	186	0	358
4821	852	186	0	358
4824	852	186	0	359
4827	852	186	0	358
4830	851	186	0	359
4833	851	186	0	359
4836	852	186	0	358
4839	852	186	0	359
4842	852	186	0	358
4845	852	185	0	0
4848	852	186	0	0
4851	852	185	0	0
4854	852	186	0	0
4857	852	185	0	0
4860	852	185	0	1
4863	852	185	0	1
4866	852	185	0	0
4869	852	185	0	0
4872	852	185	0	1
4875	852	185	0	0
4878	852	185	0	0
4881	852	185	0	0
4884	852	185	0	0
4887	852	185	0	0
4890	852	185	0	0
4893	852	184	0	2
4896	852	184	0	1
4899	852	184	0	4
4902	852	183	0	3
4905	851	183	0	3
4908	851	184	0	3
4911	851	184	0	3
4914	851	184	0	5
4917	851	184	0	3
4920	851	184	0	2
4923	851	184	0	2
4926	851	184	0	0
4929	851	184	0	1
4932	851	184	0	2
4935	851	184	0	0
4938	851	184	0	2
4941	851	184	0	1
4944	851	184	0	2
4947	852	185	0	0
4950	852	185	0	0
4953	852	185	0	0
4956	852	185	0	0
4959	852	185	0	0
4962	852	185	0	0
4965	852	185	0	0
4968	852	185	0	2
4971	853	185	0	1
4974	852	185	0	0
4977	852	185	0	0
4980	852	186	0	0
4983	852	185	0	0
4986	852	186	0	0
4989	852	186	0	359
4992	852	186	0	359
4995	852	186	0	0
4998	852	186	0	359
5001	852	186	0	0
5004	852	186	0	0
5007	852	186	0	0
5010	852	186	0	0
5013	852	186	0	0
5016	852	186	0	0
5019	852	186	0	0
5022	852	186	0	359
5025	852	186	0	359
5028	852	186	0	0
5031	852	186	0	359
5034	852	186	0	359
5037	852	186	0	0
5040	852	186	0	359
5043	852	186	0	0
5046	852	186	0	359
5049	852	186	0	359
5052	852	186	0	359
5055	852	186	0	359
5058	852	186	0	358
5061	852	186	0	358
5064	852	186	0	359
5067	852	186	0	359
5070	852	186	0	358
5073	852	186	0	359
5076	852	186	0	359
5079	852	186	0	359
5082	852	186	0	359
5085	852	186	0	358
5088	852	186	0	358
5091	852	186	0	359
5094	852	186	0	359
5097	852	186	0	359
5100	852	186	0	0
5103	852	186	0	359
5106	852	186	0	359
5109	852	186	0	359
5112	852	186	0	358
5115	852	186	0	358
5118	852	186	0	358
5121	852	186	0	359
5124	852	186	0	358
5127	852	186	0	358
5130	852	186	0	358
5133	852	186	0	359
5136	852	186	0	359
5139	852	186	0	359
5142	852	186	0	359
5145	852	186	0	358
5148	852	186	0	359
5151	852	186	0	359
5154	852	186	0	358
5157	852	186	0	359
5160	852	186	0	359
5163	852	186	0	359
5166	852	186	0	359
5169	852	186	0	359
5172	852	186	0	359
5175	852	186	0	359
5178	852	186	0	359
5181	852	186	0	359
5184	852	186	0	359
5187	852	186	0	359
5190	852	186	0	359
5193	852	186	0	359
5196	852	186	0	359
5199	852	186	0	0
5202	852	186	0	359
5205	852	186	0	359
5208	852	186	0	359
5211	852	186	0	359
5214	852	186	0	359
5217	852	186	0	359
5220	852	186	0	359
5223	852	186	0	358
5226	852	186	0	359
5229	852	186	0	0
5232	852	186	0	358
5235	852	186	0	0
5238	852	186	0	358
5241	852	186	0	358
5244	852	186	0	358
5247	852	186	0	358
5250	852	186	0	358
5253	852	186	0	358
5256	852	186	0	358
5259	852	186	0	359
5262	852	186	0	358
5265	852	186	0	358
5268	852	186	0	358
5271	852	186	0	358
5274	852	186	0	358
5277	852	185	0	359
5280	852	185	0	358
5283	852	185	0	358
5286	852	186	0	358
5289	852	186	0	359
5292	851	186	0	358
5295	852	186	0	358
5298	852	186	0	358
5301	852	185	0	358
5304	852	186	0	357
5307	852	185	0	358
5310	852	185	0	358
5313	852	186	0	357
5316	852	185	0	358
5319	852	185	0	357
5322	852	186	0	358
5325	852	185	0	358
5328	852	186	0	359
5331	852	186	0	358
5334	852	186	0	358
5337	852	186	0	359
5340	852	186	0	358
5343	852	186	0	358
5346	851	186	0	358
5349	852	186	0	359
5352	851	186	0	358
5355	851	186	0	358
5358	851	186	0	358
5361	851	186	0	358
5364	852	186	0	359
5367	852	186	0	358
5370	852	186	0	358
5373	852	186	0	358
5376	852	186	0	358
5379	852	185	0	358
5382	852	185	0	358
5385	852	185	0	358
5388	852	185	0	359
5391	852	185	0	359
5394	852	185	0	359
5397	852	185	0	359
5400	852	185	0	0
5403	852	185	0	359
5406	852	185	0	359
5409	852	185	0	359
5412	852	185	0	359
5415	852	185	0	358
5418	852	185	0	358
5421	851	185	0	359
5424	851	185	0	0
5427	851	185	0	0
5430	852	185	0	0
5433	850	186	0	359
5436	850	186	0	359
5439	850	186	0	359
5442	851	186	0	0
5445	851	186	0	0
5448	851	186	0	359
5451	851	186	0	359
5454	851	186	0	359
5457	851	186	0	359
5460	851	186	0	0
5463	851	186	0	0
5466	852	186	0	1
5469	852	186	0	0
5472	851	186	0	0
5475	851	186	0	359
5478	851	186	0	359
5481	851	186	0	359
5484	851	186	0	359
5487	852	186	0	0
5490	852	186	0	1
5493	852	186	0	0
5496	851	186	0	0
5499	851	186	0	359
5502	851	186	0	0
5505	851	186	0	0
5508	851	186	0	1
5511	851	186	0	1
5514	851	186	0	1
5517	851	186	0	0
5520	851	186	0	0
5523	851	186	0	0
5526	851	186	0	359
5529	851	186	0	358
5532	851	186	0	359
5535	852	186	0	358
5538	852	186	0	359
5541	852	186	0	358
5544	852	186	0	358
5547	851	186	0	359
5550	852	186	0	0
5553	851	186	0	0
5556	851	186	0	0
5559	851	186	0	359
5562	851	186	0	0
5565	851	186	0	0
5568	851	186	0	359
5571	851	186	0	0
5574	851	186	0	359
5577	851	186	0	359
5580	851	186	0	358
5583	851	186	0	358
5586	851	186	0	359
5589	851	186	0	359
5592	851	186	0	359
5595	851	186	0	359
5598	851	186	0	0
5601	851	186	0	0
5604	851	186	0	0
5607	851	186	0	359
5610	852	186	0	359
5613	852	186	0	0
5616	852	186	0	0
5619	852	186	0	359
5622	852	186	0	359
5625	852	186	0	358
5628	852	186	0	358
5631	852	186	0	359
5634	852	186	0	0
5637	852	185	0	2
5640	852	185	0	3
5643	852	185	0	3
5646	852	185	0	4
5649	851	185	0	4
5652	851	184	0	4
5655	852	185	0	2
5658	852	185	0	3
5661	852	184	0	3
5664	853	184	0	2
5667	853	184	0	1
5670	853	184	0	2
5673	853	184	0	2
5676	853	184	0	0
5679	853	184	0	359
5682	852	183	0	358
5685	851	184	0	356
5688	852	185	0	354
5691	851	185	0	351
5694	850	185	0	352
5697	849	184	0	350
5700	849	184	0	350
5703	848	184	0	348
5706	849	184	0	347
5709	849	184	0	348
5712	850	185	0	349
5715	850	185	0	348
5718	851	185	0	350
5721	852	185	0	351
5724	853	185	0	349
5727	852	184	0	347
5730	850	184	0	341
5733	848	183	0	338
5736	847	183	0	338
5739	847	183	0	335
5742	845	183	0	334
5745	843	182	0	336
5748	842	182	0	337
5751	842	182	0	338
5754	842	182	0	338
5757	840	182	0	337
5760	841	183	0	339
5763	840	183	0	339
5766	839	182	0	340
5769	839	182	0	339
5772	839	183	0	339
5775	839	183	0	340
5778	840	183	0	340
5781	841	184	0	340
5784	842	184	0	340
5787	843	184	0	342
5790	845	184	0	343
5793	846	185	0	344
5796	845	185	0	349
5799	843	186	0	355
5802	843	186	0	356
5805	842	187	0	356
5808	843	187	0	355
5811	844	188	0	355
5814	843	188	0	355
5817	844	188	0	354
5820	844	188	0	357
5823	844	188	0	356
5826	844	188	0	355
5829	844	189	0	356
5832	844	188	0	357
5835	844	188	0	356
5838	844	189	0	356
5841	843	189	0	355
5844	842	189	0	355
5847	842	189	0	356
5850	842	190	0	357
5853	843	191	0	357
5856	846	191	0	353
5859	845	190	0	356
5862	845	191	0	354
5865	845	192	0	353
5868	845	191	0	351
5871	845	191	0	353
5874	846	191	0	352
5877	846	191	0	354
5880	846	192	0	354
5883	845	192	0	353
5886	845	192	0	354
5889	846	193	0	355
5892	846	192	0	355
5895	846	192	0	354
5898	846	192	0	355
5901	846	192	0	356
5904	848	193	0	357
5907	848	194	0	356
5910	848	194	0	353
5913	848	193	0	353
5916	848	192	0	356
5919	848	192	0	356
5922	848	192	0	356
5925	850	192	0	357
5928	851	192	0	358
5931	851	193	0	354
5934	853	193	0	349
5937	854	193	0	348
5940	854	191	0	352
5943	855	192	0	349
5946	857	188	0	355
5949	856	187	0	359
5952	855	187	0	7
5955	854	189	0	11
5958	854	190	0	11
5961	854	191	0	11
5964	859	190	0	1
5967	860	190	0	354
5970	863	189	0	350
5973	863	186	0	348
5976	863	185	0	340
5979	862	185	0	334
5982	866	186	0	332
5985	866	185	0	329
5988	866	185	0	329
5991	867	186	0	336
5994	868	186	0	334
5997	867	185	0	341
6000	867	186	0	347
6003	866	187	0	350
6006	864	188	0	352
6009	860	188	0	0
6012	858	188	0	2
6015	856	188	0	4
6018	855	189	0	4
6021	854	189	0	2
6024	853	190	0	2
6027	852	190	0	3
6030	853	189	0	5
6033	852	189	0	7
6036	851	189	0	7
6039	851	190	0	5
6042	849	190	0	6
6045	849	190	0	6
6048	849	190	0	5
6051	847	191	0	8
6054	845	192	0	8
6057	843	192	0	7
6060	842	193	0	7
6063	841	195	0	11
6066	838	196	0	11
6069	837	196	0	12
6072	837	196	0	14
6075	835	198	0	14
6078	834	199	0	14
6081	832	199	0	17
6084	830	200	0	17
6087	830	200	0	11
6090	830	202	0	7
6093	830	201	0	12
6096	830	202	0	12
6099	830	202	0	11
6102	829	202	0	12
6105	827	202	0	10
6108	826	202	0	9
6111	824	203	0	10
6114	823	203	0	9
6117	822	203	0	9
6120	822	203	0	7
6123	823	202	0	6
6126	822	202	0	7
6129	821	202	0	7
6132	821	202	0	6
6135	820	202	0	5
6138	821	201	0	5
6141	821	200	0	6
6144	822	199	0	1
6147	821	198	0	0
6150	821	197	0	359
6153	823	195	0	357
6156	824	193	0	353
6159	826	191	0	348
6162	827	190	0	349
6165	828	188	0	347
6168	827	187	0	344
6171	824	187	0	344
6174	822	187	0	347
6177	821	186	0	348
6180	819	186	0	346
6183	818	187	0	346
6186	817	187	0	347
6189	818	188	0	346
6192	819	189	0	348
6195	820	189	0	348
6198	820	189	0	346
6201	820	189	0	349
6204	821	190	0	350
6207	822	189	0	347
6210	822	191	0	351
6213	822	190	0	351
6216	822	188	0	345
6219	822	187	0	343
6222	820	186	0	344
6225	820	186	0	346
6228	818	186	0	346
6231	819	187	0	347
6234	821	186	0	349
6237	821	187	0	350
6240	820	187	0	350
6243	820	187	0	351
6246	821	187	0	352
6249	821	188	0	350
6252	822	188	0	349
6255	822	188	0	349
6258	823	187	0	348
6261	823	186	0	348
6264	822	185	0	348
6267	823	185	0	342
6270	822	186	0	338
6273	822	184	0	337
6276	822	183	0	337
6279	823	183	0	341
6282	824	183	0	340
6285	824	184	0	340
6288	825	185	0	338
6291	825	186	0	339
6294	825	187	0	342
6297	825	187	0	342
6300	824	187	0	344
6303	824	187	0	344
6306	824	187	0	344
6309	824	187	0	346
6312	824	186	0	345
6315	824	186	0	346
6318	824	186	0	347
6321	824	186	0	347
6324	824	186	0	348
6327	824	186	0	348
6330	824	185	0	349
6333	824	185	0	347
6336	824	185	0	347
6339	824	185	0	347
6342	824	185	0	348
6345	825	185	0	348
6348	825	185	0	347
6351	825	185	0	347
6354	825	185	0	346
6357	825	185	0	347
6360	825	185	0	346
6363	825	185	0	348
6366	825	185	0	348
6369	825	185	0	347
6372	825	185	0	348
6375	825	185	0	348
6378	825	185	0	348
6381	825	185	0	349
6384	825	185	0	348
6387	825	185	0	349
6390	825	185	0	348
6393	825	185	0	349
6396	825	185	0	348
6399	825	185	0	349
6402	825	185	0	348
6405	825	185	0	348
6408	825	185	0	348
6411	825	185	0	349
6414	825	185	0	349
6417	825	185	0	348
6420	825	185	0	349
6423	825	185	0	349
6426	825	185	0	348
6429	825	185	0	349
6432	825	185	0	349
6435	825	185	0	349
6438	825	185	0	348
6441	825	185	0	349
6444	825	185	0	349
6447	826	186	0	349
6450	825	185	0	350
6453	825	185	0	349
6456	825	185	0	350
6459	825	185	0	349
6462	825	185	0	349
6465	825	186	0	350
6468	826	186	0	350
6471	826	185	0	350
6474	825	185	0	351
6477	826	185	0	351
6480	826	185	0	350
6483	826	185	0	350
6486	826	185	0	350
6489	826	185	0	351
6492	826	185	0	351
6495	826	185	0	351
6498	825	185	0	351
6501	826	185	0	351
6504	825	185	0	350
6507	825	185	0	350
6510	825	185	0	351
6513	825	186	0	350
6516	826	185	0	351
6519	825	185	0	351
6522	825	186	0	350
6525	825	185	0	351
6528	825	185	0	351
6531	825	186	0	350
6534	825	185	0	351
6537	825	186	0	350
6540	825	186	0	350
6543	825	186	0	350
6546	825	186	0	348
6549	826	186	0	348
6552	826	186	0	348
6555	826	186	0	348
6558	826	186	0	348
6561	826	186	0	348
6564	826	186	0	349
6567	826	186	0	348
6570	826	186	0	348
6573	826	186	0	348
6576	826	186	0	348
6579	826	186	0	348
6582	826	186	0	348
6585	826	186	0	348
6588	826	186	0	348
6591	826	186	0	348
6594	826	186	0	348
6597	825	186	0	349
6600	825	186	0	348
6603	825	186	0	348
6606	826	186	0	349
6609	825	186	0	349
6612	826	186	0	349
6615	826	186	0	348
6618	826	186	0	348
6621	826	186	0	348
6624	826	186	0	348
6627	826	186	0	348
6630	826	186	0	348
6633	826	186	0	348
6636	826	186	0	348
6639	826	186	0	349
6642	826	186	0	348
6645	826	186	0	348
6648	826	186	0	348
6651	826	186	0	348
6654	826	186	0	348
6657	826	186	0	348
6660	826	186	0	348
6663	826	186	0	348
6666	826	186	0	348
6669	826	186	0	348
6672	826	186	0	348
6675	826	186	0	348
6678	826	186	0	348
6681	826	186	0	348
6684	826	186	0	348
6687	826	186	0	348
6690	826	186	0	348
6693	826	186	0	348
6696	826	186	0	345
6699	826	186	0	347
6702	827	186	0	348
6705	827	186	0	347
6708	827	186	0	346
6711	827	186	0	345
6714	827	187	0	339
6717	827	189	0	339
6720	827	187	0	344
6723	826	186	0	342
6726	826	185	0	341
6729	826	185	0	340
6732	825	185	0	342
6735	826	185	0	342
6738	826	183	0	346
6741	826	183	0	347
6744	825	183	0	346
6747	825	184	0	343
6750	825	184	0	345
6753	825	182	0	346
6756	825	182	0	346
6759	824	182	0	346
6762	825	182	0	346
6765	824	182	0	344
6768	824	182	0	344
6771	824	182	0	344
6774	824	182	0	343
6777	824	182	0	344
6780	824	182	0	343
6783	824	182	0	344
6786	824	181	0	344
6789	824	181	0	345
6792	824	183	0	342
6795	825	183	0	343
6798	824	183	0	343
6801	824	183	0	342
6804	824	183	0	342
6807	824	182	0	344
6810	825	182	0	345
6813	825	182	0	345
6816	825	182	0	344
6819	825	182	0	344
6822	825	182	0	343
6825	825	182	0	344
6828	825	182	0	343
6831	824	182	0	343
6834	825	182	0	343
6837	825	182	0	345
6840	825	182	0	343
6843	825	182	0	343
6846	825	182	0	343
6849	825	182	0	345
6852	824	182	0	342
6855	825	182	0	343
6858	825	182	0	343
6861	825	182	0	344
6864	825	182	0	345
6867	825	182	0	345
6870	825	182	0	346
6873	825	182	0	345
6876	825	182	0	345
6879	825	182	0	345
6882	825	182	0	345
6885	825	181	0	345
6888	825	182	0	346
6891	825	182	0	346
6894	825	182	0	346
6897	825	182	0	346
6900	825	182	0	345
6903	825	182	0	345
6906	825	182	0	345
6909	825	182	0	344
6912	825	182	0	345
6915	825	182	0	344
6918	825	182	0	345
6921	825	182	0	345
6924	825	182	0	345
6927	825	181	0	345
6930	825	182	0	344
6933	825	182	0	345
6936	825	182	0	345
6939	825	182	0	344
6942	825	182	0	344
6945	825	182	0	345
6948	825	182	0	343
6951	825	182	0	343
6954	825	182	0	343
6957	825	182	0	343
6960	825	182	0	342
6963	825	182	0	342
6966	825	182	0	342
6969	825	182	0	343
6972	826	182	0	342
6975	826	182	0	342
6978	826	182	0	342
6981	826	182	0	343
6984	826	182	0	342
6987	826	182	0	342
6990	826	182	0	343
6993	826	182	0	343
6996	826	181	0	344
6999	826	181	0	343
7002	826	181	0	342
7005	826	181	0	342
7008	826	181	0	342
7011	826	181	0	341
7014	826	182	0	343
7017	826	182	0	343
7020	826	181	0	344
7023	826	181	0	343
7026	826	181	0	343
[truncated: 651 more rows]
