# Supplementary material for: Markerless tracking of an entire honey bee colony
Source: Nat Commun. 2021 Mar 19;12:1733. doi: 10.1038/s41467-021-21769-1 (PMC7979864; doi:10.1038/s41467-021-21769-1)
Supplement: Supplementary file 4 — Description of Additional Supplementary Files [file 41467_2021_21769_MOESM4_ESM.zip › raw_source/fig_5_sup_fig_21_22/S1_trajectories/000324.txt]

0	2217	1632	0	85
3	2217	1632	0	86
6	2217	1632	0	87
9	2217	1632	0	85
12	2217	1631	0	84
15	2216	1630	0	83
18	2216	1631	0	79
21	2216	1631	0	80
24	2216	1630	0	84
27	2216	1630	0	79
30	2215	1630	0	75
33	2215	1630	0	70
36	2215	1629	0	71
39	2216	1629	0	83
42	2216	1629	0	81
45	2217	1629	0	78
48	2217	1630	0	83
51	2216	1629	0	83
54	2216	1629	0	88
57	2216	1629	0	88
60	2214	1627	0	120
63	2214	1628	0	106
66	2216	1628	0	93
69	2216	1629	0	94
72	2216	1629	0	91
75	2216	1628	0	91
78	2216	1627	0	102
81	2215	1626	0	106
84	2215	1627	0	99
87	2216	1628	0	88
90	2216	1628	0	89
93	2217	1628	0	85
96	2215	1626	0	105
99	2215	1625	0	102
102	2216	1626	0	92
105	2217	1629	0	84
108	2217	1629	0	87
111	2217	1629	0	86
114	2217	1628	0	82
117	2219	1627	0	248
120	2219	1628	0	239
123	2218	1629	0	76
126	2218	1629	0	76
129	2220	1628	0	232
132	2220	1627	0	234
135	2219	1628	0	240
138	2219	1628	0	237
141	2220	1628	0	233
144	2220	1627	0	230
147	2218	1629	0	76
150	2217	1629	0	80
153	2216	1631	0	85
156	2217	1631	0	86
159	2217	1631	0	86
162	2217	1631	0	86
165	2217	1631	0	86
168	2217	1631	0	86
171	2217	1631	0	86
174	2217	1632	0	85
177	2217	1632	0	85
180	2217	1632	0	86
183	2216	1632	0	90
186	2217	1631	0	84
189	2217	1631	0	83
192	2217	1631	0	82
195	2217	1631	0	83
198	2217	1632	0	85
201	2217	1632	0	84
204	2217	1631	0	85
207	2217	1631	0	84
210	2217	1632	0	84
213	2217	1632	0	84
216	2217	1632	0	83
219	2217	1633	0	83
222	2217	1633	0	84
225	2217	1633	0	84
228	2217	1632	0	84
231	2217	1632	0	84
234	2217	1633	0	85
237	2217	1633	0	84
240	2217	1632	0	85
243	2217	1632	0	86
246	2217	1632	0	86
249	2216	1634	0	83
252	2217	1633	0	84
255	2217	1632	0	86
258	2217	1632	0	86
261	2217	1632	0	86
264	2217	1631	0	87
267	2217	1631	0	86
270	2217	1631	0	85
273	2217	1631	0	83
276	2217	1631	0	82
279	2217	1629	0	82
282	2217	1629	0	80
285	2217	1630	0	84
288	2217	1630	0	84
291	2217	1629	0	80
294	2217	1629	0	78
297	2217	1629	0	76
300	2217	1629	0	78
303	2217	1629	0	77
306	2217	1629	0	79
309	2217	1629	0	81
312	2217	1630	0	81
315	2217	1630	0	81
318	2217	1630	0	83
321	2217	1630	0	83
324	2217	1630	0	83
327	2217	1630	0	84
330	2217	1630	0	84
333	2217	1630	0	85
336	2217	1631	0	84
339	2217	1631	0	83
342	2217	1630	0	82
345	2217	1631	0	84
348	2217	1631	0	83
351	2217	1631	0	84
354	2217	1631	0	84
357	2217	1631	0	85
360	2216	1631	0	85
363	2217	1630	0	85
366	2217	1630	0	84
369	2217	1630	0	83
372	2217	1630	0	84
375	2217	1630	0	84
378	2217	1630	0	83
381	2217	1631	0	86
384	2217	1631	0	85
387	2217	1631	0	85
390	2217	1631	0	86
393	2217	1631	0	89
396	2221	1635	0	127
399	2221	1635	0	129
402	2217	1631	0	87
405	2217	1630	0	85
408	2217	1631	0	85
411	2217	1630	0	82
414	2217	1630	0	81
417	2217	1629	0	86
420	2217	1630	0	92
423	2216	1629	0	86
426	2217	1632	0	136
429	2220	1635	0	310
432	2220	1636	0	308
435	2220	1636	0	129
438	2219	1634	0	129
441	2220	1635	0	123
444	2218	1635	0	127
447	2219	1635	0	122
450	2220	1635	0	122
453	2220	1636	0	122
456	2220	1636	0	121
459	2220	1636	0	122
462	2220	1636	0	122
465	2220	1635	0	120
468	2220	1636	0	122
471	2220	1635	0	120
474	2220	1635	0	119
477	2220	1635	0	122
480	2219	1635	0	118
483	2218	1634	0	113
486	2219	1634	0	115
489	2219	1635	0	117
492	2218	1634	0	108
495	2217	1632	0	88
498	2217	1632	0	87
501	2217	1632	0	84
504	2217	1631	0	84
507	2217	1631	0	84
510	2217	1631	0	84
513	2217	1631	0	85
516	2217	1631	0	85
519	2217	1631	0	86
522	2219	1634	0	118
525	2220	1635	0	120
528	2220	1634	0	119
531	2220	1635	0	122
534	2220	1635	0	123
537	2220	1634	0	122
540	2217	1632	0	88
543	2217	1632	0	89
546	2217	1632	0	90
549	2220	1634	0	122
552	2217	1631	0	89
555	2217	1631	0	89
558	2217	1631	0	86
561	2217	1631	0	87
564	2217	1631	0	87
567	2217	1631	0	90
570	2217	1631	0	90
573	2220	1634	0	122
576	2220	1634	0	123
579	2217	1631	0	89
582	2220	1634	0	123
585	2220	1634	0	122
588	2220	1634	0	122
591	2220	1634	0	123
594	2220	1635	0	123
597	2220	1636	0	121
600	2220	1636	0	122
603	2220	1636	0	122
606	2220	1636	0	120
609	2220	1636	0	120
612	2220	1636	0	120
615	2220	1636	0	121
618	2220	1636	0	121
621	2220	1635	0	117
624	2220	1635	0	118
627	2220	1635	0	117
630	2220	1635	0	119
633	2220	1634	0	116
636	2220	1635	0	117
639	2220	1633	0	114
642	2218	1631	0	86
645	2218	1631	0	85
648	2218	1631	0	85
651	2218	1631	0	85
654	2218	1631	0	83
657	2218	1631	0	85
660	2218	1631	0	84
663	2218	1630	0	85
666	2218	1631	0	85
669	2218	1630	0	85
672	2218	1630	0	84
675	2218	1630	0	81
678	2218	1630	0	82
681	2218	1630	0	81
684	2218	1630	0	81
687	2218	1630	0	81
690	2218	1630	0	82
693	2218	1630	0	80
696	2218	1630	0	83
699	2218	1630	0	83
702	2218	1631	0	84
705	2218	1631	0	85
708	2218	1630	0	85
711	2218	1630	0	85
714	2218	1630	0	85
717	2218	1630	0	84
720	2218	1630	0	84
723	2218	1630	0	84
726	2218	1630	0	85
729	2218	1630	0	85
732	2218	1630	0	85
735	2218	1630	0	86
738	2218	1630	0	85
741	2218	1630	0	86
744	2218	1630	0	86
747	2218	1630	0	83
750	2218	1630	0	84
753	2218	1630	0	84
756	2218	1631	0	85
759	2218	1633	0	90
762	2218	1633	0	89
765	2218	1633	0	89
768	2218	1633	0	88
771	2217	1632	0	86
774	2217	1632	0	85
777	2218	1632	0	85
780	2218	1632	0	86
783	2218	1631	0	84
786	2217	1631	0	84
789	2217	1631	0	88
792	2217	1631	0	93
795	2217	1630	0	91
798	2217	1630	0	86
801	2217	1630	0	90
804	2215	1629	0	112
807	2217	1631	0	92
810	2217	1631	0	86
813	2217	1631	0	86
816	2217	1631	0	83
819	2217	1631	0	86
822	2217	1630	0	87
825	2217	1630	0	86
828	2217	1630	0	87
831	2217	1630	0	86
834	2217	1630	0	84
837	2218	1630	0	84
840	2218	1631	0	84
843	2218	1630	0	85
846	2218	1631	0	86
849	2217	1630	0	86
852	2217	1630	0	87
855	2217	1630	0	86
858	2217	1630	0	87
861	2217	1630	0	85
864	2217	1630	0	85
867	2217	1630	0	87
870	2217	1630	0	87
873	2217	1630	0	86
876	2217	1630	0	86
879	2217	1630	0	86
882	2217	1630	0	84
885	2217	1629	0	83
888	2218	1629	0	80
891	2218	1629	0	79
894	2218	1630	0	82
897	2218	1630	0	82
900	2218	1630	0	83
903	2218	1630	0	80
906	2218	1630	0	81
909	2218	1630	0	81
912	2218	1630	0	82
915	2218	1630	0	82
918	2218	1630	0	81
921	2218	1630	0	80
924	2218	1630	0	80
927	2218	1630	0	82
930	2218	1630	0	82
933	2218	1630	0	83
936	2218	1630	0	82
939	2218	1630	0	83
942	2218	1630	0	86
945	2218	1630	0	84
948	2218	1632	0	88
951	2219	1635	0	113
954	2220	1635	0	117
957	2220	1635	0	115
960	2219	1635	0	114
963	2220	1635	0	116
966	2218	1633	0	88
969	2219	1634	0	115
972	2220	1634	0	116
975	2217	1632	0	89
978	2219	1634	0	116
981	2218	1632	0	90
984	2218	1632	0	87
987	2218	1632	0	88
990	2218	1632	0	89
993	2218	1632	0	87
996	2218	1632	0	86
999	2218	1632	0	87
1002	2218	1632	0	86
1005	2218	1632	0	85
1008	2218	1632	0	84
1011	2218	1632	0	85
1014	2218	1632	0	86
1017	2218	1632	0	84
1020	2218	1632	0	85
1023	2218	1631	0	84
1026	2218	1631	0	84
1029	2218	1631	0	84
1032	2218	1631	0	83
1035	2218	1631	0	83
1038	2217	1631	0	83
1041	2217	1631	0	84
1044	2218	1630	0	79
1047	2218	1629	0	75
1050	2218	1629	0	77
1053	2218	1630	0	81
1056	2217	1630	0	84
1059	2218	1630	0	84
1062	2218	1630	0	82
1065	2220	1634	0	115
1068	2220	1634	0	115
1071	2220	1634	0	116
1074	2220	1634	0	114
1077	2220	1634	0	116
1080	2220	1634	0	113
1083	2220	1634	0	116
1086	2220	1634	0	115
1089	2220	1633	0	114
1092	2220	1634	0	115
1095	2220	1635	0	117
1098	2220	1634	0	116
1101	2221	1635	0	118
1104	2220	1634	0	113
1107	2220	1634	0	113
1110	2220	1635	0	113
1113	2221	1635	0	114
1116	2220	1634	0	113
1119	2221	1634	0	113
1122	2220	1634	0	112
1125	2220	1634	0	109
1128	2220	1634	0	106
1131	2218	1631	0	82
1134	2219	1630	0	77
1137	2221	1633	0	104
1140	2221	1633	0	105
1143	2222	1633	0	105
1146	2221	1632	0	102
1149	2219	1630	0	81
1152	2219	1631	0	81
1155	2219	1631	0	78
1158	2218	1631	0	80
1161	2218	1631	0	80
1164	2217	1630	0	83
1167	2218	1629	0	81
1170	2217	1630	0	81
1173	2217	1629	0	82
1176	2217	1630	0	81
1179	2217	1629	0	81
1182	2218	1629	0	82
1185	2218	1630	0	82
1188	2218	1629	0	79
1191	2218	1629	0	78
1194	2218	1629	0	80
1197	2217	1630	0	82
1200	2217	1630	0	79
1203	2218	1632	0	84
1206	2218	1632	0	86
1209	2218	1632	0	86
1212	2218	1632	0	86
1215	2218	1632	0	83
1218	2218	1632	0	83
1221	2217	1632	0	84
1224	2217	1632	0	83
1227	2217	1633	0	84
1230	2217	1633	0	83
1233	2217	1633	0	85
1236	2218	1632	0	86
1239	2218	1633	0	86
1242	2218	1633	0	85
1245	2218	1632	0	83
1248	2218	1632	0	83
1251	2218	1631	0	84
1254	2218	1631	0	84
1257	2218	1632	0	85
1260	2218	1630	0	83
1263	2218	1630	0	82
1266	2218	1629	0	81
1269	2218	1629	0	82
1272	2218	1630	0	81
1275	2218	1630	0	80
1278	2218	1630	0	82
1281	2218	1628	0	84
1284	2218	1627	0	80
1287	2217	1628	0	81
1290	2218	1627	0	83
1293	2218	1629	0	87
1296	2219	1634	0	120
1299	2216	1629	0	97
1302	2215	1627	0	106
1305	2216	1629	0	91
1308	2217	1630	0	93
1311	2216	1629	0	109
1314	2217	1630	0	91
1317	2216	1630	0	85
1320	2217	1629	0	84
1323	2218	1631	0	87
1326	2218	1631	0	86
1329	2217	1630	0	82
1332	2218	1630	0	82
1335	2218	1630	0	82
1338	2218	1630	0	82
1341	2217	1629	0	79
1344	2218	1631	0	83
1347	2218	1631	0	84
1350	2218	1631	0	84
1353	2217	1631	0	82
1356	2218	1631	0	83
1359	2218	1631	0	87
1362	2218	1631	0	85
1365	2219	1631	0	84
1368	2219	1630	0	85
1371	2219	1630	0	85
1374	2219	1630	0	84
1377	2219	1631	0	86
1380	2219	1630	0	85
1383	2219	1631	0	87
1386	2219	1631	0	88
1389	2219	1630	0	87
1392	2218	1631	0	86
1395	2219	1630	0	85
1398	2219	1630	0	84
1401	2219	1631	0	84
1404	2219	1631	0	86
1407	2219	1631	0	85
1410	2219	1632	0	85
1413	2219	1631	0	85
1416	2219	1631	0	84
1419	2219	1632	0	84
1422	2219	1631	0	82
1425	2219	1632	0	85
1428	2219	1631	0	84
1431	2219	1631	0	84
1434	2219	1631	0	85
1437	2223	1636	0	118
1440	2223	1636	0	118
1443	2223	1636	0	118
1446	2223	1636	0	117
1449	2222	1636	0	117
1452	2223	1637	0	119
1455	2222	1637	0	120
1458	2222	1637	0	121
1461	2222	1637	0	119
1464	2222	1637	0	118
1467	2221	1636	0	116
1470	2218	1630	0	85
1473	2218	1630	0	85
1476	2218	1629	0	83
1479	2218	1629	0	82
1482	2218	1629	0	83
1485	2218	1629	0	83
1488	2218	1629	0	83
1491	2218	1629	0	84
1494	2218	1630	0	82
1497	2218	1630	0	82
1500	2218	1629	0	79
1503	2218	1631	0	83
1506	2218	1631	0	82
1509	2218	1631	0	83
1512	2218	1631	0	84
1515	2218	1631	0	82
1518	2219	1631	0	82
1521	2219	1631	0	82
1524	2219	1631	0	81
1527	2219	1631	0	81
1530	2219	1630	0	81
1533	2219	1631	0	80
1536	2219	1630	0	80
1539	2219	1630	0	81
1542	2219	1630	0	82
1545	2219	1630	0	81
1548	2219	1630	0	81
1551	2219	1630	0	81
1554	2219	1630	0	82
1557	2218	1631	0	83
1560	2218	1630	0	82
1563	2218	1630	0	82
1566	2218	1630	0	82
1569	2218	1630	0	83
1572	2218	1630	0	82
1575	2218	1630	0	83
1578	2218	1630	0	82
1581	2218	1630	0	83
1584	2218	1630	0	82
1587	2218	1630	0	83
1590	2218	1630	0	83
1593	2218	1630	0	82
1596	2218	1630	0	83
1599	2218	1630	0	84
1602	2218	1630	0	83
1605	2218	1630	0	84
1608	2218	1629	0	82
1611	2218	1629	0	81
1614	2218	1629	0	78
1617	2218	1628	0	78
1620	2218	1628	0	78
1623	2218	1628	0	81
1626	2218	1628	0	79
1629	2218	1628	0	80
1632	2219	1629	0	76
1635	2219	1629	0	77
1638	2219	1629	0	78
1641	2219	1629	0	79
1644	2218	1630	0	80
1647	2218	1630	0	82
1650	2218	1629	0	82
1653	2218	1629	0	81
1656	2219	1629	0	77
1659	2219	1631	0	81
1662	2219	1632	0	81
1665	2219	1632	0	81
1668	2219	1632	0	81
1671	2219	1632	0	81
1674	2219	1632	0	81
1677	2219	1631	0	80
1680	2219	1631	0	81
1683	2219	1631	0	80
1686	2219	1631	0	79
1689	2219	1631	0	79
1692	2220	1631	0	76
1695	2220	1631	0	76
1698	2219	1632	0	79
1701	2220	1631	0	77
1704	2220	1631	0	76
1707	2219	1628	0	81
1710	2219	1628	0	74
1713	2218	1628	0	76
1716	2218	1628	0	75
1719	2218	1628	0	77
1722	2219	1628	0	81
1725	2219	1629	0	79
1728	2219	1629	0	77
1731	2219	1628	0	72
1734	2220	1627	0	69
1737	2220	1628	0	69
1740	2220	1627	0	71
1743	2220	1628	0	72
1746	2220	1627	0	71
1749	2220	1628	0	71
1752	2219	1628	0	73
1755	2219	1628	0	75
1758	2219	1628	0	70
1761	2219	1628	0	67
1764	2219	1628	0	69
1767	2220	1628	0	73
1770	2220	1627	0	70
1773	2220	1628	0	69
1776	2218	1628	0	76
1779	2219	1628	0	74
1782	2219	1630	0	76
1785	2219	1630	0	77
1788	2219	1630	0	78
1791	2219	1630	0	78
1794	2219	1631	0	79
1797	2220	1631	0	77
1800	2219	1632	0	78
1803	2219	1631	0	78
1806	2219	1632	0	78
1809	2219	1631	0	77
1812	2220	1631	0	76
1815	2220	1631	0	76
1818	2220	1630	0	75
1821	2220	1631	0	75
1824	2220	1630	0	75
1827	2220	1630	0	74
1830	2220	1630	0	73
1833	2219	1630	0	73
1836	2219	1630	0	73
1839	2220	1630	0	72
1842	2220	1629	0	72
1845	2220	1629	0	72
1848	2219	1628	0	75
1851	2219	1628	0	71
1854	2219	1628	0	71
1857	2219	1628	0	70
1860	2219	1628	0	71
1863	2220	1628	0	71
1866	2220	1628	0	70
1869	2220	1628	0	69
1872	2220	1628	0	68
1875	2220	1628	0	69
1878	2219	1630	0	74
1881	2219	1629	0	73
1884	2219	1629	0	73
1887	2219	1629	0	74
1890	2220	1630	0	70
1893	2219	1631	0	76
1896	2219	1632	0	78
1899	2219	1631	0	77
1902	2219	1632	0	77
1905	2219	1632	0	77
1908	2220	1632	0	77
1911	2220	1632	0	77
1914	2220	1632	0	77
1917	2220	1632	0	78
1920	2220	1632	0	76
1923	2220	1631	0	77
1926	2220	1631	0	75
1929	2220	1632	0	76
1932	2220	1631	0	76
1935	2220	1631	0	76
1938	2220	1631	0	77
1941	2220	1631	0	77
1944	2220	1631	0	77
1947	2220	1631	0	75
1950	2220	1630	0	75
1953	2220	1630	0	75
1956	2220	1630	0	75
1959	2220	1630	0	74
1962	2220	1630	0	74
1965	2220	1630	0	73
1968	2220	1630	0	72
1971	2220	1629	0	71
1974	2220	1628	0	71
1977	2220	1628	0	70
1980	2220	1629	0	73
1983	2220	1628	0	71
1986	2220	1629	0	69
1989	2220	1629	0	70
1992	2219	1628	0	72
1995	2219	1628	0	71
1998	2219	1628	0	71
2001	2220	1628	0	68
2004	2220	1628	0	70
2007	2220	1628	0	70
2010	2220	1629	0	70
2013	2221	1629	0	69
2016	2221	1629	0	69
2019	2221	1629	0	68
2022	2221	1629	0	68
2025	2221	1629	0	66
2028	2220	1630	0	69
2031	2220	1630	0	70
2034	2220	1631	0	65
2037	2220	1631	0	69
2040	2220	1631	0	69
2043	2220	1632	0	69
2046	2220	1632	0	69
2049	2220	1632	0	69
2052	2220	1631	0	71
2055	2220	1631	0	76
2058	2220	1631	0	80
2061	2219	1630	0	86
2064	2220	1631	0	76
2067	2220	1632	0	71
2070	2220	1632	0	69
2073	2220	1632	0	70
2076	2220	1632	0	69
2079	2220	1632	0	71
2082	2220	1632	0	72
2085	2220	1632	0	73
2088	2220	1632	0	72
2091	2220	1632	0	73
2094	2220	1632	0	74
2097	2220	1632	0	73
2100	2220	1632	0	73
2103	2220	1632	0	71
2106	2220	1631	0	71
2109	2220	1631	0	71
2112	2221	1631	0	70
2115	2221	1630	0	70
2118	2220	1630	0	71
2121	2220	1631	0	72
2124	2220	1631	0	71
2127	2220	1631	0	71
2130	2220	1631	0	70
2133	2220	1630	0	70
2136	2220	1630	0	70
2139	2220	1630	0	70
2142	2220	1630	0	70
2145	2220	1630	0	69
2148	2220	1630	0	69
2151	2220	1630	0	69
2154	2220	1630	0	69
2157	2220	1630	0	69
2160	2220	1630	0	70
2163	2220	1630	0	71
2166	2221	1630	0	69
2169	2220	1630	0	72
2172	2220	1630	0	72
2175	2221	1630	0	71
2178	2221	1630	0	70
2181	2221	1631	0	71
2184	2221	1631	0	73
2187	2221	1631	0	74
2190	2220	1631	0	73
2193	2221	1631	0	73
2196	2220	1631	0	74
2199	2220	1631	0	72
2202	2221	1631	0	73
2205	2220	1631	0	73
2208	2220	1631	0	72
2211	2220	1631	0	72
2214	2220	1631	0	71
2217	2220	1631	0	70
2220	2221	1631	0	70
2223	2221	1630	0	71
2226	2221	1630	0	71
2229	2221	1630	0	72
2232	2221	1630	0	72
2235	2221	1631	0	69
2238	2221	1631	0	69
2241	2221	1631	0	71
2244	2220	1631	0	70
2247	2221	1631	0	70
2250	2221	1631	0	71
2253	2221	1631	0	70
2256	2220	1631	0	70
2259	2220	1631	0	71
2262	2220	1631	0	68
2265	2221	1630	0	65
2268	2221	1632	0	69
2271	2221	1632	0	69
2274	2221	1632	0	70
2277	2221	1632	0	68
2280	2221	1631	0	71
2283	2221	1631	0	70
2286	2221	1632	0	69
2289	2221	1632	0	70
2292	2221	1632	0	68
2295	2221	1632	0	69
2298	2221	1632	0	69
2301	2221	1632	0	70
2304	2221	1632	0	70
2307	2221	1632	0	69
2310	2221	1632	0	70
2313	2221	1631	0	71
2316	2221	1631	0	71
2319	2221	1631	0	66
2322	2221	1631	0	66
2325	2221	1631	0	66
2328	2221	1631	0	65
2331	2221	1631	0	65
2334	2221	1631	0	67
2337	2221	1631	0	68
2340	2222	1631	0	67
2343	2222	1631	0	70
2346	2222	1631	0	69
2349	2221	1630	0	64
2352	2221	1630	0	64
2355	2221	1630	0	64
2358	2221	1630	0	65
2361	2221	1630	0	63
2364	2221	1631	0	66
2367	2221	1631	0	65
2370	2222	1631	0	64
2373	2221	1632	0	65
2376	2221	1633	0	67
2379	2221	1632	0	66
2382	2221	1633	0	66
2385	2221	1633	0	66
2388	2221	1632	0	66
2391	2221	1633	0	67
2394	2221	1633	0	66
2397	2221	1633	0	66
2400	2221	1632	0	65
2403	2221	1633	0	65
2406	2220	1633	0	63
2409	2220	1633	0	64
2412	2221	1633	0	66
2415	2221	1630	0	64
2418	2221	1630	0	64
2421	2221	1630	0	65
2424	2221	1630	0	64
2427	2221	1630	0	62
2430	2221	1630	0	63
2433	2221	1629	0	62
2436	2221	1630	0	64
2439	2221	1630	0	65
2442	2221	1630	0	64
2445	2221	1631	0	65
2448	2221	1630	0	66
2451	2221	1632	0	65
2454	2221	1632	0	66
2457	2221	1633	0	67
2460	2221	1633	0	67
2463	2221	1633	0	65
2466	2221	1632	0	66
2469	2221	1633	0	64
2472	2221	1632	0	64
2475	2221	1632	0	65
2478	2221	1632	0	66
2481	2221	1632	0	64
2484	2221	1632	0	65
2487	2221	1633	0	65
2490	2221	1633	0	65
2493	2221	1632	0	66
2496	2221	1632	0	65
2499	2221	1632	0	62
2502	2221	1631	0	65
2505	2221	1631	0	65
2508	2222	1630	0	65
2511	2222	1630	0	66
2514	2222	1630	0	65
2517	2221	1630	0	63
2520	2222	1629	0	65
2523	2222	1629	0	64
2526	2222	1628	0	64
2529	2222	1628	0	64
2532	2223	1628	0	64
2535	2223	1628	0	65
2538	2223	1626	0	66
2541	2223	1627	0	65
2544	2223	1627	0	66
2547	2222	1627	0	68
2550	2223	1627	0	67
2553	2222	1628	0	66
2556	2222	1627	0	68
2559	2223	1627	0	72
2562	2222	1627	0	73
2565	2222	1628	0	69
2568	2223	1629	0	70
2571	2222	1629	0	69
2574	2222	1630	0	69
2577	2222	1630	0	68
2580	2222	1630	0	67
2583	2222	1630	0	67
2586	2222	1630	0	67
2589	2222	1630	0	67
2592	2222	1630	0	67
2595	2222	1630	0	66
2598	2222	1630	0	66
2601	2222	1631	0	66
2604	2222	1631	0	66
2607	2222	1630	0	67
2610	2222	1629	0	65
2613	2222	1631	0	67
2616	2222	1631	0	71
2619	2222	1631	0	70
2622	2222	1631	0	69
2625	2222	1631	0	69
2628	2222	1632	0	67
2631	2222	1632	0	67
2634	2222	1631	0	68
2637	2222	1631	0	67
2640	2222	1631	0	64
2643	2221	1631	0	64
2646	2218	1633	0	220
2649	2216	1634	0	216
2652	2221	1631	0	64
2655	2221	1631	0	65
2658	2221	1632	0	66
2661	2222	1630	0	70
2664	2222	1632	0	60
2667	2222	1632	0	61
2670	2222	1631	0	64
2673	2222	1629	0	66
2676	2222	1628	0	67
2679	2221	1627	0	66
2682	2222	1627	0	60
2685	2222	1627	0	56
2688	2223	1626	0	55
2691	2223	1626	0	59
2694	2222	1627	0	59
2697	2221	1628	0	60
2700	2221	1628	0	63
2703	2222	1629	0	56
2706	2222	1631	0	61
2709	2222	1630	0	66
2712	2223	1628	0	63
2715	2222	1628	0	67
2718	2222	1628	0	66
2721	2221	1629	0	73
2724	2221	1628	0	61
2727	2221	1629	0	69
2730	2220	1629	0	64
2733	2220	1628	0	58
2736	2219	1628	0	59
2739	2219	1627	0	60
2742	2219	1626	0	58
2745	2218	1627	0	55
2748	2217	1629	0	62
2751	2217	1629	0	62
2754	2216	1630	0	72
2757	2216	1630	0	69
2760	2216	1630	0	70
2763	2215	1631	0	70
2766	2215	1631	0	72
2769	2216	1630	0	76
2772	2216	1630	0	80
2775	2216	1630	0	87
2778	2215	1629	0	94
2781	2213	1627	0	99
2784	2211	1625	0	95
2787	2211	1624	0	98
2790	2210	1623	0	95
2793	2211	1622	0	90
2796	2212	1620	0	94
2799	2214	1622	0	97
2802	2215	1620	0	102
2805	2214	1618	0	98
2808	2215	1615	0	104
2811	2217	1612	0	110
2814	2217	1611	0	108
2817	2219	1611	0	101
2820	2218	1606	0	96
2823	2220	1600	0	80
2826	2220	1595	0	75
2829	2220	1593	0	73
2832	2219	1593	0	72
2835	2219	1594	0	69
2838	2218	1594	0	69
2841	2219	1593	0	70
2844	2218	1593	0	66
2847	2219	1593	0	68
2850	2218	1593	0	66
2853	2217	1594	0	62
2856	2216	1593	0	70
2859	2217	1586	0	62
2862	2217	1584	0	52
2865	2218	1581	0	51
2868	2217	1580	0	42
2871	2215	1578	0	37
2874	2214	1577	0	38
2877	2214	1575	0	36
2880	2215	1571	0	40
2883	2215	1568	0	27
2886	2216	1567	0	25
2889	2223	1564	0	32
2892	2224	1564	0	28
2895	2224	1561	0	26
2898	2225	1558	0	16
2901	2229	1556	0	12
2904	2229	1554	0	8
2907	2228	1554	0	8
2910	2229	1554	0	8
2913	2232	1554	0	0
2916	2229	1553	0	1
2919	2232	1554	0	7
2922	2234	1553	0	359
2925	2234	1553	0	4
2928	2236	1553	0	3
2931	2237	1554	0	354
2934	2227	1550	0	168
2937	2234	1552	0	349
2940	2232	1552	0	347
2943	2232	1553	0	348
2946	2229	1554	0	175
2949	2228	1555	0	2
2952	2227	1557	0	8
2955	2228	1560	0	12
2958	2230	1559	0	12
2961	2230	1560	0	14
2964	2231	1559	0	11
2967	2233	1558	0	13
2970	2235	1557	0	15
2973	2234	1557	0	17
2976	2234	1557	0	25
2979	2233	1555	0	20
2982	2232	1554	0	17
2985	2230	1554	0	15
2988	2230	1554	0	10
2991	2231	1554	0	1
2994	2231	1554	0	0
2997	2229	1553	0	4
3000	2228	1554	0	9
3003	2227	1554	0	13
3006	2228	1553	0	16
3009	2230	1553	0	20
3012	2232	1553	0	28
3015	2232	1554	0	32
3018	2232	1554	0	34
3021	2234	1553	0	38
3024	2235	1553	0	40
3027	2236	1554	0	45
3030	2238	1552	0	45
3033	2240	1550	0	43
3036	2241	1550	0	43
3039	2240	1550	0	45
3042	2240	1549	0	48
3045	2241	1549	0	49
3048	2243	1550	0	41
3051	2248	1551	0	41
3054	2250	1553	0	46
3057	2251	1552	0	42
3060	2252	1552	0	46
3063	2252	1551	0	49
3066	2251	1551	0	49
3069	2251	1552	0	50
3072	2249	1553	0	51
3075	2249	1553	0	53
3078	2250	1553	0	51
3081	2250	1553	0	51
3084	2251	1553	0	50
3087	2250	1553	0	50
3090	2251	1553	0	53
3093	2250	1553	0	53
3096	2251	1553	0	54
3099	2251	1553	0	56
3102	2251	1553	0	53
3105	2249	1553	0	46
3108	2249	1554	0	44
3111	2250	1553	0	50
3114	2250	1553	0	53
3117	2250	1554	0	48
3120	2250	1554	0	50
3123	2250	1553	0	53
3126	2251	1552	0	59
3129	2245	1555	0	207
3132	2250	1553	0	55
3135	2250	1554	0	51
3138	2250	1554	0	50
3141	2250	1554	0	51
3144	2250	1554	0	52
3147	2250	1553	0	56
3150	2249	1553	0	61
3153	2249	1553	0	61
3156	2250	1554	0	55
3159	2250	1553	0	61
3162	2244	1555	0	204
3165	2245	1555	0	204
3168	2249	1554	0	54
3171	2249	1554	0	53
3174	2249	1554	0	54
3177	2246	1555	0	208
3180	2249	1554	0	55
3183	2249	1554	0	55
3186	2250	1554	0	56
3189	2249	1554	0	52
3192	2245	1555	0	203
3195	2243	1556	0	202
3198	2244	1555	0	204
3201	2244	1555	0	202
3204	2244	1555	0	201
3207	2244	1555	0	202
3210	2249	1554	0	55
3213	2245	1555	0	205
3216	2246	1555	0	207
3219	2249	1554	0	55
3222	2246	1555	0	206
3225	2249	1554	0	58
3228	2249	1554	0	58
3231	2245	1555	0	205
3234	2249	1554	0	60
3237	2245	1555	0	204
3240	2244	1555	0	202
3243	2245	1555	0	203
3246	2249	1554	0	57
3249	2249	1554	0	60
3252	2249	1554	0	61
3255	2249	1554	0	60
3258	2249	1554	0	61
3261	2249	1554	0	61
3264	2249	1554	0	62
3267	2249	1554	0	58
3270	2249	1554	0	62
3273	2249	1554	0	63
3276	2249	1553	0	60
3279	2248	1553	0	62
3282	2249	1553	0	64
3285	2249	1553	0	65
3288	2249	1553	0	58
3291	2249	1553	0	60
3294	2248	1553	0	57
3297	2249	1553	0	55
3300	2249	1553	0	57
3303	2249	1553	0	55
3306	2249	1553	0	57
3309	2249	1553	0	60
3312	2249	1552	0	62
3315	2249	1553	0	62
3318	2249	1553	0	59
3321	2249	1552	0	56
3324	2249	1552	0	61
3327	2249	1553	0	64
3330	2249	1553	0	65
3333	2249	1553	0	66
3336	2249	1552	0	67
3339	2249	1552	0	67
3342	2249	1552	0	67
3345	2249	1553	0	67
3348	2249	1552	0	67
3351	2249	1552	0	66
3354	2249	1552	0	67
3357	2249	1552	0	68
3360	2250	1552	0	61
3363	2250	1552	0	63
3366	2250	1552	0	66
3369	2250	1552	0	70
3372	2250	1553	0	72
3375	2250	1553	0	68
3378	2250	1553	0	67
3381	2250	1553	0	66
3384	2249	1553	0	58
3387	2250	1552	0	58
3390	2250	1553	0	56
3393	2250	1552	0	58
3396	2249	1553	0	57
3399	2250	1553	0	61
3402	2249	1553	0	60
3405	2249	1553	0	61
3408	2249	1553	0	62
3411	2250	1551	0	65
3414	2250	1551	0	65
3417	2250	1551	0	67
3420	2250	1552	0	67
3423	2249	1553	0	70
3426	2249	1553	0	70
3429	2249	1553	0	67
3432	2250	1553	0	56
3435	2250	1553	0	57
3438	2250	1553	0	58
3441	2250	1554	0	59
3444	2250	1553	0	64
3447	2250	1553	0	65
3450	2250	1553	0	63
3453	2250	1553	0	64
3456	2249	1554	0	64
3459	2250	1553	0	64
3462	2250	1553	0	64
3465	2250	1553	0	64
3468	2250	1552	0	66
3471	2250	1553	0	65
3474	2250	1553	0	66
3477	2250	1552	0	65
3480	2251	1551	0	64
3483	2251	1551	0	63
3486	2251	1551	0	61
3489	2251	1551	0	60
3492	2252	1551	0	60
3495	2254	1548	0	234
3498	2252	1551	0	59
3501	2251	1552	0	59
3504	2251	1553	0	62
3507	2251	1552	0	60
3510	2251	1552	0	59
3513	2251	1552	0	59
3516	2251	1552	0	60
3519	2251	1552	0	61
3522	2251	1552	0	62
3525	2251	1553	0	60
3528	2251	1553	0	62
3531	2250	1553	0	64
3534	2250	1552	0	63
3537	2250	1552	0	63
3540	2251	1553	0	65
3543	2250	1552	0	66
3546	2250	1552	0	63
3549	2250	1552	0	63
3552	2250	1552	0	62
3555	2250	1552	0	64
3558	2250	1552	0	65
3561	2250	1552	0	64
3564	2251	1552	0	64
3567	2251	1552	0	65
3570	2251	1552	0	66
3573	2250	1552	0	66
3576	2250	1552	0	67
3579	2250	1552	0	67
3582	2250	1552	0	66
3585	2250	1552	0	66
3588	2250	1551	0	67
3591	2250	1551	0	66
3594	2251	1551	0	66
3597	2251	1552	0	64
3600	2251	1552	0	65
3603	2251	1551	0	64
3606	2251	1551	0	63
3609	2251	1551	0	64
3612	2252	1551	0	66
3615	2252	1552	0	64
3618	2252	1552	0	63
3621	2251	1552	0	62
3624	2251	1552	0	62
3627	2251	1552	0	60
3630	2251	1552	0	59
3633	2251	1552	0	61
3636	2250	1552	0	60
3639	2247	1553	0	210
3642	2250	1552	0	62
3645	2250	1552	0	64
3648	2250	1552	0	64
3651	2250	1551	0	61
3654	2250	1551	0	64
3657	2250	1551	0	66
3660	2250	1551	0	65
3663	2250	1551	0	65
3666	2250	1551	0	65
3669	2251	1552	0	61
3672	2251	1552	0	61
3675	2251	1552	0	61
3678	2251	1552	0	61
3681	2250	1552	0	62
3684	2250	1552	0	61
3687	2250	1552	0	60
3690	2250	1552	0	62
3693	2250	1552	0	62
3696	2250	1552	0	62
3699	2250	1552	0	62
3702	2250	1552	0	62
3705	2250	1552	0	62
3708	2250	1552	0	62
3711	2250	1552	0	61
3714	2250	1552	0	59
3717	2250	1552	0	60
3720	2250	1552	0	61
3723	2250	1552	0	62
3726	2250	1552	0	62
3729	2251	1552	0	62
3732	2251	1552	0	62
3735	2251	1552	0	61
3738	2251	1553	0	60
3741	2250	1553	0	61
3744	2251	1551	0	60
3747	2251	1551	0	59
3750	2250	1553	0	58
3753	2251	1553	0	58
3756	2251	1552	0	58
3759	2251	1552	0	60
3762	2251	1552	0	60
3765	2251	1552	0	59
3768	2251	1552	0	59
3771	2251	1552	0	60
3774	2251	1552	0	61
3777	2251	1552	0	62
3780	2251	1552	0	63
3783	2250	1552	0	64
3786	2250	1552	0	61
3789	2250	1552	0	61
3792	2250	1552	0	61
3795	2250	1552	0	60
3798	2250	1553	0	59
3801	2250	1552	0	60
3804	2250	1552	0	59
3807	2250	1552	0	63
3810	2250	1552	0	62
3813	2250	1552	0	60
3816	2250	1552	0	59
3819	2250	1552	0	60
3822	2250	1552	0	60
3825	2250	1553	0	61
3828	2250	1552	0	59
3831	2250	1552	0	59
3834	2250	1552	0	59
3837	2250	1552	0	59
3840	2250	1552	0	60
3843	2250	1552	0	61
3846	2250	1552	0	61
3849	2250	1552	0	62
3852	2250	1552	0	61
3855	2250	1552	0	61
3858	2250	1552	0	61
3861	2250	1552	0	61
3864	2250	1552	0	61
3867	2250	1552	0	61
3870	2250	1552	0	60
3873	2250	1552	0	61
3876	2250	1552	0	62
3879	2250	1552	0	61
3882	2250	1552	0	61
3885	2250	1552	0	60
3888	2251	1551	0	60
3891	2251	1551	0	62
3894	2251	1552	0	62
3897	2250	1552	0	61
3900	2250	1551	0	57
3903	2250	1551	0	61
3906	2250	1551	0	59
3909	2250	1552	0	62
3912	2250	1552	0	62
3915	2250	1552	0	63
3918	2250	1552	0	62
3921	2251	1551	0	61
3924	2251	1550	0	61
3927	2251	1551	0	61
3930	2251	1550	0	60
3933	2251	1551	0	60
3936	2251	1551	0	58
3939	2251	1551	0	57
3942	2250	1550	0	56
3945	2251	1549	0	58
3948	2252	1549	0	54
3951	2251	1549	0	52
3954	2251	1549	0	53
3957	2251	1548	0	52
3960	2251	1548	0	51
3963	2251	1549	0	54
3966	2251	1551	0	55
3969	2251	1550	0	55
3972	2250	1550	0	56
3975	2251	1549	0	59
3978	2251	1550	0	58
3981	2251	1550	0	57
3984	2251	1550	0	61
3987	2250	1552	0	63
3990	2250	1552	0	56
3993	2251	1551	0	55
3996	2251	1552	0	58
3999	2251	1552	0	55
4002	2251	1552	0	54
4005	2250	1552	0	56
4008	2250	1553	0	54
4011	2250	1553	0	54
4014	2251	1553	0	54
4017	2251	1553	0	57
4020	2251	1552	0	58
4023	2251	1553	0	59
4026	2251	1553	0	59
4029	2251	1552	0	60
4032	2250	1552	0	58
4035	2251	1553	0	55
4038	2251	1553	0	53
4041	2250	1553	0	49
4044	2251	1553	0	52
4047	2250	1553	0	58
4050	2250	1553	0	57
4053	2250	1553	0	54
4056	2250	1552	0	55
4059	2251	1552	0	53
4062	2251	1552	0	53
4065	2251	1553	0	50
4068	2251	1553	0	51
4071	2250	1553	0	49
4074	2249	1553	0	40
4077	2251	1552	0	49
4080	2252	1552	0	51
4083	2253	1551	0	50
4086	2252	1552	0	54
4089	2250	1552	0	38
4092	2251	1552	0	50
4095	2252	1552	0	54
4098	2252	1553	0	56
4101	2253	1552	0	59
4104	2252	1553	0	57
4107	2251	1553	0	55
4110	2251	1553	0	54
4113	2251	1553	0	54
4116	2251	1553	0	54
4119	2251	1553	0	53
4122	2250	1553	0	54
4125	2250	1553	0	52
4128	2250	1553	0	54
4131	2251	1553	0	54
4134	2251	1553	0	55
4137	2251	1553	0	55
4140	2251	1553	0	55
4143	2251	1553	0	57
4146	2251	1552	0	60
4149	2252	1552	0	60
4152	2251	1552	0	59
4155	2251	1552	0	59
4158	2251	1553	0	56
4161	2252	1552	0	55
4164	2251	1552	0	56
4167	2251	1552	0	56
4170	2251	1552	0	55
4173	2252	1551	0	57
4176	2251	1552	0	55
4179	2252	1552	0	56
4182	2252	1552	0	55
4185	2252	1552	0	58
4188	2251	1552	0	56
4191	2251	1552	0	58
4194	2252	1551	0	59
4197	2252	1552	0	59
4200	2252	1552	0	57
4203	2252	1553	0	58
4206	2251	1553	0	58
4209	2251	1553	0	60
4212	2251	1553	0	57
4215	2251	1553	0	57
4218	2251	1553	0	57
4221	2251	1553	0	55
4224	2251	1554	0	54
4227	2251	1553	0	53
4230	2251	1553	0	53
4233	2251	1553	0	54
4236	2251	1553	0	53
4239	2251	1553	0	55
4242	2252	1553	0	55
4245	2252	1553	0	57
4248	2252	1552	0	58
4251	2252	1551	0	58
4254	2252	1552	0	56
4257	2252	1552	0	55
4260	2251	1553	0	49
4263	2251	1554	0	48
4266	2251	1553	0	44
4269	2251	1553	0	43
4272	2251	1553	0	44
4275	2251	1553	0	47
4278	2252	1553	0	46
4281	2251	1553	0	46
4284	2252	1552	0	46
4287	2251	1553	0	48
4290	2251	1553	0	49
4293	2252	1553	0	48
4296	2251	1553	0	50
4299	2251	1554	0	52
4302	2251	1554	0	52
4305	2251	1553	0	51
4308	2251	1554	0	49
4311	2251	1553	0	47
4314	2251	1554	0	50
4317	2251	1554	0	51
4320	2251	1554	0	50
4323	2251	1553	0	51
4326	2251	1553	0	52
4329	2251	1553	0	51
4332	2251	1553	0	51
4335	2252	1553	0	50
4338	2252	1553	0	51
4341	2252	1553	0	54
4344	2252	1553	0	52
4347	2252	1552	0	53
4350	2252	1553	0	53
4353	2252	1553	0	50
4356	2252	1553	0	50
4359	2252	1553	0	50
4362	2252	1553	0	51
4365	2252	1553	0	50
4368	2252	1553	0	50
4371	2253	1553	0	50
4374	2252	1553	0	50
4377	2252	1553	0	51
4380	2252	1553	0	52
4383	2252	1553	0	52
4386	2252	1553	0	52
4389	2252	1553	0	53
4392	2252	1553	0	53
4395	2252	1553	0	53
4398	2252	1553	0	53
4401	2252	1553	0	53
4404	2252	1553	0	53
4407	2252	1553	0	53
4410	2252	1553	0	53
4413	2252	1554	0	51
4416	2252	1553	0	51
4419	2252	1553	0	51
4422	2252	1553	0	52
4425	2252	1553	0	52
4428	2252	1553	0	50
4431	2252	1553	0	50
4434	2252	1553	0	51
4437	2252	1553	0	51
4440	2252	1553	0	51
4443	2252	1553	0	52
4446	2252	1553	0	52
4449	2252	1553	0	52
4452	2252	1553	0	53
4455	2252	1553	0	53
4458	2252	1553	0	55
4461	2252	1553	0	55
4464	2252	1553	0	54
4467	2252	1553	0	54
4470	2252	1553	0	52
4473	2252	1553	0	53
4476	2252	1553	0	53
4479	2252	1553	0	54
4482	2252	1553	0	54
4485	2252	1553	0	54
4488	2252	1553	0	56
4491	2252	1553	0	56
4494	2252	1553	0	55
4497	2252	1554	0	56
4500	2252	1554	0	56
4503	2252	1553	0	55
4506	2252	1554	0	55
4509	2252	1553	0	55
4512	2252	1553	0	55
4515	2252	1553	0	53
4518	2252	1553	0	54
4521	2252	1553	0	54
4524	2252	1553	0	55
4527	2253	1553	0	55
4530	2253	1553	0	55
4533	2253	1553	0	57
4536	2253	1553	0	51
4539	2253	1554	0	53
4542	2253	1554	0	53
4545	2253	1554	0	53
4548	2252	1554	0	53
4551	2252	1554	0	54
4554	2252	1554	0	56
4557	2252	1554	0	54
4560	2252	1553	0	55
4563	2252	1554	0	55
4566	2252	1553	0	55
4569	2252	1554	0	55
4572	2251	1554	0	54
4575	2251	1554	0	55
4578	2252	1553	0	54
4581	2252	1552	0	52
4584	2252	1553	0	52
4587	2251	1553	0	53
4590	2252	1554	0	46
4593	2252	1553	0	44
4596	2252	1554	0	44
4599	2251	1554	0	45
4602	2251	1553	0	46
4605	2251	1553	0	48
4608	2251	1553	0	49
4611	2251	1553	0	50
4614	2251	1553	0	50
4617	2251	1553	0	50
4620	2251	1553	0	51
4623	2252	1553	0	52
4626	2252	1553	0	54
4629	2252	1553	0	54
4632	2252	1553	0	55
4635	2252	1553	0	52
4638	2252	1553	0	53
4641	2252	1553	0	53
4644	2252	1553	0	53
4647	2252	1553	0	53
4650	2252	1553	0	52
4653	2251	1553	0	53
4656	2252	1553	0	53
4659	2252	1553	0	47
4662	2252	1553	0	47
4665	2250	1553	0	198
4668	2253	1553	0	48
4671	2253	1553	0	49
4674	2253	1553	0	51
4677	2253	1553	0	52
4680	2253	1553	0	52
4683	2253	1553	0	55
4686	2253	1553	0	56
4689	2253	1553	0	54
4692	2253	1553	0	54
4695	2254	1553	0	45
4698	2255	1552	0	47
4701	2254	1553	0	48
4704	2254	1553	0	49
4707	2254	1553	0	49
4710	2254	1553	0	50
4713	2254	1552	0	50
4716	2254	1553	0	50
4719	2253	1553	0	50
4722	2253	1553	0	49
4725	2253	1553	0	50
4728	2253	1553	0	51
4731	2253	1553	0	53
4734	2253	1553	0	53
4737	2253	1552	0	52
4740	2253	1553	0	54
4743	2253	1553	0	54
4746	2253	1552	0	55
4749	2253	1553	0	48
4752	2254	1552	0	46
4755	2254	1552	0	47
4758	2254	1553	0	49
4761	2254	1552	0	50
4764	2254	1552	0	49
4767	2254	1552	0	50
4770	2254	1552	0	53
4773	2253	1552	0	50
4776	2253	1553	0	49
4779	2253	1553	0	51
4782	2253	1554	0	50
4785	2254	1553	0	46
4788	2254	1553	0	47
4791	2253	1553	0	44
4794	2253	1553	0	42
4797	2254	1553	0	44
4800	2254	1553	0	44
4803	2253	1553	0	47
4806	2253	1553	0	47
4809	2253	1554	0	49
4812	2253	1554	0	48
4815	2253	1554	0	49
4818	2253	1554	0	49
4821	2253	1554	0	49
4824	2253	1553	0	49
4827	2253	1554	0	50
4830	2254	1553	0	46
4833	2254	1553	0	46
4836	2254	1554	0	45
4839	2253	1554	0	44
4842	2253	1554	0	44
4845	2253	1554	0	43
4848	2252	1554	0	43
4851	2252	1554	0	43
4854	2253	1554	0	46
4857	2253	1554	0	47
4860	2253	1554	0	47
4863	2253	1553	0	43
4866	2254	1553	0	43
4869	2253	1553	0	43
4872	2253	1554	0	43
4875	2253	1554	0	45
4878	2252	1554	0	43
4881	2252	1554	0	46
4884	2252	1554	0	46
4887	2253	1554	0	48
4890	2253	1554	0	48
4893	2253	1553	0	47
4896	2253	1554	0	47
4899	2253	1554	0	47
4902	2253	1554	0	41
4905	2253	1554	0	42
4908	2253	1553	0	40
4911	2253	1553	0	42
4914	2253	1554	0	42
4917	2253	1554	0	46
4920	2253	1554	0	49
4923	2252	1554	0	47
4926	2253	1554	0	49
4929	2253	1554	0	50
4932	2252	1554	0	50
4935	2253	1554	0	44
4938	2254	1554	0	45
4941	2253	1554	0	45
4944	2253	1554	0	43
4947	2252	1554	0	44
4950	2253	1553	0	44
4953	2253	1553	0	44
4956	2253	1553	0	46
4959	2253	1553	0	49
4962	2253	1552	0	50
4965	2254	1552	0	49
4968	2253	1553	0	51
4971	2253	1553	0	49
4974	2254	1553	0	50
4977	2254	1553	0	43
4980	2254	1553	0	43
4983	2254	1553	0	45
4986	2253	1553	0	51
4989	2254	1553	0	50
4992	2253	1554	0	52
4995	2253	1552	0	49
4998	2253	1552	0	49
5001	2254	1552	0	51
5004	2255	1552	0	48
5007	2255	1552	0	45
5010	2255	1552	0	46
5013	2255	1552	0	45
5016	2255	1552	0	48
5019	2254	1552	0	48
5022	2255	1552	0	49
5025	2255	1552	0	48
5028	2254	1552	0	49
5031	2254	1552	0	49
5034	2254	1552	0	48
5037	2254	1552	0	47
5040	2254	1552	0	48
5043	2255	1552	0	45
5046	2255	1552	0	46
5049	2255	1552	0	47
5052	2254	1553	0	48
5055	2255	1552	0	51
5058	2255	1552	0	51
5061	2255	1552	0	51
5064	2255	1552	0	50
5067	2255	1552	0	50
5070	2255	1552	0	46
5073	2255	1552	0	47
5076	2254	1553	0	47
5079	2254	1553	0	48
5082	2253	1553	0	51
5085	2254	1553	0	53
5088	2254	1552	0	57
5091	2253	1553	0	54
5094	2254	1553	0	44
5097	2254	1553	0	43
5100	2253	1554	0	42
5103	2253	1554	0	39
5106	2254	1554	0	40
5109	2254	1554	0	43
5112	2254	1553	0	46
5115	2253	1554	0	49
5118	2253	1554	0	51
5121	2253	1554	0	49
5124	2253	1553	0	50
5127	2253	1554	0	41
5130	2253	1554	0	39
5133	2253	1554	0	39
5136	2253	1554	0	38
5139	2253	1554	0	39
5142	2253	1554	0	42
5145	2253	1554	0	41
5148	2254	1554	0	42
5151	2254	1554	0	47
5154	2254	1554	0	47
5157	2254	1554	0	46
5160	2254	1554	0	42
5163	2253	1554	0	33
5166	2253	1554	0	44
5169	2253	1554	0	44
5172	2254	1554	0	45
5175	2254	1554	0	46
5178	2253	1554	0	47
5181	2253	1555	0	46
5184	2254	1554	0	46
5187	2255	1554	0	46
5190	2255	1555	0	45
5193	2255	1551	0	247
5196	2255	1549	0	253
5199	2255	1549	0	252
5202	2255	1554	0	48
5205	2255	1554	0	44
5208	2255	1554	0	44
5211	2255	1554	0	43
5214	2255	1555	0	42
5217	2255	1556	0	38
5220	2255	1556	0	38
5223	2255	1556	0	40
5226	2256	1556	0	39
5229	2256	1555	0	42
5232	2256	1555	0	41
5235	2255	1556	0	42
5238	2256	1555	0	43
5241	2255	1555	0	41
5244	2256	1555	0	38
5247	2255	1555	0	34
5250	2255	1555	0	34
5253	2255	1555	0	34
5256	2256	1555	0	34
5259	2257	1554	0	36
5262	2258	1554	0	39
5265	2257	1554	0	38
5268	2256	1555	0	35
5271	2255	1555	0	34
5274	2255	1556	0	35
5277	2255	1556	0	35
5280	2255	1556	0	34
5283	2255	1556	0	34
5286	2255	1556	0	39
5289	2255	1555	0	37
5292	2256	1555	0	37
5295	2255	1555	0	39
5298	2255	1555	0	39
5301	2256	1555	0	38
5304	2256	1555	0	40
5307	2256	1555	0	37
5310	2256	1555	0	38
5313	2255	1555	0	36
5316	2256	1555	0	36
5319	2256	1555	0	36
5322	2257	1555	0	39
5325	2256	1555	0	37
5328	2256	1556	0	36
5331	2256	1555	0	39
5334	2257	1555	0	36
5337	2257	1555	0	36
5340	2257	1555	0	32
5343	2259	1554	0	33
5346	2258	1554	0	36
5349	2259	1554	0	35
5352	2258	1555	0	37
5355	2258	1555	0	34
5358	2258	1554	0	32
5361	2258	1554	0	30
5364	2258	1554	0	32
5367	2257	1555	0	32
5370	2256	1555	0	35
5373	2257	1554	0	35
5376	2257	1554	0	37
5379	2257	1555	0	39
5382	2256	1554	0	38
5385	2257	1554	0	38
5388	2257	1554	0	38
5391	2257	1554	0	38
5394	2257	1554	0	41
5397	2257	1554	0	42
5400	2258	1555	0	42
5403	2258	1555	0	47
5406	2257	1555	0	47
5409	2257	1555	0	46
5412	2257	1555	0	47
5415	2256	1555	0	45
5418	2257	1555	0	44
5421	2257	1555	0	46
5424	2257	1555	0	46
5427	2257	1556	0	44
5430	2257	1556	0	42
5433	2257	1556	0	39
5436	2257	1556	0	39
5439	2257	1555	0	37
5442	2258	1555	0	38
5445	2258	1555	0	38
5448	2257	1555	0	39
5451	2257	1555	0	42
5454	2257	1555	0	40
5457	2257	1555	0	37
5460	2257	1555	0	36
5463	2257	1555	0	36
5466	2257	1555	0	35
5469	2257	1555	0	36
5472	2257	1555	0	37
5475	2256	1556	0	36
5478	2256	1555	0	39
5481	2255	1556	0	36
5484	2255	1556	0	35
5487	2256	1556	0	39
5490	2256	1556	0	42
5493	2256	1556	0	41
5496	2256	1556	0	42
5499	2255	1556	0	42
5502	2255	1556	0	39
5505	2255	1556	0	40
5508	2255	1556	0	40
5511	2256	1556	0	41
5514	2256	1555	0	43
5517	2256	1555	0	39
5520	2256	1555	0	39
5523	2256	1555	0	37
5526	2256	1556	0	34
5529	2256	1556	0	31
5532	2257	1555	0	30
5535	2257	1555	0	32
5538	2257	1555	0	32
5541	2256	1556	0	33
5544	2256	1556	0	33
5547	2257	1555	0	31
5550	2257	1555	0	31
5553	2257	1556	0	32
5556	2257	1555	0	31
5559	2256	1556	0	32
5562	2257	1556	0	34
5565	2256	1556	0	35
5568	2257	1556	0	34
5571	2257	1556	0	34
5574	2257	1556	0	37
5577	2256	1556	0	34
5580	2256	1556	0	34
5583	2256	1556	0	35
5586	2256	1555	0	34
5589	2257	1555	0	35
5592	2257	1555	0	35
5595	2257	1555	0	35
5598	2258	1555	0	34
5601	2258	1555	0	33
5604	2258	1554	0	33
5607	2257	1555	0	34
5610	2257	1555	0	34
5613	2257	1555	0	36
5616	2257	1555	0	36
5619	2257	1555	0	36
5622	2257	1555	0	36
5625	2257	1555	0	35
5628	2257	1555	0	36
5631	2257	1555	0	36
5634	2257	1555	0	37
5637	2257	1555	0	36
5640	2257	1555	0	36
5643	2257	1555	0	37
5646	2258	1554	0	35
5649	2257	1555	0	35
5652	2257	1555	0	35
5655	2256	1555	0	35
5658	2257	1555	0	35
5661	2256	1555	0	35
5664	2256	1555	0	35
5667	2256	1555	0	35
5670	2256	1555	0	35
5673	2256	1555	0	35
5676	2257	1555	0	35
5679	2257	1555	0	35
5682	2257	1555	0	35
5685	2257	1555	0	36
5688	2257	1555	0	36
5691	2257	1555	0	36
5694	2257	1555	0	36
5697	2257	1554	0	35
5700	2257	1555	0	35
5703	2257	1555	0	36
5706	2257	1554	0	36
5709	2256	1555	0	36
5712	2256	1555	0	36
5715	2256	1555	0	36
5718	2257	1555	0	36
5721	2257	1555	0	35
5724	2257	1555	0	36
5727	2257	1555	0	36
5730	2256	1555	0	37
5733	2256	1555	0	36
5736	2256	1555	0	36
5739	2256	1555	0	36
5742	2256	1555	0	37
5745	2256	1555	0	36
5748	2256	1555	0	36
5751	2256	1555	0	36
5754	2255	1556	0	37
5757	2256	1555	0	37
5760	2256	1555	0	36
5763	2256	1555	0	36
5766	2256	1555	0	36
5769	2256	1555	0	37
5772	2256	1555	0	37
5775	2256	1555	0	36
5778	2256	1555	0	36
5781	2255	1555	0	34
5784	2256	1555	0	36
5787	2256	1555	0	36
5790	2256	1555	0	37
5793	2256	1555	0	38
5796	2256	1555	0	39
5799	2257	1554	0	37
5802	2257	1554	0	35
5805	2257	1554	0	36
5808	2258	1554	0	36
5811	2258	1554	0	35
5814	2258	1554	0	35
5817	2258	1554	0	35
5820	2259	1553	0	35
5823	2259	1553	0	33
5826	2259	1552	0	34
5829	2259	1553	0	34
5832	2259	1553	0	33
5835	2258	1554	0	34
5838	2258	1553	0	34
5841	2258	1553	0	32
5844	2259	1553	0	32
5847	2257	1554	0	35
5850	2259	1553	0	35
5853	2258	1553	0	36
5856	2258	1554	0	36
5859	2257	1554	0	36
5862	2258	1554	0	36
5865	2256	1555	0	37
5868	2256	1555	0	37
5871	2255	1556	0	35
5874	2255	1555	0	35
5877	2256	1555	0	36
5880	2256	1555	0	36
5883	2255	1555	0	35
5886	2256	1555	0	37
5889	2255	1555	0	37
5892	2255	1555	0	39
5895	2255	1556	0	38
5898	2255	1556	0	38
5901	2256	1555	0	39
5904	2256	1555	0	39
5907	2256	1555	0	37
5910	2256	1555	0	35
5913	2257	1554	0	38
5916	2257	1555	0	40
5919	2257	1555	0	39
5922	2255	1556	0	40
5925	2255	1555	0	40
5928	2255	1556	0	41
5931	2256	1555	0	40
5934	2256	1555	0	39
5937	2257	1554	0	39
5940	2256	1555	0	41
5943	2256	1555	0	41
5946	2255	1556	0	42
5949	2256	1556	0	40
5952	2255	1556	0	40
5955	2255	1556	0	40
5958	2255	1557	0	45
5961	2256	1556	0	42
5964	2255	1557	0	44
5967	2255	1557	0	41
5970	2256	1556	0	42
5973	2256	1556	0	42
5976	2255	1556	0	39
5979	2256	1557	0	38
5982	2255	1557	0	37
5985	2256	1557	0	38
5988	2256	1556	0	39
5991	2256	1556	0	36
5994	2256	1556	0	38
5997	2257	1555	0	36
[truncated: 999 more rows]
