# Supplementary material for: Markerless tracking of an entire honey bee colony
Source: Nat Commun. 2021 Mar 19;12:1733. doi: 10.1038/s41467-021-21769-1 (PMC7979864; doi:10.1038/s41467-021-21769-1)
Supplement: Supplementary file 4 — Description of Additional Supplementary Files [file 41467_2021_21769_MOESM4_ESM.zip › raw_source/fig_5_sup_fig_21_22/S1_trajectories/000442.txt]

0	1415	1966	0	202
3	1416	1966	0	202
6	1415	1965	0	203
9	1412	1969	0	222
12	1409	1971	0	242
15	1410	1971	0	243
18	1410	1971	0	242
21	1410	1971	0	244
24	1410	1969	0	246
27	1408	1967	0	251
30	1408	1967	0	255
33	1408	1968	0	257
36	1407	1971	0	263
39	1407	1972	0	266
42	1408	1972	0	271
45	1407	1971	0	270
48	1406	1972	0	269
51	1405	1970	0	269
54	1405	1970	0	269
57	1404	1970	0	270
60	1402	1973	0	274
63	1403	1974	0	274
66	1404	1976	0	278
69	1403	1976	0	278
72	1404	1980	0	282
75	1403	1980	0	281
78	1401	1979	0	273
81	1401	1978	0	269
84	1400	1977	0	264
87	1400	1978	0	263
90	1399	1977	0	259
93	1399	1974	0	262
96	1399	1973	0	258
99	1398	1972	0	259
102	1397	1970	0	265
105	1400	1967	0	262
108	1401	1965	0	257
111	1400	1966	0	255
114	1401	1967	0	259
117	1405	1971	0	268
120	1402	1971	0	266
123	1403	1970	0	258
126	1404	1968	0	261
129	1404	1966	0	266
132	1402	1966	0	264
135	1401	1966	0	265
138	1402	1967	0	268
141	1402	1967	0	266
144	1402	1963	0	261
147	1401	1962	0	262
150	1402	1961	0	258
153	1403	1962	0	259
156	1402	1961	0	255
159	1403	1964	0	262
162	1402	1964	0	258
165	1402	1964	0	255
168	1399	1967	0	254
171	1397	1969	0	245
174	1394	1972	0	238
177	1392	1975	0	240
180	1391	1977	0	238
183	1400	1987	0	248
186	1395	1983	0	241
189	1390	1982	0	233
192	1389	1981	0	227
195	1385	1981	0	226
198	1383	1983	0	216
201	1381	1985	0	213
204	1383	1986	0	214
207	1382	1986	0	214
210	1382	1985	0	211
213	1383	1985	0	211
216	1386	1987	0	207
219	1386	1987	0	208
222	1384	1988	0	204
225	1382	1990	0	203
228	1382	1990	0	195
231	1383	1993	0	184
234	1386	1995	0	183
237	1386	1995	0	179
240	1386	1997	0	177
243	1386	1997	0	175
246	1386	1997	0	175
249	1386	1998	0	176
252	1387	2000	0	177
255	1389	2001	0	178
258	1394	2000	0	174
261	1395	2001	0	175
264	1395	2001	0	177
267	1395	2001	0	178
270	1396	2001	0	178
273	1393	2001	0	178
276	1389	2001	0	358
279	1386	2000	0	358
282	1385	2000	0	358
285	1384	2000	0	357
288	1383	2000	0	358
291	1384	2000	0	2
294	1387	2002	0	184
297	1388	2001	0	5
300	1389	2002	0	187
303	1393	2002	0	184
306	1394	2002	0	183
309	1391	2003	0	187
312	1387	2004	0	194
315	1386	2004	0	192
318	1384	2004	0	187
321	1381	2002	0	187
324	1381	2000	0	188
327	1381	2001	0	5
330	1381	2000	0	1
333	1381	2000	0	358
336	1379	2000	0	352
339	1379	2000	0	352
342	1376	1994	0	346
345	1376	1997	0	158
348	1376	2002	0	154
351	1375	2005	0	149
354	1374	2005	0	147
357	1374	2006	0	142
360	1373	2006	0	140
363	1374	2007	0	139
366	1374	2007	0	136
369	1375	2007	0	125
372	1376	2009	0	119
375	1380	2009	0	123
378	1379	2009	0	121
381	1379	2009	0	112
384	1377	2010	0	107
387	1376	2009	0	100
390	1374	2010	0	91
393	1372	2009	0	81
396	1371	2009	0	85
399	1370	2009	0	96
402	1370	2008	0	99
405	1370	2011	0	97
408	1370	2013	0	97
411	1368	2016	0	97
414	1367	2017	0	94
417	1366	2020	0	98
420	1367	2022	0	100
423	1366	2023	0	101
426	1368	2028	0	103
429	1369	2033	0	117
432	1372	2034	0	127
435	1376	2032	0	134
438	1377	2033	0	140
441	1379	2035	0	143
444	1380	2037	0	139
447	1382	2040	0	138
450	1385	2041	0	145
453	1387	2043	0	147
456	1389	2043	0	143
459	1391	2044	0	143
462	1396	2045	0	139
465	1396	2046	0	138
468	1395	2047	0	140
471	1392	2047	0	146
474	1391	2047	0	151
477	1392	2046	0	154
480	1394	2046	0	152
483	1399	2047	0	151
486	1400	2048	0	155
489	1402	2046	0	160
492	1404	2044	0	162
495	1405	2043	0	160
498	1408	2043	0	164
501	1413	2045	0	164
504	1416	2045	0	168
507	1413	2045	0	168
510	1412	2046	0	169
513	1411	2047	0	170
516	1411	2047	0	170
519	1411	2047	0	173
522	1412	2047	0	173
525	1414	2047	0	174
528	1416	2048	0	176
531	1419	2048	0	177
534	1419	2048	0	179
537	1420	2049	0	179
540	1421	2049	0	177
543	1423	2050	0	170
546	1424	2050	0	173
549	1425	2050	0	177
552	1425	2051	0	176
555	1427	2052	0	173
558	1428	2052	0	174
561	1429	2052	0	173
564	1429	2049	0	184
567	1430	2046	0	189
570	1431	2045	0	189
573	1431	2044	0	190
576	1430	2043	0	191
579	1430	2042	0	189
582	1429	2041	0	186
585	1430	2037	0	191
588	1432	2037	0	191
591	1435	2037	0	191
594	1437	2037	0	188
597	1441	2036	0	189
600	1443	2038	0	191
603	1443	2039	0	193
606	1443	2040	0	193
609	1445	2038	0	195
612	1445	2038	0	192
615	1445	2038	0	191
618	1445	2038	0	192
621	1445	2039	0	194
624	1445	2039	0	194
627	1444	2039	0	193
630	1445	2039	0	194
633	1446	2039	0	198
636	1447	2038	0	198
639	1447	2038	0	201
642	1447	2039	0	204
645	1447	2039	0	204
648	1447	2039	0	202
651	1447	2039	0	205
654	1447	2039	0	208
657	1447	2040	0	208
660	1447	2041	0	210
663	1448	2041	0	211
666	1449	2043	0	215
669	1450	2043	0	218
672	1451	2043	0	220
675	1451	2044	0	224
678	1451	2044	0	227
681	1452	2044	0	230
684	1452	2043	0	233
687	1452	2044	0	235
690	1453	2044	0	238
693	1453	2044	0	239
696	1453	2044	0	241
699	1454	2044	0	242
702	1454	2045	0	241
705	1454	2045	0	242
708	1454	2045	0	245
711	1454	2046	0	247
714	1454	2047	0	246
717	1455	2047	0	252
720	1455	2048	0	255
723	1456	2048	0	261
726	1457	2047	0	263
729	1457	2047	0	266
732	1457	2047	0	266
735	1458	2047	0	267
738	1458	2047	0	266
741	1458	2047	0	267
744	1459	2047	0	266
747	1459	2047	0	266
750	1460	2047	0	265
753	1460	2047	0	264
756	1460	2047	0	263
759	1458	2047	0	260
762	1458	2047	0	260
765	1458	2048	0	257
768	1459	2049	0	258
771	1458	2048	0	261
774	1458	2048	0	263
777	1458	2048	0	264
780	1458	2048	0	263
783	1458	2048	0	262
786	1458	2048	0	261
789	1458	2048	0	261
792	1459	2047	0	261
795	1459	2048	0	261
798	1459	2048	0	261
801	1459	2048	0	259
804	1458	2048	0	259
807	1458	2048	0	260
810	1457	2049	0	259
813	1457	2049	0	261
816	1458	2049	0	262
819	1458	2049	0	260
822	1457	2049	0	261
825	1458	2049	0	260
828	1458	2048	0	261
831	1458	2048	0	259
834	1458	2048	0	260
837	1459	2048	0	264
840	1458	2048	0	265
843	1459	2050	0	259
846	1458	2051	0	262
849	1459	2051	0	261
852	1459	2053	0	261
855	1459	2053	0	260
858	1459	2051	0	263
861	1459	2051	0	260
864	1459	2051	0	264
867	1458	2051	0	264
870	1459	2052	0	261
873	1458	2052	0	259
876	1457	2051	0	257
879	1457	2051	0	257
882	1456	2050	0	252
885	1456	2049	0	253
888	1456	2049	0	256
891	1456	2049	0	250
894	1457	2049	0	258
897	1458	2049	0	263
900	1459	2049	0	265
903	1459	2049	0	269
906	1459	2048	0	273
909	1460	2047	0	278
912	1460	2047	0	278
915	1462	2048	0	275
918	1462	2049	0	275
921	1461	2048	0	275
924	1460	2049	0	272
927	1460	2050	0	267
930	1461	2051	0	269
933	1463	2052	0	272
936	1463	2052	0	270
939	1462	2051	0	271
942	1461	2051	0	271
945	1461	2050	0	272
948	1461	2049	0	268
951	1461	2050	0	269
954	1461	2049	0	267
957	1460	2049	0	268
960	1460	2050	0	272
963	1460	2049	0	272
966	1461	2049	0	268
969	1461	2048	0	268
972	1461	2049	0	269
975	1462	2051	0	268
978	1461	2052	0	268
981	1459	2051	0	269
984	1459	2050	0	269
987	1458	2050	0	264
990	1458	2050	0	261
993	1457	2051	0	264
996	1456	2051	0	264
999	1456	2050	0	265
1002	1456	2050	0	264
1005	1456	2050	0	264
1008	1456	2050	0	261
1011	1456	2050	0	264
1014	1455	2050	0	264
1017	1455	2050	0	264
1020	1455	2050	0	266
1023	1455	2050	0	266
1026	1456	2049	0	265
1029	1456	2048	0	263
1032	1456	2049	0	263
1035	1456	2051	0	264
1038	1457	2052	0	263
1041	1456	2052	0	258
1044	1455	2052	0	261
1047	1456	2053	0	260
1050	1457	2052	0	255
1053	1458	2051	0	259
1056	1460	2048	0	257
1059	1462	2044	0	254
1062	1463	2043	0	253
1065	1463	2042	0	246
1068	1465	2039	0	240
1071	1465	2038	0	235
1074	1466	2037	0	240
1077	1469	2034	0	242
1080	1473	2033	0	240
1083	1473	2034	0	239
1086	1474	2034	0	235
1089	1475	2034	0	235
1092	1474	2035	0	236
1095	1474	2036	0	234
1098	1473	2035	0	235
1101	1472	2034	0	235
1104	1472	2032	0	235
1107	1471	2031	0	230
1110	1471	2031	0	225
1113	1471	2031	0	226
1116	1471	2031	0	225
1119	1471	2031	0	228
1122	1472	2031	0	226
1125	1472	2031	0	228
1128	1472	2032	0	232
1131	1472	2033	0	230
1134	1472	2033	0	233
1137	1473	2032	0	229
1140	1473	2031	0	229
1143	1473	2031	0	230
1146	1473	2030	0	233
1149	1473	2030	0	234
1152	1473	2029	0	234
1155	1473	2029	0	234
1158	1473	2030	0	234
1161	1473	2030	0	232
1164	1472	2031	0	232
1167	1472	2034	0	232
1170	1473	2037	0	226
1173	1473	2038	0	226
1176	1474	2037	0	230
1179	1474	2036	0	233
1182	1473	2034	0	237
1185	1473	2033	0	235
1188	1473	2033	0	235
1191	1473	2031	0	239
1194	1472	2030	0	257
1197	1471	2028	0	262
1200	1471	2027	0	268
1203	1470	2027	0	271
1206	1470	2026	0	279
1209	1471	2025	0	287
1212	1472	2022	0	290
1215	1472	2022	0	288
1218	1471	2021	0	288
1221	1472	2022	0	287
1224	1472	2022	0	291
1227	1473	2022	0	291
1230	1473	2024	0	293
1233	1473	2026	0	290
1236	1473	2026	0	289
1239	1471	2024	0	283
1242	1471	2021	0	278
1245	1471	2019	0	279
1248	1469	2015	0	273
1251	1467	2013	0	273
1254	1467	2011	0	273
1257	1466	2008	0	276
1260	1465	2004	0	275
1263	1464	2001	0	273
1266	1462	2004	0	273
1269	1460	2004	0	274
1272	1462	2004	0	271
1275	1461	2002	0	271
1278	1461	2001	0	269
1281	1461	1999	0	268
1284	1460	1999	0	272
1287	1460	1998	0	272
1290	1460	1997	0	274
1293	1459	1994	0	275
1296	1459	1994	0	273
1299	1459	1994	0	275
1302	1459	1994	0	274
1305	1458	1994	0	271
1308	1458	1992	0	269
1311	1458	1991	0	272
1314	1458	1992	0	270
1317	1457	1993	0	269
1320	1458	1994	0	269
1323	1459	1995	0	271
1326	1460	1996	0	271
1329	1461	1997	0	269
1332	1462	1997	0	267
1335	1462	1996	0	266
1338	1462	1996	0	264
1341	1461	1995	0	264
1344	1461	1997	0	268
1347	1459	1999	0	272
1350	1460	1999	0	273
1353	1461	1999	0	282
1356	1457	1998	0	292
1359	1457	1997	0	294
1362	1457	1995	0	292
1365	1454	1991	0	294
1368	1453	1990	0	295
1371	1452	1990	0	295
1374	1450	1989	0	295
1377	1451	1989	0	293
1380	1456	1990	0	292
1383	1456	1989	0	292
1386	1455	1988	0	291
1389	1455	1988	0	290
1392	1457	1991	0	288
1395	1458	1994	0	290
1398	1457	1997	0	295
1401	1456	1998	0	299
1404	1455	1999	0	304
1407	1455	2001	0	305
1410	1455	2006	0	310
1413	1456	2010	0	311
1416	1455	2011	0	310
1419	1455	2009	0	302
1422	1455	2006	0	295
1425	1455	2002	0	279
1428	1455	1999	0	271
1431	1457	1999	0	268
1434	1457	1998	0	267
1437	1457	1996	0	266
1440	1456	1995	0	263
1443	1456	1995	0	260
1446	1456	1995	0	260
1449	1457	1995	0	266
1452	1458	1995	0	267
1455	1459	1994	0	265
1458	1459	1994	0	265
1461	1459	1994	0	265
1464	1458	1994	0	263
1467	1458	1993	0	260
1470	1457	1992	0	258
1473	1456	1991	0	259
1476	1456	1991	0	255
1479	1456	1990	0	259
1482	1456	1990	0	255
1485	1456	1990	0	255
1488	1455	1991	0	256
1491	1456	1992	0	256
1494	1456	1992	0	252
1497	1457	1993	0	256
1500	1459	1994	0	255
1503	1462	1995	0	255
1506	1460	1996	0	245
1509	1457	1995	0	256
1512	1456	1997	0	252
1515	1453	1995	0	247
1518	1454	1995	0	243
1521	1455	1992	0	240
1524	1456	1992	0	239
1527	1458	1991	0	240
1530	1459	1990	0	241
1533	1459	1988	0	248
1536	1459	1987	0	251
1539	1460	1988	0	250
1542	1460	1989	0	242
1545	1460	1985	0	245
1548	1461	1984	0	241
1551	1463	1984	0	234
1554	1464	1982	0	234
1557	1463	1979	0	235
1560	1464	1978	0	232
1563	1465	1977	0	233
1566	1465	1974	0	230
1569	1466	1974	0	225
1572	1466	1974	0	227
1575	1467	1972	0	226
1578	1468	1973	0	225
1581	1469	1974	0	227
1584	1468	1976	0	225
1587	1469	1975	0	229
1590	1470	1974	0	232
1593	1470	1974	0	234
1596	1469	1975	0	232
1599	1469	1976	0	235
1602	1470	1975	0	237
1605	1471	1972	0	235
1608	1473	1970	0	231
1611	1476	1967	0	231
1614	1477	1968	0	234
1617	1478	1970	0	236
1620	1479	1969	0	238
1623	1478	1968	0	242
1626	1478	1968	0	242
1629	1479	1968	0	237
1632	1479	1967	0	241
1635	1483	1962	0	266
1638	1482	1964	0	249
1641	1483	1962	0	253
1644	1484	1960	0	257
1647	1484	1958	0	257
1650	1483	1956	0	256
1653	1482	1956	0	255
1656	1482	1956	0	254
1659	1482	1956	0	256
1662	1483	1954	0	258
1665	1484	1952	0	259
1668	1483	1952	0	258
1671	1483	1952	0	261
1674	1483	1952	0	259
1677	1484	1953	0	263
1680	1483	1953	0	258
1683	1482	1956	0	251
1686	1482	1955	0	251
1689	1480	1953	0	254
1692	1481	1954	0	252
1695	1480	1954	0	250
1698	1481	1955	0	252
1701	1481	1956	0	251
1704	1481	1955	0	251
1707	1481	1956	0	247
1710	1481	1955	0	245
1713	1482	1954	0	242
1716	1483	1953	0	243
1719	1483	1952	0	239
1722	1483	1951	0	238
1725	1483	1950	0	233
1728	1483	1949	0	232
1731	1486	1949	0	229
1734	1490	1946	0	244
1737	1491	1945	0	243
1740	1493	1945	0	238
1743	1498	1941	0	248
1746	1498	1938	0	245
1749	1500	1939	0	240
1752	1502	1937	0	241
1755	1501	1937	0	245
1758	1500	1935	0	246
1761	1500	1936	0	247
1764	1500	1936	0	244
1767	1501	1935	0	243
1770	1500	1936	0	238
1773	1499	1937	0	238
1776	1499	1938	0	246
1779	1500	1938	0	239
1782	1500	1938	0	236
1785	1501	1938	0	232
1788	1503	1936	0	232
1791	1505	1934	0	236
1794	1505	1932	0	239
1797	1506	1932	0	238
1800	1510	1929	0	234
1803	1511	1928	0	236
1806	1511	1927	0	235
1809	1515	1926	0	240
1812	1518	1926	0	241
1815	1518	1925	0	237
1818	1518	1925	0	236
1821	1518	1924	0	239
1824	1519	1923	0	237
1827	1519	1924	0	232
1830	1519	1924	0	229
1833	1519	1925	0	232
1836	1519	1927	0	234
1839	1517	1932	0	234
1842	1517	1932	0	239
1845	1517	1932	0	242
1848	1519	1933	0	239
1851	1519	1933	0	231
1854	1518	1932	0	230
1857	1519	1932	0	229
1860	1519	1933	0	228
1863	1520	1933	0	221
1866	1520	1934	0	215
1869	1521	1932	0	214
1872	1521	1930	0	212
1875	1522	1930	0	211
1878	1522	1931	0	209
1881	1523	1931	0	207
1884	1526	1932	0	208
1887	1525	1934	0	208
1890	1523	1935	0	208
1893	1523	1935	0	204
1896	1525	1935	0	206
1899	1526	1934	0	205
1902	1527	1933	0	209
1905	1530	1931	0	215
1908	1532	1929	0	218
1911	1532	1929	0	215
1914	1528	1930	0	218
1917	1526	1930	0	220
1920	1525	1931	0	223
1923	1524	1932	0	225
1926	1523	1932	0	228
1929	1522	1933	0	230
1932	1522	1933	0	230
1935	1522	1934	0	231
1938	1521	1933	0	240
1941	1521	1933	0	244
1944	1522	1934	0	248
1947	1523	1935	0	250
1950	1522	1935	0	250
1953	1520	1936	0	257
1956	1518	1938	0	260
1959	1519	1940	0	264
1962	1518	1941	0	271
1965	1520	1940	0	275
1968	1518	1941	0	279
1971	1517	1939	0	285
1974	1521	1937	0	305
1977	1520	1939	0	309
1980	1520	1938	0	314
1983	1519	1938	0	319
1986	1518	1939	0	325
1989	1517	1939	0	328
1992	1518	1939	0	335
1995	1516	1939	0	333
1998	1514	1938	0	341
2001	1512	1939	0	342
2004	1511	1938	0	343
2007	1510	1937	0	343
2010	1508	1935	0	343
2013	1507	1935	0	350
2016	1505	1935	0	348
2019	1505	1935	0	350
2022	1506	1935	0	350
2025	1507	1933	0	353
2028	1507	1932	0	354
2031	1508	1929	0	359
2034	1511	1930	0	6
2037	1513	1933	0	15
2040	1514	1933	0	19
2043	1515	1933	0	21
2046	1516	1933	0	29
2049	1514	1933	0	35
2052	1511	1934	0	32
2055	1510	1936	0	33
2058	1513	1935	0	49
2061	1511	1936	0	49
2064	1508	1938	0	42
2067	1508	1940	0	46
2070	1507	1944	0	43
2073	1506	1943	0	44
2076	1504	1944	0	39
2079	1503	1945	0	37
2082	1503	1945	0	38
2085	1503	1944	0	39
2088	1503	1944	0	42
2091	1504	1943	0	44
2094	1504	1944	0	46
2097	1508	1942	0	46
2100	1508	1943	0	49
2103	1506	1946	0	49
2106	1504	1949	0	49
2109	1502	1950	0	56
2112	1503	1952	0	60
2115	1502	1951	0	64
2118	1502	1953	0	65
2121	1498	1952	0	74
2124	1496	1952	0	76
2127	1492	1951	0	81
2130	1491	1952	0	83
2133	1491	1954	0	85
2136	1491	1954	0	87
2139	1489	1952	0	85
2142	1485	1951	0	83
2145	1484	1950	0	81
2148	1483	1950	0	79
2151	1483	1949	0	84
2154	1485	1950	0	89
2157	1488	1952	0	88
2160	1485	1954	0	87
2163	1485	1953	0	88
2166	1484	1953	0	94
2169	1485	1956	0	99
2172	1484	1958	0	101
2175	1483	1958	0	97
2178	1485	1958	0	96
2181	1485	1959	0	95
2184	1485	1959	0	97
2187	1487	1959	0	90
2190	1491	1960	0	90
2193	1489	1961	0	90
2196	1487	1960	0	92
2199	1486	1962	0	91
2202	1487	1964	0	90
2205	1487	1964	0	89
2208	1487	1964	0	87
2211	1488	1963	0	90
2214	1486	1962	0	92
2217	1487	1964	0	88
2220	1486	1963	0	89
2223	1485	1962	0	87
2226	1484	1962	0	89
2229	1485	1965	0	68
2232	1485	1966	0	59
2235	1483	1965	0	59
2238	1483	1966	0	58
2241	1483	1969	0	56
2244	1483	1968	0	59
2247	1482	1969	0	62
2250	1484	1972	0	65
2253	1484	1972	0	57
2256	1482	1970	0	58
2259	1481	1969	0	59
2262	1480	1969	0	61
2265	1480	1967	0	57
2268	1480	1965	0	59
2271	1480	1964	0	58
2274	1481	1963	0	57
2277	1480	1962	0	65
2280	1481	1962	0	64
2283	1481	1962	0	62
2286	1482	1962	0	61
2289	1482	1960	0	61
2292	1482	1960	0	64
2295	1483	1958	0	72
2298	1485	1958	0	73
2301	1486	1958	0	73
2304	1485	1958	0	72
2307	1485	1959	0	70
2310	1484	1960	0	63
2313	1484	1964	0	60
2316	1485	1970	0	60
2319	1482	1973	0	60
2322	1481	1973	0	59
2325	1481	1972	0	58
2328	1481	1971	0	54
2331	1480	1969	0	58
2334	1479	1968	0	70
2337	1477	1969	0	75
2340	1477	1967	0	72
2343	1476	1967	0	81
2346	1477	1967	0	91
2349	1479	1970	0	86
2352	1479	1972	0	83
2355	1481	1972	0	85
2358	1481	1973	0	84
2361	1480	1977	0	87
2364	1483	1980	0	88
2367	1482	1983	0	92
2370	1482	1986	0	93
2373	1480	1986	0	97
2376	1479	1987	0	98
2379	1479	1988	0	96
2382	1480	1987	0	95
2385	1480	1988	0	92
2388	1480	1988	0	93
2391	1479	1990	0	91
2394	1478	1993	0	85
2397	1477	1997	0	81
2400	1474	1999	0	86
2403	1476	2002	0	90
2406	1477	2004	0	87
2409	1475	2005	0	80
2412	1476	2008	0	78
2415	1475	2009	0	74
2418	1474	2008	0	70
2421	1472	2009	0	76
2424	1471	2009	0	73
2427	1470	2007	0	75
2430	1469	2008	0	76
2433	1469	2008	0	79
2436	1469	2009	0	81
2439	1471	2007	0	82
2442	1475	2007	0	89
2445	1475	2007	0	94
2448	1478	2009	0	96
2451	1478	2011	0	97
2454	1479	2011	0	98
2457	1480	2013	0	101
2460	1480	2017	0	99
2463	1481	2018	0	104
2466	1481	2018	0	104
2469	1482	2018	0	107
2472	1488	2013	0	106
2475	1486	2014	0	107
2478	1485	2016	0	109
2481	1486	2019	0	106
2484	1485	2023	0	98
2487	1486	2026	0	97
2490	1487	2028	0	98
2493	1488	2030	0	102
2496	1487	2032	0	105
2499	1484	2037	0	121
2502	1485	2041	0	136
2505	1488	2045	0	134
2508	1489	2046	0	134
2514	1495	2053	0	137
2517	1495	2054	0	139
2520	1495	2054	0	141
2523	1495	2054	0	141
2526	1495	2054	0	141
2529	1495	2054	0	141
2532	1495	2054	0	136
2535	1496	2054	0	136
2538	1496	2054	0	137
2541	1496	2054	0	139
2544	1495	2052	0	142
2547	1494	2051	0	142
2550	1493	2051	0	151
2553	1493	2050	0	147
2556	1495	2050	0	144
2559	1494	2050	0	141
2562	1495	2050	0	140
2565	1494	2050	0	141
2568	1494	2051	0	137
2571	1495	2052	0	144
2574	1498	2050	0	140
2577	1501	2049	0	141
2580	1502	2051	0	142
2583	1504	2052	0	143
2586	1506	2052	0	138
2589	1507	2052	0	138
2592	1508	2052	0	137
2595	1510	2054	0	138
2598	1515	2057	0	140
2601	1515	2058	0	145
2604	1515	2057	0	144
2607	1518	2058	0	150
2610	1520	2059	0	154
2613	1521	2059	0	158
2616	1523	2059	0	161
2619	1524	2058	0	164
2622	1527	2058	0	172
2625	1531	2059	0	170
2628	1536	2057	0	175
2631	1538	2057	0	173
2634	1539	2057	0	173
2637	1541	2060	0	166
2640	1544	2063	0	166
2643	1544	2064	0	175
2646	1545	2064	0	178
2649	1545	2064	0	180
2652	1548	2066	0	181
2655	1550	2066	0	187
2658	1550	2067	0	190
2661	1550	2068	0	193
2664	1550	2069	0	195
2667	1551	2069	0	194
2670	1551	2068	0	195
2673	1551	2067	0	194
2676	1551	2067	0	193
2679	1550	2068	0	191
2682	1546	2069	0	183
2685	1546	2069	0	183
2688	1548	2070	0	181
2691	1550	2068	0	180
2694	1552	2066	0	178
2697	1554	2066	0	177
2700	1555	2066	0	177
2703	1556	2068	0	178
2706	1557	2069	0	175
2709	1556	2069	0	174
2712	1557	2069	0	171
2715	1558	2069	0	171
2718	1562	2069	0	171
2721	1564	2072	0	169
2724	1569	2072	0	165
2727	1570	2075	0	165
2730	1571	2078	0	168
2733	1572	2078	0	169
2736	1572	2079	0	168
2739	1572	2079	0	164
2742	1572	2079	0	164
2745	1573	2080	0	166
2748	1573	2080	0	171
2751	1573	2080	0	174
2754	1573	2079	0	175
2757	1573	2077	0	172
2760	1572	2075	0	177
2763	1572	2076	0	181
2766	1572	2075	0	182
2769	1573	2074	0	185
2772	1572	2073	0	188
2775	1572	2070	0	190
2778	1573	2070	0	199
2781	1575	2071	0	223
2784	1577	2069	0	228
2787	1579	2069	0	222
2790	1580	2068	0	223
2793	1580	2068	0	226
2796	1581	2067	0	226
2799	1581	2069	0	229
2802	1581	2069	0	224
2805	1583	2069	0	217
2808	1585	2070	0	213
2811	1587	2069	0	208
2814	1589	2069	0	208
2817	1590	2068	0	208
2820	1591	2068	0	209
2823	1593	2067	0	215
2826	1594	2067	0	216
2829	1594	2066	0	222
2832	1593	2067	0	222
2835	1593	2066	0	231
2838	1592	2065	0	232
2841	1591	2064	0	233
2844	1590	2064	0	242
2847	1587	2066	0	251
2850	1584	2069	0	252
2853	1584	2071	0	243
2856	1584	2072	0	246
2859	1583	2073	0	246
2862	1586	2072	0	242
2865	1587	2075	0	240
2868	1586	2075	0	240
2871	1587	2074	0	241
2874	1586	2073	0	241
2877	1586	2072	0	242
2880	1587	2072	0	243
2883	1588	2072	0	236
2886	1591	2071	0	230
2889	1592	2070	0	228
2892	1593	2069	0	228
2895	1594	2068	0	234
2898	1594	2067	0	230
2901	1595	2065	0	228
2904	1595	2063	0	231
2907	1595	2062	0	234
2910	1596	2062	0	235
2913	1597	2059	0	234
2916	1597	2057	0	239
2919	1596	2057	0	244
2922	1597	2057	0	244
2925	1597	2056	0	247
2928	1596	2056	0	252
2931	1595	2055	0	255
2934	1593	2052	0	261
2937	1593	2051	0	266
2940	1593	2048	0	267
2943	1594	2047	0	265
2946	1595	2046	0	264
2949	1594	2045	0	264
2952	1594	2044	0	262
2955	1594	2044	0	263
2958	1594	2045	0	262
2961	1593	2045	0	264
2964	1593	2045	0	264
2967	1592	2046	0	266
2970	1591	2047	0	266
2973	1591	2047	0	271
2976	1591	2048	0	268
2979	1592	2051	0	269
2982	1593	2052	0	269
2985	1595	2050	0	271
2988	1595	2049	0	266
2991	1594	2048	0	260
2994	1595	2046	0	256
2997	1595	2045	0	256
3000	1595	2045	0	252
3003	1596	2044	0	251
3006	1596	2042	0	256
3009	1597	2042	0	257
3012	1598	2040	0	259
3015	1601	2038	0	257
3018	1605	2036	0	254
3021	1608	2034	0	254
3024	1609	2034	0	250
3027	1609	2033	0	250
3030	1609	2032	0	251
3033	1608	2032	0	251
3036	1608	2032	0	252
3039	1609	2032	0	250
3042	1608	2032	0	247
3045	1607	2031	0	246
3048	1608	2029	0	246
3051	1610	2027	0	247
3054	1610	2024	0	253
3057	1609	2023	0	253
3060	1608	2022	0	255
3063	1607	2021	0	260
3066	1607	2021	0	262
3069	1607	2019	0	263
3072	1609	2016	0	257
3075	1610	2014	0	257
3078	1610	2013	0	255
3081	1611	2012	0	255
3084	1612	2011	0	257
3087	1614	2011	0	259
3090	1614	2011	0	260
3093	1612	2005	0	285
3096	1610	2001	0	293
3099	1612	1999	0	289
3102	1614	2002	0	258
3105	1613	2002	0	258
3108	1614	2002	0	261
3111	1613	2001	0	261
3114	1611	2002	0	261
3117	1614	2002	0	273
3120	1614	2002	0	276
3123	1612	2001	0	276
3126	1612	2001	0	280
3129	1609	2000	0	288
3132	1608	1997	0	293
3135	1607	1992	0	294
3138	1606	1988	0	291
3141	1605	1983	0	293
3144	1606	1982	0	292
3147	1609	1981	0	293
3150	1611	1981	0	290
3153	1611	1981	0	286
3156	1612	1979	0	284
3159	1610	1978	0	285
3162	1608	1977	0	284
3165	1609	1975	0	284
3168	1608	1972	0	284
3171	1608	1971	0	287
3174	1608	1967	0	282
3177	1608	1963	0	284
3180	1608	1962	0	283
3183	1607	1960	0	294
3186	1608	1957	0	296
3189	1609	1955	0	299
3192	1610	1952	0	299
3195	1611	1952	0	297
3198	1612	1952	0	297
3201	1611	1952	0	300
3204	1610	1953	0	302
3207	1611	1951	0	294
3210	1610	1952	0	293
3213	1611	1953	0	291
3216	1612	1951	0	289
3219	1612	1949	0	284
3222	1609	1947	0	286
3225	1609	1945	0	296
3228	1610	1943	0	300
3231	1610	1941	0	297
3234	1610	1939	0	298
3237	1610	1938	0	294
3240	1609	1937	0	288
3243	1607	1935	0	290
3246	1606	1931	0	291
3249	1605	1926	0	292
3252	1606	1922	0	295
3255	1607	1921	0	297
3258	1607	1919	0	300
3261	1607	1918	0	303
3264	1606	1918	0	302
3267	1607	1917	0	300
3270	1607	1917	0	301
3273	1606	1917	0	302
3276	1605	1917	0	303
3279	1606	1916	0	305
3282	1608	1916	0	306
3285	1608	1917	0	305
3288	1608	1917	0	304
3291	1610	1919	0	304
3294	1612	1920	0	303
3297	1613	1921	0	301
3300	1613	1919	0	298
3303	1613	1917	0	294
3306	1612	1916	0	294
3309	1612	1915	0	294
3312	1611	1915	0	296
3315	1610	1912	0	298
3318	1608	1911	0	302
3321	1608	1910	0	302
3324	1609	1909	0	300
3327	1609	1909	0	298
3330	1609	1909	0	299
3333	1610	1908	0	297
3336	1611	1908	0	295
3339	1611	1909	0	297
3342	1610	1909	0	299
3345	1610	1910	0	306
3348	1610	1911	0	317
3351	1610	1911	0	319
3354	1610	1912	0	318
3357	1611	1911	0	316
3360	1611	1910	0	312
3363	1612	1906	0	304
3366	1610	1903	0	293
3369	1609	1903	0	292
3372	1609	1902	0	292
3375	1608	1901	0	290
3378	1607	1901	0	291
3381	1606	1901	0	294
3384	1606	1901	0	296
3387	1605	1900	0	294
3390	1606	1901	0	296
3393	1606	1902	0	299
3396	1605	1903	0	304
3399	1605	1903	0	313
3402	1606	1905	0	317
3405	1606	1906	0	323
3408	1605	1907	0	329
3411	1605	1907	0	331
3414	1603	1908	0	333
3417	1600	1908	0	336
3420	1597	1910	0	347
3423	1595	1910	0	357
3426	1596	1910	0	2
3429	1597	1910	0	7
3432	1597	1909	0	8
3435	1595	1908	0	5
3438	1593	1910	0	11
3441	1592	1911	0	13
3444	1590	1912	0	15
3447	1587	1912	0	12
3450	1586	1912	0	14
3453	1586	1912	0	13
3456	1585	1912	0	12
3459	1585	1912	0	9
3462	1585	1912	0	11
3465	1585	1912	0	11
3468	1586	1912	0	12
3471	1584	1912	0	10
3474	1584	1912	0	10
3477	1584	1911	0	10
3480	1584	1911	0	10
3483	1584	1911	0	10
3486	1586	1910	0	10
3489	1589	1912	0	10
3492	1593	1912	0	11
3495	1593	1912	0	10
3498	1592	1914	0	8
3501	1592	1916	0	7
3504	1591	1918	0	12
3507	1593	1921	0	20
3510	1590	1921	0	28
3513	1590	1921	0	34
3516	1588	1923	0	42
3519	1586	1923	0	44
3522	1588	1924	0	41
3525	1588	1925	0	43
3528	1587	1925	0	45
3531	1585	1925	0	47
3534	1582	1926	0	48
3537	1580	1927	0	54
3540	1579	1926	0	62
3543	1579	1924	0	65
3546	1578	1923	0	67
3549	1577	1922	0	69
3552	1577	1924	0	70
3555	1577	1926	0	65
3558	1577	1927	0	62
3561	1575	1929	0	58
3564	1575	1933	0	49
3567	1571	1935	0	46
3570	1570	1937	0	46
3573	1567	1940	0	44
3576	1565	1942	0	43
3579	1564	1944	0	42
3582	1561	1945	0	44
3585	1561	1944	0	46
3588	1561	1944	0	45
3591	1560	1944	0	46
3594	1558	1944	0	45
3597	1557	1944	0	45
3600	1558	1944	0	45
3603	1559	1943	0	44
3606	1559	1943	0	44
3609	1559	1942	0	41
3612	1558	1942	0	42
3615	1556	1942	0	41
3618	1555	1942	0	39
3621	1555	1942	0	36
3624	1555	1943	0	31
3627	1555	1943	0	32
3630	1554	1943	0	34
3633	1552	1943	0	32
3636	1551	1945	0	33
3639	1552	1945	0	35
3642	1551	1947	0	34
3645	1550	1948	0	35
3648	1548	1949	0	36
3651	1548	1951	0	37
3654	1546	1951	0	37
3657	1543	1953	0	37
3660	1544	1955	0	39
3663	1542	1956	0	42
3666	1539	1957	0	38
3669	1536	1959	0	42
3672	1534	1959	0	40
3675	1533	1960	0	43
3678	1532	1960	0	45
3681	1533	1959	0	45
3684	1534	1958	0	43
3687	1534	1959	0	42
3690	1535	1959	0	43
3693	1535	1960	0	45
3696	1537	1959	0	47
3699	1538	1957	0	49
3702	1537	1956	0	48
3705	1537	1956	0	48
3708	1536	1956	0	47
3711	1536	1956	0	45
3714	1532	1959	0	40
3717	1527	1959	0	33
3720	1526	1961	0	28
3723	1525	1962	0	22
3726	1524	1962	0	14
3729	1523	1961	0	14
3732	1523	1960	0	10
3735	1522	1959	0	12
3738	1522	1959	0	10
3741	1522	1959	0	10
3744	1522	1959	0	10
3747	1521	1958	0	8
3750	1521	1958	0	8
3753	1522	1958	0	8
3756	1523	1958	0	8
3759	1523	1958	0	8
3762	1523	1958	0	8
3765	1525	1959	0	11
3768	1525	1959	0	13
3771	1524	1958	0	16
3774	1523	1960	0	19
3777	1522	1962	0	20
3780	1521	1964	0	27
3783	1519	1965	0	33
3786	1519	1965	0	35
3789	1517	1966	0	39
3792	1514	1967	0	39
3795	1511	1968	0	36
3798	1510	1971	0	42
3801	1509	1971	0	44
3804	1508	1970	0	42
3807	1508	1970	0	43
3810	1508	1972	0	45
3813	1508	1973	0	45
3816	1505	1978	0	32
3819	1502	1980	0	36
3822	1502	1981	0	40
3825	1501	1983	0	44
3828	1499	1986	0	49
3831	1498	1990	0	54
3834	1499	1995	0	55
3837	1499	1996	0	57
3840	1498	1996	0	64
3843	1497	1994	0	64
3846	1496	1993	0	69
3849	1493	1994	0	69
3852	1494	1996	0	70
3855	1494	1995	0	66
3858	1494	1996	0	66
3861	1497	1994	0	66
3864	1498	1996	0	67
3867	1497	1995	0	70
3870	1496	1997	0	74
3873	1496	2001	0	72
3876	1497	2002	0	71
3879	1495	2004	0	70
3882	1495	2004	0	73
3885	1495	2006	0	76
3888	1495	2008	0	77
3891	1496	2009	0	76
3894	1495	2011	0	69
3897	1493	2013	0	62
3900	1491	2012	0	51
3903	1490	2012	0	48
3906	1489	2012	0	44
3909	1489	2012	0	44
3912	1488	2012	0	45
3915	1489	2012	0	43
3918	1488	2012	0	44
3921	1488	2014	0	50
3924	1486	2014	0	54
3927	1487	2014	0	46
3930	1484	2015	0	46
3933	1483	2016	0	48
3936	1483	2017	0	44
3939	1483	2018	0	44
3942	1482	2018	0	42
3945	1479	2018	0	43
3948	1474	2019	0	31
3951	1472	2019	0	24
3954	1470	2020	0	15
3957	1468	2020	0	12
3960	1466	2019	0	4
3963	1467	2018	0	5
3966	1466	2017	0	4
3969	1464	2017	0	6
3972	1463	2016	0	7
3975	1464	2016	0	12
3978	1466	2013	0	17
3981	1463	2013	0	12
3984	1461	2015	0	12
3987	1459	2016	0	8
3990	1460	2017	0	5
3993	1460	2017	0	7
3996	1460	2016	0	6
3999	1459	2016	0	7
4002	1459	2015	0	8
4005	1462	2016	0	10
4008	1462	2017	0	8
4011	1464	2016	0	8
4014	1464	2016	0	11
4017	1465	2016	0	10
4020	1465	2016	0	7
4023	1464	2015	0	4
4026	1465	2015	0	3
4029	1464	2014	0	2
4032	1464	2013	0	3
4035	1465	2013	0	3
4038	1463	2014	0	0
4041	1461	2014	0	359
4044	1460	2014	0	359
4047	1459	2014	0	0
4050	1459	2015	0	1
4053	1456	2015	0	2
4056	1456	2014	0	1
4059	1457	2013	0	0
4062	1458	2012	0	2
4065	1457	2012	0	2
4068	1457	2012	0	2
4071	1458	2012	0	359
4074	1458	2013	0	354
4077	1457	2012	0	353
4080	1457	2012	0	354
4083	1457	2012	0	351
4086	1457	2010	0	344
4089	1456	2008	0	338
4092	1457	2007	0	332
4095	1458	2007	0	326
4098	1457	2007	0	322
4101	1457	2004	0	324
4104	1456	2000	0	324
4107	1457	2000	0	325
4110	1456	2000	0	324
4113	1454	2000	0	326
4116	1454	2001	0	327
4119	1454	2001	0	328
4122	1452	2000	0	329
4125	1448	1999	0	327
4128	1447	1998	0	322
4131	1446	1998	0	321
4134	1446	1998	0	322
4137	1445	1996	0	322
4140	1445	1996	0	325
4143	1446	1996	0	324
4146	1447	1996	0	324
4149	1445	1994	0	328
4152	1455	1997	0	342
4155	1471	2004	0	189
4158	1470	2011	0	132
4161	1470	2011	0	153
4170	1443	1991	0	327
4173	1441	1990	0	325
4176	1440	1990	0	323
4179	1441	1990	0	321
4182	1439	1990	0	322
4185	1437	1989	0	322
4188	1438	1989	0	323
4191	1438	1990	0	324
4194	1439	1990	0	323
4197	1439	1990	0	322
4200	1440	1991	0	321
4203	1440	1991	0	321
4206	1438	1990	0	320
4209	1440	1991	0	324
4212	1446	1991	0	330
4215	1448	1990	0	333
4218	1445	1989	0	338
4221	1444	1989	0	338
4224	1445	1990	0	338
4227	1445	1990	0	334
4230	1444	1990	0	329
4233	1441	1988	0	328
4236	1441	1989	0	324
4239	1442	1991	0	322
4242	1442	1990	0	321
4245	1439	1986	0	321
4248	1438	1985	0	324
4251	1439	1986	0	322
4254	1440	1987	0	319
4257	1442	1990	0	312
4260	1442	1991	0	310
4263	1443	1992	0	316
4266	1443	1991	0	317
4269	1441	1990	0	316
4272	1441	1991	0	316
4275	1441	1991	0	315
4278	1442	1991	0	314
4281	1442	1992	0	313
4284	1443	1992	0	316
4287	1442	1992	0	314
4290	1441	1991	1	301
4293	1442	1992	0	301
4296	1442	1992	0	303
4299	1442	1992	0	300
4302	1442	1992	1	301
4305	1442	1992	0	304
4308	1442	1993	0	288
4311	1443	1994	0	308
4314	1444	1990	0	318
4317	1445	1991	0	325
4320	1447	1991	0	323
4323	1448	1992	0	337
4326	1449	1991	0	347
4329	1450	1991	0	351
4332	1451	1991	0	351
4335	1450	1992	0	347
4338	1450	1992	0	348
4341	1450	1992	0	348
4344	1451	1991	0	350
4347	1451	1990	0	350
4350	1450	1990	0	350
4353	1452	1988	0	356
4356	1452	1988	0	358
4359	1451	1989	0	357
4362	1450	1989	0	353
4365	1450	1989	0	352
4368	1451	1989	0	352
4371	1452	1991	0	348
4374	1452	1991	0	349
4377	1453	1991	0	347
4380	1453	1991	0	347
4383	1452	1991	0	351
4386	1452	1991	0	350
4389	1452	1991	0	350
4392	1451	1990	0	351
4395	1450	1990	0	354
4398	1451	1990	0	351
4401	1451	1989	0	347
4404	1449	1988	0	351
4407	1448	1988	0	355
4410	1448	1988	0	181
4413	1445	1988	0	0
4416	1442	1987	0	357
4419	1440	1987	0	0
4422	1440	1988	0	359
4425	1441	1987	0	358
4428	1445	1990	0	174
4431	1439	1989	0	177
4434	1441	1989	0	0
4437	1439	1989	0	4
4440	1440	1990	0	1
4443	1441	1990	0	359
4446	1441	1989	0	356
4449	1442	1989	0	356
4452	1442	1990	0	358
4455	1445	1992	0	344
4458	1455	1998	0	333
4461	1443	1992	0	340
4464	1448	1991	0	352
4467	1446	1990	0	356
4470	1447	1989	0	179
4473	1445	1989	0	171
4476	1446	1992	0	343
4479	1446	1989	0	351
4482	1446	1988	0	353
4485	1449	1989	0	351
4488	1449	1990	0	350
4491	1450	1989	0	357
4494	1453	1990	0	172
4497	1451	1990	0	345
4500	1451	1989	0	346
4503	1452	1990	0	344
4506	1451	1990	0	343
4509	1451	1990	0	339
4512	1452	1991	0	342
4515	1452	1991	0	350
4518	1451	1992	0	346
4521	1452	1993	0	341
4524	1456	1995	0	332
4527	1459	1997	0	329
4530	1458	2000	0	322
4533	1459	1999	0	315
4536	1456	1995	0	305
4539	1455	1992	0	299
4542	1453	1992	0	303
4545	1450	1987	0	297
4548	1446	1985	0	301
4551	1447	1982	0	295
4554	1444	1980	0	292
4557	1444	1980	0	290
4560	1443	1980	0	289
4563	1444	1980	0	288
4566	1442	1979	0	285
4569	1443	1978	0	288
4572	1442	1980	0	284
4575	1442	1984	0	284
4578	1442	1984	0	282
4581	1441	1986	0	278
4584	1441	1986	0	279
4587	1442	1984	0	289
4590	1442	1983	0	291
4593	1441	1980	0	298
4596	1441	1978	0	302
4599	1439	1976	0	300
4602	1437	1974	0	296
4605	1437	1973	0	303
4608	1435	1970	0	309
4611	1434	1968	0	307
4614	1432	1966	0	302
4617	1431	1966	0	300
4620	1430	1965	0	305
4623	1429	1965	0	310
4626	1428	1965	0	310
4629	1428	1965	0	311
4632	1428	1965	0	306
4635	1427	1964	0	308
4638	1427	1964	0	306
4641	1426	1964	0	306
4644	1427	1964	0	305
4647	1426	1963	0	307
4650	1428	1963	0	312
4653	1428	1964	0	314
4656	1428	1964	0	313
4659	1430	1966	0	310
4662	1431	1968	0	308
4665	1437	1969	0	314
4668	1439	1971	0	318
4671	1440	1971	0	320
4674	1439	1970	0	321
4677	1437	1969	0	322
4680	1437	1968	0	323
4683	1435	1967	0	321
4686	1434	1966	0	320
4689	1431	1965	0	316
4692	1431	1965	0	318
4695	1431	1965	0	318
4698	1432	1965	0	321
4701	1432	1964	0	326
4704	1433	1965	0	325
4707	1433	1965	0	321
4710	1432	1965	0	319
4713	1434	1966	0	320
4716	1435	1965	0	323
4719	1435	1964	0	331
4722	1434	1964	0	332
4725	1432	1963	0	329
4728	1431	1963	0	328
4731	1432	1963	0	331
4734	1430	1962	0	329
4737	1429	1962	0	330
4740	1427	1961	0	324
4743	1426	1961	0	326
4746	1424	1959	0	325
4749	1424	1959	0	327
4752	1422	1959	0	326
4755	1421	1958	0	325
4758	1420	1957	0	325
4761	1418	1956	0	327
4764	1418	1957	0	330
4767	1416	1956	0	330
4770	1416	1956	0	331
4773	1416	1956	0	332
4776	1418	1959	0	347
4779	1417	1960	0	356
4782	1413	1959	0	349
4785	1409	1957	0	346
4788	1406	1955	0	347
4791	1405	1954	0	346
4794	1403	1953	0	342
4797	1401	1952	0	337
4800	1396	1951	0	340
4803	1393	1950	0	343
4806	1392	1950	0	346
4809	1393	1954	0	352
4812	1394	1954	0	353
4815	1394	1955	0	354
4818	1395	1958	0	359
4821	1393	1959	0	2
4824	1394	1961	0	4
4827	1393	1960	0	4
4830	1393	1960	0	7
4833	1392	1961	0	10
4836	1390	1961	0	15
4839	1386	1962	0	18
4842	1383	1964	0	27
4845	1376	1961	0	23
4848	1375	1961	0	25
4851	1374	1960	0	29
4854	1374	1961	0	37
4857	1372	1963	0	41
4860	1372	1963	0	43
4863	1371	1963	0	44
4866	1372	1962	0	47
4869	1373	1962	0	46
4872	1374	1961	0	47
4875	1375	1960	0	55
4878	1376	1959	0	61
4881	1376	1961	0	60
4884	1377	1961	0	60
4887	1381	1958	0	63
4890	1385	1957	0	78
4893	1385	1958	0	80
4896	1384	1959	0	83
4899	1383	1960	0	85
4902	1381	1961	0	87
4905	1380	1960	0	88
4908	1380	1959	0	90
4911	1380	1958	0	90
4914	1381	1958	0	91
4917	1378	1958	0	94
4920	1376	1955	0	100
4923	1372	1954	0	119
4926	1375	1954	0	130
4929	1377	1953	0	140
4932	1384	1944	0	171
4935	1384	1945	0	353
4938	1384	1944	0	352
4941	1385	1944	0	348
4944	1386	1944	0	346
4947	1386	1945	0	166
4950	1386	1945	0	350
4953	1386	1945	0	169
4956	1388	1944	0	171
4959	1389	1945	0	174
4962	1389	1945	0	174
4965	1390	1945	0	173
4968	1390	1945	0	172
4971	1390	1945	0	171
4974	1386	1945	0	170
4977	1384	1944	0	161
4980	1385	1944	0	342
4983	1384	1944	0	335
4986	1386	1942	0	155
4989	1389	1942	0	154
4992	1390	1942	0	155
4995	1390	1945	0	152
4998	1392	1946	0	152
5001	1392	1947	0	154
5004	1391	1948	0	159
5007	1393	1948	0	155
5010	1402	1951	0	163
5013	1403	1951	0	160
5016	1404	1950	0	156
5019	1406	1951	0	154
5022	1406	1951	0	155
5025	1407	1952	0	157
5028	1411	1953	0	153
5031	1414	1955	0	152
5034	1418	1957	0	159
5037	1422	1959	0	157
5040	1428	1960	0	153
5043	1432	1962	0	148
5046	1435	1963	0	150
5049	1436	1963	0	147
5052	1442	1967	0	154
5055	1442	1968	0	159
5058	1440	1967	0	160
5061	1439	1968	0	339
5064	1441	1968	0	339
5067	1443	1968	0	166
5070	1445	1969	0	161
5073	1445	1969	0	163
5076	1447	1969	0	163
5079	1447	1969	0	164
5082	1446	1969	0	166
5085	1446	1969	0	166
5088	1446	1969	0	166
5091	1446	1968	0	165
5094	1444	1968	0	163
5097	1445	1968	0	165
5100	1444	1968	0	165
5103	1444	1969	0	160
5106	1445	1969	0	163
5109	1445	1969	0	163
5112	1446	1969	0	164
5115	1446	1970	0	161
5118	1446	1970	0	165
5121	1446	1970	0	165
5124	1446	1970	0	165
5127	1444	1968	0	164
5130	1443	1968	0	164
5133	1442	1968	0	341
5136	1440	1967	0	342
5139	1442	1967	0	163
5142	1445	1970	0	161
5145	1450	1972	0	163
5148	1450	1972	0	163
5151	1450	1973	0	159
5154	1452	1974	0	162
5157	1453	1974	0	163
5160	1454	1974	0	168
5163	1454	1974	0	169
5166	1454	1974	0	169
5169	1455	1974	0	168
5172	1455	1972	0	171
5175	1456	1973	0	171
5178	1455	1973	0	167
5181	1455	1973	0	166
5184	1455	1972	0	166
5187	1454	1972	0	164
5190	1454	1972	0	164
5193	1454	1971	0	168
5196	1453	1969	0	171
5199	1455	1968	0	179
5202	1458	1967	0	184
5205	1462	1966	0	178
5208	1462	1967	0	180
5211	1461	1967	0	181
5214	1461	1965	0	188
5217	1461	1966	0	188
5220	1460	1967	0	190
5223	1459	1966	0	190
5226	1459	1966	0	180
5229	1461	1967	0	176
5232	1465	1968	0	182
5235	1467	1967	0	183
5238	1468	1967	0	184
5241	1469	1968	0	181
5244	1472	1969	0	183
5247	1474	1967	0	179
5250	1475	1966	0	178
5253	1478	1966	0	177
5256	1478	1966	0	171
5259	1479	1969	0	167
5262	1481	1969	0	171
5265	1483	1970	0	174
5268	1484	1970	0	172
5271	1484	1972	0	167
5274	1484	1974	0	161
5277	1487	1975	0	160
5280	1489	1976	0	167
5283	1489	1975	0	168
5286	1489	1975	0	167
5289	1491	1975	0	162
5292	1492	1977	0	160
5295	1491	1978	0	162
5298	1491	1978	0	161
5301	1494	1976	0	158
5304	1498	1976	0	163
5307	1503	1976	0	165
5310	1505	1976	0	160
5313	1506	1977	0	160
5316	1506	1980	0	156
5319	1508	1983	0	158
5322	1510	1984	0	160
5325	1511	1984	0	157
5328	1512	1986	0	159
5331	1512	1987	0	160
5334	1512	1988	0	159
5337	1511	1988	0	157
5340	1510	1989	0	150
5343	1509	1989	0	144
5346	1508	1990	0	140
5349	1507	1990	0	138
5352	1506	1989	0	137
5355	1505	1989	0	133
5358	1503	1990	0	128
5361	1503	1990	0	121
5364	1505	1992	0	120
5367	1506	1992	0	122
5370	1506	1994	0	120
5373	1506	1994	0	122
5376	1507	1994	0	123
5379	1509	1993	0	125
5382	1510	1992	0	126
5385	1510	1991	0	129
5388	1510	1990	0	132
5391	1511	1989	0	137
5394	1513	1990	0	138
5397	1513	1989	0	140
5400	1515	1987	0	149
5403	1514	1987	0	152
5406	1512	1987	0	160
5409	1512	1987	0	163
5412	1512	1986	0	164
5415	1513	1986	0	164
5418	1514	1986	0	160
5421	1514	1987	0	157
5424	1515	1987	0	157
5427	1516	1988	0	156
5430	1517	1987	0	161
5433	1518	1987	0	162
5436	1517	1987	0	161
5439	1517	1987	0	157
5442	1516	1986	0	149
5445	1517	1987	0	145
5448	1517	1987	0	141
5451	1518	1988	0	139
5454	1518	1989	0	139
5457	1519	1990	0	139
5460	1520	1991	0	144
5463	1522	1992	0	146
5466	1523	1992	0	146
5469	1525	1993	0	147
5472	1527	1993	0	149
5475	1527	1993	0	148
5478	1528	1993	0	149
5481	1528	1994	0	150
5484	1528	1993	0	148
5487	1529	1993	0	148
5490	1529	1993	0	148
5493	1529	1993	0	149
5496	1528	1993	0	148
5499	1529	1994	0	144
5502	1528	1995	0	141
5505	1530	1997	0	136
5508	1529	2001	0	129
5511	1529	2003	0	127
5514	1529	2003	0	125
5517	1530	2006	0	125
5520	1531	2008	0	123
5523	1530	2010	0	122
5526	1531	2011	0	120
5529	1532	2011	0	120
5532	1533	2012	0	120
5535	1532	2012	0	117
5538	1531	2014	0	117
5541	1530	2015	0	112
5544	1531	2016	0	111
5547	1531	2019	0	114
5550	1533	2020	0	117
5553	1534	2021	0	118
5556	1533	2023	0	114
5559	1534	2026	0	113
5562	1532	2025	0	104
5565	1530	2027	0	105
5568	1531	2030	0	102
5571	1533	2034	0	104
5574	1533	2041	0	116
5577	1533	2042	0	116
5580	1536	2045	0	117
5583	1537	2046	0	119
5586	1537	2047	0	123
5589	1537	2050	0	131
5592	1539	2052	0	139
5595	1540	2054	0	145
5598	1542	2055	0	153
5601	1544	2054	0	151
5604	1548	2054	0	155
5607	1547	2056	0	153
5610	1548	2059	0	160
5613	1547	2058	0	157
5616	1546	2059	0	154
5619	1547	2059	0	155
5622	1547	2060	0	160
5625	1548	2060	0	163
5628	1548	2060	0	160
5631	1547	2059	0	159
5634	1547	2059	0	161
5637	1546	2059	0	157
5640	1547	2060	0	156
5643	1546	2061	0	159
5646	1546	2062	0	162
5649	1547	2062	0	165
5652	1547	2062	0	167
5655	1548	2062	0	171
5658	1548	2062	0	172
5661	1547	2061	0	172
5664	1547	2061	0	170
5667	1547	2060	0	170
5670	1548	2060	0	167
5673	1547	2060	0	170
5676	1547	2060	0	170
5679	1549	2060	0	169
5682	1549	2060	0	170
5685	1549	2059	0	169
5688	1550	2059	0	168
5691	1549	2059	0	168
5694	1547	2058	0	166
5697	1546	2056	0	170
5700	1546	2056	0	169
5703	1546	2055	0	167
5706	1546	2054	0	166
5709	1546	2054	0	171
5712	1547	2054	0	174
5715	1547	2053	0	179
5718	1547	2052	0	182
5721	1548	2051	0	182
5724	1550	2050	0	188
5727	1549	2049	0	191
5730	1549	2049	0	192
5733	1550	2047	0	200
5736	1551	2046	0	209
5739	1550	2045	0	212
5742	1549	2046	0	208
5745	1548	2048	0	209
5748	1548	2048	0	207
5751	1549	2047	0	200
5754	1551	2046	0	190
5757	1552	2046	0	189
5760	1552	2046	0	186
5763	1554	2046	0	186
5766	1556	2048	0	190
5769	1559	2048	0	195
5772	1561	2046	0	195
5775	1561	2044	0	192
5778	1562	2041	0	205
5781	1566	2040	0	206
5784	1567	2037	0	198
5787	1567	2036	0	201
5790	1571	2032	0	208
5793	1573	2031	0	210
5796	1575	2029	0	207
5799	1574	2030	0	209
5802	1574	2030	0	209
5805	1574	2030	0	208
5808	1574	2030	0	210
5811	1573	2030	0	208
5814	1573	2030	0	209
5817	1572	2031	0	210
5820	1572	2031	0	209
5823	1572	2030	0	208
5826	1573	2029	0	210
5829	1573	2029	0	205
5832	1573	2029	0	203
5835	1574	2029	0	205
5838	1574	2029	0	204
5841	1574	2029	0	206
5844	1576	2027	0	213
5847	1578	2025	0	218
5850	1579	2024	0	220
5853	1580	2024	0	220
5856	1581	2023	0	219
5859	1584	2023	0	218
5862	1588	2023	0	213
5865	1592	2022	0	208
5868	1594	2022	0	208
5871	1594	2022	0	210
5874	1594	2022	0	209
5877	1594	2022	0	210
5880	1594	2022	0	208
5883	1594	2021	0	202
5886	1594	2021	0	205
5889	1595	2021	0	207
5892	1597	2020	0	212
5895	1597	2019	0	215
5898	1597	2019	0	214
5901	1596	2020	0	213
5904	1594	2023	0	209
5907	1594	2023	0	205
5910	1594	2023	0	203
5913	1593	2024	0	204
5916	1592	2024	0	202
5919	1592	2025	0	203
5922	1592	2025	0	210
5925	1594	2024	0	209
5928	1594	2024	0	210
5931	1594	2024	0	208
5934	1594	2023	0	203
5937	1593	2024	0	198
5940	1593	2024	0	197
5943	1593	2024	0	195
5946	1593	2023	0	192
5949	1594	2024	0	190
5952	1595	2026	0	188
5955	1596	2026	0	187
5958	1598	2027	0	191
5961	1599	2027	0	190
5964	1599	2027	0	192
5967	1600	2027	0	189
5970	1601	2028	0	187
5973	1602	2029	0	184
5976	1604	2029	0	186
5979	1605	2029	0	184
5982	1607	2029	0	186
5985	1613	2027	0	187
5988	1615	2027	0	188
5991	1616	2027	0	187
5994	1617	2026	0	185
5997	1620	2023	0	188
6000	1622	2021	0	187
6003	1624	2020	0	191
6006	1625	2020	0	187
[truncated: 996 more rows]
