# Supplementary material for: Markerless tracking of an entire honey bee colony
Source: Nat Commun. 2021 Mar 19;12:1733. doi: 10.1038/s41467-021-21769-1 (PMC7979864; doi:10.1038/s41467-021-21769-1)
Supplement: Supplementary file 4 — Description of Additional Supplementary Files [file 41467_2021_21769_MOESM4_ESM.zip › raw_source/fig_5_sup_fig_21_22/S1_trajectories/000456.txt]

0	235	2249	0	294
3	235	2249	0	304
6	234	2248	0	308
9	235	2247	0	309
12	233	2247	0	314
15	232	2246	0	317
18	231	2246	0	321
21	231	2246	0	320
24	231	2246	0	318
27	231	2246	0	314
30	231	2246	0	312
33	231	2245	0	310
36	231	2243	0	306
39	231	2241	0	304
42	231	2239	0	302
45	232	2238	0	305
48	231	2237	0	303
51	231	2236	0	306
54	231	2236	0	306
57	229	2236	0	310
60	228	2236	0	312
63	226	2235	0	314
66	224	2235	0	315
69	223	2235	0	315
72	222	2235	0	308
75	221	2233	0	306
78	220	2232	0	309
81	219	2232	0	310
84	218	2233	0	312
87	217	2232	0	311
90	217	2231	0	309
93	216	2230	0	310
96	216	2229	0	311
99	214	2228	0	315
102	212	2227	0	318
105	209	2227	0	313
108	205	2223	0	311
111	202	2222	0	315
114	200	2222	0	317
117	200	2223	0	317
120	199	2224	0	318
123	199	2225	0	318
126	199	2225	0	317
129	200	2225	0	314
132	200	2225	0	315
135	201	2224	0	317
138	201	2223	0	313
141	200	2222	0	314
144	201	2220	0	307
147	201	2217	0	306
150	201	2216	0	301
153	201	2216	0	297
156	202	2215	0	299
159	201	2214	0	302
162	200	2214	0	305
165	200	2213	0	303
168	201	2213	0	301
171	200	2213	0	303
174	198	2212	0	306
177	198	2208	0	299
180	197	2207	0	299
183	197	2206	0	296
186	197	2206	0	298
189	196	2205	0	299
192	194	2201	0	295
195	191	2198	0	292
198	189	2197	0	292
201	189	2196	0	289
204	189	2195	0	284
207	189	2195	0	284
210	190	2197	0	291
213	189	2196	0	287
216	189	2195	0	284
219	190	2197	0	288
222	190	2197	0	291
225	189	2197	0	293
228	189	2197	0	291
231	188	2196	0	288
234	188	2196	0	289
237	189	2195	0	291
240	188	2195	0	294
243	188	2195	0	296
246	187	2196	0	295
249	186	2195	0	300
252	187	2195	0	303
255	188	2195	0	303
258	189	2194	0	302
261	190	2194	0	300
264	191	2194	0	299
267	190	2194	0	300
270	191	2195	0	302
273	191	2195	0	303
276	191	2195	0	303
279	189	2195	0	306
282	187	2193	0	308
285	185	2191	0	315
288	184	2191	0	320
291	184	2191	0	317
294	183	2191	0	320
297	184	2191	0	321
300	185	2190	0	320
303	185	2190	0	320
306	184	2190	0	320
309	184	2190	0	321
312	184	2191	0	324
315	185	2192	0	329
318	186	2194	0	331
321	186	2197	0	331
324	187	2198	0	330
327	187	2199	0	329
330	186	2199	0	327
333	183	2197	0	319
336	183	2193	0	314
339	183	2188	0	313
342	182	2187	0	306
345	181	2185	0	305
348	182	2183	0	305
351	181	2184	0	303
354	179	2184	0	305
357	180	2184	0	305
360	180	2184	0	308
363	180	2183	0	307
366	178	2179	0	303
369	177	2177	0	299
372	177	2176	0	297
375	177	2174	0	298
378	178	2173	0	289
381	178	2173	0	293
384	176	2172	0	298
387	175	2171	0	298
390	174	2168	0	301
393	173	2165	0	302
396	173	2160	0	293
399	176	2154	0	298
402	178	2152	0	295
405	178	2151	0	294
408	176	2151	0	290
411	175	2149	0	283
414	174	2149	0	282
417	172	2149	0	280
420	171	2149	0	275
423	170	2150	0	274
426	169	2150	0	277
429	169	2151	0	277
432	169	2151	0	275
435	169	2151	0	275
438	168	2151	0	277
441	168	2151	0	272
444	167	2151	0	272
447	167	2151	0	272
450	167	2150	0	271
453	167	2150	0	272
456	166	2148	0	273
459	166	2146	0	271
462	166	2146	0	270
465	166	2146	0	271
468	166	2146	0	274
471	166	2146	0	269
474	166	2146	0	268
477	165	2146	0	268
480	165	2146	0	268
483	165	2146	0	271
486	165	2147	0	270
489	165	2148	0	270
492	166	2149	0	267
495	166	2147	0	271
498	166	2144	0	273
501	166	2141	0	273
504	167	2138	0	274
507	167	2136	0	276
510	167	2135	0	275
513	167	2133	0	272
516	168	2133	0	272
519	168	2132	0	275
522	167	2131	0	277
525	167	2130	0	277
528	168	2130	0	277
531	168	2130	0	277
534	168	2129	0	278
537	168	2128	0	279
540	168	2128	0	278
543	168	2129	0	276
546	168	2129	0	277
549	168	2128	0	279
552	169	2128	0	276
555	169	2128	0	274
558	168	2127	0	274
561	169	2127	0	268
564	168	2126	0	271
567	168	2126	0	270
570	169	2125	0	271
573	168	2124	0	271
576	168	2124	0	274
579	168	2124	0	272
582	167	2122	0	275
585	166	2121	0	277
588	165	2119	0	280
591	165	2118	0	278
594	167	2118	0	276
597	168	2118	0	272
600	168	2118	0	272
603	169	2120	0	276
606	169	2121	0	278
609	170	2121	0	278
612	169	2119	0	282
615	168	2119	0	284
618	168	2119	0	283
621	168	2120	0	282
624	168	2121	0	280
627	169	2123	0	277
630	169	2124	0	277
633	169	2126	0	277
636	170	2128	0	275
639	170	2128	0	270
642	167	2123	0	258
645	165	2124	0	259
648	166	2125	0	271
651	167	2125	0	271
654	168	2127	0	268
657	169	2126	0	267
660	167	2127	0	270
663	169	2124	0	274
666	169	2122	0	275
669	169	2123	0	277
672	168	2122	0	272
675	168	2122	0	268
678	168	2123	0	267
681	168	2126	0	269
684	168	2127	0	271
687	168	2127	0	266
690	168	2126	0	263
693	167	2126	0	266
696	167	2125	0	270
699	167	2124	0	276
702	168	2125	0	275
705	169	2126	0	271
708	170	2128	0	271
711	171	2131	0	268
714	171	2132	0	266
717	171	2133	0	266
720	170	2135	0	262
723	171	2135	0	254
726	171	2134	0	245
729	171	2133	0	246
732	171	2133	0	243
735	168	2133	0	247
738	167	2129	0	245
741	167	2130	0	243
744	168	2131	0	241
747	168	2129	0	245
750	169	2129	0	247
753	168	2128	0	253
756	167	2129	0	265
759	166	2129	0	267
762	166	2129	0	266
765	166	2128	0	268
768	166	2126	0	268
771	165	2126	0	268
774	165	2125	0	265
777	165	2125	0	265
780	164	2124	0	267
783	164	2124	0	268
786	163	2125	0	268
789	164	2125	0	269
792	164	2125	0	265
795	167	2124	0	266
798	167	2125	0	264
801	168	2126	0	258
804	167	2126	0	257
807	167	2125	0	259
810	166	2125	0	263
813	166	2123	0	271
816	166	2123	0	273
819	166	2123	0	274
822	166	2121	0	278
825	166	2119	0	279
828	167	2117	0	280
831	168	2115	0	280
834	168	2113	0	276
837	169	2112	0	278
840	169	2110	0	283
843	170	2109	0	281
846	170	2106	0	282
849	171	2105	0	280
852	171	2104	0	275
855	170	2103	0	276
858	169	2102	0	274
861	168	2101	0	274
864	167	2100	0	273
867	167	2100	0	269
870	166	2098	0	266
873	166	2097	0	265
876	167	2097	0	264
879	168	2099	0	262
882	168	2100	0	264
885	168	2098	0	269
888	167	2098	0	272
891	167	2098	0	272
894	167	2098	0	272
897	166	2098	0	275
900	165	2097	0	275
903	164	2096	0	280
906	164	2094	0	285
909	165	2092	0	285
912	167	2090	0	278
915	168	2089	0	272
918	168	2089	0	276
921	168	2084	0	278
924	167	2083	0	278
927	168	2082	0	281
930	169	2080	0	279
933	168	2080	0	276
936	168	2081	0	272
939	169	2082	0	268
942	169	2083	0	261
945	171	2084	0	259
948	171	2085	0	259
951	171	2087	0	258
954	171	2086	0	256
957	171	2085	0	258
960	171	2085	0	260
963	171	2085	0	253
966	171	2085	0	251
969	172	2085	0	249
972	173	2084	0	249
975	173	2082	0	254
978	174	2079	0	255
981	174	2079	0	254
984	176	2078	0	253
987	176	2077	0	249
990	177	2076	0	252
993	177	2077	0	251
996	178	2074	0	248
999	178	2074	0	247
1002	178	2074	0	247
1005	178	2073	0	248
1008	179	2075	0	245
1011	178	2077	0	242
1014	177	2076	0	244
1017	177	2074	0	247
1020	177	2069	0	251
1023	178	2067	0	255
1026	178	2069	0	256
1029	178	2068	0	257
1032	179	2067	0	257
1035	177	2066	0	256
1038	177	2065	0	257
1041	175	2064	0	258
1044	174	2062	0	259
1047	174	2061	0	262
1050	172	2061	0	263
1053	172	2060	0	270
1056	171	2058	0	272
1059	173	2058	0	270
1062	173	2056	0	267
1065	174	2053	0	264
1068	174	2052	0	263
1071	173	2051	0	264
1074	173	2050	0	260
1077	174	2046	0	256
1080	176	2043	0	258
1083	175	2044	0	261
1086	173	2044	0	266
1089	172	2043	0	270
1092	172	2041	0	272
1095	172	2040	0	272
1098	173	2040	0	270
1101	173	2040	0	268
1104	173	2040	0	268
1107	172	2041	0	265
1110	172	2043	0	263
1113	172	2044	0	261
1116	174	2045	0	259
1119	175	2046	0	254
1122	175	2046	0	248
1125	175	2044	0	251
1128	176	2043	0	253
1131	176	2043	0	251
1134	176	2043	0	252
1137	177	2044	0	249
1140	177	2043	0	244
1143	177	2043	0	240
1146	178	2042	0	246
1149	178	2042	0	246
1152	176	2042	0	243
1155	177	2042	0	244
1158	177	2042	0	240
1161	177	2043	0	241
1164	177	2044	0	240
1167	175	2044	0	237
1170	175	2045	0	237
1173	175	2045	0	237
1176	174	2045	0	238
1179	174	2046	0	239
1182	174	2047	0	237
1185	173	2049	0	235
1188	172	2050	0	236
1191	172	2050	0	241
1194	171	2051	0	245
1197	170	2053	0	256
1200	169	2053	0	257
1203	169	2054	0	256
1206	168	2054	0	258
1209	168	2054	0	260
1212	168	2054	0	261
1215	167	2055	0	262
1218	167	2056	0	262
1221	166	2056	0	256
1224	168	2056	0	253
1227	170	2057	0	250
1230	171	2057	0	246
1233	172	2057	0	244
1236	172	2057	0	241
1239	171	2058	0	237
1242	171	2059	0	233
1245	171	2060	0	232
1248	172	2062	0	229
1251	172	2063	0	230
1254	172	2064	0	231
1257	172	2064	0	230
1260	173	2064	0	232
1263	173	2065	0	234
1266	173	2065	0	233
1269	173	2065	0	231
1272	173	2065	0	230
1275	172	2065	0	230
1278	172	2065	0	232
1281	172	2066	0	234
1284	172	2066	0	235
1287	173	2066	0	232
1290	173	2065	0	234
1293	173	2065	0	234
1296	173	2064	0	230
1299	173	2065	0	229
1302	173	2064	0	229
1305	173	2064	0	229
1308	174	2064	0	230
1311	174	2064	0	232
1314	175	2064	0	234
1317	176	2064	0	236
1320	177	2064	0	235
1323	177	2064	0	236
1326	176	2064	0	236
1329	177	2064	0	236
1332	177	2064	0	235
1335	176	2065	0	235
1338	175	2066	0	235
1341	174	2067	0	234
1344	173	2068	0	232
1347	174	2068	0	235
1350	173	2069	0	233
1353	173	2070	0	229
1356	173	2069	0	233
1359	174	2068	0	248
1362	174	2068	0	251
1365	174	2068	0	257
1368	173	2066	0	264
1371	172	2063	0	267
1374	172	2061	0	272
1377	172	2061	0	278
1380	172	2061	0	281
1383	172	2061	0	283
1386	172	2061	0	283
1389	172	2061	0	282
1392	171	2060	0	282
1395	170	2060	0	283
1398	170	2061	0	291
1401	169	2061	0	289
1404	167	2062	0	291
1407	166	2062	0	290
1410	165	2063	0	287
1413	166	2061	0	287
1416	166	2061	0	287
1419	166	2061	0	288
1422	165	2059	0	287
1425	165	2057	0	285
1428	165	2055	0	286
1431	165	2054	0	283
1434	165	2053	0	282
1437	165	2052	0	282
1440	165	2051	0	282
1443	164	2051	0	285
1446	164	2050	0	286
1449	165	2050	0	284
1452	166	2051	0	284
1455	168	2055	0	288
1458	170	2058	0	285
1461	171	2060	0	279
1464	172	2066	0	269
1467	171	2071	0	260
1470	170	2071	0	255
1473	171	2071	0	248
1476	173	2069	0	246
1479	172	2068	0	248
1482	171	2068	0	244
1485	172	2067	0	241
1488	173	2066	0	247
1491	173	2064	0	245
1494	174	2064	0	242
1497	174	2064	0	237
1500	175	2064	0	237
1503	176	2065	0	235
1506	177	2064	0	236
1509	178	2064	0	234
1512	180	2065	0	234
1515	180	2065	0	235
1518	180	2065	0	236
1521	179	2066	0	232
1524	178	2066	0	233
1527	176	2066	0	234
1530	174	2066	0	233
1533	174	2065	0	232
1536	174	2065	0	229
1539	175	2065	0	228
1542	176	2064	0	225
1545	177	2063	0	223
1548	180	2062	0	219
1551	180	2062	0	218
1554	180	2062	0	218
1557	181	2062	0	216
1560	181	2062	0	211
1563	182	2062	0	207
1566	184	2062	0	201
1569	187	2063	0	196
1572	189	2064	0	189
1575	191	2065	0	187
1578	191	2065	0	188
1581	192	2065	0	186
1584	192	2065	0	186
1587	192	2065	0	186
1590	192	2065	0	185
1593	193	2066	0	358
1596	195	2069	0	174
1599	195	2068	0	170
1602	195	2070	0	170
1605	195	2070	0	167
1608	194	2071	0	346
1611	192	2072	0	168
1614	191	2072	0	165
1617	192	2072	0	164
1620	193	2072	0	163
1623	192	2072	0	345
1626	189	2073	0	157
1629	189	2074	0	153
1632	190	2075	0	148
1635	190	2076	0	145
1638	191	2076	0	140
1641	191	2076	0	136
1644	192	2077	0	133
1647	192	2079	0	134
1650	189	2085	0	132
1653	189	2088	0	138
1656	189	2090	0	142
1659	190	2090	0	142
1662	189	2091	0	136
1665	188	2092	0	129
1668	188	2093	0	129
1671	187	2094	0	132
1674	188	2096	0	133
1677	188	2097	0	134
1680	188	2098	0	135
1683	187	2098	0	136
1686	186	2097	0	138
1689	185	2097	0	139
1692	182	2096	0	145
1695	178	2094	0	138
1698	177	2094	0	140
1701	176	2093	0	143
1704	177	2092	0	140
1707	181	2094	0	141
1710	181	2095	0	145
1713	181	2096	0	147
1716	181	2096	0	155
1719	183	2095	0	162
1722	185	2095	0	165
1725	187	2095	0	163
1728	187	2093	0	165
1731	189	2089	0	176
1734	191	2089	0	180
1737	191	2089	0	183
1740	190	2087	0	186
1743	190	2086	0	201
1746	189	2085	0	205
1749	189	2084	0	208
1752	189	2084	0	211
1755	188	2084	0	210
1758	188	2085	0	208
1761	186	2085	0	208
1764	185	2086	0	209
1767	183	2087	0	211
1770	183	2088	0	196
1773	184	2089	0	186
1776	187	2091	0	179
1779	189	2095	0	169
1782	193	2095	0	154
1785	194	2096	0	154
1788	195	2095	0	154
1791	195	2095	0	151
1794	197	2095	0	153
1797	200	2096	0	157
1800	204	2097	0	160
1803	205	2098	0	161
1806	207	2099	0	161
1809	209	2098	0	163
1812	210	2098	0	161
1815	210	2099	0	156
1818	211	2099	0	154
1821	212	2098	0	156
1824	216	2100	0	153
1827	217	2100	0	147
1830	213	2096	0	324
1833	219	2100	0	145
1836	220	2101	0	147
1839	222	2101	0	148
1842	223	2101	0	148
1845	223	2101	0	149
1848	224	2101	0	151
1851	224	2101	0	150
1854	225	2101	0	150
1857	225	2101	0	150
1860	225	2102	0	153
1863	227	2102	0	155
1866	227	2102	0	157
1869	229	2102	0	158
1872	229	2103	0	156
1875	230	2102	0	159
1878	231	2104	0	160
1881	232	2103	0	157
1884	234	2102	0	156
1887	236	2102	0	160
1890	239	2104	0	162
1893	240	2103	0	163
1896	241	2103	0	160
1899	242	2103	0	160
1902	242	2103	0	160
1905	242	2102	0	158
1908	243	2103	0	158
1911	244	2103	0	158
1914	244	2103	0	159
1917	245	2103	0	159
1920	245	2103	0	158
1923	246	2103	0	159
1926	246	2103	0	158
1929	245	2102	0	160
1932	245	2101	0	158
1935	245	2101	0	159
1938	245	2101	0	158
1941	245	2101	0	157
1944	244	2100	0	159
1947	244	2099	0	158
1950	242	2098	0	155
1953	242	2097	0	158
1956	243	2097	0	159
1959	242	2098	0	156
1962	241	2097	0	157
1965	240	2097	0	158
1968	240	2096	0	156
1971	240	2097	0	154
1974	240	2097	0	158
1977	239	2097	0	161
1980	239	2096	0	160
1983	240	2096	0	161
1986	239	2096	0	160
1989	239	2096	0	158
1992	238	2096	0	161
1995	238	2096	0	160
1998	237	2096	0	158
2001	237	2097	0	158
2004	237	2099	0	156
2007	238	2100	0	157
2010	241	2101	0	157
2013	241	2101	0	155
2016	241	2102	0	156
2019	241	2102	0	154
2022	240	2102	0	334
2025	241	2104	0	339
2028	242	2105	0	158
2031	242	2105	0	161
2034	242	2106	0	162
2037	243	2107	0	165
2040	244	2109	0	163
2043	244	2109	0	163
2046	245	2108	0	168
2049	246	2108	0	169
2052	246	2108	0	168
2055	246	2107	0	170
2058	248	2107	0	169
2061	250	2107	0	166
2064	251	2107	0	160
2070	257	2111	0	345
2073	256	2111	0	348
2076	257	2112	0	348
2079	257	2113	0	347
2082	257	2113	0	346
2085	257	2114	0	165
2088	257	2114	0	162
2091	258	2114	0	162
2094	259	2116	0	346
2097	259	2116	0	166
2100	259	2116	0	164
2103	259	2115	0	161
2106	259	2115	0	162
2109	260	2116	0	162
2112	260	2117	0	164
2115	260	2117	0	163
2118	260	2118	0	166
2121	261	2118	0	166
2124	261	2118	0	166
2127	261	2118	0	165
2130	261	2119	0	165
2133	261	2119	0	165
2136	262	2119	0	167
2139	262	2119	0	168
2142	262	2119	0	168
2145	262	2119	0	347
2148	262	2119	0	347
2151	263	2119	0	347
2154	262	2119	0	346
2157	262	2119	0	166
2160	262	2119	0	166
2163	261	2119	0	165
2166	261	2119	0	166
2169	261	2119	0	165
2172	261	2119	0	166
2175	262	2119	0	166
2178	261	2120	0	164
2181	261	2120	0	167
2184	260	2120	0	167
2187	260	2121	0	165
2190	259	2121	0	168
2193	259	2122	0	165
2196	258	2121	0	165
2199	258	2122	0	166
2202	258	2124	0	174
2205	258	2124	0	175
2208	258	2124	0	176
2211	258	2124	0	173
2214	258	2124	0	173
2217	258	2123	0	172
2220	258	2124	0	172
2223	258	2124	0	172
2226	258	2124	0	172
2229	258	2125	0	172
2232	258	2125	0	172
2235	259	2125	0	173
2238	259	2125	0	174
2241	259	2125	0	175
2244	259	2125	0	176
2247	259	2125	0	176
2250	258	2125	0	177
2253	258	2125	0	176
2256	258	2125	0	176
2259	258	2125	0	175
2262	258	2125	0	176
2265	258	2125	0	177
2268	258	2125	0	177
2271	258	2125	0	178
2274	258	2125	0	178
2277	258	2125	0	178
2280	258	2125	0	177
2283	256	2125	0	173
2289	256	2124	0	170
2292	255	2123	0	175
2295	254	2123	0	176
2298	254	2123	0	178
2301	254	2124	0	179
2304	254	2123	0	179
2307	253	2123	0	180
2310	252	2123	0	179
2313	252	2123	0	180
2316	252	2123	0	183
2319	252	2122	0	184
2322	251	2121	0	187
2325	251	2121	0	192
2328	250	2121	0	198
2331	251	2120	0	198
2334	251	2118	0	198
2337	252	2115	0	199
2340	252	2114	0	199
2343	252	2114	0	201
2346	252	2114	0	201
2349	252	2114	0	202
2352	253	2114	0	202
2355	253	2114	0	203
2358	252	2114	0	203
2361	252	2113	0	202
2364	253	2112	0	202
2367	253	2111	0	198
2370	254	2111	0	192
2373	253	2111	0	187
2376	254	2110	0	180
2379	255	2109	0	176
2382	257	2109	0	177
2385	257	2110	0	171
2388	258	2111	0	174
2391	258	2112	0	175
2394	261	2114	0	177
2397	262	2114	0	173
2400	264	2114	0	174
2403	265	2114	0	174
2406	266	2114	0	172
2409	266	2115	0	173
2412	266	2115	0	174
2415	267	2115	0	175
2418	267	2116	0	176
2421	267	2117	0	179
2424	267	2117	0	177
2427	267	2116	0	177
2430	267	2116	0	178
2433	267	2115	0	178
2436	269	2113	0	175
2439	270	2113	0	176
2442	270	2113	0	179
2445	270	2114	0	179
2448	270	2114	0	179
2451	270	2114	0	178
2454	270	2114	0	179
2457	270	2114	0	178
2460	270	2114	0	179
2463	270	2115	0	180
2466	269	2115	0	181
2469	266	2113	0	182
2472	264	2114	0	186
2475	263	2114	0	189
2478	262	2114	0	186
2481	261	2114	0	183
2484	260	2114	0	183
2487	261	2114	0	183
2490	261	2114	0	184
2493	259	2112	0	183
2496	258	2112	0	179
2499	258	2111	0	354
2502	255	2111	0	172
2505	254	2111	0	171
2508	253	2111	0	170
2511	253	2111	0	170
2514	253	2111	0	174
2517	253	2111	0	172
2520	253	2111	0	172
2523	253	2111	0	172
2526	253	2111	0	172
2529	255	2110	0	171
2532	257	2111	0	171
2535	262	2113	0	178
2538	263	2113	0	178
2541	264	2112	0	174
2544	265	2113	0	178
2547	265	2113	0	179
2550	265	2113	0	180
2553	265	2114	0	181
2556	265	2114	0	182
2559	265	2114	0	181
2562	265	2114	0	184
2565	264	2115	0	185
2568	264	2115	0	188
2571	263	2115	0	189
2574	264	2115	0	192
2577	264	2115	0	192
2580	264	2114	0	193
2583	263	2111	0	193
2586	262	2109	0	197
2589	261	2108	0	200
2592	260	2109	0	207
2595	259	2109	0	213
2598	258	2108	0	217
2601	258	2107	0	222
2604	257	2105	0	216
2607	257	2105	0	215
2610	258	2104	0	216
2613	258	2103	0	216
2616	258	2103	0	217
2619	258	2102	0	217
2622	258	2101	0	212
2625	258	2101	0	213
2628	257	2101	0	210
2631	256	2101	0	204
2634	257	2101	0	199
2637	256	2103	0	190
2640	255	2103	0	185
2643	254	2104	0	187
2646	253	2105	0	186
2649	252	2104	0	185
2652	251	2105	0	184
2655	251	2105	0	184
2658	251	2105	0	183
2661	252	2105	0	185
2664	252	2106	0	187
2667	252	2106	0	183
2670	253	2106	0	181
2673	254	2107	0	182
2676	254	2108	0	181
2679	255	2108	0	181
2682	256	2108	0	186
2685	257	2108	0	186
2688	257	2108	0	187
2691	258	2107	0	182
2694	257	2107	0	183
2697	259	2108	0	176
2700	260	2109	0	181
2703	260	2109	0	181
2706	259	2109	0	179
2709	260	2109	0	178
2712	259	2109	0	180
2715	259	2110	0	181
2718	259	2110	0	183
2721	259	2111	0	182
2724	257	2111	0	183
2727	256	2111	0	183
2730	255	2111	0	185
2733	253	2111	0	183
2736	252	2110	0	182
2739	250	2110	0	185
2742	249	2110	0	185
2745	249	2111	0	187
2748	251	2111	0	186
2751	252	2111	0	185
2754	253	2112	0	185
2757	253	2112	0	186
2760	253	2113	0	185
2763	253	2113	0	185
2766	253	2113	0	185
2769	253	2113	0	185
2772	253	2113	0	186
2775	253	2113	0	185
2778	253	2113	0	186
2781	253	2113	0	187
2784	253	2113	0	187
2787	253	2113	0	187
2790	253	2113	0	185
2793	253	2113	0	184
2796	253	2113	0	184
2799	253	2113	0	185
2802	253	2113	0	184
2805	253	2113	0	184
2808	253	2113	0	186
2811	253	2113	0	185
2814	253	2113	0	184
2817	252	2113	0	184
2820	252	2113	0	184
2823	252	2113	0	185
2826	252	2113	0	185
2829	252	2112	0	186
2832	251	2112	0	186
2835	251	2112	0	185
2838	251	2113	0	185
2841	250	2113	0	186
2844	251	2113	0	188
2847	250	2115	0	182
2850	249	2116	0	182
2853	249	2118	0	181
2856	248	2119	0	184
2859	247	2120	0	183
2862	247	2121	0	178
2865	245	2123	0	172
2868	244	2125	0	173
2871	244	2127	0	174
2874	244	2128	0	173
2877	243	2128	0	169
2880	242	2127	0	341
2883	242	2127	0	339
2886	242	2127	0	341
2889	242	2127	0	340
2892	242	2127	0	158
2895	240	2127	0	160
2898	240	2127	0	161
2901	239	2127	0	159
2904	238	2127	0	162
2907	238	2128	0	162
2910	239	2128	0	162
2913	239	2127	0	161
2916	239	2127	0	159
2919	239	2127	0	156
2922	239	2127	0	155
2925	239	2127	0	152
2928	239	2127	0	155
2931	240	2127	0	156
2934	238	2127	0	158
2937	238	2128	0	157
2940	239	2128	0	157
2943	239	2128	0	156
2946	239	2128	0	157
2949	238	2128	0	158
2952	238	2128	0	158
2955	239	2128	0	160
2958	238	2128	0	157
2961	238	2128	0	152
2964	237	2128	0	153
2967	235	2127	0	153
2970	233	2125	0	144
2973	231	2124	0	138
2976	228	2124	0	138
2979	226	2123	0	138
2982	225	2123	0	132
2985	226	2121	0	130
2988	227	2120	0	129
2991	227	2119	0	126
2994	227	2119	0	125
2997	227	2118	0	123
3000	227	2118	0	126
3003	228	2119	0	124
3006	231	2118	0	117
3009	231	2118	0	122
3012	231	2118	0	121
3015	231	2118	0	122
3018	231	2118	0	125
3021	231	2118	0	123
3024	231	2119	0	122
3027	231	2119	0	123
3030	231	2119	0	124
3033	231	2119	0	126
3036	230	2118	0	125
3039	231	2119	0	124
3042	231	2119	0	124
3045	231	2118	0	123
3048	231	2118	0	123
3051	231	2118	0	123
3054	231	2118	0	124
3057	231	2118	0	125
3060	230	2118	0	125
3063	230	2118	0	123
3066	230	2118	0	125
3069	230	2118	0	125
3072	230	2118	0	124
3075	230	2118	0	123
3078	230	2118	0	124
3081	230	2118	0	123
3084	230	2118	0	124
3087	230	2118	0	125
3090	230	2118	0	122
3093	230	2118	0	123
3096	230	2118	0	124
3099	230	2118	0	123
3102	230	2118	0	125
3105	230	2118	0	123
3108	230	2118	0	123
3111	230	2117	0	126
3114	230	2117	0	124
3117	230	2117	0	123
3120	230	2117	0	123
3123	230	2118	0	122
3126	230	2118	0	124
3129	230	2118	0	123
3132	230	2118	0	122
3135	230	2118	0	123
3138	230	2118	0	123
3141	230	2117	0	123
3144	230	2117	0	125
3147	230	2118	0	124
3150	230	2117	0	126
3153	230	2117	0	123
3156	230	2116	0	127
3159	230	2116	0	127
3162	230	2116	0	127
3165	229	2117	0	127
3168	229	2117	0	126
3171	229	2117	0	127
3174	228	2117	0	127
3177	228	2117	0	128
3180	229	2117	0	130
3183	228	2117	0	128
3186	228	2116	0	129
3189	228	2116	0	131
3192	228	2116	0	130
3195	228	2116	0	131
3198	228	2115	0	132
3201	227	2115	0	136
3204	228	2117	0	137
3207	232	2119	0	141
3210	229	2116	0	141
3213	228	2114	0	149
3216	226	2113	0	148
3219	227	2113	0	143
3222	226	2112	0	142
3225	226	2111	0	142
3228	227	2111	0	141
3231	228	2110	0	141
3234	228	2110	0	138
3237	227	2110	0	140
3240	228	2111	0	140
3243	229	2112	0	144
3246	230	2113	0	146
3249	230	2115	0	146
3252	230	2115	0	145
3255	229	2116	0	147
3258	229	2116	0	143
3261	230	2115	0	140
3264	230	2115	0	141
3267	230	2115	0	142
3270	229	2116	0	140
3273	229	2117	0	143
3276	230	2119	0	141
3279	230	2120	0	135
3282	230	2121	0	136
3285	231	2121	0	132
3288	231	2121	0	130
3291	231	2121	0	129
3294	231	2121	0	129
3297	232	2121	0	129
3300	232	2122	0	131
3303	232	2123	0	130
3306	233	2124	0	131
3309	234	2124	0	130
3312	235	2124	0	127
3315	237	2124	0	120
3318	239	2125	0	120
3321	238	2126	0	117
3324	238	2127	0	118
3327	237	2127	0	116
3330	237	2127	0	117
3333	237	2127	0	117
3336	237	2127	0	117
3339	238	2127	0	114
3342	238	2127	0	115
3345	238	2128	0	112
3348	238	2128	0	110
3351	238	2128	0	113
3354	238	2128	0	112
3357	238	2128	0	111
3360	238	2127	0	112
3363	238	2127	0	111
3366	238	2128	0	109
3369	238	2128	0	107
3372	238	2128	0	109
3375	239	2128	0	108
3378	239	2127	0	110
3381	239	2127	0	110
3384	239	2128	0	110
3387	238	2128	0	111
3390	238	2128	0	108
3393	238	2129	0	106
3396	237	2132	0	103
3399	237	2133	0	105
3402	237	2133	0	105
3405	237	2133	0	105
3408	237	2134	0	104
3411	237	2134	0	102
3414	237	2134	0	97
3417	238	2137	0	103
3420	239	2138	0	101
3423	239	2138	0	100
3426	239	2139	0	99
3429	240	2140	0	99
3432	240	2140	0	97
3435	240	2141	0	98
3438	240	2142	0	95
3441	241	2143	0	99
3444	242	2143	0	101
3447	242	2143	0	102
3450	243	2143	0	101
3453	243	2143	0	100
3456	243	2143	0	101
3459	244	2143	0	101
3462	245	2145	0	103
3465	248	2145	0	106
3468	249	2146	0	103
3471	250	2147	0	103
3474	251	2147	0	100
3477	251	2148	0	99
3480	251	2147	0	99
3483	251	2147	0	99
3486	251	2148	0	99
3489	251	2149	0	99
3492	252	2149	0	99
3495	252	2149	0	95
3498	252	2148	0	89
3501	250	2149	0	85
3504	249	2148	0	82
3507	247	2149	0	80
3510	246	2150	0	78
3513	246	2151	0	78
3516	245	2151	0	79
3519	245	2152	0	76
3522	245	2152	0	76
3525	245	2151	0	72
3528	245	2151	0	71
3531	245	2151	0	71
3534	244	2151	0	73
3537	244	2152	0	70
3540	243	2152	0	67
3543	243	2153	0	64
3546	242	2154	0	62
3549	242	2153	0	62
3552	241	2155	0	62
3555	241	2155	0	64
3558	240	2156	0	66
3561	241	2157	0	65
3564	241	2159	0	66
3567	242	2160	0	67
3570	243	2161	0	72
3573	245	2163	0	78
3576	244	2168	0	77
3579	242	2171	0	75
3582	243	2171	0	74
3585	244	2170	0	74
3588	245	2170	0	74
3591	245	2169	0	73
3594	246	2169	0	72
3597	246	2169	0	72
3600	246	2169	0	69
3603	246	2169	0	68
3606	246	2168	0	70
3609	246	2167	0	70
3612	245	2167	0	70
3615	245	2166	0	72
3618	245	2165	0	73
3621	245	2165	0	74
3624	245	2164	0	72
3627	244	2164	0	70
3630	244	2165	0	69
3633	244	2165	0	70
3636	242	2165	0	73
3639	242	2166	0	75
3642	241	2167	0	76
3645	241	2167	0	76
3648	241	2167	0	77
3651	242	2167	0	76
3654	243	2166	0	77
3657	244	2165	0	79
3660	245	2166	0	80
3663	245	2166	0	78
3666	245	2166	0	80
3669	245	2166	0	79
3672	246	2166	0	78
3675	247	2166	0	77
3678	246	2166	0	77
3681	246	2166	0	78
3684	246	2167	0	79
3687	246	2168	0	79
3690	246	2168	0	80
3693	247	2167	0	80
3696	247	2167	0	80
3699	247	2166	0	78
3702	248	2166	0	76
3705	249	2166	0	75
3708	249	2167	0	73
3711	249	2168	0	73
3714	249	2169	0	76
3717	248	2170	0	77
3720	248	2170	0	78
3723	248	2170	0	77
3726	248	2170	0	80
3729	248	2170	0	81
3732	248	2171	0	81
3735	248	2170	0	79
3738	249	2171	0	79
3741	249	2171	0	80
3744	249	2172	0	76
3747	250	2171	0	78
3750	250	2170	0	77
3753	250	2170	0	77
3756	250	2170	0	77
3759	251	2169	0	74
3762	252	2168	0	70
3765	253	2167	0	69
3768	254	2166	0	64
3771	254	2166	0	62
3774	255	2165	0	62
3777	255	2164	0	62
3780	255	2164	0	62
3783	255	2164	0	63
3786	256	2163	0	63
3789	255	2162	0	64
3792	254	2162	0	67
3795	254	2163	0	67
3798	253	2164	0	70
3801	253	2164	0	70
3804	252	2164	0	71
3807	252	2164	0	71
3810	252	2164	0	71
3813	252	2164	0	71
3816	252	2163	0	71
3819	252	2164	0	71
3822	252	2164	0	71
3825	252	2164	0	72
3828	252	2164	0	73
3831	252	2164	0	74
3834	251	2164	0	75
3837	251	2164	0	76
3840	251	2164	0	76
3843	251	2164	0	75
3846	251	2164	0	74
3849	252	2164	0	73
3852	252	2164	0	73
3855	252	2163	0	73
3858	253	2160	0	76
3861	254	2158	0	77
3864	254	2158	0	80
3867	254	2157	0	86
3870	254	2156	0	87
3873	255	2158	0	84
3876	257	2160	0	91
3879	257	2159	0	94
3882	256	2158	0	93
3885	256	2156	0	92
3888	255	2154	0	91
3891	255	2155	0	89
3894	254	2155	0	87
3897	253	2155	0	90
3900	253	2156	0	92
3903	253	2157	0	91
3906	253	2158	0	93
3909	252	2158	0	94
3912	253	2158	0	95
3915	253	2159	0	95
3918	252	2159	0	95
3921	253	2159	0	96
3924	252	2160	0	97
3927	252	2160	0	97
3930	252	2159	0	96
3933	251	2159	0	95
3936	251	2159	0	95
3939	251	2158	0	91
3942	251	2157	0	89
3945	251	2157	0	86
3948	251	2157	0	86
3951	250	2158	0	87
3954	250	2158	0	87
3957	250	2158	0	87
3960	250	2158	0	86
3963	249	2158	0	85
3966	249	2158	0	84
3969	249	2158	0	83
3972	249	2158	0	84
3975	249	2158	0	85
3978	249	2158	0	85
3981	249	2158	0	85
3984	249	2158	0	85
3987	249	2158	0	86
3990	249	2158	0	87
3993	249	2158	0	87
3996	249	2158	0	87
3999	249	2158	0	88
4002	249	2158	0	87
4005	249	2158	0	87
4008	249	2158	0	86
4011	250	2158	0	85
4014	249	2158	0	86
4017	250	2158	0	84
4020	250	2158	0	85
4023	250	2158	0	84
4026	250	2158	0	83
4029	251	2157	0	83
4032	251	2157	0	82
4035	251	2157	0	82
4038	251	2156	0	82
4041	251	2156	0	82
4044	251	2155	0	84
4047	250	2154	0	85
4050	251	2154	0	92
4053	251	2153	0	92
4056	252	2152	0	91
4059	253	2151	0	91
4062	253	2151	0	90
4065	254	2151	0	89
4068	254	2151	0	89
4071	254	2151	0	89
4074	254	2150	0	89
4077	254	2150	0	89
4080	254	2151	0	89
4083	254	2151	0	89
4086	254	2151	0	88
4089	254	2151	0	88
4092	255	2151	0	88
4095	255	2151	0	87
4098	255	2151	0	88
4101	255	2151	0	87
4104	255	2151	0	86
4107	255	2151	0	86
4110	255	2151	0	86
4113	255	2151	0	86
4116	255	2151	0	86
4119	255	2151	0	86
4122	255	2151	0	86
4125	255	2151	0	86
4128	255	2151	0	85
4131	255	2151	0	85
4134	255	2151	0	85
4137	255	2151	0	85
4140	255	2151	0	85
4146	256	2151	0	83
4149	256	2151	0	83
4152	256	2151	0	82
4155	256	2151	0	83
4158	256	2151	0	82
4161	256	2151	0	83
4164	256	2151	0	82
4167	256	2151	0	82
4170	256	2151	0	82
4173	256	2151	0	82
4176	255	2151	0	83
4179	255	2151	0	83
4182	255	2151	0	82
4185	254	2151	0	82
4188	254	2150	0	81
4191	254	2150	0	81
4194	254	2150	0	81
4197	254	2150	0	81
4200	254	2150	0	81
4203	253	2150	0	83
4206	254	2150	0	82
4209	253	2150	0	82
4212	253	2150	0	83
4215	253	2150	0	82
4218	253	2151	0	82
4221	253	2151	0	81
4224	253	2151	0	81
4227	253	2151	0	82
4230	253	2151	0	81
4233	253	2151	0	83
4236	253	2151	0	82
4239	253	2150	0	83
4242	254	2150	0	83
4245	254	2150	0	83
4248	254	2150	0	83
4251	254	2150	0	83
4254	254	2150	0	83
4257	253	2150	0	83
4260	254	2150	0	83
4263	254	2150	0	83
4266	254	2150	0	83
4269	254	2150	0	84
4272	254	2150	0	83
4275	254	2150	0	83
4278	254	2150	0	83
4281	254	2150	0	83
4284	254	2150	0	83
4287	254	2150	0	83
4290	254	2150	0	83
4293	254	2150	0	83
4296	254	2150	0	83
4299	254	2150	0	83
4302	254	2150	0	83
4305	254	2150	0	83
4308	254	2150	0	83
4311	254	2150	0	83
4314	254	2150	0	84
4317	254	2150	0	84
4320	254	2150	0	83
4323	254	2150	0	84
4326	254	2150	0	84
4329	254	2150	0	84
4332	254	2150	0	83
4335	254	2150	0	84
4338	254	2150	0	84
4341	254	2150	0	84
4344	254	2150	0	84
4347	254	2150	0	84
4350	254	2150	0	84
4353	254	2150	0	84
4356	254	2150	0	84
4359	254	2150	0	84
4362	254	2150	0	84
4365	254	2150	0	84
4368	254	2150	0	84
4371	254	2150	0	84
4374	254	2150	0	84
4377	254	2150	0	84
4380	254	2150	0	84
4383	254	2150	0	84
4386	254	2150	0	83
4389	254	2150	0	83
4392	254	2150	0	83
4395	254	2150	0	83
4398	254	2150	0	83
4401	254	2150	0	82
4404	254	2150	0	82
4407	254	2150	0	82
4410	254	2150	0	82
4413	254	2150	0	82
4416	254	2150	0	82
4419	254	2150	0	81
4422	254	2150	0	81
4425	254	2150	0	81
4428	254	2151	0	82
4431	254	2150	0	82
4434	254	2151	0	82
4437	254	2151	0	82
4440	254	2151	0	82
4443	254	2151	0	82
4446	254	2151	0	82
4449	254	2150	0	82
4452	254	2151	0	82
4455	253	2150	0	84
4458	253	2151	0	87
4461	252	2151	0	87
4464	252	2151	0	88
4467	252	2151	0	89
4470	252	2151	0	91
4473	252	2151	0	92
4476	252	2152	0	93
4479	252	2152	0	95
4482	252	2152	0	95
4485	252	2152	0	95
4488	252	2151	0	93
4491	252	2151	0	91
4494	253	2151	0	89
4497	253	2151	0	88
4500	253	2151	0	86
4503	253	2151	0	84
4506	253	2150	0	83
4509	253	2150	0	81
4512	253	2151	0	81
4515	253	2151	0	83
4518	253	2151	0	81
4521	253	2150	0	81
4524	253	2150	0	81
4527	252	2150	0	79
4530	252	2150	0	80
4533	252	2150	0	78
4536	252	2149	0	80
4539	252	2149	0	81
4542	251	2149	0	82
4545	251	2149	0	83
4548	251	2149	0	82
4551	252	2149	0	81
4554	252	2149	0	79
4557	252	2149	0	80
4560	252	2149	0	78
4563	252	2149	0	77
4566	252	2149	0	78
4569	252	2149	0	80
4572	252	2149	0	81
4575	252	2149	0	81
4578	252	2149	0	79
4581	250	2150	0	83
4584	250	2150	0	84
4587	250	2149	0	84
4590	250	2150	0	85
4593	250	2149	0	85
4596	250	2149	0	85
4599	250	2149	0	85
4602	250	2149	0	83
4605	250	2149	0	84
4608	250	2149	0	85
4611	250	2149	0	86
4614	250	2150	0	91
4617	250	2150	0	95
4620	251	2151	0	98
4623	250	2152	0	98
4626	251	2152	0	97
4629	251	2152	0	98
4632	251	2152	0	95
4635	251	2151	0	91
4638	251	2150	0	90
4641	253	2150	0	85
4644	252	2150	0	84
4647	252	2150	0	84
4650	252	2149	0	83
4653	251	2150	0	83
4656	251	2150	0	82
4659	251	2150	0	82
4662	251	2149	0	82
4665	251	2149	0	81
4668	252	2149	0	77
4671	251	2148	0	76
4674	250	2148	0	76
4677	251	2148	0	72
4680	250	2147	0	72
4683	250	2146	0	71
4686	250	2145	0	69
4689	250	2144	0	72
4692	249	2145	0	72
4695	249	2145	0	73
4698	248	2146	0	75
4701	248	2146	0	77
4704	247	2146	0	79
4707	247	2147	0	79
4710	247	2148	0	78
4713	248	2149	0	78
4716	247	2149	0	81
4719	247	2149	0	81
4722	247	2149	0	80
4725	247	2149	0	79
4728	248	2150	0	78
4731	248	2151	0	77
4734	248	2151	0	76
4737	248	2151	0	77
4740	248	2151	0	78
4743	248	2151	0	78
4746	248	2151	0	78
4749	247	2151	0	78
4752	247	2151	0	78
4755	247	2151	0	78
4758	247	2151	0	79
4761	247	2151	0	79
4764	247	2151	0	79
4767	247	2151	0	79
4770	247	2151	0	79
4773	248	2151	0	79
4776	248	2151	0	79
4779	248	2151	0	79
4782	248	2151	0	78
4785	248	2151	0	78
4788	248	2151	0	78
4791	248	2151	0	78
4794	248	2151	0	78
4797	248	2151	0	79
4800	248	2151	0	79
4803	247	2151	0	79
4806	247	2152	0	79
4809	247	2152	0	76
4812	247	2153	0	76
4815	246	2154	0	74
4818	247	2155	0	70
4821	247	2156	0	70
4824	246	2157	0	67
4827	246	2159	0	70
4830	245	2162	0	70
4833	245	2164	0	71
4836	246	2165	0	72
4839	245	2168	0	71
4842	245	2170	0	71
4845	244	2171	0	71
4848	244	2171	0	70
4851	244	2171	0	71
4854	245	2170	0	70
4857	245	2171	0	70
4860	246	2171	0	71
4863	246	2170	0	73
4866	247	2170	0	70
4869	246	2170	0	69
4872	247	2170	0	66
4875	247	2170	0	64
4878	247	2171	0	65
4881	247	2171	0	65
4884	247	2171	0	66
4887	247	2172	0	65
4890	247	2172	0	65
4893	248	2172	0	66
4896	248	2172	0	65
4899	249	2171	0	66
4902	248	2173	0	71
4905	248	2173	0	73
4908	248	2174	0	76
4911	248	2174	0	78
4914	247	2175	0	80
4917	247	2176	0	82
4920	247	2176	0	82
4923	247	2177	0	82
4926	247	2177	0	83
4929	247	2177	0	84
4932	248	2178	0	85
4935	248	2178	0	85
4938	249	2178	0	85
4941	249	2179	0	85
4944	249	2179	0	87
4947	250	2179	0	87
4950	249	2180	0	92
4953	249	2180	0	92
4956	249	2181	0	98
4959	249	2181	0	100
4962	249	2181	0	98
4965	249	2181	0	98
4968	249	2181	0	98
4971	250	2181	0	98
4974	250	2181	0	95
4977	251	2181	0	94
4980	251	2181	0	92
4983	251	2182	0	91
4986	251	2181	0	88
4989	251	2182	0	88
4992	251	2183	0	87
4995	251	2183	0	88
4998	251	2183	0	88
5001	251	2183	0	87
5004	251	2183	0	88
5007	252	2183	0	87
5010	253	2182	0	85
5013	253	2182	0	85
5016	253	2183	0	86
5019	253	2183	0	86
5022	253	2183	0	88
5025	253	2182	0	92
5028	253	2182	0	91
5031	253	2182	0	91
5034	252	2181	0	92
5037	252	2180	0	89
5040	252	2180	0	91
5043	253	2180	0	90
5046	253	2180	0	91
5049	252	2180	0	90
5052	253	2180	0	90
5055	253	2180	0	89
5058	253	2179	0	90
5061	253	2179	0	90
5064	253	2180	0	88
5067	254	2180	0	87
5070	256	2181	0	84
5073	256	2183	0	84
5076	255	2185	0	87
5079	254	2186	0	89
5082	254	2187	0	92
5085	254	2188	0	91
5088	254	2189	0	89
5091	254	2189	0	90
5094	254	2189	0	89
5097	254	2189	0	90
5100	254	2190	0	90
5103	253	2190	0	88
5106	253	2189	0	85
5109	253	2189	0	85
5112	253	2189	0	82
5115	253	2189	0	79
5118	253	2189	0	78
5121	253	2189	0	77
5124	253	2189	0	79
5127	253	2189	0	82
5130	253	2189	0	85
5133	253	2190	0	86
5136	256	2190	0	91
5139	259	2192	0	93
5142	261	2192	0	90
5145	262	2192	0	89
5148	263	2192	0	91
5151	265	2193	0	89
5154	266	2193	0	91
5157	266	2194	0	93
5160	267	2195	0	95
5163	268	2196	0	100
5166	269	2196	0	105
5169	271	2197	0	104
5172	272	2199	0	107
5175	273	2200	0	108
5178	274	2201	0	111
5181	274	2202	0	111
5184	274	2202	0	110
5187	274	2202	0	112
5190	274	2202	0	112
5193	274	2202	0	112
5196	275	2202	0	112
5199	275	2201	0	110
5202	275	2200	0	109
5205	274	2200	0	112
5208	274	2199	0	113
5211	274	2200	0	114
5214	273	2200	0	114
5217	273	2199	0	115
5220	273	2198	0	115
5223	274	2198	0	114
5226	274	2197	0	114
5229	274	2197	0	114
5232	276	2197	0	114
5235	277	2196	0	110
5238	278	2195	0	107
5241	278	2195	0	106
5244	278	2195	0	106
5247	278	2195	0	106
5250	278	2195	0	105
5253	278	2196	0	107
5256	278	2196	0	107
5259	278	2197	0	106
5262	278	2197	0	107
5265	278	2197	0	106
5268	278	2198	0	109
5271	278	2198	0	110
5274	278	2198	0	110
5277	277	2198	0	111
5280	277	2198	0	113
5283	277	2197	0	113
5286	277	2197	0	112
5289	278	2196	0	109
5292	278	2196	0	107
5295	277	2198	0	105
5298	276	2203	0	101
5301	276	2207	0	95
5304	276	2208	0	95
5307	277	2209	0	94
5310	277	2210	0	94
5313	277	2211	0	95
5316	280	2214	0	97
5319	282	2217	0	96
5322	283	2219	0	93
5325	284	2221	0	92
5328	286	2222	0	96
5331	289	2223	0	102
5334	290	2223	0	104
5337	291	2223	0	110
5340	293	2224	0	107
5343	293	2224	0	108
5346	293	2224	0	108
5349	293	2224	0	108
5352	293	2224	0	106
5355	293	2224	0	106
5358	293	2225	0	107
5361	293	2225	0	105
5364	293	2226	0	103
5367	292	2225	0	104
5370	292	2224	0	106
5373	292	2225	0	105
5376	293	2227	0	100
5379	293	2229	0	102
5382	292	2232	0	104
5385	293	2234	0	104
5388	293	2236	0	105
5391	292	2236	0	105
5394	293	2238	0	105
5397	293	2239	0	103
5400	293	2240	0	102
5403	293	2240	0	102
5406	293	2240	0	102
5409	294	2239	0	104
5412	294	2240	0	105
5415	294	2240	0	105
5418	295	2240	0	105
5421	296	2241	0	108
5424	297	2241	0	107
5427	297	2242	0	107
5430	297	2242	0	109
5433	298	2242	0	111
5436	301	2243	0	117
5439	302	2243	0	118
5442	303	2244	0	115
5445	306	2245	0	110
5448	306	2245	0	106
5451	309	2245	0	108
5454	309	2246	0	99
5457	308	2248	0	106
5460	309	2248	0	107
5463	310	2249	0	111
5466	310	2249	0	111
5469	310	2249	0	111
5472	311	2249	0	108
5475	311	2249	0	107
5478	311	2249	0	108
5481	311	2249	0	106
5484	311	2248	0	106
5487	311	2247	0	101
5490	313	2245	0	97
5493	313	2245	0	94
5496	312	2243	0	97
5499	312	2244	0	97
5502	312	2243	0	91
5505	311	2243	0	89
5508	311	2242	0	89
5511	311	2243	0	88
5514	311	2243	0	88
5517	311	2243	0	87
5520	310	2243	0	85
5523	311	2243	0	85
5526	311	2243	0	85
5529	310	2243	0	87
5532	310	2243	0	89
5535	310	2243	0	92
5538	310	2243	0	91
5541	310	2244	0	88
5544	310	2244	0	88
5547	310	2243	0	88
5550	310	2243	0	87
5553	310	2243	0	88
5556	310	2242	0	89
5559	310	2243	0	90
5562	310	2243	0	89
5565	310	2243	0	88
5568	311	2243	0	87
5571	311	2242	0	88
5574	311	2243	0	87
5577	311	2242	0	85
5580	311	2243	0	86
5583	311	2243	0	83
5586	311	2244	0	80
5589	310	2244	0	80
5592	310	2244	0	77
5595	310	2244	0	75
5598	310	2244	0	75
5601	310	2245	0	74
5604	310	2244	0	73
5607	310	2244	0	72
5610	311	2244	0	71
5613	311	2244	0	71
5616	310	2243	0	71
5619	310	2243	0	70
5622	309	2244	0	68
5625	310	2244	0	63
5628	310	2243	0	62
5631	310	2243	0	61
5634	310	2243	0	61
5637	310	2243	0	59
5640	311	2241	0	53
5643	312	2241	0	45
5646	312	2242	0	43
5649	313	2242	0	46
5652	313	2242	0	47
5655	313	2241	0	48
5658	313	2240	0	48
5661	312	2240	0	53
5664	312	2242	0	60
5667	312	2243	0	65
5670	312	2243	0	68
5673	314	2243	0	71
5676	314	2243	0	74
5679	314	2244	0	78
5682	315	2244	0	81
5685	315	2243	0	81
5688	315	2243	0	82
5691	315	2242	0	81
5694	315	2242	0	82
5697	315	2243	0	84
5700	315	2241	0	83
5703	315	2242	0	81
5706	316	2241	0	81
5709	316	2242	0	81
5712	316	2244	0	84
5715	317	2245	0	85
5718	317	2246	0	87
5721	318	2246	0	87
5724	318	2247	0	89
5727	319	2249	0	90
5730	320	2249	0	91
5733	320	2249	0	94
5736	320	2250	0	94
5739	321	2252	0	96
5742	321	2254	0	95
5745	320	2255	0	98
5748	319	2257	0	100
5751	320	2258	0	97
5754	320	2259	0	97
5757	321	2261	0	98
5760	321	2262	0	93
5763	321	2265	0	90
5766	320	2265	0	89
5769	320	2266	0	92
5772	320	2268	0	94
5775	321	2269	0	96
5778	321	2272	0	100
5781	320	2271	0	95
5784	319	2271	0	91
5787	319	2272	0	89
5790	317	2272	0	85
5793	316	2273	0	89
5796	316	2272	0	88
5799	317	2272	0	87
5802	319	2273	0	90
5805	320	2275	0	91
5808	323	2274	0	91
5811	325	2274	0	92
5814	324	2276	0	91
5817	324	2280	0	91
5820	326	2283	0	96
5823	326	2283	0	97
5826	326	2285	0	99
5829	327	2286	0	99
5832	328	2287	0	99
5835	328	2288	0	99
5838	328	2289	0	101
5841	329	2288	0	100
5844	329	2288	0	101
5847	330	2288	0	107
5850	330	2288	0	107
5853	329	2287	0	110
5856	330	2288	0	111
5859	330	2288	0	112
5862	331	2289	0	113
5865	331	2290	0	112
5868	331	2290	0	112
5871	331	2290	0	111
5874	331	2290	0	109
5877	331	2290	0	105
5880	331	2290	0	104
5883	331	2291	0	102
5886	331	2290	0	100
5889	331	2283	0	270
5892	331	2286	0	89
5895	330	2285	0	86
5898	330	2285	0	85
5901	330	2285	0	87
5904	331	2289	0	94
5907	330	2290	0	96
5910	331	2290	0	97
5913	330	2289	0	97
5916	330	2291	0	96
5919	330	2291	0	96
5922	333	2292	0	99
5925	334	2292	0	101
5928	334	2292	0	104
5931	335	2292	0	106
5934	335	2294	0	110
5937	335	2295	0	113
5940	335	2295	0	115
5943	335	2295	0	114
5946	336	2295	0	114
5949	336	2296	0	116
5952	339	2297	0	118
5955	339	2298	0	118
5958	339	2298	0	119
5961	340	2298	0	122
5964	340	2297	0	121
5967	340	2298	0	120
5970	339	2297	0	120
5973	339	2297	0	121
5976	339	2296	0	123
5979	339	2297	0	124
5982	340	2297	0	125
5985	340	2297	0	126
5988	340	2297	0	128
5991	341	2296	0	130
5994	341	2296	0	131
5997	342	2296	0	131
6000	341	2296	0	135
6003	341	2296	0	138
6006	342	2296	0	140
[truncated: 407 more rows]
