# Supplementary material for: Markerless tracking of an entire honey bee colony
Source: Nat Commun. 2021 Mar 19;12:1733. doi: 10.1038/s41467-021-21769-1 (PMC7979864; doi:10.1038/s41467-021-21769-1)
Supplement: Supplementary file 4 — Description of Additional Supplementary Files [file 41467_2021_21769_MOESM4_ESM.zip › raw_source/fig_5_sup_fig_21_22/S1_trajectories/000330.txt]

0	2133	1613	0	336
3	2133	1612	0	335
6	2131	1611	0	334
9	2131	1610	0	337
12	2130	1609	0	334
15	2131	1610	0	336
18	2131	1611	0	336
21	2132	1616	0	333
24	2135	1614	0	335
27	2134	1614	0	336
30	2134	1611	0	336
33	2133	1611	0	336
36	2133	1611	0	335
39	2133	1611	0	335
42	2133	1611	0	335
45	2132	1610	0	337
48	2130	1612	0	337
51	2130	1611	0	339
54	2130	1610	0	341
57	2130	1610	0	342
60	2130	1610	0	342
63	2130	1609	0	343
66	2129	1608	0	348
69	2130	1608	0	347
72	2129	1608	0	346
75	2130	1608	0	347
78	2130	1610	0	345
81	2129	1609	0	343
84	2130	1608	0	344
87	2128	1607	0	344
90	2129	1608	0	345
93	2129	1608	0	346
96	2130	1609	0	348
99	2129	1609	0	348
102	2130	1609	0	349
105	2131	1608	0	348
108	2132	1609	0	349
111	2132	1609	0	350
114	2131	1608	0	351
117	2132	1609	0	349
120	2133	1610	0	347
123	2134	1611	0	347
126	2132	1610	0	352
129	2132	1610	0	350
132	2134	1611	0	348
135	2131	1613	0	343
138	2131	1614	0	342
141	2131	1613	0	345
144	2130	1612	0	346
147	2130	1611	0	343
150	2129	1613	0	347
153	2130	1613	0	346
156	2129	1614	0	345
159	2129	1614	0	340
162	2130	1614	0	341
165	2130	1613	0	346
168	2132	1614	0	341
171	2129	1613	0	345
174	2130	1613	0	343
177	2129	1613	0	343
180	2131	1613	0	343
183	2130	1612	0	348
186	2130	1612	0	349
189	2131	1612	0	350
192	2132	1611	0	349
195	2131	1610	0	351
198	2132	1611	0	352
201	2129	1611	0	352
204	2130	1612	0	350
207	2130	1612	0	349
210	2131	1614	0	350
213	2129	1615	0	349
216	2131	1616	0	348
219	2132	1620	0	346
222	2132	1620	0	348
225	2135	1620	0	352
228	2133	1619	0	347
231	2132	1618	0	347
234	2133	1617	0	348
237	2133	1616	0	346
240	2133	1616	0	346
243	2133	1617	0	345
246	2134	1617	0	343
249	2130	1620	0	339
252	2131	1619	0	340
255	2131	1619	0	340
258	2132	1619	0	340
261	2133	1618	0	341
264	2133	1618	0	342
267	2133	1619	0	344
270	2131	1618	0	345
273	2131	1619	0	347
276	2132	1620	0	348
279	2132	1620	0	343
282	2132	1617	0	345
285	2132	1614	0	344
288	2131	1616	0	346
291	2133	1617	0	344
294	2132	1616	0	352
297	2133	1609	0	354
300	2132	1612	0	352
303	2133	1615	0	348
306	2133	1610	0	355
309	2131	1608	0	347
312	2131	1609	0	347
315	2131	1609	0	346
318	2131	1609	0	347
321	2131	1609	0	347
324	2131	1609	0	348
327	2133	1608	0	350
330	2135	1607	0	356
333	2133	1605	0	352
336	2131	1607	0	347
339	2131	1606	0	348
342	2130	1606	0	347
345	2130	1605	0	348
348	2130	1605	0	348
351	2132	1606	0	348
354	2133	1608	0	349
357	2134	1605	0	353
360	2132	1603	0	346
363	2132	1601	0	345
366	2133	1602	0	350
369	2133	1603	0	349
372	2134	1603	0	350
375	2134	1603	0	349
378	2132	1602	0	348
381	2133	1601	0	346
384	2133	1602	0	350
387	2133	1602	0	347
390	2132	1603	0	347
393	2132	1603	0	346
396	2132	1604	0	347
399	2131	1605	0	349
402	2132	1604	0	351
405	2132	1605	0	347
408	2132	1607	0	339
411	2131	1608	0	335
414	2131	1607	0	339
417	2130	1608	0	343
420	2129	1608	0	340
423	2129	1610	0	337
426	2129	1609	0	336
429	2129	1608	0	338
432	2129	1606	0	333
435	2128	1603	0	342
438	2128	1603	0	338
441	2129	1605	0	343
444	2129	1605	0	348
447	2129	1605	0	349
450	2130	1605	0	351
453	2130	1604	0	350
456	2129	1603	0	346
459	2127	1604	0	350
462	2129	1605	0	350
465	2128	1604	0	347
468	2128	1604	0	349
471	2130	1603	0	349
474	2130	1603	0	348
477	2131	1600	0	350
480	2132	1599	0	347
483	2132	1599	0	347
486	2131	1600	0	345
489	2130	1597	0	345
492	2128	1596	0	349
495	2128	1593	0	345
498	2128	1590	0	348
501	2128	1591	0	350
504	2127	1592	0	348
507	2127	1591	0	346
510	2127	1591	0	346
513	2127	1590	0	348
516	2127	1590	0	349
519	2127	1590	0	349
522	2126	1590	0	350
525	2126	1590	0	345
528	2125	1590	0	346
531	2126	1590	0	346
534	2127	1590	0	347
537	2127	1590	0	349
540	2128	1591	0	350
543	2128	1592	0	349
546	2129	1594	0	349
549	2129	1596	0	352
552	2128	1596	0	352
555	2130	1597	0	350
558	2130	1597	0	350
561	2131	1598	0	349
564	2131	1597	0	353
567	2134	1601	0	356
570	2136	1611	0	346
573	2135	1611	0	345
576	2135	1609	0	347
579	2135	1609	0	344
582	2132	1608	0	342
585	2133	1609	0	343
588	2133	1609	0	343
591	2133	1609	0	341
594	2133	1608	0	343
597	2132	1609	0	342
600	2131	1610	0	345
603	2131	1614	0	342
606	2130	1619	0	342
609	2131	1624	0	336
612	2131	1625	0	332
615	2130	1626	0	335
618	2130	1627	0	337
621	2131	1629	0	342
624	2132	1629	0	342
627	2132	1629	0	342
630	2133	1628	0	343
633	2133	1627	0	343
636	2132	1628	0	344
639	2132	1627	0	345
642	2132	1627	0	347
645	2132	1627	0	351
648	2133	1627	0	350
651	2132	1627	0	351
654	2133	1627	0	353
657	2134	1627	0	356
660	2134	1627	0	354
663	2134	1627	0	355
666	2135	1627	0	354
669	2134	1628	0	354
672	2134	1628	0	354
675	2135	1627	0	354
678	2136	1625	0	355
681	2136	1625	0	352
684	2137	1624	0	352
687	2137	1624	0	354
690	2137	1625	0	353
693	2137	1626	0	354
696	2135	1628	0	356
699	2134	1628	0	357
702	2134	1628	0	358
705	2133	1630	0	359
708	2133	1630	0	358
711	2133	1631	0	357
714	2132	1632	0	357
717	2133	1631	0	0
720	2133	1630	0	359
723	2132	1629	0	358
726	2131	1630	0	359
729	2132	1631	0	0
732	2132	1632	0	2
735	2133	1632	0	0
738	2133	1629	0	357
741	2134	1626	0	355
744	2133	1627	0	359
747	2133	1627	0	357
750	2132	1626	0	354
753	2131	1628	0	355
756	2130	1629	0	351
759	2129	1630	0	346
762	2132	1627	0	344
765	2131	1627	0	346
768	2131	1628	0	348
771	2129	1627	0	344
774	2129	1628	0	343
777	2130	1627	0	342
780	2129	1627	0	344
783	2129	1628	0	344
786	2128	1629	0	344
789	2127	1629	0	343
792	2127	1629	0	343
795	2126	1627	0	340
798	2126	1627	0	341
801	2126	1627	0	341
804	2126	1627	0	341
807	2126	1627	0	340
810	2127	1628	0	342
813	2127	1628	0	337
816	2126	1628	0	336
819	2126	1628	0	335
822	2126	1628	0	335
825	2126	1629	0	336
828	2126	1630	0	338
831	2127	1631	0	336
834	2126	1630	0	339
837	2126	1628	0	337
840	2126	1628	0	337
843	2127	1627	0	338
846	2128	1628	0	337
849	2128	1627	0	337
852	2128	1627	0	341
855	2129	1628	0	345
858	2129	1627	0	344
861	2128	1627	0	344
864	2128	1629	0	347
867	2129	1627	0	342
870	2128	1628	0	339
873	2127	1628	0	342
876	2128	1629	0	340
879	2128	1630	0	340
882	2128	1629	0	343
885	2128	1628	0	344
888	2128	1627	0	341
891	2127	1628	0	343
894	2129	1628	0	344
897	2129	1628	0	344
900	2129	1627	0	342
903	2129	1628	0	348
906	2129	1629	0	344
909	2130	1629	0	345
912	2130	1629	0	348
915	2130	1628	0	351
918	2131	1629	0	350
921	2131	1630	0	348
924	2130	1631	0	349
927	2129	1630	0	350
930	2129	1630	0	348
933	2129	1630	0	351
936	2130	1630	0	351
939	2130	1630	0	351
942	2130	1631	0	350
945	2131	1631	0	350
948	2132	1632	0	352
951	2131	1632	0	351
954	2130	1631	0	350
957	2129	1631	0	349
960	2130	1631	0	349
963	2132	1631	0	349
966	2130	1630	0	346
969	2133	1629	0	354
972	2132	1629	0	354
975	2132	1629	0	352
978	2131	1629	0	349
981	2129	1630	0	347
984	2129	1629	0	347
987	2129	1629	0	346
990	2129	1628	0	347
993	2129	1629	0	346
996	2130	1628	0	347
999	2129	1629	0	348
1002	2129	1629	0	347
1005	2129	1630	0	346
1008	2129	1630	0	345
1011	2129	1630	0	346
1014	2130	1629	0	347
1017	2130	1629	0	346
1020	2130	1628	0	347
1023	2130	1629	0	347
1026	2130	1629	0	348
1029	2130	1629	0	348
1032	2130	1629	0	348
1035	2130	1629	0	348
1038	2130	1629	0	350
1041	2130	1629	0	350
1044	2130	1629	0	349
1047	2131	1629	0	348
1050	2131	1628	0	348
1053	2131	1628	0	348
1056	2131	1629	0	349
1059	2131	1629	0	349
1062	2131	1628	0	348
1065	2130	1628	0	348
1068	2130	1629	0	349
1071	2131	1628	0	348
1074	2130	1629	0	348
1077	2130	1629	0	348
1080	2131	1629	0	347
1083	2131	1629	0	348
1086	2131	1628	0	348
1089	2131	1628	0	348
1092	2130	1628	0	348
1095	2130	1628	0	348
1098	2130	1628	0	349
1101	2130	1628	0	350
1104	2130	1628	0	348
1107	2130	1628	0	347
1110	2130	1628	0	348
1113	2130	1628	0	347
1116	2130	1628	0	348
1119	2130	1628	0	348
1122	2130	1628	0	348
1125	2130	1628	0	347
1128	2130	1628	0	348
1131	2130	1628	0	348
1134	2130	1628	0	348
1137	2130	1628	0	168
1140	2130	1628	0	348
1143	2130	1628	0	347
1146	2130	1628	0	348
1149	2130	1628	0	348
1152	2130	1629	0	347
1155	2130	1629	0	347
1158	2130	1629	0	347
1161	2130	1629	0	347
1164	2130	1629	0	347
1167	2130	1629	0	347
1170	2130	1629	0	347
1173	2130	1629	0	348
1176	2130	1629	0	348
1179	2130	1629	0	347
1182	2130	1629	0	347
1185	2130	1629	0	348
1188	2130	1629	0	348
1191	2130	1629	0	348
1194	2130	1629	0	347
1197	2130	1629	0	347
1200	2130	1629	0	346
1203	2130	1629	0	347
1206	2130	1629	0	348
1209	2130	1629	0	348
1212	2129	1629	0	348
1215	2129	1629	0	347
1218	2129	1629	0	347
1221	2129	1629	0	348
1224	2130	1629	0	347
1227	2130	1629	0	347
1230	2130	1629	0	347
1233	2130	1629	0	347
1236	2130	1629	0	347
1239	2130	1629	0	348
1242	2130	1629	0	347
1245	2130	1629	0	347
1248	2130	1629	0	347
1251	2130	1629	0	347
1254	2130	1629	0	348
1257	2130	1629	0	347
1260	2130	1629	0	347
1263	2130	1629	0	348
1266	2130	1629	0	347
1269	2130	1628	0	347
1272	2130	1629	0	347
1275	2130	1629	0	348
1278	2130	1629	0	347
1281	2130	1629	0	347
1284	2130	1629	0	347
1287	2130	1629	0	347
1290	2130	1629	0	348
1293	2129	1629	0	347
1296	2129	1629	0	345
1299	2130	1629	0	344
1302	2130	1629	0	344
1305	2130	1629	0	345
1308	2130	1629	0	345
1311	2129	1629	0	343
1314	2129	1629	0	342
1317	2129	1629	0	342
1320	2130	1629	0	343
1323	2129	1629	0	342
1326	2129	1629	0	344
1329	2129	1629	0	343
1332	2130	1629	0	342
1335	2129	1629	0	341
1338	2129	1628	0	342
1341	2129	1628	0	343
1344	2129	1628	0	343
1347	2129	1628	0	343
1350	2129	1629	0	342
1353	2129	1629	0	342
1356	2129	1629	0	343
1359	2129	1629	0	343
1362	2128	1629	0	341
1365	2128	1629	0	341
1368	2124	1634	0	334
1371	2129	1619	0	334
1374	2128	1624	0	329
1377	2130	1623	0	329
1380	2130	1622	0	326
1383	2129	1622	0	329
1386	2129	1620	0	330
1389	2129	1621	0	331
1392	2128	1621	0	329
1395	2129	1621	0	330
1398	2129	1621	0	329
1401	2130	1621	0	331
1404	2130	1621	0	331
1407	2130	1621	0	332
1410	2130	1620	0	330
1413	2130	1620	0	332
1416	2131	1620	0	331
1419	2131	1620	0	334
1422	2131	1620	0	336
1425	2131	1621	0	336
1428	2131	1620	0	337
1431	2132	1621	0	338
1434	2132	1620	0	341
1437	2132	1622	0	340
1440	2133	1622	0	342
1443	2133	1622	0	342
1446	2133	1622	0	342
1449	2133	1623	0	340
1452	2132	1623	0	342
1455	2132	1623	0	342
1458	2132	1623	0	342
1461	2132	1623	0	342
1464	2132	1623	0	342
1467	2132	1623	0	342
1470	2132	1623	0	341
1473	2132	1624	0	341
1476	2132	1624	0	342
1479	2132	1623	0	341
1482	2132	1624	0	343
1485	2132	1624	0	342
1488	2132	1624	0	343
1491	2132	1624	0	343
1494	2132	1624	0	344
1497	2132	1624	0	344
1500	2132	1624	0	345
1503	2132	1624	0	345
1506	2132	1624	0	347
1509	2132	1624	0	347
1512	2132	1624	0	346
1515	2132	1624	0	346
1518	2132	1624	0	345
1521	2131	1624	0	346
1524	2131	1624	0	347
1527	2131	1624	0	348
1530	2131	1624	0	347
1533	2131	1624	0	347
1536	2132	1624	0	348
1539	2131	1624	0	348
1542	2131	1623	0	348
1545	2131	1623	0	348
1548	2131	1623	0	348
1551	2131	1623	0	347
1554	2131	1623	0	348
1557	2131	1623	0	347
1560	2131	1623	0	348
1563	2131	1624	0	347
1566	2131	1623	0	346
1569	2130	1623	0	346
1572	2131	1623	0	347
1575	2131	1623	0	346
1578	2131	1623	0	347
1581	2131	1623	0	347
1584	2131	1623	0	347
1587	2131	1623	0	347
1590	2131	1624	0	347
1593	2131	1624	0	346
1596	2131	1623	0	348
1599	2130	1623	0	347
1602	2129	1622	0	347
1605	2127	1620	0	342
1608	2128	1618	0	345
1611	2127	1621	0	343
1614	2129	1622	0	341
1617	2129	1622	0	341
1620	2129	1622	0	340
1623	2130	1622	0	341
1626	2130	1622	0	342
1629	2130	1622	0	342
1632	2130	1622	0	343
1635	2130	1622	0	343
1638	2131	1622	0	343
1641	2131	1622	0	342
1644	2131	1623	0	344
1647	2132	1623	0	344
1650	2132	1623	0	345
1653	2132	1622	0	346
1656	2132	1622	0	347
1659	2132	1622	0	347
1662	2132	1623	0	346
1665	2132	1623	0	346
1668	2132	1623	0	346
1671	2132	1623	0	347
1674	2132	1623	0	347
1677	2132	1623	0	347
1680	2132	1623	0	346
1683	2131	1623	0	347
1686	2132	1623	0	347
1689	2132	1622	0	347
1692	2132	1622	0	347
1695	2132	1623	0	347
1698	2132	1622	0	346
1701	2132	1622	0	343
1704	2131	1623	0	341
1707	2131	1623	0	339
1710	2131	1623	0	339
1713	2131	1623	0	339
1716	2131	1624	0	338
1719	2131	1624	0	339
1722	2131	1624	0	339
1725	2130	1624	0	341
1728	2130	1625	0	338
1731	2130	1624	0	336
1734	2129	1622	0	334
1737	2129	1623	0	336
1740	2130	1624	0	337
1743	2130	1624	0	338
1746	2130	1624	0	337
1749	2130	1624	0	337
1752	2129	1624	0	337
1755	2129	1624	0	337
1758	2129	1624	0	335
1761	2129	1624	0	338
1764	2129	1624	0	338
1767	2129	1624	0	338
1770	2129	1624	0	340
1773	2130	1624	0	341
1776	2129	1624	0	340
1779	2129	1624	0	340
1782	2129	1624	0	341
1785	2129	1625	0	341
1788	2129	1624	0	341
1791	2130	1624	0	341
1794	2130	1624	0	342
1797	2130	1625	0	342
1800	2130	1625	0	343
1803	2131	1624	0	342
1806	2131	1624	0	343
1809	2131	1625	0	342
1812	2131	1625	0	343
1815	2131	1624	0	343
1818	2132	1624	0	342
1821	2132	1624	0	343
1824	2132	1624	0	343
1827	2131	1624	0	343
1830	2132	1624	0	343
1833	2132	1624	0	343
1836	2131	1624	0	341
1839	2132	1624	0	343
1842	2131	1624	0	341
1845	2132	1624	0	343
1848	2133	1624	0	345
1851	2133	1624	0	347
1854	2133	1624	0	347
1857	2133	1624	0	348
1860	2132	1624	0	346
1863	2132	1624	0	347
1866	2133	1624	0	346
1869	2133	1624	0	347
1872	2133	1624	0	347
1875	2133	1625	0	347
1878	2133	1625	0	347
1881	2133	1625	0	347
1884	2133	1625	0	348
1887	2133	1625	0	348
1890	2132	1625	0	347
1893	2133	1625	0	349
1896	2133	1624	0	349
1899	2133	1625	0	349
1902	2133	1624	0	348
1905	2133	1625	0	349
1908	2132	1624	0	349
1911	2133	1624	0	349
1914	2133	1624	0	349
1917	2133	1624	0	349
1920	2133	1624	0	349
1923	2133	1624	0	349
1926	2133	1624	0	349
1929	2133	1625	0	349
1932	2133	1625	0	348
1935	2133	1625	0	349
1938	2133	1625	0	348
1941	2133	1625	0	349
1944	2133	1625	0	349
1947	2133	1625	0	349
1950	2133	1625	0	349
1953	2133	1625	0	349
1956	2133	1625	0	348
1959	2133	1625	0	348
1962	2133	1625	0	348
1965	2133	1625	0	348
1968	2133	1625	0	348
1971	2133	1625	0	348
1974	2133	1625	0	348
1977	2133	1625	0	348
1980	2133	1625	0	347
1983	2133	1625	0	346
1986	2133	1625	0	347
1989	2133	1625	0	347
1992	2133	1625	0	348
1995	2133	1624	0	347
1998	2133	1624	0	348
2001	2133	1624	0	348
2004	2134	1624	0	348
2007	2133	1624	0	347
2010	2134	1624	0	346
2013	2134	1624	0	346
2016	2134	1623	0	347
2019	2134	1623	0	347
2022	2134	1623	0	348
2025	2133	1623	0	348
2028	2133	1623	0	348
2031	2134	1623	0	348
2034	2133	1623	0	347
2037	2134	1624	0	347
2040	2133	1624	0	347
2043	2133	1623	0	348
2046	2133	1623	0	347
2049	2133	1625	0	347
2052	2130	1626	0	341
2055	2129	1626	0	340
2058	2130	1626	0	339
2061	2129	1626	0	339
2064	2128	1627	0	335
2067	2128	1627	0	332
2070	2128	1627	0	331
2073	2128	1627	0	328
2076	2128	1626	0	324
2079	2127	1626	0	326
2082	2126	1624	0	325
2085	2127	1622	0	327
2088	2128	1622	0	324
2091	2128	1622	0	326
2094	2127	1621	0	332
2097	2127	1620	0	331
2100	2127	1621	0	329
2103	2128	1621	0	334
2106	2128	1622	0	336
2109	2127	1623	0	335
2112	2128	1623	0	331
2115	2128	1624	0	335
2118	2127	1626	0	338
2121	2126	1628	0	327
2124	2129	1630	0	339
2127	2129	1629	0	339
2130	2130	1630	0	340
2133	2133	1630	0	345
2136	2132	1632	0	349
2139	2132	1633	0	353
2142	2133	1631	0	350
2145	2134	1632	0	355
2148	2135	1629	0	339
2151	2135	1628	0	335
2154	2135	1626	0	336
2157	2135	1626	0	340
2160	2135	1626	0	340
2163	2135	1625	0	341
2166	2135	1625	0	343
2169	2134	1625	0	342
2172	2136	1625	0	342
2175	2136	1625	0	344
2178	2135	1625	0	341
2181	2135	1625	0	343
2184	2136	1626	0	342
2187	2135	1626	0	344
2190	2135	1626	0	343
2193	2135	1625	0	342
2196	2135	1625	0	342
2199	2135	1625	0	344
2202	2135	1626	0	342
2205	2135	1625	0	343
2208	2135	1625	0	343
2211	2135	1625	0	343
2214	2134	1625	0	343
2217	2134	1625	0	344
2220	2134	1625	0	344
2223	2134	1625	0	343
2226	2134	1625	0	343
2229	2134	1625	0	343
2232	2134	1626	0	343
2235	2135	1625	0	344
2238	2134	1624	0	345
2241	2134	1624	0	344
2244	2134	1624	0	344
2247	2134	1624	0	345
2250	2134	1624	0	347
2253	2134	1624	0	347
2256	2134	1624	0	343
2259	2134	1624	0	347
2262	2133	1624	0	345
2265	2133	1623	0	345
2268	2133	1624	0	347
2271	2133	1623	0	347
2274	2133	1623	0	347
2277	2133	1623	0	347
2280	2132	1624	0	348
2283	2132	1624	0	350
2286	2132	1624	0	352
2289	2131	1623	0	350
2292	2129	1623	0	342
2295	2130	1623	0	347
2298	2129	1624	0	346
2301	2129	1623	0	340
2304	2129	1623	0	338
2307	2130	1623	0	340
2310	2130	1623	0	340
2313	2131	1623	0	339
2316	2131	1624	0	340
2319	2131	1624	0	340
2322	2131	1624	0	340
2325	2131	1624	0	339
2328	2131	1624	0	340
2331	2132	1624	0	340
2334	2132	1624	0	340
2337	2132	1624	0	343
2340	2132	1624	0	342
2343	2132	1625	0	343
2346	2132	1625	0	342
2349	2131	1625	0	343
2352	2131	1624	0	345
2355	2132	1624	0	346
2358	2132	1624	0	346
2361	2131	1624	0	344
2364	2131	1624	0	343
2367	2131	1624	0	344
2370	2131	1623	0	342
2373	2131	1624	0	343
2376	2132	1623	0	345
2379	2131	1623	0	345
2382	2132	1623	0	344
2385	2132	1623	0	342
2388	2132	1623	0	343
2391	2132	1623	0	344
2394	2132	1624	0	347
2397	2132	1623	0	344
2400	2131	1622	0	345
2403	2132	1622	0	345
2406	2131	1622	0	343
2409	2131	1623	0	343
2412	2131	1623	0	343
2415	2131	1623	0	343
2418	2131	1623	0	343
2421	2131	1623	0	343
2424	2131	1623	0	343
2427	2131	1623	0	343
2430	2131	1623	0	343
2433	2131	1623	0	343
2436	2131	1623	0	343
2439	2131	1623	0	343
2442	2131	1623	0	343
2445	2131	1623	0	343
2448	2131	1623	0	343
2451	2130	1623	0	343
2454	2130	1623	0	343
2457	2130	1623	0	343
2460	2130	1623	0	343
2463	2131	1623	0	344
2466	2131	1623	0	344
2469	2132	1623	0	343
2472	2132	1623	0	344
2475	2133	1624	0	344
2478	2133	1624	0	343
2481	2133	1624	0	344
2484	2133	1624	0	345
2487	2132	1624	0	344
2490	2132	1624	0	344
2493	2132	1624	0	344
2496	2132	1624	0	344
2499	2132	1624	0	344
2502	2132	1624	0	344
2505	2132	1624	0	344
2508	2132	1624	0	344
2511	2132	1623	0	345
2514	2132	1624	0	344
2517	2132	1624	0	345
2520	2132	1624	0	345
2523	2131	1624	0	344
2526	2131	1624	0	345
2529	2132	1624	0	345
2532	2132	1624	0	344
2535	2132	1623	0	343
2538	2132	1624	0	345
2541	2132	1624	0	346
2544	2132	1624	0	345
2547	2132	1624	0	345
2550	2132	1624	0	345
2553	2132	1624	0	345
2556	2132	1624	0	345
2559	2132	1624	0	346
2562	2132	1624	0	345
2565	2132	1624	0	345
2568	2132	1624	0	345
2571	2132	1624	0	345
2574	2132	1624	0	344
2577	2132	1624	0	344
2580	2132	1624	0	344
2583	2132	1624	0	345
2586	2132	1624	0	344
2589	2132	1624	0	344
2592	2132	1625	0	346
2595	2132	1625	0	346
2598	2132	1625	0	346
2601	2132	1625	0	345
2604	2132	1624	0	344
2607	2132	1625	0	345
2610	2132	1625	0	344
2613	2132	1624	0	344
2616	2132	1624	0	345
2619	2132	1624	0	345
2622	2132	1624	0	345
2625	2132	1624	0	344
2628	2132	1624	0	345
2631	2132	1625	0	345
2634	2132	1625	0	345
2637	2131	1624	0	345
2640	2131	1625	0	345
2643	2132	1624	0	345
2646	2132	1624	0	344
2649	2132	1624	0	344
2652	2132	1625	0	344
2655	2131	1624	0	345
2658	2131	1624	0	345
2661	2131	1624	0	345
2664	2131	1625	0	345
2667	2132	1624	0	345
2670	2132	1624	0	344
2673	2132	1624	0	344
2676	2131	1624	0	345
2679	2132	1624	0	344
2682	2132	1624	0	344
2685	2131	1624	0	345
2688	2131	1624	0	345
2691	2131	1625	0	344
2694	2131	1625	0	343
2697	2131	1625	0	342
2700	2131	1624	0	343
2703	2130	1624	0	343
2706	2130	1624	0	342
2709	2130	1624	0	342
2712	2130	1624	0	342
2715	2131	1624	0	343
2718	2131	1625	0	343
2721	2130	1624	0	341
2724	2130	1624	0	341
2727	2130	1624	0	340
2730	2130	1624	0	342
2733	2130	1625	0	342
2736	2130	1624	0	340
2739	2131	1624	0	341
2742	2131	1624	0	342
2745	2130	1624	0	341
2748	2130	1624	0	342
2751	2130	1625	0	343
2754	2130	1624	0	342
2757	2130	1625	0	342
2760	2130	1625	0	342
2763	2130	1625	0	342
2766	2130	1625	0	342
2769	2130	1625	0	342
2772	2131	1625	0	343
2775	2130	1625	0	343
2778	2130	1625	0	343
2781	2130	1625	0	343
2784	2130	1625	0	343
2787	2130	1625	0	343
2790	2130	1625	0	343
2793	2130	1625	0	343
2796	2130	1625	0	344
2799	2130	1625	0	344
2802	2130	1625	0	344
2805	2130	1625	0	343
2808	2130	1625	0	343
2811	2130	1625	0	344
2814	2130	1625	0	343
2817	2130	1625	0	343
2820	2130	1625	0	343
2823	2130	1625	0	343
2826	2130	1625	0	344
2829	2129	1625	0	342
2832	2130	1625	0	344
2835	2130	1625	0	344
2838	2130	1625	0	342
2841	2130	1625	0	343
2844	2130	1625	0	343
2847	2130	1625	0	343
2850	2130	1625	0	344
2853	2130	1625	0	344
2856	2130	1625	0	344
2859	2130	1625	0	344
2862	2130	1625	0	343
2865	2131	1625	0	343
2868	2131	1625	0	344
2871	2131	1625	0	345
2874	2131	1625	0	344
2877	2131	1625	0	344
2880	2131	1625	0	345
2883	2131	1625	0	344
2886	2131	1625	0	344
2889	2131	1625	0	343
2892	2131	1625	0	344
2895	2131	1625	0	344
2898	2131	1625	0	344
2901	2131	1625	0	344
2904	2131	1625	0	345
2907	2131	1625	0	345
2910	2131	1625	0	344
2913	2131	1624	0	342
2916	2131	1624	0	342
2919	2131	1624	0	342
2922	2131	1624	0	343
2925	2131	1624	0	343
2928	2131	1624	0	343
2931	2130	1624	0	342
2934	2131	1624	0	342
2937	2131	1624	0	343
2940	2131	1624	0	343
2943	2131	1624	0	342
2946	2131	1624	0	343
2949	2131	1624	0	343
2952	2131	1624	0	343
2955	2131	1624	0	342
2958	2131	1624	0	341
2961	2131	1624	0	343
2964	2131	1624	0	343
2967	2131	1624	0	341
2970	2131	1624	0	342
2973	2132	1624	0	343
2976	2131	1624	0	342
2979	2131	1624	0	343
2982	2132	1624	0	341
2985	2131	1624	0	342
2988	2131	1624	0	341
2991	2131	1624	0	342
2994	2131	1624	0	342
2997	2131	1624	0	342
3000	2131	1624	0	342
3003	2131	1624	0	343
3006	2131	1624	0	342
3009	2131	1624	0	342
3012	2131	1624	0	342
3015	2131	1624	0	342
3018	2131	1624	0	342
3021	2131	1624	0	342
3024	2131	1624	0	342
3027	2131	1624	0	342
3030	2131	1624	0	342
3033	2132	1624	0	342
3036	2132	1624	0	342
3039	2132	1624	0	343
3042	2132	1624	0	343
3045	2131	1624	0	342
3048	2132	1624	0	342
3051	2131	1624	0	343
3054	2132	1624	0	342
3057	2131	1624	0	343
3060	2132	1624	0	342
3063	2132	1624	0	342
3066	2132	1624	0	342
3069	2132	1624	0	342
3072	2132	1624	0	342
3075	2132	1624	0	343
3078	2132	1624	0	342
3081	2132	1624	0	343
3084	2132	1624	0	343
3087	2132	1624	0	342
3090	2132	1624	0	342
3093	2132	1624	0	343
3096	2132	1624	0	343
3099	2132	1624	0	344
3102	2132	1624	0	344
3105	2132	1624	0	344
3108	2132	1624	0	344
3111	2132	1624	0	344
3114	2132	1624	0	344
3117	2132	1624	0	345
3120	2132	1624	0	345
3123	2132	1624	0	344
3126	2132	1624	0	345
3129	2132	1623	0	345
3132	2132	1623	0	346
3135	2132	1624	0	345
3138	2132	1623	0	344
3141	2132	1623	0	345
3144	2132	1623	0	344
3147	2132	1623	0	345
3150	2133	1622	0	346
3153	2132	1622	0	345
3156	2132	1622	0	346
3159	2132	1622	0	345
3162	2133	1622	0	345
3165	2133	1622	0	345
3168	2132	1622	0	345
3171	2132	1622	0	345
3174	2132	1622	0	345
3177	2132	1622	0	345
3180	2132	1623	0	345
3183	2133	1623	0	346
3186	2133	1623	0	345
3189	2133	1623	0	346
3192	2133	1623	0	345
3195	2132	1623	0	345
3198	2133	1623	0	344
3201	2132	1623	0	345
3204	2133	1624	0	344
3207	2132	1624	0	344
3210	2132	1624	0	344
3213	2132	1624	0	344
3216	2132	1624	0	343
3219	2132	1624	0	344
3222	2132	1624	0	344
3225	2132	1624	0	344
3228	2132	1624	0	344
3231	2132	1624	0	344
3234	2132	1624	0	344
3237	2132	1624	0	344
3240	2132	1624	0	344
3243	2132	1624	0	344
3246	2132	1624	0	344
3249	2132	1624	0	344
3252	2132	1624	0	345
3255	2132	1624	0	344
3258	2132	1624	0	344
3261	2132	1624	0	344
3264	2132	1624	0	344
3267	2132	1624	0	344
3270	2132	1624	0	344
3273	2132	1624	0	344
3276	2132	1624	0	345
3279	2132	1624	0	345
3282	2132	1624	0	344
3285	2132	1624	0	344
3288	2132	1624	0	344
3291	2132	1624	0	344
3294	2132	1624	0	344
3297	2132	1624	0	344
3300	2132	1624	0	344
3303	2132	1624	0	344
3306	2132	1624	0	344
3309	2133	1625	0	342
3312	2133	1624	0	341
3315	2133	1624	0	340
3318	2133	1624	0	339
3321	2133	1623	0	339
3324	2134	1623	0	339
3327	2133	1623	0	339
3330	2134	1623	0	339
3333	2133	1623	0	338
3336	2133	1623	0	339
3339	2134	1624	0	339
3342	2134	1624	0	339
3345	2134	1624	0	340
3348	2134	1624	0	340
3351	2134	1624	0	339
3354	2134	1624	0	340
3357	2134	1624	0	340
3360	2134	1624	0	339
3363	2134	1624	0	340
3366	2134	1624	0	340
3369	2134	1624	0	340
3372	2134	1624	0	340
3375	2134	1624	0	340
3378	2134	1624	0	341
3381	2134	1624	0	340
3384	2135	1623	0	341
3387	2133	1623	0	343
3390	2132	1623	0	339
3393	2132	1623	0	337
3396	2132	1623	0	335
3399	2132	1623	0	335
3402	2133	1623	0	338
3405	2133	1622	0	339
3408	2133	1622	0	339
3411	2133	1622	0	339
3414	2133	1622	0	339
3417	2133	1622	0	339
3420	2134	1622	0	339
3423	2134	1622	0	339
3426	2133	1623	0	335
3429	2134	1623	0	336
3432	2134	1623	0	337
3435	2134	1623	0	338
3438	2134	1622	0	339
3441	2134	1622	0	338
3444	2134	1623	0	337
3447	2134	1623	0	336
3450	2134	1623	0	336
3453	2134	1623	0	337
3456	2134	1623	0	336
3459	2134	1623	0	336
3462	2134	1623	0	336
3465	2133	1623	0	338
3468	2133	1623	0	334
3471	2133	1623	0	334
3474	2133	1623	0	333
3477	2133	1623	0	333
3480	2133	1624	0	331
3483	2133	1623	0	333
3486	2133	1623	0	333
3489	2133	1623	0	334
3492	2134	1623	0	335
3495	2133	1623	0	335
3498	2133	1623	0	336
3501	2133	1623	0	336
3504	2133	1623	0	335
3507	2134	1623	0	335
3510	2134	1623	0	335
3513	2133	1623	0	334
3516	2133	1624	0	335
3519	2133	1624	0	335
3522	2133	1624	0	333
3525	2133	1624	0	333
3528	2133	1623	0	332
3531	2133	1624	0	332
3534	2133	1623	0	332
3537	2133	1623	0	332
3540	2134	1623	0	332
3543	2134	1623	0	333
3546	2134	1623	0	333
3549	2134	1623	0	333
3552	2134	1623	0	334
3555	2134	1623	0	334
3558	2133	1623	0	333
3561	2134	1623	0	333
3564	2134	1623	0	333
3567	2134	1623	0	333
3570	2134	1623	0	334
3573	2134	1623	0	333
3576	2134	1623	0	334
3579	2134	1623	0	335
3582	2134	1623	0	336
3585	2134	1623	0	336
3588	2134	1623	0	336
3591	2134	1623	0	336
3594	2134	1623	0	336
3597	2134	1623	0	336
3600	2134	1623	0	336
3603	2134	1624	0	333
3606	2134	1624	0	333
3609	2134	1624	0	333
3612	2134	1624	0	334
3615	2134	1624	0	335
3618	2134	1624	0	335
3621	2134	1624	0	335
3624	2134	1624	0	335
3627	2134	1624	0	335
3630	2134	1624	0	335
3633	2134	1624	0	335
3636	2134	1624	0	335
3639	2134	1624	0	335
3642	2134	1624	0	335
3645	2134	1624	0	336
3648	2134	1624	0	336
3651	2134	1624	0	336
3654	2134	1624	0	336
3657	2134	1624	0	338
3660	2134	1624	0	336
3663	2134	1624	0	336
3666	2134	1624	0	336
3669	2134	1624	0	336
3672	2134	1624	0	337
3675	2134	1624	0	336
3678	2134	1624	0	336
3681	2134	1624	0	337
3684	2134	1624	0	336
3687	2134	1624	0	336
3690	2134	1624	0	336
3693	2134	1624	0	337
3696	2134	1624	0	337
3699	2134	1624	0	337
3702	2134	1624	0	337
3705	2134	1624	0	337
3708	2134	1624	0	336
3711	2134	1624	0	337
3714	2134	1624	0	336
3717	2135	1624	0	336
3720	2134	1624	0	336
3723	2134	1623	0	336
3726	2135	1623	0	335
3729	2135	1623	0	335
3732	2135	1623	0	335
3735	2135	1623	0	336
3738	2135	1623	0	335
3741	2135	1623	0	335
3744	2135	1623	0	335
3747	2135	1623	0	335
3750	2135	1623	0	335
3753	2135	1623	0	335
3756	2134	1623	0	335
3759	2135	1623	0	336
3762	2134	1623	0	335
3765	2134	1623	0	335
3768	2134	1623	0	335
3771	2134	1623	0	334
3774	2134	1623	0	335
3777	2134	1623	0	336
3780	2134	1624	0	334
3783	2134	1624	0	336
3786	2134	1624	0	336
3789	2134	1624	0	335
3792	2135	1624	0	335
3795	2134	1624	0	335
3798	2134	1624	0	335
3801	2134	1624	0	335
3804	2134	1624	0	335
3807	2134	1624	0	335
3810	2134	1624	0	335
3813	2134	1624	0	335
3816	2134	1624	0	335
3819	2134	1624	0	335
3822	2134	1624	0	335
3825	2134	1624	0	335
3828	2134	1624	0	336
3831	2134	1624	0	335
3834	2134	1624	0	335
3837	2134	1624	0	336
3840	2134	1624	0	336
3843	2135	1624	0	336
3846	2134	1624	0	335
3849	2134	1624	0	335
3852	2135	1624	0	336
3855	2135	1624	0	336
3858	2134	1624	0	336
3861	2134	1624	0	336
3864	2134	1624	0	336
3867	2134	1624	0	335
3870	2134	1624	0	336
3873	2135	1624	0	336
3876	2135	1624	0	336
3879	2135	1624	0	336
3882	2134	1624	0	335
3885	2134	1624	0	336
3888	2134	1624	0	335
3891	2134	1624	0	336
3894	2134	1624	0	335
3897	2134	1624	0	335
3900	2134	1624	0	335
3903	2134	1624	0	334
3906	2134	1624	0	335
3909	2134	1624	0	335
3912	2134	1624	0	335
3915	2134	1624	0	335
3918	2134	1624	0	335
3921	2134	1624	0	335
3924	2134	1624	0	335
3927	2134	1624	0	335
3930	2134	1624	0	334
3933	2134	1624	0	335
3936	2134	1624	0	335
3939	2134	1624	0	335
3942	2134	1624	0	335
3945	2134	1624	0	335
3948	2134	1624	0	336
3951	2134	1624	0	335
3954	2134	1624	0	335
3957	2134	1624	0	335
3960	2134	1624	0	336
3963	2134	1624	0	335
3966	2134	1624	0	335
3969	2134	1624	0	335
3972	2134	1624	0	335
3975	2134	1624	0	335
3978	2134	1624	0	334
3981	2134	1624	0	335
3984	2134	1624	0	335
3987	2134	1624	0	335
3990	2134	1623	0	335
3993	2134	1624	0	335
3996	2134	1624	0	335
3999	2134	1624	0	335
4002	2134	1624	0	335
4005	2134	1624	0	335
4008	2134	1624	0	335
4011	2134	1623	0	335
4014	2134	1624	0	335
4017	2134	1624	0	336
4020	2134	1623	0	336
4023	2134	1624	0	336
4026	2134	1624	0	335
4029	2134	1623	0	335
4032	2134	1624	0	336
4035	2134	1624	0	337
4038	2134	1624	0	336
4041	2134	1624	0	337
4044	2134	1624	0	336
4047	2134	1624	0	336
4050	2134	1624	0	336
4053	2134	1624	0	336
4056	2134	1624	0	336
4059	2134	1624	0	336
4062	2134	1624	0	336
4065	2134	1624	0	336
4068	2134	1624	0	336
4071	2134	1624	0	336
4074	2134	1624	0	336
4077	2134	1624	0	336
4080	2135	1624	0	337
4083	2134	1624	0	336
4086	2134	1624	0	336
4089	2134	1624	0	336
4092	2134	1624	0	336
4095	2134	1624	0	336
4098	2134	1624	0	337
4101	2135	1624	0	336
4104	2135	1623	0	335
4107	2135	1623	0	335
4110	2135	1623	0	335
4113	2135	1623	0	335
4116	2136	1623	0	335
4119	2136	1623	0	335
4122	2136	1623	0	334
4125	2135	1623	0	334
4128	2135	1623	0	334
4131	2135	1623	0	335
4134	2135	1623	0	334
4137	2135	1623	0	333
4140	2135	1623	0	334
4143	2135	1623	0	331
4146	2135	1623	0	331
4149	2136	1623	0	332
4152	2136	1621	0	334
4155	2137	1619	0	337
4158	2136	1619	0	338
4161	2136	1620	0	338
4164	2136	1620	0	337
4167	2135	1620	0	337
4170	2136	1620	0	338
4173	2136	1620	0	338
4176	2136	1620	0	337
4179	2136	1620	0	337
4182	2136	1620	0	337
4185	2136	1621	0	337
4188	2136	1621	0	337
4191	2136	1621	0	336
4194	2136	1621	0	337
4197	2136	1621	0	337
4200	2136	1621	0	337
4203	2136	1621	0	337
4206	2136	1621	0	337
4209	2136	1621	0	337
4212	2136	1621	0	338
4215	2136	1621	0	337
4218	2136	1621	0	337
4221	2136	1621	0	337
4224	2136	1621	0	337
4227	2136	1621	0	337
4230	2136	1621	0	337
4233	2136	1621	0	337
4236	2136	1621	0	337
4239	2136	1621	0	337
4242	2136	1621	0	337
4245	2136	1621	0	337
4248	2136	1621	0	337
4251	2136	1621	0	338
4254	2137	1621	0	338
4257	2136	1621	0	338
4260	2136	1621	0	337
4263	2136	1621	0	337
4266	2136	1621	0	337
4269	2137	1621	0	336
4272	2136	1621	0	336
4275	2137	1621	0	337
4278	2136	1621	0	338
4281	2136	1621	0	338
4284	2136	1621	0	338
4287	2136	1621	0	338
4290	2136	1621	0	337
4293	2136	1621	0	337
4296	2136	1620	0	338
4299	2136	1620	0	339
4302	2136	1619	0	340
4305	2136	1619	0	340
4308	2137	1619	0	339
4311	2137	1620	0	339
4314	2136	1619	0	339
4317	2136	1619	0	339
4320	2136	1619	0	339
4323	2136	1619	0	339
4326	2136	1619	0	339
4329	2136	1619	0	338
4332	2136	1620	0	339
4335	2136	1619	0	339
4338	2136	1619	0	339
4341	2136	1619	0	339
4344	2136	1619	0	339
4347	2136	1619	0	339
4350	2136	1619	0	339
4353	2136	1619	0	339
4356	2137	1620	0	339
4359	2137	1620	0	339
4362	2137	1620	0	339
4365	2137	1619	0	338
4368	2136	1619	0	339
4371	2136	1620	0	337
4374	2136	1620	0	338
4377	2136	1620	0	338
4380	2136	1620	0	337
4383	2136	1620	0	340
4386	2136	1620	0	339
4389	2136	1620	0	339
4392	2136	1620	0	338
4395	2136	1620	0	339
4398	2136	1620	0	339
4401	2136	1620	0	338
4404	2136	1620	0	339
4407	2136	1620	0	339
4410	2136	1620	0	338
4413	2136	1620	0	338
4416	2136	1621	0	339
4419	2136	1620	0	339
4422	2136	1620	0	338
4425	2136	1620	0	338
4428	2137	1620	0	338
4431	2137	1620	0	336
4434	2137	1620	0	337
4437	2136	1620	0	337
4440	2136	1620	0	339
4443	2136	1620	0	338
4446	2136	1620	0	339
4449	2137	1620	0	338
4452	2136	1621	0	338
4455	2136	1620	0	338
4458	2137	1620	0	338
4461	2137	1620	0	336
4464	2137	1620	0	336
4467	2136	1620	0	337
4470	2136	1620	0	337
4473	2136	1619	0	337
4476	2137	1619	0	339
4479	2137	1620	0	339
4482	2137	1619	0	342
4485	2136	1619	0	342
4488	2137	1619	0	342
4491	2136	1619	0	342
4494	2137	1619	0	343
4497	2137	1619	0	341
4500	2137	1620	0	340
4503	2137	1620	0	339
4506	2136	1619	0	342
4509	2136	1619	0	342
4512	2137	1619	0	343
4515	2137	1621	0	339
4518	2137	1621	0	343
4521	2138	1619	0	346
4524	2138	1619	0	341
4527	2137	1620	0	338
4530	2138	1619	0	339
4533	2137	1620	0	324
4536	2134	1620	0	325
4539	2133	1623	0	329
4542	2134	1626	0	331
4545	2135	1624	0	328
4548	2134	1624	0	334
4551	2136	1622	0	337
4554	2137	1622	0	340
4557	2137	1622	0	343
4560	2138	1622	0	344
4563	2138	1623	0	339
4566	2138	1624	0	341
4569	2137	1623	0	342
4572	2138	1622	0	340
4575	2138	1622	0	342
4578	2139	1621	0	343
4581	2138	1620	0	343
4584	2138	1619	0	346
4587	2138	1617	0	348
4590	2139	1616	0	346
4593	2139	1615	0	342
4596	2139	1615	0	344
4599	2139	1614	0	342
4602	2138	1614	0	342
4605	2138	1614	0	340
4608	2139	1613	0	340
4611	2138	1609	0	342
4614	2139	1610	0	341
4617	2139	1610	0	341
4620	2140	1613	0	332
4623	2139	1614	0	332
4626	2139	1615	0	333
4629	2138	1616	0	332
4632	2138	1618	0	331
4635	2138	1618	0	330
4638	2138	1619	0	330
4641	2138	1619	0	331
4644	2137	1620	0	329
4647	2137	1620	0	331
4650	2137	1620	0	330
4653	2137	1620	0	333
4656	2137	1619	0	333
4659	2136	1619	0	333
4662	2136	1619	0	334
4665	2137	1619	0	333
4668	2137	1619	0	332
4671	2137	1619	0	332
4674	2136	1619	0	332
4677	2137	1619	0	332
4680	2136	1620	0	334
4683	2136	1619	0	335
4686	2136	1620	0	336
4689	2136	1620	0	340
4692	2136	1620	0	341
4695	2136	1620	0	341
4698	2136	1619	0	339
4701	2136	1619	0	341
4704	2136	1620	0	344
4707	2136	1620	0	344
4710	2136	1620	0	344
4713	2136	1620	0	346
4716	2137	1620	0	347
4719	2137	1620	0	348
4722	2137	1620	0	347
4725	2136	1620	0	346
4728	2136	1620	0	346
4731	2137	1621	0	348
4734	2137	1621	0	348
4737	2137	1621	0	348
4740	2137	1621	0	348
4743	2137	1621	0	345
4746	2137	1620	0	346
4749	2137	1621	0	346
4752	2137	1620	0	345
4755	2137	1620	0	346
4758	2137	1620	0	345
4761	2137	1620	0	344
4764	2137	1620	0	346
4767	2137	1620	0	347
4770	2137	1620	0	346
4773	2137	1620	0	346
4776	2137	1621	0	347
4779	2137	1621	0	347
4782	2137	1621	0	346
4785	2137	1621	0	347
4788	2138	1621	0	348
4791	2137	1621	0	348
4794	2138	1621	0	349
4797	2138	1622	0	348
4800	2138	1622	0	347
4803	2138	1622	0	348
4806	2138	1622	0	350
4809	2138	1622	0	349
4812	2137	1623	0	348
4815	2137	1623	0	348
4818	2137	1623	0	350
4821	2137	1623	0	349
4824	2137	1623	0	348
4827	2137	1624	0	348
4830	2137	1624	0	348
4833	2136	1624	0	348
4836	2136	1624	0	346
4839	2136	1624	0	347
4842	2136	1624	0	345
4845	2136	1624	0	344
4848	2136	1624	0	346
4851	2136	1624	0	345
4854	2137	1625	0	345
4857	2135	1626	0	344
4860	2135	1625	0	342
4863	2136	1626	0	343
4866	2135	1627	0	345
4869	2135	1627	0	345
4872	2134	1627	0	345
4875	2134	1627	0	345
4878	2135	1627	0	347
4881	2135	1626	0	347
4884	2135	1627	0	347
4887	2135	1627	0	347
4890	2136	1627	0	348
4893	2135	1627	0	348
4896	2135	1627	0	347
4899	2135	1627	0	343
4902	2135	1627	0	344
4905	2135	1627	0	341
4908	2135	1627	0	340
4911	2135	1627	0	341
4914	2135	1627	0	335
4917	2136	1627	0	337
4920	2135	1626	0	336
4923	2135	1626	0	337
4926	2135	1626	0	338
4929	2136	1626	0	338
4932	2135	1626	0	337
4935	2136	1626	0	334
4938	2136	1627	0	334
4941	2135	1626	0	336
4944	2135	1626	0	338
4947	2135	1626	0	338
4950	2135	1625	0	339
4953	2133	1627	0	337
4956	2131	1630	0	331
4959	2130	1630	0	331
4962	2131	1630	0	333
4965	2131	1631	0	333
4968	2132	1631	0	336
4971	2133	1631	0	337
4974	2133	1632	0	337
4977	2133	1632	0	338
4980	2133	1632	0	338
4983	2133	1632	0	339
4986	2133	1632	0	338
4989	2133	1632	0	338
4992	2133	1632	0	337
4995	2133	1632	0	338
4998	2133	1632	0	337
5001	2133	1632	0	336
5004	2133	1632	0	337
5007	2133	1632	0	338
5010	2133	1632	0	337
5013	2133	1632	0	337
5016	2133	1632	0	338
5019	2133	1632	0	338
5022	2133	1632	0	337
5025	2133	1632	0	337
5028	2133	1632	0	338
5031	2133	1632	0	337
5034	2133	1632	0	337
5037	2134	1632	0	340
5040	2134	1632	0	339
5043	2134	1632	0	340
5046	2134	1632	0	339
5049	2134	1632	0	341
5052	2134	1633	0	340
5055	2134	1633	0	341
5058	2134	1633	0	341
5061	2134	1632	0	340
5064	2134	1633	0	340
5067	2134	1633	0	339
5070	2133	1632	0	340
5073	2134	1632	0	342
5076	2135	1631	0	341
5079	2135	1631	0	342
5082	2134	1631	0	342
5085	2134	1631	0	341
5088	2133	1631	0	338
5091	2133	1632	0	339
5094	2134	1632	0	341
5097	2134	1632	0	340
5100	2134	1632	0	340
5103	2134	1632	0	340
5106	2134	1632	0	340
5109	2134	1632	0	341
5112	2134	1632	0	341
5115	2134	1632	0	341
5118	2135	1632	0	341
5121	2134	1631	0	341
5124	2134	1631	0	340
5127	2134	1631	0	341
5130	2134	1631	0	340
5133	2134	1631	0	340
5136	2134	1631	0	339
5139	2134	1631	0	339
5142	2134	1631	0	339
5145	2134	1631	0	339
5148	2134	1631	0	339
5151	2134	1631	0	339
5154	2134	1631	0	339
5157	2134	1631	0	338
5160	2134	1631	0	339
5163	2134	1631	0	339
5166	2134	1631	0	339
5169	2134	1631	0	340
5172	2134	1631	0	340
5175	2134	1631	0	341
5178	2134	1631	0	341
5181	2134	1632	0	340
5184	2134	1631	0	338
5187	2133	1631	0	338
5190	2134	1631	0	338
5193	2134	1631	0	338
5196	2134	1631	0	338
5199	2134	1630	0	340
5202	2134	1629	0	343
5205	2134	1629	0	342
5208	2134	1629	0	341
5211	2134	1629	0	341
5214	2134	1629	0	342
5217	2134	1629	0	341
5220	2134	1629	0	341
5223	2134	1629	0	341
5226	2134	1629	0	341
5229	2134	1629	0	341
5232	2135	1629	0	341
5235	2134	1629	0	341
5238	2134	1630	0	340
5241	2134	1629	0	340
5244	2134	1630	0	341
5247	2135	1630	0	340
5250	2135	1630	0	340
5253	2134	1630	0	340
5256	2134	1631	0	338
5259	2134	1631	0	337
5262	2135	1631	0	338
5265	2135	1631	0	339
5268	2135	1631	0	339
5271	2135	1631	0	340
5274	2135	1631	0	339
5277	2135	1631	0	338
5280	2135	1631	0	339
5283	2134	1631	0	339
5286	2135	1631	0	340
5289	2135	1631	0	340
5292	2135	1632	0	340
5295	2134	1632	0	339
5298	2132	1633	0	337
5301	2132	1633	0	335
5304	2132	1634	0	334
5307	2133	1633	0	336
5310	2133	1633	0	338
5313	2133	1633	0	339
5316	2132	1633	0	339
5319	2132	1633	0	339
5322	2133	1633	0	337
5325	2133	1633	0	337
5328	2132	1633	0	337
5331	2132	1633	0	337
5334	2133	1633	0	338
5337	2133	1634	0	338
5340	2133	1633	0	338
5343	2133	1633	0	336
5346	2133	1634	0	338
5349	2133	1633	0	338
5352	2134	1632	0	339
5355	2134	1632	0	339
5358	2134	1633	0	340
5361	2134	1632	0	341
5364	2134	1633	0	341
5367	2134	1633	0	341
5370	2133	1633	0	341
5373	2133	1633	0	340
5376	2133	1633	0	340
5379	2134	1633	0	342
5382	2134	1633	0	341
5385	2133	1633	0	342
5388	2133	1633	0	344
5391	2134	1633	0	342
5394	2133	1633	0	341
5397	2133	1633	0	338
5400	2132	1633	0	338
5403	2132	1633	0	338
5406	2132	1633	0	338
5409	2132	1633	0	338
5412	2132	1633	0	339
5415	2132	1633	0	338
5418	2132	1633	0	336
5421	2132	1633	0	337
5424	2132	1634	0	339
5427	2133	1634	0	335
5430	2134	1633	0	335
5433	2133	1632	0	328
5436	2133	1632	0	328
5439	2134	1632	0	329
5442	2133	1632	0	331
5445	2134	1632	0	333
5448	2135	1632	0	331
5451	2136	1630	0	333
5454	2135	1629	0	331
5457	2134	1629	0	332
5460	2134	1629	0	332
5463	2134	1629	0	330
5466	2135	1630	0	330
5469	2135	1631	0	331
5472	2136	1630	0	331
5475	2136	1629	0	329
5478	2135	1632	0	324
5481	2132	1630	0	322
5484	2134	1629	0	327
5487	2134	1628	0	323
5490	2133	1627	0	322
5493	2132	1628	0	321
5496	2133	1628	0	322
5499	2133	1629	0	324
5502	2134	1627	0	331
5505	2136	1627	0	334
5508	2138	1623	0	344
5511	2141	1617	0	350
5514	2141	1618	0	347
5517	2142	1617	0	352
5520	2141	1614	0	352
5523	2140	1611	0	354
5526	2138	1610	0	351
5529	2136	1610	0	352
5532	2139	1613	0	345
5535	2138	1612	0	347
5538	2138	1611	0	350
5541	2138	1610	0	352
5544	2136	1611	0	353
5547	2138	1613	0	161
5550	2135	1613	0	354
5553	2133	1615	0	345
5556	2133	1613	0	350
5559	2132	1620	0	322
5562	2132	1620	0	338
5565	2135	1621	0	340
5568	2135	1621	0	344
5571	2134	1619	0	347
5574	2136	1618	0	349
5577	2135	1617	0	349
5580	2135	1615	0	351
5583	2135	1615	0	350
5586	2136	1616	0	346
5589	2137	1618	0	347
5592	2137	1620	0	348
5595	2136	1620	0	344
5598	2134	1620	0	338
5601	2132	1619	0	338
5604	2131	1618	0	342
5607	2127	1617	0	350
5610	2128	1616	0	350
5613	2129	1615	0	340
5616	2128	1614	0	348
5619	2127	1616	0	351
5622	2126	1619	0	326
5625	2129	1618	0	268
5628	2132	1620	0	342
5631	2133	1620	0	343
5634	2132	1620	0	335
5637	2130	1619	0	342
5640	2130	1619	0	342
5649	2133	1620	0	348
5652	2135	1620	0	345
5655	2152	1619	0	6
5658	2138	1620	0	346
5661	2137	1619	0	345
5664	2135	1619	0	346
5667	2131	1617	0	346
5670	2133	1618	0	349
5673	2135	1619	0	348
5676	2134	1624	0	34
5679	2136	1618	0	351
5682	2135	1619	0	347
5685	2136	1619	0	350
5688	2136	1619	0	352
5691	2136	1618	0	349
5694	2134	1619	0	338
5697	2131	1615	0	352
5700	2134	1620	0	349
5703	2135	1621	0	344
5706	2133	1621	0	345
5709	2134	1620	0	347
5712	2129	1622	0	280
5715	2126	1617	0	328
5718	2127	1619	0	334
5721	2129	1620	0	341
5724	2133	1621	0	343
5727	2133	1622	0	354
5730	2133	1624	0	356
5733	2134	1623	0	348
5736	2135	1622	0	349
5739	2134	1622	0	346
5742	2135	1621	0	348
5745	2135	1622	0	347
5748	2135	1622	0	350
5751	2135	1623	0	351
5754	2135	1621	0	346
5757	2135	1622	0	345
5760	2135	1622	0	343
5763	2135	1621	0	341
5766	2134	1621	0	341
5769	2134	1621	0	345
5772	2134	1621	0	346
5775	2134	1622	0	343
5778	2133	1621	0	341
5781	2133	1621	0	345
5784	2132	1622	0	343
5787	2132	1622	0	347
5790	2133	1621	0	344
5793	2133	1621	0	341
5796	2133	1621	0	343
5799	2133	1622	0	342
5802	2132	1622	0	344
5805	2133	1622	0	345
5808	2133	1623	0	343
5811	2134	1623	0	349
5814	2135	1622	0	347
5817	2135	1623	0	346
5820	2137	1625	0	349
5823	2134	1625	0	10
5826	2135	1622	0	350
5829	2136	1623	0	346
5832	2135	1623	0	347
5835	2132	1622	0	348
5838	2132	1622	0	348
5841	2132	1622	0	350
5844	2132	1621	0	350
5847	2132	1622	0	347
5850	2132	1622	0	347
5853	2133	1622	0	349
5856	2132	1622	0	349
5859	2132	1622	0	349
5862	2132	1622	0	349
5865	2131	1622	0	348
5868	2131	1622	0	349
5871	2130	1622	0	348
5874	2130	1622	0	349
5877	2130	1622	0	350
5880	2130	1622	0	349
5883	2129	1622	0	348
5886	2130	1622	0	348
5889	2130	1621	0	348
5892	2130	1621	0	348
5895	2131	1620	0	350
5898	2131	1621	0	350
5901	2132	1621	0	349
5904	2131	1621	0	350
5907	2130	1621	0	350
5910	2130	1621	0	350
5913	2130	1621	0	349
5916	2130	1621	0	349
5919	2130	1621	0	351
5922	2130	1621	0	348
5925	2130	1621	0	348
5928	2130	1622	0	346
5931	2131	1623	0	344
5934	2131	1623	0	345
5937	2131	1623	0	347
5940	2131	1623	0	348
5943	2131	1623	0	347
5946	2131	1623	0	348
5949	2131	1623	0	349
5952	2131	1624	0	347
5955	2130	1625	0	348
5958	2130	1625	0	347
5961	2130	1625	0	345
5964	2131	1624	0	345
5967	2131	1624	0	343
5970	2131	1623	0	343
5973	2131	1623	0	345
5976	2131	1622	0	346
5979	2131	1622	0	346
5982	2131	1622	0	344
5985	2131	1623	0	344
5988	2131	1623	0	348
5991	2131	1623	0	347
5994	2131	1624	0	343
5997	2131	1623	0	344
6000	2131	1623	0	345
6003	2131	1623	0	344
[truncated: 986 more rows]
