# Supplementary material for: Markerless tracking of an entire honey bee colony
Source: Nat Commun. 2021 Mar 19;12:1733. doi: 10.1038/s41467-021-21769-1 (PMC7979864; doi:10.1038/s41467-021-21769-1)
Supplement: Supplementary file 4 — Description of Additional Supplementary Files [file 41467_2021_21769_MOESM4_ESM.zip › raw_source/fig_5_sup_fig_21_22/S1_trajectories/000867.txt]

0	2486	2293	0	352
3	2485	2293	0	353
6	2486	2293	0	353
9	2486	2293	0	351
12	2485	2293	0	355
15	2485	2293	0	4
18	2485	2293	0	5
21	2486	2293	0	4
24	2486	2293	0	1
27	2487	2292	0	2
30	2487	2292	0	359
33	2486	2292	0	2
36	2486	2292	0	355
39	2487	2292	0	358
42	2487	2292	0	0
45	2488	2292	0	2
48	2489	2292	0	4
51	2488	2292	0	0
54	2488	2292	0	359
57	2487	2292	0	359
60	2487	2292	0	359
63	2489	2292	0	357
66	2491	2292	0	329
69	2489	2292	0	356
72	2490	2292	0	0
75	2489	2292	0	359
78	2489	2292	0	1
81	2489	2292	0	355
84	2489	2292	0	357
87	2490	2292	0	359
90	2489	2292	0	357
93	2489	2293	0	358
96	2490	2293	0	358
99	2490	2292	0	355
102	2490	2293	0	353
105	2489	2293	0	353
108	2489	2293	0	352
111	2488	2293	0	348
114	2489	2293	0	348
120	2489	2294	0	351
123	2487	2293	0	351
126	2486	2293	0	0
129	2486	2293	0	340
132	2485	2293	0	351
135	2485	2293	0	353
138	2485	2293	0	351
141	2486	2293	0	351
144	2486	2293	0	10
147	2486	2293	0	356
150	2484	2293	0	350
153	2484	2293	0	353
156	2484	2293	0	353
159	2484	2293	0	355
162	2483	2293	0	354
165	2485	2293	0	352
168	2484	2293	0	350
171	2484	2293	0	353
174	2483	2294	0	352
177	2484	2293	0	356
180	2484	2293	0	356
183	2484	2293	0	356
186	2484	2293	0	357
189	2483	2293	0	0
192	2482	2293	0	357
195	2482	2293	0	359
198	2483	2293	0	359
201	2483	2293	0	356
204	2483	2293	0	357
207	2482	2293	0	358
210	2482	2294	0	356
213	2482	2294	0	357
216	2482	2294	0	355
219	2482	2294	0	356
222	2482	2294	0	355
225	2482	2294	0	354
228	2482	2294	0	354
231	2482	2294	0	355
234	2482	2294	0	355
237	2482	2293	0	357
240	2483	2293	0	354
243	2484	2293	0	355
246	2484	2292	0	354
249	2485	2292	0	351
252	2484	2292	0	353
255	2484	2291	0	356
258	2481	2291	0	291
261	2481	2291	0	288
264	2481	2290	0	89
267	2482	2289	0	57
270	2483	2289	0	230
273	2482	2290	0	56
276	2482	2291	0	339
279	2483	2291	0	343
282	2483	2291	0	329
285	2483	2291	0	342
288	2482	2292	0	335
291	2483	2291	0	344
294	2483	2292	0	318
297	2483	2292	0	310
300	2483	2292	0	304
303	2483	2292	0	324
306	2484	2292	0	319
309	2484	2292	0	326
312	2483	2292	0	329
315	2483	2292	0	326
318	2483	2292	0	317
321	2483	2292	0	334
324	2483	2292	0	334
327	2483	2293	0	337
330	2483	2292	0	344
333	2483	2292	0	342
336	2483	2292	0	349
339	2483	2293	0	339
342	2482	2293	0	339
345	2482	2293	0	335
348	2482	2293	0	335
351	2481	2293	0	332
354	2481	2292	0	331
357	2482	2291	0	151
360	2482	2291	0	24
363	2483	2291	0	348
366	2490	2292	0	170
369	2492	2291	0	165
372	2492	2291	0	164
375	2492	2290	0	167
378	2491	2290	0	166
381	2487	2289	0	171
384	2486	2289	0	347
387	2486	2288	0	349
390	2491	2290	0	161
393	2487	2289	0	169
396	2486	2288	0	359
399	2487	2288	0	352
402	2490	2289	0	163
405	2487	2288	0	359
408	2487	2288	0	11
411	2487	2288	0	3
414	2490	2289	0	164
417	2491	2289	0	167
420	2489	2289	0	167
423	2487	2288	0	1
426	2491	2289	0	167
429	2491	2289	0	164
432	2491	2289	0	167
435	2488	2288	0	357
438	2488	2288	0	356
441	2488	2288	0	357
444	2488	2288	0	356
447	2488	2288	0	353
450	2488	2288	0	352
453	2488	2287	0	353
456	2488	2287	0	353
459	2488	2288	0	353
462	2489	2288	0	353
465	2489	2287	0	355
468	2489	2287	0	357
471	2489	2286	0	0
474	2489	2286	0	5
477	2488	2286	0	9
480	2489	2284	0	17
483	2488	2284	0	19
486	2488	2284	0	20
489	2488	2284	0	19
492	2487	2284	0	20
495	2488	2284	0	18
498	2488	2284	0	17
501	2489	2283	0	20
504	2489	2282	0	20
507	2490	2282	0	21
510	2490	2282	0	26
513	2490	2282	0	29
516	2486	2285	0	344
522	2485	2286	0	339
525	2486	2287	0	334
528	2487	2288	0	348
543	2487	2291	0	1
546	2486	2290	0	57
549	2487	2290	0	326
552	2486	2290	0	291
555	2486	2290	0	320
558	2487	2289	0	326
561	2487	2289	0	310
573	2488	2286	0	355
576	2490	2282	0	22
579	2489	2283	0	24
582	2490	2283	0	33
585	2490	2282	0	34
588	2489	2282	0	28
591	2488	2282	0	19
594	2489	2280	0	28
597	2489	2280	0	25
600	2489	2280	0	23
603	2489	2279	0	30
606	2489	2278	0	29
609	2489	2278	0	31
612	2489	2278	0	28
615	2488	2278	0	28
618	2488	2279	0	29
621	2488	2279	0	29
624	2487	2279	0	25
627	2488	2279	0	24
630	2488	2279	0	27
633	2487	2279	0	22
636	2486	2280	0	24
639	2486	2280	0	24
642	2486	2280	0	24
645	2486	2280	0	24
648	2485	2280	0	24
651	2484	2280	0	26
654	2485	2281	0	28
657	2484	2281	0	31
660	2485	2282	0	28
663	2485	2282	0	32
666	2489	2280	0	35
669	2489	2279	0	35
672	2490	2279	0	33
675	2490	2279	0	32
678	2490	2280	0	32
681	2490	2279	0	37
684	2491	2279	0	39
687	2492	2279	0	48
690	2494	2279	0	51
693	2493	2279	0	51
696	2493	2278	0	48
699	2493	2278	0	51
702	2494	2278	0	50
705	2494	2277	0	51
708	2494	2277	0	49
711	2494	2277	0	47
714	2494	2276	0	46
717	2494	2276	0	47
720	2493	2278	0	44
723	2493	2279	0	49
726	2493	2279	0	47
729	2491	2279	0	52
732	2489	2280	0	53
735	2489	2279	0	50
738	2491	2278	0	44
741	2490	2277	0	42
744	2488	2277	0	45
747	2492	2276	0	49
750	2492	2275	0	58
753	2493	2277	0	53
756	2493	2274	0	60
759	2492	2274	0	56
762	2493	2273	0	66
765	2492	2271	0	75
768	2490	2271	0	76
771	2491	2272	0	68
774	2494	2273	0	69
777	2494	2274	0	67
780	2494	2273	0	67
783	2495	2272	0	63
786	2496	2271	0	64
789	2498	2270	0	57
792	2500	2269	0	45
795	2502	2267	0	38
798	2503	2265	0	44
801	2502	2266	0	44
804	2501	2265	0	41
807	2501	2265	0	40
810	2500	2265	0	35
813	2498	2265	0	33
816	2497	2265	0	27
819	2498	2264	0	29
822	2498	2263	0	26
825	2498	2259	0	12
828	2496	2258	0	1
831	2495	2257	0	356
834	2495	2256	0	357
837	2496	2256	0	357
840	2498	2253	0	354
843	2497	2249	0	355
846	2497	2248	0	351
849	2497	2248	0	355
852	2498	2248	0	355
855	2498	2248	0	353
858	2497	2248	0	355
861	2497	2248	0	355
864	2497	2248	0	349
867	2497	2247	0	351
870	2493	2248	0	334
873	2493	2249	0	322
876	2494	2248	0	318
879	2494	2247	0	307
882	2495	2247	0	303
885	2495	2247	0	305
888	2494	2247	0	307
891	2494	2246	0	309
894	2495	2246	0	311
897	2494	2246	0	311
900	2494	2247	0	306
903	2494	2247	0	311
906	2496	2248	0	306
909	2497	2247	0	307
912	2497	2249	0	310
915	2496	2247	0	323
918	2497	2246	0	308
921	2498	2247	0	314
924	2497	2247	0	312
927	2498	2249	0	310
930	2497	2249	0	314
933	2498	2248	0	323
936	2499	2250	0	327
939	2498	2250	0	327
942	2502	2253	0	329
945	2502	2255	0	340
948	2501	2254	0	332
951	2503	2255	0	328
954	2501	2250	0	308
957	2504	2252	0	324
960	2504	2253	0	324
963	2504	2252	0	322
966	2504	2251	0	324
969	2506	2252	0	324
972	2504	2248	0	313
975	2505	2247	0	312
978	2506	2248	0	299
981	2508	2246	0	293
984	2508	2247	0	272
987	2510	2248	0	270
990	2509	2248	0	273
993	2503	2255	0	220
996	2502	2255	0	217
999	2491	2262	0	3
1002	2486	2264	0	19
1005	2488	2263	0	222
1008	2490	2262	0	344
1035	2481	2262	0	356
1038	2482	2263	0	328
1041	2483	2262	0	331
1044	2483	2262	0	331
1047	2484	2262	0	333
1050	2484	2262	0	335
1053	2485	2261	0	334
1056	2485	2262	0	333
1059	2485	2262	0	335
1062	2486	2264	0	330
1065	2484	2262	0	340
1068	2483	2261	0	344
1071	2482	2261	0	349
1074	2481	2260	0	353
1077	2480	2260	0	355
1080	2480	2260	0	358
1083	2481	2260	0	357
1086	2481	2260	0	357
1089	2482	2260	0	355
1092	2483	2260	0	354
1095	2483	2259	0	359
1098	2482	2259	0	0
1101	2480	2257	0	9
1104	2478	2256	0	6
1107	2478	2256	0	4
1110	2477	2256	0	5
1113	2477	2256	0	4
1116	2477	2256	0	4
1119	2480	2255	0	358
1122	2482	2255	0	351
1125	2482	2255	0	350
1128	2482	2254	0	347
1131	2482	2254	0	340
1134	2481	2253	0	344
1137	2480	2252	0	345
1140	2479	2251	0	337
1143	2479	2252	0	340
1146	2482	2254	0	354
1149	2483	2256	0	359
1152	2486	2256	0	1
1155	2493	2255	0	9
1158	2494	2254	0	11
1161	2494	2254	0	17
1164	2493	2254	0	18
1167	2495	2254	0	22
1170	2497	2253	0	29
1173	2498	2255	0	36
1176	2498	2254	0	42
1179	2496	2253	0	48
1182	2493	2255	0	53
1185	2492	2255	0	52
1188	2491	2254	0	53
1191	2490	2255	0	54
1194	2489	2259	0	59
1197	2488	2261	0	60
1200	2487	2262	0	58
1203	2487	2263	0	61
1206	2484	2265	0	62
1209	2482	2267	0	66
1212	2482	2267	0	68
1215	2481	2269	0	68
1218	2480	2270	0	72
1221	2479	2271	0	68
1224	2480	2269	0	65
1227	2480	2270	0	68
1230	2479	2271	0	62
1233	2481	2265	0	245
1236	2480	2269	0	70
1239	2481	2268	0	74
1242	2482	2268	0	76
1245	2482	2269	0	73
1248	2482	2268	0	65
1251	2483	2268	0	69
1254	2483	2267	0	77
1257	2482	2270	0	62
1260	2482	2269	0	56
1263	2482	2271	0	53
1266	2482	2271	0	60
1269	2480	2270	0	59
1272	2478	2271	0	59
1275	2478	2271	0	238
1278	2480	2268	0	58
1281	2480	2268	0	66
1284	2481	2270	0	74
1287	2482	2271	0	65
1290	2482	2271	0	65
1293	2481	2272	0	62
1296	2481	2272	0	62
1299	2481	2272	0	64
1302	2480	2270	0	83
1305	2480	2269	0	87
1308	2480	2269	0	88
1311	2479	2267	0	97
1314	2480	2268	0	92
1317	2481	2269	0	253
1320	2481	2276	0	44
1323	2481	2276	0	48
1326	2480	2270	0	273
1329	2480	2275	0	60
1332	2479	2279	0	38
1335	2478	2281	0	26
1338	2476	2281	0	29
1341	2478	2281	0	32
1344	2479	2280	0	36
1347	2479	2280	0	41
1350	2479	2280	0	40
1353	2479	2281	0	40
1356	2478	2281	0	39
1359	2481	2280	0	38
1362	2483	2278	0	238
1365	2481	2282	0	43
1368	2481	2283	0	46
1371	2481	2284	0	44
1374	2482	2286	0	49
1377	2480	2290	0	340
1389	2480	2290	0	35
1392	2481	2288	0	93
1401	2483	2288	0	45
1422	2483	2294	0	46
1455	2489	2306	0	293
1476	2484	2297	0	107
1479	2484	2297	0	103
1491	2480	2294	0	32
1494	2482	2294	0	34
1524	2482	2287	0	35
1527	2481	2288	0	33
1542	2481	2301	0	63
1545	2477	2303	0	64
1548	2476	2303	0	65
1551	2481	2295	0	245
1554	2474	2307	0	68
1557	2475	2307	0	69
1560	2475	2308	0	64
1563	2473	2310	0	72
1566	2475	2309	0	71
1569	2477	2309	0	235
1572	2471	2314	0	71
1575	2474	2317	0	71
1578	2477	2317	0	59
1581	2476	2317	0	71
1584	2474	2317	0	71
1590	2474	2312	0	255
1593	2474	2317	0	71
1596	2476	2316	0	71
1599	2475	2316	0	70
1602	2474	2318	0	67
1605	2473	2319	0	60
1608	2473	2320	0	59
1611	2474	2320	0	56
1614	2472	2321	0	53
1617	2472	2321	0	51
1620	2473	2322	0	55
1623	2473	2325	0	58
1626	2472	2326	0	60
1629	2476	2327	0	44
1632	2479	2328	0	36
1635	2480	2328	0	43
1638	2479	2329	0	48
1641	2480	2329	0	46
1644	2481	2327	0	45
1647	2482	2325	0	39
1650	2484	2327	0	51
1653	2484	2326	0	47
1656	2485	2310	0	329
1668	2490	2316	0	201
1671	2485	2321	0	11
1674	2483	2322	0	349
1677	2481	2322	0	354
1680	2480	2322	0	0
1683	2479	2322	0	2
1686	2479	2322	0	344
1689	2479	2321	0	355
1692	2479	2323	0	346
1695	2479	2323	0	345
1698	2480	2323	0	165
1701	2478	2322	0	3
1704	2475	2320	0	345
1716	2476	2321	0	359
1719	2474	2321	0	311
1728	2474	2318	0	272
1731	2476	2326	0	312
1734	2469	2322	0	283
1737	2468	2319	0	281
1740	2467	2318	0	279
1743	2467	2317	0	277
1746	2468	2317	0	282
1749	2467	2313	0	250
1752	2467	2315	0	269
1761	2469	2314	0	289
1764	2467	2311	0	285
1770	2469	2311	0	285
1773	2471	2314	0	312
1776	2470	2316	0	179
1779	2478	2317	0	190
1782	2411	2357	0	15
1815	2473	2298	0	260
1818	2473	2299	0	261
1821	2474	2298	0	257
1824	2472	2297	0	265
1827	2471	2300	0	252
1830	2470	2300	0	253
1833	2472	2300	0	264
1836	2473	2300	0	256
1839	2473	2297	0	256
1842	2472	2296	0	242
1845	2471	2293	0	255
1848	2471	2292	0	260
1851	2471	2293	0	262
1857	2472	2294	0	276
1860	2472	2292	0	283
1863	2470	2284	0	136
1866	2471	2286	0	314
1869	2473	2290	0	314
1872	2472	2289	0	308
1875	2473	2291	0	295
1878	2474	2290	0	291
1881	2473	2286	0	297
1884	2472	2290	0	292
1887	2473	2289	0	278
1893	2475	2299	0	265
1899	2477	2308	0	80
1902	2474	2308	0	349
1905	2479	2284	1	304
1908	2480	2283	1	279
1911	2475	2293	0	261
1914	2477	2288	0	252
1917	2480	2285	0	245
1920	2483	2281	0	252
1923	2484	2280	0	259
1926	2484	2281	0	262
1929	2485	2281	0	254
1932	2485	2280	0	264
1935	2485	2278	0	275
1938	2486	2275	0	279
1941	2484	2269	0	308
1944	2483	2266	0	328
1947	2482	2265	0	326
1950	2483	2265	0	333
1953	2482	2264	0	341
1956	2482	2262	0	353
1959	2483	2262	0	352
1962	2483	2261	0	349
1965	2487	2260	0	356
1968	2489	2258	0	354
1971	2491	2258	0	353
1974	2493	2255	0	359
1977	2490	2253	0	14
1980	2490	2252	0	22
1983	2486	2252	0	16
1986	2487	2252	0	18
1989	2486	2253	0	12
1992	2487	2250	0	20
1995	2493	2246	0	29
1998	2495	2246	0	38
2001	2496	2248	0	38
2004	2496	2248	0	46
2007	2495	2248	0	47
2010	2493	2249	0	53
2013	2492	2251	0	55
2016	2492	2251	0	56
2019	2493	2251	0	59
2022	2492	2252	0	58
2025	2494	2254	0	56
2028	2496	2254	0	61
2031	2496	2257	0	60
2034	2494	2259	0	54
2037	2492	2259	0	55
2040	2489	2261	0	60
2043	2486	2262	0	65
2046	2485	2262	0	67
2049	2484	2265	0	71
2052	2484	2267	0	74
2055	2483	2268	0	76
2058	2482	2268	0	75
2061	2482	2269	0	77
2064	2481	2269	0	73
2067	2482	2270	0	68
2070	2480	2271	0	65
2073	2479	2272	0	63
2076	2478	2273	0	66
2079	2480	2273	0	70
2082	2480	2273	0	75
2085	2480	2273	0	77
2088	2480	2274	0	78
2091	2481	2270	0	79
2094	2480	2270	0	78
2097	2480	2269	0	75
2100	2480	2270	0	75
2103	2481	2267	0	71
2106	2481	2267	0	69
2109	2481	2266	0	75
2112	2481	2266	0	76
2115	2481	2267	0	75
2118	2481	2268	0	78
2121	2484	2270	0	82
2124	2485	2270	0	82
2127	2486	2271	0	82
2130	2486	2271	0	83
2133	2486	2271	0	84
2136	2485	2271	0	78
2139	2484	2272	0	73
2142	2483	2275	0	55
2145	2482	2277	0	46
2148	2482	2278	0	43
2151	2483	2279	0	38
2154	2484	2279	0	37
2157	2483	2280	0	34
2160	2483	2279	0	34
2163	2483	2280	0	37
2166	2483	2281	0	32
2169	2483	2282	0	26
2172	2484	2282	0	18
2175	2483	2282	0	26
2178	2483	2281	0	31
2181	2483	2282	0	30
2184	2482	2282	0	30
2187	2483	2282	0	29
2190	2483	2282	0	29
2193	2482	2283	0	29
2196	2480	2286	0	29
2199	2481	2285	0	26
2202	2482	2285	0	17
2205	2481	2286	0	15
2208	2480	2287	0	14
2211	2481	2286	0	15
2214	2482	2284	0	20
2217	2483	2282	0	19
2220	2485	2279	0	27
2223	2485	2276	0	40
2226	2489	2273	0	44
2229	2491	2271	0	41
2232	2492	2271	0	38
2235	2495	2273	0	38
2238	2495	2273	0	29
2241	2495	2269	0	12
2244	2497	2265	0	13
2247	2498	2265	0	20
2250	2497	2265	0	293
2253	2495	2262	0	330
2256	2492	2258	0	334
2259	2489	2253	0	337
2262	2488	2250	0	321
2265	2489	2248	0	327
2268	2490	2247	0	326
2271	2491	2245	0	312
2274	2494	2245	0	301
2277	2496	2242	0	301
2280	2496	2241	0	292
2283	2493	2239	0	302
2286	2492	2237	0	297
2289	2492	2236	0	295
2292	2491	2235	0	299
2295	2491	2234	0	300
2298	2491	2234	0	303
2301	2490	2234	0	307
2304	2492	2233	0	298
2307	2492	2233	0	296
2310	2492	2232	0	297
2313	2491	2228	0	301
2316	2492	2227	0	299
2319	2492	2227	0	306
2322	2492	2226	0	309
2325	2499	2226	0	352
2328	2491	2225	0	310
2331	2492	2225	0	310
2334	2491	2225	0	310
2337	2491	2225	0	306
2340	2491	2225	0	301
2343	2491	2225	0	299
2346	2495	2225	0	353
2349	2492	2227	0	305
2352	2492	2228	0	293
2355	2492	2227	0	291
2358	2491	2226	0	283
2361	2488	2223	0	303
2364	2488	2222	0	299
2367	2488	2219	0	278
2370	2491	2214	0	266
2373	2490	2211	0	269
2376	2489	2210	0	267
2379	2489	2208	0	268
2382	2490	2208	0	267
2385	2492	2204	0	254
2388	2493	2201	0	255
2391	2495	2201	0	255
2394	2496	2200	0	248
2397	2497	2196	0	249
2400	2499	2192	0	249
2403	2498	2189	0	250
2406	2498	2186	0	246
2409	2498	2185	0	258
2412	2497	2181	0	267
2415	2496	2180	0	263
2418	2496	2176	0	260
2421	2496	2169	0	258
2424	2497	2163	0	263
2427	2497	2159	0	273
2430	2495	2157	0	277
2433	2495	2158	0	273
2436	2496	2154	0	274
2439	2497	2151	0	276
2442	2498	2149	0	277
2445	2498	2147	0	280
2448	2499	2141	0	295
2451	2499	2137	0	302
2454	2501	2134	0	295
2457	2501	2130	0	295
2460	2502	2125	0	298
2463	2502	2122	0	303
2466	2502	2118	0	310
2469	2499	2114	0	321
2472	2498	2110	0	309
2475	2496	2105	0	313
2478	2502	2095	0	326
2481	2500	2091	0	319
2484	2499	2079	0	316
2487	2497	2077	0	320
2490	2495	2075	0	321
2493	2494	2073	0	314
2496	2493	2067	0	315
2499	2498	2059	0	309
2502	2504	2047	0	308
2505	2503	2047	0	311
2508	2502	2045	0	312
2511	2501	2045	0	315
2514	2501	2043	0	317
2517	2499	2041	0	322
2520	2499	2041	0	325
2523	2496	2038	0	327
2526	2496	2036	0	324
2529	2495	2034	0	327
2532	2496	2031	0	323
2535	2495	2029	0	322
2538	2492	2028	0	336
2541	2493	2026	0	334
2544	2495	2026	0	335
2547	2497	2025	0	334
2550	2497	2025	0	333
2553	2497	2026	0	332
2556	2496	2025	0	333
2559	2495	2024	0	330
2562	2494	2023	0	330
2565	2493	2023	0	330
2568	2493	2022	0	332
2571	2495	2023	0	336
2574	2493	2024	0	350
2577	2488	2024	0	350
2580	2486	2024	0	351
2583	2485	2024	0	352
2586	2482	2023	0	352
2589	2479	2023	0	349
2592	2477	2021	0	350
2595	2475	2020	0	352
2598	2474	2019	0	351
2601	2471	2018	0	346
2604	2467	2015	0	345
2607	2464	2014	0	341
2610	2463	2011	0	335
2613	2460	2008	0	329
2616	2456	2006	0	326
2619	2452	2005	0	327
2622	2449	2004	0	332
2625	2444	1999	0	325
2628	2442	1993	0	322
2631	2441	1988	0	312
2634	2441	1986	0	309
2637	2440	1985	0	310
2640	2439	1981	0	313
2643	2439	1977	0	317
2646	2437	1972	0	316
2649	2434	1967	0	309
2652	2431	1963	0	311
2655	2429	1961	0	311
2658	2428	1958	0	314
2661	2428	1958	0	317
2664	2427	1957	0	321
2667	2427	1956	0	322
2670	2425	1954	0	332
2673	2423	1953	0	330
2676	2423	1953	0	337
2679	2420	1951	0	345
2682	2415	1951	0	347
2685	2415	1950	0	348
2688	2413	1948	0	341
2691	2413	1945	0	334
2694	2412	1944	0	331
2697	2411	1941	0	330
2700	2409	1938	0	323
2703	2407	1932	0	320
2706	2406	1929	0	320
2709	2403	1926	0	317
2712	2397	1924	0	321
2715	2393	1921	0	327
2718	2388	1918	0	338
2721	2384	1917	0	340
2724	2381	1917	0	336
2727	2381	1917	0	336
2730	2377	1917	0	352
2733	2374	1916	0	353
2736	2371	1917	0	356
2739	2372	1919	0	354
2742	2373	1917	0	352
2745	2370	1920	0	351
2748	2367	1921	0	353
2751	2365	1922	0	358
2754	2366	1921	0	351
2757	2365	1921	0	351
2760	2364	1919	0	339
2763	2362	1917	0	330
2766	2359	1913	0	329
2769	2356	1910	0	325
2772	2357	1901	0	325
2775	2352	1898	0	322
2778	2353	1894	0	320
2781	2352	1890	0	311
2784	2352	1887	0	307
2787	2356	1880	0	293
2790	2357	1877	0	291
2793	2358	1871	0	288
2796	2358	1870	0	292
2799	2360	1867	0	290
2802	2361	1866	0	296
2805	2362	1866	0	293
2808	2364	1863	0	285
2811	2364	1863	0	284
2814	2364	1861	0	282
2817	2364	1857	0	277
2820	2360	1852	0	312
2823	2366	1857	0	270
2826	2367	1856	0	265
2829	2369	1854	0	260
2832	2372	1854	0	259
2835	2373	1853	0	260
2838	2373	1853	0	258
2841	2373	1853	0	254
2844	2374	1854	0	254
2847	2373	1853	0	247
2850	2372	1853	0	245
2853	2375	1852	0	248
2856	2375	1849	0	248
2859	2376	1846	0	259
2862	2377	1843	0	262
2865	2376	1841	0	268
2868	2377	1840	0	268
2871	2377	1839	0	265
2874	2377	1838	0	264
2877	2378	1837	0	267
2880	2380	1836	0	273
2883	2380	1836	0	272
2886	2379	1836	0	272
2889	2379	1836	0	273
2892	2378	1836	0	274
2895	2377	1836	0	275
2898	2376	1837	0	283
2901	2376	1837	0	284
2904	2376	1835	0	280
2907	2377	1835	0	277
2910	2380	1833	0	279
2913	2382	1832	0	281
2916	2384	1828	0	275
2919	2386	1826	0	271
2922	2390	1825	0	264
2925	2390	1823	0	267
2928	2391	1822	0	266
2931	2390	1823	0	270
2934	2388	1823	0	274
2937	2387	1824	0	285
2940	2385	1825	0	300
2943	2385	1825	0	302
2946	2385	1826	0	304
2949	2384	1827	0	313
2952	2383	1829	0	324
2955	2381	1831	0	333
2958	2381	1832	0	336
2961	2379	1834	0	336
2964	2376	1833	0	336
2967	2375	1835	0	341
2970	2372	1836	0	345
2973	2371	1836	0	341
2976	2372	1839	0	351
2979	2370	1840	0	354
2982	2367	1840	0	354
2985	2365	1843	0	0
2988	2362	1844	0	3
2991	2359	1845	0	7
2994	2356	1846	0	7
2997	2353	1849	0	8
3000	2352	1851	0	12
3003	2349	1853	0	18
3006	2347	1855	0	24
3009	2345	1858	0	32
3012	2340	1863	0	31
3015	2338	1864	0	27
3018	2336	1862	0	23
3021	2333	1862	0	18
3024	2331	1863	0	21
3027	2331	1863	0	19
3030	2330	1864	0	18
3033	2328	1865	0	19
3036	2327	1865	0	19
3039	2326	1867	0	26
3042	2325	1869	0	27
3045	2324	1868	0	31
3048	2321	1871	0	38
3051	2321	1874	0	37
3054	2320	1875	0	35
3057	2320	1877	0	35
3060	2318	1878	0	32
3063	2316	1879	0	28
3066	2315	1878	0	27
3069	2315	1877	0	21
3072	2313	1876	0	8
3075	2313	1876	0	358
3078	2311	1876	0	356
3081	2307	1876	0	350
3084	2305	1874	0	350
3087	2304	1873	0	350
3090	2306	1876	0	352
3093	2313	1872	0	350
3096	2308	1871	0	349
3099	2306	1872	0	350
3102	2305	1871	0	351
3105	2304	1871	0	351
3108	2304	1870	0	344
3111	2306	1868	0	343
3114	2308	1867	0	339
3117	2308	1869	0	341
3120	2307	1870	0	347
3123	2308	1870	0	350
3126	2311	1871	0	351
3129	2309	1871	0	353
3132	2306	1872	0	355
3135	2306	1873	0	355
3138	2303	1872	0	356
3141	2300	1872	0	354
3144	2299	1872	0	354
3147	2298	1873	0	354
3150	2296	1872	0	351
3153	2297	1872	0	352
3156	2300	1873	0	352
3159	2303	1872	0	351
3162	2306	1873	0	354
3165	2305	1874	0	359
3168	2305	1875	0	4
3171	2302	1875	0	9
3174	2301	1876	0	10
3177	2300	1877	0	12
3180	2298	1879	0	13
3183	2297	1878	0	11
3186	2297	1877	0	6
3189	2295	1875	0	359
3192	2293	1873	0	0
3195	2293	1872	0	358
3198	2292	1872	0	359
3201	2290	1873	0	0
3204	2289	1873	0	359
3207	2288	1873	0	1
3210	2289	1874	0	4
3213	2295	1875	0	3
3216	2297	1873	0	354
3219	2298	1870	0	339
3222	2304	1867	0	341
3225	2304	1868	0	344
3228	2306	1869	0	347
3231	2308	1869	0	339
3234	2307	1870	0	338
3237	2306	1869	0	340
3240	2306	1868	0	344
3243	2306	1869	0	344
3246	2307	1869	0	345
3249	2308	1869	0	339
3252	2308	1869	0	338
3255	2309	1869	0	346
3258	2307	1870	0	354
3261	2305	1871	0	356
3264	2302	1871	0	357
3267	2298	1872	0	4
3270	2295	1873	0	7
3273	2294	1873	0	11
3276	2292	1874	0	10
3279	2290	1875	0	12
3282	2287	1878	0	25
3285	2286	1878	0	25
3288	2287	1877	0	26
3291	2287	1876	0	28
3294	2287	1876	0	31
3297	2286	1879	0	36
3300	2283	1878	0	41
3303	2283	1879	0	43
3306	2281	1878	0	39
3309	2278	1877	0	30
3312	2274	1876	0	22
3315	2272	1874	0	17
3318	2269	1873	0	13
3321	2268	1874	0	14
3324	2267	1874	0	10
3327	2265	1874	0	9
3330	2264	1875	0	12
3333	2263	1876	0	13
3336	2265	1878	0	15
3339	2263	1878	0	15
3342	2260	1879	0	16
3345	2258	1878	0	7
3348	2255	1878	0	2
3351	2253	1878	0	356
3354	2254	1879	0	348
3357	2251	1878	0	349
3360	2249	1878	0	354
3363	2244	1874	0	352
3366	2242	1874	0	348
3369	2238	1876	0	347
3372	2235	1874	0	349
3375	2234	1873	0	349
3378	2231	1873	0	337
3381	2226	1872	0	329
3384	2224	1871	0	323
3387	2223	1872	0	314
3390	2223	1873	0	308
3393	2223	1873	0	307
3396	2223	1871	0	305
3399	2222	1876	0	310
3402	2221	1879	0	301
3405	2221	1880	0	298
3408	2220	1879	0	295
3411	2219	1879	0	292
3414	2218	1876	0	285
3417	2217	1873	0	289
3420	2217	1872	0	287
3423	2214	1869	0	289
3426	2212	1865	0	290
3429	2211	1864	0	294
3432	2209	1862	0	294
3435	2207	1858	0	295
3438	2205	1855	0	294
3441	2203	1854	0	302
3444	2203	1853	0	300
3447	2203	1852	0	296
3450	2201	1849	0	290
3453	2201	1847	0	284
3456	2202	1846	0	286
3459	2204	1845	0	285
3462	2206	1844	0	282
3465	2206	1844	0	281
3468	2204	1842	0	282
3471	2202	1839	0	291
3474	2201	1838	0	295
3477	2200	1838	0	303
3480	2199	1837	0	306
3483	2199	1836	0	298
3486	2199	1837	0	297
3489	2199	1837	0	298
3492	2197	1837	0	298
3495	2196	1838	0	299
3498	2195	1838	0	298
3501	2196	1838	0	295
3504	2197	1837	0	293
3507	2197	1838	0	294
3510	2197	1836	0	293
3513	2196	1835	0	292
3516	2196	1834	0	290
3519	2196	1835	0	290
3522	2195	1835	0	289
3525	2195	1835	0	291
3528	2193	1834	0	294
3531	2192	1833	0	293
3534	2192	1832	0	289
3537	2191	1831	0	287
3540	2192	1833	0	287
3543	2193	1832	0	282
3546	2194	1830	0	280
3549	2195	1827	0	275
3552	2195	1827	0	275
3555	2196	1827	0	269
3558	2195	1828	0	256
3561	2195	1828	0	249
3564	2195	1827	0	242
3567	2195	1824	0	244
3570	2197	1824	0	242
3573	2195	1824	0	237
3576	2194	1824	0	243
3579	2193	1823	0	233
3582	2194	1822	0	226
3585	2193	1819	0	229
3588	2194	1817	0	231
3591	2193	1817	0	227
3594	2191	1817	0	220
3597	2192	1815	0	220
3600	2192	1815	0	219
3603	2194	1816	0	219
3606	2198	1815	0	220
3609	2200	1813	0	222
3612	2200	1812	0	216
3615	2201	1812	0	215
3618	2203	1811	0	213
3621	2202	1810	0	214
3624	2205	1808	0	217
3627	2207	1807	0	217
3630	2208	1804	0	220
3633	2212	1806	0	217
3636	2214	1804	0	224
3639	2216	1803	0	229
3642	2220	1800	0	225
3645	2225	1800	0	223
3648	2228	1801	0	216
3651	2229	1801	0	214
3654	2230	1799	0	218
3657	2230	1798	0	220
3660	2231	1795	0	227
3663	2236	1792	0	224
3666	2239	1792	0	226
3669	2248	1790	0	222
3672	2249	1787	0	218
3675	2251	1785	0	214
3678	2253	1785	0	216
3681	2255	1783	0	224
3684	2255	1781	0	231
3687	2255	1779	0	235
3690	2257	1777	0	237
3693	2259	1775	0	241
3696	2257	1774	0	243
3699	2256	1772	0	249
3702	2256	1771	0	256
3705	2255	1769	0	264
3708	2255	1766	0	276
3711	2257	1762	0	277
3714	2257	1759	0	274
3717	2259	1756	0	279
3720	2259	1752	0	277
3723	2259	1750	0	276
3726	2262	1748	0	270
3729	2260	1746	0	275
3732	2262	1745	0	269
3735	2263	1743	0	274
3738	2264	1740	0	268
3741	2265	1738	0	267
3744	2266	1738	0	265
3747	2265	1734	0	265
3750	2265	1731	0	265
3753	2265	1729	0	261
3756	2268	1727	0	253
3759	2270	1728	0	258
3762	2272	1729	0	261
3765	2272	1728	0	258
3768	2274	1727	0	259
3771	2275	1725	0	255
3774	2275	1724	0	256
3777	2276	1721	0	259
3780	2278	1719	0	269
3783	2281	1715	0	272
3786	2281	1712	0	270
3789	2282	1709	0	273
3792	2284	1708	0	274
3795	2284	1708	0	274
3798	2284	1708	0	272
3801	2284	1707	0	276
3804	2282	1709	0	271
3807	2281	1712	0	264
3810	2281	1714	0	264
3813	2281	1717	0	273
3816	2280	1719	0	281
3819	2279	1719	0	287
3822	2279	1719	0	289
3825	2278	1719	0	292
3828	2278	1719	0	298
3831	2279	1719	0	302
3834	2278	1718	0	303
3837	2277	1717	0	300
3840	2275	1716	0	299
3843	2275	1716	0	297
3846	2275	1716	0	295
3849	2275	1717	0	298
3852	2274	1717	0	295
3855	2275	1717	0	294
3858	2275	1717	0	294
3861	2275	1717	0	297
3864	2275	1717	0	291
3867	2275	1715	0	285
3870	2275	1714	0	284
3873	2275	1714	0	285
3876	2275	1714	0	283
3879	2275	1715	0	284
3882	2275	1715	0	283
3885	2276	1716	0	284
3888	2276	1716	0	284
3891	2276	1717	0	287
3894	2276	1718	0	294
3897	2276	1718	0	295
3900	2275	1717	0	300
3903	2275	1716	0	300
3906	2274	1715	0	300
3909	2274	1714	0	298
3912	2274	1714	0	294
3915	2274	1716	0	291
3918	2276	1716	0	282
3921	2279	1714	0	270
3924	2281	1712	0	264
3927	2282	1711	0	262
3930	2283	1708	0	256
3933	2284	1706	0	253
3936	2285	1705	0	253
3939	2287	1702	0	259
3942	2285	1701	0	258
3945	2287	1698	0	265
3948	2288	1697	0	263
3951	2288	1695	0	261
3954	2290	1692	0	264
3957	2291	1691	0	263
3960	2291	1691	0	264
3963	2291	1691	0	265
3966	2292	1689	0	265
3969	2293	1687	0	264
3972	2296	1683	0	266
3975	2296	1684	0	261
3978	2298	1682	0	256
3981	2299	1681	0	252
3984	2299	1682	0	253
3987	2300	1684	0	251
3990	2300	1685	0	251
3993	2300	1686	0	252
3996	2300	1686	0	247
3999	2300	1687	0	245
4002	2300	1686	0	239
4005	2300	1684	0	245
4008	2300	1682	0	249
4011	2300	1679	0	248
4014	2299	1676	0	254
4017	2299	1676	0	260
4020	2299	1678	0	261
4023	2298	1677	0	263
4026	2298	1677	0	263
4029	2299	1676	0	265
4032	2299	1672	0	272
4035	2301	1669	0	271
4038	2301	1666	0	267
4041	2300	1663	0	263
4044	2300	1661	0	260
4047	2300	1659	0	262
4050	2302	1656	0	263
4053	2304	1653	0	259
4056	2304	1651	0	256
4059	2307	1650	0	251
4062	2307	1649	0	246
4065	2308	1649	0	246
4068	2309	1649	0	244
4071	2309	1649	0	243
4074	2310	1648	0	252
4077	2311	1648	0	255
4080	2311	1647	0	253
4083	2310	1645	0	256
4086	2309	1645	0	257
4089	2310	1646	0	261
4092	2310	1646	0	261
4095	2310	1645	0	262
4098	2309	1643	0	270
4101	2308	1641	0	277
4104	2308	1643	0	276
4107	2311	1644	0	269
4110	2310	1644	0	273
4113	2308	1643	0	278
4116	2308	1642	0	281
4119	2307	1640	0	284
4122	2306	1638	0	287
4125	2306	1637	0	288
4128	2305	1637	0	288
4131	2305	1636	0	284
4134	2305	1636	0	283
4137	2305	1636	0	280
4140	2303	1634	0	282
4143	2303	1633	0	279
4146	2305	1631	0	276
4149	2306	1631	0	276
4152	2305	1630	0	277
4155	2306	1628	0	274
4158	2305	1630	0	271
4161	2303	1631	0	269
4164	2304	1631	0	268
4167	2304	1632	0	267
4170	2303	1632	0	269
4173	2303	1632	0	267
4176	2303	1632	0	267
4179	2304	1631	0	271
4182	2304	1631	0	271
4185	2304	1630	0	272
4188	2304	1629	0	275
4191	2305	1628	0	274
4194	2306	1628	0	273
4197	2307	1628	0	278
4200	2306	1628	0	283
4203	2305	1627	0	286
4206	2305	1625	0	284
4209	2304	1622	0	287
4212	2305	1619	0	286
4215	2305	1615	0	286
4218	2305	1614	0	284
4221	2306	1612	0	278
4224	2306	1611	0	277
4227	2306	1608	0	278
4230	2306	1606	0	278
4233	2304	1604	0	284
4236	2303	1601	0	283
4239	2304	1599	0	279
4242	2304	1599	0	277
4245	2303	1600	0	276
4248	2301	1598	0	279
4251	2299	1594	0	284
4254	2297	1589	0	285
4257	2296	1587	0	279
4260	2295	1582	0	280
4263	2295	1579	0	282
4266	2295	1578	0	283
4269	2295	1577	0	281
4272	2295	1576	0	277
4275	2294	1575	0	277
4278	2295	1575	0	278
4281	2296	1574	0	280
4284	2295	1573	0	279
4287	2296	1573	0	277
4290	2297	1571	0	272
4293	2299	1571	0	273
4296	2299	1570	0	270
4299	2300	1571	0	266
4302	2300	1570	0	263
4305	2300	1570	0	259
4308	2300	1571	0	262
4311	2298	1573	0	267
4314	2296	1572	0	272
4317	2298	1570	0	272
4320	2296	1570	0	278
4323	2297	1569	0	275
4326	2297	1569	0	277
4329	2297	1568	0	278
4332	2298	1568	0	277
4335	2300	1568	0	274
4338	2299	1564	0	270
4341	2299	1561	0	267
4344	2299	1557	0	264
4347	2299	1554	0	265
4350	2300	1551	0	265
4353	2301	1548	0	264
4356	2301	1545	0	264
4359	2300	1544	0	265
4362	2299	1540	0	267
4365	2301	1538	0	266
4368	2302	1536	0	267
4371	2303	1532	0	265
4374	2304	1529	0	268
4377	2304	1527	0	271
4380	2299	1521	0	267
4383	2300	1520	0	267
4386	2302	1517	0	273
4389	2305	1516	0	271
4392	2307	1516	0	273
4395	2307	1516	0	273
4398	2307	1516	0	273
4401	2307	1517	0	275
4404	2308	1519	0	276
4407	2303	1520	0	277
4410	2298	1516	0	277
4413	2295	1514	0	278
4416	2292	1511	0	284
4419	2291	1507	0	293
4422	2291	1507	0	297
4425	2292	1504	0	295
4428	2292	1503	0	296
4431	2291	1503	0	299
4434	2291	1503	0	296
4437	2291	1503	0	294
4440	2291	1505	0	295
4443	2290	1503	0	296
4446	2289	1501	0	299
4449	2288	1501	0	297
4452	2288	1500	0	296
4455	2288	1498	0	298
4458	2287	1497	0	300
4461	2288	1497	0	301
4464	2289	1497	0	299
4467	2288	1497	0	304
4470	2287	1496	0	310
4473	2286	1495	0	311
4476	2286	1495	0	311
4479	2287	1496	0	310
4482	2287	1497	0	314
4485	2285	1497	0	316
4488	2283	1498	0	316
4491	2283	1498	0	314
4494	2286	1499	0	304
4497	2288	1498	0	299
4500	2288	1496	0	297
4503	2288	1493	0	292
4506	2289	1492	0	288
4509	2289	1491	0	283
4512	2290	1491	0	282
4515	2290	1488	0	280
4518	2290	1489	0	284
4521	2289	1488	0	286
4524	2288	1486	0	289
4527	2288	1487	0	292
4530	2288	1487	0	294
4533	2288	1487	0	296
4536	2287	1487	0	296
4539	2286	1486	0	298
4542	2288	1487	0	297
4545	2289	1488	0	301
4548	2289	1489	0	304
4551	2288	1489	0	303
4554	2288	1489	0	306
4557	2287	1489	0	309
4560	2287	1489	0	308
4563	2287	1488	0	309
4566	2288	1488	0	309
4569	2289	1489	0	310
4572	2289	1489	0	315
4575	2289	1490	0	315
4578	2290	1491	0	311
4581	2291	1489	0	304
4584	2291	1488	0	299
4587	2290	1486	0	297
4590	2289	1485	0	295
4593	2289	1484	0	295
4596	2290	1484	0	290
4599	2289	1484	0	289
4602	2291	1484	0	287
4605	2293	1486	0	292
4608	2294	1483	0	290
4611	2295	1484	0	290
4614	2295	1485	0	288
4617	2293	1488	0	295
4620	2292	1490	0	296
4623	2292	1491	0	297
4626	2292	1492	0	297
4629	2294	1493	0	286
4632	2296	1494	0	275
4635	2297	1493	0	264
4638	2297	1492	0	262
4641	2296	1491	0	263
4647	2297	1491	0	260
4650	2297	1490	0	259
4653	2296	1489	0	261
4656	2299	1490	0	257
4659	2300	1488	0	262
4662	2303	1484	0	260
4665	2305	1484	0	262
4668	2307	1484	0	262
4671	2307	1483	0	261
4674	2307	1481	0	256
4677	2308	1480	0	249
4680	2309	1479	0	245
4683	2313	1477	0	245
4686	2313	1477	0	235
4689	2312	1478	0	229
4692	2313	1478	0	230
4695	2315	1477	0	231
4698	2319	1476	0	228
4701	2321	1473	0	233
4704	2323	1471	0	232
4707	2324	1471	0	231
4710	2323	1468	0	235
4713	2325	1466	0	236
4716	2326	1463	0	234
4719	2327	1463	0	241
4722	2327	1461	0	238
4725	2328	1457	0	240
4728	2329	1453	0	244
4731	2329	1451	0	241
4734	2329	1451	0	240
4737	2330	1452	0	238
4740	2331	1450	0	240
4743	2331	1450	0	237
4746	2331	1451	0	235
4749	2332	1453	0	237
4752	2333	1453	0	238
4755	2334	1452	0	239
4758	2334	1450	0	239
4761	2335	1449	0	236
4764	2336	1450	0	237
4767	2337	1451	0	236
4770	2337	1452	0	236
4773	2337	1452	0	236
4776	2337	1451	0	239
4779	2337	1451	0	241
4782	2336	1449	0	247
4785	2336	1445	0	253
4788	2336	1443	0	255
4791	2336	1440	0	249
4794	2338	1438	0	244
4797	2339	1436	0	238
4800	2337	1437	0	237
4803	2337	1436	0	238
4806	2337	1436	0	237
4809	2337	1435	0	237
4812	2337	1435	0	235
4815	2339	1437	0	239
4818	2339	1437	0	239
4821	2338	1437	0	238
4824	2339	1436	0	249
4827	2337	1434	0	252
4830	2337	1433	0	259
4833	2337	1432	0	258
4836	2337	1429	0	260
4839	2341	1426	0	263
4842	2342	1423	0	260
4845	2339	1419	0	263
4848	2340	1417	0	266
4851	2340	1412	0	272
4854	2339	1411	0	276
4857	2337	1409	0	273
4860	2339	1409	0	268
4863	2343	1406	0	268
4866	2343	1400	0	262
4869	2344	1399	0	261
4872	2345	1400	0	267
4875	2348	1403	0	272
4878	2350	1402	0	276
4881	2351	1400	0	272
4884	2350	1399	0	278
4887	2350	1396	0	279
4890	2349	1395	0	277
4893	2350	1395	0	277
4896	2350	1396	0	276
4899	2349	1396	0	276
4902	2348	1396	0	284
4905	2345	1395	0	295
4908	2346	1398	0	300
4911	2346	1401	0	298
4914	2345	1403	0	296
4917	2343	1405	0	301
4920	2341	1405	0	303
4923	2342	1402	0	314
4926	2341	1402	0	315
4929	2340	1402	0	320
4932	2339	1401	0	316
4935	2337	1399	0	320
4938	2335	1396	0	321
4941	2334	1395	0	323
4944	2334	1395	0	325
4947	2335	1395	0	323
4950	2338	1394	0	317
4953	2339	1394	0	317
4956	2341	1395	0	318
4959	2341	1396	0	313
4962	2339	1395	0	313
4965	2339	1395	0	314
4968	2339	1396	0	316
4971	2340	1397	0	324
4974	2339	1398	0	325
4977	2338	1400	0	325
4980	2338	1401	0	330
4983	2338	1401	0	331
4986	2338	1401	0	333
4989	2339	1402	0	333
4992	2340	1402	0	334
4995	2339	1401	0	331
4998	2341	1400	0	329
5001	2340	1399	0	330
5004	2339	1398	0	334
5007	2337	1398	0	336
5010	2336	1398	0	336
5013	2336	1398	0	335
5016	2336	1397	0	338
5019	2335	1397	0	338
5022	2334	1396	0	338
5025	2333	1396	0	338
5028	2334	1396	0	341
5031	2335	1395	0	340
5034	2335	1395	0	340
5037	2335	1394	0	336
5040	2336	1393	0	336
5043	2337	1393	0	333
5046	2339	1394	0	332
5049	2339	1396	0	341
5052	2339	1396	0	342
5055	2338	1395	0	344
5058	2338	1394	0	345
5061	2338	1393	0	344
5064	2338	1393	0	337
5067	2336	1392	0	335
5070	2334	1391	0	332
5073	2332	1390	0	332
5076	2328	1389	0	330
5079	2325	1387	0	325
5082	2323	1388	0	329
5085	2322	1389	0	333
5088	2318	1386	0	328
5091	2317	1385	0	328
5094	2318	1384	0	325
5097	2318	1384	0	328
5100	2318	1384	0	328
5106	2314	1384	0	330
5109	2317	1385	0	330
5112	2317	1387	0	333
5115	2318	1387	0	336
5118	2319	1388	0	341
5121	2323	1388	0	334
5124	2323	1389	0	335
5127	2321	1386	0	330
5130	2320	1387	0	331
5133	2320	1386	0	339
5136	2318	1387	0	346
5139	2313	1387	0	350
5142	2310	1388	0	354
5145	2308	1390	0	358
5148	2306	1390	0	6
5151	2306	1388	0	13
5154	2305	1388	0	17
5157	2303	1388	0	18
5160	2301	1389	0	21
5163	2298	1390	0	24
5166	2295	1391	0	23
5169	2291	1393	0	31
5172	2288	1395	0	45
5175	2284	1398	0	47
5178	2282	1406	0	59
5181	2279	1410	0	61
5184	2277	1412	0	68
5187	2275	1412	0	72
5190	2274	1416	0	79
5193	2274	1420	0	75
5196	2274	1421	0	76
5199	2273	1424	0	80
5202	2273	1428	0	84
5205	2274	1429	0	83
5208	2274	1436	0	87
5211	2275	1438	0	88
5214	2274	1444	0	91
5217	2276	1447	0	97
5220	2276	1447	0	92
5223	2274	1446	0	93
5226	2275	1448	0	97
5229	2275	1450	0	99
5232	2278	1451	0	105
5235	2278	1456	0	110
5238	2278	1457	0	116
5241	2279	1459	0	112
5244	2280	1461	0	112
5247	2281	1461	0	110
5250	2282	1460	0	107
5253	2280	1461	0	108
5256	2281	1462	0	109
5259	2282	1466	0	117
5262	2284	1467	0	113
5265	2286	1467	0	107
5268	2284	1468	0	112
5271	2285	1470	0	120
5274	2287	1471	0	119
5277	2286	1469	0	116
5280	2284	1466	0	113
5283	2285	1468	0	118
5286	2286	1470	0	119
5289	2286	1472	0	113
5292	2286	1473	0	113
5295	2289	1474	0	119
5298	2290	1479	0	121
5301	2289	1479	0	120
5304	2289	1481	0	118
5307	2289	1478	0	114
5310	2288	1478	0	108
5313	2289	1482	0	110
5316	2291	1481	0	108
5319	2291	1479	0	107
5322	2291	1477	0	109
5325	2289	1475	0	111
5328	2288	1471	0	103
5331	2286	1469	0	98
5334	2282	1467	0	101
5337	2282	1469	0	115
5340	2283	1469	0	113
5343	2285	1468	0	120
5346	2287	1468	0	119
5349	2287	1468	0	124
5352	2289	1470	0	136
5355	2288	1468	0	131
5358	2287	1466	0	126
5361	2286	1464	0	123
5364	2285	1463	0	125
5367	2284	1466	0	132
5370	2285	1468	0	133
5373	2286	1468	0	132
5376	2287	1467	0	138
5379	2286	1466	0	139
5382	2286	1466	0	141
5385	2284	1463	0	146
5388	2285	1463	0	147
5391	2286	1464	0	149
5394	2290	1465	0	153
5397	2292	1466	0	150
5400	2292	1465	0	151
5403	2290	1463	0	148
5406	2289	1463	0	144
5409	2289	1463	0	146
5412	2293	1461	0	152
5415	2295	1461	0	150
5418	2293	1458	0	149
5421	2289	1454	0	145
5424	2286	1455	0	150
5427	2282	1454	0	142
5430	2280	1455	0	130
5433	2281	1455	0	123
5436	2278	1456	0	111
5439	2278	1455	0	103
5442	2276	1457	0	99
5445	2277	1457	0	92
5448	2277	1458	0	87
5451	2276	1461	0	83
5454	2276	1461	0	81
5457	2275	1460	0	87
5460	2276	1461	0	90
5463	2277	1462	0	92
5466	2277	1463	0	101
5469	2277	1461	0	107
5472	2277	1460	0	109
5475	2279	1459	0	106
5478	2278	1454	0	103
5481	2275	1455	0	101
5484	2278	1456	0	98
5487	2277	1455	0	91
5490	2277	1455	0	95
5493	2275	1457	0	104
5496	2274	1458	0	110
5499	2273	1458	0	120
5502	2273	1459	0	125
5505	2272	1461	0	137
5508	2273	1460	0	144
5511	2276	1459	0	161
5514	2278	1459	0	166
5517	2279	1458	0	170
5520	2282	1456	0	171
5523	2283	1455	0	170
5526	2284	1456	0	169
5529	2286	1455	0	167
5532	2288	1454	0	171
5535	2289	1454	0	166
5538	2290	1453	0	165
5541	2290	1453	0	168
5544	2291	1454	0	168
5547	2292	1452	0	165
5550	2293	1451	0	165
5553	2296	1450	0	172
5556	2298	1450	0	171
5559	2300	1449	0	176
5562	2303	1452	0	171
5565	2306	1453	0	175
5568	2309	1451	0	174
5571	2311	1451	0	174
5574	2315	1453	0	173
5577	2318	1453	0	170
5580	2322	1454	0	167
5583	2325	1453	0	164
5586	2329	1456	0	164
5589	2336	1457	0	152
5592	2337	1454	0	150
5595	2344	1456	0	155
5598	2347	1459	0	154
5601	2347	1461	0	151
5604	2352	1464	0	144
5607	2354	1466	0	144
5610	2360	1468	0	146
5613	2363	1468	0	150
5616	2362	1468	0	149
5619	2362	1469	0	143
5622	2363	1473	0	130
5625	2362	1477	0	125
5628	2361	1480	0	114
5631	2360	1485	0	108
5634	2361	1489	0	103
5637	2366	1499	0	97
5640	2366	1502	0	88
5643	2367	1505	0	93
5646	2366	1506	0	93
5649	2366	1506	0	85
5652	2366	1504	0	89
5655	2368	1503	0	85
5658	2368	1503	0	84
5661	2368	1503	0	81
5664	2368	1501	0	80
5667	2368	1501	0	78
5670	2368	1501	0	78
5673	2368	1501	0	77
5676	2368	1503	0	68
5679	2368	1504	0	68
5682	2367	1505	0	64
5685	2367	1506	0	61
5688	2368	1507	0	62
5691	2368	1507	0	61
5694	2369	1508	0	60
5697	2369	1508	0	58
5700	2368	1510	0	56
5703	2365	1513	0	54
5706	2364	1516	0	54
5709	2361	1519	0	57
5712	2356	1523	0	52
5715	2356	1525	0	43
5718	2357	1526	0	39
5721	2357	1528	0	40
5724	2357	1531	0	38
5727	2354	1534	0	40
5730	2352	1535	0	41
5733	2350	1536	0	39
5736	2347	1541	0	43
5739	2344	1543	0	45
5742	2339	1545	0	48
5745	2334	1545	0	48
5748	2332	1552	0	58
5751	2336	1563	0	61
5754	2331	1565	0	66
5757	2329	1566	0	68
5760	2328	1567	0	64
5763	2326	1569	0	70
5766	2326	1571	0	76
5769	2324	1576	0	78
5772	2321	1581	0	84
5775	2320	1586	0	90
5778	2322	1589	0	94
5781	2323	1593	0	95
5784	2323	1596	0	94
5787	2320	1601	0	93
5790	2318	1606	0	92
5793	2317	1610	0	93
5796	2314	1615	0	80
5799	2314	1618	0	74
5802	2314	1618	0	76
5805	2315	1618	0	78
5808	2314	1621	0	76
5811	2313	1624	0	75
5814	2310	1629	0	78
5817	2309	1634	0	83
5820	2307	1638	0	85
5823	2307	1642	0	70
5826	2305	1643	0	75
5829	2304	1644	0	74
5832	2303	1645	0	77
5835	2302	1648	0	74
5838	2303	1649	0	74
5841	2303	1650	0	75
5844	2302	1652	0	74
5847	2301	1651	0	73
5850	2299	1653	0	75
5853	2299	1651	0	74
5856	2299	1650	0	75
5859	2298	1651	0	73
5862	2297	1651	0	74
5865	2296	1652	0	74
5868	2297	1651	0	78
5871	2295	1651	0	77
5874	2294	1650	0	78
5877	2295	1651	0	72
5880	2295	1651	0	72
5883	2296	1652	0	76
5886	2298	1651	0	76
5889	2298	1651	0	79
5892	2298	1651	0	79
5895	2299	1652	0	80
5898	2299	1652	0	74
5901	2298	1652	0	74
5904	2298	1653	0	78
5907	2298	1652	0	75
5910	2298	1652	0	75
5913	2299	1653	0	77
5916	2298	1658	0	76
5919	2297	1662	0	74
5922	2296	1663	0	74
5925	2294	1663	0	72
5928	2293	1663	0	72
5931	2292	1664	0	69
5934	2293	1665	0	70
5937	2293	1666	0	74
5940	2293	1667	0	73
5943	2293	1667	0	74
5946	2293	1667	0	71
5949	2292	1667	0	67
5952	2291	1667	0	61
5955	2291	1668	0	59
5958	2290	1667	0	59
5961	2290	1667	0	58
5964	2290	1668	0	60
5967	2290	1669	0	59
5970	2291	1670	0	56
5973	2290	1670	0	47
5976	2289	1671	0	45
5979	2288	1671	0	45
5982	2288	1671	0	46
5985	2288	1671	0	44
5988	2287	1671	0	42
5991	2286	1671	0	44
5994	2285	1673	0	47
5997	2285	1673	0	40
6000	2285	1673	0	57
6003	2284	1673	0	66
6006	2284	1674	0	65
6009	2284	1673	0	77
6012	2284	1673	0	70
6015	2285	1674	0	61
6018	2284	1672	0	94
6021	2283	1671	0	40
6024	2284	1671	0	31
6027	2284	1670	0	20
6030	2285	1669	0	17
6033	2285	1670	0	35
6036	2286	1670	0	41
6039	2285	1669	0	36
6042	2286	1670	0	32
6045	2286	1670	0	33
6048	2286	1670	0	30
6051	2286	1670	0	27
6054	2287	1669	0	25
6057	2289	1669	0	31
6060	2288	1670	0	31
6063	2288	1669	0	36
6066	2289	1669	0	38
6069	2289	1669	0	39
6072	2289	1669	0	41
6075	2289	1669	0	41
6078	2289	1669	0	44
6081	2290	1669	0	48
6084	2291	1669	0	47
6087	2291	1670	0	45
6090	2292	1670	0	45
6093	2292	1671	0	46
6096	2291	1671	0	45
6099	2290	1670	0	49
6102	2290	1669	0	53
6105	2289	1669	0	56
6108	2289	1669	0	56
6111	2289	1669	0	51
6114	2288	1669	0	47
6117	2287	1670	0	45
6120	2287	1671	0	49
6123	2287	1672	0	50
6126	2287	1671	0	51
6129	2287	1671	0	51
6132	2287	1672	0	51
6135	2287	1672	0	50
6138	2287	1672	0	49
6141	2287	1672	0	52
6144	2287	1673	0	52
6147	2287	1673	0	49
6150	2287	1672	0	49
6153	2287	1672	0	51
6156	2291	1670	0	53
6159	2291	1670	0	58
6162	2290	1669	0	61
6165	2290	1668	0	65
6168	2291	1666	0	77
6171	2291	1666	0	72
6174	2291	1665	0	73
6177	2291	1664	0	76
6180	2292	1664	0	86
6183	2291	1664	0	87
6186	2293	1665	0	87
6189	2293	1665	0	86
6192	2294	1665	0	85
6195	2295	1665	0	89
6198	2295	1663	0	89
6201	2297	1662	0	84
6204	2296	1664	0	78
6207	2295	1666	0	79
6210	2294	1665	0	79
6213	2293	1665	0	77
6216	2292	1666	0	73
6219	2291	1667	0	68
6222	2290	1666	0	67
6225	2290	1668	0	65
6228	2290	1670	0	63
6231	2288	1670	0	58
6234	2286	1671	0	55
6237	2285	1670	0	56
6240	2284	1670	0	52
6243	2283	1670	0	69
6246	2284	1670	0	81
6249	2284	1669	0	76
6252	2284	1668	0	71
6255	2284	1669	0	66
6258	2284	1669	0	57
[truncated: 911 more rows]
