# Supplementary material for: Markerless tracking of an entire honey bee colony
Source: Nat Commun. 2021 Mar 19;12:1733. doi: 10.1038/s41467-021-21769-1 (PMC7979864; doi:10.1038/s41467-021-21769-1)
Supplement: Supplementary file 4 — Description of Additional Supplementary Files [file 41467_2021_21769_MOESM4_ESM.zip › raw_source/fig_5_sup_fig_21_22/S1_trajectories/000873.txt]

0	936	258	0	324
3	936	258	0	325
6	937	258	0	324
9	936	258	0	325
12	937	258	0	326
15	936	258	0	325
18	936	258	0	325
21	937	258	0	328
24	937	258	0	330
27	937	258	0	330
30	938	258	0	332
33	938	258	0	330
36	937	258	0	328
39	936	259	0	329
42	937	259	0	331
45	937	259	0	331
48	937	259	0	331
51	937	259	0	333
54	937	259	0	332
57	937	259	0	332
60	938	259	0	333
63	938	259	0	332
66	938	259	0	333
69	937	259	0	332
72	938	259	0	334
75	938	259	0	334
78	937	259	0	334
81	938	259	0	332
84	937	259	0	333
87	936	260	0	329
90	936	259	0	328
93	936	259	0	329
96	936	259	0	329
99	936	259	0	330
102	936	259	0	331
105	936	259	0	330
108	936	259	0	330
111	936	259	0	330
114	936	259	0	330
117	936	259	0	332
120	937	259	0	332
123	937	259	0	331
126	936	259	0	332
129	936	259	0	330
132	937	259	0	330
135	937	259	0	331
138	937	259	0	332
141	937	259	0	331
144	937	259	0	330
147	937	259	0	331
150	937	259	0	331
153	937	259	0	330
156	937	259	0	330
159	937	259	0	330
162	937	259	0	331
165	937	259	0	331
168	937	259	0	331
171	937	259	0	331
174	937	259	0	331
177	937	259	0	332
180	937	259	0	332
183	937	259	0	331
186	937	260	0	333
189	937	260	0	333
192	937	260	0	334
195	937	260	0	333
198	937	259	0	332
201	936	259	0	331
204	937	259	0	331
207	937	259	0	330
210	937	259	0	331
213	937	259	0	330
216	937	259	0	330
219	937	259	0	330
222	937	260	0	333
225	936	261	0	329
228	937	260	0	330
231	937	260	0	333
234	937	260	0	333
237	936	259	0	333
240	936	259	0	333
243	936	259	0	332
246	936	259	0	331
249	936	259	0	330
252	936	259	0	330
255	936	259	0	330
258	936	259	0	329
261	936	259	0	330
264	936	259	0	329
267	936	259	0	330
270	936	259	0	329
273	936	259	0	330
276	936	259	0	329
279	936	259	0	329
282	936	259	0	329
285	937	259	0	329
288	936	259	0	329
291	936	259	0	329
294	936	259	0	329
297	936	259	0	329
300	936	259	0	329
303	936	259	0	329
306	936	259	0	329
309	936	259	0	330
312	936	259	0	329
315	936	259	0	330
318	936	259	0	329
321	936	258	0	329
324	936	258	0	330
327	936	259	0	329
330	936	258	0	329
333	936	258	0	330
336	936	258	0	329
339	936	259	0	329
342	936	258	0	329
345	936	258	0	329
348	936	258	0	328
351	936	258	0	331
354	936	258	0	329
357	936	258	0	330
360	936	258	0	330
363	936	258	0	331
366	936	258	0	330
369	936	258	0	329
372	936	258	0	330
375	936	258	0	329
378	936	258	0	330
381	936	258	0	331
384	936	258	0	333
387	936	258	0	332
390	936	258	0	330
393	936	258	0	330
396	936	258	0	331
399	936	258	0	331
402	936	258	0	331
405	936	258	0	330
408	936	258	0	331
411	936	258	0	332
414	936	258	0	330
417	936	258	0	330
420	936	258	0	330
423	936	258	0	331
426	936	258	0	331
429	936	258	0	330
432	936	258	0	330
435	936	258	0	331
438	936	258	0	330
441	936	258	0	331
444	936	258	0	331
447	936	258	0	331
450	936	258	0	331
453	936	258	0	330
456	936	258	0	330
459	936	258	0	330
462	936	258	0	330
465	936	258	0	330
468	936	258	0	330
471	936	258	0	330
474	936	258	0	330
477	936	258	0	330
480	936	258	0	330
483	936	258	0	331
486	936	258	0	331
489	936	258	0	331
492	936	258	0	331
495	936	258	0	331
498	936	258	0	330
501	936	258	0	330
504	936	258	0	329
507	936	258	0	329
510	936	258	0	330
513	936	258	0	329
516	936	258	0	331
519	936	258	0	331
522	937	258	0	331
525	937	258	0	330
528	936	258	0	330
531	936	258	0	331
534	936	258	0	331
537	936	258	0	330
540	937	258	0	330
543	937	258	0	330
546	936	258	0	330
549	936	258	0	330
552	936	258	0	330
555	936	258	0	331
558	936	258	0	331
561	936	258	0	331
564	936	258	0	331
567	936	258	0	331
570	936	258	0	331
573	936	258	0	331
576	936	258	0	331
579	936	258	0	332
582	936	258	0	332
585	936	258	0	332
588	936	258	0	330
591	936	258	0	333
594	936	258	0	331
597	937	258	0	334
600	937	258	0	334
603	937	258	0	330
606	939	259	0	333
609	938	259	0	331
612	937	260	0	321
615	936	260	0	321
618	936	260	0	320
621	936	260	0	322
624	935	259	0	321
627	935	260	0	323
630	935	260	0	324
633	936	261	0	323
636	936	261	0	319
639	936	261	0	319
642	937	262	0	323
645	936	261	0	319
648	936	261	0	321
651	936	262	0	323
654	936	261	0	321
657	936	262	0	323
660	936	261	0	323
663	936	262	0	323
666	936	262	0	325
669	936	262	0	325
672	936	261	0	325
675	936	261	0	325
678	936	262	0	324
681	936	262	0	325
684	936	262	0	326
687	937	262	0	323
690	937	262	0	325
693	936	262	0	324
696	936	262	0	322
699	935	262	0	320
702	935	261	0	322
705	935	263	0	322
708	935	262	0	326
711	935	262	0	327
714	936	262	0	328
717	936	262	0	330
720	936	262	0	330
723	936	262	0	327
726	936	262	0	327
729	936	262	0	325
732	935	263	0	321
735	936	264	0	321
738	936	264	0	321
741	937	264	0	322
744	937	264	0	322
747	937	264	0	323
750	936	265	0	319
753	936	264	0	322
756	937	264	0	324
759	936	263	0	324
762	936	264	0	323
765	936	264	0	322
768	936	264	0	324
771	936	264	0	324
774	936	264	0	323
777	937	265	0	322
780	937	265	0	324
783	938	266	0	325
786	937	265	0	326
789	936	265	0	326
792	936	265	0	327
795	936	264	0	326
798	937	264	0	325
801	936	265	0	327
804	935	265	0	325
807	935	266	0	329
810	935	268	0	327
813	935	268	0	326
816	935	267	0	326
819	935	267	0	327
822	936	267	0	330
825	936	267	0	330
828	937	267	0	328
831	938	266	0	329
834	938	266	0	329
837	938	267	0	331
840	938	267	0	329
843	938	267	0	330
846	937	266	0	329
849	938	267	0	329
852	938	266	0	329
855	937	267	0	332
858	937	266	0	329
861	937	267	0	333
864	937	267	0	332
867	937	267	0	332
870	937	267	0	332
873	936	267	0	330
876	936	266	0	329
879	936	267	0	330
882	936	267	0	330
885	937	267	0	330
888	937	267	0	330
891	937	267	0	330
894	937	267	0	330
897	937	267	0	330
900	937	266	0	332
903	937	267	0	332
906	937	266	0	331
909	937	266	0	331
912	937	266	0	329
915	937	266	0	331
918	937	267	0	332
921	937	267	0	331
924	936	266	0	331
927	937	267	0	330
930	937	266	0	330
933	937	267	0	331
936	937	267	0	332
939	937	267	0	331
942	936	268	0	332
945	936	268	0	330
948	935	268	0	328
951	936	268	0	328
954	936	268	0	328
957	937	267	0	330
960	936	267	0	329
963	937	267	0	332
966	937	267	0	331
969	936	267	0	331
972	936	267	0	330
975	936	267	0	330
978	936	267	0	330
981	936	267	0	330
984	936	266	0	329
987	936	267	0	330
990	936	266	0	327
993	937	266	0	328
996	936	266	0	328
999	937	267	0	330
1002	937	267	0	329
1005	936	266	0	329
1008	936	267	0	330
1011	936	267	0	330
1014	936	267	0	332
1017	937	267	0	332
1020	937	267	0	332
1023	937	267	0	332
1026	937	267	0	332
1029	937	267	0	332
1032	937	266	0	333
1035	936	266	0	334
1038	936	266	0	333
1041	936	266	0	332
1044	936	266	0	332
1047	936	266	0	332
1050	936	266	0	332
1053	936	266	0	331
1056	936	265	0	331
1059	935	265	0	331
1062	935	265	0	332
1065	935	265	0	332
1068	935	265	0	333
1071	935	265	0	333
1074	936	265	0	332
1077	936	265	0	332
1080	936	265	0	333
1083	936	265	0	333
1086	936	265	0	333
1089	936	265	0	333
1092	936	265	0	333
1095	936	265	0	332
1098	936	265	0	332
1101	936	265	0	333
1104	936	265	0	332
1107	936	265	0	332
1110	936	265	0	332
1113	936	265	0	332
1116	936	265	0	332
1119	936	265	0	332
1122	936	265	0	332
1125	936	265	0	333
1128	936	265	0	331
1131	937	264	0	331
1134	937	264	0	329
1137	937	264	0	330
1140	936	264	0	329
1143	936	264	0	330
1146	936	264	0	330
1149	937	264	0	330
1152	937	264	0	330
1155	937	264	0	331
1158	937	263	0	329
1161	936	263	0	329
1164	936	263	0	330
1167	937	263	0	330
1170	937	263	0	328
1173	937	262	0	328
1176	937	263	0	328
1179	937	263	0	327
1182	937	263	0	327
1185	937	263	0	326
1188	937	262	0	326
1191	938	263	0	327
1194	937	263	0	327
1197	938	263	0	327
1200	938	263	0	328
1203	938	263	0	328
1206	937	263	0	326
1209	937	262	0	325
1212	937	262	0	325
1215	937	262	0	325
1218	937	263	0	326
1221	937	263	0	325
1224	937	263	0	327
1227	937	263	0	327
1230	937	263	0	328
1233	937	263	0	328
1236	937	263	0	328
1239	937	263	0	328
1242	936	263	0	328
1245	936	263	0	326
1248	937	263	0	329
1251	936	263	0	329
1254	936	263	0	329
1257	936	263	0	329
1260	937	263	0	330
1263	936	263	0	329
1266	936	263	0	331
1269	937	263	0	329
1272	936	263	0	328
1275	936	263	0	328
1278	936	263	0	327
1281	937	263	0	328
1284	937	263	0	327
1287	937	263	0	327
1290	937	263	0	327
1293	937	263	0	327
1296	937	263	0	326
1299	937	263	0	326
1302	937	263	0	327
1305	937	263	0	327
1308	937	263	0	327
1311	937	263	0	328
1314	937	263	0	328
1317	936	263	0	326
1320	936	263	0	327
1323	936	263	0	327
1326	936	263	0	327
1329	936	263	0	327
1332	936	263	0	327
1335	936	263	0	327
1338	936	263	0	327
1341	936	263	0	327
1344	936	263	0	328
1347	937	263	0	327
1350	937	263	0	327
1353	937	263	0	328
1356	937	263	0	328
1359	936	263	0	328
1362	936	263	0	328
1365	936	263	0	328
1368	936	263	0	328
1371	936	263	0	328
1374	936	263	0	328
1377	936	263	0	329
1380	937	263	0	328
1383	937	263	0	329
1386	936	263	0	328
1389	936	263	0	328
1392	936	263	0	328
1395	937	263	0	328
1398	937	263	0	328
1401	937	263	0	329
1404	937	262	0	329
1407	936	262	0	329
1410	936	263	0	329
1413	936	262	0	329
1416	936	262	0	328
1419	936	262	0	329
1422	936	262	0	328
1425	936	262	0	328
1428	936	263	0	328
1431	936	262	0	328
1434	936	263	0	328
1437	936	263	0	329
1440	936	263	0	328
1443	936	263	0	329
1446	936	263	0	327
1449	936	263	0	327
1452	936	263	0	328
1455	936	263	0	329
1458	936	263	0	329
1461	936	263	0	328
1464	936	263	0	327
1467	936	263	0	328
1470	936	263	0	328
1473	936	262	0	328
1476	936	263	0	328
1479	936	262	0	327
1482	936	263	0	327
1485	936	262	0	326
1488	936	262	0	327
1491	936	262	0	328
1494	936	263	0	328
1497	936	262	0	328
1500	936	262	0	328
1503	936	263	0	328
1506	936	263	0	329
1509	936	263	0	329
1512	936	262	0	328
1515	936	262	0	328
1518	936	262	0	328
1521	936	262	0	328
1524	936	262	0	328
1527	936	262	0	328
1530	936	262	0	327
1533	936	262	0	327
1536	936	262	0	328
1539	936	262	0	328
1542	936	262	0	328
1545	936	262	0	328
1548	936	262	0	328
1551	936	262	0	327
1554	936	262	0	328
1557	936	262	0	328
1560	936	262	0	328
1563	936	262	0	328
1566	936	262	0	328
1569	936	262	0	328
1572	936	262	0	328
1575	936	262	0	328
1578	936	262	0	328
1581	936	262	0	328
1584	936	262	0	327
1587	936	263	0	329
1590	936	263	0	330
1593	936	263	0	330
1596	936	262	0	328
1599	936	262	0	328
1602	936	264	0	325
1605	936	264	0	324
1608	936	263	0	324
1611	936	263	0	326
1614	936	263	0	326
1617	936	263	0	328
1620	936	263	0	327
1623	936	263	0	328
1626	936	263	0	328
1629	936	263	0	328
1632	936	263	0	328
1635	935	263	0	328
1638	936	263	0	327
1641	936	263	0	327
1644	935	263	0	326
1647	936	263	0	326
1650	936	263	0	327
1653	936	263	0	326
1656	936	263	0	326
1659	936	263	0	327
1662	936	263	0	327
1665	936	262	0	327
1668	936	263	0	326
1671	936	262	0	327
1674	935	262	0	326
1677	936	263	0	326
1680	936	263	0	327
1683	936	263	0	326
1686	935	263	0	326
1689	936	263	0	326
1692	936	263	0	326
1695	936	262	0	326
1698	936	262	0	326
1701	936	262	0	325
1704	936	262	0	326
1707	936	262	0	327
1710	936	262	0	327
1713	935	262	0	327
1716	936	262	0	327
1719	936	262	0	326
1722	936	262	0	327
1725	936	262	0	326
1728	936	262	0	326
1731	936	263	0	326
1734	936	263	0	327
1737	936	263	0	327
1740	936	263	0	327
1743	936	263	0	327
1746	936	263	0	327
1749	936	263	0	326
1752	936	263	0	326
1755	936	262	0	327
1758	936	263	0	327
1761	936	263	0	327
1764	936	262	0	327
1767	936	262	0	327
1770	936	262	0	325
1773	936	262	0	324
1776	936	262	0	325
1779	936	262	0	326
1782	936	262	0	327
1785	936	262	0	326
1788	936	262	0	324
1791	936	262	0	325
1794	936	262	0	325
1797	936	262	0	326
1800	937	261	0	327
1803	936	260	0	329
1806	936	260	0	331
1809	937	259	0	332
1812	938	259	0	332
1815	938	259	0	332
1818	938	259	0	332
1821	938	258	0	330
1824	938	257	0	334
1827	939	258	0	335
1830	939	257	0	333
1833	938	255	0	334
1836	938	254	0	332
1839	939	254	0	332
1842	939	254	0	331
1845	940	255	0	329
1848	941	256	0	330
1851	943	257	0	331
1854	944	260	0	325
1857	944	261	0	316
1860	944	260	0	315
1863	945	258	0	317
1866	945	258	0	313
1869	945	257	0	317
1872	946	256	0	317
1875	945	256	0	317
1878	945	257	0	318
1881	946	258	0	320
1884	945	258	0	321
1887	945	259	0	323
1890	945	259	0	326
1893	946	257	0	325
1896	948	256	0	329
1902	950	255	0	327
1905	950	256	0	326
1908	950	256	0	328
1911	951	255	0	330
1914	952	254	0	330
1917	951	252	0	334
1920	951	252	0	333
1923	952	251	0	330
1926	950	248	0	343
1929	950	247	0	344
1932	952	248	0	343
1935	951	248	0	344
1938	955	250	0	349
1941	953	251	0	344
1944	954	253	0	338
1947	954	252	0	339
1950	954	252	0	342
1953	953	253	0	344
1956	953	252	0	346
1959	952	252	0	347
1962	952	251	0	348
1965	951	249	0	355
1968	951	249	0	357
1971	951	249	0	358
1974	951	250	0	353
1977	951	251	0	352
1980	950	253	0	351
1983	949	252	0	348
1986	949	250	0	353
1989	948	249	0	350
1992	949	248	0	348
1995	948	249	0	349
1998	948	248	0	349
2001	948	249	0	350
2004	948	250	0	349
2007	948	251	0	347
2010	948	250	0	347
2013	948	250	0	347
2016	948	250	0	346
2019	948	251	0	345
2022	948	251	0	346
2025	948	251	0	344
2028	949	252	0	343
2031	949	253	0	344
2034	950	253	0	343
2037	950	253	0	342
2040	951	254	0	340
2043	952	254	0	342
2046	951	254	0	344
2049	951	261	0	335
2052	948	261	0	332
2055	948	261	0	330
2058	948	262	0	331
2061	949	261	0	333
2064	948	261	0	333
2067	948	261	0	332
2070	949	260	0	332
2073	951	259	0	333
2076	949	259	0	331
2079	950	258	0	330
2082	951	258	0	327
2085	951	258	0	328
2088	952	257	0	329
2091	953	255	0	336
2094	953	255	0	337
2097	952	254	0	338
2100	952	253	0	340
2103	952	253	0	337
2106	953	254	0	337
2109	953	254	0	338
2112	953	254	0	338
2115	953	254	0	337
2118	953	253	0	337
2121	953	253	0	337
2124	953	253	0	337
2127	954	254	0	337
2130	954	254	0	335
2133	954	254	0	336
2136	954	254	0	335
2139	954	254	0	336
2142	954	254	0	336
2145	954	254	0	336
2148	954	254	0	335
2151	954	254	0	335
2154	954	254	0	336
2157	953	252	0	343
2160	954	256	0	331
2163	958	257	0	331
2166	958	257	0	329
2169	958	260	0	327
2172	957	261	0	321
2175	956	260	0	323
2178	957	258	0	326
2181	957	258	0	326
2184	955	258	0	325
2187	955	257	0	331
2190	955	258	0	331
2193	955	258	0	330
2196	956	256	0	328
2199	956	256	0	328
2202	956	256	0	328
2205	956	256	0	328
2208	956	256	0	328
2211	956	256	0	328
2214	956	256	0	327
2217	956	256	0	327
2220	956	256	0	327
2223	956	257	0	327
2226	956	256	0	327
2229	956	256	0	326
2232	956	256	0	326
2235	957	257	0	326
2238	956	257	0	326
2241	956	256	0	326
2244	956	257	0	326
2247	956	257	0	325
2250	955	257	0	325
2253	955	257	0	327
2256	954	258	0	326
2259	954	257	0	327
2262	954	257	0	328
2265	954	257	0	328
2268	953	257	0	327
2271	953	256	0	328
2274	953	256	0	328
2277	952	256	0	327
2280	953	256	0	325
2283	953	257	0	323
2286	953	257	0	325
2289	953	257	0	324
2292	953	257	0	326
2295	953	258	0	326
2298	953	257	0	327
2301	954	257	0	329
2304	953	256	0	332
2307	953	256	0	333
2310	952	256	0	333
2313	952	256	0	331
2316	952	256	0	332
2325	953	257	0	329
2328	953	255	0	326
2331	954	253	0	330
2334	954	255	0	328
2337	953	257	0	330
2340	953	255	0	332
2343	949	259	0	323
2346	949	259	0	324
2349	951	259	0	327
2352	951	259	0	328
2355	951	259	0	327
2358	952	259	0	329
2361	952	259	0	330
2364	955	262	0	326
2367	956	262	0	330
2370	956	260	0	328
2373	956	258	0	333
2376	964	262	0	329
2379	956	256	0	334
2382	954	255	0	334
2385	953	254	0	332
2388	952	255	0	335
2391	952	255	0	336
2394	952	257	0	333
2397	953	257	0	331
2400	951	257	0	329
2403	950	258	0	330
2406	950	257	0	331
2409	951	257	0	330
2412	951	256	0	333
2415	952	257	0	327
2418	953	258	0	324
2421	953	258	0	327
2424	953	259	0	328
2427	953	259	0	328
2430	953	258	0	329
2433	953	258	0	329
2436	953	258	0	330
2439	953	257	0	330
2442	953	257	0	329
2445	953	257	0	328
2448	953	257	0	328
2451	953	257	0	328
2454	953	257	0	328
2457	953	257	0	328
2460	953	257	0	328
2463	953	257	0	329
2466	953	257	0	329
2469	953	257	0	329
2472	953	257	0	328
2475	953	257	0	329
2478	954	257	0	328
2481	953	257	0	329
2484	953	257	0	329
2487	953	257	0	328
2490	953	257	0	328
2493	954	257	0	328
2496	954	257	0	328
2499	954	257	0	326
2502	955	258	0	326
2505	955	258	0	325
2508	955	257	0	325
2511	955	257	0	325
2514	955	257	0	327
2517	955	257	0	327
2520	955	257	0	328
2523	955	257	0	329
2526	954	257	0	327
2529	954	258	0	326
2532	954	258	0	326
2535	954	258	0	325
2538	954	258	0	322
2541	954	257	0	324
2544	954	258	0	324
2547	954	258	0	322
2550	953	258	0	320
2553	953	257	0	321
2556	952	257	0	321
2559	952	257	0	322
2562	952	257	0	323
2565	951	257	0	321
2568	950	257	0	322
2571	949	257	0	322
2574	949	256	0	322
2577	949	256	0	322
2580	950	255	0	323
2583	950	255	0	322
2586	950	255	0	322
2589	950	255	0	321
2592	950	255	0	321
2595	951	255	0	322
2598	951	256	0	323
2601	950	255	0	323
2604	951	256	0	324
2607	951	256	0	325
2610	952	257	0	327
2613	952	257	0	328
2616	953	257	0	328
2619	954	258	0	333
2622	953	261	0	326
2625	954	261	0	324
2628	953	260	0	327
2631	953	258	0	330
2634	953	261	0	325
2637	952	261	0	322
2640	951	260	0	321
2643	951	259	0	321
2646	951	257	0	326
2649	951	258	0	327
2652	950	257	0	328
2655	950	257	0	328
2658	950	258	0	324
2661	950	256	0	324
2664	950	256	0	325
2667	951	256	0	325
2670	950	256	0	325
2673	950	256	0	324
2679	950	256	0	324
2682	950	255	0	325
2685	950	255	0	324
2691	950	255	0	326
2697	949	255	0	324
2700	949	255	0	323
2703	950	255	0	323
2706	950	255	0	322
2709	950	255	0	323
2712	950	255	0	324
2715	950	255	0	325
2718	952	255	0	326
2727	950	255	0	324
2730	950	255	0	326
2736	951	255	0	331
2739	951	256	0	332
2742	952	255	0	331
2745	952	255	0	331
2748	952	255	0	331
2751	952	255	0	330
2754	952	255	0	331
2757	953	255	0	330
2760	952	255	0	329
2784	954	256	0	330
2787	954	256	0	330
2790	954	256	0	329
2799	954	256	0	329
2802	951	255	0	332
2805	952	255	0	331
2808	953	255	0	328
2811	953	255	0	330
2814	953	255	0	330
2817	954	255	0	329
2820	953	255	0	329
2823	953	255	0	329
2826	954	255	0	328
2829	954	255	0	328
2832	954	255	0	328
2835	953	255	0	330
2841	953	255	0	331
2844	953	254	0	329
2847	953	254	0	332
2850	953	255	0	330
2856	953	255	0	330
2859	953	255	0	330
2862	953	255	0	330
2877	953	255	0	329
2880	953	255	0	328
2883	953	255	0	328
2886	953	255	0	329
2889	953	255	0	327
2892	953	255	0	329
2895	953	255	0	329
2898	953	255	0	329
2904	953	255	0	330
2907	953	255	0	329
2910	953	255	0	329
2913	953	255	0	329
2916	953	255	0	328
2919	953	255	0	328
2922	953	255	0	327
2925	953	255	0	327
2928	953	255	0	327
2931	953	255	0	327
2934	953	255	0	327
2937	953	255	0	327
2940	954	255	0	327
2943	954	255	0	328
2946	954	255	0	328
2949	954	255	0	328
2952	954	255	0	328
2955	954	255	0	327
2958	954	255	0	328
2961	953	255	0	329
2964	953	255	0	329
2967	954	255	0	328
2970	953	255	0	328
2973	954	255	0	327
2976	954	255	0	327
2979	954	255	0	326
2982	954	255	0	326
2985	954	255	0	327
2988	954	255	0	326
2991	954	255	0	327
2994	954	255	0	327
2997	954	255	0	327
3000	954	255	0	327
3003	954	255	0	327
3006	954	255	0	327
3009	954	255	0	327
3012	954	255	0	327
3015	954	255	0	327
3018	954	255	0	327
3021	954	255	0	327
3024	954	255	0	328
3027	954	255	0	328
3030	954	255	0	328
3033	954	255	0	329
3036	954	255	0	328
3039	954	255	0	327
3042	954	255	0	327
3045	954	255	0	326
3048	954	255	0	326
3051	954	255	0	328
3054	954	255	0	328
3057	954	255	0	328
3060	954	255	0	328
3063	954	255	0	327
3066	954	255	0	328
3069	953	255	0	327
3072	953	255	0	328
3075	954	255	0	328
3078	954	255	0	328
3081	954	255	0	327
3084	954	255	0	327
3087	953	255	0	329
3090	954	255	0	329
3093	954	255	0	328
3096	953	255	0	328
3099	953	255	0	327
3102	954	255	0	326
3105	954	255	0	325
3108	953	255	0	326
3111	954	255	0	326
3114	954	254	0	326
3117	954	254	0	325
3120	954	255	0	326
3123	954	254	0	324
3126	954	254	0	326
3129	954	254	0	326
3132	954	255	0	326
3135	953	254	0	327
3138	953	254	0	327
3141	953	254	0	328
3144	954	255	0	327
3147	953	255	0	329
3150	954	255	0	329
3153	954	255	0	328
3156	954	255	0	326
3159	954	255	0	326
3162	954	255	0	327
3165	954	255	0	328
3168	954	255	0	331
3171	954	255	0	329
3174	954	255	0	327
3177	954	255	0	327
3180	954	255	0	328
3183	953	255	0	330
3186	953	255	0	329
3189	954	255	0	326
3192	955	255	0	326
3195	955	255	0	326
3198	954	255	0	327
3201	955	255	0	325
3204	955	255	0	325
3207	955	255	0	323
3210	955	255	0	323
3213	955	255	0	323
3216	955	255	0	323
3219	954	254	0	327
3222	954	255	0	326
3225	954	255	0	324
3228	954	255	0	325
3231	954	254	0	327
3234	955	255	0	325
3237	955	255	0	325
3240	954	255	0	325
3243	954	255	0	326
3246	954	255	0	324
3249	954	255	0	325
3252	954	255	0	325
3255	954	255	0	325
3258	954	255	0	325
3261	954	255	0	325
3264	954	255	0	322
3267	954	255	0	324
3270	954	255	0	325
3273	954	255	0	325
3276	954	255	0	324
3279	954	255	0	324
3282	954	255	0	324
3285	954	255	0	326
3288	954	255	0	323
3291	954	255	0	322
3294	954	255	0	323
3297	954	255	0	325
3300	954	254	0	324
3303	954	255	0	324
3306	955	254	0	327
3309	954	254	0	325
3315	956	255	0	328
3318	955	255	0	328
3321	956	255	0	329
3324	955	255	0	329
3327	955	255	0	329
3330	955	255	0	330
3333	955	255	0	330
3336	955	255	0	330
3339	955	255	0	330
3342	955	255	0	330
3345	955	255	0	330
3348	955	255	0	329
3351	955	255	0	329
3354	956	256	0	330
3357	956	255	0	328
3360	956	256	0	329
3363	956	256	0	328
3366	956	256	0	331
3369	958	259	0	333
3372	957	260	0	327
3375	957	259	0	323
3378	957	259	0	324
3381	958	258	0	326
3384	958	257	0	327
3387	958	257	0	331
3390	958	259	0	332
3393	958	259	0	331
3396	957	257	0	332
3399	957	257	0	332
3402	956	256	0	333
3405	956	256	0	332
3408	956	255	0	335
3411	956	255	0	330
3417	956	255	0	329
3420	956	255	0	328
3423	956	255	0	329
3426	956	255	0	329
3429	956	255	0	329
3432	955	255	0	330
3435	955	254	0	329
3438	955	254	0	329
3441	955	255	0	327
3444	956	255	0	327
3447	955	255	0	328
3450	955	255	0	328
3453	955	255	0	327
3456	954	255	0	326
3459	954	255	0	326
3462	955	255	0	325
3465	955	255	0	326
3468	955	255	0	326
3471	955	255	0	326
3474	955	255	0	325
3477	955	255	0	326
3480	955	255	0	325
3483	955	255	0	326
3486	955	255	0	326
3489	955	255	0	326
3492	955	255	0	327
3495	955	255	0	326
3498	955	255	0	327
3501	955	255	0	326
3504	955	255	0	325
3507	955	255	0	325
3510	955	256	0	327
3513	956	256	0	329
3516	956	256	0	330
3519	956	256	0	330
3522	956	256	0	330
3525	956	256	0	329
3528	956	256	0	328
3531	956	256	0	329
3534	955	256	0	329
3537	955	256	0	329
3594	955	255	0	325
3597	955	255	0	325
3600	955	255	0	325
3603	956	255	0	326
3606	955	255	0	325
3609	955	255	0	325
3615	955	255	0	325
3618	955	255	0	325
3621	955	255	0	325
3624	955	255	0	326
3627	955	255	0	325
3630	955	255	0	326
3633	955	255	0	326
3636	955	255	0	326
3639	955	255	0	325
3642	956	255	0	326
3645	955	255	0	325
3648	955	255	0	325
3651	955	255	0	325
3654	955	255	0	326
3657	956	255	0	327
3660	955	255	0	325
3663	955	255	0	326
3666	956	255	0	326
3669	955	255	0	327
3684	956	255	0	328
3687	956	254	0	327
3699	956	254	0	329
3702	956	254	0	329
3705	956	254	0	330
3711	956	254	0	327
3714	956	254	0	328
3717	956	254	0	328
3720	956	254	0	328
3723	956	254	0	327
3726	956	254	0	326
3729	956	254	0	327
3732	957	255	0	325
3735	957	255	0	325
3738	957	255	0	324
3741	957	255	0	324
3744	956	255	0	324
3747	957	255	0	323
3750	957	255	0	324
3753	957	255	0	323
3756	957	255	0	323
3759	957	255	0	323
3762	957	255	0	324
3765	957	255	0	324
3768	957	255	0	323
3771	956	255	0	325
3774	956	255	0	324
3777	956	255	0	323
3780	956	255	0	323
3783	956	254	0	324
3786	957	255	0	326
3789	957	255	0	327
3792	957	255	0	329
3795	957	256	0	330
3798	957	256	0	331
3801	957	256	0	330
3804	957	256	0	331
3807	957	256	0	330
3810	957	256	0	331
3813	957	256	0	331
3816	957	256	0	330
3819	957	256	0	331
3822	957	256	0	330
3825	957	256	0	330
3828	958	256	0	328
3831	958	256	0	326
3834	958	256	0	327
3837	959	256	0	328
3840	958	256	0	328
3843	958	255	0	327
3846	959	254	0	329
3849	959	253	0	334
3852	959	253	0	336
3855	959	251	0	340
3858	959	251	0	342
3861	959	252	0	342
3864	959	253	0	339
3867	959	252	0	340
3870	958	253	0	341
3873	957	251	0	346
3876	957	250	0	346
3879	957	249	0	347
3882	957	250	0	344
3885	957	250	0	341
3888	956	250	0	343
3891	956	249	0	344
3894	955	249	0	344
3897	955	248	0	345
3900	954	246	0	347
3903	953	246	0	345
3906	953	246	0	345
3909	952	245	0	346
3912	950	246	0	347
3915	949	246	0	347
3918	948	245	0	346
3921	946	245	0	347
3924	946	244	0	346
3927	946	245	0	347
3930	946	247	0	346
3933	947	248	0	346
3936	947	248	0	345
3939	946	246	0	346
3942	946	245	0	346
3945	945	245	0	348
3948	945	244	0	348
3951	945	245	0	350
3954	945	244	0	349
3957	944	243	0	351
3960	944	244	0	351
3963	945	244	0	348
3966	945	244	0	346
3969	947	246	0	344
3972	948	249	0	343
3975	949	251	0	343
3978	949	252	0	341
3981	951	253	0	340
3984	950	254	0	341
3987	951	254	0	341
3990	951	255	0	343
3993	951	256	0	340
3996	953	257	0	339
3999	955	256	0	341
4002	956	257	0	338
4005	957	260	0	338
4008	958	260	0	337
4011	958	259	0	341
4014	958	259	0	342
4017	958	260	0	341
4020	958	260	0	339
4023	958	261	0	338
4026	958	261	0	339
4029	959	261	0	339
4032	959	261	0	336
4035	960	261	0	337
4038	960	262	0	338
4041	960	262	0	339
4044	960	263	0	339
4047	960	263	0	339
4050	960	262	0	339
4053	960	262	0	339
4056	960	261	0	338
4059	960	261	0	338
4062	959	260	0	340
4065	959	260	0	340
4068	959	260	0	340
4071	959	260	0	339
4074	959	260	0	338
4077	958	259	0	337
4080	958	259	0	338
4083	958	259	0	336
4086	958	259	0	335
4089	958	259	0	335
4092	958	258	0	332
4095	958	258	0	333
4098	959	257	0	331
4101	958	256	0	332
4104	958	256	0	332
4107	958	255	0	333
4110	959	255	0	333
4113	959	255	0	333
4116	960	255	0	333
4119	960	255	0	333
4122	959	255	0	333
4125	959	255	0	334
4128	959	257	0	333
4131	959	257	0	331
4134	959	258	0	333
4137	960	259	0	334
4140	960	258	0	334
4143	962	259	0	335
4146	961	258	0	337
4149	961	257	0	334
4152	961	257	0	335
4155	961	256	0	338
4158	961	255	0	337
4161	961	255	0	337
4164	961	255	0	337
4167	960	256	0	339
4170	959	256	0	338
4173	959	256	0	337
4176	959	256	0	337
4179	959	256	0	338
4182	958	256	0	339
4185	958	256	0	338
4188	958	256	0	338
4191	958	256	0	338
4194	958	256	0	339
4197	958	256	0	338
4200	959	256	0	338
4203	959	256	0	337
4206	959	257	0	337
4209	959	257	0	337
4212	959	257	0	336
4215	959	257	0	336
4218	959	257	0	336
4221	959	257	0	336
4224	959	257	0	337
4227	959	257	0	336
4230	959	257	0	336
4233	959	257	0	336
4236	959	257	0	335
4239	960	258	0	333
4242	960	258	0	334
4245	960	258	0	335
4248	960	257	0	338
4251	960	256	0	340
4254	960	256	0	340
4257	960	257	0	339
4260	960	257	0	339
4263	960	257	0	339
4266	960	257	0	338
4269	960	257	0	339
4272	960	257	0	338
4275	960	257	0	338
4278	960	257	0	338
4281	960	257	0	337
4284	960	257	0	337
4287	960	257	0	337
4290	960	257	0	337
4293	960	257	0	338
4296	959	257	0	338
4299	960	257	0	338
4302	960	257	0	337
4305	960	256	0	339
4308	959	256	0	339
4311	959	256	0	340
4314	959	256	0	340
4317	959	256	0	339
4320	959	256	0	340
4323	959	256	0	338
4326	959	256	0	338
4329	959	256	0	338
4332	959	256	0	338
4335	959	256	0	339
4338	959	256	0	339
4341	959	256	0	340
4344	959	256	0	339
4347	959	256	0	339
4350	958	256	0	339
4353	959	256	0	340
4356	959	256	0	340
4359	958	256	0	339
4362	959	256	0	339
4365	959	256	0	339
4368	958	256	0	339
4371	959	256	0	340
4374	959	256	0	339
4377	959	256	0	339
4380	959	256	0	340
4383	959	256	0	339
4386	958	256	0	339
4389	958	256	0	339
4392	958	256	0	339
4395	959	256	0	339
4398	959	256	0	339
4401	959	256	0	339
4404	959	256	0	338
4407	959	256	0	339
4410	959	256	0	339
4413	959	256	0	339
4416	959	256	0	340
4419	959	256	0	340
4422	959	256	0	340
4425	959	256	0	340
4428	959	256	0	340
4431	959	256	0	338
4434	959	256	0	336
4437	959	257	0	335
4440	959	257	0	336
4443	959	257	0	336
4446	960	257	0	336
4449	960	257	0	337
4452	960	257	0	336
4455	960	257	0	336
4458	960	257	0	337
4461	960	257	0	336
4464	960	257	0	337
4467	960	256	0	336
4470	960	256	0	337
4473	960	256	0	338
4476	960	256	0	338
4479	960	256	0	338
4482	960	257	0	338
4485	960	256	0	338
4488	960	257	0	336
4491	959	257	0	335
4494	959	257	0	336
4497	959	257	0	336
4500	959	257	0	336
4503	960	257	0	336
4506	960	257	0	337
4509	960	257	0	337
4512	960	257	0	337
4515	960	257	0	338
4518	960	257	0	338
4521	960	257	0	339
4524	960	257	0	338
4527	960	257	0	338
4530	960	257	0	338
4533	959	257	0	337
4536	960	257	0	338
4539	959	257	0	338
4542	959	257	0	338
4545	959	257	0	338
4548	959	257	0	338
4551	959	256	0	338
4554	959	256	0	338
4557	959	257	0	339
4560	959	256	0	338
4563	959	256	0	338
4566	959	256	0	338
4569	959	256	0	340
4572	960	256	0	340
4575	960	256	0	340
4578	959	256	0	340
4581	959	256	0	340
4584	959	256	0	340
4587	960	256	0	340
4590	960	256	0	340
4593	960	257	0	339
4596	960	256	0	340
4599	959	256	0	339
4602	960	257	0	338
4605	959	257	0	337
4608	959	257	0	338
4611	959	257	0	338
4614	959	257	0	338
4617	960	257	0	338
4620	959	256	0	338
4623	959	256	0	338
4626	960	256	0	338
4629	960	256	0	339
4632	959	256	0	338
4635	959	257	0	337
4638	960	257	0	335
4641	959	257	0	336
4644	959	257	0	336
4647	960	257	0	337
4650	960	257	0	338
4653	960	257	0	338
4656	960	257	0	337
4659	960	257	0	337
4662	960	257	0	337
4665	960	257	0	337
4668	960	257	0	335
4671	960	257	0	334
4674	960	257	0	335
4677	960	257	0	335
4680	960	257	0	336
4683	960	257	0	337
4686	960	257	0	337
4689	960	257	0	337
4692	960	257	0	337
4695	959	257	0	336
4698	959	257	0	337
4701	960	257	0	338
4704	960	257	0	338
4707	960	257	0	338
4710	960	257	0	338
4713	960	257	0	337
4716	959	257	0	337
4719	960	257	0	338
4722	960	257	0	337
4725	960	257	0	337
4728	960	257	0	337
4731	960	257	0	339
4734	960	257	0	337
4737	959	257	0	337
4740	959	257	0	337
4743	959	257	0	337
4746	960	257	0	337
4749	959	257	0	337
4752	960	257	0	337
4755	960	257	0	337
4758	959	257	0	337
4761	958	256	0	336
4764	958	257	0	334
4767	958	256	0	337
4770	958	256	0	336
4773	959	256	0	337
4776	959	257	0	336
4779	958	257	0	337
4782	958	256	0	339
4785	958	256	0	338
4788	958	257	0	337
4791	958	257	0	336
4794	959	257	0	336
4797	959	257	0	336
4800	959	257	0	337
4803	958	257	0	337
4806	958	257	0	337
4809	958	257	0	337
4812	958	256	0	337
4815	958	256	0	337
4818	958	256	0	336
4821	958	256	0	337
4824	958	256	0	338
4827	958	256	0	336
4830	958	256	0	336
4833	958	256	0	335
4836	958	257	0	335
4839	958	257	0	336
4842	958	257	0	336
4845	958	257	0	335
4848	958	257	0	336
4851	958	257	0	336
4854	958	257	0	335
4857	958	257	0	337
4860	958	257	0	337
4863	958	257	0	338
4866	958	257	0	338
4869	958	257	0	338
4872	958	256	0	335
4875	957	257	0	336
4878	957	256	0	335
4881	958	257	0	337
4884	958	257	0	337
4887	958	257	0	336
4890	958	257	0	336
4893	958	256	0	336
4896	957	256	0	337
4899	957	256	0	338
4902	957	256	0	339
4905	957	256	0	337
4908	957	256	0	337
4911	957	257	0	337
4914	957	258	0	337
4917	957	257	0	338
4920	958	257	0	337
4923	958	258	0	339
4926	958	258	0	339
4929	959	258	0	339
4932	959	258	0	338
4935	959	258	0	339
4938	958	257	0	338
4941	958	257	0	338
4944	959	257	0	338
4947	958	257	0	337
4950	958	257	0	336
4953	959	257	0	338
4956	959	258	0	337
4959	959	258	0	339
4962	959	258	0	337
4965	959	258	0	336
4968	959	257	0	336
4971	959	258	0	336
4974	958	258	0	336
4977	958	258	0	336
4980	958	258	0	336
4983	958	257	0	336
4986	958	257	0	336
4989	958	257	0	337
4992	958	257	0	337
4995	958	257	0	338
4998	958	257	0	337
5001	958	257	0	337
5004	958	257	0	337
5007	958	257	0	337
5010	958	257	0	337
5013	958	257	0	337
5016	958	257	0	337
5019	958	257	0	337
5022	958	257	0	337
5025	958	257	0	335
5028	958	257	0	335
5031	958	257	0	335
5034	958	257	0	335
5037	958	257	0	336
5040	958	257	0	336
5043	958	257	0	338
5046	958	257	0	336
5049	958	257	0	337
5052	958	257	0	338
5055	958	257	0	338
5058	958	257	0	338
5061	958	257	0	338
5064	958	257	0	338
5067	958	257	0	338
5070	958	257	0	338
5073	958	257	0	338
5076	958	257	0	338
5079	958	257	0	337
5082	958	257	0	337
5085	958	257	0	338
5088	958	257	0	338
5091	958	257	0	338
5094	958	257	0	339
5097	958	257	0	338
5100	958	257	0	337
5103	958	257	0	338
5106	958	257	0	338
5109	958	257	0	338
5112	958	257	0	337
5115	958	257	0	337
5118	958	257	0	337
5121	958	257	0	336
5124	958	257	0	337
5127	958	257	0	338
5130	957	257	0	338
5133	957	257	0	338
5136	957	257	0	338
5139	958	257	0	337
5142	957	257	0	337
5145	957	257	0	336
5148	958	257	0	337
5151	958	257	0	336
5154	958	257	0	336
5157	958	257	0	336
5160	958	257	0	337
5163	958	257	0	336
5166	958	257	0	335
5169	958	257	0	336
5172	958	257	0	337
5175	958	257	0	337
5178	958	258	0	336
5181	958	258	0	335
5184	958	258	0	335
5187	958	258	0	337
5190	958	258	0	336
5193	958	258	0	335
5196	958	258	0	335
5199	958	258	0	335
5202	958	258	0	336
5205	958	258	0	336
5208	958	258	0	336
5211	958	258	0	336
5214	958	258	0	336
5217	958	258	0	337
5220	958	258	0	337
5223	958	258	0	336
5226	958	258	0	337
5229	958	258	0	336
5232	958	258	0	336
5235	958	258	0	336
5238	958	258	0	336
5241	958	258	0	337
5244	958	258	0	336
5247	958	257	0	336
5250	958	257	0	336
5253	958	257	0	337
5256	958	257	0	336
5259	958	257	0	336
5262	958	258	0	335
5265	958	258	0	336
5268	958	258	0	335
5271	958	258	0	334
5274	958	258	0	335
5277	958	258	0	336
5280	959	258	0	335
5283	958	258	0	336
5286	959	258	0	336
5289	959	258	0	337
5292	959	258	0	335
5295	958	258	0	335
5298	958	258	0	336
5301	958	258	0	336
5304	958	258	0	336
5307	958	258	0	335
5310	958	257	0	335
5313	958	257	0	335
5316	958	257	0	334
5319	958	257	0	335
5322	958	257	0	335
5325	958	257	0	335
5328	958	257	0	334
5331	958	257	0	334
5334	958	257	0	335
5337	958	257	0	335
5340	958	256	0	336
5343	958	256	0	336
5346	958	256	0	336
5349	958	256	0	338
5352	959	256	0	336
5355	959	256	0	338
5358	959	256	0	338
5364	959	254	0	340
5367	960	254	0	342
5370	960	253	0	341
5373	960	252	0	339
5376	960	250	0	337
5379	960	250	0	332
5382	959	246	0	335
5385	960	247	0	337
5388	960	248	0	337
5391	960	248	0	336
5394	959	248	0	336
5397	960	248	0	337
5400	960	248	0	338
5403	961	249	0	338
5406	961	249	0	337
5409	961	248	0	336
5412	961	249	0	338
5415	962	249	0	339
5418	961	248	0	339
5421	960	248	0	340
5424	960	248	0	339
5427	960	247	0	337
5430	958	247	0	338
5433	958	246	0	339
5436	959	247	0	339
5439	959	247	0	342
5442	960	247	0	342
5445	959	247	0	341
5448	958	247	0	341
5451	958	248	0	340
5454	959	248	0	340
5457	959	247	0	341
5460	959	248	0	339
5463	959	248	0	339
5466	959	247	0	342
5469	958	247	0	342
5472	959	248	0	342
5475	958	248	0	342
5478	958	248	0	342
5481	959	248	0	342
5484	958	248	0	342
5487	959	248	0	343
5490	958	248	0	343
5493	958	249	0	343
5496	958	249	0	343
5499	958	249	0	343
5502	958	249	0	344
5505	958	249	0	344
5508	958	249	0	344
5511	959	249	0	344
5514	958	249	0	343
5517	958	249	0	343
5520	958	249	0	343
5523	958	249	0	344
5526	958	249	0	343
5529	958	249	0	343
5532	958	249	0	342
5535	958	249	0	342
5538	958	249	0	342
5541	958	251	0	341
5544	958	251	0	339
5547	958	251	0	339
5550	958	251	0	341
5553	957	250	0	342
5556	958	251	0	340
5559	958	250	0	340
5562	957	250	0	340
5565	958	250	0	339
5568	957	250	0	339
5571	957	250	0	339
5574	957	251	0	337
5577	957	250	0	338
5580	957	251	0	337
5583	957	250	0	336
5586	956	251	0	336
5589	957	251	0	338
5592	956	250	0	342
5595	957	250	0	344
5598	957	249	0	345
5601	957	249	0	345
5604	957	249	0	345
5607	957	250	0	346
5610	957	249	0	346
5613	957	249	0	346
5616	958	249	0	346
5619	958	249	0	346
5622	957	249	0	346
5625	958	249	0	346
5628	957	249	0	347
5631	958	249	0	346
5634	958	249	0	346
5637	958	249	0	343
5640	958	249	0	345
5643	957	250	0	344
5646	956	250	0	344
5649	956	250	0	343
5652	955	250	0	341
5655	956	250	0	342
5658	956	250	0	342
5661	956	250	0	342
5664	957	250	0	342
5667	957	250	0	342
5670	957	250	0	342
5673	957	250	0	342
5676	957	250	0	342
5679	957	250	0	343
5682	957	250	0	343
5685	957	250	0	342
5688	957	250	0	344
5691	957	250	0	344
5694	957	250	0	343
5697	957	250	0	343
5700	958	250	0	343
5703	957	250	0	344
5706	957	250	0	344
5709	957	250	0	344
5712	957	249	0	345
5715	957	249	0	343
5718	957	249	0	343
5721	958	249	0	344
5724	957	249	0	346
5727	957	249	0	345
5730	957	249	0	346
5733	957	249	0	346
5736	957	249	0	347
5739	957	249	0	347
5742	957	249	0	346
5745	957	249	0	346
5748	957	249	0	347
5751	957	249	0	347
5754	957	249	0	347
5757	957	249	0	349
5760	957	249	0	347
5763	957	249	0	347
5766	957	249	0	347
5769	957	249	0	346
5772	957	249	0	347
5775	957	250	0	346
5778	957	249	0	346
5781	957	249	0	346
5784	957	249	0	347
5787	957	250	0	346
5790	957	250	0	347
5793	957	249	0	346
5796	957	250	0	347
5799	957	250	0	347
5802	957	249	0	347
5805	957	250	0	345
5808	957	250	0	345
5811	956	250	0	343
5814	956	250	0	343
5817	956	250	0	343
5820	956	250	0	346
5823	956	249	0	346
5826	956	250	0	345
5829	956	250	0	344
5832	956	249	0	344
5835	956	250	0	344
5838	956	249	0	344
5841	956	249	0	343
5844	956	249	0	344
5847	956	249	0	344
5850	956	249	0	343
5853	956	249	0	343
5856	956	249	0	343
5859	956	249	0	343
5862	956	249	0	343
5865	956	249	0	343
5868	956	249	0	343
5871	956	249	0	341
5874	956	249	0	342
5877	956	249	0	342
5880	956	248	0	342
5883	956	248	0	342
5886	956	249	0	341
5889	957	249	0	340
5892	956	248	0	344
5895	956	248	0	345
5898	956	248	0	346
5901	956	248	0	347
5904	956	248	0	344
5907	956	248	0	343
5910	956	248	0	342
5913	956	248	0	341
5916	956	248	0	342
5919	956	248	0	340
5922	956	248	0	341
5925	957	248	0	340
5928	957	248	0	338
5931	957	248	0	338
5934	957	247	0	340
5937	957	248	0	339
5940	957	248	0	338
5943	956	248	0	338
5946	957	248	0	339
5949	956	248	0	338
5952	957	249	0	337
5955	958	249	0	337
5958	958	249	0	337
5961	958	249	0	337
5964	958	249	0	338
5967	958	250	0	338
5970	957	250	0	338
5973	957	250	0	338
5976	957	250	0	337
5979	957	250	0	337
5982	957	250	0	335
5985	957	250	0	336
5988	957	250	0	337
5991	957	250	0	337
5994	957	250	0	337
5997	957	250	0	337
6000	957	250	0	337
6003	957	250	0	336
6006	957	251	0	339
6009	957	251	0	339
6012	957	251	0	339
6015	958	252	0	337
6018	958	252	0	335
6021	959	252	0	334
6024	959	253	0	332
6027	959	254	0	333
6030	959	254	0	339
6033	958	256	0	341
6036	958	256	0	340
6039	958	256	0	340
6042	958	256	0	340
6045	958	256	0	338
6048	958	256	0	339
6051	958	256	0	340
6054	958	257	0	337
6057	958	256	0	337
6060	958	256	0	337
6063	958	256	0	336
6066	958	256	0	337
6069	959	257	0	336
6072	959	257	0	337
6075	959	257	0	337
6078	959	257	0	338
6081	959	257	0	336
6084	959	256	0	337
6087	959	256	0	336
6090	959	257	0	337
6093	960	257	0	339
6096	960	257	0	339
6099	960	256	0	340
6102	960	256	0	341
6105	960	256	0	339
6108	960	256	0	338
6111	960	256	0	339
6114	960	256	0	339
6117	960	256	0	338
6120	959	256	0	338
6123	959	256	0	338
6126	959	256	0	338
6129	959	256	0	339
6132	959	256	0	338
6135	959	256	0	338
6138	959	256	0	339
6141	959	256	0	338
6144	959	256	0	338
6147	959	256	0	338
6150	959	256	0	338
6153	959	256	0	338
6156	960	256	0	339
6159	959	256	0	338
6162	959	256	0	340
[truncated: 452 more rows]
