# Supplementary material for: Markerless tracking of an entire honey bee colony
Source: Nat Commun. 2021 Mar 19;12:1733. doi: 10.1038/s41467-021-21769-1 (PMC7979864; doi:10.1038/s41467-021-21769-1)
Supplement: Supplementary file 4 — Description of Additional Supplementary Files [file 41467_2021_21769_MOESM4_ESM.zip › raw_source/fig_5_sup_fig_21_22/S1_trajectories/000683.txt]

0	2305	1265	0	250
3	2307	1262	0	233
6	2308	1259	0	226
9	2302	1253	0	217
12	2301	1238	0	174
15	2303	1245	0	188
18	2305	1247	0	185
21	2307	1245	0	183
24	2309	1247	0	183
27	2306	1247	0	187
30	2307	1247	0	183
33	2306	1246	0	175
36	2309	1249	0	165
39	2313	1251	0	164
42	2312	1256	0	163
45	2313	1264	0	175
48	2316	1273	0	163
51	2321	1276	0	185
54	2320	1285	0	192
57	2328	1289	0	194
60	2327	1290	0	216
63	2327	1287	0	218
66	2326	1286	0	210
69	2326	1285	0	212
72	2326	1285	0	214
75	2327	1285	0	212
78	2329	1286	0	218
81	2329	1286	0	218
84	2328	1287	0	220
87	2328	1286	0	218
90	2328	1287	0	220
93	2328	1287	0	223
96	2328	1287	0	222
99	2329	1287	0	225
102	2328	1288	0	229
105	2327	1288	0	230
108	2328	1289	0	228
111	2327	1289	0	228
114	2327	1289	0	228
117	2326	1289	0	226
120	2327	1289	0	226
123	2327	1289	0	225
126	2328	1288	0	227
129	2328	1288	0	226
132	2327	1288	0	219
135	2328	1288	0	217
138	2328	1288	0	216
141	2328	1288	0	217
144	2328	1288	0	213
147	2328	1288	0	213
150	2329	1288	0	213
153	2328	1288	0	214
156	2328	1288	0	216
159	2328	1288	0	218
162	2328	1288	0	220
165	2329	1289	0	218
168	2328	1289	0	224
171	2328	1289	0	224
174	2328	1289	0	227
177	2328	1289	0	225
180	2328	1290	0	223
183	2327	1289	0	223
186	2328	1289	0	225
189	2328	1289	0	228
192	2328	1289	0	229
195	2328	1289	0	229
198	2328	1289	0	229
201	2328	1290	0	227
204	2327	1289	0	228
207	2328	1289	0	234
210	2327	1290	0	232
213	2328	1290	0	232
216	2327	1290	0	231
219	2328	1290	0	231
222	2328	1289	0	229
225	2328	1289	0	230
228	2329	1289	0	225
231	2329	1290	0	220
234	2328	1290	0	223
237	2329	1289	0	225
240	2329	1289	0	230
243	2329	1289	0	228
246	2329	1290	0	225
249	2328	1290	0	219
252	2328	1290	0	219
255	2328	1290	0	215
258	2327	1290	0	214
261	2328	1290	0	217
264	2328	1290	0	217
267	2327	1290	0	215
270	2327	1290	0	215
273	2327	1290	0	213
276	2327	1290	0	212
279	2326	1291	0	209
282	2326	1290	0	209
285	2326	1290	0	208
288	2326	1290	0	210
291	2326	1290	0	210
294	2325	1290	0	210
297	2325	1290	0	208
300	2325	1289	0	202
303	2325	1289	0	199
306	2317	1290	0	182
309	2324	1292	0	187
312	2324	1295	0	178
315	2325	1298	0	177
318	2326	1298	0	172
321	2326	1297	0	172
324	2325	1299	0	169
327	2326	1300	0	171
330	2323	1302	0	175
333	2321	1307	0	177
336	2322	1317	0	175
339	2317	1318	0	169
342	2313	1317	0	144
345	2305	1322	0	146
348	2302	1321	0	142
351	2303	1320	0	134
354	2303	1325	0	136
357	2304	1330	0	143
360	2304	1329	0	138
363	2302	1333	0	121
366	2299	1332	0	107
369	2298	1336	0	100
372	2298	1340	0	96
375	2300	1344	0	91
378	2301	1345	0	89
381	2301	1346	0	91
384	2300	1348	0	83
387	2301	1350	0	94
390	2302	1355	0	90
393	2303	1362	0	90
396	2301	1369	0	92
399	2301	1375	0	91
402	2303	1379	0	92
405	2303	1383	0	106
408	2307	1387	0	103
411	2310	1395	0	109
414	2310	1397	0	111
417	2308	1397	0	109
420	2309	1397	0	99
423	2309	1397	0	102
426	2310	1399	0	110
429	2310	1399	0	114
432	2310	1397	0	111
435	2310	1395	0	108
438	2311	1394	0	107
441	2311	1393	0	107
444	2312	1393	0	108
447	2312	1393	0	108
450	2312	1393	0	106
453	2313	1394	0	104
456	2315	1398	0	100
459	2314	1403	0	107
462	2316	1405	0	110
465	2316	1406	0	110
468	2316	1405	0	109
471	2316	1404	0	111
474	2316	1404	0	111
477	2317	1404	0	108
480	2317	1403	0	108
483	2317	1402	0	108
486	2317	1402	0	110
489	2317	1401	0	108
492	2317	1403	0	108
498	2317	1405	0	116
501	2318	1407	0	118
504	2321	1418	0	102
507	2321	1422	0	108
510	2322	1428	0	108
513	2329	1435	0	111
516	2332	1443	0	100
519	2337	1451	0	104
522	2341	1459	0	103
525	2344	1469	0	106
528	2344	1473	0	112
531	2344	1477	0	105
534	2345	1484	0	106
537	2348	1490	0	110
540	2351	1494	0	117
543	2354	1498	0	111
546	2352	1502	0	107
549	2350	1505	0	106
552	2348	1507	0	105
555	2349	1507	0	105
558	2349	1507	0	101
561	2350	1510	0	101
564	2351	1515	0	94
567	2349	1516	0	94
570	2349	1513	0	104
573	2348	1512	0	106
576	2350	1512	0	103
579	2349	1512	0	104
582	2349	1513	0	101
585	2349	1512	0	108
588	2347	1513	0	104
591	2347	1514	0	97
594	2347	1515	0	89
597	2345	1517	0	86
600	2343	1520	0	91
603	2343	1522	0	92
606	2343	1522	0	95
609	2343	1524	0	96
612	2343	1525	0	95
615	2343	1525	0	96
618	2342	1524	0	95
621	2342	1520	0	91
624	2342	1519	0	86
627	2342	1518	0	85
630	2341	1518	0	85
633	2341	1517	0	85
636	2340	1516	0	79
639	2339	1515	0	76
642	2338	1515	0	72
645	2339	1515	0	70
648	2339	1515	0	68
651	2338	1516	0	69
654	2339	1516	0	67
657	2341	1514	0	66
660	2342	1515	0	64
663	2342	1514	0	66
666	2343	1514	0	66
669	2343	1514	0	66
672	2343	1514	0	63
675	2344	1514	0	64
678	2344	1513	0	58
681	2343	1514	0	52
684	2342	1514	0	53
687	2339	1517	0	53
690	2338	1518	0	56
693	2336	1518	0	57
696	2336	1519	0	58
699	2336	1519	0	57
702	2337	1518	0	52
705	2337	1517	0	51
708	2338	1516	0	51
711	2338	1515	0	52
714	2338	1513	0	53
717	2337	1511	0	54
720	2337	1510	0	54
723	2336	1511	0	48
726	2334	1511	0	41
729	2335	1510	0	32
732	2335	1510	0	29
735	2334	1509	0	25
738	2334	1508	0	24
741	2333	1508	0	22
744	2333	1508	0	24
747	2333	1508	0	22
750	2332	1508	0	23
753	2330	1508	0	27
756	2330	1508	0	25
759	2329	1508	0	22
762	2329	1508	0	20
765	2330	1508	0	18
768	2330	1508	0	20
771	2330	1508	0	18
774	2330	1508	0	18
777	2330	1508	0	16
780	2330	1509	0	13
783	2331	1508	0	13
786	2331	1508	0	13
789	2331	1508	0	11
792	2331	1509	0	9
795	2331	1509	0	8
798	2331	1509	0	7
801	2331	1509	0	7
804	2331	1508	0	9
807	2331	1508	0	13
810	2329	1508	0	14
813	2330	1507	0	14
816	2331	1507	0	12
819	2331	1507	0	11
822	2332	1507	0	7
825	2332	1507	0	10
828	2334	1508	0	358
831	2334	1508	0	354
834	2334	1508	0	353
837	2335	1509	0	357
840	2336	1508	0	359
843	2336	1508	0	0
846	2337	1508	0	359
849	2337	1508	0	355
852	2339	1507	0	343
855	2342	1502	0	337
858	2343	1501	0	331
861	2344	1502	0	326
864	2346	1502	0	322
867	2346	1502	0	320
870	2347	1503	0	320
873	2346	1503	0	327
876	2347	1502	0	327
879	2347	1501	0	324
882	2348	1502	0	329
885	2348	1504	0	331
888	2349	1505	0	339
891	2347	1501	0	331
894	2347	1499	0	325
897	2348	1498	0	324
900	2348	1496	0	322
903	2347	1492	0	326
906	2344	1493	0	328
912	2342	1490	0	326
915	2343	1491	0	317
918	2342	1487	0	321
921	2340	1487	0	324
924	2337	1488	0	320
927	2335	1488	0	318
930	2335	1490	0	314
936	2335	1492	0	314
942	2333	1491	0	311
945	2330	1489	0	320
948	2329	1487	0	323
951	2324	1487	0	320
954	2323	1486	0	325
957	2323	1486	0	321
960	2324	1483	0	313
963	2323	1481	0	295
966	2322	1479	0	291
969	2318	1476	0	303
972	2316	1473	0	306
975	2313	1471	0	308
978	2311	1470	0	313
981	2310	1470	0	320
984	2307	1469	0	315
987	2305	1469	0	312
990	2303	1468	0	313
993	2302	1468	0	317
996	2303	1468	0	317
999	2303	1468	0	321
1002	2303	1468	0	329
1005	2303	1467	0	336
1008	2304	1466	0	331
1011	2305	1464	0	327
1014	2305	1464	0	322
1017	2305	1463	0	323
1020	2303	1462	0	324
1023	2303	1463	0	329
1026	2303	1463	0	333
1029	2303	1463	0	339
1032	2302	1463	0	336
1035	2302	1463	0	339
1038	2302	1463	0	336
1041	2302	1463	0	336
1044	2302	1463	0	345
1047	2300	1464	0	349
1050	2298	1466	0	352
1053	2298	1465	0	350
1056	2298	1465	0	349
1059	2298	1465	0	346
1062	2298	1466	0	346
1065	2298	1466	0	350
1068	2298	1467	0	352
1071	2299	1467	0	352
1074	2298	1468	0	348
1077	2298	1468	0	348
1080	2298	1467	0	350
1083	2298	1468	0	350
1086	2298	1468	0	351
1089	2298	1468	0	350
1092	2298	1467	0	351
1095	2298	1468	0	346
1098	2299	1468	0	348
1101	2299	1468	0	350
1104	2298	1468	0	352
1107	2298	1468	0	354
1110	2298	1469	0	348
1113	2298	1468	0	342
1116	2297	1468	0	339
1119	2296	1467	0	330
1122	2296	1465	0	330
1125	2295	1465	0	332
1128	2295	1464	0	337
1131	2294	1464	0	337
1134	2296	1464	0	335
1137	2297	1465	0	330
1140	2298	1466	0	328
1143	2298	1465	0	333
1146	2299	1465	0	337
1149	2298	1463	0	336
1152	2297	1462	0	337
1155	2296	1464	0	337
1158	2297	1464	0	338
1161	2297	1462	0	335
1164	2297	1462	0	340
1167	2297	1462	0	346
1170	2298	1460	0	340
1173	2297	1461	0	343
1176	2298	1464	0	343
1179	2296	1467	0	341
1182	2295	1468	0	346
1185	2296	1468	0	346
1188	2295	1468	0	346
1191	2295	1469	0	341
1194	2295	1469	0	346
1197	2294	1469	0	345
1200	2294	1470	0	344
1203	2293	1473	0	342
1206	2294	1474	0	343
1209	2295	1474	0	346
1212	2295	1475	0	347
1215	2294	1475	0	345
1218	2293	1476	0	342
1221	2294	1477	0	341
1224	2294	1477	0	345
1227	2292	1477	0	346
1230	2291	1476	0	344
1233	2290	1476	0	338
1236	2290	1476	0	332
1239	2290	1476	0	333
1242	2289	1476	0	334
1245	2288	1475	0	328
1248	2284	1474	0	312
1251	2280	1475	0	314
1254	2276	1474	0	317
1257	2276	1472	0	312
1260	2272	1470	0	301
1263	2272	1471	0	304
1266	2273	1470	0	303
1269	2275	1469	0	306
1272	2277	1469	0	311
1275	2275	1468	0	309
1278	2274	1468	0	309
1281	2273	1468	0	312
1284	2274	1468	0	311
1287	2274	1467	0	307
1290	2275	1467	0	310
1293	2275	1467	0	312
1296	2276	1468	0	306
1299	2276	1468	0	307
1302	2277	1469	0	304
1305	2276	1468	0	308
1308	2277	1470	0	305
1311	2277	1471	0	299
1314	2276	1471	0	297
1317	2276	1472	0	291
1320	2277	1473	0	297
1323	2277	1475	0	293
1326	2278	1475	0	294
1329	2277	1475	0	289
1332	2277	1475	0	289
1335	2277	1476	0	289
1338	2276	1476	0	285
1341	2276	1477	0	284
1344	2275	1477	0	283
1347	2274	1477	0	283
1350	2273	1478	0	282
1353	2271	1479	0	275
1356	2271	1479	0	272
1359	2271	1480	0	274
1362	2272	1480	0	265
1365	2270	1481	0	267
1368	2270	1482	0	272
1371	2270	1482	0	271
1374	2270	1481	0	258
1377	2269	1481	0	261
1380	2269	1483	0	263
1383	2268	1485	0	262
1386	2267	1486	0	262
1389	2267	1488	0	263
1392	2266	1488	0	263
1395	2266	1489	0	261
1398	2266	1489	0	258
1401	2266	1489	0	259
1404	2266	1489	0	259
1407	2266	1489	0	257
1410	2266	1489	0	260
1413	2266	1490	0	260
1416	2266	1489	0	259
1419	2266	1490	0	259
1422	2267	1490	0	263
1425	2267	1490	0	260
1428	2266	1490	0	259
1431	2267	1490	0	262
1434	2266	1490	0	262
1437	2268	1489	0	259
1440	2267	1490	0	260
1443	2267	1491	0	259
1449	2267	1492	0	258
1452	2267	1493	0	260
1455	2267	1493	0	262
1458	2267	1493	0	261
1461	2266	1493	0	258
1464	2267	1493	0	261
1467	2267	1493	0	261
1470	2267	1493	0	261
1473	2267	1493	0	262
1476	2267	1493	0	263
1479	2267	1493	0	263
1482	2267	1493	0	265
1485	2267	1493	0	263
1488	2267	1493	0	262
1491	2267	1492	0	269
1494	2268	1493	0	267
1497	2268	1493	0	261
1500	2267	1493	0	268
1503	2268	1493	0	269
1506	2268	1492	0	274
1509	2268	1493	0	276
1512	2268	1493	0	273
1515	2268	1493	0	269
1518	2270	1493	0	336
1521	2269	1493	0	280
1524	2269	1493	0	293
1527	2268	1493	0	278
1530	2269	1493	0	279
1533	2268	1493	0	276
1536	2269	1492	0	275
1539	2269	1492	0	274
1542	2269	1493	0	281
1545	2270	1492	0	284
1548	2270	1491	0	282
1551	2270	1491	0	282
1554	2270	1491	0	280
1557	2270	1491	0	279
1560	2270	1490	0	284
1563	2269	1489	0	281
1566	2269	1489	0	280
1569	2269	1489	0	277
1572	2269	1488	0	275
1575	2267	1488	0	270
1578	2267	1488	0	270
1581	2268	1488	0	270
1584	2268	1488	0	273
1587	2268	1488	0	273
1590	2269	1489	0	271
1593	2268	1489	0	272
1596	2268	1489	0	275
1599	2269	1488	0	275
1602	2267	1489	0	279
1605	2268	1490	0	279
1608	2268	1490	0	277
1611	2268	1491	0	278
1614	2268	1490	0	281
1620	2267	1491	0	283
1635	2267	1491	0	275
1638	2267	1491	0	280
1641	2267	1491	0	280
1644	2268	1491	0	273
1647	2267	1490	0	276
1650	2267	1491	0	276
1653	2266	1491	0	276
1656	2266	1490	0	279
1659	2266	1491	0	278
1662	2266	1490	0	279
1665	2266	1490	0	280
1668	2267	1491	0	279
1671	2266	1491	0	279
1674	2266	1491	0	280
1677	2267	1491	0	279
1680	2267	1491	0	280
1683	2266	1491	0	281
1686	2266	1491	0	281
1689	2267	1490	0	280
1692	2267	1490	0	279
1695	2267	1490	0	281
1698	2266	1490	0	280
1701	2267	1490	0	280
1704	2267	1490	0	281
1707	2267	1490	0	281
1710	2267	1490	0	281
1713	2267	1490	0	283
1716	2267	1490	0	283
1719	2266	1490	0	283
1722	2266	1490	0	285
1725	2266	1490	0	285
1728	2266	1490	0	286
1731	2266	1490	0	286
1734	2266	1489	0	285
1737	2266	1489	0	284
1740	2266	1489	0	284
1743	2266	1489	0	284
1746	2266	1489	0	285
1749	2266	1489	0	284
1752	2266	1489	0	284
1755	2266	1489	0	283
1758	2266	1489	0	282
1761	2265	1488	0	284
1764	2265	1488	0	283
1767	2265	1489	0	282
1770	2265	1488	0	285
1773	2265	1488	0	285
1776	2264	1488	0	286
1779	2264	1488	0	284
1782	2264	1488	0	285
1785	2264	1488	0	285
1788	2265	1488	0	286
1791	2265	1488	0	287
1794	2264	1487	0	289
1797	2264	1487	0	289
1800	2265	1487	0	289
1803	2264	1487	0	288
1806	2264	1488	0	289
1809	2265	1488	0	290
1812	2265	1488	0	290
1815	2264	1488	0	289
1818	2264	1487	0	289
1821	2264	1487	0	291
1824	2264	1487	0	291
1827	2264	1487	0	290
1830	2264	1488	0	290
1833	2264	1488	0	290
1836	2264	1488	0	290
1839	2264	1487	0	290
1842	2264	1487	0	291
1845	2264	1487	0	290
1848	2264	1487	0	292
1851	2264	1487	0	293
1854	2264	1487	0	294
1857	2264	1487	0	293
1860	2264	1487	0	295
1863	2264	1487	0	294
1866	2264	1487	0	295
1869	2264	1486	0	294
1872	2265	1487	0	293
1875	2266	1488	0	290
1878	2266	1489	0	289
1881	2265	1489	0	292
1884	2266	1489	0	292
1887	2266	1489	0	291
1890	2266	1489	0	293
1893	2266	1490	0	295
1896	2266	1489	0	292
1899	2266	1489	0	291
1902	2267	1489	0	288
1905	2268	1489	0	293
1908	2268	1489	0	292
1911	2268	1489	0	291
1914	2268	1490	0	292
1917	2267	1490	0	290
1920	2267	1490	0	286
1923	2267	1489	0	286
1926	2267	1489	0	285
1929	2266	1490	0	289
1932	2266	1490	0	292
1935	2266	1490	0	293
1938	2267	1490	0	290
1941	2267	1490	0	286
1944	2267	1490	0	292
1947	2268	1490	0	291
1950	2268	1490	0	292
1953	2269	1490	0	294
1956	2269	1490	0	293
1959	2269	1490	0	294
1962	2269	1490	0	293
1965	2270	1491	0	303
1968	2269	1491	0	305
1971	2269	1491	0	299
1974	2269	1491	0	306
1977	2270	1491	0	307
1980	2268	1491	0	297
1983	2269	1491	0	300
1986	2269	1491	0	300
1989	2267	1490	0	292
1992	2267	1490	0	290
1995	2267	1490	0	292
1998	2267	1490	0	290
2001	2267	1490	0	288
2004	2267	1490	0	289
2007	2267	1491	0	288
2010	2266	1491	0	285
2013	2266	1491	0	285
2016	2267	1491	0	292
2022	2266	1492	0	293
2028	2266	1492	0	292
2031	2266	1491	0	293
2034	2266	1491	0	293
2037	2266	1491	0	293
2040	2266	1491	0	294
2043	2267	1491	0	295
2046	2266	1491	0	289
2049	2266	1491	0	282
2052	2266	1491	0	281
2055	2266	1491	0	286
2067	2267	1491	0	294
2070	2268	1491	0	295
2073	2268	1492	0	293
2076	2268	1491	0	293
2079	2268	1491	0	294
2082	2268	1491	0	294
2094	2268	1491	0	294
2097	2267	1491	0	292
2100	2267	1491	0	286
2103	2267	1491	0	283
2106	2267	1491	0	286
2109	2267	1491	0	288
2112	2267	1491	0	286
2115	2267	1491	0	285
2118	2267	1491	0	284
2124	2266	1491	0	281
2127	2266	1491	0	288
2130	2267	1491	0	289
2133	2267	1491	0	289
2136	2267	1491	0	289
2139	2269	1491	0	284
2142	2270	1491	0	272
2145	2269	1492	0	275
2148	2269	1489	0	275
2151	2268	1487	0	275
2154	2267	1485	0	277
2157	2267	1482	0	278
2160	2268	1483	0	278
2163	2268	1481	0	278
2166	2268	1482	0	276
2169	2268	1483	0	276
2172	2269	1483	0	278
2175	2269	1484	0	277
2178	2269	1483	0	276
2181	2269	1483	0	275
2184	2269	1483	0	279
2187	2269	1484	0	282
2190	2269	1484	0	283
2193	2269	1483	0	279
2196	2268	1484	0	274
2199	2268	1484	0	274
2202	2268	1484	0	276
2205	2269	1484	0	277
2208	2268	1485	0	275
2211	2268	1484	0	270
2214	2269	1485	0	279
2217	2268	1486	0	276
2220	2268	1486	0	275
2223	2268	1486	0	276
2226	2268	1486	0	274
2229	2268	1486	0	272
2232	2267	1486	0	270
2235	2268	1486	0	272
2238	2268	1485	0	272
2241	2267	1485	0	273
2244	2268	1485	0	272
2247	2268	1486	0	272
2250	2268	1486	0	274
2253	2268	1486	0	272
2256	2268	1486	0	274
2259	2268	1486	0	273
2262	2268	1486	0	270
2265	2267	1486	0	271
2268	2267	1486	0	273
2271	2268	1486	0	278
2274	2268	1486	0	275
2277	2267	1487	0	272
2280	2268	1486	0	270
2283	2268	1486	0	274
2286	2268	1486	0	273
2289	2268	1487	0	272
2292	2268	1487	0	276
2295	2268	1487	0	276
2298	2268	1487	0	275
2301	2268	1487	0	275
2304	2268	1487	0	277
2307	2268	1487	0	277
2310	2268	1487	0	277
2313	2268	1487	0	278
2316	2268	1487	0	278
2319	2268	1487	0	278
2322	2268	1487	0	276
2325	2269	1488	0	274
2328	2268	1487	0	280
2331	2268	1487	0	282
2334	2268	1487	0	281
2337	2268	1487	0	281
2340	2268	1487	0	277
2343	2268	1488	0	280
2346	2269	1488	0	278
2349	2269	1489	0	274
2352	2269	1489	0	273
2355	2269	1488	0	274
2358	2270	1489	0	272
2361	2269	1489	0	272
2364	2269	1489	0	270
2367	2270	1490	0	269
2370	2269	1490	0	266
2373	2269	1490	0	266
2376	2269	1490	0	267
2379	2269	1489	0	269
2382	2269	1489	0	267
2385	2269	1489	0	269
2388	2269	1489	0	270
2391	2269	1490	0	265
2394	2270	1489	0	269
2397	2269	1488	0	268
2400	2269	1488	0	272
2403	2269	1489	0	264
2406	2270	1489	0	269
2409	2270	1489	0	272
2412	2269	1488	0	270
2415	2269	1488	0	274
2418	2268	1487	0	274
2421	2268	1486	0	273
2424	2268	1487	0	272
2427	2268	1488	0	272
2430	2268	1488	0	273
2433	2268	1489	0	272
2436	2268	1488	0	275
2439	2267	1488	0	275
2442	2268	1488	0	274
2445	2268	1488	0	270
2448	2268	1489	0	268
2451	2269	1490	0	272
2454	2271	1489	0	273
2457	2272	1488	0	272
2460	2272	1487	0	271
2463	2271	1486	0	270
2466	2271	1486	0	268
2469	2271	1486	0	268
2472	2271	1487	0	267
2475	2271	1487	0	268
2478	2271	1487	0	265
2481	2270	1487	0	267
2484	2270	1487	0	267
2487	2271	1487	0	266
2490	2271	1486	0	269
2493	2271	1486	0	271
2496	2272	1486	0	271
2499	2271	1486	0	262
2502	2271	1486	0	262
2505	2271	1485	0	262
2508	2271	1485	0	263
2511	2271	1484	0	264
2514	2271	1483	0	266
2517	2271	1483	0	268
2520	2271	1484	0	269
2523	2270	1483	0	272
2526	2270	1483	0	273
2529	2269	1483	0	273
2532	2270	1483	0	269
2535	2270	1484	0	269
2538	2270	1484	0	269
2541	2268	1484	0	273
2544	2268	1485	0	269
2547	2268	1485	0	270
2550	2267	1484	0	266
2553	2267	1485	0	270
2556	2267	1485	0	270
2559	2268	1484	0	273
2562	2268	1484	0	273
2565	2268	1484	0	272
2568	2268	1484	0	271
2571	2268	1485	0	270
2574	2268	1485	0	272
2577	2268	1485	0	272
2580	2269	1485	0	271
2583	2269	1486	0	272
2586	2269	1487	0	273
2589	2268	1486	0	274
2592	2268	1486	0	274
2595	2268	1486	0	274
2598	2268	1486	0	276
2601	2267	1485	0	274
2604	2267	1486	0	275
2607	2267	1486	0	275
2610	2267	1486	0	279
2613	2267	1486	0	279
2616	2267	1486	0	278
2619	2267	1486	0	276
2622	2267	1487	0	277
2625	2267	1487	0	274
2628	2267	1487	0	275
2631	2267	1487	0	276
2634	2267	1487	0	276
2637	2267	1488	0	276
2640	2267	1487	0	278
2643	2267	1487	0	281
2646	2267	1487	0	278
2649	2268	1487	0	278
2652	2267	1488	0	280
2655	2268	1487	0	279
2658	2268	1488	0	281
2661	2267	1488	0	281
2664	2267	1488	0	281
2667	2267	1488	0	281
2670	2267	1488	0	279
2673	2268	1487	0	281
2676	2267	1487	0	281
2679	2267	1487	0	279
2682	2267	1486	0	281
2685	2267	1487	0	280
2688	2267	1487	0	282
2691	2267	1487	0	284
2694	2267	1487	0	283
2697	2267	1486	0	283
2700	2267	1486	0	281
2703	2268	1486	0	280
2706	2268	1486	0	279
2709	2268	1487	0	279
2712	2268	1487	0	278
2715	2267	1487	0	278
2718	2268	1487	0	280
2721	2269	1487	0	279
2724	2269	1487	0	283
2727	2268	1487	0	283
2730	2268	1487	0	281
2733	2268	1487	0	281
2736	2268	1487	0	278
2739	2268	1487	0	280
2742	2269	1486	0	281
2745	2268	1487	0	282
2748	2268	1487	0	282
2751	2268	1487	0	282
2754	2268	1487	0	282
2757	2267	1487	0	282
2760	2267	1487	0	280
2763	2267	1487	0	280
2766	2267	1487	0	280
2769	2267	1487	0	282
2772	2267	1487	0	280
2775	2267	1487	0	281
2778	2267	1487	0	281
2781	2268	1487	0	279
2784	2268	1487	0	280
2787	2268	1487	0	279
2790	2267	1488	0	279
2793	2267	1488	0	280
2796	2267	1487	0	276
2799	2267	1488	0	278
2802	2267	1489	0	279
2805	2267	1489	0	277
2808	2267	1489	0	277
2811	2267	1488	0	278
2814	2267	1488	0	281
2817	2267	1488	0	281
2820	2267	1488	0	282
2823	2267	1489	0	283
2826	2267	1488	0	283
2829	2267	1488	0	282
2832	2268	1488	0	282
2835	2268	1488	0	282
2838	2267	1488	0	286
2841	2268	1489	0	286
2844	2268	1489	0	287
2847	2268	1489	0	287
2850	2268	1488	0	283
2853	2268	1489	0	285
2856	2268	1490	0	287
2859	2268	1490	0	285
2862	2269	1490	0	285
2874	2270	1492	0	285
2877	2270	1492	0	286
2880	2270	1492	0	284
2883	2269	1492	0	284
2886	2269	1493	0	283
2889	2269	1493	0	283
2892	2269	1493	0	279
2895	2270	1494	0	284
2898	2270	1496	0	291
2901	2269	1496	0	291
2904	2269	1497	0	292
2907	2270	1497	0	292
2910	2270	1497	0	295
2913	2270	1497	0	295
2916	2270	1497	0	291
2919	2271	1497	0	297
2922	2271	1497	0	303
2925	2270	1498	0	295
2928	2270	1498	0	296
2931	2269	1498	0	293
2934	2268	1495	0	292
2937	2267	1489	0	284
2940	2269	1482	0	270
2943	2270	1480	0	267
2946	2272	1482	0	266
2949	2274	1481	0	266
2952	2273	1483	0	264
2955	2272	1485	0	263
2958	2272	1486	0	261
2961	2272	1485	0	258
2964	2272	1485	0	258
2967	2273	1485	0	256
2970	2273	1487	0	259
2973	2273	1488	0	256
2976	2273	1488	0	256
2979	2278	1489	0	261
2982	2280	1488	0	262
2985	2279	1489	0	260
2988	2278	1490	0	263
2991	2277	1490	0	263
2994	2276	1488	0	264
2997	2276	1489	0	265
3000	2276	1489	0	264
3003	2276	1489	0	264
3006	2276	1489	0	263
3009	2276	1490	0	264
3012	2276	1490	0	263
3015	2276	1491	0	263
3018	2277	1491	0	263
3027	2278	1492	0	260
3030	2278	1492	0	257
3033	2278	1492	0	259
3036	2278	1491	0	260
3039	2278	1490	0	254
3042	2281	1488	0	252
3045	2281	1487	0	251
3048	2281	1487	0	257
3051	2282	1487	0	259
3054	2282	1489	0	259
3057	2282	1489	0	258
3060	2282	1488	0	259
3063	2282	1486	0	257
3066	2283	1486	0	256
3069	2282	1486	0	254
3072	2281	1486	0	253
3075	2279	1488	0	255
3078	2278	1486	0	257
3081	2277	1486	0	257
3084	2276	1486	0	257
3087	2277	1486	0	261
3090	2277	1486	0	261
3093	2277	1486	0	260
3096	2277	1486	0	259
3099	2277	1487	0	258
3102	2278	1487	0	257
3105	2278	1487	0	257
3108	2279	1486	0	261
3111	2277	1487	0	262
3114	2277	1487	0	262
3117	2278	1487	0	260
3120	2279	1486	0	261
3123	2279	1487	0	261
3126	2279	1487	0	261
3129	2279	1487	0	262
3132	2278	1487	0	261
3135	2278	1487	0	263
3138	2277	1487	0	266
3141	2277	1488	0	265
3144	2276	1488	0	264
3147	2276	1488	0	266
3150	2276	1488	0	267
3153	2275	1488	0	270
3156	2275	1488	0	271
3159	2275	1488	0	271
3162	2275	1489	0	275
3165	2274	1489	0	278
3168	2274	1489	0	279
3171	2274	1489	0	279
3174	2274	1488	0	278
3177	2274	1487	0	274
3180	2275	1487	0	274
3183	2274	1485	0	273
3186	2274	1485	0	273
3189	2275	1486	0	275
3192	2275	1487	0	275
3195	2275	1487	0	272
3198	2275	1488	0	272
3201	2275	1487	0	271
3204	2275	1487	0	269
3207	2276	1487	0	270
3210	2278	1488	0	278
3213	2279	1489	0	289
3216	2280	1489	0	292
3219	2281	1488	0	291
3222	2282	1488	0	288
3225	2283	1487	0	289
3228	2284	1488	0	290
3231	2284	1488	0	292
3234	2285	1489	0	287
3237	2286	1489	0	289
3240	2287	1489	0	291
3243	2289	1489	0	290
3246	2289	1489	0	286
3249	2291	1489	0	283
3252	2292	1488	0	282
3255	2298	1487	0	293
3258	2298	1487	0	294
3261	2302	1489	0	344
3264	2296	1488	0	305
3267	2297	1487	0	299
3270	2298	1487	0	300
3273	2298	1487	0	302
3276	2297	1486	0	301
3279	2296	1487	0	301
3282	2295	1487	0	301
3285	2295	1487	0	303
3288	2294	1492	0	312
3291	2292	1491	0	311
3294	2290	1490	0	317
3297	2290	1489	0	322
3300	2290	1489	0	327
3303	2289	1487	0	325
3306	2288	1486	0	321
3309	2286	1486	0	318
3312	2286	1487	0	313
3315	2287	1486	0	316
3318	2287	1486	0	319
3321	2286	1484	0	322
3324	2290	1483	0	320
3327	2290	1485	0	326
3330	2290	1487	0	327
3333	2295	1483	0	324
3336	2296	1483	0	331
3339	2297	1484	0	332
3342	2296	1482	0	334
3345	2296	1481	0	337
3348	2296	1481	0	340
3351	2296	1482	0	338
3354	2296	1482	0	340
3357	2297	1483	0	341
3360	2296	1482	0	344
3363	2297	1482	0	347
3366	2297	1482	0	348
3369	2297	1483	0	349
3372	2297	1482	0	353
3375	2298	1482	0	355
3378	2298	1482	0	356
3381	2298	1482	0	356
3384	2298	1482	0	357
3387	2298	1482	0	356
3390	2298	1482	0	357
3393	2298	1483	0	353
3396	2298	1484	0	350
3399	2299	1489	0	351
3402	2299	1490	0	354
3405	2298	1489	0	356
3408	2295	1490	0	3
3411	2295	1491	0	3
3417	2295	1492	0	1
3420	2292	1492	0	359
3423	2292	1493	0	359
3426	2292	1493	0	359
3429	2292	1493	0	359
3432	2290	1493	0	358
3435	2290	1492	0	351
3438	2292	1488	0	357
3441	2292	1490	0	355
3444	2293	1492	0	345
3447	2292	1494	0	333
3450	2292	1494	0	332
3453	2291	1495	0	324
3456	2291	1494	0	326
3459	2291	1494	0	328
3462	2291	1493	0	328
3465	2292	1492	0	328
3468	2292	1492	0	327
3471	2292	1492	0	327
3474	2292	1492	0	332
3477	2292	1492	0	331
3480	2292	1492	0	326
3483	2294	1490	0	326
3486	2294	1489	0	327
3489	2297	1489	0	327
3492	2297	1488	0	329
3495	2299	1487	0	333
3498	2300	1487	0	329
3501	2300	1486	0	332
3504	2299	1486	0	330
3507	2298	1486	0	325
3510	2298	1486	0	326
3513	2298	1487	0	328
3516	2297	1486	0	329
3519	2298	1487	0	328
3522	2298	1487	0	330
3525	2299	1487	0	327
3528	2298	1485	0	320
3531	2298	1484	0	329
3534	2299	1484	0	331
3537	2301	1485	0	333
3540	2299	1485	0	334
3543	2299	1484	0	338
3546	2300	1485	0	338
3549	2300	1486	0	337
3552	2300	1486	0	336
3555	2297	1491	0	326
3558	2297	1491	0	324
3561	2300	1491	0	332
3564	2302	1490	0	333
3567	2303	1489	0	332
3570	2303	1490	0	335
3573	2304	1490	0	335
3576	2303	1490	0	337
3579	2303	1490	0	334
3582	2303	1489	0	334
3585	2303	1489	0	334
3588	2303	1490	0	331
3591	2303	1489	0	332
3594	2304	1489	0	340
3597	2303	1489	0	339
3600	2303	1489	0	339
3603	2302	1489	0	339
3606	2303	1489	0	341
3609	2303	1489	0	340
3612	2303	1488	0	340
3615	2303	1488	0	340
3618	2303	1490	0	338
3621	2302	1490	0	337
3624	2302	1491	0	338
3627	2301	1491	0	342
3630	2301	1491	0	347
3633	2300	1492	0	353
3636	2299	1493	0	353
3639	2300	1492	0	352
3642	2300	1489	0	350
3645	2300	1488	0	350
3648	2300	1488	0	351
3651	2300	1488	0	350
3654	2298	1488	0	349
3657	2297	1488	0	351
3660	2296	1488	0	351
3663	2296	1488	0	350
3666	2297	1489	0	351
3669	2296	1489	0	351
3672	2295	1489	0	351
3675	2295	1489	0	352
3678	2295	1489	0	351
3681	2296	1489	0	354
3684	2296	1490	0	353
3687	2294	1491	0	353
3690	2291	1493	0	350
3693	2287	1496	0	347
3696	2281	1498	0	343
3699	2280	1498	0	334
3702	2280	1497	0	338
3705	2281	1497	0	338
3708	2280	1496	0	337
3711	2279	1496	0	333
3714	2277	1496	0	328
3717	2278	1497	0	331
3720	2277	1496	0	331
3723	2276	1495	0	329
3726	2276	1496	0	333
3729	2278	1499	0	331
3732	2278	1501	0	333
3735	2279	1500	0	336
3738	2279	1500	0	340
3741	2281	1499	0	342
3744	2281	1499	0	340
3747	2281	1499	0	340
3750	2282	1496	0	341
3753	2284	1493	0	336
3756	2288	1490	0	338
3759	2290	1491	0	335
3762	2291	1492	0	339
3765	2289	1492	0	337
3768	2289	1491	0	345
3771	2289	1491	0	338
3774	2288	1491	0	337
3777	2286	1491	0	336
3798	2281	1492	0	327
3801	2284	1495	0	327
3804	2283	1495	0	330
3807	2282	1495	0	331
3810	2281	1494	0	330
3813	2280	1494	0	326
3816	2279	1493	0	319
3822	2282	1489	0	322
3825	2282	1489	0	323
3828	2282	1487	0	323
3831	2281	1486	0	321
3834	2283	1483	0	317
3837	2281	1481	0	316
3840	2280	1480	0	315
3843	2278	1479	0	310
3846	2278	1477	0	303
3849	2278	1476	0	299
3852	2279	1475	0	305
3855	2279	1474	0	300
3858	2281	1472	0	294
3861	2281	1472	0	295
3864	2282	1469	0	290
3867	2281	1467	0	291
3870	2281	1462	0	294
3873	2282	1461	0	294
3876	2282	1461	0	291
3879	2282	1461	0	289
3882	2281	1459	0	286
3885	2281	1457	0	283
3888	2280	1455	0	281
3891	2280	1452	0	276
3894	2279	1452	0	276
3897	2279	1452	0	275
3900	2279	1451	0	274
3903	2279	1450	0	277
3906	2278	1450	0	274
3909	2277	1451	0	275
3912	2277	1451	0	277
3915	2278	1451	0	278
3918	2278	1449	0	276
3921	2277	1449	0	271
3924	2277	1449	0	269
3927	2277	1449	0	271
3930	2277	1449	0	270
3933	2277	1449	0	268
3936	2277	1449	0	267
3939	2277	1450	0	267
3942	2277	1450	0	266
3945	2278	1449	0	272
3948	2278	1450	0	268
3951	2274	1449	0	262
3954	2273	1448	0	261
3957	2274	1450	0	264
3960	2277	1450	0	265
3963	2276	1450	0	261
3966	2275	1451	0	258
3969	2275	1451	0	257
3972	2274	1451	0	257
3975	2273	1452	0	259
3978	2273	1452	0	260
3981	2273	1452	0	260
3984	2273	1452	0	261
3987	2273	1453	0	262
3990	2273	1453	0	263
3993	2273	1452	0	264
3996	2273	1452	0	265
3999	2273	1451	0	261
4002	2272	1452	0	259
4005	2272	1452	0	259
4008	2272	1452	0	259
4011	2272	1452	0	259
4014	2273	1452	0	262
4017	2273	1453	0	265
4020	2273	1452	0	261
4023	2273	1453	0	262
4026	2273	1453	0	267
4029	2274	1452	0	268
4032	2272	1452	0	267
4035	2271	1452	0	266
4038	2271	1450	0	265
4041	2270	1450	0	261
4044	2269	1449	0	258
4047	2271	1449	0	261
4050	2271	1449	0	258
4053	2271	1448	0	258
4056	2270	1447	0	254
4059	2272	1449	0	255
4062	2273	1449	0	257
4065	2273	1449	0	256
4068	2274	1448	0	259
4071	2273	1449	0	261
4074	2274	1448	0	258
4077	2274	1445	0	252
4080	2276	1443	0	250
4083	2276	1443	0	253
4086	2276	1443	0	252
4089	2276	1443	0	255
4092	2276	1443	0	258
4095	2277	1443	0	257
4098	2277	1442	0	253
4101	2278	1442	0	254
4104	2279	1442	0	253
4107	2279	1441	0	253
4110	2280	1441	0	254
4113	2279	1441	0	256
4116	2279	1442	0	256
4119	2279	1442	0	257
4122	2280	1442	0	255
4125	2280	1441	0	256
4128	2280	1441	0	256
4131	2280	1442	0	256
4134	2281	1443	0	257
4137	2281	1445	0	254
4140	2282	1445	0	249
4143	2281	1445	0	251
4146	2282	1445	0	257
4149	2282	1445	0	257
4152	2282	1444	0	257
4155	2282	1445	0	254
4158	2282	1445	0	253
4161	2281	1444	0	254
4164	2282	1443	0	259
4167	2282	1442	0	263
4170	2282	1442	0	264
4173	2282	1442	0	264
4176	2282	1442	0	263
4179	2282	1444	0	259
4182	2280	1443	0	255
4185	2281	1443	0	256
4188	2280	1442	0	262
4191	2282	1443	0	270
4194	2282	1444	0	270
4197	2282	1444	0	269
4200	2282	1444	0	265
4203	2280	1444	0	261
4206	2279	1443	0	256
4209	2280	1445	0	265
4212	2279	1444	0	258
4215	2279	1443	0	260
4218	2279	1444	0	264
4221	2279	1443	0	260
4224	2277	1441	0	257
4227	2276	1441	0	258
4230	2277	1444	0	262
4233	2275	1443	0	259
4236	2275	1442	0	260
4239	2273	1442	0	262
4242	2273	1443	0	261
4245	2273	1441	0	259
4248	2275	1442	0	268
4251	2275	1442	0	266
4254	2275	1442	0	266
4257	2274	1442	0	266
4260	2273	1442	0	266
4263	2273	1441	0	268
4266	2273	1440	0	267
4269	2275	1441	0	273
4272	2279	1441	0	275
4275	2279	1440	0	275
4278	2280	1440	0	276
4281	2280	1440	0	280
4284	2279	1441	0	284
4287	2277	1441	0	285
4290	2276	1441	0	283
4293	2278	1441	0	283
4296	2278	1440	0	283
4299	2278	1441	0	289
4302	2275	1441	0	285
4305	2271	1440	0	274
4308	2270	1440	0	277
4311	2269	1439	0	277
4314	2269	1438	0	281
4317	2269	1435	0	280
4320	2267	1433	0	276
4323	2267	1432	0	277
4326	2266	1431	0	275
4329	2265	1430	0	272
4332	2264	1430	0	270
4335	2263	1428	0	267
4338	2261	1425	0	270
4341	2259	1424	0	276
4344	2259	1424	0	277
4347	2259	1423	0	274
4350	2260	1423	0	275
4353	2259	1422	0	275
4356	2259	1422	0	275
4359	2259	1423	0	274
4362	2259	1424	0	275
4365	2258	1424	0	275
4368	2258	1424	0	275
4371	2258	1425	0	274
4374	2258	1425	0	274
4377	2259	1425	0	272
4380	2258	1425	0	264
4383	2257	1426	0	268
4386	2257	1425	0	269
4389	2257	1425	0	267
4392	2257	1425	0	264
4395	2257	1427	0	255
4398	2263	1430	0	258
4401	2265	1430	0	259
4404	2266	1429	0	257
4407	2268	1426	0	256
4410	2266	1425	0	268
4413	2265	1424	0	269
4416	2265	1425	0	270
4419	2266	1423	0	282
4422	2266	1424	0	280
4425	2267	1426	0	277
4428	2268	1427	0	275
4431	2269	1431	0	261
4434	2270	1429	0	266
4437	2269	1426	0	267
4440	2268	1425	0	266
4443	2268	1424	0	269
4446	2269	1422	0	270
4449	2268	1421	0	270
4452	2269	1420	0	273
4455	2268	1423	0	271
4458	2269	1424	0	271
4461	2269	1424	0	274
4464	2268	1424	0	268
4467	2269	1424	0	262
4470	2271	1424	0	261
4473	2270	1422	0	257
4476	2268	1421	0	257
4479	2268	1417	0	251
4482	2269	1415	0	248
4485	2269	1416	0	247
4488	2267	1416	0	247
4491	2265	1417	0	254
4494	2264	1417	0	252
4497	2263	1416	0	250
4500	2264	1414	0	257
4503	2266	1413	0	254
4506	2267	1412	0	250
4509	2269	1414	0	253
4512	2267	1416	0	261
4515	2268	1415	0	270
4518	2267	1416	0	274
4521	2265	1416	0	277
4524	2262	1417	0	281
4527	2262	1417	0	279
4530	2261	1417	0	279
4533	2263	1418	0	276
4536	2263	1417	0	275
4539	2262	1418	0	273
4542	2261	1418	0	272
4545	2262	1419	0	266
4548	2264	1419	0	265
4551	2265	1419	0	267
4554	2267	1418	0	266
4557	2266	1418	0	264
4560	2266	1417	0	265
4563	2267	1417	0	255
4566	2269	1415	0	248
4569	2271	1414	0	242
4572	2272	1414	0	240
4575	2275	1414	0	238
4578	2277	1413	0	240
4581	2278	1413	0	242
4584	2280	1413	0	244
4587	2279	1413	0	244
4590	2279	1414	0	247
4593	2279	1416	0	249
4596	2280	1416	0	248
4599	2281	1417	0	254
4602	2281	1417	0	254
4605	2281	1417	0	258
4608	2281	1417	0	257
4611	2280	1416	0	256
4614	2281	1415	0	255
4617	2279	1414	0	254
4620	2279	1414	0	255
4623	2279	1414	0	255
4626	2279	1414	0	253
4629	2278	1413	0	251
4632	2277	1412	0	250
4635	2277	1413	0	255
4638	2277	1412	0	259
4641	2277	1412	0	258
4644	2277	1411	0	258
4647	2277	1412	0	261
4650	2278	1413	0	263
4653	2276	1411	0	259
4656	2275	1411	0	257
4659	2276	1410	0	257
4662	2276	1410	0	260
4665	2275	1411	0	256
4668	2274	1409	0	254
4671	2275	1408	0	250
4674	2275	1406	0	248
4677	2274	1405	0	247
4680	2275	1405	0	245
4683	2275	1405	0	246
4686	2274	1404	0	241
4689	2276	1404	0	238
4692	2279	1405	0	239
4695	2280	1405	0	240
4698	2280	1405	0	238
4701	2281	1406	0	236
4704	2281	1406	0	236
4707	2281	1407	0	238
4710	2281	1407	0	239
4713	2281	1407	0	239
4716	2281	1407	0	239
4719	2281	1405	0	237
4722	2282	1406	0	236
4725	2283	1407	0	237
4728	2283	1407	0	236
4731	2283	1407	0	235
4734	2282	1406	0	233
4737	2282	1406	0	233
4740	2283	1406	0	232
4743	2283	1407	0	234
4746	2282	1406	0	234
4749	2282	1406	0	238
4752	2282	1407	0	238
4755	2283	1407	0	236
4758	2282	1408	0	238
4761	2282	1409	0	239
4764	2282	1409	0	242
4767	2281	1409	0	237
4770	2281	1410	0	238
4773	2281	1412	0	234
4776	2280	1414	0	232
4779	2278	1415	0	234
4782	2277	1411	0	220
4785	2278	1412	0	218
4788	2279	1415	0	221
4791	2279	1417	0	225
4794	2279	1417	0	217
4797	2279	1420	0	215
4800	2277	1422	0	215
4803	2278	1423	0	217
4806	2278	1424	0	224
4809	2279	1425	0	226
4812	2279	1425	0	225
4815	2280	1424	0	219
4818	2283	1425	0	211
4821	2288	1433	0	217
4824	2288	1433	0	216
4827	2288	1433	0	219
4830	2288	1433	0	219
4833	2289	1434	0	220
4836	2289	1434	0	220
4839	2288	1436	0	217
4842	2289	1437	0	214
4845	2291	1438	0	218
4848	2294	1440	0	227
4851	2294	1440	0	225
4854	2294	1439	0	231
4857	2294	1439	0	233
4860	2293	1438	0	236
4863	2295	1435	0	248
4866	2295	1433	0	248
4869	2295	1432	0	253
4872	2295	1431	0	253
4875	2295	1431	0	252
4878	2296	1431	0	255
4881	2296	1431	0	254
4884	2296	1429	0	253
4887	2296	1429	0	254
4890	2297	1429	0	253
4893	2297	1429	0	253
4896	2297	1430	0	256
4899	2298	1429	0	256
4902	2298	1430	0	259
4905	2299	1429	0	260
4908	2300	1429	0	257
4911	2301	1429	0	256
4914	2301	1429	0	258
4917	2301	1429	0	259
4920	2301	1430	0	262
4923	2301	1429	0	261
4926	2300	1429	0	262
4929	2300	1429	0	263
4932	2300	1430	0	263
4935	2300	1430	0	268
4938	2301	1430	0	269
4941	2301	1430	0	269
4944	2301	1431	0	271
4947	2301	1431	0	271
4950	2301	1430	0	271
4953	2302	1430	0	272
4956	2302	1429	0	283
4959	2302	1428	0	284
4962	2302	1428	0	284
4965	2302	1428	0	284
4968	2302	1428	0	286
4971	2302	1428	0	285
4974	2302	1429	0	284
4977	2303	1429	0	281
4980	2304	1429	0	282
4983	2303	1429	0	285
4986	2302	1431	0	284
4989	2302	1431	0	280
4992	2301	1431	0	281
4995	2302	1431	0	282
4998	2302	1431	0	285
5001	2302	1432	0	286
5004	2302	1432	0	289
5007	2302	1432	0	290
5010	2303	1432	0	291
5013	2303	1432	0	291
5016	2303	1432	0	290
5019	2303	1432	0	292
5022	2303	1432	0	292
5025	2303	1432	0	292
5028	2303	1432	0	293
5031	2304	1433	0	287
5034	2304	1435	0	285
5037	2305	1434	0	286
5040	2305	1434	0	283
5043	2305	1434	0	284
5046	2305	1433	0	282
5049	2305	1434	0	282
5052	2305	1434	0	282
5055	2305	1434	0	284
5058	2305	1434	0	284
5061	2305	1433	0	286
5064	2305	1433	0	288
5067	2305	1433	0	287
5070	2305	1433	0	287
5073	2305	1434	0	286
5076	2305	1433	0	285
5079	2305	1433	0	287
5082	2305	1433	0	288
5085	2305	1433	0	287
5088	2305	1433	0	287
5091	2305	1433	0	284
5094	2305	1433	0	287
5097	2305	1433	0	289
5100	2305	1433	0	289
5103	2305	1433	0	288
5106	2305	1433	0	289
5109	2305	1433	0	288
5112	2305	1434	0	294
5115	2305	1434	0	297
5118	2305	1435	0	298
5121	2305	1434	0	299
5124	2305	1434	0	298
5127	2305	1434	0	297
5130	2305	1434	0	298
5133	2306	1434	0	297
5136	2306	1434	0	297
5139	2305	1435	0	298
5142	2305	1435	0	305
5145	2304	1435	0	308
5148	2304	1437	0	302
5151	2304	1438	0	298
5154	2305	1438	0	290
5157	2305	1439	0	285
5160	2305	1440	0	283
5163	2305	1440	0	284
5166	2305	1440	0	281
5169	2305	1440	0	278
5172	2305	1440	0	276
5175	2305	1440	0	276
5178	2307	1441	0	273
5181	2307	1442	0	268
5184	2309	1442	0	264
5187	2310	1441	0	259
5190	2310	1440	0	256
5193	2310	1441	0	253
5196	2311	1440	0	254
5199	2312	1440	0	256
5202	2312	1439	0	256
5205	2312	1439	0	255
5208	2312	1438	0	256
5211	2312	1436	0	255
5214	2311	1438	0	257
5217	2311	1438	0	258
5220	2312	1438	0	264
5223	2312	1437	0	263
5226	2312	1437	0	262
5229	2312	1437	0	262
5232	2312	1436	0	261
5235	2312	1435	0	264
5238	2311	1434	0	265
5241	2311	1434	0	267
5244	2310	1434	0	266
5247	2310	1434	0	267
5250	2310	1435	0	269
5253	2310	1435	0	270
5256	2310	1435	0	270
5259	2310	1435	0	271
5262	2310	1435	0	271
5265	2310	1435	0	271
5268	2310	1434	0	272
5271	2309	1435	0	270
5274	2309	1435	0	272
5277	2309	1435	0	271
5280	2311	1435	0	268
5283	2311	1435	0	268
5286	2311	1435	0	269
5289	2310	1435	0	269
5292	2310	1435	0	270
5295	2310	1435	0	268
5298	2311	1436	0	265
5301	2311	1435	0	265
5304	2311	1436	0	263
5307	2311	1436	0	263
5310	2311	1437	0	264
5313	2311	1437	0	264
5316	2311	1437	0	266
5319	2311	1437	0	265
5322	2311	1435	0	270
5325	2310	1435	0	274
5328	2309	1435	0	278
5331	2309	1434	0	281
5334	2310	1433	0	290
5337	2310	1432	0	310
5340	2308	1432	0	317
5343	2306	1430	0	318
5346	2305	1429	0	319
5349	2305	1429	0	316
5352	2304	1428	0	318
5355	2304	1429	0	317
5358	2303	1429	0	319
5361	2302	1429	0	310
5364	2302	1428	0	309
5367	2302	1427	0	317
5370	2303	1427	0	319
5373	2303	1427	0	322
5376	2302	1427	0	326
5379	2301	1426	0	328
5382	2300	1426	0	323
5385	2300	1426	0	322
5388	2300	1425	0	325
5391	2301	1425	0	331
5394	2300	1424	0	328
5397	2300	1424	0	334
5400	2301	1424	0	335
5403	2303	1425	0	335
5406	2302	1425	0	333
5409	2302	1426	0	332
5412	2302	1426	0	334
5415	2302	1426	0	333
5418	2302	1426	0	331
5421	2302	1426	0	330
5424	2302	1426	0	333
5427	2302	1426	0	331
5430	2302	1426	0	330
5433	2301	1426	0	331
5436	2302	1426	0	326
5439	2303	1427	0	324
5442	2303	1427	0	324
5445	2302	1426	0	323
5448	2303	1426	0	323
5451	2303	1425	0	323
5454	2303	1425	0	325
5457	2302	1424	0	326
5460	2302	1424	0	327
5463	2302	1424	0	323
5466	2302	1424	0	324
5469	2302	1424	0	326
5472	2302	1424	0	326
5475	2302	1424	0	326
5478	2303	1424	0	325
5481	2304	1425	0	322
5484	2305	1425	0	322
5487	2306	1425	0	321
5490	2308	1424	0	321
5493	2309	1424	0	325
5496	2309	1424	0	322
5499	2311	1424	0	323
5502	2311	1423	0	320
5505	2311	1422	0	322
5508	2310	1423	0	322
5511	2311	1423	0	319
5514	2313	1422	0	318
5517	2315	1423	0	322
5520	2316	1423	0	314
5523	2316	1423	0	315
5526	2315	1423	0	316
5529	2314	1422	0	315
5532	2314	1421	0	313
5535	2314	1421	0	310
5538	2314	1420	0	309
5541	2315	1420	0	311
5544	2314	1419	0	317
5547	2312	1419	0	314
5550	2315	1418	0	326
5553	2315	1420	0	332
5556	2313	1420	0	341
5559	2310	1419	0	352
5562	2307	1418	0	354
5565	2305	1417	0	357
5568	2301	1417	0	1
5571	2298	1417	0	3
5574	2296	1417	0	6
5577	2294	1418	0	6
5580	2292	1417	0	10
5583	2291	1418	0	11
5586	2291	1420	0	12
5589	2291	1421	0	14
5592	2290	1422	0	18
5595	2290	1423	0	19
5598	2290	1423	0	20
5601	2289	1424	0	21
5604	2289	1423	0	21
5607	2288	1422	0	24
5610	2287	1423	0	21
5613	2286	1423	0	21
5616	2284	1423	0	29
5619	2285	1423	0	28
5622	2284	1423	0	28
5625	2282	1423	0	30
5628	2282	1423	0	34
5631	2283	1420	0	31
5634	2285	1419	0	22
5637	2286	1419	0	22
5640	2285	1419	0	22
5643	2285	1418	0	24
5646	2285	1418	0	25
5649	2286	1418	0	23
5652	2286	1418	0	24
5655	2286	1417	0	25
5658	2287	1417	0	26
5661	2288	1417	0	27
5664	2288	1417	0	25
5667	2288	1417	0	26
5670	2288	1416	0	27
5673	2289	1415	0	26
5676	2290	1414	0	29
5679	2291	1414	0	27
5682	2290	1414	0	26
5685	2290	1414	0	28
5688	2289	1414	0	27
5691	2289	1412	0	29
5694	2289	1411	0	27
5697	2288	1410	0	22
5700	2288	1410	0	21
5703	2289	1411	0	21
5706	2289	1411	0	21
5709	2289	1411	0	20
5712	2290	1411	0	19
5715	2292	1411	0	32
5718	2293	1412	0	35
5721	2294	1412	0	35
5724	2294	1412	0	32
5727	2294	1412	0	32
5730	2294	1413	0	31
5733	2294	1412	0	27
5736	2294	1412	0	28
5739	2294	1411	0	26
5742	2294	1411	0	27
5745	2294	1411	0	24
5748	2294	1411	0	26
5751	2295	1411	0	28
5754	2294	1411	0	27
5757	2294	1410	0	27
5760	2295	1410	0	27
5763	2295	1410	0	27
5766	2295	1409	0	28
5769	2295	1409	0	27
5772	2295	1409	0	28
5775	2295	1409	0	29
5778	2296	1410	0	27
5781	2296	1410	0	29
5784	2296	1410	0	28
5787	2296	1410	0	28
5790	2296	1410	0	28
5793	2297	1410	0	27
5796	2297	1411	0	28
5799	2296	1411	0	29
5802	2296	1410	0	28
5805	2296	1411	0	25
5808	2296	1410	0	27
5811	2296	1410	0	27
5814	2296	1410	0	27
5817	2295	1410	0	30
5820	2295	1410	0	31
5823	2294	1410	0	30
5826	2295	1410	0	29
5829	2294	1410	0	32
5832	2295	1411	0	36
5835	2296	1411	0	32
5838	2297	1411	0	32
5841	2298	1411	0	32
5844	2297	1411	0	33
5847	2297	1411	0	32
5850	2297	1411	0	33
5853	2296	1411	0	31
5856	2295	1410	0	26
5859	2295	1410	0	28
5862	2295	1410	0	27
5865	2295	1410	0	30
5868	2295	1410	0	29
5871	2295	1410	0	28
5874	2296	1410	0	31
5877	2295	1410	0	34
5880	2296	1411	0	37
5883	2297	1411	0	36
5886	2297	1412	0	34
5889	2298	1411	0	34
5892	2298	1412	0	33
5895	2297	1412	0	32
5898	2297	1411	0	32
5901	2298	1411	0	31
5904	2298	1410	0	29
5907	2297	1410	0	31
5910	2297	1410	0	32
5913	2298	1410	0	32
5916	2297	1410	0	31
5919	2297	1410	0	32
5922	2297	1411	0	29
5925	2297	1411	0	27
5928	2297	1411	0	29
5931	2297	1411	0	31
5934	2297	1411	0	29
5937	2298	1410	0	27
5940	2297	1411	0	25
5943	2297	1410	0	25
5946	2297	1410	0	25
5949	2297	1410	0	25
5952	2297	1411	0	25
5955	2297	1410	0	30
5958	2296	1411	0	30
5961	2297	1411	0	33
5964	2297	1410	0	32
5967	2297	1410	0	35
5970	2297	1411	0	35
5973	2296	1411	0	35
5976	2296	1410	0	34
5979	2296	1411	0	35
5982	2296	1411	0	36
5985	2297	1412	0	35
5988	2297	1411	0	35
5991	2297	1411	0	34
5994	2296	1412	0	34
5997	2296	1411	0	35
6000	2296	1411	0	36
6003	2295	1410	0	34
6006	2295	1410	0	34
6009	2295	1410	0	34
6012	2295	1410	0	32
6015	2296	1410	0	31
6018	2295	1410	0	32
6021	2295	1410	0	31
6024	2294	1410	0	32
6027	2294	1410	0	31
6030	2294	1410	0	31
6033	2294	1410	0	30
6036	2294	1410	0	31
6039	2294	1410	0	31
6042	2295	1411	0	33
6045	2296	1412	0	30
6048	2296	1412	0	31
6051	2296	1413	0	33
6054	2296	1413	0	30
6057	2296	1413	0	30
6060	2295	1413	0	29
6063	2295	1413	0	30
6066	2296	1412	0	28
6069	2295	1412	0	30
6072	2295	1412	0	26
6075	2295	1412	0	24
6078	2296	1411	0	25
6081	2296	1411	0	25
6084	2296	1412	0	25
6087	2296	1412	0	22
6090	2296	1411	0	26
6093	2296	1411	0	26
[truncated: 967 more rows]
