# Supplementary material for: Markerless tracking of an entire honey bee colony
Source: Nat Commun. 2021 Mar 19;12:1733. doi: 10.1038/s41467-021-21769-1 (PMC7979864; doi:10.1038/s41467-021-21769-1)
Supplement: Supplementary file 4 — Description of Additional Supplementary Files [file 41467_2021_21769_MOESM4_ESM.zip › raw_source/fig_5_sup_fig_21_22/S1_trajectories/000697.txt]

0	2096	716	0	177
3	2096	714	0	170
6	2098	711	0	172
9	2098	714	0	170
12	2097	715	0	167
15	2098	715	0	169
18	2097	716	0	174
21	2097	715	0	172
24	2097	714	0	171
27	2098	714	0	171
30	2099	713	0	171
33	2098	712	0	171
36	2097	711	0	169
39	2096	710	0	346
42	2095	709	0	343
45	2095	709	0	345
48	2096	710	0	340
51	2096	711	0	158
54	2097	712	0	155
57	2097	713	0	153
60	2099	713	0	152
63	2100	715	0	154
66	2101	716	0	154
69	2100	717	0	150
72	2100	718	0	152
75	2100	719	0	152
78	2100	719	0	150
81	2100	721	0	151
84	2099	721	0	153
87	2099	721	0	153
90	2100	721	0	151
93	2100	721	0	156
96	2098	718	0	342
99	2100	717	0	166
102	2102	718	0	176
105	2103	719	0	179
108	2105	719	0	184
111	2107	718	0	186
114	2109	715	0	180
120	2110	714	0	181
123	2110	714	0	180
126	2109	714	0	181
135	2110	715	0	178
138	2111	715	0	174
141	2113	716	0	172
144	2113	716	0	171
147	2112	717	0	169
153	2110	718	0	164
156	2110	718	0	166
159	2111	718	0	169
162	2113	718	0	167
165	2113	719	0	167
168	2113	719	0	164
171	2112	719	0	165
174	2113	722	0	165
177	2115	724	0	172
180	2116	724	0	170
183	2116	725	0	168
186	2116	725	0	168
189	2117	725	0	165
192	2117	726	0	169
195	2117	726	0	172
198	2117	726	0	174
201	2116	725	0	174
204	2116	726	0	172
207	2117	726	0	170
210	2118	726	0	172
213	2120	725	0	172
216	2121	724	0	171
219	2121	722	0	172
222	2121	721	0	172
225	2121	720	0	170
228	2121	718	0	175
231	2122	719	0	178
234	2122	720	0	178
237	2121	723	0	174
240	2122	724	0	177
243	2122	724	0	177
246	2122	723	0	176
249	2122	723	0	174
252	2122	724	0	173
255	2122	723	0	172
258	2122	723	0	171
261	2122	721	0	170
264	2122	720	0	171
267	2122	720	0	170
270	2122	720	0	173
273	2122	720	0	171
276	2123	720	0	171
279	2122	721	0	166
282	2121	722	0	163
285	2125	718	0	147
288	2126	719	0	142
291	2128	720	0	140
294	2129	720	0	137
297	2131	723	0	126
300	2131	724	0	122
303	2131	724	0	122
306	2130	725	0	126
309	2131	725	0	126
312	2131	723	0	126
315	2131	721	0	131
318	2132	721	0	135
321	2132	720	0	135
324	2132	719	0	134
327	2132	719	0	135
330	2132	718	0	139
333	2133	717	0	142
336	2136	715	0	149
339	2137	716	0	151
342	2136	717	0	151
345	2137	716	0	155
348	2138	715	0	156
351	2140	714	0	157
354	2140	712	0	155
357	2139	710	0	153
360	2137	711	0	154
363	2135	711	0	158
366	2132	712	0	165
369	2132	710	0	159
372	2132	709	0	158
375	2132	707	0	157
378	2135	706	0	147
381	2137	706	0	141
384	2137	706	0	141
387	2137	706	0	139
390	2137	706	0	140
393	2139	706	0	142
396	2137	704	0	151
399	2134	704	0	160
402	2133	703	0	164
405	2133	702	0	171
408	2133	701	0	173
411	2133	701	0	175
414	2134	700	0	173
417	2136	698	0	169
420	2136	696	0	172
423	2136	696	0	171
426	2135	696	0	172
429	2135	696	0	175
432	2137	696	0	177
435	2138	695	0	178
438	2137	695	0	177
441	2136	693	0	175
444	2134	693	0	173
447	2134	693	0	170
450	2135	694	0	169
453	2136	694	0	168
456	2137	694	0	168
459	2137	694	0	167
462	2138	696	0	163
465	2142	698	0	144
468	2143	697	0	128
471	2146	697	0	117
474	2147	697	0	115
477	2147	697	0	116
480	2146	696	0	117
483	2145	695	0	114
486	2143	695	0	115
489	2141	694	0	119
492	2140	694	0	117
495	2140	693	0	115
498	2141	693	0	106
501	2140	693	0	105
504	2139	692	0	104
507	2139	691	0	109
510	2139	692	0	106
513	2138	692	0	108
516	2137	692	0	106
519	2137	692	0	105
522	2136	693	0	108
525	2137	692	0	108
528	2137	692	0	107
531	2137	692	0	106
534	2137	693	0	106
537	2136	693	0	111
540	2135	692	0	107
543	2133	689	0	103
546	2132	688	0	103
549	2131	688	0	108
552	2130	686	0	107
555	2130	687	0	110
558	2129	687	0	109
561	2128	686	0	106
564	2127	685	0	108
567	2127	686	0	107
570	2126	688	0	103
573	2124	688	0	101
576	2124	689	0	103
579	2125	690	0	100
582	2124	691	0	104
585	2125	691	0	105
588	2126	692	0	98
591	2125	694	0	94
594	2125	695	0	91
597	2126	698	0	90
600	2127	699	0	92
603	2126	699	0	95
606	2128	699	0	91
609	2127	698	0	87
612	2127	699	0	85
615	2127	698	0	85
618	2127	698	0	84
621	2127	698	0	85
624	2126	699	0	87
627	2126	699	0	89
630	2125	699	0	90
633	2125	699	0	89
636	2126	699	0	90
639	2131	698	0	92
642	2133	697	0	91
645	2133	697	0	93
648	2133	698	0	94
651	2133	699	0	98
654	2132	703	0	102
657	2132	703	0	99
660	2134	702	0	100
663	2134	702	0	100
666	2134	702	0	102
669	2134	703	0	102
672	2134	704	0	98
675	2134	704	0	97
678	2135	703	0	97
681	2135	703	0	98
684	2135	703	0	96
687	2134	703	0	97
690	2134	703	0	96
693	2133	704	0	96
696	2133	706	0	98
699	2133	706	0	97
702	2134	707	0	95
705	2135	707	0	94
708	2135	707	0	94
711	2136	706	0	93
714	2137	706	0	89
717	2139	708	0	89
720	2139	712	0	96
723	2139	713	0	94
726	2140	712	0	90
729	2141	713	0	90
732	2141	713	0	90
735	2142	714	0	91
738	2141	715	0	92
741	2141	718	0	95
744	2142	721	0	98
747	2142	723	0	100
750	2141	722	0	97
753	2141	722	0	99
756	2142	722	0	96
759	2142	722	0	96
762	2142	721	0	95
765	2142	721	0	93
768	2142	721	0	95
771	2141	722	0	91
774	2139	723	0	86
777	2139	724	0	90
780	2139	725	0	90
783	2139	725	0	91
786	2139	727	0	90
789	2139	729	0	88
792	2139	731	0	90
795	2139	733	0	96
798	2138	734	0	98
801	2139	735	0	97
804	2139	734	0	96
807	2138	734	0	94
810	2137	734	0	95
813	2137	735	0	94
816	2136	735	0	93
819	2136	735	0	93
822	2135	735	0	92
825	2136	736	0	92
828	2136	735	0	91
831	2136	736	0	92
834	2135	737	0	91
837	2134	736	0	89
840	2133	736	0	92
843	2133	736	0	91
846	2133	736	0	94
849	2134	739	0	93
852	2134	740	0	95
855	2135	739	0	96
858	2135	739	0	92
861	2134	738	0	93
864	2133	737	0	92
867	2133	736	0	88
870	2133	737	0	88
873	2135	737	0	89
876	2135	737	0	88
879	2135	737	0	86
882	2136	737	0	85
885	2135	736	0	87
888	2136	736	0	86
891	2135	736	0	87
894	2133	738	0	88
897	2134	740	0	87
900	2134	741	0	88
903	2134	740	0	86
906	2135	741	0	86
909	2139	749	0	91
912	2140	752	0	94
915	2141	752	0	96
918	2141	752	0	99
921	2141	751	0	98
924	2140	751	0	96
927	2139	751	0	94
930	2139	751	0	98
933	2139	751	0	98
936	2140	750	0	95
939	2140	750	0	96
942	2140	751	0	95
945	2139	750	0	100
948	2138	750	0	103
951	2137	752	0	105
954	2136	753	0	98
957	2134	754	0	95
960	2132	755	0	103
963	2133	756	0	102
966	2134	756	0	100
969	2135	755	0	98
972	2135	755	0	100
975	2135	756	0	104
978	2135	757	0	107
981	2136	759	0	107
984	2136	759	0	107
987	2136	759	0	104
990	2136	760	0	107
993	2136	761	0	104
996	2137	761	0	110
999	2138	762	0	115
1002	2140	762	0	119
1005	2142	763	0	116
1008	2144	762	0	111
1011	2144	761	0	112
1014	2144	760	0	110
1017	2144	760	0	109
1020	2144	761	0	109
1023	2144	761	0	107
1026	2143	762	0	103
1029	2143	763	0	102
1032	2142	763	0	105
1035	2141	764	0	106
1038	2142	764	0	106
1041	2142	764	0	106
1044	2142	765	0	107
1047	2142	765	0	108
1050	2141	765	0	105
1053	2140	765	0	110
1056	2141	765	0	117
1059	2142	765	0	115
1062	2142	767	0	117
1065	2143	766	0	114
1068	2144	765	0	107
1071	2143	764	0	106
1074	2143	765	0	105
1077	2143	765	0	106
1080	2142	765	0	105
1083	2142	765	0	106
1086	2143	765	0	106
1089	2142	765	0	105
1092	2143	765	0	104
1095	2143	765	0	106
1098	2143	765	0	107
1101	2143	765	0	106
1104	2143	765	0	107
1107	2143	765	0	107
1110	2144	765	0	107
1113	2144	766	0	107
1116	2144	766	0	106
1119	2144	766	0	106
1122	2150	761	0	119
1125	2150	760	0	118
1128	2150	762	0	118
1131	2150	762	0	114
1134	2147	763	0	112
1137	2147	764	0	106
1140	2146	765	0	105
1143	2146	766	0	106
1146	2146	766	0	106
1149	2146	767	0	107
1152	2147	768	0	106
1155	2147	768	0	107
1158	2146	769	0	111
1161	2145	770	0	111
1164	2145	770	0	114
1167	2145	770	0	116
1170	2147	770	0	115
1173	2147	770	0	119
1176	2147	771	0	117
1179	2147	772	0	117
1182	2147	775	0	120
1185	2147	775	0	126
1188	2148	775	0	120
1191	2147	776	0	121
1194	2148	778	0	117
1197	2147	777	0	115
1200	2147	776	0	119
1203	2146	775	0	121
1206	2145	775	0	121
1209	2143	776	0	123
1212	2143	776	0	126
1215	2144	776	0	126
1218	2144	775	0	127
1221	2144	776	0	127
1224	2144	776	0	125
1227	2144	776	0	126
1230	2143	776	0	126
1233	2142	775	0	127
1236	2142	774	0	130
1239	2143	774	0	129
1242	2143	775	0	132
1245	2143	775	0	132
1248	2143	775	0	132
1251	2143	775	0	132
1254	2144	775	0	133
1257	2144	775	0	131
1260	2144	775	0	133
1263	2145	775	0	132
1266	2146	775	0	130
1269	2146	775	0	131
1272	2147	773	0	129
1275	2149	770	0	134
1278	2150	772	0	155
1281	2151	766	0	170
1284	2151	766	0	167
1287	2152	772	0	159
1290	2152	771	0	158
1293	2155	773	0	163
1296	2156	773	0	168
1299	2156	773	0	167
1302	2156	773	0	168
1305	2155	773	0	167
1308	2154	774	0	162
1311	2155	773	0	158
1314	2157	768	0	157
1317	2157	767	0	151
1320	2156	769	0	155
1323	2160	771	0	164
1326	2159	771	0	164
1329	2159	772	0	163
1332	2159	772	0	165
1335	2156	772	0	164
1338	2156	772	0	164
1341	2157	771	0	166
1344	2159	773	0	171
1347	2161	773	0	174
1350	2162	773	0	174
1353	2162	774	0	172
1356	2162	774	0	173
1359	2163	773	0	175
1362	2163	774	0	174
1365	2163	774	0	173
1368	2163	774	0	172
1371	2164	773	0	175
1374	2164	773	0	175
1377	2164	773	0	175
1380	2163	773	0	174
1383	2161	771	0	170
1386	2160	768	0	167
1389	2159	764	0	160
1392	2156	766	0	158
1395	2156	769	0	155
1398	2156	769	0	153
1401	2156	769	0	151
1404	2156	769	0	153
1407	2156	767	0	151
1410	2156	767	0	154
1413	2156	767	0	154
1416	2156	769	0	153
1419	2156	768	0	157
1422	2157	771	0	158
1425	2157	767	0	163
1428	2157	767	0	164
1431	2156	766	0	166
1434	2156	767	0	168
1437	2157	767	0	167
1440	2157	767	0	168
1443	2157	766	0	167
1446	2156	766	0	348
1449	2157	766	0	348
1452	2157	765	0	349
1455	2156	765	0	348
1458	2156	765	0	348
1461	2156	764	0	347
1464	2156	764	0	347
1467	2156	764	0	346
1470	2156	764	0	348
1473	2156	762	0	164
1476	2154	760	0	168
1479	2154	760	0	172
1482	2154	760	0	170
1485	2153	760	0	173
1488	2153	760	0	173
1491	2153	760	0	171
1494	2153	761	0	169
1497	2154	760	0	167
1500	2154	759	0	168
1503	2152	759	0	169
1506	2152	759	0	169
1509	2153	759	0	170
1512	2153	759	0	170
1515	2154	759	0	170
1518	2155	758	0	166
1521	2155	758	0	168
1524	2153	758	0	167
1527	2152	759	0	167
1530	2152	761	0	164
1533	2152	761	0	169
1536	2152	762	0	172
1539	2151	763	0	347
1542	2151	761	0	168
1545	2151	761	0	169
1548	2151	760	0	171
1551	2153	758	0	181
1554	2152	758	0	178
1557	2150	759	0	171
1560	2153	758	0	174
1563	2154	758	0	175
1566	2155	759	0	178
1569	2155	761	0	183
1572	2155	760	0	188
1575	2156	761	0	200
1578	2155	760	0	205
1581	2156	760	0	203
1584	2157	760	0	205
1587	2157	760	0	208
1590	2157	759	0	209
1593	2156	759	0	210
1596	2156	758	0	210
1599	2155	760	0	214
1602	2156	760	0	217
1605	2155	759	0	219
1608	2155	760	0	220
1611	2155	760	0	219
1614	2155	760	0	219
1617	2155	760	0	221
1620	2155	760	0	222
1623	2155	760	0	221
1626	2155	760	0	219
1629	2155	759	0	219
1632	2154	760	0	219
1635	2153	762	0	217
1638	2152	762	0	211
1641	2156	761	0	197
1644	2158	760	0	187
1647	2160	762	0	177
1650	2161	763	0	177
1653	2161	764	0	180
1656	2160	766	0	181
1659	2160	766	0	187
1662	2161	767	0	188
1665	2162	765	0	188
1668	2162	764	0	185
1671	2162	764	0	184
1674	2161	764	0	183
1677	2161	764	0	185
1680	2161	764	0	186
1683	2159	765	0	185
1686	2160	765	0	184
1689	2160	765	0	183
1692	2160	767	0	183
1695	2160	767	0	183
1698	2160	767	0	185
1701	2159	767	0	190
1704	2159	766	0	190
1707	2159	766	0	189
1710	2160	766	0	189
1713	2161	766	0	187
1716	2160	767	0	192
1719	2160	766	0	191
1722	2161	766	0	190
1725	2161	765	0	189
1728	2161	765	0	187
1731	2161	766	0	186
1734	2161	767	0	184
1737	2161	766	0	183
1740	2160	766	0	183
1743	2159	767	0	184
1746	2159	767	0	181
1749	2159	767	0	178
1752	2159	766	0	178
1755	2158	766	0	179
1758	2159	766	0	178
1761	2159	767	0	177
1764	2158	767	0	175
1767	2157	767	0	174
1770	2157	768	0	172
1773	2157	768	0	173
1776	2157	768	0	174
1779	2157	768	0	175
1782	2157	768	0	174
1785	2156	768	0	169
1788	2156	770	0	168
1791	2156	770	0	169
1794	2156	771	0	170
1797	2156	772	0	163
1800	2157	772	0	165
1803	2157	772	0	166
1806	2157	771	0	164
1809	2157	771	0	163
1812	2156	771	0	165
1815	2157	772	0	166
1818	2158	772	0	166
1821	2158	772	0	167
1824	2159	772	0	167
1827	2159	772	0	168
1830	2159	772	0	168
1833	2159	772	0	174
1836	2159	772	0	174
1839	2160	772	0	176
1842	2160	772	0	176
1845	2160	772	0	174
1848	2159	772	0	174
1851	2159	772	0	173
1854	2159	772	0	173
1857	2159	772	0	175
1860	2158	772	0	173
1863	2158	772	0	173
1866	2158	773	0	170
1869	2158	773	0	169
1872	2159	773	0	168
1875	2159	774	0	168
1878	2160	774	0	167
1881	2161	774	0	168
1884	2161	774	0	169
1887	2161	773	0	170
1890	2161	773	0	170
1893	2161	773	0	171
1896	2161	773	0	170
1899	2160	773	0	169
1902	2160	773	0	169
1905	2159	773	0	168
1908	2160	773	0	169
1911	2160	773	0	170
1914	2160	773	0	169
1917	2160	773	0	174
1920	2162	772	0	175
1923	2164	770	0	177
1926	2165	769	0	180
1929	2167	770	0	182
1932	2168	769	0	183
1935	2168	768	0	182
1938	2169	766	0	181
1941	2168	767	0	181
1944	2167	767	0	181
1947	2167	767	0	181
1950	2167	767	0	180
1953	2166	767	0	180
1956	2166	767	0	180
1959	2167	767	0	179
1962	2169	768	0	177
1965	2169	768	0	178
1968	2167	768	0	179
1971	2167	769	0	179
1974	2167	769	0	180
1977	2167	769	0	178
1980	2166	769	0	176
1983	2165	769	0	177
1986	2165	769	0	177
1989	2166	769	0	177
1992	2166	769	0	178
1995	2166	769	0	178
1998	2166	769	0	176
2001	2166	769	0	176
2004	2165	769	0	177
2007	2165	769	0	179
2010	2165	770	0	179
2013	2165	770	0	178
2016	2165	770	0	177
2019	2164	771	0	176
2022	2164	772	0	172
2025	2164	772	0	171
2028	2164	773	0	170
2031	2164	773	0	170
2034	2164	773	0	171
2037	2164	773	0	171
2040	2163	773	0	169
2043	2163	773	0	169
2046	2164	773	0	171
2049	2163	774	0	175
2052	2164	774	0	176
2055	2164	774	0	177
2058	2164	774	0	176
2061	2165	774	0	178
2064	2164	774	0	178
2067	2165	775	0	178
2070	2165	774	0	177
2073	2167	773	0	177
2076	2167	774	0	180
2079	2167	774	0	179
2082	2168	773	0	178
2085	2168	772	0	177
2088	2168	772	0	177
2091	2167	772	0	178
2094	2168	773	0	177
2097	2168	773	0	178
2100	2168	773	0	179
2103	2168	774	0	180
2106	2168	774	0	178
2109	2168	774	0	178
2112	2167	775	0	178
2115	2168	776	0	173
2118	2169	776	0	171
2121	2170	776	0	171
2124	2170	775	0	173
2127	2169	776	0	172
2130	2169	777	0	170
2133	2170	776	0	172
2136	2170	776	0	173
2139	2170	775	0	173
2142	2169	775	0	174
2145	2169	776	0	172
2148	2169	776	0	172
2151	2170	775	0	171
2154	2170	775	0	171
2157	2169	776	0	172
2160	2168	776	0	169
2163	2165	774	0	166
2166	2164	774	0	163
2169	2164	775	0	158
2172	2163	775	0	162
2175	2163	775	0	160
2178	2163	775	0	161
2181	2163	776	0	160
2184	2163	776	0	163
2187	2163	776	0	165
2190	2163	776	0	165
2193	2164	776	0	168
2196	2165	775	0	173
2199	2165	775	0	173
2202	2165	775	0	171
2205	2166	775	0	172
2208	2166	775	0	170
2211	2166	776	0	166
2214	2166	775	0	168
2217	2166	776	0	166
2220	2166	777	0	167
2223	2167	776	0	167
2226	2167	777	0	170
2229	2167	777	0	167
2232	2168	777	0	169
2235	2168	777	0	168
2238	2168	777	0	170
2241	2168	777	0	170
2244	2168	776	0	169
2247	2168	777	0	167
2250	2168	777	0	168
2253	2168	777	0	170
2256	2168	777	0	171
2259	2169	777	0	171
2262	2169	777	0	173
2265	2169	776	0	174
2268	2170	776	0	172
2271	2171	776	0	173
2274	2171	772	0	167
2277	2171	773	0	168
2280	2171	773	0	168
2283	2171	773	0	169
2286	2171	773	0	170
2289	2171	774	0	170
2292	2171	774	0	172
2295	2170	775	0	174
2298	2170	776	0	174
2301	2169	776	0	173
2304	2169	777	0	173
2307	2169	776	0	173
2310	2170	776	0	172
2313	2169	776	0	173
2316	2169	776	0	173
2319	2169	776	0	173
2322	2169	776	0	172
2325	2169	777	0	174
2328	2169	777	0	174
2331	2169	777	0	173
2334	2170	777	0	173
2337	2169	777	0	173
2340	2169	777	0	172
2343	2170	777	0	173
2346	2170	777	0	173
2349	2169	777	0	172
2352	2169	777	0	172
2355	2169	777	0	172
2358	2170	777	0	171
2361	2170	778	0	170
2364	2170	778	0	169
2367	2170	778	0	169
2370	2171	778	0	171
2373	2172	778	0	169
2376	2172	777	0	171
2379	2172	777	0	172
2382	2172	777	0	172
2385	2172	777	0	172
2388	2172	777	0	173
2391	2172	777	0	171
2394	2172	777	0	171
2397	2172	777	0	172
2400	2172	777	0	172
2403	2172	777	0	172
2406	2172	777	0	171
2409	2172	777	0	171
2412	2172	777	0	172
2415	2172	777	0	172
2418	2172	777	0	171
2421	2172	777	0	170
2424	2171	778	0	170
2427	2171	778	0	170
2430	2171	778	0	170
2433	2171	777	0	171
2436	2171	777	0	170
2439	2171	778	0	170
2442	2171	778	0	170
2445	2171	778	0	169
2448	2171	778	0	169
2451	2171	778	0	170
2454	2172	778	0	170
2457	2171	778	0	168
2460	2171	778	0	169
2463	2171	778	0	169
2466	2171	778	0	170
2469	2171	778	0	170
2472	2171	779	0	170
2475	2171	779	0	169
2478	2172	779	0	169
2481	2171	779	0	168
2484	2172	779	0	167
2487	2172	779	0	168
2490	2171	779	0	168
2493	2171	779	0	168
2496	2171	779	0	169
2499	2172	779	0	170
2502	2171	779	0	170
2505	2172	779	0	170
2508	2171	779	0	169
2511	2172	779	0	168
2514	2172	779	0	169
2517	2172	779	0	169
2520	2172	779	0	169
2523	2172	779	0	170
2526	2172	779	0	170
2529	2172	779	0	171
2532	2172	779	0	170
2535	2172	779	0	169
2538	2172	779	0	171
2541	2172	779	0	170
2544	2172	779	0	171
2547	2172	778	0	170
2550	2172	778	0	169
2553	2171	778	0	167
2556	2171	777	0	170
2559	2172	777	0	170
2562	2172	777	0	169
2565	2172	777	0	169
2568	2172	777	0	168
2571	2172	777	0	169
2574	2172	778	0	168
2577	2172	778	0	168
2580	2172	778	0	168
2583	2172	778	0	168
2586	2172	778	0	169
2589	2172	778	0	169
2592	2172	778	0	169
2595	2172	778	0	169
2598	2172	778	0	168
2601	2172	778	0	168
2604	2172	778	0	168
2607	2172	778	0	168
2610	2172	778	0	167
2613	2172	778	0	168
2616	2172	778	0	168
2619	2172	778	0	168
2622	2172	778	0	169
2625	2172	778	0	169
2628	2172	778	0	169
2631	2172	778	0	168
2634	2172	778	0	168
2637	2172	778	0	170
2640	2172	778	0	169
2643	2172	778	0	169
2646	2172	778	0	169
2649	2172	777	0	170
2652	2172	777	0	170
2655	2172	777	0	169
2658	2172	777	0	170
2661	2172	777	0	170
2664	2172	777	0	170
2667	2172	777	0	170
2670	2172	777	0	170
2673	2172	777	0	170
2676	2172	777	0	171
2679	2172	777	0	171
2682	2172	777	0	170
2685	2172	777	0	171
2688	2172	777	0	171
2691	2172	777	0	171
2694	2172	777	0	171
2697	2172	777	0	171
2700	2172	777	0	171
2703	2172	777	0	171
2706	2172	777	0	171
2709	2172	777	0	171
2712	2172	777	0	171
2715	2172	777	0	172
2718	2172	777	0	172
2721	2172	777	0	171
2724	2172	777	0	172
2727	2171	777	0	171
2730	2172	777	0	171
2733	2172	777	0	170
2736	2172	777	0	171
2739	2171	776	0	170
2742	2172	775	0	171
2745	2173	775	0	172
2748	2174	774	0	176
2751	2173	773	0	177
2754	2173	773	0	177
2757	2173	773	0	176
2760	2173	773	0	176
2763	2173	773	0	176
2766	2173	773	0	176
2769	2173	773	0	176
2772	2173	773	0	174
2775	2173	773	0	174
2778	2173	774	0	171
2781	2173	774	0	169
2784	2173	774	0	169
2787	2172	774	0	170
2790	2172	774	0	170
2793	2172	774	0	172
2796	2172	774	0	172
2799	2173	774	0	171
2802	2173	774	0	173
2805	2173	774	0	172
2808	2173	774	0	173
2811	2173	774	0	172
2814	2172	774	0	171
2817	2172	774	0	171
2820	2172	774	0	172
2823	2172	773	0	172
2826	2172	773	0	171
2829	2172	773	0	172
2832	2172	773	0	171
2835	2172	773	0	172
2838	2172	773	0	172
2841	2172	773	0	172
2844	2172	773	0	172
2847	2172	773	0	172
2850	2172	773	0	172
2853	2172	773	0	172
2856	2172	774	0	173
2859	2172	774	0	173
2862	2173	774	0	173
2865	2172	774	0	172
2868	2172	773	0	172
2871	2172	773	0	172
2874	2172	773	0	172
2877	2173	773	0	172
2880	2172	773	0	172
2883	2172	773	0	170
2886	2173	774	0	170
2889	2172	774	0	170
2892	2173	773	0	171
2895	2172	774	0	171
2898	2172	773	0	171
2901	2172	773	0	171
2904	2172	773	0	169
2907	2172	773	0	170
2910	2172	773	0	169
2913	2172	773	0	169
2916	2172	773	0	167
2919	2172	773	0	169
2922	2172	773	0	168
2925	2172	773	0	169
2928	2172	773	0	168
2931	2172	773	0	167
2934	2172	773	0	168
2937	2173	773	0	169
2940	2173	773	0	169
2943	2172	774	0	165
2946	2172	773	0	167
2949	2172	773	0	167
2952	2172	773	0	167
2955	2173	773	0	168
2958	2173	774	0	169
2961	2173	774	0	169
2964	2173	774	0	169
2967	2173	774	0	170
2970	2173	774	0	170
2973	2173	774	0	171
2976	2173	775	0	171
2979	2173	775	0	171
2982	2173	774	0	171
2985	2173	775	0	171
2988	2173	774	0	169
2991	2173	774	0	170
2994	2172	775	0	173
2997	2173	775	0	172
3000	2172	775	0	174
3003	2172	775	0	175
3006	2173	775	0	175
3009	2173	774	0	174
3012	2173	774	0	174
3015	2173	774	0	174
3018	2173	774	0	174
3021	2173	774	0	173
3024	2173	774	0	173
3027	2173	774	0	172
3030	2172	774	0	173
3033	2173	774	0	173
3036	2173	774	0	172
3039	2173	773	0	172
3042	2173	773	0	172
3045	2173	773	0	172
3048	2173	773	0	174
3051	2173	774	0	174
3054	2173	774	0	174
3057	2173	774	0	174
3060	2173	774	0	175
3063	2172	774	0	174
3066	2172	774	0	175
3069	2172	774	0	175
3072	2172	774	0	174
3075	2172	774	0	176
3078	2172	774	0	174
3081	2172	774	0	175
3084	2172	774	0	175
3087	2172	774	0	176
3090	2172	774	0	174
3093	2172	774	0	174
3096	2172	774	0	174
3099	2172	774	0	174
3102	2172	774	0	174
3105	2172	774	0	172
3108	2172	774	0	173
3111	2172	774	0	174
3114	2172	774	0	174
3117	2172	774	0	173
3120	2172	774	0	173
3123	2172	774	0	172
3126	2172	774	0	173
3129	2173	774	0	172
3132	2173	774	0	172
3135	2173	773	0	171
3138	2173	773	0	171
3141	2173	773	0	171
3144	2173	773	0	171
3147	2172	773	0	171
3150	2172	773	0	169
3153	2173	773	0	170
3156	2173	773	0	169
3159	2172	773	0	170
3162	2172	773	0	170
3165	2172	773	0	170
3168	2173	773	0	171
3171	2172	773	0	171
3174	2172	773	0	171
3177	2172	773	0	171
3180	2172	773	0	171
3183	2172	773	0	171
3186	2172	773	0	170
3189	2172	773	0	170
3192	2172	773	0	170
3195	2172	773	0	170
3198	2172	773	0	170
3201	2172	773	0	170
3204	2172	773	0	170
3207	2172	773	0	169
3210	2172	773	0	170
3213	2172	773	0	170
3216	2172	773	0	169
3219	2172	773	0	169
3222	2172	773	0	170
3225	2172	773	0	169
3228	2172	773	0	168
3231	2172	773	0	168
3234	2172	773	0	171
3237	2172	773	0	171
3240	2172	773	0	170
3243	2172	773	0	170
3246	2172	773	0	170
3249	2172	773	0	169
3252	2172	773	0	169
3255	2172	773	0	169
3258	2173	773	0	170
3261	2172	773	0	169
3264	2172	773	0	169
3267	2172	773	0	169
3270	2172	773	0	169
3273	2172	773	0	168
3276	2172	773	0	168
3279	2172	773	0	168
3282	2172	773	0	168
3285	2172	773	0	168
3288	2172	773	0	168
3291	2172	773	0	169
3294	2172	773	0	168
3297	2172	773	0	169
3300	2172	773	0	169
3303	2172	773	0	169
3306	2172	773	0	169
3309	2172	773	0	169
3312	2172	773	0	169
3315	2172	773	0	169
3318	2172	773	0	168
3321	2172	773	0	168
3324	2172	773	0	169
3327	2172	773	0	168
3330	2172	773	0	169
3333	2172	773	0	170
3336	2172	773	0	171
3339	2172	774	0	172
3342	2172	774	0	171
3345	2172	774	0	171
3348	2172	774	0	173
3351	2172	775	0	173
3354	2172	775	0	174
3357	2172	775	0	176
3360	2172	776	0	176
3363	2172	775	0	177
3366	2172	775	0	176
3369	2172	774	0	176
3372	2172	774	0	175
3375	2172	774	0	173
3378	2172	774	0	174
3381	2172	774	0	175
3384	2172	774	0	174
3387	2173	774	0	172
3390	2173	774	0	173
3393	2173	774	0	172
3396	2173	774	0	172
3399	2173	775	0	173
3402	2173	774	0	172
3405	2173	774	0	171
3408	2173	774	0	173
3411	2173	774	0	170
3414	2173	774	0	172
3417	2173	775	0	172
3420	2173	774	0	173
3423	2173	775	0	174
3426	2173	775	0	174
3429	2173	774	0	172
3432	2173	773	0	169
3435	2173	773	0	170
3438	2173	773	0	172
3441	2173	773	0	174
3444	2173	772	0	173
3447	2173	772	0	173
3450	2173	772	0	173
3453	2173	772	0	171
3456	2173	772	0	171
3459	2173	772	0	172
3462	2173	772	0	174
3465	2174	771	0	171
3468	2175	769	0	173
3471	2176	768	0	173
3474	2177	769	0	173
3477	2178	770	0	174
3480	2179	770	0	171
3483	2179	770	0	173
3486	2179	770	0	172
3489	2179	770	0	173
3492	2179	771	0	171
3495	2179	772	0	170
3498	2179	772	0	168
3501	2180	772	0	166
3504	2179	772	0	169
3507	2179	772	0	167
3510	2179	773	0	166
3513	2179	772	0	166
3516	2179	772	0	169
3519	2179	771	0	168
3522	2179	772	0	167
3525	2179	771	0	167
3528	2179	772	0	169
3531	2179	772	0	167
3534	2179	772	0	168
3537	2180	772	0	168
3540	2180	773	0	169
3543	2179	772	0	166
3546	2179	772	0	167
3549	2179	772	0	167
3552	2179	772	0	165
3555	2179	772	0	166
3558	2179	772	0	165
3561	2179	772	0	165
3564	2179	772	0	165
3567	2179	772	0	164
3570	2180	772	0	164
3573	2179	771	0	163
3576	2180	771	0	164
3579	2180	771	0	166
3582	2180	771	0	167
3585	2180	771	0	166
3588	2181	772	0	168
3591	2181	773	0	166
3594	2181	773	0	165
3597	2182	773	0	164
3600	2182	774	0	166
3603	2182	774	0	165
3606	2182	774	0	165
3609	2183	774	0	163
3612	2183	774	0	162
3615	2183	774	0	161
3618	2183	774	0	160
3621	2183	773	0	159
3624	2182	773	0	157
3627	2182	772	0	155
3630	2182	771	0	153
3633	2182	770	0	148
3636	2182	769	0	147
3639	2182	769	0	148
3642	2182	770	0	148
3645	2181	769	0	148
3648	2181	770	0	149
3651	2181	769	0	151
3654	2181	769	0	154
3657	2180	768	0	153
3660	2181	766	0	152
3663	2182	766	0	150
3666	2183	766	0	151
3669	2183	765	0	150
3672	2183	764	0	152
3675	2182	764	0	155
3678	2182	764	0	156
3681	2181	763	0	157
3684	2181	763	0	158
3687	2181	761	0	159
3690	2181	763	0	159
3693	2181	766	0	163
3696	2181	767	0	158
3699	2181	770	0	152
3702	2181	770	0	152
3705	2181	769	0	152
3708	2181	767	0	152
3711	2181	767	0	154
3714	2181	766	0	155
3717	2181	767	0	157
3720	2181	766	0	158
3723	2182	766	0	153
3726	2182	765	0	151
3729	2182	765	0	151
3732	2182	765	0	153
3735	2182	765	0	152
3738	2182	766	0	150
3741	2183	766	0	147
3744	2183	766	0	146
3747	2183	766	0	146
3750	2183	766	0	144
3753	2183	766	0	144
3756	2183	766	0	145
3759	2183	765	0	147
3762	2183	765	0	145
3765	2182	764	0	151
3768	2182	763	0	153
3771	2181	762	0	154
3774	2181	762	0	155
3777	2182	762	0	157
3780	2181	761	0	158
3783	2181	760	0	157
3786	2181	759	0	154
3789	2182	759	0	152
3792	2181	759	0	154
3795	2181	759	0	155
3798	2181	759	0	156
3801	2181	760	0	156
3804	2181	759	0	157
3807	2182	759	0	162
3810	2182	759	0	164
3813	2181	759	0	165
3816	2181	759	0	165
3819	2182	758	0	165
3822	2181	758	0	167
3825	2181	758	0	168
3828	2181	759	0	168
3831	2181	759	0	169
3834	2181	759	0	169
3837	2181	759	0	169
3840	2181	760	0	169
3843	2181	759	0	170
3846	2181	759	0	169
3849	2181	759	0	170
3852	2181	759	0	170
3855	2181	760	0	170
3858	2181	760	0	170
3861	2180	760	0	170
3864	2180	759	0	168
3867	2179	759	0	168
3870	2180	759	0	168
3873	2180	759	0	170
3876	2180	759	0	170
3879	2180	760	0	171
3882	2179	759	0	170
3885	2179	759	0	171
3888	2179	759	0	172
3891	2179	759	0	172
3894	2180	759	0	172
3897	2180	758	0	172
3900	2180	758	0	173
3903	2180	758	0	174
3906	2180	759	0	172
3909	2179	759	0	171
3912	2178	760	0	169
3915	2178	760	0	169
3918	2178	760	0	168
3921	2178	760	0	167
3924	2178	760	0	166
3927	2178	760	0	168
3930	2178	760	0	168
3933	2178	760	0	169
3936	2178	760	0	169
3939	2178	760	0	170
3942	2177	759	0	169
3945	2178	758	0	169
3948	2178	758	0	169
3951	2178	758	0	169
3954	2177	759	0	169
3957	2178	760	0	169
3960	2178	760	0	164
3963	2178	761	0	162
3966	2178	760	0	164
3969	2178	759	0	166
3972	2178	759	0	164
3975	2178	758	0	164
3978	2179	758	0	164
3981	2179	758	0	162
3984	2179	758	0	162
3987	2179	758	0	164
3990	2179	758	0	164
3993	2179	759	0	164
3996	2179	759	0	162
3999	2179	759	0	158
4002	2179	759	0	159
4005	2179	759	0	160
4008	2180	759	0	160
4011	2180	759	0	161
4014	2180	758	0	161
4017	2180	758	0	159
4020	2180	757	0	159
4023	2181	757	0	158
4026	2181	757	0	159
4029	2181	757	0	162
4032	2183	752	0	166
4035	2184	752	0	166
4038	2184	752	0	165
4041	2184	753	0	166
4044	2183	754	0	163
4047	2183	755	0	161
4050	2182	755	0	163
4053	2182	756	0	162
4056	2181	756	0	162
4059	2181	756	0	159
4062	2181	756	0	160
4065	2180	756	0	160
4068	2180	757	0	158
4071	2181	759	0	157
4074	2182	759	0	156
4077	2183	760	0	156
4080	2183	759	0	154
4083	2183	759	0	153
4086	2183	758	0	153
4089	2184	756	0	145
4092	2184	755	0	141
4095	2184	754	0	139
4098	2183	753	0	138
4101	2183	753	0	137
4104	2184	754	0	135
4107	2184	754	0	136
4110	2184	753	0	141
4113	2184	751	0	142
4116	2185	750	0	145
4119	2184	749	0	147
4122	2185	749	0	144
4125	2184	749	0	147
4128	2184	749	0	148
4131	2184	749	0	151
4134	2183	749	0	150
4137	2183	749	0	150
4140	2183	749	0	152
4143	2183	749	0	150
4146	2183	749	0	151
4149	2183	749	0	154
4152	2183	749	0	154
4155	2183	749	0	153
4158	2183	749	0	153
4161	2183	749	0	155
4164	2183	750	0	156
4167	2183	749	0	151
4170	2184	749	0	153
4173	2184	749	0	153
4176	2184	749	0	153
4179	2184	749	0	154
4182	2184	749	0	155
4185	2183	749	0	154
4188	2183	750	0	156
4191	2183	749	0	156
4194	2183	749	0	155
4197	2183	750	0	158
4200	2183	750	0	158
4203	2183	750	0	157
4206	2183	750	0	157
4209	2183	750	0	158
4212	2183	750	0	158
4215	2184	749	0	155
4218	2183	749	0	154
4221	2183	749	0	154
4224	2183	749	0	155
4227	2183	749	0	155
4230	2184	749	0	155
4233	2184	750	0	157
4236	2184	749	0	157
4239	2183	750	0	156
4242	2183	749	0	155
4245	2183	750	0	155
4248	2182	750	0	156
4251	2182	749	0	335
4254	2182	749	0	156
4257	2182	748	0	335
4260	2182	748	0	337
4263	2182	748	0	338
4266	2183	748	0	158
4269	2182	748	0	156
4272	2182	748	0	337
4275	2182	748	0	336
4278	2182	748	0	156
4281	2182	748	0	336
4284	2182	748	0	335
4287	2182	748	0	335
4290	2182	749	0	336
4293	2182	749	0	155
4296	2182	749	0	155
4299	2182	749	0	155
4302	2182	749	0	156
4305	2182	749	0	155
4308	2182	749	0	154
4311	2182	749	0	155
4314	2182	749	0	154
4317	2182	749	0	155
4320	2182	749	0	156
4323	2182	750	0	157
4326	2182	750	0	157
4329	2182	750	0	156
4332	2182	750	0	154
4335	2182	750	0	156
4338	2182	750	0	159
4341	2182	750	0	157
4344	2182	750	0	156
4347	2182	751	0	154
4350	2183	751	0	155
4353	2183	751	0	155
4356	2183	751	0	154
4359	2183	751	0	158
4362	2183	751	0	159
4365	2183	751	0	157
4368	2183	751	0	161
4371	2183	751	0	163
4374	2183	751	0	163
4377	2183	751	0	164
4380	2182	750	0	165
4383	2182	750	0	167
4386	2182	749	0	169
4389	2183	750	0	169
4392	2183	750	0	170
4395	2183	751	0	170
4398	2184	752	0	171
4401	2184	752	0	172
4404	2183	751	0	170
4407	2183	751	0	169
4410	2183	750	0	167
4413	2183	750	0	166
4416	2183	750	0	168
4419	2182	750	0	171
4422	2182	750	0	173
4425	2181	749	0	175
4428	2182	749	0	179
4431	2182	750	0	177
4434	2182	751	0	176
4437	2183	750	0	175
4440	2183	749	0	177
4443	2182	749	0	177
4446	2182	748	0	179
4449	2180	746	0	177
4452	2180	744	0	176
4455	2179	743	0	178
4458	2180	742	0	179
4461	2179	742	0	179
4464	2179	741	0	180
4467	2179	740	0	182
4470	2178	740	0	182
4473	2178	741	0	185
4476	2178	741	0	185
4479	2178	741	0	188
4482	2178	741	0	188
4485	2178	741	0	188
4488	2178	742	0	190
4491	2180	745	0	186
4494	2180	746	0	188
4497	2180	745	0	187
4500	2180	745	0	186
4503	2179	744	0	186
4506	2179	744	0	187
4509	2179	744	0	187
4512	2179	744	0	187
4515	2179	744	0	186
4518	2178	744	0	188
4521	2178	744	0	187
4524	2179	744	0	187
4527	2178	744	0	189
4530	2177	743	0	190
4533	2176	743	0	191
4536	2176	743	0	191
4539	2176	743	0	193
4542	2176	742	0	190
4545	2177	741	0	189
4548	2176	741	0	192
4551	2175	741	0	194
4554	2175	739	0	196
4557	2173	737	0	192
4560	2172	735	0	194
4563	2172	735	0	196
4566	2171	735	0	195
4569	2171	736	0	193
4572	2170	737	0	192
4575	2169	737	0	191
4578	2169	737	0	189
4581	2169	737	0	186
4584	2170	736	0	183
4587	2170	736	0	181
4590	2170	736	0	183
4593	2170	736	0	182
4596	2169	736	0	185
4599	2169	737	0	183
4602	2168	737	0	185
4605	2168	737	0	185
4608	2168	737	0	190
4611	2168	737	0	191
4614	2169	737	0	193
4617	2168	736	0	195
4620	2168	736	0	194
4623	2168	735	0	195
4626	2167	735	0	192
4629	2166	735	0	190
4632	2166	735	0	189
4635	2166	735	0	190
4638	2166	735	0	190
4641	2166	735	0	190
4644	2166	735	0	190
4647	2167	736	0	189
4650	2167	737	0	189
4653	2166	738	0	183
4656	2165	739	0	178
4659	2164	739	0	354
4662	2163	740	0	355
4665	2164	740	0	347
4668	2165	738	0	341
4671	2166	738	0	162
4674	2166	739	0	161
4677	2166	739	0	164
4680	2166	740	0	166
4683	2165	740	0	346
4686	2165	740	0	346
4689	2165	740	0	347
4692	2165	740	0	350
4695	2165	740	0	349
4698	2165	740	0	350
4701	2165	740	0	350
4704	2165	741	0	349
4707	2165	741	0	167
4710	2165	741	0	167
4713	2165	742	0	168
4716	2166	742	0	167
4719	2166	742	0	165
4722	2166	742	0	166
4725	2166	742	0	167
4728	2166	742	0	168
4731	2167	742	0	170
4734	2168	743	0	169
4737	2168	743	0	168
4740	2168	743	0	169
4743	2168	743	0	170
4746	2168	743	0	171
4749	2168	743	0	170
4752	2169	743	0	172
4755	2168	743	0	172
4758	2168	742	0	173
4761	2168	742	0	173
4764	2169	742	0	174
4767	2168	742	0	173
4770	2168	742	0	172
4773	2168	742	0	172
4776	2168	743	0	172
4779	2168	743	0	172
4782	2168	743	0	172
4785	2168	743	0	172
4788	2169	743	0	172
4791	2169	743	0	173
4794	2169	743	0	173
4797	2169	743	0	172
4800	2168	743	0	172
4803	2168	743	0	172
4806	2168	743	0	174
4809	2168	742	0	173
4812	2168	742	0	174
4815	2168	742	0	174
4818	2168	742	0	174
4821	2168	742	0	175
4824	2168	742	0	174
4827	2168	742	0	174
4830	2168	742	0	176
4833	2169	743	0	174
4836	2168	743	0	173
4839	2169	743	0	172
4842	2169	744	0	174
4845	2169	745	0	175
4848	2170	746	0	175
4851	2170	746	0	176
4854	2171	746	0	179
4857	2172	747	0	182
4860	2173	747	0	183
4863	2174	746	0	184
4866	2174	746	0	185
4869	2175	746	0	184
4872	2175	746	0	183
4875	2175	746	0	181
4878	2175	747	0	181
4881	2175	747	0	182
4884	2175	747	0	182
4887	2176	747	0	181
4890	2176	747	0	182
4893	2176	747	0	182
4896	2176	748	0	180
4899	2177	748	0	180
4902	2177	748	0	180
4905	2177	748	0	179
4908	2178	748	0	180
4911	2178	748	0	180
4914	2178	749	0	181
4917	2179	749	0	180
4920	2179	749	0	180
4923	2179	749	0	181
4926	2179	749	0	181
4929	2179	749	0	182
4932	2179	749	0	182
4935	2180	749	0	181
4938	2180	749	0	182
4941	2180	749	0	181
4944	2180	749	0	181
4947	2180	749	0	179
4950	2180	749	0	179
4953	2181	750	0	178
4956	2181	750	0	177
4959	2181	750	0	176
4962	2181	750	0	175
4965	2181	750	0	175
4968	2181	750	0	174
4971	2181	750	0	174
4974	2181	750	0	174
4977	2181	750	0	174
4980	2181	751	0	174
4983	2181	751	0	171
4986	2181	752	0	170
4989	2180	753	0	172
4992	2180	753	0	173
4995	2180	753	0	173
4998	2180	753	0	175
5001	2180	752	0	177
5004	2181	751	0	176
5007	2181	751	0	178
5010	2181	751	0	179
5013	2181	751	0	180
5016	2182	751	0	181
5019	2182	750	0	182
5022	2182	750	0	182
5025	2182	750	0	183
5028	2182	750	0	185
5031	2182	750	0	185
5034	2182	750	0	186
5037	2182	751	0	188
5040	2183	751	0	188
5043	2183	752	0	188
5046	2183	752	0	187
5049	2184	752	0	186
5052	2184	751	0	187
5055	2184	750	0	189
5058	2184	750	0	189
5061	2185	749	0	189
5064	2186	749	0	190
5067	2186	749	0	191
5070	2186	749	0	190
5073	2186	749	0	190
5076	2186	749	0	189
5079	2186	750	0	190
5082	2186	751	0	192
5085	2186	752	0	193
5088	2186	752	0	193
5091	2187	753	0	193
5094	2187	754	0	193
5097	2188	754	0	193
5100	2188	755	0	191
5103	2188	756	0	189
5106	2188	756	0	186
5109	2188	756	0	186
5112	2189	756	0	189
5115	2189	756	0	193
5118	2189	756	0	191
5121	2189	756	0	191
5124	2189	756	0	187
5127	2189	756	0	182
5130	2189	755	0	177
5133	2189	756	0	176
5136	2190	755	0	172
5139	2191	752	0	173
5142	2191	752	0	169
5145	2191	754	0	165
5148	2191	755	0	164
5151	2192	755	0	162
5154	2192	756	0	161
5157	2192	756	0	161
5160	2193	756	0	160
5163	2193	756	0	161
5166	2193	756	0	160
5169	2192	756	0	160
5172	2190	754	0	167
5175	2187	752	0	169
5178	2187	753	0	174
5181	2188	753	0	173
5184	2187	753	0	175
5187	2187	752	0	177
5190	2187	753	0	177
5193	2187	752	0	180
5196	2187	752	0	182
5199	2187	751	0	183
5202	2187	751	0	183
5205	2187	751	0	186
5208	2187	751	0	185
5211	2187	751	0	186
5214	2187	750	0	188
5217	2188	751	0	188
5220	2187	751	0	187
5223	2187	751	0	186
5226	2187	751	0	186
5229	2187	752	0	185
5232	2187	753	0	183
5235	2188	754	0	179
5238	2188	754	0	179
5241	2188	755	0	180
5244	2189	755	0	181
5247	2189	755	0	182
5250	2189	755	0	182
5253	2190	756	0	182
5256	2190	756	0	183
5259	2190	756	0	183
5262	2190	756	0	184
5265	2190	756	0	184
5268	2190	756	0	184
5271	2190	756	0	185
5274	2190	756	0	185
5277	2190	756	0	183
5280	2190	756	0	180
5283	2190	756	0	179
5286	2190	756	0	179
5289	2190	755	0	176
5292	2190	755	0	175
5295	2190	755	0	176
5298	2189	756	0	175
5301	2189	755	0	176
5304	2189	756	0	176
5307	2189	755	0	175
5310	2189	756	0	354
5313	2189	755	0	174
5316	2190	755	0	178
5319	2191	755	0	178
5322	2190	755	0	177
5325	2190	755	0	176
5328	2190	755	0	176
5331	2190	755	0	174
5334	2189	755	0	355
5337	2189	756	0	356
5340	2189	755	0	352
5343	2189	755	0	350
5346	2190	756	0	352
5349	2190	756	0	350
5352	2189	757	0	166
5355	2189	758	0	166
5358	2188	758	0	163
5361	2187	758	0	162
5364	2186	758	0	162
5367	2186	758	0	163
5370	2186	759	0	163
5373	2186	759	0	160
5376	2186	759	0	157
5379	2185	759	0	158
5382	2185	759	0	159
5385	2185	759	0	157
5388	2185	759	0	157
5391	2186	759	0	157
5394	2185	760	0	156
5397	2185	759	0	153
5400	2186	760	0	154
5403	2184	759	0	150
5406	2184	758	0	147
5409	2184	759	0	142
5412	2186	759	0	142
5415	2187	760	0	149
5418	2187	761	0	139
5421	2187	762	0	137
5424	2187	762	0	134
5427	2187	763	0	136
5430	2187	762	0	135
5433	2187	761	0	143
5436	2189	761	0	134
5439	2189	762	0	134
5442	2189	761	0	137
5445	2190	762	0	138
5448	2189	762	0	137
5451	2188	763	0	137
5454	2188	764	0	143
5457	2187	764	0	140
5460	2187	764	0	141
5463	2187	764	0	143
5466	2187	764	0	143
5469	2187	763	0	144
5472	2187	763	0	148
5475	2186	762	0	153
5478	2184	760	0	162
5481	2185	759	0	164
5484	2186	757	0	164
5487	2187	756	0	166
5490	2187	756	0	167
5493	2187	754	0	170
5496	2187	753	0	170
5499	2189	752	0	171
5502	2192	751	0	175
5505	2192	749	0	349
5508	2193	750	0	165
5511	2194	750	0	162
5514	2194	751	0	158
5517	2195	750	0	157
5520	2195	750	0	158
5523	2195	749	0	153
5526	2196	748	0	158
5529	2197	750	0	159
5532	2198	751	0	158
5535	2198	752	0	159
5538	2199	752	0	157
5541	2200	753	0	158
5544	2200	753	0	158
5547	2200	754	0	157
5550	2200	754	0	155
5553	2200	753	0	148
5556	2202	756	0	136
5559	2201	756	0	129
5562	2200	755	0	131
5565	2199	755	0	132
5568	2199	756	0	131
5571	2199	757	0	131
5574	2199	757	0	130
5577	2199	756	0	130
5580	2198	757	0	129
5583	2198	758	0	129
5586	2199	758	0	125
5589	2199	757	0	125
5592	2199	757	0	126
5595	2200	755	0	130
5598	2201	755	0	140
5601	2202	755	0	155
5604	2202	755	0	156
5607	2203	756	0	155
5610	2203	755	0	158
5613	2205	755	0	156
5616	2206	757	0	158
5619	2207	756	0	157
5622	2208	756	0	157
5625	2209	757	0	159
5628	2209	757	0	159
5631	2209	757	0	158
5634	2209	757	0	157
5637	2209	758	0	161
5640	2209	759	0	157
5643	2209	759	0	156
5646	2209	758	0	156
5649	2210	758	0	154
5652	2210	758	0	156
5655	2210	757	0	154
5658	2211	757	0	153
5661	2211	757	0	154
5664	2211	758	0	158
5667	2212	758	0	158
5670	2212	758	0	159
5673	2212	758	0	161
5676	2212	758	0	161
5679	2211	758	0	159
5682	2212	758	0	159
5685	2213	759	0	159
5688	2213	759	0	161
5691	2213	759	0	165
5694	2213	759	0	162
5697	2214	760	0	161
5700	2214	760	0	159
5703	2214	760	0	160
5706	2215	761	0	159
5709	2216	761	0	157
5712	2218	762	0	158
5715	2220	764	0	159
5718	2222	765	0	154
5721	2223	765	0	155
5724	2223	766	0	156
5727	2224	766	0	153
5730	2225	765	0	164
5733	2227	765	0	169
5736	2232	765	0	176
5739	2237	764	0	175
5742	2244	764	0	178
5745	2245	765	0	174
5748	2246	765	0	174
5751	2250	769	0	173
5754	2254	765	0	180
5757	2257	764	0	180
5760	2260	765	0	182
5763	2262	768	0	180
5766	2264	771	0	175
5769	2265	771	0	175
5772	2265	772	0	174
5775	2265	772	0	174
5778	2266	772	0	173
5781	2265	773	0	173
5784	2265	774	0	174
5787	2266	773	0	173
5790	2266	773	0	174
5793	2266	774	0	175
5796	2263	776	0	178
5799	2264	776	0	177
5802	2264	774	0	174
5805	2264	773	0	172
5808	2265	773	0	173
5811	2264	772	0	178
5814	2266	771	0	182
5817	2267	769	0	187
5820	2267	767	0	190
5823	2268	767	0	191
5826	2269	765	0	190
5829	2270	764	0	194
5832	2276	761	0	199
5835	2279	760	0	201
5838	2282	760	0	198
5841	2284	760	0	194
5844	2285	761	0	193
5847	2285	760	0	191
5850	2287	761	0	190
5853	2288	761	0	193
5856	2288	761	0	191
5859	2288	761	0	192
5862	2288	761	0	191
5865	2289	761	0	191
5868	2288	760	0	190
5871	2288	761	0	191
5874	2288	760	0	190
5877	2288	760	0	191
5880	2289	759	0	195
5883	2291	756	0	199
5886	2293	755	0	204
5889	2293	754	0	205
5892	2293	754	0	203
5895	2293	753	0	205
5898	2292	753	0	204
5901	2292	753	0	204
5904	2292	753	0	207
5907	2292	753	0	205
5910	2293	754	0	199
5913	2294	755	0	194
5916	2294	756	0	188
5919	2297	757	0	185
5922	2300	758	0	184
5925	2304	757	0	185
5928	2308	756	0	184
5931	2310	755	0	185
5934	2312	756	0	184
5937	2313	753	0	185
5940	2313	752	0	188
5943	2313	753	0	187
5946	2313	753	0	188
5949	2314	754	0	189
5952	2314	755	0	194
5955	2316	755	0	196
5958	2317	753	0	200
5961	2318	752	0	200
5964	2318	753	0	200
5967	2320	753	0	203
5970	2320	752	0	207
5973	2321	753	0	203
5976	2321	755	0	203
5979	2321	756	0	199
5982	2322	757	0	201
5985	2324	756	0	201
5988	2325	756	0	201
5991	2325	756	0	197
5994	2326	757	0	194
5997	2326	756	0	191
6000	2327	755	0	188
6003	2325	755	0	182
6006	2325	755	0	178
6009	2325	755	0	177
[truncated: 956 more rows]
