# Supplementary material for: Markerless tracking of an entire honey bee colony
Source: Nat Commun. 2021 Mar 19;12:1733. doi: 10.1038/s41467-021-21769-1 (PMC7979864; doi:10.1038/s41467-021-21769-1)
Supplement: Supplementary file 4 — Description of Additional Supplementary Files [file 41467_2021_21769_MOESM4_ESM.zip › raw_source/fig_5_sup_fig_21_22/S1_trajectories/000668.txt]

0	1956	1254	0	79
3	1955	1255	0	74
6	1957	1256	0	76
9	1956	1258	0	76
12	1955	1263	0	76
15	1955	1264	0	75
18	1955	1264	0	77
21	1956	1264	0	77
24	1957	1263	0	79
27	1956	1263	0	77
30	1956	1264	0	76
33	1956	1265	0	78
36	1956	1265	0	80
39	1957	1265	0	81
42	1958	1266	0	81
45	1958	1266	0	82
48	1958	1267	0	83
51	1958	1266	0	82
54	1957	1267	0	83
57	1957	1270	0	87
60	1959	1270	0	88
63	1959	1270	0	85
66	1959	1271	0	85
69	1960	1271	0	87
72	1960	1271	0	87
75	1959	1271	0	84
78	1959	1271	0	85
81	1957	1272	0	83
84	1955	1273	0	76
87	1957	1273	0	78
90	1958	1274	0	83
93	1959	1277	0	86
96	1960	1278	0	90
99	1960	1280	0	94
102	1958	1281	0	86
105	1958	1283	0	83
108	1958	1284	0	87
114	1959	1283	0	92
117	1958	1283	0	93
120	1958	1284	0	97
123	1958	1285	0	96
126	1957	1284	0	97
129	1957	1283	0	92
132	1957	1283	0	94
135	1956	1283	0	94
138	1955	1283	0	99
141	1954	1283	0	102
144	1952	1281	0	108
147	1950	1278	0	106
150	1950	1273	0	112
153	1950	1274	0	113
156	1950	1275	0	109
159	1949	1274	0	115
162	1948	1274	0	125
165	1948	1275	0	132
168	1949	1275	0	132
171	1949	1275	0	134
174	1948	1272	0	129
177	1948	1273	0	126
180	1948	1273	0	125
183	1949	1276	0	118
186	1950	1277	0	109
189	1950	1278	0	99
192	1949	1278	0	98
195	1948	1276	0	97
198	1948	1277	0	90
201	1947	1277	0	86
204	1947	1279	0	83
207	1946	1279	0	79
210	1945	1281	0	68
213	1944	1281	0	69
216	1945	1280	0	69
219	1948	1278	0	72
222	1948	1279	0	72
225	1946	1281	0	65
228	1945	1283	0	57
231	1943	1284	0	48
234	1942	1285	0	47
237	1941	1288	0	32
240	1945	1292	0	26
243	1945	1292	0	28
246	1946	1293	0	34
249	1944	1292	0	34
252	1941	1292	0	33
255	1938	1294	0	30
258	1938	1294	0	27
261	1937	1295	0	29
264	1935	1297	0	29
267	1931	1298	0	21
270	1925	1300	0	19
273	1923	1302	0	15
276	1921	1303	0	7
279	1918	1306	0	5
282	1915	1308	0	5
285	1912	1308	0	7
288	1909	1308	0	8
291	1907	1311	0	9
294	1905	1314	0	14
297	1900	1315	0	18
300	1898	1317	0	18
303	1897	1316	0	19
306	1896	1316	0	15
309	1897	1316	0	16
312	1898	1315	0	16
315	1898	1310	0	11
318	1897	1311	0	10
321	1896	1311	0	4
324	1897	1309	0	4
327	1898	1308	0	9
330	1899	1311	0	11
333	1898	1310	0	16
336	1899	1307	0	20
339	1900	1308	0	14
342	1900	1308	0	10
345	1900	1304	0	9
348	1901	1304	0	8
351	1902	1305	0	8
354	1903	1305	0	10
357	1904	1306	0	11
360	1903	1307	0	12
363	1903	1307	0	9
366	1903	1307	0	8
369	1903	1306	0	6
372	1901	1306	0	7
375	1901	1306	0	4
378	1901	1305	0	1
381	1902	1304	0	357
384	1901	1304	0	354
387	1900	1302	0	352
390	1900	1302	0	352
393	1901	1302	0	352
396	1904	1304	0	359
399	1905	1306	0	1
402	1904	1306	0	1
414	1906	1306	0	6
417	1906	1305	0	5
420	1906	1305	0	5
423	1906	1304	0	3
426	1906	1304	0	4
429	1907	1303	0	2
432	1905	1305	0	359
435	1901	1308	0	4
438	1901	1310	0	5
441	1899	1309	0	4
444	1897	1308	0	2
447	1896	1308	0	1
450	1895	1308	0	3
453	1893	1312	0	10
456	1890	1312	0	13
459	1890	1312	0	11
462	1890	1312	0	11
465	1891	1313	0	14
468	1890	1313	0	11
471	1890	1312	0	9
474	1890	1312	0	11
477	1891	1312	0	11
480	1891	1313	0	12
483	1892	1314	0	17
486	1891	1315	0	16
489	1891	1316	0	17
492	1890	1316	0	16
495	1890	1315	0	16
498	1891	1316	0	15
501	1892	1316	0	17
504	1894	1317	0	23
507	1895	1318	0	25
510	1897	1318	0	29
513	1898	1317	0	29
516	1897	1317	0	27
519	1894	1318	0	25
522	1890	1319	0	26
525	1888	1320	0	25
528	1886	1320	0	21
531	1883	1317	0	14
534	1885	1317	0	15
537	1885	1317	0	13
540	1885	1317	0	12
543	1885	1317	0	11
546	1884	1317	0	8
549	1885	1315	0	7
552	1885	1314	0	4
555	1886	1314	0	5
558	1885	1316	0	3
561	1885	1317	0	1
564	1886	1317	0	2
567	1884	1316	0	0
570	1880	1314	0	359
573	1875	1316	0	4
576	1871	1320	0	6
579	1868	1322	0	8
582	1867	1323	0	7
585	1866	1322	0	9
588	1865	1323	0	8
591	1866	1324	0	6
594	1864	1329	0	9
597	1860	1329	0	13
600	1860	1329	0	16
603	1857	1332	0	12
606	1858	1333	0	9
609	1857	1333	0	12
612	1858	1333	0	16
615	1858	1330	0	19
618	1856	1330	0	21
621	1854	1330	0	25
624	1851	1330	0	24
627	1847	1332	0	22
630	1847	1336	0	9
633	1845	1337	0	12
636	1844	1337	0	15
639	1843	1338	0	16
642	1842	1337	0	18
645	1842	1337	0	18
648	1843	1337	0	17
651	1844	1336	0	11
654	1845	1335	0	13
657	1845	1334	0	11
660	1845	1334	0	10
663	1844	1334	0	11
666	1844	1335	0	11
669	1847	1334	0	10
672	1849	1335	0	12
675	1850	1336	0	10
678	1850	1336	0	12
681	1850	1336	0	12
684	1850	1336	0	13
687	1850	1335	0	15
690	1850	1336	0	21
693	1851	1335	0	17
696	1852	1334	0	10
699	1853	1333	0	7
702	1853	1333	0	6
705	1853	1333	0	8
708	1854	1333	0	6
711	1854	1332	0	8
714	1854	1332	0	8
717	1854	1332	0	7
720	1856	1332	0	1
723	1857	1332	0	2
726	1858	1332	0	5
729	1858	1331	0	7
732	1858	1331	0	9
735	1859	1330	0	7
738	1860	1331	0	6
741	1860	1332	0	3
744	1860	1332	0	4
747	1860	1331	0	4
750	1860	1331	0	6
753	1860	1331	0	7
756	1860	1331	0	7
759	1860	1331	0	5
762	1860	1331	0	5
765	1860	1331	0	4
768	1860	1330	0	4
771	1860	1330	0	7
774	1860	1330	0	7
777	1860	1331	0	9
780	1859	1331	0	9
783	1858	1332	0	10
786	1858	1332	0	9
789	1857	1332	0	7
792	1858	1332	0	6
795	1860	1330	0	8
798	1861	1330	0	9
801	1862	1332	0	11
804	1862	1333	0	10
807	1862	1333	0	11
810	1862	1332	0	10
813	1862	1332	0	10
816	1861	1333	0	11
819	1861	1334	0	11
822	1861	1333	0	10
825	1861	1332	0	9
828	1861	1333	0	6
831	1861	1333	0	4
834	1862	1333	0	6
837	1862	1332	0	8
840	1862	1333	0	7
843	1861	1334	0	9
846	1861	1334	0	9
849	1861	1334	0	8
852	1861	1333	0	7
855	1861	1333	0	5
858	1861	1333	0	5
861	1862	1333	0	4
864	1862	1333	0	4
867	1862	1333	0	5
870	1862	1333	0	4
873	1862	1333	0	3
876	1864	1331	0	1
879	1866	1330	0	357
882	1867	1330	0	358
885	1866	1330	0	358
888	1865	1331	0	4
891	1863	1329	0	6
894	1863	1329	0	6
897	1865	1328	0	2
900	1866	1331	0	357
903	1869	1333	0	356
906	1872	1337	0	1
909	1875	1340	0	357
912	1874	1341	0	357
915	1874	1340	0	357
918	1874	1340	0	355
921	1876	1340	0	346
924	1877	1340	0	345
927	1877	1340	0	339
930	1878	1337	0	336
933	1877	1337	0	341
936	1876	1337	0	340
939	1877	1337	0	340
942	1879	1338	0	341
945	1877	1339	0	341
948	1876	1338	0	340
951	1876	1337	0	341
954	1878	1338	0	341
957	1880	1337	0	344
960	1881	1337	0	344
963	1883	1337	0	342
966	1884	1335	0	343
969	1882	1338	0	341
972	1882	1339	0	346
975	1880	1340	0	347
978	1881	1340	0	347
981	1881	1339	0	345
984	1881	1340	0	346
987	1881	1341	0	346
990	1881	1340	0	346
993	1881	1340	0	346
996	1880	1341	0	343
999	1880	1341	0	343
1002	1880	1343	0	341
1005	1880	1342	0	341
1008	1880	1341	0	342
1011	1880	1341	0	342
1014	1880	1341	0	342
1017	1880	1341	0	342
1020	1880	1340	0	342
1023	1881	1340	0	342
1026	1881	1339	0	343
1029	1881	1339	0	345
1032	1882	1338	0	344
1035	1881	1339	0	342
1038	1882	1338	0	344
1041	1881	1339	0	344
1044	1882	1339	0	343
1047	1882	1339	0	343
1050	1883	1338	0	344
1053	1883	1338	0	345
1056	1882	1338	0	343
1059	1882	1339	0	342
1062	1881	1339	0	343
1065	1881	1339	0	342
1068	1882	1339	0	343
1071	1882	1339	0	343
1074	1882	1339	0	343
1077	1882	1338	0	345
1080	1883	1339	0	344
1083	1883	1339	0	343
1086	1883	1339	0	342
1089	1883	1339	0	341
1092	1883	1339	0	342
1095	1883	1339	0	343
1098	1883	1339	0	342
1101	1883	1339	0	342
1104	1883	1339	0	340
1107	1882	1340	0	340
1110	1882	1340	0	340
1113	1882	1340	0	341
1116	1882	1340	0	339
1119	1882	1340	0	340
1122	1883	1340	0	340
1125	1883	1339	0	342
1128	1883	1339	0	345
1131	1884	1340	0	345
1134	1884	1339	0	345
1137	1882	1340	0	345
1140	1882	1341	0	344
1143	1881	1341	0	347
1146	1881	1341	0	349
1149	1881	1341	0	347
1152	1881	1341	0	348
1155	1881	1341	0	349
1158	1882	1340	0	349
1161	1882	1340	0	346
1164	1883	1338	0	346
1167	1883	1338	0	346
1170	1882	1338	0	345
1173	1881	1338	0	346
1176	1882	1338	0	346
1179	1882	1337	0	347
1182	1882	1338	0	347
1185	1881	1337	0	346
1188	1882	1337	0	347
1191	1880	1337	0	348
1194	1879	1337	0	347
1197	1880	1338	0	346
1200	1879	1338	0	346
1203	1880	1338	0	347
1206	1880	1338	0	348
1209	1879	1339	0	347
1212	1879	1339	0	348
1215	1880	1339	0	349
1218	1879	1339	0	349
1221	1879	1339	0	349
1224	1880	1339	0	349
1227	1879	1339	0	349
1230	1880	1339	0	349
1233	1880	1339	0	349
1236	1879	1339	0	348
1239	1880	1339	0	349
1242	1880	1339	0	349
1245	1880	1339	0	349
1248	1880	1339	0	349
1251	1881	1339	0	348
1254	1881	1339	0	348
1257	1881	1339	0	349
1260	1881	1339	0	349
1263	1881	1339	0	349
1266	1881	1338	0	350
1269	1881	1338	0	349
1272	1881	1339	0	349
1275	1881	1339	0	347
1278	1881	1339	0	349
1281	1881	1339	0	349
1284	1881	1339	0	348
1287	1881	1339	0	347
1290	1881	1339	0	348
1293	1882	1339	0	348
1296	1882	1339	0	348
1299	1882	1339	0	349
1302	1882	1339	0	348
1305	1882	1339	0	348
1308	1881	1339	0	347
1311	1881	1339	0	347
1314	1881	1339	0	346
1317	1881	1339	0	347
1320	1881	1339	0	347
1323	1881	1339	0	347
1326	1881	1339	0	348
1329	1881	1339	0	347
1332	1881	1339	0	345
1335	1881	1339	0	347
1338	1879	1341	0	343
1341	1879	1341	0	339
1344	1879	1340	0	342
1347	1879	1340	0	342
1350	1880	1340	0	342
1353	1880	1340	0	342
1356	1881	1340	0	344
1359	1880	1343	0	340
1362	1880	1343	0	337
1365	1881	1344	0	340
1368	1885	1347	0	346
1371	1886	1351	0	340
1374	1887	1350	0	342
1377	1891	1350	0	345
1380	1890	1347	0	348
1383	1891	1348	0	349
1386	1892	1348	0	350
1389	1892	1348	0	347
1392	1891	1347	0	346
1395	1890	1347	0	346
1398	1891	1347	0	350
1401	1891	1348	0	353
1404	1890	1349	0	356
1407	1891	1352	0	351
1410	1891	1353	0	353
1413	1892	1354	0	353
1416	1894	1354	0	354
1419	1896	1355	0	354
1422	1896	1357	0	354
1425	1896	1357	0	356
1428	1896	1358	0	359
1431	1896	1360	0	359
1434	1898	1361	0	2
1437	1897	1363	0	10
1440	1895	1364	0	14
1443	1895	1364	0	13
1446	1895	1364	0	12
1449	1894	1364	0	12
1452	1894	1364	0	12
1455	1894	1364	0	12
1458	1894	1364	0	12
1461	1894	1365	0	11
1464	1894	1365	0	10
1467	1893	1364	0	10
1470	1893	1364	0	10
1473	1893	1364	0	12
1476	1892	1365	0	14
1479	1891	1365	0	16
1482	1891	1363	0	15
1485	1891	1360	0	10
1488	1892	1359	0	7
1491	1893	1357	0	5
1494	1893	1358	0	356
1497	1896	1357	0	347
1500	1894	1351	0	349
1503	1894	1351	0	347
1506	1895	1352	0	348
1509	1895	1352	0	349
1512	1895	1352	0	351
1515	1895	1352	0	351
1518	1895	1353	0	350
1521	1896	1353	0	350
1524	1896	1354	0	352
1527	1895	1355	0	353
1530	1895	1359	0	0
1533	1893	1362	0	9
1536	1892	1362	0	8
1539	1892	1363	0	10
1542	1891	1363	0	12
1545	1890	1364	0	11
1548	1886	1366	0	18
1551	1886	1369	0	21
1554	1885	1369	0	22
1557	1886	1369	0	27
1560	1888	1369	0	27
1563	1890	1368	0	28
1566	1892	1368	0	24
1569	1891	1369	0	23
1572	1891	1370	0	24
1575	1891	1370	0	23
1578	1892	1369	0	23
1581	1893	1369	0	18
1584	1893	1369	0	21
1587	1894	1367	0	20
1590	1895	1369	0	21
1593	1897	1369	0	25
1596	1898	1369	0	21
1599	1898	1367	0	14
1602	1897	1366	0	13
1605	1895	1366	0	10
1608	1893	1365	0	6
1611	1890	1364	0	4
1614	1889	1363	0	4
1617	1889	1362	0	4
1620	1887	1362	0	1
1623	1887	1362	0	359
1626	1887	1361	0	358
1629	1886	1361	0	356
1632	1885	1360	0	351
1635	1881	1359	0	347
1638	1879	1357	0	346
1641	1880	1356	0	346
1644	1880	1356	0	347
1647	1881	1356	0	348
1650	1883	1356	0	351
1653	1883	1356	0	349
1656	1883	1356	0	351
1659	1884	1356	0	350
1662	1884	1357	0	351
1665	1885	1357	0	351
1668	1885	1357	0	351
1671	1886	1357	0	351
1674	1885	1357	0	351
1677	1886	1357	0	351
1680	1887	1356	0	349
1683	1887	1356	0	349
1686	1887	1355	0	349
1689	1888	1355	0	348
1692	1888	1356	0	348
1695	1888	1356	0	348
1698	1886	1356	0	347
1701	1882	1356	0	349
1704	1877	1355	0	343
1707	1875	1354	0	338
1710	1874	1342	0	329
1713	1872	1336	0	327
1716	1871	1337	0	328
1719	1872	1342	0	328
1722	1872	1342	0	323
1725	1873	1344	0	324
1728	1874	1344	0	328
1731	1873	1346	0	328
1734	1871	1345	0	332
1737	1870	1346	0	336
1740	1870	1348	0	339
1743	1872	1348	0	343
1746	1873	1346	0	349
1749	1875	1345	0	351
1752	1876	1345	0	355
1755	1878	1345	0	354
1758	1879	1344	0	353
1761	1879	1344	0	353
1764	1880	1346	0	354
1767	1880	1347	0	352
1770	1879	1347	0	351
1773	1879	1347	0	351
1776	1880	1348	0	354
1779	1880	1348	0	354
1782	1881	1348	0	354
1785	1882	1347	0	353
1788	1882	1346	0	354
1791	1883	1346	0	354
1794	1882	1347	0	352
1797	1881	1347	0	351
1800	1882	1347	0	352
1803	1888	1347	0	172
1806	1889	1346	0	170
1809	1889	1345	0	170
1812	1884	1345	0	349
1815	1885	1345	0	350
1818	1885	1345	0	351
1821	1885	1345	0	351
1824	1885	1346	0	351
1827	1893	1347	0	167
1830	1887	1347	0	352
1833	1887	1347	0	350
1836	1885	1346	0	346
1839	1884	1345	0	337
1842	1883	1345	0	333
1845	1883	1345	0	331
1848	1882	1345	0	330
1851	1883	1346	0	331
1854	1882	1346	0	330
1857	1881	1343	0	335
1860	1884	1344	0	339
1863	1885	1345	0	347
1866	1886	1345	0	349
1869	1886	1345	0	350
1872	1886	1344	0	350
1875	1885	1343	0	349
1878	1883	1342	0	349
1881	1882	1340	0	349
1884	1878	1339	0	346
1887	1874	1338	0	345
1890	1871	1336	0	344
1893	1869	1333	0	342
1896	1868	1329	0	345
1899	1867	1328	0	342
1902	1868	1329	0	342
1905	1869	1329	0	339
1908	1868	1329	0	342
1911	1868	1328	0	342
1914	1868	1327	0	348
1917	1868	1327	0	349
1920	1871	1326	0	352
1923	1870	1327	0	354
1926	1870	1326	0	353
1929	1871	1327	0	355
1932	1871	1327	0	354
1935	1871	1327	0	352
1938	1871	1327	0	352
1941	1872	1326	0	353
1944	1872	1326	0	352
1947	1872	1327	0	354
1950	1875	1326	0	357
1953	1876	1327	0	357
1956	1876	1328	0	359
1959	1878	1327	0	1
1962	1878	1327	0	359
1965	1878	1329	0	359
1968	1879	1330	0	2
1971	1879	1330	0	2
1974	1879	1331	0	1
1977	1879	1332	0	3
1980	1879	1333	0	2
1983	1878	1334	0	1
1986	1878	1334	0	3
1989	1878	1334	0	3
1992	1878	1334	0	2
1995	1877	1334	0	0
1998	1878	1333	0	358
2001	1877	1332	0	355
2004	1877	1332	0	350
2007	1876	1332	0	344
2010	1878	1333	0	343
2013	1877	1334	0	341
2016	1879	1335	0	343
2019	1879	1336	0	346
2022	1880	1336	0	343
2025	1880	1336	0	342
2028	1882	1337	0	346
2031	1884	1338	0	351
2034	1883	1339	0	352
2037	1886	1342	0	344
2040	1888	1343	0	345
2043	1887	1344	0	347
2046	1889	1344	0	344
2049	1889	1345	0	343
2052	1889	1345	0	341
2055	1892	1346	0	348
2058	1893	1347	0	346
2061	1894	1347	0	346
2064	1895	1346	0	352
2067	1895	1346	0	354
2070	1896	1347	0	355
2073	1897	1347	0	355
2076	1897	1347	0	355
2079	1899	1349	0	353
2082	1900	1349	0	352
2085	1901	1350	0	347
2091	1903	1350	0	335
2094	1904	1350	0	342
2097	1904	1350	0	338
2100	1904	1350	0	335
2103	1905	1349	0	337
2106	1904	1350	0	344
2109	1903	1349	0	346
2115	1902	1346	0	344
2118	1902	1347	0	340
2121	1902	1347	0	340
2124	1904	1348	0	342
2127	1904	1347	0	343
2133	1904	1348	0	330
2136	1904	1349	0	337
2139	1905	1350	0	343
2142	1907	1350	0	343
2145	1908	1350	0	349
2148	1908	1353	0	0
2151	1910	1356	0	17
2154	1912	1364	0	25
2157	1911	1365	0	29
2160	1909	1366	0	32
2163	1907	1366	0	34
2166	1905	1365	0	36
2169	1904	1364	0	40
2172	1904	1363	0	42
2175	1904	1364	0	41
2178	1903	1364	0	40
2181	1904	1365	0	45
2184	1904	1366	0	43
2187	1906	1367	0	42
2190	1908	1367	0	42
2193	1910	1369	0	45
2196	1910	1369	0	44
2199	1909	1370	0	44
2202	1909	1370	0	42
2205	1908	1367	0	47
2208	1907	1366	0	49
2211	1907	1367	0	49
2214	1906	1367	0	46
2217	1905	1367	0	47
2220	1906	1367	0	42
2223	1908	1368	0	41
2226	1911	1367	0	33
2229	1914	1365	0	26
2232	1915	1366	0	21
2235	1914	1366	0	23
2238	1915	1366	0	23
2241	1915	1366	0	28
2244	1915	1368	0	25
2247	1917	1369	0	26
2250	1917	1369	0	27
2253	1917	1369	0	27
2256	1917	1366	0	26
2259	1916	1365	0	29
2262	1915	1363	0	24
2265	1916	1364	0	16
2268	1916	1368	0	11
2271	1916	1368	0	11
2274	1915	1365	0	5
2277	1915	1364	0	5
2280	1914	1365	0	7
2283	1913	1366	0	7
2286	1913	1365	0	8
2289	1913	1366	0	7
2292	1914	1368	0	7
2295	1912	1368	0	7
2298	1911	1369	0	15
2301	1911	1370	0	16
2304	1911	1373	0	20
2307	1911	1374	0	17
2310	1912	1375	0	13
2313	1914	1373	0	5
2316	1915	1371	0	5
2319	1913	1371	0	9
2322	1911	1373	0	13
2325	1910	1373	0	9
2328	1909	1373	0	7
2331	1908	1371	0	5
2334	1909	1369	0	1
2337	1912	1370	0	1
2340	1914	1368	0	359
2343	1915	1368	0	0
2346	1914	1369	0	4
2349	1913	1370	0	5
2352	1911	1372	0	8
2355	1911	1373	0	10
2358	1910	1373	0	8
2361	1910	1372	0	7
2364	1910	1371	0	5
2367	1909	1370	0	1
2370	1914	1369	0	356
2373	1915	1367	0	1
2376	1914	1369	0	0
2379	1915	1370	0	1
2382	1913	1369	0	356
2385	1912	1369	0	357
2388	1912	1369	0	357
2391	1912	1367	0	2
2394	1911	1366	0	0
2397	1911	1366	0	2
2400	1912	1366	0	4
2403	1915	1366	0	7
2406	1917	1371	0	7
2409	1917	1369	0	10
2412	1917	1369	0	10
2415	1917	1369	0	8
2418	1917	1369	0	8
2421	1917	1369	0	6
2424	1918	1369	0	5
2427	1918	1369	0	1
2430	1918	1367	0	5
2433	1917	1365	0	6
2436	1917	1367	0	6
2439	1916	1366	0	6
2442	1916	1364	0	10
2445	1916	1365	0	11
2448	1916	1364	0	12
2451	1916	1365	0	12
2454	1917	1365	0	10
2457	1916	1365	0	11
2460	1916	1364	0	10
2463	1916	1364	0	9
2466	1915	1364	0	9
2469	1915	1365	0	10
2472	1916	1363	0	10
2475	1916	1363	0	8
2478	1916	1363	0	9
2481	1916	1363	0	11
2484	1916	1363	0	11
2487	1916	1363	0	11
2490	1916	1363	0	12
2493	1916	1363	0	12
2496	1916	1362	0	10
2499	1916	1362	0	10
2502	1916	1363	0	8
2505	1916	1362	0	4
2508	1916	1361	0	359
2511	1917	1360	0	0
2514	1917	1359	0	1
2517	1913	1362	0	356
2520	1910	1363	0	352
2523	1908	1361	0	350
2526	1908	1359	0	349
2529	1907	1357	0	349
2532	1907	1355	0	349
2535	1903	1355	0	350
2538	1902	1355	0	351
2541	1901	1354	0	350
2544	1899	1352	0	346
2547	1897	1350	0	346
2550	1893	1350	0	338
2553	1891	1348	0	335
2556	1889	1348	0	331
2559	1888	1350	0	321
2562	1887	1353	0	321
2565	1887	1353	0	323
2568	1888	1352	0	321
2571	1898	1355	0	323
2574	1898	1353	0	332
2577	1898	1351	0	338
2580	1898	1351	0	343
2583	1897	1351	0	339
2586	1896	1352	0	339
2589	1896	1353	0	337
2592	1896	1354	0	336
2595	1896	1356	0	330
2598	1895	1357	0	327
2601	1895	1357	0	329
2604	1895	1356	0	327
2607	1895	1356	0	327
2610	1895	1356	0	328
2613	1894	1356	0	327
2616	1893	1356	0	327
2619	1895	1356	0	327
2622	1896	1356	0	325
2625	1895	1354	0	326
2628	1895	1352	0	324
2631	1894	1352	0	324
2634	1894	1352	0	324
2637	1893	1351	0	326
2640	1893	1351	0	328
2643	1893	1351	0	327
2646	1893	1351	0	324
2649	1892	1351	0	322
2652	1892	1351	0	323
2655	1893	1352	0	321
2658	1894	1353	0	325
2661	1898	1355	0	331
2664	1899	1357	0	335
2667	1899	1359	0	336
2670	1898	1360	0	337
2673	1900	1363	0	328
2676	1901	1368	0	329
2679	1902	1369	0	338
2682	1903	1373	0	340
2685	1903	1374	0	343
2688	1907	1379	0	349
2691	1908	1380	0	351
2694	1909	1383	0	356
2697	1910	1388	0	7
2700	1911	1391	0	12
2703	1911	1391	0	10
2706	1911	1393	0	13
2709	1912	1393	0	17
2712	1913	1395	0	18
2715	1914	1394	0	22
2718	1916	1395	0	33
2721	1915	1396	0	33
2724	1916	1398	0	35
2727	1915	1399	0	36
2730	1916	1399	0	38
2733	1915	1400	0	39
2736	1915	1400	0	40
2739	1919	1401	0	44
2742	1921	1402	0	48
2745	1923	1402	0	50
2748	1927	1403	0	46
2751	1929	1402	0	47
2754	1929	1402	0	46
2757	1929	1402	0	43
2760	1930	1402	0	44
2763	1930	1403	0	41
2766	1931	1403	0	40
2769	1931	1403	0	40
2772	1932	1403	0	40
2775	1932	1403	0	40
2778	1932	1403	0	40
2781	1932	1403	0	40
2784	1932	1404	0	38
2787	1931	1407	0	31
2790	1931	1408	0	26
2793	1931	1408	0	28
2796	1929	1410	0	25
2799	1929	1409	0	21
2802	1929	1408	0	25
2805	1929	1406	0	26
2808	1928	1406	0	22
2811	1928	1407	0	25
2814	1929	1407	0	28
2817	1929	1410	0	28
2820	1930	1414	0	32
2823	1929	1415	0	34
2826	1929	1414	0	33
2829	1929	1415	0	30
2832	1927	1417	0	36
2835	1927	1423	0	28
2838	1924	1425	0	33
2841	1923	1426	0	34
2844	1921	1425	0	35
2847	1922	1425	0	34
2850	1923	1425	0	30
2853	1922	1425	0	30
2856	1923	1425	0	28
2859	1923	1425	0	29
2862	1925	1423	0	24
2865	1926	1423	0	25
2868	1926	1422	0	21
2871	1927	1420	0	19
2874	1928	1420	0	18
2877	1928	1419	0	17
2880	1928	1419	0	17
2883	1928	1419	0	17
2886	1928	1419	0	16
2889	1928	1419	0	17
2892	1928	1419	0	16
2895	1927	1419	0	17
2898	1927	1419	0	14
2901	1927	1419	0	11
2904	1928	1419	0	12
2907	1928	1419	0	12
2910	1928	1419	0	13
2913	1928	1419	0	12
2916	1930	1419	0	15
2919	1930	1421	0	11
2922	1928	1424	0	10
2925	1928	1425	0	13
2928	1928	1426	0	11
2931	1929	1427	0	10
2934	1928	1426	0	13
2937	1927	1428	0	10
2940	1923	1431	0	5
2943	1920	1433	0	3
2946	1920	1438	0	359
2949	1920	1439	0	354
2952	1919	1439	0	345
2955	1917	1437	0	331
2958	1915	1436	0	330
2961	1914	1436	0	329
2964	1912	1434	0	330
2967	1910	1435	0	327
2970	1909	1436	0	326
2973	1908	1438	0	328
2976	1908	1441	0	335
2979	1910	1440	0	347
2982	1910	1441	0	350
2985	1913	1441	0	353
2988	1913	1440	0	356
2991	1912	1442	0	359
2994	1911	1442	0	0
2997	1910	1441	0	357
3000	1909	1442	0	358
3003	1907	1443	0	357
3006	1903	1443	0	356
3009	1901	1441	0	0
3012	1900	1442	0	0
3015	1899	1443	0	0
3018	1897	1443	0	358
3021	1895	1441	0	356
3024	1893	1441	0	356
3027	1892	1441	0	352
3030	1891	1444	0	349
3033	1889	1444	0	346
3036	1888	1441	0	338
3039	1885	1440	0	337
3042	1883	1441	0	338
3045	1881	1440	0	339
3048	1881	1440	0	340
3051	1881	1440	0	340
3054	1879	1439	0	342
3057	1877	1438	0	344
3060	1875	1437	0	343
3063	1874	1437	0	340
3066	1875	1436	0	341
3069	1877	1435	0	339
3072	1878	1434	0	337
3075	1880	1434	0	336
3078	1880	1434	0	333
3081	1881	1434	0	334
3084	1881	1435	0	328
3087	1879	1435	0	321
3090	1879	1440	0	318
3093	1882	1443	0	309
3096	1884	1450	0	306
3099	1889	1461	0	312
3102	1889	1461	0	307
3105	1889	1459	0	298
3108	1888	1455	0	290
3111	1890	1452	0	292
3114	1889	1448	0	287
3117	1891	1443	0	291
3120	1890	1443	0	287
3123	1888	1443	0	285
3126	1886	1442	0	280
3129	1886	1442	0	281
3132	1887	1441	0	281
3135	1886	1441	0	279
3138	1885	1441	0	282
3141	1884	1444	0	282
3144	1884	1444	0	292
3147	1881	1444	0	295
3150	1879	1443	0	295
3153	1878	1442	0	293
3156	1878	1441	0	294
3159	1877	1439	0	295
3162	1876	1438	0	297
3165	1875	1437	0	298
3168	1873	1438	0	300
3171	1873	1437	0	306
3174	1874	1436	0	305
3177	1875	1435	0	306
3180	1874	1431	0	299
3183	1874	1430	0	296
3186	1873	1430	0	293
3189	1872	1427	0	293
3192	1869	1424	0	296
3195	1868	1422	0	296
3198	1868	1418	0	296
3201	1867	1418	0	293
3204	1875	1425	0	243
3207	1883	1428	0	283
3210	1883	1433	0	275
3213	1883	1433	0	283
3216	1885	1433	0	290
3219	1885	1430	0	285
3222	1883	1426	0	282
3225	1881	1422	0	278
3228	1880	1422	0	278
3231	1879	1423	0	280
3234	1877	1427	0	280
3237	1878	1428	0	283
3240	1878	1428	0	284
3243	1877	1424	0	283
3246	1878	1423	0	283
3249	1876	1417	0	283
3252	1878	1414	0	285
3255	1877	1412	0	281
3258	1876	1411	0	284
3261	1874	1411	0	284
3264	1872	1411	0	283
3267	1872	1413	0	288
3270	1872	1416	0	287
3273	1872	1416	0	288
3276	1873	1413	0	282
3279	1873	1405	0	278
3282	1873	1404	0	281
3285	1870	1404	0	281
3288	1869	1404	0	285
3291	1868	1406	0	287
3294	1868	1411	0	287
3297	1868	1412	0	290
3300	1869	1408	0	289
3303	1869	1405	0	290
3306	1868	1404	0	292
3309	1867	1403	0	294
3312	1867	1403	0	293
3315	1866	1406	0	293
3318	1869	1406	0	291
3321	1870	1405	0	285
3324	1871	1405	0	287
3327	1871	1407	0	292
3330	1870	1407	0	293
3333	1870	1409	0	290
3336	1871	1410	0	287
3339	1871	1409	0	288
3342	1871	1410	0	290
3345	1870	1410	0	290
3348	1869	1410	0	289
3351	1869	1411	0	292
3354	1868	1412	0	297
3357	1871	1418	0	306
3360	1870	1418	0	316
3363	1866	1416	0	321
3366	1864	1413	0	315
3369	1861	1411	0	314
3372	1858	1404	0	312
3375	1856	1401	0	315
3378	1850	1397	0	315
3381	1846	1395	0	314
3384	1844	1395	0	313
3387	1842	1394	0	315
3390	1839	1394	0	316
3393	1835	1394	0	313
3396	1832	1393	0	309
3399	1829	1392	0	306
3402	1829	1391	0	305
3405	1831	1392	0	308
3408	1829	1394	0	313
3411	1827	1397	0	314
3414	1822	1398	0	325
3417	1818	1400	0	327
3420	1814	1400	0	324
3423	1813	1399	0	324
3426	1814	1401	0	327
3429	1816	1401	0	329
3432	1813	1401	0	327
3435	1809	1399	0	319
3438	1806	1397	0	317
3441	1801	1396	0	309
3444	1796	1397	0	303
3447	1794	1395	0	297
3450	1791	1393	0	296
3453	1792	1396	0	302
3456	1793	1401	0	299
3459	1795	1402	0	302
3462	1793	1400	0	302
3465	1791	1399	0	303
3468	1789	1396	0	308
3471	1783	1394	0	312
3474	1777	1390	0	317
3477	1770	1387	0	315
3480	1762	1386	0	319
3483	1750	1382	0	319
3486	1745	1377	0	318
3489	1744	1372	0	313
3492	1739	1372	0	307
3495	1734	1368	0	302
3498	1733	1369	0	301
3501	1733	1371	0	303
3504	1731	1372	0	301
3507	1730	1370	0	298
3510	1729	1370	0	296
3513	1729	1371	0	297
3516	1730	1371	0	298
3519	1726	1372	0	295
3522	1726	1372	0	297
3525	1722	1371	0	300
3528	1718	1371	0	305
3531	1715	1372	0	311
3534	1710	1372	0	312
3537	1707	1373	0	307
3540	1705	1373	0	308
3543	1702	1373	0	308
3546	1701	1372	0	308
3549	1700	1372	0	306
3552	1699	1373	0	307
3555	1699	1374	0	307
3558	1699	1374	0	308
3561	1698	1375	0	309
3564	1698	1375	0	309
3567	1698	1376	0	309
3579	1698	1381	0	312
3582	1695	1380	0	313
3585	1691	1378	0	316
3588	1689	1378	0	314
3591	1688	1378	0	312
3594	1686	1378	0	312
3597	1686	1378	0	310
3600	1688	1379	0	305
3603	1689	1378	0	299
3606	1693	1380	0	292
3609	1696	1378	0	284
3612	1699	1378	0	281
3615	1700	1377	0	276
3618	1701	1375	0	276
3621	1702	1373	0	273
3624	1703	1373	0	272
3627	1704	1374	0	267
3630	1705	1374	0	266
3633	1705	1373	0	266
3636	1706	1376	0	267
3639	1706	1378	0	265
3642	1704	1382	0	262
3645	1706	1385	0	262
3648	1705	1386	0	262
3651	1704	1387	0	265
3654	1703	1387	0	268
3657	1704	1388	0	271
3660	1704	1390	0	268
3663	1704	1391	0	265
3666	1703	1392	0	266
3669	1703	1392	0	268
3672	1703	1391	0	269
3675	1702	1393	0	275
3678	1700	1395	0	282
3681	1699	1395	0	280
3684	1698	1395	0	276
3687	1697	1396	0	270
3690	1696	1397	0	269
3693	1696	1396	0	268
3696	1694	1396	0	259
3699	1693	1396	0	254
3702	1694	1393	0	252
3705	1694	1391	0	257
3708	1694	1386	0	255
3711	1694	1384	0	253
3714	1695	1383	0	252
3717	1694	1380	0	253
3720	1694	1378	0	252
3723	1694	1371	0	252
3726	1695	1369	0	251
3729	1696	1365	0	249
3732	1696	1360	0	247
3735	1698	1356	0	251
3738	1697	1354	0	255
3741	1692	1357	0	255
3744	1684	1361	0	257
3747	1686	1360	0	252
3750	1685	1362	0	251
3753	1684	1361	0	257
3756	1683	1362	0	251
3759	1682	1359	0	252
3762	1682	1358	0	252
3765	1680	1356	0	247
3768	1676	1351	0	236
3771	1674	1347	0	229
3774	1671	1346	0	236
3777	1673	1339	0	233
3780	1676	1330	0	241
3783	1680	1324	0	229
3786	1683	1320	0	227
3789	1688	1314	0	212
3792	1694	1307	0	208
3795	1695	1303	0	199
3798	1695	1301	0	194
3801	1696	1302	0	191
3804	1700	1302	0	184
3807	1713	1298	0	176
3810	1715	1296	0	168
3813	1715	1296	0	166
3816	1716	1294	0	161
3819	1718	1293	0	161
3822	1720	1293	0	159
3825	1720	1293	0	158
3828	1720	1293	0	158
3831	1719	1291	0	160
3834	1721	1290	0	157
3837	1721	1289	0	154
3840	1720	1286	0	159
3843	1719	1285	0	164
3846	1721	1283	0	161
3849	1725	1283	0	154
3852	1728	1283	0	151
3855	1728	1283	0	146
3858	1731	1282	0	137
3861	1733	1281	0	134
3864	1734	1280	0	132
3867	1736	1277	0	134
3870	1737	1276	0	138
3873	1737	1276	0	137
3876	1741	1273	0	137
3879	1742	1270	0	129
3882	1738	1262	0	131
3885	1737	1255	0	130
3888	1738	1248	0	126
3891	1738	1245	0	124
3894	1737	1242	0	120
3897	1737	1240	0	120
3900	1737	1237	0	120
3903	1734	1236	0	122
3906	1731	1232	0	129
3909	1731	1230	0	131
3912	1730	1229	0	139
3915	1729	1224	0	138
3918	1729	1218	0	134
3921	1729	1215	0	135
3924	1728	1213	0	140
3927	1729	1213	0	138
3930	1730	1210	0	138
3933	1732	1210	0	153
3936	1732	1207	0	156
3939	1731	1203	0	163
3942	1735	1202	0	167
3945	1735	1200	0	170
3948	1737	1196	0	169
3951	1742	1194	0	171
3954	1746	1194	0	170
3957	1753	1196	0	165
3960	1759	1194	0	166
3963	1764	1192	0	170
3966	1768	1189	0	179
3969	1774	1191	0	178
3972	1780	1191	0	179
3975	1781	1191	0	178
3978	1784	1184	0	174
3981	1790	1186	0	174
3984	1795	1186	0	168
3987	1802	1185	0	166
3990	1807	1178	0	168
3993	1815	1180	0	173
3996	1816	1175	0	168
3999	1816	1176	0	163
4002	1817	1176	0	172
4005	1816	1175	0	174
4008	1815	1175	0	172
4011	1815	1174	0	170
4014	1818	1176	0	167
4017	1818	1177	0	163
4020	1818	1178	0	161
4023	1818	1178	0	163
4026	1818	1179	0	164
4029	1818	1180	0	159
4032	1818	1180	0	160
4035	1818	1180	0	159
4038	1818	1181	0	158
4041	1819	1185	0	150
4044	1821	1187	0	149
4047	1821	1187	0	146
4050	1821	1188	0	141
4053	1822	1190	0	132
4056	1822	1190	0	128
4059	1821	1191	0	126
4062	1820	1194	0	121
4065	1820	1196	0	121
4068	1820	1195	0	121
4071	1821	1196	0	120
4074	1820	1197	0	119
4077	1820	1199	0	122
4080	1820	1203	0	121
4083	1821	1205	0	123
4086	1822	1206	0	119
4089	1823	1204	0	119
4092	1822	1203	0	123
4095	1821	1202	0	125
4098	1820	1201	0	123
4101	1820	1201	0	119
4104	1820	1201	0	118
4107	1820	1201	0	116
4110	1820	1201	0	117
4113	1821	1199	0	123
4116	1823	1198	0	132
4119	1823	1197	0	145
4122	1821	1198	0	151
4125	1822	1198	0	154
4128	1820	1200	0	156
4131	1819	1201	0	162
4134	1823	1203	0	170
4137	1824	1206	0	178
4140	1824	1209	0	180
4143	1824	1208	0	178
4146	1824	1208	0	180
4149	1825	1208	0	180
4152	1825	1208	0	179
4155	1824	1209	0	179
4158	1824	1209	0	178
4161	1823	1210	0	180
4164	1822	1209	0	180
4167	1820	1210	0	182
4170	1820	1210	0	184
4173	1820	1210	0	184
4176	1820	1209	0	191
4179	1820	1207	0	194
4182	1820	1207	0	197
4185	1819	1208	0	202
4188	1819	1210	0	205
4191	1818	1211	0	212
4194	1816	1208	0	209
4197	1814	1208	0	211
4200	1810	1207	0	209
4203	1807	1207	0	211
4206	1808	1206	0	208
4209	1806	1207	0	203
4212	1805	1207	0	198
4215	1806	1207	0	194
4218	1807	1208	0	195
4221	1806	1208	0	191
4224	1806	1207	0	189
4227	1808	1204	0	191
4230	1809	1204	0	199
4233	1810	1204	0	201
4236	1811	1203	0	206
4239	1812	1203	0	207
4242	1812	1203	0	208
4245	1812	1203	0	207
4248	1811	1203	0	209
4251	1809	1203	0	206
4254	1806	1207	0	204
4257	1807	1209	0	208
4260	1807	1211	0	204
4263	1812	1209	0	202
4266	1813	1207	0	201
4269	1815	1205	0	199
4272	1815	1200	0	202
4275	1812	1195	0	207
4278	1811	1191	0	214
4281	1811	1191	0	218
4284	1811	1188	0	221
4287	1810	1181	0	220
4290	1811	1180	0	228
4293	1812	1179	0	233
4296	1811	1177	0	230
4299	1810	1175	0	233
4302	1807	1174	0	235
4305	1806	1176	0	232
4308	1805	1176	0	230
4311	1804	1175	0	231
4314	1802	1173	0	231
4317	1802	1172	0	232
4320	1802	1168	0	230
4323	1804	1165	0	228
4326	1806	1161	0	230
4329	1809	1161	0	228
4332	1811	1159	0	227
4335	1812	1158	0	226
4338	1813	1156	0	227
4341	1814	1154	0	231
4344	1816	1150	0	237
4347	1831	1146	0	248
4350	1833	1148	0	240
4353	1835	1145	0	235
4356	1836	1144	0	225
4359	1837	1145	0	222
4362	1842	1149	0	217
4365	1847	1149	0	210
4368	1852	1150	0	207
4371	1852	1152	0	205
4374	1850	1154	0	204
4377	1847	1155	0	199
4380	1847	1156	0	199
4383	1846	1156	0	195
4386	1845	1158	0	193
4389	1843	1158	0	195
4392	1841	1158	0	196
4395	1834	1157	0	210
4398	1829	1156	0	210
4401	1832	1156	0	212
4404	1833	1155	0	202
4407	1840	1152	0	206
4410	1844	1151	0	208
4413	1852	1150	0	208
4416	1855	1150	0	208
4419	1856	1150	0	208
4422	1857	1150	0	208
4425	1857	1150	0	208
4428	1856	1152	0	206
4431	1857	1154	0	198
4434	1861	1155	0	198
4437	1863	1153	0	197
4440	1864	1150	0	192
4443	1863	1150	0	191
4446	1862	1151	0	192
4449	1862	1152	0	191
4452	1862	1153	0	189
4455	1863	1151	0	182
4458	1863	1152	0	174
4461	1862	1153	0	174
4464	1862	1152	0	176
4467	1863	1152	0	178
4470	1864	1151	0	182
4473	1864	1148	0	192
4476	1866	1148	0	200
4479	1867	1148	0	202
4482	1868	1148	0	201
4485	1868	1146	0	202
4488	1867	1142	0	194
4491	1869	1142	0	199
4494	1871	1142	0	202
4497	1871	1142	0	202
4500	1871	1142	0	201
4503	1872	1142	0	198
4506	1873	1143	0	197
4509	1874	1144	0	197
4512	1875	1146	0	187
4515	1877	1147	0	179
4518	1878	1149	0	180
4521	1880	1150	0	176
4524	1883	1152	0	174
4527	1884	1153	0	172
4530	1884	1154	0	170
4533	1894	1147	0	154
4536	1893	1150	0	159
4539	1893	1154	0	153
4542	1894	1157	0	147
4545	1897	1158	0	152
4548	1902	1162	0	148
4554	1903	1160	0	147
4557	1899	1159	0	148
4560	1894	1156	0	146
4563	1889	1153	0	147
4566	1890	1155	0	153
4569	1894	1160	0	150
4572	1896	1163	0	141
4575	1895	1163	0	138
4578	1896	1162	0	137
4581	1895	1162	0	138
4584	1897	1162	0	141
4587	1904	1154	0	141
4590	1905	1147	0	162
4593	1905	1134	0	152
4596	1904	1134	0	146
4599	1906	1137	0	162
4602	1905	1136	0	160
4605	1905	1135	0	157
4608	1909	1135	0	153
4611	1908	1132	0	153
4614	1903	1130	0	153
4617	1899	1131	0	151
4620	1895	1131	0	156
4623	1892	1133	0	151
4626	1892	1134	0	142
4629	1893	1133	0	143
4632	1893	1132	0	137
4635	1895	1131	0	133
4638	1896	1132	0	138
4641	1900	1133	0	155
4644	1903	1135	0	157
4647	1904	1135	0	157
4650	1903	1134	0	154
4653	1903	1135	0	147
4656	1903	1136	0	148
4659	1903	1136	0	149
4662	1905	1137	0	148
4665	1907	1137	0	149
4668	1909	1138	0	151
4671	1910	1138	0	153
4674	1915	1140	0	157
4677	1917	1139	0	156
4680	1918	1138	0	155
4683	1918	1138	0	151
4686	1923	1140	0	155
4689	1926	1144	0	148
4692	1929	1147	0	143
4695	1929	1150	0	138
4698	1927	1148	0	142
4701	1926	1145	0	147
4704	1926	1145	0	145
4707	1926	1148	0	143
4710	1927	1149	0	144
4713	1925	1144	0	148
4716	1922	1142	0	149
4719	1917	1142	0	138
4722	1913	1142	0	139
4725	1911	1141	0	135
4728	1915	1145	0	147
4731	1923	1144	0	161
4734	1924	1143	0	164
4737	1926	1143	0	164
4740	1930	1144	0	161
4743	1932	1145	0	166
4746	1933	1147	0	156
4749	1933	1149	0	150
4752	1934	1152	0	146
4755	1936	1153	0	151
4758	1941	1152	0	154
4761	1941	1153	0	151
4764	1942	1156	0	141
4767	1943	1157	0	140
4770	1949	1158	0	144
4773	1950	1162	0	151
4776	1952	1163	0	157
4779	1953	1163	0	159
4782	1955	1162	0	165
4785	1954	1161	0	165
4788	1952	1161	0	167
4791	1952	1161	0	169
4794	1951	1160	0	170
4797	1949	1161	0	172
4800	1949	1160	0	174
4803	1949	1160	0	173
4806	1949	1161	0	169
4809	1948	1161	0	167
4812	1945	1161	0	167
4815	1944	1160	0	157
4818	1943	1161	0	159
4821	1942	1163	0	346
4824	1942	1161	0	165
4827	1942	1160	0	166
4830	1941	1160	0	169
4833	1939	1160	0	174
4836	1936	1159	0	172
4839	1934	1157	0	171
4842	1932	1154	0	170
4845	1929	1153	0	162
4848	1926	1150	0	161
4851	1927	1151	0	165
4854	1931	1151	0	172
4857	1932	1150	0	175
4860	1934	1148	0	179
4863	1936	1147	0	182
4866	1936	1147	0	187
4869	1934	1147	0	189
4872	1934	1146	0	187
4875	1932	1145	0	189
4878	1933	1146	0	190
4881	1931	1145	0	193
4884	1931	1144	0	190
4887	1936	1143	0	196
4890	1941	1142	0	195
4893	1948	1141	0	197
4896	1950	1139	0	201
4899	1954	1139	0	201
4902	1961	1136	0	205
4905	1964	1134	0	200
4908	1967	1138	0	190
4911	1969	1140	0	190
4914	1976	1141	0	184
4917	1980	1142	0	180
4920	1981	1143	0	181
4923	1981	1144	0	181
4926	1982	1144	0	182
4929	1981	1145	0	183
4932	1977	1144	0	184
4935	1972	1144	0	180
4938	1968	1145	0	180
4941	1961	1144	0	177
4944	1959	1143	0	178
4947	1959	1143	0	177
4950	1958	1144	0	182
4953	1958	1144	0	184
4956	1958	1144	0	181
4959	1958	1144	0	178
4962	1957	1144	0	180
4965	1955	1144	0	181
4968	1956	1145	0	179
4971	1954	1143	0	184
4974	1957	1144	0	182
4977	1962	1144	0	186
4980	1966	1142	0	201
4983	1972	1139	0	203
4986	1977	1139	0	194
4989	1983	1136	0	196
4992	1980	1138	0	199
4995	1977	1139	0	200
4998	1974	1139	0	189
5001	1971	1140	0	181
5004	1965	1139	0	176
5007	1957	1141	0	170
5010	1953	1143	0	167
5013	1951	1148	0	170
5016	1954	1147	0	166
5019	1954	1148	0	163
5022	1955	1148	0	141
5025	1956	1148	0	137
5028	1957	1152	0	133
5031	1956	1155	0	132
5034	1956	1157	0	131
5037	1955	1160	0	137
5040	1955	1160	0	140
5043	1955	1160	0	141
5046	1956	1160	0	141
5049	1956	1160	0	141
5052	1956	1161	0	141
5055	1953	1159	0	143
5058	1952	1157	0	139
5061	1947	1149	0	147
5064	1945	1147	0	151
5067	1950	1145	0	139
5070	1953	1151	0	129
5073	1954	1156	0	132
5076	1954	1158	0	140
5079	1955	1158	0	142
5082	1955	1160	0	142
5085	1956	1159	0	145
5088	1958	1158	0	146
5091	1958	1158	0	147
5094	1959	1158	0	149
5097	1958	1159	0	150
5100	1958	1159	0	150
5103	1958	1159	0	150
5106	1958	1159	0	151
5109	1958	1159	0	150
5112	1959	1158	0	154
5115	1959	1157	0	154
5118	1960	1158	0	158
5121	1959	1158	0	159
5124	1958	1158	0	158
5127	1957	1158	0	159
5130	1955	1156	0	164
5133	1957	1155	0	164
5136	1955	1155	0	167
5139	1955	1154	0	170
5142	1955	1154	0	171
5145	1955	1154	0	172
5148	1953	1153	0	171
5151	1949	1152	0	163
5154	1946	1151	0	161
5157	1945	1148	0	158
5160	1949	1149	0	162
5163	1954	1150	0	167
5166	1957	1152	0	165
5169	1956	1151	0	164
5172	1955	1151	0	167
5175	1956	1151	0	167
5178	1956	1151	0	168
5181	1957	1150	0	170
5184	1958	1149	0	175
5187	1958	1149	0	181
5190	1958	1147	0	187
5193	1957	1146	0	180
5196	1955	1145	0	179
5199	1951	1144	0	180
5202	1949	1143	0	173
5205	1946	1142	0	160
5208	1948	1145	0	155
5211	1951	1146	0	149
5214	1951	1148	0	151
5217	1951	1149	0	158
5220	1951	1148	0	158
5223	1951	1146	0	166
5226	1950	1147	0	164
5229	1950	1145	0	161
5232	1948	1143	0	170
5235	1943	1140	0	172
5238	1940	1140	0	177
5241	1942	1138	0	177
5244	1947	1136	0	177
5247	1954	1140	0	163
5250	1957	1144	0	159
5253	1957	1144	0	153
5256	1957	1144	0	152
5259	1956	1144	0	153
5262	1956	1145	0	154
5265	1956	1146	0	151
5268	1956	1146	0	151
5271	1956	1147	0	151
5274	1956	1147	0	151
5277	1957	1148	0	148
5280	1957	1149	0	144
5283	1956	1152	0	136
5286	1953	1151	0	137
5289	1948	1145	0	144
5292	1942	1138	0	133
5295	1944	1133	0	123
5298	1944	1136	0	111
5301	1944	1140	0	106
5304	1942	1139	0	111
5307	1943	1138	0	120
5310	1944	1138	0	124
5313	1945	1139	0	130
5316	1946	1139	0	137
5319	1947	1139	0	142
5322	1947	1139	0	145
5325	1946	1138	0	142
5328	1943	1135	0	145
5331	1934	1131	0	148
5334	1935	1131	0	147
5337	1941	1129	0	169
5340	1944	1128	0	171
5343	1950	1128	0	175
5346	1953	1130	0	169
5349	1957	1131	0	166
5352	1959	1131	0	169
5355	1960	1128	0	173
5358	1962	1129	0	167
5361	1962	1131	0	166
5364	1959	1131	0	163
5367	1950	1130	0	346
5370	1945	1129	0	163
5373	1943	1128	0	155
5376	1949	1131	0	154
5379	1959	1137	0	140
5382	1960	1140	0	138
5385	1960	1140	0	142
5388	1960	1139	0	145
5391	1961	1138	0	148
5394	1958	1134	0	145
5397	1959	1133	0	150
5400	1963	1129	0	158
5403	1965	1129	0	163
5406	1967	1130	0	343
5409	1971	1128	0	169
5412	1972	1129	0	349
5415	1973	1129	0	163
5418	1976	1128	0	156
5421	1982	1128	0	161
5424	1987	1131	0	162
5427	1988	1131	0	161
5430	1996	1131	0	162
5433	2001	1130	0	171
5436	2004	1130	0	170
5439	2004	1130	0	169
5442	2003	1130	0	169
5445	2002	1130	0	169
5448	2001	1130	0	171
5451	2000	1131	0	167
5454	2000	1131	0	167
5457	2000	1131	0	169
5460	2000	1131	0	170
5463	2001	1131	0	170
5466	2000	1130	0	171
5469	2000	1131	0	167
5472	1999	1130	0	168
5475	1996	1130	0	343
5478	1995	1131	0	337
5481	1993	1131	0	337
5484	1993	1132	0	154
5487	1993	1131	0	332
5490	1992	1129	0	334
5493	1991	1129	0	334
5496	1991	1128	0	337
5499	1990	1128	0	342
5502	1989	1129	0	345
5505	1989	1129	0	345
5508	1989	1130	0	344
5511	1990	1131	0	344
5514	1992	1132	0	343
5517	1992	1134	0	167
5520	1992	1136	0	350
5523	1991	1136	0	351
5526	1991	1137	0	351
5529	1988	1136	0	351
5532	1988	1136	0	349
5535	1985	1135	0	343
5538	1986	1134	0	172
5541	1984	1135	0	178
5544	1982	1132	0	182
5547	1982	1133	0	180
5550	1983	1134	0	177
5553	1982	1135	0	175
5556	1983	1136	0	175
5559	1984	1137	0	176
5562	1984	1140	0	178
5565	1985	1141	0	178
5568	1985	1141	0	177
5571	1985	1141	0	178
5574	1985	1142	0	177
5577	1987	1143	0	177
5580	1984	1141	0	188
5583	1984	1141	0	185
5586	1985	1144	0	177
5589	1986	1144	0	179
5592	1988	1144	0	180
5595	1989	1144	0	180
5598	1990	1144	0	180
5601	1992	1142	0	183
5604	1993	1141	0	183
5607	1994	1142	0	178
5610	1993	1142	0	176
5613	1994	1141	0	178
5616	1995	1140	0	178
5619	1996	1139	0	180
5622	1995	1140	0	176
5625	1993	1140	0	178
5628	1993	1140	0	182
5631	1994	1140	0	176
5634	1993	1140	0	174
5637	1993	1143	0	173
5640	1994	1143	0	176
5643	1993	1143	0	176
5646	1993	1143	0	175
5649	1994	1141	0	179
5652	1995	1140	0	181
5655	1995	1140	0	179
5658	1995	1139	0	178
5661	1997	1139	0	175
5664	1999	1141	0	176
5667	1999	1139	0	180
5670	1999	1139	0	179
5673	1998	1139	0	179
5676	1998	1139	0	180
5679	1999	1139	0	182
5682	1999	1139	0	181
5685	1998	1138	0	181
5688	1997	1137	0	180
5691	1994	1136	0	355
5694	1991	1136	0	172
5697	1990	1133	0	174
5700	1991	1131	0	176
5703	1991	1132	0	179
5706	1992	1132	0	177
5709	1994	1133	0	177
5712	1995	1135	0	175
5715	1996	1134	0	176
5718	1997	1134	0	174
5721	1998	1135	0	172
5724	1999	1134	0	169
5727	2001	1136	0	347
5730	2000	1136	0	350
5733	2000	1136	0	351
5736	1999	1136	0	353
5739	1999	1137	0	354
5742	1997	1137	0	352
5745	1995	1137	0	347
5748	1995	1138	0	351
5751	1993	1138	0	173
5754	1994	1137	0	180
5757	1992	1137	0	180
5760	1993	1136	0	182
5763	1993	1136	0	181
5766	1994	1136	0	181
5769	1993	1135	0	177
5772	1993	1136	0	178
5775	1992	1136	0	357
5778	1992	1136	0	178
5781	1992	1136	0	178
5784	1992	1136	0	179
5787	1992	1137	0	178
5790	1992	1138	0	180
5793	1992	1137	0	180
5796	1993	1136	0	177
5799	1995	1135	0	357
5802	1997	1134	0	174
5805	2000	1134	0	171
5808	2003	1135	0	172
5811	2004	1135	0	172
5814	2004	1135	0	173
5817	2004	1135	0	174
5820	2003	1135	0	176
5823	2003	1134	0	180
5826	2001	1133	0	181
5829	2002	1133	0	183
5832	2002	1133	0	182
5835	2001	1133	0	180
5838	2001	1133	0	180
5841	2002	1133	0	180
5844	2002	1134	0	178
5847	2003	1132	0	178
5850	2004	1131	0	178
5853	2004	1130	0	178
5856	2005	1130	0	178
5859	2005	1129	0	178
5862	2004	1130	0	179
5865	2004	1130	0	178
5868	2005	1130	0	174
5871	2005	1129	0	354
5874	2004	1130	0	353
5877	2005	1130	0	353
5880	2004	1131	0	174
5883	2004	1132	0	177
5886	2003	1132	0	179
5889	2004	1133	0	177
5892	2004	1132	0	176
5895	2005	1130	0	174
5898	2005	1130	0	353
5901	2005	1129	0	354
5904	2005	1129	0	355
5907	2005	1129	0	355
5910	2004	1129	0	355
5913	2004	1130	0	176
5916	2002	1129	0	178
5919	2001	1129	0	179
5922	2000	1131	0	177
5925	2000	1131	0	175
5928	2000	1130	0	174
5931	1999	1130	0	352
5934	1999	1130	0	353
5937	1998	1131	0	172
5940	1999	1132	0	173
5943	1999	1132	0	174
5946	1997	1133	0	173
5949	1996	1134	0	349
5952	1996	1134	0	164
5955	1997	1129	0	176
5958	1997	1129	0	351
5961	1996	1129	0	350
5964	1995	1130	0	353
5967	1998	1133	0	175
5970	1999	1134	0	171
5973	2000	1135	0	169
5976	2000	1133	0	168
5979	2001	1134	0	163
5982	2002	1135	0	348
5985	2003	1136	0	351
5988	2003	1135	0	354
5991	2002	1136	0	353
5994	2002	1136	0	354
5997	2002	1136	0	356
6000	2004	1136	0	358
6003	2005	1135	0	179
6006	2005	1135	0	179
6009	2004	1136	0	2
6012	2006	1135	0	182
6015	2006	1135	0	181
6018	2006	1134	0	182
6021	2006	1134	0	181
6024	2006	1134	0	180
6027	2006	1133	0	178
6030	2007	1134	0	175
[truncated: 988 more rows]
