# Supplementary material for: Markerless tracking of an entire honey bee colony
Source: Nat Commun. 2021 Mar 19;12:1733. doi: 10.1038/s41467-021-21769-1 (PMC7979864; doi:10.1038/s41467-021-21769-1)
Supplement: Supplementary file 4 — Description of Additional Supplementary Files [file 41467_2021_21769_MOESM4_ESM.zip › raw_source/fig_5_sup_fig_21_22/S1_trajectories/000640.txt]

0	1577	1460	0	50
3	1578	1459	0	45
6	1579	1458	0	44
9	1581	1458	0	47
12	1583	1456	0	44
15	1583	1456	0	48
18	1583	1453	0	49
21	1585	1450	0	51
24	1586	1450	0	51
27	1586	1449	0	54
30	1589	1448	0	50
33	1589	1448	0	56
36	1591	1444	0	61
39	1591	1441	0	63
42	1592	1441	0	61
45	1592	1441	0	61
48	1593	1440	0	61
51	1592	1438	0	65
54	1592	1438	0	68
57	1591	1437	0	74
60	1589	1437	0	81
63	1590	1436	0	73
66	1592	1437	0	66
69	1592	1438	0	66
72	1592	1438	0	68
75	1592	1437	0	66
78	1592	1436	0	66
81	1592	1435	0	64
84	1593	1435	0	63
87	1595	1435	0	60
90	1595	1435	0	61
93	1594	1436	0	61
96	1594	1435	0	60
99	1593	1437	0	61
102	1592	1436	0	63
105	1592	1436	0	61
108	1591	1436	0	60
111	1590	1436	0	61
114	1589	1436	0	61
117	1589	1436	0	59
120	1589	1437	0	56
123	1590	1437	0	55
126	1589	1438	0	52
129	1589	1438	0	51
132	1589	1438	0	49
135	1590	1437	0	45
138	1589	1438	0	46
141	1588	1437	0	42
144	1585	1438	0	35
147	1583	1439	0	33
150	1582	1440	0	33
153	1580	1441	0	34
156	1579	1442	0	34
159	1577	1442	0	30
162	1575	1441	0	24
165	1571	1443	0	23
168	1567	1445	0	20
171	1567	1445	0	18
174	1568	1445	0	15
177	1568	1445	0	16
180	1568	1446	0	17
183	1568	1444	0	16
186	1571	1443	0	19
189	1573	1443	0	14
192	1574	1444	0	12
195	1576	1444	0	10
198	1577	1445	0	8
201	1577	1445	0	7
204	1577	1445	0	7
207	1578	1446	0	6
210	1579	1446	0	6
213	1577	1446	0	5
216	1574	1446	0	11
219	1573	1445	0	14
222	1573	1445	0	13
225	1573	1445	0	12
228	1573	1446	0	11
231	1573	1446	0	10
234	1573	1446	0	11
237	1573	1446	0	10
240	1573	1446	0	11
243	1573	1446	0	10
246	1574	1447	0	8
249	1575	1447	0	6
252	1575	1447	0	7
255	1576	1447	0	5
258	1577	1447	0	5
261	1577	1447	0	5
264	1577	1448	0	3
267	1577	1448	0	4
270	1577	1448	0	4
273	1577	1448	0	3
276	1577	1448	0	4
279	1577	1448	0	3
282	1577	1448	0	2
285	1578	1448	0	2
288	1578	1448	0	2
291	1578	1448	0	0
294	1578	1448	0	1
297	1578	1448	0	1
300	1578	1448	0	2
303	1578	1448	0	1
306	1578	1448	0	2
309	1579	1448	0	1
312	1579	1448	0	0
315	1580	1448	0	1
318	1579	1449	0	0
321	1580	1449	0	0
324	1581	1449	0	1
327	1580	1450	0	2
330	1581	1450	0	2
333	1581	1450	0	1
336	1581	1449	0	1
339	1580	1449	0	2
342	1580	1449	0	3
345	1580	1448	0	4
348	1581	1448	0	4
351	1581	1447	0	5
354	1581	1447	0	5
357	1581	1447	0	5
360	1581	1447	0	7
363	1581	1446	0	7
366	1580	1446	0	7
369	1580	1446	0	7
372	1579	1447	0	7
375	1578	1447	0	9
378	1578	1447	0	9
381	1575	1448	0	10
384	1574	1448	0	12
387	1571	1449	0	10
390	1567	1448	0	14
393	1565	1448	0	17
396	1565	1449	0	18
399	1565	1449	0	19
402	1564	1449	0	18
405	1563	1448	0	19
408	1563	1448	0	20
411	1564	1449	0	22
414	1565	1449	0	22
417	1565	1448	0	24
420	1566	1447	0	27
423	1565	1447	0	29
426	1563	1447	0	28
429	1563	1447	0	29
432	1565	1446	0	30
435	1564	1447	0	35
438	1563	1449	0	40
441	1563	1449	0	41
444	1565	1449	0	38
447	1565	1449	0	37
450	1565	1449	0	39
453	1565	1449	0	34
456	1564	1448	0	35
459	1564	1448	0	36
462	1566	1447	0	37
465	1569	1446	0	34
468	1572	1445	0	31
471	1575	1444	0	31
474	1575	1443	0	37
477	1577	1441	0	38
480	1578	1442	0	42
483	1579	1441	0	44
486	1581	1440	0	44
489	1584	1440	0	43
492	1585	1436	0	56
495	1585	1436	0	56
498	1586	1435	0	59
501	1585	1435	0	60
504	1585	1435	0	60
507	1585	1435	0	61
510	1585	1436	0	62
513	1586	1436	0	61
516	1587	1438	0	61
519	1586	1438	0	63
522	1587	1439	0	63
525	1587	1438	0	64
528	1588	1438	0	61
531	1589	1437	0	60
534	1589	1438	0	61
537	1589	1438	0	61
540	1590	1439	0	62
543	1590	1440	0	62
546	1590	1439	0	61
549	1590	1440	0	61
552	1590	1440	0	60
555	1590	1441	0	61
558	1590	1441	0	60
561	1591	1441	0	61
564	1591	1441	0	62
567	1592	1441	0	65
570	1593	1440	0	64
573	1594	1439	0	63
576	1597	1437	0	65
579	1599	1436	0	63
582	1600	1436	0	62
585	1600	1437	0	61
588	1599	1434	0	59
591	1598	1434	0	60
594	1597	1434	0	60
597	1597	1434	0	60
600	1597	1434	0	60
603	1597	1433	0	60
606	1597	1433	0	60
609	1597	1434	0	60
612	1597	1433	0	60
615	1597	1434	0	59
618	1597	1433	0	58
621	1597	1434	0	58
624	1597	1433	0	59
627	1597	1433	0	57
630	1597	1432	0	57
633	1597	1432	0	56
636	1598	1431	0	56
639	1597	1431	0	60
642	1597	1430	0	60
645	1598	1430	0	62
648	1597	1430	0	65
651	1597	1429	0	64
654	1598	1430	0	66
657	1598	1429	0	65
660	1598	1429	0	67
663	1598	1429	0	66
666	1598	1428	0	64
669	1598	1429	0	65
672	1597	1429	0	67
675	1597	1428	0	67
678	1597	1427	0	66
681	1597	1424	0	67
684	1597	1422	0	67
687	1597	1421	0	68
690	1598	1418	0	68
693	1598	1416	0	69
696	1600	1416	0	62
699	1601	1416	0	61
702	1603	1417	0	57
705	1606	1414	0	56
708	1607	1412	0	52
711	1610	1410	0	53
714	1611	1410	0	48
717	1615	1409	0	41
720	1619	1408	0	32
723	1622	1407	0	26
726	1624	1407	0	24
729	1626	1406	0	25
732	1628	1406	0	24
735	1629	1405	0	27
738	1629	1405	0	26
741	1632	1405	0	18
744	1634	1404	0	24
747	1634	1403	0	27
750	1636	1403	0	28
753	1637	1403	0	26
756	1638	1402	0	28
759	1639	1402	0	18
762	1640	1400	0	29
765	1642	1398	0	32
768	1644	1398	0	27
771	1645	1399	0	24
774	1646	1396	0	37
777	1648	1393	0	37
780	1651	1390	0	39
783	1653	1389	0	34
786	1656	1389	0	40
789	1657	1388	0	41
792	1659	1386	0	42
795	1659	1385	0	46
798	1661	1383	0	55
801	1664	1382	0	58
804	1664	1381	0	60
807	1665	1381	0	57
810	1667	1380	0	56
813	1667	1378	0	58
816	1666	1375	0	66
819	1666	1374	0	71
822	1667	1374	0	72
825	1666	1373	0	70
828	1666	1371	0	74
831	1669	1367	0	74
834	1670	1367	0	80
837	1670	1367	0	83
840	1670	1368	0	94
843	1670	1363	0	93
846	1671	1360	0	98
849	1671	1360	0	106
852	1678	1363	0	120
855	1678	1360	0	119
858	1677	1359	0	121
861	1677	1356	0	122
864	1679	1354	0	120
867	1678	1353	0	122
870	1674	1354	0	114
873	1675	1355	0	123
876	1675	1356	0	127
879	1675	1355	0	130
882	1673	1355	0	132
885	1671	1354	0	136
888	1671	1353	0	138
891	1669	1353	0	140
894	1668	1352	0	140
897	1669	1353	0	151
900	1672	1354	0	160
903	1674	1354	0	161
906	1680	1357	0	153
909	1686	1356	0	148
912	1697	1352	0	155
915	1695	1347	0	154
918	1696	1349	0	154
921	1703	1351	0	160
924	1706	1351	0	170
927	1706	1352	0	174
930	1707	1354	0	167
933	1712	1355	0	167
936	1720	1355	0	177
939	1724	1352	0	183
942	1727	1353	0	192
945	1727	1352	0	194
948	1729	1352	0	196
951	1731	1352	0	192
954	1729	1351	0	201
957	1729	1351	0	204
960	1729	1350	0	204
963	1732	1348	0	202
966	1733	1347	0	206
969	1735	1347	0	204
972	1740	1345	0	205
975	1744	1340	0	205
978	1748	1339	0	211
981	1750	1335	0	204
984	1750	1333	0	203
987	1750	1333	0	204
990	1756	1330	0	206
993	1760	1327	0	204
996	1766	1324	0	202
999	1768	1321	0	207
1002	1772	1317	0	225
1005	1774	1315	0	230
1008	1776	1311	0	227
1011	1784	1308	0	234
1014	1790	1303	0	239
1017	1785	1298	0	246
1020	1785	1296	0	244
1023	1790	1292	0	240
1026	1792	1281	0	234
1029	1797	1274	0	229
1032	1804	1266	0	236
1035	1807	1261	0	233
1038	1812	1261	0	235
1041	1811	1253	0	234
1044	1813	1250	0	234
1047	1814	1248	0	236
1050	1815	1246	0	238
1056	1827	1238	0	255
1059	1828	1237	0	247
1062	1826	1237	0	244
1065	1830	1234	0	248
1068	1830	1227	0	250
1071	1831	1222	0	247
1074	1832	1224	0	246
1077	1834	1229	0	247
1080	1832	1227	0	246
1083	1834	1220	0	255
1086	1835	1220	0	251
1089	1838	1223	0	262
1092	1840	1220	0	271
1095	1834	1218	0	252
1098	1836	1216	0	259
1101	1842	1211	0	267
1104	1841	1209	0	261
1107	1839	1210	0	254
1110	1840	1205	0	244
1113	1845	1205	0	241
1116	1849	1197	0	245
1119	1852	1192	0	246
1122	1854	1191	0	248
1125	1848	1193	0	254
1128	1855	1197	0	259
1131	1856	1204	0	254
1134	1853	1211	0	262
1137	1851	1213	0	266
1140	1848	1209	0	274
1143	1844	1208	0	276
1146	1844	1207	0	279
1149	1845	1214	0	272
1152	1838	1219	0	319
1155	1841	1220	0	317
1158	1844	1218	0	255
1161	1843	1216	0	262
1164	1836	1211	0	283
1167	1835	1208	0	287
1170	1834	1209	0	290
1173	1835	1207	0	287
1176	1835	1203	0	283
1179	1833	1201	0	278
1182	1834	1200	0	277
1185	1833	1199	0	271
1188	1832	1199	0	262
1191	1831	1194	0	263
1194	1834	1195	0	262
1197	1839	1193	0	257
1200	1839	1193	0	249
1203	1847	1193	0	243
1206	1849	1187	0	240
1209	1847	1188	0	243
1212	1846	1186	0	248
1215	1848	1188	0	254
1218	1847	1190	0	252
1221	1846	1191	0	246
1224	1847	1191	0	242
1227	1849	1189	0	239
1230	1848	1189	0	244
1233	1847	1189	0	246
1236	1847	1190	0	255
1239	1846	1191	0	249
1242	1844	1192	0	245
1245	1845	1191	0	245
1248	1848	1189	0	249
1251	1847	1190	0	250
1254	1846	1192	0	248
1257	1848	1193	0	248
1260	1849	1191	0	251
1263	1850	1189	0	251
1266	1849	1189	0	251
1269	1848	1187	0	253
1272	1846	1181	0	239
1275	1849	1179	0	235
1278	1850	1176	0	230
1281	1853	1169	0	227
1284	1860	1168	0	226
1287	1865	1162	0	225
1290	1868	1161	0	227
1293	1870	1158	0	231
1296	1869	1153	0	234
1299	1865	1142	0	176
1302	1875	1155	0	235
1305	1873	1151	0	232
1308	1872	1154	0	232
1311	1871	1157	0	232
1314	1870	1153	0	232
1317	1871	1147	0	227
1320	1869	1150	0	240
1323	1870	1150	0	240
1326	1871	1148	0	234
1329	1872	1146	0	230
1332	1870	1150	0	231
1335	1871	1153	0	226
1338	1869	1153	0	227
1341	1868	1153	0	230
1344	1869	1154	0	231
1347	1870	1153	0	231
1350	1871	1152	0	222
1353	1871	1150	0	224
1356	1871	1148	0	222
1359	1871	1145	0	217
1362	1875	1142	0	206
1365	1876	1142	0	193
1368	1876	1144	0	193
1371	1876	1141	0	203
1374	1875	1139	0	209
1377	1876	1132	0	202
1380	1876	1136	0	214
1383	1877	1136	0	222
1386	1878	1137	0	220
1389	1880	1136	0	218
1392	1881	1139	0	217
1395	1880	1137	0	219
1398	1881	1136	0	224
1401	1886	1134	0	223
1404	1887	1136	0	223
1407	1887	1136	0	220
1410	1888	1139	0	216
1413	1886	1140	0	228
1416	1888	1139	0	223
1419	1890	1137	0	213
1422	1891	1137	0	213
1425	1889	1135	0	215
1428	1887	1130	0	223
1431	1895	1128	0	239
1434	1895	1122	0	243
1437	1895	1120	0	244
1440	1895	1119	0	243
1443	1896	1116	0	245
1446	1897	1113	0	248
1449	1897	1112	0	244
1452	1898	1110	0	245
1455	1899	1110	0	240
1458	1898	1103	0	247
1461	1898	1105	0	246
1464	1895	1101	0	251
1467	1900	1096	0	248
1470	1903	1097	0	252
1473	1900	1094	0	257
1476	1909	1093	0	262
1479	1908	1090	0	262
1482	1907	1079	0	249
1485	1910	1074	0	253
1488	1910	1072	0	243
1491	1912	1073	0	242
1494	1911	1071	0	243
1497	1915	1069	0	239
1500	1919	1063	0	223
1503	1920	1057	0	210
1506	1921	1052	0	210
1509	1926	1053	0	205
1512	1927	1050	0	209
1515	1929	1047	0	208
1518	1934	1047	0	203
1521	1935	1045	0	211
1524	1936	1045	0	211
1527	1936	1046	0	207
1530	1935	1047	0	199
1533	1933	1049	0	199
1536	1930	1052	0	202
1539	1930	1049	0	211
1542	1930	1048	0	208
1545	1933	1046	0	206
1548	1931	1046	0	200
1551	1929	1046	0	203
1554	1930	1048	0	208
1557	1929	1049	0	209
1560	1928	1049	0	208
1563	1929	1047	0	205
1566	1931	1045	0	211
1569	1933	1045	0	210
1572	1932	1044	0	212
1575	1935	1044	0	205
1578	1934	1042	0	206
1581	1933	1042	0	209
1584	1928	1045	0	208
1587	1923	1048	0	201
1590	1923	1050	0	200
1593	1920	1052	0	213
1596	1917	1054	0	222
1599	1916	1054	0	241
1602	1916	1054	0	247
1605	1916	1053	0	249
1608	1917	1051	0	255
1611	1916	1045	0	259
1614	1914	1045	0	262
1617	1912	1045	0	265
1620	1912	1041	0	264
1623	1911	1037	0	272
1626	1911	1034	0	269
1629	1910	1032	0	267
1632	1910	1030	0	265
1635	1910	1028	0	265
1638	1910	1025	0	260
1641	1911	1022	0	267
1644	1908	1020	0	275
1647	1912	1019	0	269
1650	1912	1018	0	265
1653	1909	1016	0	269
1656	1909	1016	0	270
1659	1911	1015	0	270
1662	1910	1014	0	273
1665	1908	1013	0	277
1668	1907	1009	0	278
1671	1906	1006	0	277
1674	1905	1002	0	275
1677	1905	1002	0	275
1680	1906	1002	0	276
1683	1906	1001	0	279
1686	1905	999	0	276
1689	1902	997	0	279
1692	1901	994	0	280
1695	1901	995	0	277
1698	1900	996	0	276
1701	1900	997	0	272
1704	1903	1002	0	275
1707	1902	1002	0	277
1710	1900	1001	0	273
1713	1902	1002	0	277
1716	1901	1003	0	280
1719	1902	1001	0	284
1722	1902	998	0	286
1725	1900	994	0	289
1728	1900	991	0	290
1731	1899	990	0	289
1734	1900	992	0	287
1737	1903	993	0	287
1740	1903	994	0	289
1743	1908	997	0	288
1746	1912	1001	0	283
1749	1914	1007	0	293
1752	1913	1012	0	294
1755	1913	1015	0	293
1758	1915	1018	0	287
1761	1917	1019	0	288
1764	1919	1019	0	291
1767	1922	1021	0	303
1770	1923	1021	0	303
1773	1923	1020	0	303
1776	1920	1017	0	303
1779	1916	1015	0	299
1782	1914	1012	0	299
1785	1913	1009	0	301
1788	1911	1009	0	298
1791	1909	1007	0	301
1794	1908	1005	0	298
1797	1910	1005	0	295
1800	1907	1004	0	297
1803	1905	1002	0	297
1806	1902	1002	0	294
1809	1902	1002	0	288
1812	1903	1000	0	291
1815	1901	1001	0	294
1818	1904	1001	0	294
1821	1901	997	0	294
1824	1903	995	0	300
1827	1898	995	0	302
1830	1895	996	0	303
1833	1893	996	0	305
1836	1890	992	0	307
1839	1884	989	0	310
1842	1880	988	0	313
1845	1876	986	0	317
1848	1875	983	0	310
1851	1876	986	0	308
1854	1877	987	0	309
1857	1877	982	0	320
1860	1876	979	0	328
1863	1871	974	0	340
1866	1866	974	0	339
1869	1865	970	0	333
1872	1860	970	0	329
1875	1856	967	0	331
1878	1847	966	0	329
1881	1844	967	0	329
1884	1839	964	0	332
1887	1834	963	0	321
1890	1832	959	0	325
1893	1830	961	0	326
1896	1823	959	0	324
1899	1820	953	0	329
1902	1818	951	0	329
1905	1817	948	0	327
1908	1820	950	0	324
1911	1823	951	0	324
1914	1824	951	0	322
1917	1824	951	0	325
1920	1821	950	0	323
1923	1819	949	0	322
1926	1825	953	0	319
1929	1831	955	0	318
1932	1832	955	0	314
1935	1833	956	0	306
1938	1836	955	0	299
1941	1839	951	0	293
1944	1837	953	0	291
1947	1839	954	0	288
1950	1841	954	0	276
1953	1840	956	0	266
1956	1839	956	0	266
1959	1838	955	0	265
1962	1840	954	0	261
1965	1841	952	0	262
1968	1843	951	0	262
1971	1843	947	0	260
1974	1842	951	0	258
1977	1842	951	0	257
1980	1843	951	0	259
1983	1843	951	0	262
1986	1843	951	0	263
1989	1842	950	0	263
1992	1843	950	0	261
1995	1842	949	0	262
1998	1844	945	0	262
2001	1844	942	0	259
2004	1845	940	0	255
2007	1845	939	0	257
2010	1846	939	0	259
2013	1845	938	0	257
2016	1846	937	0	256
2019	1846	936	0	252
2022	1847	935	0	256
2025	1846	933	0	257
2028	1846	933	0	254
2031	1848	933	0	257
2034	1848	932	0	258
2037	1849	930	0	255
2040	1849	928	0	257
2043	1851	926	0	261
2046	1852	924	0	262
2049	1851	920	0	257
2052	1851	919	0	258
2055	1852	919	0	259
2058	1851	916	0	259
2061	1852	916	0	261
2064	1850	917	0	256
2067	1850	917	0	251
2070	1850	915	0	253
2073	1849	916	0	252
2076	1849	915	0	253
2079	1849	916	0	251
2082	1850	914	0	255
2085	1850	913	0	251
2088	1850	910	0	256
2091	1851	910	0	262
2094	1850	911	0	266
2097	1850	914	0	267
2100	1848	915	0	264
2103	1850	919	0	266
2106	1850	920	0	261
2109	1851	922	0	264
2112	1851	925	0	270
2115	1848	928	0	274
2118	1850	928	0	277
2121	1851	930	0	280
2124	1852	931	0	280
2127	1852	932	0	276
2130	1853	931	0	284
2133	1856	928	0	283
2136	1857	926	0	277
2139	1858	925	0	269
2142	1855	920	0	269
2145	1855	917	0	266
2148	1856	914	0	266
2151	1857	909	0	263
2154	1858	905	0	263
2157	1860	902	0	269
2160	1860	898	0	267
2163	1859	894	0	258
2166	1859	889	0	259
2169	1860	887	0	259
2172	1858	884	0	259
2175	1859	880	0	257
2178	1862	880	0	265
2181	1862	879	0	262
2184	1863	877	0	254
2187	1863	875	0	251
2190	1868	872	0	266
2193	1869	868	0	254
2196	1869	867	0	251
2199	1870	867	0	249
2202	1873	870	0	254
2205	1872	871	0	252
2208	1869	870	0	246
2211	1868	870	0	251
2214	1868	870	0	252
2217	1867	871	0	248
2220	1869	874	0	249
2223	1867	877	0	248
2226	1870	873	0	264
2229	1867	869	0	253
2232	1869	869	0	249
2235	1868	870	0	248
2238	1868	871	0	246
2241	1868	873	0	250
2244	1866	875	0	252
2247	1866	872	0	260
2250	1864	871	0	262
2253	1863	867	0	272
2256	1860	867	0	275
2259	1860	867	0	282
2262	1859	867	0	282
2265	1858	864	0	296
2268	1858	864	0	305
2271	1852	862	0	309
2274	1851	860	0	306
2277	1847	863	0	300
2280	1847	868	0	287
2283	1848	869	0	292
2286	1846	870	0	288
2289	1845	871	0	287
2292	1845	872	0	289
2295	1847	867	0	293
2298	1847	864	0	297
2301	1845	863	0	304
2304	1843	863	0	305
2307	1843	863	0	307
2310	1839	861	0	305
2313	1839	859	0	308
2316	1841	862	0	310
2319	1843	865	0	305
2322	1844	864	0	303
2325	1843	865	0	301
2328	1842	865	0	303
2331	1841	869	0	301
2334	1841	869	0	302
2337	1841	870	0	301
2340	1842	870	0	302
2343	1842	870	0	303
2346	1843	870	0	297
2349	1843	869	0	295
2352	1844	868	0	291
2355	1844	869	0	284
2358	1848	869	0	276
2361	1848	870	0	270
2364	1851	872	0	272
2367	1851	872	0	268
2370	1851	876	0	271
2373	1851	878	0	265
2376	1852	875	0	263
2379	1853	871	0	256
2382	1856	869	0	255
2385	1860	869	0	253
2388	1858	872	0	249
2391	1857	877	0	262
2394	1855	880	0	264
2397	1851	885	0	264
2400	1851	887	0	264
2403	1853	880	0	261
2406	1854	871	0	250
2409	1858	872	0	237
2412	1859	871	0	243
2415	1857	871	0	245
2418	1856	868	0	237
2421	1856	867	0	237
2424	1859	867	0	241
2427	1860	866	0	242
2430	1860	866	0	237
2433	1862	864	0	231
2436	1865	863	0	232
2439	1865	862	0	229
2442	1865	862	0	230
2445	1865	861	0	232
2448	1865	860	0	231
2451	1865	858	0	230
2454	1865	860	0	232
2457	1865	862	0	235
2460	1865	865	0	241
2463	1865	865	0	241
2466	1865	864	0	241
2469	1866	865	0	242
2472	1867	866	0	243
2475	1867	869	0	249
2478	1865	869	0	240
2481	1866	868	0	239
2484	1866	868	0	239
2487	1866	870	0	249
2490	1865	871	0	253
2493	1864	872	0	251
2505	1862	873	0	235
2508	1863	872	0	232
2511	1864	873	0	235
2514	1863	874	0	238
2517	1863	874	0	238
2520	1863	875	0	236
2523	1862	875	0	236
2526	1862	874	0	232
2535	1863	873	0	232
2538	1863	873	0	232
2541	1862	874	0	233
2544	1861	875	0	237
2547	1861	875	0	243
2550	1861	874	0	247
2556	1860	870	0	271
2559	1860	868	0	276
2562	1858	867	0	283
2565	1856	866	0	291
2568	1855	866	0	286
2571	1853	863	0	291
2574	1850	865	0	293
2577	1846	867	0	303
2580	1846	867	0	300
2583	1845	867	0	300
2586	1843	867	0	304
2589	1846	865	0	301
2592	1847	869	0	301
2595	1848	870	0	295
2598	1847	869	0	298
2601	1845	866	0	295
2604	1845	862	0	299
2607	1844	860	0	301
2610	1843	860	0	305
2613	1846	862	0	304
2616	1852	865	0	309
2619	1853	868	0	320
2622	1849	869	0	324
2625	1846	868	0	324
2628	1846	868	0	322
2631	1848	868	0	318
2634	1848	869	0	327
2637	1847	869	0	314
2640	1843	866	0	315
2643	1844	863	0	312
2646	1842	862	0	319
2649	1842	862	0	320
2652	1846	864	0	312
2655	1846	863	0	311
2658	1845	864	0	315
2661	1842	864	0	313
2664	1837	862	0	320
2667	1834	862	0	329
2670	1834	863	0	338
2673	1837	863	0	336
2676	1840	862	0	325
2679	1845	863	0	325
2682	1844	861	0	312
2685	1839	861	0	315
2688	1836	862	0	322
2691	1832	861	0	332
2694	1829	861	0	344
2697	1828	859	0	349
2700	1826	858	0	345
2703	1825	858	0	345
2706	1824	856	0	342
2709	1826	856	0	339
2712	1825	855	0	339
2715	1825	854	0	344
2718	1824	853	0	341
2721	1824	853	0	342
2724	1826	854	0	339
2727	1827	853	0	336
2730	1828	852	0	337
2733	1830	851	0	339
2736	1831	851	0	340
2739	1831	852	0	344
2742	1830	852	0	343
2745	1830	852	0	344
2748	1830	853	0	344
2751	1831	852	0	348
2754	1832	850	0	349
2757	1832	847	0	356
2760	1831	847	0	356
2763	1829	849	0	357
2766	1829	850	0	355
2769	1829	850	0	353
2772	1830	850	0	351
2775	1830	850	0	349
2778	1829	850	0	348
2781	1829	849	0	348
2784	1830	847	0	345
2787	1827	847	0	344
2790	1827	848	0	348
2793	1827	847	0	347
2796	1826	844	0	345
2799	1827	843	0	346
2802	1827	844	0	351
2805	1824	846	0	349
2808	1825	846	0	345
2811	1824	845	0	343
2814	1825	846	0	343
2817	1822	845	0	340
2820	1821	845	0	341
2823	1820	846	0	343
2826	1820	846	0	346
2829	1818	846	0	346
2832	1817	846	0	345
2835	1816	845	0	345
2838	1816	844	0	345
2841	1815	844	0	345
2844	1815	843	0	343
2847	1814	844	0	345
2850	1811	843	0	348
2853	1807	844	0	353
2856	1803	845	0	353
2859	1803	845	0	356
2862	1802	845	0	358
2865	1797	845	0	1
2868	1792	842	0	358
2871	1791	844	0	356
2874	1791	845	0	355
2877	1788	843	0	354
2880	1783	840	0	354
2883	1780	840	0	354
2886	1774	841	0	355
2889	1770	840	0	357
2892	1767	840	0	356
2895	1764	841	0	357
2898	1761	840	0	358
2901	1759	839	0	355
2904	1758	841	0	0
2907	1755	842	0	6
2910	1754	842	0	9
2913	1755	843	0	11
2916	1755	843	0	11
2919	1757	843	0	5
2922	1757	842	0	2
2925	1758	842	0	0
2928	1757	843	0	359
2931	1756	843	0	358
2934	1755	844	0	358
2937	1753	844	0	357
2940	1754	845	0	0
2943	1753	846	0	1
2946	1754	846	0	0
2949	1755	847	0	357
2952	1756	847	0	356
2955	1755	847	0	356
2958	1753	847	0	4
2961	1751	846	0	5
2964	1749	846	0	5
2967	1748	846	0	4
2970	1745	847	0	7
2973	1739	849	0	14
2976	1737	850	0	21
2979	1737	850	0	22
2982	1738	851	0	24
2985	1735	852	0	29
2988	1729	853	0	35
2991	1727	856	0	39
2994	1724	859	0	41
2997	1721	864	0	47
3000	1720	867	0	50
3003	1716	872	0	57
3006	1716	874	0	66
3009	1714	875	0	64
3012	1715	876	0	63
3015	1714	871	0	62
3018	1716	870	0	59
3021	1716	869	0	65
3024	1714	870	0	64
3027	1715	870	0	62
3030	1715	871	0	57
3033	1714	872	0	58
3036	1713	873	0	61
3039	1713	875	0	61
3042	1712	877	0	61
3045	1713	881	0	63
3048	1713	883	0	61
3051	1711	884	0	58
3054	1711	885	0	57
3057	1711	889	0	58
3060	1707	894	0	44
3063	1702	899	0	42
3066	1697	898	0	42
3069	1693	900	0	24
3072	1691	901	0	24
3075	1684	906	0	7
3078	1684	905	0	5
3081	1684	904	0	9
3084	1686	904	0	14
3087	1689	900	0	23
3090	1688	901	0	15
3093	1686	901	0	18
3096	1685	900	0	15
3099	1684	900	0	10
3102	1683	899	0	10
3105	1684	898	0	9
3108	1683	896	0	3
3111	1683	897	0	5
3114	1683	896	0	5
3117	1683	895	0	3
3120	1682	893	0	2
3123	1681	893	0	4
3126	1679	893	0	2
3129	1680	893	0	1
3132	1681	892	0	358
3135	1682	892	0	2
3138	1684	895	0	11
3141	1685	897	0	20
3144	1685	899	0	24
3147	1686	900	0	23
3150	1686	901	0	24
3153	1686	900	0	21
3156	1687	901	0	22
3159	1687	902	0	27
3162	1687	905	0	33
3165	1688	906	0	39
3168	1689	908	0	43
3171	1687	909	0	43
3174	1686	909	0	43
3177	1685	910	0	45
3180	1684	909	0	46
3183	1685	911	0	46
3186	1684	911	0	49
3189	1683	911	0	49
3192	1681	911	0	53
3195	1678	910	0	57
3198	1676	910	0	56
3201	1675	910	0	53
3204	1674	911	0	54
3207	1673	912	0	55
3210	1674	913	0	55
3213	1674	913	0	55
3216	1673	913	0	55
3219	1673	915	0	56
3222	1673	916	0	53
3225	1672	916	0	54
3228	1673	916	0	55
3231	1674	916	0	56
3234	1674	917	0	55
3237	1675	916	0	55
3240	1675	916	0	55
3243	1675	916	0	55
3246	1677	915	0	57
3249	1678	914	0	61
3252	1677	913	0	60
3255	1678	913	0	56
3258	1679	912	0	59
3261	1679	911	0	59
3264	1680	910	0	62
3267	1681	908	0	60
3270	1681	908	0	59
3273	1681	909	0	56
3276	1681	910	0	56
3279	1680	910	0	57
3282	1679	911	0	57
3285	1679	911	0	54
3288	1680	911	0	50
3291	1679	911	0	49
3294	1678	911	0	49
3297	1677	911	0	50
3300	1676	911	0	49
3303	1674	911	0	50
3306	1674	910	0	48
3309	1673	910	0	48
3312	1673	910	0	49
3315	1674	910	0	51
3318	1673	910	0	53
3321	1673	912	0	55
3324	1673	911	0	56
3327	1672	909	0	55
3330	1671	909	0	56
3333	1670	908	0	56
3336	1670	907	0	53
3339	1671	907	0	52
3342	1671	908	0	50
3345	1670	909	0	52
3348	1670	910	0	52
3351	1669	910	0	50
3354	1670	911	0	49
3357	1671	913	0	54
3360	1669	914	0	57
3363	1670	915	0	55
3366	1671	914	0	51
3369	1669	914	0	52
3372	1670	915	0	48
3375	1671	914	0	44
3378	1671	915	0	49
3381	1670	917	0	49
3384	1671	920	0	52
3387	1673	919	0	44
3390	1671	919	0	47
3393	1672	919	0	50
3396	1670	920	0	52
3399	1670	921	0	51
3402	1669	922	0	54
3405	1669	922	0	55
3408	1669	918	0	54
3411	1671	917	0	55
3414	1670	915	0	52
3417	1671	914	0	49
3420	1672	917	0	54
3423	1671	921	0	55
3426	1668	925	0	49
3429	1667	930	0	46
3432	1663	932	0	45
3435	1663	934	0	48
3438	1663	935	0	49
3441	1663	935	0	52
3444	1664	936	0	51
3447	1663	936	0	50
3450	1663	936	0	48
3453	1662	937	0	44
3456	1660	938	0	36
3459	1659	938	0	34
3462	1658	939	0	33
3465	1655	939	0	33
3468	1650	936	0	22
3471	1647	939	0	19
3474	1644	940	0	18
3477	1639	937	0	19
3480	1638	939	0	22
3483	1636	939	0	21
3486	1636	937	0	12
3489	1636	938	0	9
3492	1634	938	0	5
3495	1630	938	0	5
3498	1629	938	0	6
3501	1630	938	0	3
3504	1629	937	0	4
3507	1627	937	0	3
3510	1626	937	0	0
3513	1627	937	0	359
3516	1628	937	0	359
3519	1628	937	0	359
3522	1627	937	0	358
3525	1627	937	0	355
3528	1625	937	0	356
3531	1624	936	0	357
3534	1623	935	0	355
3537	1623	934	0	355
3540	1623	934	0	354
3543	1620	932	0	349
3546	1617	931	0	354
3549	1616	931	0	357
3552	1617	931	0	356
3555	1617	931	0	356
3558	1619	931	0	355
3561	1619	930	0	355
3564	1619	930	0	357
3567	1620	931	0	357
3570	1620	930	0	356
3573	1617	930	0	356
3576	1613	929	0	349
3579	1610	929	0	346
3582	1608	929	0	346
3585	1608	929	0	346
3588	1607	929	0	347
3591	1607	928	0	342
3594	1607	928	0	341
3597	1605	927	0	343
3600	1602	925	0	345
3603	1603	924	0	347
3606	1602	924	0	346
3609	1601	923	0	345
3612	1601	923	0	347
3615	1597	923	0	341
3618	1595	923	0	340
3621	1595	923	0	340
3624	1595	923	0	342
3627	1594	924	0	340
3630	1592	923	0	343
3633	1592	924	0	342
3636	1594	925	0	342
3639	1596	924	0	343
3642	1596	923	0	338
3645	1589	922	0	343
3648	1588	920	0	346
3651	1587	922	0	348
3654	1585	922	0	349
3657	1586	921	0	351
3660	1588	921	0	357
3663	1588	921	0	357
3666	1587	921	0	356
3669	1586	921	0	355
3672	1585	921	0	358
3675	1585	921	0	359
3678	1585	921	0	358
3681	1587	920	0	1
3684	1588	920	0	1
3687	1588	920	0	2
3690	1588	920	0	3
3693	1588	919	0	5
3696	1588	919	0	6
3699	1588	918	0	7
3702	1588	918	0	9
3705	1588	919	0	3
3708	1588	919	0	355
3711	1589	920	0	359
3714	1588	919	0	1
3717	1588	919	0	2
3720	1588	919	0	0
3723	1588	919	0	3
3726	1587	920	0	359
3729	1586	920	0	359
3732	1585	920	0	357
3735	1584	919	0	354
3738	1585	919	0	354
3741	1586	920	0	2
3744	1587	920	0	7
3747	1587	920	0	11
3750	1585	919	0	3
3753	1585	920	0	12
3756	1586	920	0	14
3759	1586	920	0	12
3762	1586	920	0	10
3765	1586	920	0	10
3768	1586	921	0	10
3771	1586	920	0	8
3774	1585	920	0	7
3777	1586	920	0	10
3780	1586	920	0	8
3783	1587	920	0	5
3786	1589	921	0	8
3789	1590	921	0	10
3792	1589	921	0	9
3795	1587	920	0	8
3798	1586	920	0	7
3801	1584	921	0	7
3804	1583	921	0	3
3807	1584	921	0	1
3810	1586	922	0	3
3813	1585	921	0	14
3816	1585	922	1	9
3819	1586	921	0	12
3822	1587	920	0	0
3825	1587	920	1	12
3828	1587	921	0	5
3831	1587	921	0	3
3834	1586	921	0	5
3837	1586	920	0	8
3840	1587	920	0	6
3843	1586	921	0	4
3846	1585	921	0	3
3849	1586	921	0	5
3852	1585	920	0	1
3855	1586	920	0	0
3858	1586	920	0	3
3861	1584	920	0	357
3864	1585	921	0	355
3867	1585	920	0	350
3870	1585	920	0	359
3873	1585	919	0	350
3876	1588	919	0	0
3879	1587	916	0	2
3882	1589	917	0	2
3885	1588	918	0	0
3888	1587	918	0	355
3891	1590	918	0	358
3894	1589	918	0	355
3897	1592	921	0	352
3900	1587	920	0	339
3903	1587	917	0	347
3906	1588	916	0	348
3909	1589	916	0	352
3912	1589	915	0	352
3915	1594	914	0	4
3918	1594	914	0	8
3921	1596	912	0	208
3924	1600	911	0	206
3927	1601	910	0	24
3930	1600	912	0	27
3933	1600	910	0	29
3936	1598	909	0	24
3939	1597	909	0	25
3942	1597	909	0	20
3945	1595	909	0	23
3948	1594	909	0	21
3951	1592	910	0	30
3954	1591	911	0	39
3957	1588	911	0	41
3960	1583	910	0	42
3963	1580	912	0	42
3966	1577	913	0	53
3969	1574	914	0	59
3972	1573	914	0	61
3975	1572	914	0	60
3978	1571	916	0	65
3981	1571	917	0	59
3984	1570	917	0	58
3987	1570	918	0	56
3990	1569	918	0	52
3993	1569	918	0	51
3996	1569	918	0	53
3999	1571	916	0	49
4002	1570	916	0	47
4005	1571	915	0	45
4008	1571	915	0	45
4011	1571	914	0	45
4014	1570	914	0	45
4017	1570	914	0	45
4020	1569	914	0	44
4023	1568	914	0	48
4026	1568	914	0	44
4029	1567	915	0	44
4032	1567	916	0	43
4035	1567	916	0	44
4038	1565	917	0	44
4041	1565	917	0	43
4044	1565	916	0	41
4047	1564	916	0	40
4050	1564	916	0	41
4053	1564	917	0	41
4056	1563	917	0	40
4059	1562	918	0	41
4062	1562	918	0	40
4065	1562	918	0	35
4068	1560	918	0	33
4071	1561	917	0	32
4074	1562	916	0	29
4077	1563	914	0	29
4080	1563	914	0	31
4083	1562	915	0	34
4086	1559	915	0	41
4089	1559	917	0	38
4092	1560	917	0	39
4095	1559	917	0	39
4098	1558	918	0	42
4101	1559	918	0	40
4104	1559	919	0	36
4107	1558	920	0	32
4110	1557	920	0	36
4113	1557	921	0	35
4116	1557	921	0	34
4119	1557	921	0	36
4122	1557	921	0	42
4125	1561	921	0	41
4128	1562	921	0	43
4131	1562	920	0	45
4134	1562	921	0	48
4137	1563	921	0	50
4140	1562	924	0	54
4143	1562	926	0	56
4146	1561	928	0	61
4149	1561	930	0	61
4152	1560	931	0	60
4155	1559	932	0	58
4158	1556	934	0	57
4161	1555	935	0	62
4164	1553	934	0	68
4167	1552	936	0	68
4170	1550	938	0	67
4173	1549	941	0	65
4176	1548	942	0	64
4179	1548	942	0	60
4182	1549	942	0	58
4185	1550	942	0	53
4188	1550	943	0	53
4191	1550	943	0	54
4194	1548	946	0	57
4197	1548	947	0	58
4200	1550	947	0	62
4203	1550	947	0	68
4206	1549	948	0	70
4209	1549	947	0	66
4212	1548	948	0	69
4215	1548	950	0	69
4218	1547	952	0	70
4221	1547	952	0	70
4224	1548	953	0	72
4227	1548	955	0	75
4230	1550	957	0	75
4233	1550	958	0	75
4236	1551	959	0	76
4239	1551	958	0	75
4242	1551	959	0	78
4245	1550	961	0	80
4248	1550	962	0	81
4251	1550	963	0	84
4254	1550	962	0	81
4257	1551	962	0	81
4260	1551	962	0	80
4263	1552	962	0	80
4266	1552	963	0	80
4269	1552	963	0	82
4272	1552	964	0	82
4275	1553	963	0	79
4278	1552	963	0	78
4281	1552	963	0	74
4284	1552	963	0	73
4287	1551	965	0	71
4290	1550	965	0	71
4293	1550	966	0	70
4296	1551	965	0	71
4299	1551	966	0	72
4302	1550	968	0	74
4305	1550	968	0	75
4308	1549	968	0	75
4311	1548	970	0	74
4314	1548	971	0	76
4317	1548	970	0	67
4320	1548	969	0	66
4323	1548	969	0	63
4326	1548	968	0	60
4329	1548	968	0	61
4332	1548	967	0	56
4335	1548	965	0	54
4338	1547	965	0	52
4341	1546	963	0	55
4344	1544	963	0	54
4347	1543	962	0	53
4350	1544	961	0	46
4353	1542	960	0	46
4356	1540	961	0	47
4359	1539	960	0	48
4362	1540	959	0	47
4365	1539	958	0	38
4368	1538	957	0	37
4371	1539	956	0	41
4374	1539	956	0	34
4377	1538	955	0	31
4380	1538	954	0	28
4383	1536	954	0	24
4386	1535	953	0	26
4389	1537	952	0	25
4392	1537	952	0	26
4395	1539	951	0	26
4398	1539	951	0	30
4401	1540	949	0	33
4404	1539	949	0	31
4407	1539	947	0	37
4410	1540	948	0	33
4413	1540	947	0	33
4416	1540	945	0	38
4419	1542	943	0	33
4422	1543	942	0	33
4425	1543	941	0	36
4428	1543	941	0	41
4431	1543	941	0	38
4434	1543	940	0	43
4437	1542	940	0	43
4440	1542	939	0	45
4443	1541	938	0	43
4446	1538	938	0	41
4449	1537	937	0	44
4452	1536	936	0	46
4455	1536	936	0	46
4458	1536	935	0	50
4461	1536	934	0	51
4464	1536	933	0	52
4467	1536	933	0	50
4470	1536	932	0	50
4473	1536	930	0	49
4476	1536	929	0	44
4479	1536	929	0	32
4482	1536	928	0	35
4485	1536	927	0	37
4488	1537	926	0	42
4491	1537	923	0	36
4494	1537	922	0	35
4497	1538	921	0	33
4500	1538	920	0	34
4503	1539	919	0	35
4506	1537	919	0	34
4509	1537	920	0	36
4512	1536	921	0	39
4515	1533	928	0	58
4518	1530	935	0	62
4521	1531	937	0	64
4524	1533	937	0	56
4527	1533	938	0	52
4530	1532	939	0	50
4533	1531	939	0	49
4536	1532	939	0	48
4539	1532	938	0	50
4542	1532	939	0	47
4545	1529	940	0	49
4548	1524	942	0	54
4551	1524	946	0	57
4554	1523	945	0	57
4557	1524	946	0	57
4560	1524	946	0	53
4563	1524	945	0	54
4566	1524	946	0	52
4569	1524	946	0	51
4572	1523	945	0	54
4575	1522	943	0	52
4578	1522	943	0	51
4581	1522	943	0	52
4584	1522	943	0	53
4587	1523	943	0	51
4590	1523	943	0	50
4593	1524	943	0	49
4596	1524	941	0	53
4599	1523	941	0	57
4602	1523	940	0	62
4605	1523	939	0	61
4608	1523	940	0	59
4611	1524	938	0	59
4614	1525	937	0	63
4617	1527	937	0	63
4620	1530	936	0	61
4623	1532	936	0	54
4626	1532	937	0	52
4629	1533	936	0	50
4632	1533	935	0	50
4635	1534	935	0	48
4638	1535	935	0	46
4641	1535	934	0	50
4644	1535	933	0	52
4647	1535	932	0	52
4650	1535	931	0	50
4653	1536	929	0	52
4656	1537	926	0	52
4659	1539	927	0	42
4662	1540	925	0	45
4665	1541	924	0	36
4668	1542	924	0	32
4671	1542	924	0	28
4674	1542	924	0	27
4677	1542	923	0	29
4680	1542	922	0	27
4683	1540	921	0	29
4686	1539	921	0	32
4689	1539	921	0	34
4692	1538	921	0	36
4695	1538	920	0	40
4698	1539	920	0	32
4701	1541	919	0	30
4704	1541	919	0	29
4707	1541	919	0	27
4710	1545	919	0	24
4713	1547	919	0	27
4716	1546	918	0	31
4719	1543	916	0	28
4722	1545	916	0	20
4725	1545	916	0	17
4728	1546	916	0	14
4731	1546	915	0	14
4734	1547	913	0	12
4737	1545	911	0	17
4740	1545	911	0	16
4743	1542	910	0	10
4746	1539	909	0	3
4749	1534	910	0	358
4752	1532	912	0	354
4755	1528	911	0	348
4758	1525	910	0	350
4761	1522	909	0	349
4764	1522	910	0	349
4767	1522	910	0	350
4770	1522	912	0	353
4773	1524	913	0	353
4776	1524	913	0	354
4779	1522	914	0	354
4782	1521	914	0	0
4785	1524	915	0	358
4788	1529	913	0	355
4791	1530	913	0	356
4794	1531	914	0	354
4797	1533	913	0	352
4800	1533	914	0	349
4803	1533	914	0	348
4806	1535	915	0	345
4809	1538	916	0	338
4812	1536	917	0	345
4815	1537	914	0	342
4818	1535	913	0	341
4821	1532	912	0	342
4824	1535	911	0	344
4827	1537	912	0	340
4830	1538	912	0	343
4833	1537	912	0	341
4836	1533	912	0	345
4839	1530	911	0	343
4842	1526	910	0	347
4845	1522	910	0	344
4848	1522	909	0	340
4851	1520	908	0	337
4854	1518	908	0	334
4857	1515	907	0	333
4860	1515	906	0	337
4863	1514	908	0	335
4866	1513	909	0	337
4869	1512	909	0	336
4872	1511	908	0	338
4875	1512	907	0	336
4878	1513	907	0	338
4881	1512	907	0	338
4884	1510	907	0	336
4887	1508	909	0	331
4890	1507	911	0	332
4893	1506	910	0	334
4896	1505	910	0	334
4899	1505	909	0	333
4902	1506	908	0	335
4905	1502	907	0	347
4908	1499	903	0	349
4911	1498	903	0	349
4914	1498	904	0	347
4917	1500	905	0	346
4920	1501	907	0	349
4923	1503	907	0	359
4926	1505	907	0	359
4929	1506	907	0	0
4932	1507	907	0	3
4935	1508	908	0	1
4938	1509	908	0	1
4941	1510	908	0	3
4944	1510	908	0	4
4947	1510	908	0	3
4950	1511	908	0	4
4953	1512	908	0	6
4956	1512	909	0	7
4959	1513	909	0	7
4962	1515	910	0	10
4965	1516	910	0	13
4968	1517	911	0	16
4971	1518	913	0	19
4974	1517	914	0	17
4977	1516	916	0	16
4980	1517	917	0	14
4983	1517	918	0	13
4986	1517	918	0	14
4989	1517	918	0	13
4992	1518	918	0	15
4995	1518	918	0	16
4998	1519	918	0	18
5001	1519	918	0	18
5004	1519	919	0	13
5007	1519	920	0	7
5010	1517	920	0	9
5013	1516	919	0	11
5016	1516	920	0	11
5019	1516	920	0	11
5022	1516	919	0	12
5025	1516	919	0	12
5028	1515	916	0	14
5031	1511	918	0	19
5034	1507	920	0	21
5037	1502	921	0	24
5040	1499	920	0	22
5043	1496	920	0	24
5046	1493	921	0	26
5049	1489	924	0	22
5052	1486	924	0	17
5055	1485	920	0	12
5058	1484	920	0	13
5061	1484	923	0	11
5064	1486	925	0	11
5067	1483	925	0	19
5070	1481	924	0	21
5073	1479	924	0	25
5076	1477	925	0	27
5079	1479	925	0	27
5082	1478	925	0	28
5085	1476	926	0	26
5088	1475	927	0	24
5091	1477	928	0	23
5094	1477	930	0	15
5097	1478	929	0	14
5100	1476	928	0	12
5103	1476	927	0	14
5106	1474	926	0	12
5109	1473	926	0	11
5112	1470	926	0	7
5115	1470	925	0	9
5118	1469	925	0	10
5121	1470	925	0	13
5124	1470	925	0	15
5127	1470	924	0	19
5130	1470	925	0	18
5133	1471	926	0	15
5136	1469	925	0	10
5139	1467	925	0	7
5142	1467	925	0	4
5145	1469	927	0	1
5148	1468	930	0	356
5151	1466	930	0	353
5154	1464	929	0	353
5157	1464	929	0	349
5160	1464	929	0	349
5163	1461	928	0	346
5166	1458	927	0	341
5169	1457	925	0	347
5172	1457	925	0	348
5175	1456	925	0	348
5178	1459	926	0	347
5181	1459	926	0	347
5184	1462	928	0	350
5187	1460	925	0	351
5190	1466	926	0	350
5193	1466	926	0	348
5196	1464	924	0	345
5199	1463	925	0	343
5202	1460	927	0	341
5205	1454	931	0	333
5208	1454	932	0	332
5211	1454	932	0	335
5214	1452	928	0	328
5217	1452	930	0	337
5220	1451	930	0	336
5223	1450	930	0	337
5226	1450	929	0	339
5229	1450	930	0	340
5232	1451	929	0	346
5235	1452	930	0	348
5238	1449	930	0	340
5241	1450	931	0	339
5244	1450	928	0	343
5247	1451	927	0	347
5250	1451	927	0	349
5253	1452	926	0	348
5256	1451	925	0	349
5259	1450	925	0	349
5262	1450	926	0	348
5265	1451	928	0	342
5268	1452	928	0	340
5271	1452	927	0	340
5274	1453	925	0	343
5277	1454	925	0	345
5280	1454	925	0	344
5283	1455	924	0	341
5286	1455	923	0	347
5289	1456	922	0	347
5292	1456	921	0	345
5295	1454	921	0	350
5298	1451	925	0	342
5301	1452	925	0	337
5304	1453	925	0	337
5307	1454	924	0	336
5310	1453	924	0	334
5313	1455	923	0	330
5316	1453	924	0	329
5319	1455	924	0	333
5322	1456	926	0	330
5325	1456	926	0	334
5328	1456	925	0	331
5331	1456	926	0	330
5334	1456	927	0	326
5337	1456	928	0	326
5340	1458	931	0	321
5343	1459	933	0	317
5346	1461	934	0	313
5349	1460	932	0	308
5352	1459	932	0	307
5355	1460	934	0	296
5358	1460	935	0	293
5361	1462	934	0	300
5364	1463	934	0	299
5367	1463	935	0	298
5370	1465	935	0	299
5373	1467	938	0	295
5376	1467	937	0	293
5379	1466	937	0	297
5382	1465	937	0	297
5385	1464	936	0	300
5388	1461	938	0	292
5391	1461	938	0	294
5394	1457	939	0	296
5397	1458	937	0	295
5400	1453	935	0	294
5403	1453	934	0	292
5406	1451	931	0	290
5409	1450	930	0	291
5412	1446	929	0	291
5415	1447	926	0	293
5418	1443	925	0	291
5421	1441	924	0	292
5424	1440	924	0	291
5427	1443	923	0	292
5430	1441	922	0	289
5433	1442	918	0	292
5436	1442	918	0	292
5439	1442	917	0	293
5442	1442	917	0	294
5445	1442	918	0	295
5448	1445	912	0	295
5451	1444	912	0	296
5454	1443	913	0	297
5457	1444	910	0	297
5460	1442	908	0	293
5463	1439	908	0	293
5466	1436	906	0	294
5469	1435	906	0	297
5472	1436	905	0	299
5475	1434	899	0	304
5478	1432	899	0	303
5481	1431	899	0	301
5484	1431	899	0	304
5487	1431	901	0	302
5490	1431	902	0	308
5493	1431	900	0	308
5496	1432	899	0	309
5499	1433	899	0	310
5502	1433	899	0	311
5505	1434	900	0	313
5508	1435	900	0	313
5511	1436	900	0	314
5514	1437	898	0	318
5517	1438	897	0	319
5520	1439	898	0	316
5523	1439	897	0	316
5526	1439	895	0	320
5529	1438	894	0	326
5532	1437	894	0	329
5535	1436	896	0	326
5538	1437	897	0	325
5541	1437	896	0	329
5544	1437	896	0	332
5547	1439	897	0	332
5550	1438	896	0	333
5553	1437	895	0	332
5556	1437	895	0	333
5559	1439	892	0	335
5562	1439	892	0	336
5565	1440	891	0	332
5568	1444	894	0	329
5571	1444	892	0	329
5574	1443	889	0	332
5577	1446	889	0	333
5580	1443	891	0	343
5583	1448	892	0	338
5586	1452	894	0	341
5589	1455	895	0	335
5592	1458	894	0	338
5595	1459	891	0	353
5598	1458	891	0	1
5601	1460	893	0	1
5604	1458	897	0	9
5607	1455	903	0	5
5610	1455	904	0	7
5613	1455	902	0	16
5616	1457	903	0	27
5619	1458	905	0	30
5622	1456	906	0	38
5625	1457	905	0	37
5628	1458	905	0	37
5631	1457	904	0	38
5634	1457	903	0	33
5637	1457	903	0	34
5640	1456	903	0	36
5643	1457	902	0	35
5646	1456	902	0	34
5649	1457	902	0	33
5652	1457	902	0	32
5655	1457	902	0	33
5658	1458	901	0	36
5661	1457	900	0	39
5664	1456	899	0	41
5667	1456	899	0	44
5670	1456	900	0	42
5673	1456	901	0	42
5676	1456	901	0	42
5679	1456	900	0	43
5682	1457	900	0	45
5685	1457	900	0	45
5688	1457	900	0	44
5691	1457	900	0	42
5694	1457	900	0	41
5697	1457	900	0	40
5700	1457	900	0	39
5703	1457	900	0	39
5706	1458	900	0	38
5709	1459	899	0	37
5712	1459	900	0	37
5715	1459	900	0	37
5718	1459	900	0	37
5721	1459	900	0	39
5724	1458	899	0	42
5727	1457	899	0	44
5730	1457	899	0	44
5733	1457	899	0	43
5736	1458	899	0	44
5739	1457	899	0	44
5742	1456	899	0	47
5745	1453	898	0	51
5748	1452	898	0	57
5751	1452	897	0	55
5754	1453	896	0	50
5757	1452	896	0	51
5760	1452	895	0	52
5763	1450	896	0	55
5766	1451	895	0	51
5769	1452	894	0	52
5772	1451	894	0	53
5775	1450	893	0	54
5778	1450	893	0	54
5781	1450	893	0	52
5784	1451	894	0	52
5787	1450	894	0	53
5790	1451	894	0	50
5793	1451	894	0	50
5796	1452	894	0	48
5799	1452	894	0	45
5802	1452	894	0	43
5805	1453	893	0	46
5808	1448	891	0	53
5811	1446	894	0	51
5814	1448	893	0	49
5817	1448	892	0	52
5820	1448	891	0	48
5823	1450	888	0	48
5826	1452	890	0	44
5829	1452	889	0	40
5832	1452	888	0	31
5835	1452	888	0	31
5838	1451	887	0	28
5841	1449	884	0	27
5844	1452	884	0	28
5847	1453	887	0	31
5850	1453	888	0	32
5853	1454	888	0	33
5856	1453	884	0	32
5859	1453	885	0	31
5862	1454	887	0	31
5865	1454	888	0	31
5868	1453	887	0	29
5871	1454	886	0	24
5874	1455	884	0	21
5877	1454	883	0	21
5880	1455	883	0	21
5883	1453	885	0	19
5886	1453	886	0	18
5889	1453	887	0	17
5892	1453	887	0	15
5895	1453	887	0	15
5898	1453	886	0	16
5901	1452	886	0	16
5904	1453	886	0	17
5907	1453	886	0	17
5910	1453	886	0	17
5913	1452	885	0	19
5916	1453	885	0	21
5919	1452	885	0	16
5922	1452	885	0	15
5925	1452	885	0	18
5928	1452	884	0	20
5931	1453	883	0	22
5934	1453	883	0	23
5937	1453	883	0	23
5940	1453	883	0	23
5943	1453	883	0	21
5946	1453	883	0	20
5949	1453	883	0	21
5952	1453	884	0	21
5955	1453	884	0	22
5958	1454	883	0	22
5961	1454	883	0	23
5964	1454	883	0	22
5967	1454	883	0	24
5970	1454	883	0	23
5973	1454	883	0	23
5976	1454	883	0	24
5979	1454	883	0	24
5982	1454	883	0	23
5985	1454	883	0	24
5988	1454	883	0	23
5991	1454	884	0	22
5994	1454	884	0	22
5997	1454	884	0	23
6000	1454	883	0	21
6003	1454	883	0	22
6006	1454	883	0	22
6009	1454	883	0	21
6012	1454	883	0	22
6015	1455	883	0	22
6018	1455	883	0	23
[truncated: 992 more rows]
