# Supplementary material for: Markerless tracking of an entire honey bee colony
Source: Nat Commun. 2021 Mar 19;12:1733. doi: 10.1038/s41467-021-21769-1 (PMC7979864; doi:10.1038/s41467-021-21769-1)
Supplement: Supplementary file 4 — Description of Additional Supplementary Files [file 41467_2021_21769_MOESM4_ESM.zip › raw_source/fig_5_sup_fig_21_22/S1_trajectories/000898.txt]

0	1923	208	0	267
3	1923	208	0	267
6	1923	208	0	267
9	1923	209	0	265
12	1923	209	0	267
15	1923	209	0	267
18	1923	209	0	266
21	1923	209	0	266
24	1923	209	0	266
27	1923	209	0	266
30	1923	209	0	265
33	1923	209	0	267
36	1923	209	0	266
39	1923	209	0	265
42	1922	209	0	264
45	1922	209	0	264
48	1922	210	0	264
51	1922	210	0	263
54	1922	210	0	263
57	1923	210	0	263
60	1923	209	0	264
63	1923	210	0	263
66	1923	209	0	264
69	1923	209	0	263
72	1923	208	0	264
75	1923	208	0	265
78	1923	207	0	263
81	1923	206	0	265
84	1924	206	0	265
87	1924	206	0	264
90	1923	205	0	263
93	1923	205	0	263
96	1923	207	0	262
99	1923	206	0	262
102	1923	206	0	263
105	1923	207	0	263
108	1923	207	0	261
111	1923	207	0	263
114	1923	208	0	264
117	1923	209	0	262
120	1923	208	0	262
123	1923	208	0	262
126	1924	208	0	263
129	1923	208	0	263
132	1923	208	0	262
135	1923	208	0	263
138	1923	208	0	262
141	1923	208	0	262
144	1923	208	0	262
147	1923	209	0	262
150	1923	209	0	262
153	1923	209	0	261
156	1923	208	0	260
159	1924	208	0	259
162	1924	209	0	259
165	1924	209	0	259
168	1924	209	0	259
171	1924	209	0	258
174	1924	209	0	258
177	1924	209	0	258
180	1924	209	0	258
183	1924	209	0	258
186	1924	209	0	257
189	1924	210	0	259
192	1924	210	0	259
195	1924	210	0	259
198	1924	209	0	256
201	1924	209	0	256
204	1925	209	0	255
207	1925	209	0	255
210	1924	209	0	255
213	1924	209	0	256
216	1924	209	0	257
219	1924	209	0	257
222	1924	210	0	258
225	1924	209	0	257
228	1925	209	0	256
231	1924	210	0	254
234	1924	210	0	254
237	1924	210	0	254
240	1925	210	0	253
243	1925	210	0	256
246	1925	210	0	256
249	1925	211	0	254
252	1924	211	0	255
255	1924	211	0	257
258	1924	212	0	257
261	1924	212	0	259
264	1924	211	0	256
267	1924	211	0	255
270	1924	211	0	258
273	1924	211	0	258
276	1924	211	0	258
279	1924	212	0	259
282	1924	211	0	257
285	1924	212	0	257
288	1924	212	0	259
291	1924	212	0	257
294	1924	212	0	258
297	1924	212	0	260
300	1924	212	0	259
303	1924	212	0	258
306	1924	212	0	259
309	1924	212	0	258
312	1924	212	0	256
315	1924	212	0	257
318	1924	212	0	257
321	1924	211	0	259
324	1924	210	0	263
327	1924	210	0	266
330	1924	211	0	260
333	1924	211	0	257
336	1924	211	0	260
339	1924	212	0	261
342	1924	212	0	260
345	1924	212	0	252
348	1924	212	0	253
351	1924	212	0	254
354	1924	211	0	256
357	1924	211	0	259
360	1925	210	0	258
363	1924	211	0	259
366	1924	211	0	257
369	1925	210	0	255
372	1925	210	0	255
375	1925	210	0	256
378	1925	210	0	256
381	1925	210	0	256
384	1925	210	0	255
387	1925	210	0	256
390	1924	211	0	257
393	1924	211	0	256
396	1924	211	0	256
399	1924	210	0	257
402	1923	210	0	257
405	1924	210	0	256
408	1924	210	0	256
411	1924	211	0	258
414	1923	210	0	259
417	1923	211	0	258
420	1924	210	0	258
423	1924	211	0	256
426	1924	211	0	256
429	1924	211	0	255
432	1924	210	0	256
435	1924	211	0	256
438	1924	210	0	254
441	1924	210	0	254
444	1923	210	0	254
447	1923	210	0	255
450	1923	210	0	254
453	1923	210	0	254
456	1923	210	0	254
459	1923	210	0	253
462	1923	210	0	254
465	1923	210	0	252
468	1924	210	0	253
471	1923	211	0	256
474	1923	210	0	255
477	1923	210	0	256
480	1923	211	0	255
483	1923	211	0	256
486	1923	211	0	255
489	1923	211	0	256
492	1923	211	0	257
495	1923	211	0	258
498	1923	210	0	259
501	1923	211	0	258
504	1923	210	0	257
507	1923	210	0	258
510	1923	210	0	257
513	1923	210	0	257
516	1923	210	0	257
519	1923	211	0	257
522	1923	210	0	258
525	1923	210	0	257
528	1923	210	0	257
531	1923	211	0	257
534	1923	211	0	257
537	1923	211	0	258
540	1923	211	0	258
543	1923	211	0	257
546	1923	211	0	258
549	1923	211	0	257
552	1923	211	0	257
555	1923	211	0	259
558	1923	211	0	258
561	1923	211	0	259
564	1923	211	0	260
567	1923	212	0	259
570	1924	211	0	257
573	1923	211	0	258
576	1924	211	0	259
579	1924	211	0	261
582	1924	211	0	261
585	1924	211	0	258
588	1924	211	0	260
591	1923	212	0	257
594	1924	211	0	257
597	1924	210	0	258
600	1923	211	0	258
603	1923	211	0	259
606	1924	211	0	257
609	1924	211	0	257
612	1924	212	0	255
615	1924	212	0	254
618	1924	212	0	255
621	1924	212	0	256
624	1924	211	0	257
627	1924	211	0	255
630	1924	212	0	256
633	1924	211	0	259
636	1924	211	0	257
639	1925	210	0	256
642	1924	210	0	256
645	1924	210	0	258
648	1924	210	0	259
651	1924	210	0	259
654	1924	210	0	257
657	1924	211	0	257
660	1924	210	0	261
663	1924	210	0	260
666	1924	210	0	260
669	1924	210	0	259
672	1924	210	0	257
675	1924	210	0	257
678	1924	210	0	257
681	1923	210	0	258
684	1924	210	0	258
687	1924	210	0	258
690	1924	210	0	258
693	1924	210	0	258
696	1924	210	0	257
699	1924	209	0	257
702	1923	210	0	257
705	1923	211	0	257
708	1924	211	0	256
711	1924	210	0	257
714	1924	209	0	255
717	1923	210	0	253
720	1923	210	0	253
723	1923	210	0	253
726	1923	210	0	253
729	1923	211	0	255
732	1924	210	0	253
735	1923	210	0	256
738	1924	211	0	256
741	1924	211	0	256
744	1923	211	0	256
747	1923	210	0	255
750	1924	210	0	253
753	1924	211	0	253
756	1924	211	0	255
759	1924	210	0	255
762	1924	211	0	256
765	1924	210	0	256
768	1923	210	0	255
771	1923	210	0	255
774	1923	211	0	254
777	1923	211	0	251
780	1923	211	0	252
783	1923	210	0	253
786	1923	211	0	254
789	1923	211	0	255
792	1923	211	0	256
795	1924	210	0	254
798	1923	211	0	256
801	1923	210	0	253
804	1923	211	0	254
807	1923	211	0	255
810	1923	211	0	254
813	1923	211	0	253
816	1923	211	0	254
819	1923	211	0	253
822	1924	211	0	254
825	1923	212	0	254
828	1923	211	0	253
831	1923	211	0	252
834	1923	211	0	251
837	1923	211	0	251
840	1923	210	0	252
843	1923	211	0	252
846	1923	211	0	254
849	1923	211	0	254
852	1923	211	0	254
855	1923	211	0	253
858	1923	211	0	252
861	1922	212	0	252
864	1922	212	0	253
867	1922	211	0	253
870	1922	211	0	251
873	1922	211	0	253
876	1922	211	0	253
879	1922	211	0	253
882	1922	211	0	253
885	1922	211	0	253
888	1922	210	0	252
891	1923	210	0	253
894	1923	211	0	254
897	1922	210	0	254
900	1924	209	0	254
903	1926	210	0	258
906	1926	211	0	259
909	1926	210	0	259
912	1926	211	0	260
915	1926	211	0	259
918	1926	212	0	258
921	1926	211	0	258
924	1926	211	0	258
927	1926	211	0	257
930	1926	211	0	256
933	1926	211	0	255
936	1926	212	0	255
939	1926	211	0	254
942	1926	211	0	255
945	1926	211	0	255
948	1926	210	0	254
951	1926	210	0	255
954	1926	210	0	254
957	1926	210	0	254
960	1926	210	0	253
963	1925	211	0	254
966	1925	211	0	253
969	1926	211	0	253
972	1926	211	0	255
975	1926	210	0	254
978	1925	211	0	256
981	1925	211	0	254
984	1925	211	0	255
987	1925	211	0	254
990	1925	211	0	254
993	1925	211	0	254
996	1925	210	0	256
999	1925	211	0	255
1002	1925	211	0	254
1005	1925	211	0	254
1008	1925	211	0	254
1011	1925	210	0	255
1014	1925	210	0	254
1017	1925	211	0	254
1020	1925	211	0	255
1023	1925	211	0	254
1026	1926	210	0	254
1029	1926	210	0	252
1032	1926	211	0	253
1035	1925	210	0	256
1038	1926	210	0	252
1041	1926	210	0	252
1044	1925	210	0	253
1047	1925	211	0	253
1050	1925	211	0	253
1053	1925	210	0	252
1056	1925	210	0	252
1059	1925	210	0	251
1062	1925	210	0	256
1065	1925	211	0	255
1068	1925	211	0	253
1071	1925	210	0	252
1074	1925	210	0	253
1077	1926	210	0	250
1080	1925	210	0	250
1083	1925	210	0	253
1086	1925	210	0	254
1089	1925	210	0	254
1092	1925	210	0	252
1095	1925	210	0	253
1098	1925	210	0	251
1101	1926	210	0	250
1104	1925	209	0	252
1107	1925	210	0	252
1110	1925	210	0	252
1113	1926	209	0	250
1116	1926	210	0	250
1119	1925	209	0	253
1122	1926	209	0	250
1125	1926	210	0	251
1128	1926	210	0	249
1131	1926	210	0	249
1134	1926	211	0	250
1137	1925	211	0	253
1140	1926	211	0	257
1143	1926	211	0	253
1146	1926	210	0	252
1149	1927	211	0	254
1152	1927	211	0	255
1155	1927	210	0	253
1158	1927	210	0	252
1161	1927	211	0	251
1164	1927	211	0	252
1167	1927	210	0	253
1170	1927	211	0	252
1173	1927	211	0	249
1176	1927	212	0	248
1179	1926	212	0	250
1182	1926	212	0	248
1185	1927	211	0	245
1188	1927	211	0	246
1191	1927	212	0	251
1194	1927	211	0	251
1197	1927	211	0	249
1200	1928	211	0	245
1203	1928	211	0	245
1206	1927	212	0	249
1209	1927	211	0	249
1212	1927	211	0	249
1215	1927	211	0	248
1218	1927	212	0	247
1221	1927	212	0	249
1224	1927	212	0	249
1227	1927	212	0	249
1230	1927	211	0	247
1233	1927	212	0	248
1236	1927	212	0	249
1239	1927	212	0	249
1242	1927	211	0	251
1245	1927	212	0	251
1248	1927	212	0	250
1251	1927	212	0	251
1254	1927	212	0	250
1257	1927	212	0	249
1260	1927	212	0	249
1263	1927	212	0	249
1266	1927	212	0	249
1269	1927	212	0	248
1272	1927	212	0	249
1275	1927	212	0	249
1278	1927	212	0	248
1281	1927	212	0	247
1284	1927	212	0	246
1287	1927	212	0	250
1290	1927	212	0	250
1293	1927	212	0	250
1296	1927	212	0	251
1299	1927	212	0	250
1302	1927	212	0	249
1305	1927	212	0	249
1308	1927	212	0	250
1311	1927	210	0	253
1314	1927	211	0	256
1317	1927	210	0	256
1320	1927	211	0	255
1323	1927	211	0	255
1326	1927	211	0	256
1329	1927	211	0	257
1332	1928	211	0	257
1335	1928	211	0	258
1338	1928	212	0	255
1341	1928	213	0	256
1344	1928	213	0	255
1347	1929	212	0	252
1350	1928	213	0	251
1353	1929	213	0	253
1356	1929	213	0	253
1359	1929	212	0	252
1362	1929	212	0	252
1365	1928	213	0	254
1368	1929	213	0	252
1371	1928	213	0	252
1374	1928	213	0	252
1377	1928	213	0	253
1380	1927	213	0	255
1383	1927	213	0	254
1386	1927	213	0	252
1389	1928	213	0	253
1392	1928	213	0	253
1395	1928	213	0	254
1398	1928	213	0	253
1401	1927	212	0	253
1404	1927	212	0	253
1407	1927	213	0	253
1410	1927	213	0	252
1413	1928	212	0	251
1416	1928	213	0	251
1419	1928	213	0	252
1422	1928	212	0	252
1425	1928	213	0	251
1428	1927	213	0	250
1431	1927	213	0	251
1434	1927	213	0	251
1437	1927	213	0	248
1440	1927	214	0	250
1443	1927	214	0	251
1446	1927	214	0	252
1449	1927	214	0	253
1452	1927	213	0	253
1455	1927	213	0	252
1458	1927	214	0	250
1461	1926	214	0	253
1464	1926	214	0	253
1467	1927	214	0	250
1470	1927	213	0	250
1473	1927	212	0	249
1476	1927	213	0	250
1479	1927	213	0	250
1482	1927	214	0	250
1485	1927	213	0	251
1488	1927	213	0	251
1491	1927	213	0	251
1494	1927	213	0	250
1497	1927	213	0	250
1500	1927	213	0	251
1503	1927	213	0	250
1506	1927	213	0	249
1509	1927	213	0	249
1512	1927	213	0	249
1515	1927	213	0	250
1518	1927	212	0	249
1521	1927	213	0	249
1524	1927	213	0	249
1527	1927	213	0	248
1530	1927	213	0	250
1533	1927	214	0	249
1536	1927	214	0	251
1539	1927	214	0	249
1542	1927	214	0	251
1545	1927	214	0	248
1548	1927	214	0	247
1551	1928	214	0	249
1554	1927	214	0	249
1557	1927	215	0	251
1560	1928	214	0	250
1563	1928	214	0	251
1566	1928	214	0	252
1569	1928	215	0	254
1572	1928	214	0	252
1575	1928	215	0	251
1578	1928	215	0	250
1581	1928	214	0	251
1584	1928	214	0	250
1587	1928	214	0	249
1590	1928	214	0	247
1593	1927	214	0	249
1596	1927	212	0	251
1599	1927	214	0	249
1602	1927	214	0	250
1605	1927	213	0	249
1608	1927	213	0	249
1611	1927	213	0	249
1614	1927	213	0	249
1617	1927	214	0	247
1620	1927	214	0	243
1623	1926	213	0	238
1626	1929	209	0	240
1629	1928	209	0	237
1632	1926	211	0	241
1635	1926	210	0	243
1638	1927	211	0	247
1641	1927	211	0	247
1644	1927	211	0	250
1647	1927	210	0	249
1650	1928	210	0	249
1653	1929	210	0	245
1656	1929	211	0	249
1659	1928	212	0	250
1662	1928	213	0	252
1665	1927	212	0	255
1668	1927	212	0	254
1671	1927	212	0	253
1674	1927	213	0	253
1677	1927	213	0	250
1680	1927	212	0	247
1683	1927	213	0	246
1686	1926	213	0	246
1689	1926	211	0	247
1692	1926	211	0	250
1695	1926	212	0	253
1698	1926	213	0	255
1701	1927	212	0	255
1704	1927	210	0	254
1707	1927	211	0	255
1710	1927	211	0	254
1713	1927	211	0	253
1716	1926	211	0	254
1719	1927	210	0	253
1722	1927	210	0	251
1725	1927	210	0	252
1728	1927	209	0	254
1731	1927	210	0	254
1734	1927	211	0	255
1737	1927	212	0	257
1740	1927	212	0	259
1743	1927	211	0	257
1746	1927	210	0	260
1749	1927	212	0	256
1752	1927	211	0	257
1755	1927	211	0	257
1758	1927	211	0	256
1761	1927	211	0	255
1764	1927	211	0	255
1767	1927	211	0	254
1770	1927	211	0	254
1773	1927	212	0	255
1776	1927	211	0	254
1779	1927	212	0	255
1782	1927	213	0	257
1785	1927	213	0	257
1788	1927	212	0	257
1791	1927	212	0	254
1794	1927	213	0	255
1797	1927	213	0	255
1800	1927	213	0	257
1803	1927	212	0	255
1806	1928	211	0	257
1809	1928	212	0	256
1812	1928	213	0	258
1815	1927	212	0	261
1818	1927	211	0	259
1821	1927	210	0	258
1824	1927	209	0	266
1827	1927	211	0	257
1830	1927	212	0	258
1833	1927	211	0	259
1836	1927	211	0	260
1839	1927	212	0	257
1842	1926	206	0	276
1845	1928	210	0	259
1848	1927	212	0	258
1851	1927	212	0	258
1854	1927	212	0	257
1857	1927	211	0	258
1860	1928	211	0	256
1863	1928	210	0	259
1866	1927	212	0	257
1869	1928	211	0	262
1872	1928	213	0	259
1875	1927	214	0	259
1878	1927	213	0	259
1881	1927	213	0	259
1884	1927	213	0	259
1887	1927	213	0	258
1890	1927	213	0	259
1893	1927	214	0	259
1896	1927	212	0	258
1899	1927	212	0	257
1902	1927	211	0	257
1905	1927	210	0	257
1908	1927	211	0	259
1911	1927	211	0	262
1914	1927	211	0	258
1917	1927	212	0	257
1920	1927	212	0	255
1923	1927	212	0	254
1926	1927	212	0	254
1929	1927	213	0	254
1932	1927	212	0	254
1935	1927	211	0	256
1938	1927	211	0	257
1941	1927	212	0	257
1944	1927	212	0	256
1947	1927	212	0	255
1950	1927	211	0	256
1953	1925	207	0	279
1956	1926	211	0	258
1959	1927	211	0	259
1962	1927	210	0	259
1965	1927	210	0	259
1968	1927	210	0	257
1971	1927	211	0	258
1974	1927	211	0	258
1977	1927	212	0	256
1980	1927	212	0	257
1983	1927	211	0	257
1986	1927	210	0	258
1989	1927	211	0	259
1992	1929	211	0	255
1995	1929	210	0	252
1998	1929	212	0	256
2001	1928	212	0	259
2004	1928	212	0	259
2007	1928	213	0	256
2010	1928	212	0	256
2013	1928	213	0	255
2016	1928	213	0	256
2019	1928	213	0	258
2022	1928	212	0	255
2025	1928	212	0	254
2028	1927	212	0	254
2031	1927	212	0	255
2034	1927	212	0	256
2037	1927	212	0	258
2040	1927	212	0	260
2043	1927	212	0	261
2046	1927	212	0	258
2049	1927	212	0	257
2052	1927	211	0	257
2055	1927	212	0	257
2058	1927	211	0	257
2061	1927	212	0	257
2064	1927	212	0	258
2067	1927	212	0	260
2070	1927	211	0	260
2073	1927	211	0	261
2076	1927	210	0	261
2079	1927	211	0	257
2082	1927	211	0	259
2085	1927	211	0	258
2088	1927	211	0	257
2091	1926	210	0	258
2094	1927	212	0	260
2097	1927	212	0	261
2100	1927	212	0	261
2103	1927	212	0	259
2106	1927	212	0	261
2109	1927	211	0	260
2112	1928	212	0	260
2115	1927	212	0	260
2118	1927	211	0	257
2121	1928	211	0	260
2124	1930	210	0	258
2127	1929	210	0	256
2130	1929	210	0	253
2133	1929	210	0	252
2136	1928	210	0	254
2139	1928	212	0	256
2142	1927	211	0	256
2145	1928	212	0	255
2148	1928	211	0	252
2151	1928	210	0	253
2154	1928	210	0	254
2157	1929	210	0	255
2160	1929	211	0	255
2163	1930	210	0	257
2166	1931	210	0	259
2169	1931	210	0	258
2172	1931	209	0	258
2175	1931	209	0	257
2178	1931	209	0	256
2181	1930	209	0	258
2184	1929	210	0	256
2187	1929	211	0	257
2190	1929	210	0	256
2193	1929	210	0	254
2196	1929	210	0	254
2199	1928	210	0	255
2202	1928	208	0	253
2205	1930	206	0	250
2208	1931	207	0	249
2211	1931	209	0	252
2214	1931	208	0	253
2217	1931	208	0	253
2220	1932	208	0	252
2223	1931	208	0	255
2226	1931	209	0	256
2229	1931	209	0	253
2232	1931	210	0	253
2235	1931	210	0	254
2238	1931	210	0	254
2241	1931	211	0	253
2244	1931	212	0	252
2247	1931	212	0	253
2250	1932	212	0	251
2253	1932	212	0	251
2256	1932	212	0	252
2259	1932	213	0	252
2262	1932	213	0	253
2265	1931	213	0	255
2268	1932	211	0	255
2271	1932	212	0	253
2274	1932	212	0	252
2277	1932	212	0	254
2280	1932	213	0	255
2283	1931	213	0	255
2286	1932	213	0	253
2289	1932	213	0	252
2292	1932	212	0	254
2295	1932	212	0	254
2298	1932	212	0	255
2301	1932	213	0	253
2304	1932	212	0	254
2307	1932	212	0	255
2310	1932	213	0	255
2313	1932	213	0	255
2316	1932	212	0	253
2319	1932	212	0	254
2322	1932	213	0	256
2325	1932	212	0	255
2328	1932	213	0	252
2331	1932	213	0	252
2334	1932	213	0	256
2337	1932	213	0	256
2340	1932	213	0	253
2343	1932	212	0	254
2346	1932	212	0	254
2349	1932	212	0	254
2352	1932	213	0	255
2355	1932	213	0	254
2358	1932	213	0	256
2361	1932	212	0	255
2364	1932	213	0	256
2367	1932	212	0	257
2370	1932	213	0	256
2373	1932	213	0	255
2376	1931	213	0	255
2379	1931	212	0	255
2382	1931	213	0	255
2385	1931	214	0	255
2388	1930	214	0	255
2391	1931	213	0	254
2394	1931	212	0	253
2397	1931	212	0	254
2400	1930	213	0	253
2403	1930	213	0	252
2406	1930	212	0	251
2409	1931	214	0	252
2412	1931	214	0	252
2415	1931	213	0	252
2418	1931	213	0	253
2421	1931	213	0	252
2424	1932	211	0	251
2427	1931	212	0	251
2430	1932	213	0	251
2433	1932	212	0	252
2436	1933	211	0	253
2439	1933	211	0	252
2442	1934	211	0	252
2445	1933	212	0	253
2448	1933	213	0	255
2451	1933	212	0	256
2454	1933	212	0	253
2457	1933	212	0	253
2460	1933	212	0	254
2463	1933	212	0	253
2466	1933	213	0	251
2469	1934	212	0	253
2472	1933	212	0	253
2475	1934	212	0	254
2478	1934	212	0	255
2481	1934	211	0	256
2484	1934	210	0	256
2487	1934	211	0	254
2490	1934	211	0	254
2493	1934	210	0	252
2496	1934	211	0	251
2499	1934	211	0	252
2502	1934	212	0	253
2505	1933	212	0	252
2508	1934	212	0	249
2511	1933	212	0	250
2514	1933	211	0	250
2517	1933	211	0	252
2520	1933	211	0	249
2523	1933	210	0	250
2526	1934	210	0	248
2529	1934	211	0	249
2532	1933	211	0	249
2535	1933	211	0	249
2538	1933	211	0	249
2541	1932	211	0	249
2544	1933	210	0	250
2547	1933	211	0	249
2550	1933	211	0	249
2553	1933	211	0	249
2556	1933	211	0	248
2559	1933	211	0	247
2562	1933	211	0	249
2565	1933	212	0	248
2568	1933	211	0	248
2571	1934	210	0	248
2574	1934	210	0	248
2577	1934	211	0	248
2580	1934	211	0	249
2583	1933	211	0	250
2586	1934	210	0	249
2589	1934	210	0	250
2592	1934	210	0	249
2595	1934	210	0	248
2598	1934	211	0	246
2601	1935	211	0	246
2604	1935	210	0	248
2607	1934	210	0	248
2610	1934	210	0	249
2613	1934	210	0	249
2616	1934	211	0	249
2619	1934	210	0	248
2622	1934	210	0	247
2625	1934	209	0	250
2628	1933	208	0	250
2631	1932	209	0	250
2634	1933	209	0	251
2637	1933	209	0	251
2640	1934	208	0	249
2643	1933	208	0	249
2646	1932	209	0	250
2649	1932	209	0	250
2652	1932	209	0	248
2655	1932	208	0	247
2658	1931	207	0	248
2661	1931	207	0	248
2664	1931	207	0	247
2667	1931	207	0	248
2670	1931	206	0	248
2673	1932	207	0	247
2676	1930	206	0	246
2679	1930	207	0	246
2682	1930	206	0	241
2685	1930	206	0	239
2688	1930	206	0	237
2691	1931	205	0	233
2694	1933	205	0	226
2697	1934	204	0	224
2700	1936	202	0	224
2703	1937	199	0	226
2706	1939	199	0	233
2709	1943	197	0	231
2712	1944	196	0	238
2715	1945	195	0	238
2718	1945	192	0	234
2721	1945	192	0	236
2724	1945	191	0	239
2727	1944	189	0	242
2730	1944	187	0	261
2733	1945	188	0	246
2736	1947	188	0	241
2739	1951	189	0	234
2742	1953	191	0	231
2745	1953	192	0	224
2748	1952	192	0	224
2751	1953	192	0	224
2754	1953	192	0	225
2757	1952	192	0	222
2760	1954	194	0	223
2763	1955	196	0	230
2766	1956	197	0	233
2769	1956	196	0	227
2772	1955	193	0	228
2775	1955	193	0	236
2778	1958	193	0	241
2781	1958	193	0	243
2784	1958	192	0	234
2787	1955	191	0	234
2790	1956	190	0	238
2793	1960	190	0	236
2796	1962	190	0	240
2799	1962	190	0	239
2802	1961	189	0	242
2805	1959	188	0	245
2808	1959	187	0	242
2811	1959	187	0	230
2814	1960	185	0	223
2817	1961	187	0	228
2820	1960	188	0	237
2823	1955	189	0	242
2826	1955	187	0	238
2829	1957	186	0	236
2832	1959	186	0	238
2835	1961	187	0	239
2838	1961	188	0	236
2841	1958	188	0	242
2844	1956	186	0	246
2847	1956	186	0	243
2850	1956	185	0	238
2853	1956	184	0	235
2856	1955	184	0	234
2859	1956	185	0	232
2862	1957	185	0	233
2865	1958	187	0	231
2868	1958	186	0	266
2871	1956	188	0	247
2874	1956	187	0	245
2877	1955	187	0	236
2880	1955	188	0	238
2883	1955	188	0	241
2886	1957	187	0	245
2889	1960	187	0	247
2892	1960	187	0	246
2895	1959	186	0	236
2898	1959	187	0	230
2901	1957	187	0	229
2904	1958	188	0	231
2907	1962	189	0	234
2910	1962	189	0	238
2913	1962	188	0	236
2916	1963	190	0	230
2919	1962	191	0	228
2922	1963	189	0	234
2925	1965	189	0	237
2928	1965	189	0	239
2931	1964	189	0	231
2934	1964	189	0	229
2937	1964	189	0	225
2940	1965	188	0	227
2943	1966	188	0	227
2946	1966	187	0	229
2949	1966	187	0	231
2952	1966	187	0	227
2955	1966	187	0	225
2958	1967	186	0	226
2961	1967	186	0	227
2964	1966	187	0	230
2967	1965	187	0	232
2970	1964	185	0	233
2973	1964	183	0	233
2976	1965	183	0	233
2979	1965	184	0	231
2982	1966	184	0	234
2985	1966	186	0	239
2988	1965	185	0	239
2991	1965	182	0	234
2994	1965	183	0	237
2997	1967	183	0	244
3000	1966	181	0	246
3003	1968	179	0	247
3006	1967	180	0	250
3009	1967	180	0	248
3012	1965	180	0	247
3015	1965	179	0	248
3018	1967	179	0	249
3021	1969	182	0	252
3024	1968	181	0	250
3027	1967	179	0	254
3030	1973	181	0	262
3033	1974	182	0	260
3036	1974	181	0	263
3039	1974	181	0	262
3042	1973	180	0	263
3045	1973	180	0	259
3048	1973	179	0	256
3051	1971	178	0	253
3054	1968	178	0	251
3057	1971	179	0	253
3060	1972	179	0	254
3063	1973	180	0	256
3066	1974	180	0	258
3069	1974	180	0	258
3072	1974	180	0	258
3075	1974	180	0	261
3078	1974	180	0	263
3081	1974	179	0	262
3084	1971	179	0	256
3087	1974	178	0	256
3090	1977	180	0	260
3093	1978	178	0	259
3096	1978	179	0	262
3099	1978	179	0	263
3102	1977	178	0	261
3105	1977	178	0	260
3108	1979	177	0	263
3111	1979	178	0	269
3114	1977	178	0	267
3117	1977	177	0	266
3120	1977	178	0	265
3123	1979	177	0	267
3126	1984	177	0	266
3129	1987	178	0	271
3132	1988	177	0	272
3135	1987	175	0	270
3138	1986	175	0	270
3141	1986	175	0	274
3144	1988	175	0	269
3147	1988	174	0	273
3150	1988	175	0	270
3153	1990	174	0	276
3156	1997	173	0	292
3159	1998	173	0	293
3162	2000	169	0	293
3165	2000	168	0	295
3168	2000	168	0	298
3171	1999	168	0	299
3174	2000	168	0	296
3177	2001	167	0	292
3180	2002	167	0	292
3183	2002	167	0	294
3186	2003	167	0	294
3189	2003	166	0	308
3192	2003	165	0	314
3195	2004	165	0	316
3198	2002	165	0	319
3201	1998	163	0	323
3204	1997	164	0	320
3207	1996	166	0	318
3210	1994	166	0	315
3213	1995	168	0	310
3216	1996	168	0	314
3219	1999	172	0	312
3222	1998	175	0	313
3225	1998	175	0	313
3228	1998	174	0	313
3231	1999	174	0	310
3234	1998	172	0	305
3237	1998	167	0	307
3240	1999	166	0	304
3243	2000	166	0	299
3246	2000	166	0	311
3249	2000	166	0	320
3252	1999	164	0	319
3255	2000	164	0	323
3258	2000	162	0	313
3261	2000	161	0	309
3264	1999	160	0	307
3267	2000	160	0	309
3270	2001	160	0	308
3273	2000	162	0	324
3276	1998	163	0	329
3279	1999	164	0	325
3282	1998	164	0	325
3285	1997	165	0	326
3288	1997	164	0	328
3291	1999	165	0	322
3294	1999	164	0	321
3297	2000	163	0	326
3300	1999	163	0	333
3303	1999	163	0	333
3306	2000	164	0	331
3309	2000	164	0	327
3312	1999	164	0	332
3315	1999	164	0	332
3318	2000	164	0	331
3321	2002	164	0	331
3324	2002	163	0	329
3327	2001	162	0	331
3330	2001	162	0	330
3333	2003	163	0	336
3336	2003	164	0	335
3339	2002	164	0	332
3342	2000	164	0	333
3345	2002	164	0	329
3348	2005	163	0	329
3351	2004	161	0	326
3354	2002	161	0	327
3357	2003	161	0	328
3360	2002	160	0	330
3363	2001	160	0	331
3366	2002	159	0	329
3369	2002	159	0	328
3372	2002	159	0	329
3375	2004	159	0	334
3378	2003	159	0	333
3381	2012	160	0	350
3384	2001	158	0	329
3387	2001	158	0	329
3390	2000	159	0	328
3393	2001	159	0	327
3396	1999	158	0	325
3399	1998	159	0	329
3402	1998	159	0	328
3405	1998	161	0	327
3408	1999	161	0	327
3411	2000	161	0	330
3414	2001	161	0	335
3417	2000	162	0	337
3420	2000	164	0	342
3423	2000	165	0	339
3426	2000	165	0	337
3429	1998	164	0	334
3432	1997	163	0	332
3435	1996	163	0	332
3438	1996	163	0	332
3441	1995	165	0	328
3444	1995	164	0	329
3447	1995	164	0	327
3450	1995	164	0	327
3453	1995	164	0	326
3456	1996	163	0	325
3459	1996	163	0	325
3462	1996	163	0	325
3465	1995	163	0	325
3468	1995	162	0	324
3471	1995	162	0	324
3474	1995	163	0	325
3477	1996	162	0	325
3480	1997	161	0	322
3483	1997	161	0	323
3486	1997	161	0	328
3489	1998	161	0	330
3492	1998	161	0	327
3495	1999	161	0	326
3498	2000	161	0	329
3501	2001	160	0	333
3504	2000	160	0	331
3507	2001	161	0	330
3510	2000	160	0	328
3513	2001	159	0	330
3516	2004	160	0	332
3519	2005	160	0	332
3522	2005	163	0	328
3525	2005	164	0	330
3528	2006	164	0	331
3531	2005	163	0	329
3534	2004	162	0	325
3537	2004	162	0	326
3540	2002	162	0	328
3543	2001	161	0	329
3546	2001	162	0	329
3549	2000	162	0	329
3552	2000	162	0	330
3555	2001	163	0	328
3558	2002	162	0	327
3561	2002	162	0	331
3564	2002	162	0	331
3567	2004	162	0	326
3570	2004	161	0	329
3573	2003	161	0	332
3576	2003	162	0	329
3579	2004	162	0	324
3582	2005	163	0	321
3585	2005	162	0	312
3588	2004	158	0	322
3591	2003	159	0	325
3594	2004	159	0	325
3597	2003	158	0	327
3600	2005	158	0	324
3603	2005	158	0	319
3606	2006	157	0	319
3609	2005	153	0	316
3612	2005	153	0	319
3615	2005	152	0	317
3618	2003	150	0	317
3621	2002	149	0	318
3624	2005	151	0	323
3627	2004	148	0	322
3630	2005	148	0	325
3633	2006	150	0	319
3636	2007	151	0	304
3639	2006	147	0	317
3642	2005	146	0	317
3645	2006	146	0	325
3648	2006	146	0	332
3651	2004	141	0	348
3654	2007	140	0	338
3657	2008	140	0	341
3660	2011	141	0	335
3663	2013	142	0	332
3666	2012	141	0	334
3669	2009	141	0	343
3672	2009	142	0	334
3675	2009	145	0	332
3678	2011	148	0	341
3681	2010	148	0	345
3684	2011	151	0	337
3687	2012	151	0	330
3690	2014	150	0	312
3693	2014	148	0	316
3696	2014	150	0	328
3699	2012	148	0	330
3702	2013	146	0	325
3705	2015	147	0	324
3708	2017	147	0	320
3711	2018	147	0	315
3714	2017	147	0	318
3717	2017	147	0	317
3720	2015	147	0	319
3723	2015	148	0	319
3726	2014	148	0	321
3729	2013	147	0	323
3732	2013	146	0	318
3735	2013	146	0	316
3738	2012	148	0	311
3741	2012	150	0	311
3744	2013	154	0	316
3747	2014	154	0	319
3750	2014	153	0	320
3753	2015	152	0	325
3756	2016	152	0	325
3759	2013	152	0	324
3762	2013	154	0	316
3765	2012	153	0	307
3768	2009	152	0	308
3771	2012	147	0	320
3774	2013	148	0	321
3777	2013	146	0	320
3780	2015	144	0	323
3783	2018	145	0	329
3786	2018	144	0	332
3789	2019	143	0	338
3792	2020	144	0	336
3795	2020	145	0	332
3798	2020	147	0	326
3801	2022	149	0	324
3804	2022	148	0	328
3807	2024	147	0	343
3810	2024	147	0	342
3813	2026	148	0	339
3816	2025	148	0	342
3819	2024	149	0	339
3822	2023	150	0	334
3825	2024	153	0	325
3828	2025	152	0	327
3831	2024	151	0	331
3834	2022	150	0	334
3837	2022	150	0	337
3840	2021	149	0	335
3843	2021	149	0	336
3846	2020	150	0	333
3849	2021	149	0	332
3852	2022	149	0	333
3855	2021	150	0	332
3858	2020	151	0	326
3861	2021	148	0	346
3864	2024	145	0	350
3867	2026	145	0	347
3870	2027	142	0	344
3873	2028	141	0	339
3876	2028	139	0	348
3879	2028	138	0	353
3882	2028	138	0	353
3885	2028	138	0	352
3888	2028	138	0	351
3891	2028	138	0	347
3894	2030	135	0	349
3897	2031	134	0	347
3900	2030	132	0	353
3903	2029	133	0	10
3906	2029	135	0	32
3909	2029	131	0	351
3912	2029	131	0	350
3915	2029	131	0	346
3918	2028	131	0	343
3921	2027	130	0	345
3924	2028	134	0	312
3927	2029	132	0	345
3930	2029	131	0	345
3933	2027	130	0	344
3936	2027	130	0	343
3939	2028	129	0	344
3942	2028	129	0	345
3945	2028	129	0	345
3948	2028	128	0	343
3951	2028	130	0	344
3954	2029	132	0	340
3957	2030	137	0	343
3960	2030	133	0	348
3963	2029	132	0	352
3966	2031	132	0	354
3969	2029	129	0	347
3972	2029	127	0	346
3975	2029	127	0	348
3978	2028	128	0	349
3981	2030	129	0	350
3984	2032	127	0	353
3987	2034	126	0	349
3990	2037	126	0	351
3993	2041	127	0	359
3996	2039	128	0	0
3999	2043	129	0	355
4002	2041	130	0	347
4005	2040	128	0	346
4008	2039	128	0	344
4011	2041	127	0	341
4014	2043	128	0	341
4017	2045	128	0	346
4020	2044	129	0	343
4023	2043	130	0	340
4026	2044	131	0	338
4029	2044	131	0	338
4032	2043	131	0	338
4035	2042	131	0	338
4038	2041	132	0	339
4041	2043	133	0	342
4044	2046	130	0	350
4047	2046	129	0	355
4050	2046	131	0	352
4053	2045	131	0	0
4056	2050	132	0	352
4059	2047	132	0	344
4062	2046	131	0	347
4068	2049	129	0	336
4071	2048	128	0	338
4074	2047	129	0	334
4077	2048	130	0	337
4080	2053	132	0	337
4083	2051	133	0	343
4086	2047	134	0	348
4089	2047	138	0	344
4092	2047	142	0	332
4095	2048	145	0	337
4098	2051	149	0	330
4101	2052	152	0	296
4104	2052	144	0	170
4107	2050	147	0	359
4110	2047	147	0	2
4113	2047	148	0	13
4116	2046	148	0	6
4119	2047	150	0	20
4140	2047	145	0	348
4146	2030	141	0	352
4149	2028	138	0	355
4152	2026	132	0	345
4155	2021	129	0	351
4158	2020	130	0	350
4161	2022	130	0	343
4164	2022	129	0	351
4167	2023	128	0	351
4170	2022	126	0	349
4173	2022	124	0	353
4176	2023	124	0	4
4179	2024	124	0	9
4182	2023	124	0	5
4185	2022	126	0	4
4188	2022	128	0	15
4191	2021	128	0	20
4194	2021	128	0	19
4197	2021	128	0	15
4200	2021	128	0	14
4203	2021	129	0	10
4206	2021	129	0	11
4209	2021	130	0	11
4212	2028	134	0	341
4215	2027	133	0	342
4218	2026	129	0	348
4221	2030	127	0	346
4224	2030	125	0	344
4227	2031	123	0	348
4230	2031	122	0	354
4233	2031	123	0	1
4236	2031	123	0	356
4239	2032	126	0	159
4242	2030	127	0	4
4245	2030	128	0	6
4248	2032	129	0	179
4251	2029	130	0	5
4254	2025	130	0	5
4257	2023	131	0	5
4260	2023	130	0	8
4263	2022	130	0	6
4266	2022	130	0	4
4269	2022	130	0	0
4272	2020	130	0	352
4275	2020	130	0	355
4278	2017	130	0	354
4281	2017	129	0	351
4284	2018	128	0	358
4287	2021	131	0	9
4290	2022	136	0	358
4293	2022	137	0	357
4296	2022	136	0	355
4299	2023	137	0	356
4302	2024	137	0	355
4305	2024	136	0	352
4308	2025	136	0	356
4311	2025	135	0	355
4314	2024	134	0	353
4317	2025	134	0	353
4320	2026	134	0	354
4323	2025	135	0	352
4326	2025	136	0	349
4329	2025	136	0	346
4332	2023	136	0	355
4335	2026	137	0	350
4338	2027	137	0	352
4341	2026	136	0	352
4344	2026	133	0	356
4347	2027	133	0	357
4350	2028	135	0	347
4353	2029	138	0	347
4356	2029	141	0	337
4359	2029	144	0	350
4362	2028	146	0	352
4365	2032	141	0	336
4368	2031	140	0	335
4371	2030	142	0	337
4374	2029	141	0	342
4377	2029	139	0	345
4380	2029	138	0	346
4383	2030	139	0	346
4386	2027	141	0	341
4389	2029	141	0	341
4392	2031	139	0	344
4395	2021	140	0	345
4398	2035	145	0	357
4401	2014	140	0	340
4404	2017	139	0	342
4407	2027	140	0	343
4410	2025	143	0	346
4416	2022	145	0	354
4419	2021	145	0	353
4422	2021	146	0	342
4431	2020	146	0	315
4434	2020	146	0	345
4437	2022	144	0	348
4440	2023	143	0	351
4443	2025	142	0	352
4446	2023	138	0	349
4449	2025	138	0	351
4452	2025	137	0	351
4455	2026	136	0	352
4458	2025	136	0	354
4461	2025	135	0	354
4464	2025	135	0	354
4467	2025	132	0	5
4470	2027	133	0	1
4473	2027	134	0	3
4476	2025	136	0	1
4479	2025	138	0	359
4482	2025	140	0	352
4485	2024	141	0	353
4488	2025	140	0	347
4491	2024	140	0	349
4494	2023	139	0	348
4497	2024	138	0	353
4500	2024	139	0	350
4503	2024	138	0	347
4506	2024	140	0	344
4509	2026	140	0	344
4512	2027	139	0	343
4515	2026	142	0	342
4518	2027	144	0	346
4521	2027	144	0	347
4524	2027	143	0	347
4527	2027	142	0	351
4530	2027	141	0	346
4533	2027	141	0	348
4536	2027	140	0	349
4539	2028	137	0	354
4542	2028	136	0	353
4545	2027	135	0	349
4548	2027	134	0	348
4551	2027	133	0	351
4554	2027	133	0	352
4557	2027	131	0	351
4560	2027	129	0	358
4563	2027	129	0	359
4566	2027	130	0	356
4569	2028	130	0	357
4572	2029	130	0	358
4575	2029	130	0	357
4578	2028	130	0	354
4581	2028	130	0	355
4584	2028	130	0	354
4587	2027	134	0	352
4590	2028	129	0	346
4593	2026	128	0	334
4596	2026	126	0	353
4599	2026	127	0	355
4602	2026	128	0	354
4605	2026	128	0	356
4608	2027	129	0	356
4611	2026	129	0	354
4614	2026	128	0	353
4617	2026	128	0	355
4620	2027	126	0	351
4623	2027	124	0	356
4626	2026	124	0	359
4629	2027	126	0	358
4632	2027	126	0	359
4635	2028	127	0	359
4638	2028	127	0	359
4641	2027	127	0	357
4644	2029	131	0	357
4647	2031	137	0	355
4650	2031	137	0	354
4653	2031	137	0	355
4656	2031	132	0	351
4659	2029	125	0	351
4662	2028	125	0	353
4665	2026	125	0	348
4668	2026	126	0	342
4671	2027	126	0	346
4674	2027	125	0	347
4677	2028	124	0	350
4680	2026	125	0	354
4683	2026	126	0	348
4686	2026	127	0	348
4689	2027	128	0	351
4692	2028	128	0	349
4695	2029	127	0	348
4698	2029	127	0	345
4701	2029	127	0	343
4704	2028	126	0	345
4707	2027	126	0	344
4710	2026	126	0	345
4713	2026	126	0	345
4716	2027	126	0	347
4719	2026	126	0	351
4722	2028	125	0	355
4725	2028	125	0	355
4728	2029	126	0	352
4731	2028	126	0	353
4734	2028	126	0	352
4737	2028	125	0	353
4740	2028	125	0	354
4743	2029	126	0	353
4746	2029	126	0	352
4749	2030	128	0	351
4752	2031	129	0	351
4755	2032	130	0	352
4758	2033	131	0	355
4761	2035	138	0	351
4764	2035	138	0	350
4767	2035	139	0	350
4770	2034	139	0	348
4773	2034	138	0	350
4776	2034	138	0	349
4779	2033	138	0	349
4782	2033	138	0	349
4785	2032	136	0	348
4788	2031	135	0	349
4791	2031	133	0	354
4794	2031	132	0	357
4797	2033	132	0	355
4800	2033	134	0	351
4803	2034	136	0	352
4806	2033	138	0	352
4809	2033	139	0	350
4812	2033	139	0	348
4815	2033	138	0	349
4818	2033	138	0	349
4821	2033	138	0	350
4824	2032	139	0	347
4827	2032	140	0	343
4830	2032	139	0	346
4833	2032	140	0	345
4836	2032	139	0	346
4839	2032	139	0	346
4842	2032	140	0	345
4845	2032	139	0	346
4848	2033	140	0	341
4851	2033	139	0	335
4854	2032	137	0	339
4857	2033	137	0	341
4860	2033	138	0	342
4863	2034	138	0	345
4866	2034	137	0	348
4869	2034	136	0	350
4872	2034	138	0	349
4875	2034	139	0	343
4878	2033	138	0	340
4881	2036	135	0	345
4884	2035	135	0	347
4887	2036	133	0	351
4890	2035	132	0	350
4893	2034	131	0	351
4896	2033	130	0	353
4899	2033	132	0	351
4902	2034	131	0	351
4905	2033	133	0	353
4908	2035	142	0	346
4911	2034	137	0	349
4914	2034	134	0	353
4917	2031	131	0	356
4920	2030	129	0	357
4923	2029	129	0	357
4926	2030	129	0	358
4929	2029	128	0	357
4932	2027	127	0	358
4935	2027	126	0	358
4938	2026	126	0	359
4941	2027	126	0	354
4944	2034	137	0	344
4947	2033	134	0	346
4950	2032	134	0	347
4953	2031	132	0	349
4956	2030	131	0	351
4959	2030	129	0	346
4962	2029	128	0	344
4965	2029	129	0	345
4968	2028	129	0	345
4971	2030	132	0	346
4974	2032	142	0	342
4977	2032	140	0	342
4980	2033	142	0	344
4983	2033	142	0	345
4986	2032	142	0	345
4989	2032	142	0	347
4992	2032	142	0	345
4995	2031	142	0	341
4998	2031	143	0	338
5001	2030	143	0	342
5004	2031	144	0	341
5007	2031	144	0	338
5010	2031	142	0	339
5013	2032	142	0	340
5016	2031	141	0	341
5019	2032	141	0	336
5022	2033	142	0	335
5025	2033	141	0	337
5028	2033	141	0	337
5031	2033	142	0	337
5034	2032	141	0	338
5037	2032	139	0	340
5040	2032	141	0	342
5043	2033	141	0	340
5046	2033	141	0	338
5049	2032	141	0	338
5052	2032	140	0	341
5055	2033	138	0	345
5058	2035	137	0	346
5061	2036	139	0	344
5064	2036	140	0	343
5067	2036	138	0	345
5070	2036	135	0	347
5073	2035	134	0	347
5076	2035	133	0	347
5079	2035	132	0	347
5082	2035	131	0	343
5085	2034	132	0	347
5088	2036	135	0	347
5091	2035	136	0	350
5094	2034	136	0	353
5097	2034	134	0	353
5100	2034	136	0	350
5103	2036	138	0	347
5106	2036	138	0	347
5109	2035	138	0	348
5112	2035	137	0	349
5115	2035	136	0	349
5118	2034	134	0	351
5121	2035	134	0	350
5124	2035	133	0	355
5127	2035	133	0	356
5130	2035	134	0	354
5133	2035	135	0	353
5136	2034	138	0	348
5139	2035	138	0	351
5142	2033	138	0	353
5145	2033	137	0	356
5148	2031	138	0	355
5151	2031	138	0	347
5154	2031	135	0	350
5157	2032	136	0	352
5160	2033	140	0	345
5163	2036	135	0	356
5166	2034	132	0	351
5169	2033	133	0	352
5172	2033	136	0	349
5175	2033	136	0	351
5178	2032	136	0	346
5181	2032	138	0	345
5184	2032	140	0	342
5187	2032	140	0	343
5190	2032	139	0	345
5193	2032	139	0	347
5196	2031	144	0	343
5199	2030	145	0	339
5202	2030	143	0	343
5205	2030	144	0	341
5208	2030	144	0	341
5211	2031	144	0	341
5214	2030	143	0	340
5217	2030	144	0	342
5220	2028	144	0	339
5223	2028	145	0	338
5226	2029	145	0	341
5229	2029	144	0	342
5232	2029	144	0	340
5235	2029	143	0	340
5238	2030	144	0	341
5241	2029	144	0	340
5244	2029	145	0	340
5247	2028	146	0	335
5250	2028	145	0	332
5253	2030	145	0	335
5256	2031	144	0	335
5259	2031	144	0	336
5262	2031	145	0	336
5265	2032	144	0	335
5268	2031	142	0	335
5271	2032	142	0	337
5274	2032	143	0	336
5277	2031	143	0	338
5280	2030	145	0	342
5283	2031	146	0	341
5286	2031	146	0	341
5289	2032	145	0	340
5292	2031	145	0	342
5295	2030	144	0	341
5298	2029	142	0	340
5301	2028	142	0	344
5304	2030	143	0	345
5307	2030	142	0	347
5310	2029	142	0	344
5313	2030	141	0	344
5316	2029	139	0	349
5319	2029	141	0	341
5322	2029	141	0	341
5325	2031	143	0	336
5328	2031	143	0	335
5331	2031	142	0	334
5334	2032	142	0	335
5337	2031	142	0	336
5340	2031	142	0	337
5343	2031	142	0	338
5346	2032	139	0	342
5349	2033	138	0	344
5352	2032	137	0	344
5355	2032	136	0	344
5358	2033	137	0	343
5361	2032	140	0	340
5364	2032	140	0	340
5367	2032	140	0	340
5370	2032	140	0	342
5373	2032	139	0	343
5376	2032	139	0	344
5379	2031	140	0	343
5382	2031	141	0	346
5385	2032	139	0	349
5388	2033	138	0	350
5391	2032	144	0	341
5394	2032	145	0	336
5397	2032	144	0	340
5400	2033	143	0	338
5403	2032	142	0	342
5406	2031	143	0	344
5409	2030	144	0	343
5412	2031	144	0	341
5415	2030	144	0	343
5418	2030	144	0	339
5421	2029	143	0	339
5424	2030	143	0	341
5427	2030	143	0	341
5430	2030	142	0	340
5433	2029	144	0	342
5436	2029	144	0	340
5439	2030	144	0	337
5442	2030	143	0	339
5445	2031	142	0	341
5448	2030	143	0	335
5451	2032	143	0	337
5454	2032	141	0	339
5457	2031	141	0	336
5460	2031	140	0	341
5463	2031	144	0	335
5466	2031	144	0	336
5469	2032	144	0	336
5472	2031	142	0	336
5475	2033	144	0	343
5478	2032	144	0	340
5481	2032	143	0	341
5484	2033	141	0	342
5487	2033	143	0	344
5490	2032	143	0	344
5493	2032	141	0	346
5496	2033	141	0	344
5499	2033	141	0	344
5502	2034	142	0	345
5505	2033	142	0	345
5508	2033	141	0	344
5511	2033	140	0	344
5514	2033	140	0	344
5517	2033	139	0	346
5520	2033	138	0	347
5523	2033	139	0	350
5526	2032	138	0	348
5529	2030	138	0	346
5532	2031	138	0	346
5535	2033	138	0	346
5538	2033	139	0	345
5541	2032	142	0	342
5544	2032	142	0	346
5547	2032	141	0	342
5550	2032	142	0	342
5553	2032	144	0	340
5556	2033	143	0	343
5559	2033	143	0	341
5562	2034	143	0	341
5565	2034	143	0	341
5568	2035	143	0	341
5571	2034	142	0	343
5574	2033	142	0	343
5577	2032	142	0	346
5580	2032	142	0	347
5583	2033	142	0	345
5586	2033	141	0	345
5589	2033	141	0	347
5592	2033	143	0	346
5595	2032	140	0	346
5598	2032	140	0	348
5601	2033	141	0	346
5604	2033	140	0	346
5607	2033	137	0	352
5610	2031	139	0	348
5613	2031	140	0	347
5616	2032	140	0	345
5619	2033	140	0	347
5622	2033	138	0	351
5625	2034	139	0	349
5628	2034	138	0	347
5631	2033	136	0	344
5634	2034	135	0	347
5637	2035	132	0	353
5640	2035	132	0	352
5643	2036	134	0	351
5646	2036	134	0	353
5649	2036	134	0	353
5652	2037	135	0	349
5655	2037	135	0	350
5658	2038	136	0	349
5661	2038	136	0	347
5664	2037	137	0	345
5667	2037	136	0	345
5670	2037	135	0	348
5673	2037	136	0	347
5676	2036	135	0	347
5679	2034	137	0	347
5682	2034	136	0	351
5685	2034	137	0	348
5688	2032	137	0	345
5691	2031	136	0	340
5694	2032	138	0	338
5697	2033	137	0	341
5700	2032	138	0	341
5703	2031	136	0	345
5706	2030	136	0	347
5709	2030	138	0	350
5712	2028	134	0	357
5715	2029	132	0	357
5718	2029	132	0	353
5721	2028	132	0	352
5724	2028	133	0	350
5727	2028	133	0	350
5730	2030	131	0	355
5733	2029	131	0	0
5736	2030	131	0	359
5739	2030	131	0	0
5742	2032	131	0	355
5745	2031	132	0	357
5748	2030	135	0	356
5751	2029	137	0	354
5754	2029	137	0	355
5757	2028	137	0	354
5760	2028	137	0	354
5763	2028	137	0	355
5766	2028	137	0	354
5769	2029	138	0	352
5772	2029	138	0	349
5775	2029	138	0	349
5778	2028	138	0	347
5781	2028	138	0	348
5784	2027	138	0	347
5787	2027	138	0	348
5790	2029	137	0	349
5793	2029	136	0	349
5796	2029	135	0	350
5799	2029	135	0	348
5802	2029	136	0	349
5805	2029	136	0	347
5808	2028	135	0	347
5811	2028	135	0	346
5814	2028	134	0	346
5817	2028	135	0	345
5820	2028	136	0	342
5823	2028	136	0	345
5826	2029	136	0	342
5829	2029	136	0	341
5832	2030	136	0	344
5835	2030	134	0	344
5838	2030	134	0	345
5841	2031	134	0	344
5844	2034	140	0	345
5847	2034	144	0	342
5850	2034	144	0	342
5853	2034	142	0	341
5856	2034	141	0	343
5859	2034	141	0	342
5862	2035	140	0	344
5865	2035	139	0	345
5868	2035	139	0	345
5871	2034	140	0	343
5874	2034	140	0	343
5877	2034	140	0	345
5880	2034	139	0	345
5883	2034	139	0	347
5886	2034	140	0	347
5889	2034	139	0	351
5892	2034	136	0	352
5895	2033	140	0	344
5898	2033	142	0	341
5901	2033	142	0	342
5904	2033	141	0	341
5907	2033	140	0	341
5910	2033	140	0	341
5913	2032	142	0	343
5916	2033	141	0	344
5919	2034	140	0	342
5922	2036	136	0	342
5925	2035	132	0	343
5928	2032	128	0	341
5931	2031	128	0	343
5934	2030	129	0	345
5937	2031	130	0	350
5940	2033	132	0	351
5943	2033	134	0	350
5946	2034	134	0	348
5949	2037	131	0	348
5952	2038	132	0	347
5955	2038	132	0	347
5958	2039	132	0	343
5961	2039	131	0	342
5964	2039	130	0	339
5967	2039	129	0	338
5970	2039	129	0	340
5973	2038	128	0	339
5976	2038	128	0	333
5979	2039	128	0	333
5982	2039	128	0	336
5985	2039	128	0	337
5988	2040	127	0	338
5991	2039	127	0	337
5994	2039	127	0	339
5997	2040	126	0	343
6000	2041	127	0	337
6003	2042	128	0	335
6006	2043	129	0	334
6009	2043	129	0	335
6012	2042	128	0	332
6015	2042	129	0	331
6018	2043	129	0	337
6021	2043	129	0	335
6024	2042	129	0	337
6027	2043	129	0	338
6030	2044	129	0	337
[truncated: 986 more rows]
