# Supplementary material for: Markerless tracking of an entire honey bee colony
Source: Nat Commun. 2021 Mar 19;12:1733. doi: 10.1038/s41467-021-21769-1 (PMC7979864; doi:10.1038/s41467-021-21769-1)
Supplement: Supplementary file 4 — Description of Additional Supplementary Files [file 41467_2021_21769_MOESM4_ESM.zip › raw_source/fig_5_sup_fig_21_22/S1_trajectories/000126.txt]

0	546	2353	0	22
3	546	2353	0	22
6	546	2354	0	22
9	546	2354	0	22
12	546	2354	0	22
15	546	2354	0	22
18	546	2354	0	22
21	546	2354	0	22
24	546	2354	0	21
27	546	2354	0	22
30	546	2354	0	22
33	546	2354	0	22
36	546	2354	0	22
39	546	2354	0	22
42	546	2353	0	22
45	546	2353	0	22
48	546	2354	0	22
51	546	2353	0	22
54	546	2353	0	22
57	546	2353	0	22
60	546	2353	0	22
63	546	2354	0	22
66	546	2353	0	22
69	546	2353	0	22
72	546	2353	0	22
75	546	2353	0	22
78	546	2353	0	22
81	546	2353	0	22
84	546	2353	0	22
87	546	2353	0	22
90	546	2353	0	22
93	546	2353	0	22
96	546	2354	0	22
99	546	2353	0	22
102	546	2353	0	22
105	546	2353	0	22
108	546	2353	0	22
111	546	2353	0	22
114	546	2353	0	22
117	546	2353	0	22
120	546	2353	0	23
123	546	2353	0	22
126	547	2353	0	23
129	546	2353	0	22
132	546	2353	0	22
135	546	2353	0	22
138	546	2353	0	23
141	546	2353	0	22
144	546	2353	0	22
147	546	2354	0	22
150	546	2353	0	22
153	546	2353	0	22
156	546	2354	0	22
159	546	2353	0	23
162	546	2354	0	22
165	546	2354	0	22
168	546	2354	0	22
171	546	2353	0	22
174	547	2353	0	22
177	546	2353	0	22
180	546	2353	0	22
183	547	2353	0	22
186	546	2353	0	22
189	546	2353	0	22
192	546	2353	0	22
195	546	2353	0	22
198	546	2353	0	22
201	546	2353	0	22
204	547	2353	0	22
207	546	2353	0	22
210	546	2353	0	22
213	546	2353	0	22
216	546	2353	0	22
219	546	2353	0	22
222	546	2353	0	22
225	546	2353	0	22
228	547	2353	0	22
231	546	2353	0	22
234	546	2353	0	22
237	546	2353	0	22
240	546	2353	0	22
243	546	2354	0	22
246	546	2353	0	22
249	546	2353	0	22
252	546	2354	0	22
255	546	2353	0	22
258	546	2353	0	22
261	546	2354	0	22
264	546	2354	0	22
267	546	2354	0	22
270	546	2353	0	22
273	546	2354	0	22
276	546	2354	0	22
279	546	2354	0	22
282	547	2353	0	22
285	546	2353	0	22
288	546	2354	0	22
291	546	2354	0	22
294	546	2353	0	22
297	546	2354	0	22
300	546	2354	0	22
303	546	2354	0	22
306	546	2354	0	22
309	546	2353	0	22
312	546	2354	0	22
315	546	2354	0	22
318	546	2354	0	22
321	546	2354	0	22
324	547	2354	0	21
327	546	2354	0	22
330	546	2354	0	22
333	546	2354	0	22
336	546	2354	0	22
339	546	2354	0	22
342	546	2354	0	22
345	546	2354	0	22
348	546	2354	0	22
351	546	2354	0	22
354	546	2354	0	22
357	546	2354	0	22
360	546	2353	0	22
363	546	2353	0	22
366	546	2354	0	22
369	546	2354	0	22
372	546	2354	0	22
375	546	2354	0	21
378	546	2354	0	22
381	546	2354	0	22
384	546	2353	0	22
387	546	2354	0	22
390	546	2354	0	22
393	546	2354	0	22
396	546	2354	0	22
399	546	2353	0	22
402	546	2354	0	22
405	546	2354	0	22
408	546	2354	0	21
411	546	2354	0	22
414	546	2354	0	22
417	546	2354	0	21
420	546	2354	0	22
423	546	2354	0	22
426	546	2354	0	21
429	547	2354	0	21
432	546	2354	0	22
435	547	2354	0	21
438	547	2354	0	21
441	547	2354	0	21
444	546	2353	0	22
447	546	2354	0	21
450	546	2354	0	22
453	547	2354	0	21
456	546	2354	0	21
459	546	2354	0	22
462	546	2354	0	21
465	546	2354	0	22
468	546	2354	0	21
471	546	2354	0	21
474	546	2354	0	21
477	547	2354	0	21
480	547	2354	0	21
483	547	2354	0	21
486	547	2354	0	21
489	547	2354	0	21
492	546	2354	0	22
495	547	2354	0	21
498	546	2354	0	21
501	546	2354	0	21
504	547	2354	0	21
507	547	2354	0	21
510	547	2354	0	21
513	547	2354	0	21
516	547	2354	0	21
519	547	2354	0	21
522	547	2354	0	20
525	546	2354	0	22
528	546	2354	0	21
531	546	2354	0	21
534	546	2354	0	21
537	547	2354	0	21
540	546	2354	0	22
543	546	2354	0	22
546	546	2354	0	21
549	546	2354	0	21
552	546	2354	0	21
555	546	2354	0	21
558	546	2354	0	21
561	547	2354	0	21
564	547	2354	0	21
567	546	2354	0	22
570	547	2354	0	21
573	547	2354	0	20
576	546	2353	0	21
579	547	2353	0	20
582	546	2354	0	21
585	545	2354	0	23
588	546	2354	0	21
591	546	2353	0	21
594	547	2353	0	20
597	547	2353	0	20
600	546	2354	0	20
603	547	2354	0	20
606	546	2353	0	21
609	546	2354	0	22
612	546	2353	0	21
615	546	2353	0	20
618	546	2353	0	22
621	545	2353	0	23
624	546	2353	0	21
627	547	2352	0	22
630	547	2352	0	21
633	547	2352	0	21
636	546	2352	0	21
639	546	2353	0	21
642	546	2353	0	21
645	546	2353	0	21
648	546	2353	0	21
651	546	2353	0	21
654	545	2353	0	21
657	545	2353	0	21
660	546	2353	0	19
663	546	2353	0	19
666	546	2353	0	18
669	546	2353	0	19
672	547	2353	0	20
675	548	2354	0	28
678	547	2354	0	30
681	547	2354	0	31
684	547	2354	0	31
687	548	2354	0	30
690	548	2354	0	30
693	548	2354	0	29
696	548	2354	0	29
699	547	2354	0	29
702	548	2354	0	29
705	547	2354	0	29
708	547	2354	0	28
711	547	2354	0	29
714	548	2354	0	28
717	547	2354	0	28
720	548	2354	0	28
723	547	2354	0	28
726	547	2354	0	28
729	548	2354	0	28
732	548	2354	0	28
735	548	2354	0	28
738	547	2354	0	28
741	547	2354	0	27
744	547	2354	0	27
747	547	2354	0	27
750	547	2354	0	27
753	547	2354	0	27
756	547	2354	0	27
759	547	2354	0	27
762	547	2354	0	27
765	547	2354	0	27
768	548	2354	0	27
771	547	2354	0	28
774	547	2354	0	27
777	548	2354	0	27
780	547	2354	0	27
783	548	2354	0	27
786	548	2354	0	27
789	547	2354	0	27
792	547	2354	0	27
795	548	2354	0	27
798	547	2354	0	28
801	547	2354	0	27
804	548	2354	0	27
807	547	2354	0	27
810	548	2354	0	27
813	547	2354	0	27
816	547	2354	0	27
819	547	2354	0	27
822	547	2354	0	27
825	547	2354	0	27
828	547	2354	0	27
831	547	2354	0	27
834	547	2354	0	27
837	547	2354	0	27
840	547	2354	0	27
843	547	2354	0	27
846	547	2354	0	27
849	547	2354	0	27
852	547	2354	0	27
855	547	2354	0	27
858	547	2354	0	27
861	547	2354	0	26
864	547	2354	0	26
867	548	2354	0	26
870	547	2354	0	26
873	547	2354	0	26
876	547	2354	0	26
879	547	2354	0	26
882	547	2354	0	26
885	547	2354	0	26
888	547	2354	0	26
891	547	2354	0	26
894	547	2354	0	25
897	547	2354	0	26
900	548	2354	0	25
903	548	2354	0	26
906	548	2354	0	26
909	548	2354	0	25
912	548	2354	0	25
915	548	2354	0	24
918	548	2354	0	24
921	548	2354	0	24
924	548	2354	0	23
927	547	2354	0	23
930	546	2354	0	21
933	546	2354	0	22
936	546	2354	0	22
939	546	2354	0	22
942	546	2354	0	22
945	546	2354	0	22
948	546	2354	0	22
951	546	2354	0	22
954	546	2354	0	22
957	546	2354	0	22
960	546	2354	0	22
963	546	2354	0	22
966	546	2354	0	23
969	546	2354	0	24
972	546	2354	0	24
975	547	2354	0	24
978	547	2354	0	24
981	547	2354	0	24
984	547	2354	0	24
987	547	2354	0	24
990	547	2354	0	24
993	547	2354	0	24
996	547	2354	0	24
999	547	2354	0	24
1002	547	2354	0	24
1005	547	2354	0	24
1008	547	2354	0	25
1011	547	2354	0	25
1014	547	2354	0	24
1017	547	2354	0	24
1020	547	2354	0	24
1023	547	2355	0	24
1026	547	2355	0	25
1029	547	2354	0	24
1032	547	2354	0	25
1035	547	2354	0	25
1038	547	2355	0	25
1041	547	2354	0	25
1044	547	2354	0	25
1047	547	2354	0	24
1050	547	2354	0	25
1053	547	2354	0	25
1056	547	2354	0	24
1059	547	2354	0	24
1062	547	2354	0	24
1065	547	2354	0	24
1068	547	2354	0	25
1071	547	2354	0	25
1074	547	2354	0	24
1077	547	2354	0	25
1080	547	2354	0	25
1083	547	2354	0	25
1086	547	2354	0	25
1089	547	2354	0	25
1092	547	2354	0	25
1095	547	2354	0	24
1098	547	2354	0	24
1101	547	2354	0	25
1104	547	2354	0	24
1107	547	2354	0	25
1110	547	2354	0	24
1113	547	2354	0	24
1116	547	2355	0	25
1119	547	2354	0	24
1122	547	2355	0	24
1125	547	2354	0	24
1128	547	2354	0	24
1131	547	2354	0	24
1134	547	2354	0	24
1137	547	2354	0	24
1140	547	2355	0	25
1143	547	2354	0	24
1146	547	2355	0	25
1149	547	2355	0	24
1152	547	2354	0	24
1155	547	2354	0	24
1158	547	2354	0	24
1161	547	2354	0	25
1164	547	2354	0	25
1167	547	2355	0	25
1170	547	2354	0	25
1173	547	2355	0	26
1176	547	2355	0	25
1179	547	2355	0	25
1182	547	2355	0	26
1185	547	2354	0	25
1188	547	2354	0	25
1191	547	2354	0	25
1194	547	2355	0	25
1197	547	2354	0	25
1200	547	2354	0	24
1203	547	2354	0	24
1206	547	2354	0	24
1209	547	2354	0	25
1212	547	2354	0	24
1215	547	2354	0	25
1218	547	2354	0	25
1221	547	2354	0	25
1224	547	2355	0	24
1227	547	2354	0	25
1230	547	2354	0	25
1233	547	2354	0	26
1236	547	2354	0	26
1239	547	2354	0	25
1242	547	2354	0	25
1245	547	2354	0	25
1248	547	2354	0	25
1251	547	2354	0	24
1254	547	2354	0	25
1257	547	2354	0	25
1260	547	2355	0	25
1263	547	2354	0	24
1266	547	2354	0	25
1269	547	2354	0	24
1272	547	2354	0	26
1275	547	2354	0	25
1278	547	2354	0	24
1281	547	2354	0	24
1284	546	2355	0	25
1287	547	2354	0	24
1290	547	2355	0	23
1293	547	2354	0	21
1296	547	2355	0	22
1299	547	2355	0	21
1302	548	2355	0	22
1305	548	2354	0	21
1308	548	2354	0	20
1311	548	2354	0	20
1314	548	2354	0	20
1317	548	2353	0	21
1320	547	2353	0	21
1323	548	2353	0	21
1326	547	2353	0	24
1329	547	2353	0	23
1332	547	2353	0	24
1335	547	2354	0	25
1338	547	2354	0	27
1341	547	2354	0	25
1344	547	2354	0	25
1347	547	2354	0	24
1350	548	2354	0	24
1353	547	2354	0	25
1356	548	2354	0	23
1359	548	2354	0	23
1362	548	2354	0	23
1365	549	2354	0	23
1368	549	2353	0	25
1371	549	2353	0	26
1374	549	2353	0	26
1377	549	2353	0	29
1380	548	2353	0	30
1383	548	2353	0	33
1386	547	2354	0	36
1389	547	2353	0	34
1392	548	2354	0	33
1395	549	2354	0	36
1398	550	2354	0	37
1401	549	2354	0	40
1404	548	2354	0	41
1407	548	2355	0	41
1410	548	2355	0	41
1413	548	2354	0	39
1416	548	2354	0	38
1419	548	2355	0	36
1422	548	2354	0	36
1425	548	2354	0	34
1428	548	2354	0	33
1431	549	2354	0	33
1434	549	2354	0	33
1437	549	2354	0	32
1440	548	2354	0	33
1443	548	2354	0	31
1446	549	2354	0	34
1449	548	2354	0	33
1452	548	2354	0	30
1455	548	2354	0	31
1458	548	2354	0	32
1461	547	2354	0	31
1464	547	2354	0	32
1467	547	2354	0	33
1470	547	2354	0	32
1473	547	2354	0	32
1476	546	2353	0	33
1479	546	2353	0	34
1482	546	2353	0	35
1485	546	2353	0	34
1488	546	2352	0	34
1491	546	2352	0	34
1494	546	2352	0	33
1497	546	2352	0	31
1500	545	2352	0	31
1503	546	2352	0	29
1506	545	2352	0	29
1509	545	2352	0	29
1512	545	2352	0	28
1515	545	2352	0	29
1518	545	2352	0	28
1521	545	2352	0	28
1524	545	2352	0	29
1527	545	2352	0	29
1530	546	2352	0	29
1533	547	2351	0	29
1536	547	2352	0	28
1539	547	2352	0	27
1542	547	2352	0	28
1545	547	2353	0	29
1548	547	2353	0	29
1551	547	2353	0	29
1554	547	2353	0	29
1557	547	2353	0	29
1560	547	2353	0	31
1563	548	2354	0	32
1566	548	2354	0	33
1569	548	2354	0	33
1572	548	2354	0	33
1575	548	2354	0	33
1578	548	2354	0	31
1581	548	2354	0	31
1584	548	2354	0	31
1587	549	2354	0	32
1590	549	2354	0	30
1593	548	2355	0	27
1596	548	2355	0	25
1599	548	2355	0	25
1602	548	2355	0	27
1605	547	2355	0	26
1608	547	2355	0	27
1611	547	2355	0	26
1614	547	2355	0	25
1617	547	2355	0	26
1620	547	2354	0	27
1623	547	2354	0	28
1626	547	2354	0	28
1629	547	2354	0	28
1632	546	2354	0	27
1635	546	2354	0	27
1638	546	2354	0	28
1641	546	2354	0	28
1644	546	2354	0	29
1647	547	2354	0	28
1650	547	2354	0	29
1653	547	2354	0	29
1656	547	2354	0	29
1659	547	2354	0	29
1662	547	2354	0	30
1665	547	2354	0	30
1668	547	2354	0	30
1671	547	2354	0	29
1674	547	2354	0	29
1677	547	2354	0	29
1680	547	2354	0	28
1683	547	2354	0	29
1686	547	2354	0	29
1689	547	2354	0	29
1692	547	2354	0	29
1695	547	2354	0	30
1698	547	2354	0	30
1701	547	2354	0	29
1704	547	2354	0	30
1707	547	2354	0	30
1710	547	2354	0	30
1713	547	2354	0	30
1716	547	2354	0	29
1719	547	2354	0	29
1722	547	2354	0	29
1725	547	2354	0	29
1728	547	2354	0	29
1731	547	2354	0	29
1734	547	2354	0	29
1737	547	2354	0	29
1740	547	2354	0	29
1743	547	2354	0	29
1746	547	2354	0	29
1749	547	2354	0	29
1752	547	2354	0	29
1755	547	2354	0	29
1758	547	2354	0	29
1761	548	2354	0	29
1764	548	2354	0	28
1767	548	2354	0	28
1770	548	2354	0	28
1773	548	2354	0	29
1776	548	2354	0	28
1779	547	2354	0	28
1782	548	2354	0	29
1785	548	2354	0	29
1788	548	2354	0	29
1791	547	2354	0	28
1794	548	2354	0	28
1797	548	2354	0	29
1800	548	2354	0	29
1803	548	2354	0	28
1806	548	2354	0	28
1809	548	2354	0	29
1812	548	2354	0	28
1815	548	2354	0	29
1818	547	2354	0	29
1821	547	2354	0	28
1824	547	2354	0	28
1827	547	2354	0	28
1830	547	2354	0	29
1833	547	2354	0	29
1836	547	2354	0	29
1839	547	2354	0	28
1842	547	2355	0	29
1845	547	2354	0	29
1848	547	2354	0	28
1851	547	2354	0	28
1854	547	2354	0	28
1857	548	2354	0	28
1860	548	2355	0	28
1863	548	2354	0	29
1866	548	2355	0	28
1869	548	2355	0	28
1872	548	2355	0	28
1875	548	2355	0	27
1878	548	2355	0	26
1881	548	2355	0	26
1884	548	2355	0	26
1887	548	2355	0	24
1890	549	2355	0	25
1893	549	2355	0	25
1896	549	2355	0	26
1899	549	2355	0	26
1902	549	2355	0	25
1905	549	2355	0	26
1908	549	2355	0	27
1911	548	2355	0	25
1914	548	2355	0	24
1917	548	2356	0	23
1920	548	2356	0	23
1923	548	2356	0	23
1926	548	2356	0	23
1929	548	2356	0	24
1932	547	2356	0	23
1935	547	2356	0	22
1938	547	2356	0	23
1941	547	2356	0	22
1944	547	2356	0	22
1947	547	2356	0	22
1950	547	2356	0	22
1953	547	2356	0	22
1956	547	2356	0	22
1959	547	2356	0	23
1962	547	2356	0	22
1965	547	2356	0	22
1968	547	2356	0	22
1971	547	2356	0	22
1974	547	2356	0	22
1977	547	2356	0	23
1980	547	2356	0	22
1983	547	2356	0	22
1986	548	2356	0	22
1989	548	2356	0	22
1992	547	2356	0	22
1995	547	2357	0	22
1998	547	2357	0	22
2001	547	2356	0	23
2004	547	2357	0	22
2007	547	2357	0	23
2010	547	2356	0	22
2013	547	2356	0	22
2016	547	2356	0	22
2019	548	2356	0	23
2022	548	2356	0	24
2025	548	2356	0	22
2028	548	2356	0	23
2031	548	2356	0	23
2034	547	2356	0	22
2037	547	2356	0	22
2040	547	2356	0	22
2043	547	2356	0	23
2046	547	2356	0	24
2049	547	2356	0	23
2052	547	2356	0	23
2055	547	2356	0	23
2058	547	2356	0	23
2061	547	2356	0	24
2064	547	2356	0	23
2067	547	2356	0	23
2070	547	2356	0	23
2073	547	2356	0	23
2076	547	2356	0	24
2079	547	2356	0	24
2082	547	2356	0	25
2085	547	2356	0	25
2088	547	2356	0	25
2091	547	2356	0	24
2094	547	2356	0	24
2097	547	2356	0	25
2100	548	2356	0	22
2103	548	2356	0	22
2106	547	2356	0	23
2109	547	2356	0	23
2112	547	2356	0	24
2115	547	2356	0	24
2118	548	2356	0	23
2121	547	2356	0	23
2124	547	2356	0	24
2127	547	2356	0	24
2130	548	2356	0	24
2133	547	2356	0	24
2136	547	2356	0	22
2139	547	2356	0	22
2142	547	2356	0	24
2145	547	2356	0	24
2148	547	2356	0	23
2151	547	2356	0	24
2154	547	2356	0	24
2157	547	2356	0	24
2160	547	2356	0	24
2163	547	2356	0	24
2166	547	2356	0	23
2169	547	2356	0	23
2172	547	2356	0	23
2175	547	2356	0	24
2178	547	2356	0	23
2181	547	2356	0	23
2184	547	2356	0	23
2187	547	2356	0	23
2190	547	2356	0	23
2193	547	2356	0	23
2196	547	2356	0	23
2199	547	2356	0	24
2202	547	2356	0	25
2205	547	2356	0	24
2208	547	2356	0	24
2211	547	2356	0	24
2214	547	2356	0	23
2217	547	2356	0	22
2220	547	2356	0	22
2223	547	2356	0	23
2226	547	2356	0	25
2229	547	2356	0	24
2232	547	2356	0	24
2235	548	2356	0	24
2238	547	2356	0	24
2241	548	2356	0	24
2244	548	2356	0	24
2247	548	2356	0	25
2250	548	2356	0	25
2253	548	2356	0	25
2256	548	2356	0	25
2259	548	2356	0	25
2262	548	2356	0	26
2265	548	2356	0	26
2268	548	2356	0	26
2271	548	2356	0	26
2274	548	2356	0	26
2277	548	2356	0	26
2280	548	2356	0	26
2283	548	2356	0	26
2286	548	2356	0	26
2289	548	2356	0	26
2292	548	2356	0	26
2295	548	2356	0	27
2298	548	2356	0	26
2301	548	2356	0	26
2304	548	2356	0	26
2307	548	2356	0	26
2310	548	2356	0	26
2313	548	2356	0	26
2316	548	2356	0	26
2319	548	2356	0	26
2322	548	2356	0	25
2325	548	2356	0	26
2328	548	2356	0	26
2331	548	2356	0	26
2334	548	2356	0	26
2337	548	2356	0	26
2340	548	2356	0	26
2343	548	2356	0	26
2346	548	2356	0	26
2349	548	2356	0	26
2352	548	2356	0	26
2355	548	2356	0	26
2358	548	2356	0	26
2361	548	2356	0	26
2364	548	2356	0	26
2367	548	2356	0	26
2370	548	2356	0	26
2373	548	2356	0	25
2376	548	2356	0	25
2379	548	2356	0	25
2382	548	2355	0	25
2385	548	2355	0	25
2388	548	2356	0	25
2391	548	2355	0	25
2394	548	2355	0	25
2397	548	2355	0	25
2400	548	2355	0	25
2403	548	2355	0	25
2406	548	2356	0	26
2409	548	2355	0	25
2412	548	2355	0	25
2415	548	2356	0	26
2418	548	2356	0	25
2421	548	2355	0	25
2424	548	2355	0	25
2427	548	2355	0	25
2430	548	2355	0	25
2433	548	2355	0	25
2436	548	2355	0	25
2439	548	2355	0	25
2442	548	2355	0	25
2445	548	2355	0	25
2448	548	2356	0	25
2451	548	2355	0	25
2454	548	2356	0	25
2457	548	2356	0	25
2460	548	2355	0	25
2463	548	2356	0	26
2466	548	2356	0	24
2469	548	2355	0	25
2472	548	2355	0	24
2475	548	2355	0	24
2478	548	2355	0	24
2481	548	2356	0	24
2484	548	2356	0	24
2487	548	2356	0	24
2490	548	2356	0	23
2493	548	2356	0	24
2496	548	2356	0	25
2499	548	2356	0	24
2502	548	2356	0	24
2505	548	2356	0	24
2508	548	2356	0	24
2511	548	2356	0	23
2514	548	2356	0	24
2517	548	2356	0	24
2520	548	2356	0	23
2523	548	2356	0	23
2526	548	2356	0	24
2529	548	2355	0	25
2532	549	2355	0	23
2535	549	2354	0	23
2538	549	2354	0	23
2541	549	2354	0	26
2544	549	2354	0	25
2547	548	2355	0	24
2550	548	2354	0	26
2553	548	2354	0	27
2556	547	2355	0	29
2559	547	2354	0	26
2562	547	2354	0	25
2565	548	2354	0	25
2568	548	2354	0	25
2571	548	2354	0	24
2574	548	2354	0	24
2577	548	2354	0	25
2580	548	2354	0	25
2583	548	2354	0	26
2586	548	2354	0	26
2589	548	2354	0	26
2592	548	2354	0	25
2595	548	2354	0	25
2598	549	2354	0	26
2601	549	2354	0	21
2604	549	2352	0	18
2607	547	2351	0	19
2610	545	2351	0	20
2613	544	2351	0	18
2616	543	2352	0	19
2619	543	2352	0	19
2622	542	2352	0	19
2625	542	2353	0	17
2628	541	2354	0	16
2631	540	2353	0	18
2634	541	2353	0	15
2637	541	2353	0	14
2640	541	2353	0	12
2643	541	2353	0	13
2646	541	2353	0	13
2649	541	2353	0	13
2652	541	2353	0	13
2655	541	2353	0	13
2658	541	2353	0	13
2661	541	2353	0	12
2664	541	2353	0	13
2667	540	2353	0	14
2670	540	2353	0	13
2673	540	2353	0	13
2676	539	2354	0	14
2679	539	2355	0	14
2682	539	2355	0	13
2685	539	2355	0	12
2688	540	2354	0	13
2691	540	2354	0	13
2694	541	2354	0	11
2697	541	2353	0	12
2700	541	2353	0	13
2703	541	2353	0	12
2706	541	2353	0	13
2709	541	2353	0	13
2712	541	2353	0	13
2715	541	2353	0	13
2718	541	2353	0	13
2721	541	2352	0	13
2724	541	2352	0	13
2727	541	2352	0	13
2730	542	2352	0	13
2733	542	2352	0	13
2736	542	2352	0	13
2739	542	2352	0	12
2742	542	2352	0	12
2745	542	2352	0	12
2748	542	2352	0	12
2751	543	2352	0	12
2754	543	2352	0	12
2757	543	2352	0	12
2760	543	2352	0	13
2763	543	2352	0	12
2766	543	2352	0	13
2769	543	2352	0	13
2772	543	2351	0	12
2775	543	2351	0	12
2778	543	2351	0	12
2781	543	2351	0	12
2784	543	2351	0	12
2787	543	2351	0	12
2790	543	2351	0	12
2793	543	2351	0	13
2796	543	2351	0	13
2799	543	2351	0	13
2802	544	2351	0	13
2805	544	2351	0	13
2808	544	2351	0	13
2811	544	2351	0	13
2814	544	2351	0	13
2817	544	2351	0	12
2820	544	2351	0	13
2823	544	2351	0	13
2826	544	2351	0	13
2829	543	2351	0	12
2832	543	2351	0	12
2835	543	2352	0	11
2838	542	2353	0	8
2841	541	2353	0	8
2844	541	2354	0	8
2847	541	2354	0	8
2850	541	2354	0	8
2853	542	2353	0	9
2856	542	2353	0	8
2859	542	2353	0	9
2862	543	2352	0	9
2865	543	2352	0	9
2868	542	2352	0	8
2871	542	2352	0	9
2874	542	2352	0	9
2877	542	2352	0	8
2880	543	2352	0	8
2883	543	2352	0	8
2886	542	2352	0	8
2889	542	2352	0	8
2892	542	2352	0	8
2895	542	2352	0	8
2898	542	2352	0	8
2901	542	2351	0	8
2904	542	2352	0	8
2907	542	2351	0	9
2910	542	2351	0	9
2913	542	2351	0	9
2916	542	2351	0	9
2919	542	2351	0	10
2922	543	2351	0	10
2925	543	2351	0	10
2928	543	2351	0	10
2931	543	2351	0	10
2934	543	2351	0	10
2937	543	2351	0	10
2940	543	2351	0	10
2943	543	2351	0	10
2946	543	2351	0	10
2949	543	2351	0	10
2952	543	2351	0	10
2955	543	2351	0	10
2958	543	2351	0	10
2961	543	2351	0	10
2964	543	2351	0	11
2967	543	2351	0	10
2970	543	2351	0	11
2973	543	2351	0	12
2976	543	2351	0	11
2979	543	2351	0	11
2982	543	2351	0	11
2985	543	2351	0	12
2988	543	2351	0	11
2991	543	2351	0	11
2994	543	2351	0	11
2997	543	2351	0	12
3000	543	2351	0	12
3003	543	2351	0	11
3006	543	2351	0	11
3009	544	2351	0	11
3012	544	2351	0	11
3015	543	2351	0	12
3018	543	2351	0	12
3021	543	2351	0	12
3024	543	2351	0	12
3027	543	2351	0	12
3030	543	2351	0	12
3033	543	2351	0	12
3036	543	2351	0	12
3039	543	2351	0	12
3042	543	2351	0	12
3045	543	2351	0	12
3048	543	2351	0	11
3051	544	2351	0	12
3054	544	2351	0	11
3057	543	2351	0	11
3060	543	2351	0	12
3063	543	2351	0	12
3066	544	2351	0	12
3069	544	2351	0	11
3072	544	2351	0	12
3075	544	2351	0	11
3078	544	2351	0	12
3081	544	2351	0	12
3084	544	2351	0	12
3087	544	2351	0	11
3090	544	2351	0	12
3093	544	2351	0	11
3096	544	2351	0	12
3099	544	2351	0	12
3102	544	2351	0	12
3105	544	2351	0	11
3108	544	2351	0	12
3111	544	2351	0	12
3114	544	2351	0	12
3117	544	2351	0	12
3120	544	2351	0	12
3123	544	2351	0	12
3126	544	2351	0	12
3129	544	2351	0	12
3132	544	2351	0	12
3135	544	2351	0	12
3138	544	2351	0	12
3141	544	2351	0	12
3144	544	2351	0	12
3147	544	2351	0	12
3150	544	2351	0	12
3153	544	2351	0	12
3156	544	2351	0	12
3159	544	2351	0	12
3162	544	2351	0	11
3165	544	2351	0	11
3168	544	2351	0	11
3171	544	2351	0	12
3174	544	2351	0	12
3177	544	2351	0	12
3180	544	2351	0	13
3183	544	2351	0	12
3186	544	2351	0	12
3189	544	2351	0	12
3192	544	2351	0	13
3195	544	2351	0	12
3198	544	2351	0	12
3201	544	2351	0	12
3204	544	2351	0	12
3207	544	2351	0	12
3210	544	2351	0	12
3213	544	2351	0	12
3216	544	2351	0	12
3219	544	2351	0	12
3222	544	2351	0	12
3225	544	2351	0	12
3228	544	2351	0	12
3231	544	2351	0	13
3234	544	2351	0	12
3237	544	2351	0	13
3240	544	2351	0	13
3243	544	2351	0	12
3246	544	2351	0	12
3249	544	2351	0	12
3252	544	2351	0	13
3255	544	2351	0	12
3258	544	2351	0	12
3261	544	2351	0	13
3264	544	2351	0	13
3267	544	2351	0	13
3270	544	2351	0	13
3273	544	2351	0	12
3276	544	2351	0	12
3279	544	2351	0	13
3282	544	2351	0	13
3285	544	2351	0	13
3288	544	2351	0	13
3291	544	2351	0	13
3294	544	2351	0	13
3297	544	2351	0	13
3300	544	2351	0	13
3303	544	2351	0	13
3306	544	2351	0	13
3309	544	2351	0	13
3312	544	2351	0	13
3315	544	2351	0	13
3318	544	2351	0	12
3321	544	2351	0	13
3324	544	2351	0	13
3327	544	2351	0	13
3330	544	2352	0	14
3333	544	2351	0	14
3336	544	2351	0	14
3339	544	2352	0	13
3342	544	2352	0	14
3345	544	2351	0	14
3348	544	2351	0	14
3351	544	2351	0	13
3354	544	2351	0	13
3357	544	2352	0	14
3360	544	2352	0	14
3363	544	2352	0	14
3366	544	2352	0	14
3369	544	2352	0	14
3372	544	2352	0	14
3375	544	2351	0	13
3378	544	2352	0	14
3381	544	2352	0	14
3384	544	2352	0	14
3387	544	2352	0	14
3390	544	2351	0	14
3393	544	2351	0	13
3396	544	2352	0	14
3399	544	2352	0	14
3402	544	2351	0	14
3405	544	2352	0	13
3408	544	2351	0	13
3411	544	2351	0	13
3414	544	2351	0	13
3417	544	2351	0	13
3420	544	2351	0	13
3423	544	2351	0	13
3426	545	2351	0	13
3429	544	2351	0	13
3432	544	2351	0	13
3435	544	2351	0	14
3438	544	2351	0	13
3441	544	2351	0	13
3444	544	2351	0	14
3447	545	2351	0	13
3450	545	2351	0	13
3453	544	2351	0	13
3456	544	2351	0	13
3459	544	2351	0	13
3462	544	2351	0	13
3465	545	2351	0	13
3468	545	2351	0	13
3471	544	2352	0	13
3474	544	2352	0	13
3477	544	2352	0	12
3480	545	2351	0	13
3483	544	2352	0	12
3486	545	2352	0	13
3489	545	2351	0	13
3492	545	2351	0	13
3495	545	2351	0	13
3498	545	2351	0	13
3501	545	2351	0	13
3504	545	2351	0	13
3507	545	2352	0	13
3510	545	2352	0	13
3513	545	2351	0	13
3516	545	2352	0	13
3519	545	2352	0	13
3522	545	2352	0	13
3525	545	2352	0	13
3528	545	2352	0	13
3531	545	2352	0	13
3534	545	2352	0	13
3537	544	2352	0	14
3540	545	2352	0	13
3543	544	2352	0	13
3546	544	2352	0	13
3549	545	2352	0	13
3552	544	2351	0	14
3555	544	2352	0	13
3558	544	2352	0	13
3561	544	2352	0	14
3564	544	2352	0	13
3567	544	2352	0	13
3570	544	2352	0	13
3573	544	2352	0	13
3576	544	2352	0	12
3579	544	2352	0	12
3582	544	2352	0	12
3585	544	2352	0	12
3588	544	2352	0	12
3591	543	2352	0	12
3594	543	2351	0	13
3597	543	2351	0	12
3600	543	2351	0	13
3603	543	2351	0	12
3606	543	2351	0	13
3609	543	2351	0	13
3612	543	2351	0	13
3615	543	2351	0	13
3618	544	2351	0	13
3621	544	2351	0	13
3624	544	2351	0	13
3627	544	2351	0	14
3630	543	2351	0	14
3633	544	2351	0	13
3636	544	2351	0	13
3639	544	2351	0	13
3642	544	2351	0	13
3645	544	2351	0	13
3648	544	2351	0	13
3651	544	2351	0	13
3654	544	2351	0	13
3657	544	2351	0	13
3660	544	2351	0	13
3663	544	2351	0	13
3666	544	2351	0	13
3669	544	2351	0	13
3672	544	2351	0	13
3675	544	2351	0	13
3678	544	2351	0	13
3681	544	2351	0	13
3684	544	2351	0	13
3687	544	2351	0	13
3690	544	2351	0	13
3693	544	2351	0	13
3696	544	2351	0	13
3699	544	2351	0	13
3702	544	2351	0	13
3705	544	2351	0	13
3708	544	2351	0	13
3711	544	2351	0	13
3714	544	2351	0	13
3717	544	2351	0	13
3720	544	2351	0	13
3723	544	2351	0	13
3726	544	2351	0	13
3729	544	2351	0	13
3732	544	2351	0	13
3735	544	2351	0	13
3738	544	2351	0	13
3741	544	2351	0	13
3744	544	2351	0	14
3747	544	2351	0	14
3750	544	2351	0	14
3753	544	2351	0	14
3756	544	2351	0	14
3759	544	2351	0	14
3762	544	2351	0	14
3765	544	2351	0	14
3768	544	2351	0	14
3771	544	2351	0	14
3774	544	2351	0	14
3777	544	2351	0	14
3780	544	2351	0	14
3783	544	2351	0	14
3786	544	2351	0	14
3789	544	2351	0	14
3792	544	2351	0	14
3795	544	2351	0	14
3798	544	2351	0	14
3801	544	2351	0	14
3804	544	2351	0	14
3807	544	2351	0	14
3810	544	2351	0	14
3813	544	2351	0	14
3816	544	2351	0	15
3819	544	2351	0	14
3822	544	2351	0	15
3825	544	2351	0	14
3828	544	2351	0	14
3831	544	2351	0	14
3834	544	2351	0	15
3837	544	2351	0	14
3840	544	2351	0	14
3843	544	2351	0	15
3846	544	2351	0	15
3849	544	2351	0	14
3852	544	2351	0	15
3855	544	2351	0	15
3858	544	2351	0	15
3861	544	2351	0	15
3864	544	2351	0	14
3867	544	2351	0	15
3870	544	2351	0	15
3873	544	2351	0	15
3876	544	2351	0	15
3879	544	2351	0	15
3882	544	2351	0	15
3885	544	2351	0	15
3888	544	2351	0	15
3891	544	2351	0	15
3894	544	2351	0	15
3897	544	2351	0	15
3900	544	2351	0	15
3903	544	2351	0	15
3906	544	2351	0	15
3909	544	2351	0	15
3912	544	2351	0	15
3915	544	2351	0	15
3918	544	2351	0	15
3921	544	2351	0	14
3924	544	2351	0	15
3927	544	2351	0	15
3930	544	2351	0	15
3933	544	2351	0	15
3936	544	2351	0	14
3939	544	2351	0	15
3942	544	2351	0	15
3945	544	2351	0	14
3948	544	2351	0	14
3951	544	2351	0	15
3954	544	2351	0	15
3957	544	2351	0	15
3960	544	2351	0	14
3963	544	2351	0	14
3966	544	2351	0	15
3969	544	2351	0	14
3972	544	2351	0	14
3975	544	2351	0	14
3978	544	2351	0	15
3981	544	2351	0	14
3984	544	2351	0	14
3987	544	2351	0	14
3990	544	2351	0	14
3993	544	2351	0	14
3996	544	2351	0	15
3999	544	2351	0	14
4002	544	2351	0	15
4005	544	2351	0	14
4008	544	2351	0	14
4011	544	2351	0	14
4014	544	2351	0	15
4017	544	2351	0	15
4020	544	2351	0	15
4023	544	2351	0	14
4026	544	2351	0	14
4029	544	2351	0	16
4032	544	2351	0	15
4035	544	2351	0	15
4038	544	2351	0	15
4041	544	2351	0	15
4044	544	2351	0	15
4047	544	2351	0	14
4050	544	2351	0	15
4053	544	2351	0	15
4056	544	2351	0	14
4059	544	2351	0	15
4062	544	2351	0	15
4065	544	2351	0	14
4068	544	2351	0	14
4071	544	2351	0	14
4074	544	2351	0	14
4077	544	2351	0	14
4080	543	2352	0	14
4083	543	2352	0	13
4086	544	2352	0	13
4089	544	2352	0	13
4092	543	2352	0	13
4095	543	2352	0	13
4098	543	2352	0	13
4101	543	2352	0	13
4104	543	2352	0	13
4107	543	2352	0	13
4110	543	2352	0	13
4113	543	2352	0	13
4116	543	2352	0	13
4119	543	2352	0	12
4122	543	2352	0	14
4125	543	2352	0	13
4128	543	2352	0	13
4131	543	2352	0	13
4134	543	2352	0	13
4137	543	2352	0	12
4140	543	2352	0	12
4143	543	2352	0	11
4146	543	2352	0	11
4149	543	2352	0	12
4152	543	2352	0	12
4155	543	2352	0	12
4158	543	2352	0	13
4161	543	2352	0	14
4164	543	2352	0	13
4167	543	2352	0	13
4170	543	2352	0	13
4173	543	2352	0	13
4176	543	2352	0	11
4179	543	2352	0	12
4182	543	2352	0	13
4185	543	2352	0	13
4188	543	2351	0	12
4191	542	2351	0	12
4194	542	2351	0	13
4197	542	2352	0	12
4200	542	2351	0	11
4203	542	2351	0	11
4206	541	2351	0	11
4209	542	2351	0	12
4212	542	2351	0	13
4215	542	2351	0	13
4218	542	2351	0	13
4221	542	2351	0	12
4224	542	2351	0	12
4227	542	2351	0	12
4230	542	2351	0	11
4233	542	2351	0	11
4236	542	2351	0	12
4239	541	2350	0	13
4242	541	2351	0	11
4245	542	2352	0	12
4248	543	2352	0	12
4251	543	2351	0	12
4254	542	2352	0	13
4257	542	2352	0	11
4260	542	2351	0	13
4263	542	2351	0	13
4266	542	2352	0	12
4269	541	2352	0	14
4272	541	2352	0	13
4275	541	2351	0	13
4278	541	2351	0	11
4281	541	2351	0	10
4284	541	2351	0	10
4287	541	2351	0	10
4290	541	2351	0	11
4293	542	2351	0	11
4296	541	2352	0	12
4299	541	2351	0	11
4302	541	2352	0	10
4305	542	2352	0	11
4308	542	2352	0	11
4311	542	2351	0	10
4314	542	2352	0	10
4317	542	2352	0	11
4320	542	2352	0	10
4323	542	2352	0	10
4326	542	2352	0	10
4329	542	2352	0	11
4332	542	2352	0	11
4335	542	2352	0	12
4338	542	2352	0	11
4341	542	2352	0	11
4344	542	2352	0	13
4347	542	2352	0	13
4350	542	2352	0	14
4353	542	2352	0	14
4356	542	2352	0	14
4359	542	2352	0	13
4362	542	2352	0	13
4365	542	2351	0	14
4368	542	2351	0	13
4371	543	2351	0	13
4374	543	2351	0	14
4377	543	2351	0	15
4380	542	2351	0	16
4383	542	2351	0	17
4386	542	2351	0	16
4389	543	2351	0	16
4392	543	2351	0	14
4395	543	2351	0	14
4398	543	2351	0	14
4401	543	2351	0	14
4404	543	2351	0	13
4407	543	2351	0	13
4410	543	2351	0	14
4413	543	2351	0	13
4416	543	2350	0	13
4419	543	2350	0	13
4422	543	2350	0	13
4425	543	2351	0	12
4428	543	2350	0	12
4431	543	2351	0	13
4434	543	2351	0	13
4437	543	2351	0	13
4440	543	2351	0	13
4443	543	2351	0	12
4446	543	2351	0	12
4449	543	2351	0	11
4452	543	2351	0	12
4455	542	2351	0	12
4458	542	2351	0	12
4461	542	2350	0	12
4464	542	2350	0	11
4467	542	2350	0	11
4470	543	2350	0	11
4473	543	2350	0	11
4476	542	2350	0	11
4479	542	2350	0	11
4482	542	2351	0	11
4485	542	2351	0	11
4488	542	2351	0	11
4491	542	2351	0	11
4494	542	2350	0	11
4497	542	2350	0	11
4500	542	2351	0	12
4503	542	2350	0	12
4506	542	2351	0	12
4509	542	2351	0	12
4512	542	2351	0	12
4515	543	2350	0	11
4518	543	2350	0	12
4521	543	2351	0	13
4524	543	2351	0	13
4527	542	2351	0	13
4530	543	2351	0	12
4533	543	2350	0	12
4536	542	2351	0	12
4539	543	2351	0	13
4542	542	2351	0	13
4545	542	2351	0	13
4548	542	2351	0	12
4551	542	2351	0	13
4554	542	2351	0	12
4557	542	2351	0	11
4560	542	2351	0	11
4563	543	2350	0	12
4566	542	2350	0	12
4569	542	2351	0	12
4572	542	2351	0	11
4575	542	2351	0	12
4578	542	2351	0	11
4581	542	2351	0	11
4584	542	2351	0	11
4587	542	2351	0	12
4590	542	2351	0	12
4593	542	2351	0	12
4596	542	2351	0	12
4599	542	2351	0	12
4602	542	2351	0	12
4605	542	2351	0	11
4608	542	2351	0	11
4611	542	2351	0	11
4614	542	2351	0	12
4617	542	2351	0	12
4620	542	2351	0	11
4623	543	2351	0	12
4626	542	2351	0	12
4629	543	2351	0	12
4632	542	2351	0	11
4635	542	2351	0	11
4638	542	2351	0	11
4641	542	2351	0	11
4644	542	2351	0	11
4647	542	2351	0	10
4650	543	2351	0	12
4653	543	2351	0	11
4656	543	2351	0	12
4659	543	2351	0	12
4662	543	2351	0	11
4665	543	2351	0	11
4668	543	2351	0	11
4671	543	2351	0	11
4674	543	2351	0	12
4677	543	2351	0	12
4680	543	2351	0	11
4683	543	2351	0	11
4686	543	2351	0	11
4689	543	2351	0	12
4692	543	2351	0	11
4695	543	2351	0	11
4698	543	2351	0	11
4701	543	2351	0	11
4704	543	2351	0	12
4707	542	2351	0	12
4710	542	2351	0	11
4713	542	2351	0	11
4716	542	2351	0	11
4719	542	2351	0	11
4722	543	2351	0	12
4725	542	2351	0	11
4728	542	2351	0	12
4731	542	2351	0	12
4734	542	2351	0	12
4737	542	2351	0	12
4740	542	2351	0	12
4743	542	2351	0	12
4746	542	2351	0	12
4749	542	2351	0	12
4752	542	2351	0	12
4755	542	2351	0	12
4758	542	2351	0	13
4761	542	2351	0	12
4764	542	2351	0	12
4767	542	2351	0	12
4770	542	2351	0	11
4773	542	2351	0	11
4776	542	2351	0	11
4779	542	2351	0	11
4782	542	2351	0	11
4785	542	2351	0	12
4788	542	2351	0	12
4791	542	2351	0	11
4794	542	2351	0	11
4797	542	2351	0	12
4800	542	2351	0	12
4803	542	2351	0	12
4806	542	2351	0	12
4809	542	2351	0	12
4812	542	2351	0	12
4815	542	2351	0	12
4818	542	2351	0	12
4821	542	2351	0	12
4824	542	2351	0	11
4827	542	2351	0	12
4830	542	2351	0	12
4833	542	2351	0	11
4836	542	2351	0	11
4839	542	2351	0	12
4842	542	2351	0	11
4845	542	2351	0	12
4848	542	2351	0	12
4851	542	2351	0	11
4854	542	2351	0	11
4857	542	2351	0	11
4860	542	2351	0	11
4863	542	2351	0	11
4866	542	2351	0	11
4869	542	2351	0	11
4872	542	2351	0	11
4875	542	2351	0	11
4878	542	2351	0	11
4881	542	2351	0	11
4884	542	2351	0	11
4887	542	2351	0	11
4890	542	2351	0	11
4893	542	2351	0	11
4896	542	2351	0	11
4899	542	2351	0	11
4902	542	2351	0	11
4905	542	2351	0	11
4908	542	2351	0	11
4911	542	2351	0	11
4914	542	2351	0	11
4917	542	2351	0	11
4920	542	2351	0	12
4923	542	2351	0	12
4926	542	2351	0	11
4929	542	2351	0	12
4932	542	2351	0	12
4935	542	2351	0	12
4938	542	2351	0	12
4941	542	2351	0	11
4944	542	2351	0	12
4947	542	2351	0	12
4950	542	2351	0	12
4953	542	2351	0	12
4956	543	2351	0	11
4959	543	2351	0	12
4962	543	2350	0	12
4965	543	2350	0	13
4968	543	2351	0	12
4971	543	2351	0	12
4974	543	2351	0	12
4977	543	2351	0	12
4980	543	2351	0	12
4983	543	2351	0	12
4986	543	2351	0	12
4989	543	2351	0	12
4992	543	2351	0	12
4995	543	2351	0	11
4998	543	2351	0	12
5001	543	2351	0	12
5004	543	2351	0	12
5007	543	2351	0	12
5010	543	2351	0	12
5013	543	2351	0	11
5016	543	2351	0	11
5019	543	2351	0	11
5022	543	2351	0	12
5025	543	2351	0	12
5028	543	2351	0	12
5031	543	2351	0	12
5034	543	2351	0	12
5037	543	2351	0	11
5040	543	2351	0	12
5043	543	2351	0	12
5046	543	2351	0	12
5049	543	2351	0	11
5052	543	2351	0	11
5055	543	2351	0	12
5058	543	2351	0	12
5061	543	2351	0	11
5064	543	2351	0	12
5067	543	2351	0	12
5070	543	2351	0	12
5073	543	2351	0	11
5076	543	2351	0	12
5079	543	2351	0	12
5082	543	2351	0	11
5085	543	2351	0	12
5088	543	2351	0	12
5091	543	2351	0	13
5094	543	2351	0	12
5097	543	2351	0	11
5100	543	2351	0	11
5103	543	2351	0	12
5106	543	2351	0	11
5109	543	2351	0	11
5112	543	2351	0	12
5115	543	2351	0	12
5118	543	2351	0	12
5121	543	2351	0	12
5124	543	2351	0	11
5127	543	2351	0	11
5130	543	2351	0	13
5133	543	2351	0	12
5136	543	2351	0	13
5139	543	2351	0	13
5142	543	2351	0	13
5145	543	2351	0	12
5148	543	2351	0	12
5151	543	2351	0	12
5154	543	2351	0	12
5157	543	2351	0	13
5160	543	2351	0	13
5163	543	2351	0	12
5166	543	2351	0	11
5169	543	2351	0	12
5172	543	2351	0	11
5175	543	2351	0	12
5178	543	2351	0	12
5181	543	2351	0	12
5184	543	2351	0	12
5187	543	2351	0	12
5190	543	2351	0	12
5193	543	2351	0	12
5196	543	2351	0	12
5199	543	2351	0	12
5202	543	2351	0	12
5205	543	2351	0	11
5208	543	2351	0	12
5211	543	2351	0	12
5214	543	2351	0	12
5217	543	2351	0	12
5220	543	2351	0	12
5223	543	2351	0	12
5226	543	2351	0	11
5229	543	2351	0	12
5232	543	2351	0	12
5235	543	2351	0	12
5238	543	2351	0	12
5241	543	2351	0	12
5244	543	2351	0	12
5247	543	2351	0	12
5250	543	2351	0	12
5253	543	2351	0	12
5256	543	2351	0	12
5259	543	2351	0	12
5262	543	2351	0	12
5265	543	2351	0	12
5268	543	2351	0	12
5271	543	2351	0	12
5274	543	2351	0	13
5277	543	2351	0	12
5280	543	2351	0	13
5283	543	2351	0	12
5286	543	2351	0	12
5289	543	2351	0	12
5292	543	2351	0	13
5295	543	2351	0	12
5298	543	2351	0	12
5301	543	2351	0	12
5304	543	2351	0	12
5307	543	2351	0	13
5310	543	2351	0	13
5313	543	2351	0	12
5316	543	2351	0	12
5319	543	2351	0	13
5322	543	2351	0	13
5325	543	2351	0	12
5328	543	2351	0	12
5331	543	2351	0	13
5334	543	2351	0	12
5337	543	2351	0	13
5340	543	2351	0	13
5343	543	2351	0	13
5346	543	2351	0	13
5349	543	2351	0	12
5352	543	2351	0	12
5355	543	2351	0	12
5358	543	2351	0	12
5361	543	2351	0	12
5364	543	2351	0	12
5367	543	2351	0	12
5370	543	2351	0	12
5373	543	2351	0	12
5376	543	2351	0	12
5379	543	2351	0	11
5382	543	2351	0	11
5385	543	2351	0	12
5388	543	2351	0	12
5391	543	2351	0	12
5394	543	2351	0	12
5397	543	2351	0	13
5400	543	2351	0	12
5403	543	2351	0	11
5406	543	2351	0	12
5409	543	2351	0	12
5412	543	2351	0	11
5415	543	2351	0	12
5418	543	2351	0	12
5421	543	2351	0	11
5424	543	2352	0	12
5427	542	2352	0	11
5430	542	2352	0	10
5433	542	2352	0	11
5436	543	2352	0	11
5439	543	2352	0	10
5442	543	2351	0	12
5445	543	2351	0	11
5448	543	2351	0	12
5451	543	2351	0	11
5454	543	2351	0	11
5457	543	2351	0	11
5460	543	2351	0	11
5463	543	2351	0	11
5466	543	2351	0	11
5469	543	2351	0	11
5472	543	2351	0	11
5475	543	2351	0	10
5478	543	2351	0	10
5481	544	2351	0	11
5484	543	2351	0	11
5487	543	2351	0	11
5490	544	2351	0	11
5493	544	2351	0	11
5496	544	2351	0	11
5499	544	2351	0	11
5502	544	2351	0	11
5505	544	2351	0	11
5508	544	2351	0	11
5511	544	2351	0	11
5514	543	2351	0	11
5517	543	2351	0	11
5520	543	2351	0	11
5523	544	2351	0	10
5526	543	2351	0	11
5529	544	2351	0	11
5532	543	2351	0	11
5535	544	2351	0	11
5538	543	2351	0	11
5541	543	2351	0	11
5544	543	2351	0	11
5547	543	2351	0	11
5550	543	2351	0	12
5553	543	2351	0	14
5556	543	2351	0	14
5559	543	2351	0	14
5562	543	2350	0	14
5565	543	2350	0	14
5568	543	2351	0	14
5571	543	2351	0	14
5574	543	2351	0	14
5577	543	2350	0	15
5580	543	2350	0	13
5583	543	2350	0	14
5586	543	2350	0	14
5589	543	2350	0	14
5592	543	2350	0	16
5595	543	2350	0	15
5598	543	2350	0	14
5601	543	2350	0	15
5604	543	2350	0	15
5607	543	2350	0	16
5610	543	2350	0	15
5613	543	2350	0	15
5616	543	2350	0	15
5619	543	2349	0	16
5622	542	2349	0	15
5625	542	2349	0	15
5628	541	2349	0	15
5631	541	2350	0	14
5634	542	2350	0	13
5637	541	2350	0	16
5640	541	2350	0	15
5643	541	2350	0	15
5646	541	2350	0	15
5649	542	2350	0	15
5652	542	2349	0	16
5655	542	2350	0	16
5658	542	2350	0	16
5661	542	2349	0	16
5664	542	2350	0	16
5667	542	2350	0	15
5670	542	2350	0	15
5673	542	2350	0	15
5676	542	2350	0	15
5679	542	2350	0	15
5682	542	2350	0	15
5685	542	2350	0	15
5688	542	2350	0	16
5691	542	2350	0	15
5694	542	2350	0	16
5697	542	2350	0	16
5700	542	2350	0	16
5703	542	2350	0	16
5706	542	2350	0	16
5709	542	2350	0	17
5712	542	2350	0	16
5715	542	2350	0	17
5718	543	2350	0	17
5721	543	2350	0	17
5724	543	2350	0	16
5727	543	2350	0	18
5730	542	2350	0	17
5733	542	2350	0	16
5736	542	2350	0	17
5739	541	2350	0	16
5742	541	2350	0	15
5745	540	2349	0	14
5748	540	2349	0	14
5751	540	2349	0	14
5754	540	2349	0	14
5757	540	2349	0	16
5760	539	2349	0	16
5763	539	2349	0	15
5766	540	2348	0	14
5769	539	2349	0	14
5772	539	2349	0	14
5775	539	2349	0	15
5778	539	2349	0	15
5781	539	2349	0	15
5784	539	2349	0	15
5787	539	2349	0	14
5790	539	2349	0	14
5793	538	2349	0	18
5796	535	2351	0	23
5799	535	2351	0	20
5802	534	2351	0	19
5805	534	2351	0	19
5808	533	2351	0	22
5811	533	2351	0	22
5814	534	2352	0	21
5817	534	2351	0	21
5820	534	2352	0	20
5823	533	2353	0	18
5826	533	2353	0	16
5829	533	2353	0	15
5832	533	2353	0	15
5835	533	2352	0	16
5838	533	2352	0	16
5841	531	2353	0	17
5844	531	2353	0	16
5847	530	2353	0	16
5850	530	2353	0	14
5853	530	2353	0	16
5856	531	2353	0	15
5859	531	2353	0	12
5862	531	2353	0	11
5865	531	2353	0	10
5868	532	2353	0	11
5871	532	2353	0	13
5874	532	2353	0	13
5877	532	2353	0	12
5880	533	2353	0	13
5883	533	2352	0	12
5886	533	2352	0	11
5889	534	2352	0	9
5892	534	2352	0	10
5895	533	2352	0	9
5898	533	2352	0	8
5901	532	2352	0	6
5904	533	2351	0	7
5907	533	2351	0	8
5910	533	2351	0	8
5913	533	2351	0	8
5916	533	2351	0	8
5919	533	2351	0	8
5922	534	2351	0	8
5925	534	2351	0	9
5928	534	2351	0	9
5931	534	2351	0	9
5934	533	2351	0	8
5937	534	2351	0	8
5940	534	2351	0	7
5943	534	2351	0	7
5946	534	2351	0	7
5949	534	2351	0	7
5952	534	2351	0	8
5955	534	2351	0	7
5958	534	2351	0	7
5961	534	2351	0	8
5964	534	2351	0	8
5967	534	2351	0	7
5970	534	2351	0	7
5973	534	2351	0	7
5976	534	2351	0	8
5979	534	2351	0	8
5982	534	2351	0	8
5985	534	2351	0	8
5988	534	2351	0	8
5991	534	2351	0	8
5994	534	2351	0	8
5997	534	2351	0	8
[truncated: 999 more rows]
