# Supplementary material for: Markerless tracking of an entire honey bee colony
Source: Nat Commun. 2021 Mar 19;12:1733. doi: 10.1038/s41467-021-21769-1 (PMC7979864; doi:10.1038/s41467-021-21769-1)
Supplement: Supplementary file 4 — Description of Additional Supplementary Files [file 41467_2021_21769_MOESM4_ESM.zip › raw_source/fig_5_sup_fig_21_22/S1_trajectories/000132.txt]

0	161	1741	1	339
3	161	1740	1	351
6	161	1741	1	345
9	161	1741	1	343
12	161	1741	1	345
15	161	1741	1	341
18	161	1741	1	342
21	161	1741	1	344
24	161	1741	1	342
27	161	1740	1	350
30	161	1740	1	346
33	161	1740	1	342
36	161	1741	1	346
39	161	1741	1	344
42	161	1741	1	344
45	161	1741	1	344
48	161	1741	1	348
51	161	1740	1	344
54	161	1740	1	344
57	161	1740	1	344
60	161	1740	1	342
63	161	1740	1	341
66	161	1740	1	337
69	161	1740	1	337
72	161	1740	1	339
75	161	1740	1	339
78	161	1740	1	342
81	161	1740	1	339
84	161	1740	1	339
87	161	1740	1	336
90	161	1740	1	336
93	161	1741	1	338
96	161	1741	1	338
99	161	1740	1	337
102	161	1741	1	342
105	161	1741	1	342
108	161	1741	1	338
111	161	1741	1	338
114	161	1741	1	338
117	161	1741	1	338
120	161	1741	1	338
123	161	1740	1	337
126	161	1740	1	336
129	161	1741	1	337
132	161	1741	1	339
135	161	1741	1	338
138	161	1741	1	338
141	161	1740	1	340
144	161	1740	1	339
147	161	1740	1	336
150	161	1740	1	340
153	161	1740	1	339
156	161	1740	1	339
159	161	1740	1	339
162	161	1740	1	339
165	161	1741	1	338
168	161	1740	1	339
171	161	1740	1	338
174	161	1740	1	339
177	161	1740	1	334
180	161	1740	1	340
183	161	1740	1	336
186	161	1740	1	336
189	161	1740	1	336
192	161	1740	1	336
195	161	1740	1	336
198	161	1740	1	336
201	161	1740	1	337
204	161	1740	1	338
207	161	1740	1	340
210	161	1741	1	337
213	161	1741	1	337
216	161	1740	1	336
219	161	1740	1	336
222	161	1740	1	336
225	161	1740	1	336
228	161	1740	1	336
231	161	1740	1	336
234	161	1740	1	339
237	161	1740	1	336
240	161	1740	1	336
243	161	1740	1	338
246	161	1741	1	337
249	161	1740	1	340
252	161	1740	1	338
255	161	1740	1	338
258	161	1740	1	338
261	161	1740	1	338
264	161	1740	1	340
267	161	1740	1	340
270	161	1741	1	337
273	161	1741	1	335
276	161	1741	1	338
279	161	1741	1	338
282	161	1741	1	337
285	161	1741	1	337
288	161	1741	1	337
291	161	1740	1	340
294	161	1740	1	336
297	161	1740	1	338
300	161	1740	1	338
303	161	1741	1	337
306	161	1741	1	337
309	161	1741	1	337
312	161	1740	1	335
315	161	1740	1	335
318	161	1741	1	337
321	161	1741	1	337
324	161	1741	1	335
327	161	1741	1	337
330	161	1741	1	330
333	161	1741	1	335
336	161	1741	1	335
339	161	1741	1	337
342	161	1741	1	337
345	161	1740	1	339
348	161	1741	1	330
351	161	1741	1	332
354	161	1741	1	337
357	161	1741	1	330
360	161	1741	1	330
363	161	1741	1	335
366	161	1741	1	337
369	161	1740	1	339
372	161	1740	1	343
375	161	1741	1	337
378	161	1741	1	337
381	161	1741	1	337
384	161	1741	1	337
387	161	1741	1	335
390	161	1741	1	335
393	161	1741	1	337
396	161	1741	1	337
399	161	1741	1	337
402	161	1741	1	335
405	161	1741	1	335
408	161	1741	1	337
411	161	1741	1	338
414	161	1741	1	337
417	161	1741	1	337
420	161	1741	1	337
423	161	1741	1	337
426	161	1741	1	337
429	161	1741	1	337
432	161	1740	1	336
435	161	1740	1	333
438	161	1740	1	340
441	161	1741	1	337
444	161	1740	1	334
447	161	1740	1	336
450	161	1740	1	339
453	161	1740	1	335
456	161	1741	1	338
459	161	1740	1	333
462	161	1741	1	324
465	161	1741	1	332
468	161	1741	1	328
471	161	1741	1	325
474	161	1741	1	335
477	161	1741	1	335
480	161	1741	1	332
483	161	1741	1	332
486	161	1741	1	324
489	161	1740	1	334
492	161	1741	1	331
495	161	1740	1	332
498	161	1740	1	339
501	161	1741	1	336
504	161	1741	1	330
507	161	1741	1	325
510	161	1741	1	335
513	161	1740	1	335
516	161	1740	1	332
519	161	1741	1	325
522	161	1741	1	326
525	160	1741	1	325
528	161	1740	1	333
531	161	1741	1	331
534	161	1741	1	328
537	161	1741	1	328
540	161	1741	1	335
543	161	1741	1	331
546	161	1741	1	327
549	161	1740	1	332
552	161	1741	1	327
555	161	1741	1	325
558	161	1741	1	325
561	161	1741	1	325
564	160	1741	1	332
567	161	1740	1	333
570	161	1741	1	325
573	161	1741	1	322
576	160	1741	1	324
579	161	1741	1	325
582	161	1741	1	326
585	160	1741	1	325
588	161	1741	1	325
591	161	1741	1	327
594	160	1741	1	324
597	161	1740	1	326
600	161	1740	1	329
603	161	1741	1	329
606	161	1741	1	325
609	161	1740	1	332
612	161	1740	1	333
615	161	1740	1	330
618	160	1741	1	325
621	160	1740	1	333
624	161	1741	1	325
627	161	1740	1	326
630	161	1741	1	325
633	161	1741	1	327
636	161	1740	1	333
639	161	1741	1	325
642	161	1741	1	327
645	161	1741	1	321
648	161	1741	1	325
651	161	1741	1	327
654	160	1741	1	325
657	160	1741	1	325
660	161	1740	1	333
663	161	1740	1	335
666	160	1740	1	338
669	160	1740	1	328
672	160	1741	1	334
675	160	1740	1	329
678	160	1740	1	338
681	160	1740	1	333
684	160	1740	1	333
687	161	1740	1	335
690	161	1741	1	321
693	161	1741	1	325
696	161	1740	1	332
699	161	1740	1	330
702	160	1741	1	325
705	161	1741	1	325
708	161	1741	1	325
711	161	1741	1	325
714	161	1741	1	325
717	160	1741	1	321
720	160	1741	1	324
723	160	1741	1	330
726	160	1741	1	330
729	160	1741	1	330
732	160	1741	1	321
735	161	1741	1	320
738	161	1741	1	323
741	161	1741	1	327
744	160	1741	1	321
747	160	1741	1	330
750	160	1741	1	324
753	161	1740	1	329
756	160	1741	1	324
759	160	1741	1	324
762	160	1741	1	318
765	160	1741	1	318
768	160	1741	1	321
771	161	1741	1	323
774	160	1741	1	321
777	160	1741	1	325
780	160	1741	1	330
783	160	1741	1	330
786	161	1741	1	323
789	161	1741	1	320
792	161	1741	1	327
795	161	1741	1	321
798	161	1741	1	327
801	160	1741	1	321
804	160	1741	1	323
807	161	1741	1	320
810	160	1741	1	321
813	160	1741	1	321
816	161	1741	1	327
819	161	1741	1	325
822	161	1741	1	322
825	161	1741	1	325
828	160	1741	1	318
831	160	1741	1	324
834	160	1741	1	321
837	161	1741	1	325
840	161	1741	1	325
843	160	1741	1	318
846	160	1741	1	321
849	160	1741	1	324
852	161	1741	1	320
855	161	1741	1	325
858	161	1741	1	325
861	160	1741	1	318
864	160	1741	1	321
867	161	1741	1	319
870	160	1741	1	330
873	160	1741	1	321
876	160	1741	1	321
879	160	1741	1	324
882	160	1741	1	321
885	161	1741	1	317
888	160	1741	1	318
891	160	1741	1	311
894	160	1741	1	324
897	160	1741	1	314
900	160	1741	1	321
903	160	1741	1	318
906	160	1741	1	318
909	160	1741	1	320
912	160	1741	1	318
915	160	1741	1	315
918	160	1741	1	311
921	160	1741	1	321
924	160	1741	1	321
927	160	1741	1	322
930	161	1741	1	316
933	160	1741	1	326
936	160	1740	1	315
939	160	1741	1	313
942	160	1741	1	322
945	160	1741	1	324
948	160	1741	1	322
951	160	1741	1	322
954	160	1741	1	318
957	160	1741	1	314
960	160	1741	1	321
963	160	1741	1	322
966	160	1741	1	318
969	160	1741	1	318
972	160	1741	1	318
975	160	1741	1	322
978	160	1741	1	318
981	160	1741	1	317
984	160	1741	1	317
987	160	1741	1	318
990	160	1741	1	314
993	160	1741	1	315
996	160	1741	1	314
999	160	1740	1	315
1002	160	1741	1	315
1005	160	1740	1	314
1008	160	1741	1	314
1011	160	1741	1	315
1014	160	1741	1	315
1017	160	1741	1	315
1020	160	1741	1	318
1023	160	1741	1	314
1026	160	1741	1	318
1029	160	1740	1	314
1032	160	1740	1	323
1035	160	1741	1	318
1038	160	1741	1	318
1041	161	1741	1	315
1044	160	1741	1	306
1047	160	1741	1	309
1050	160	1741	1	318
1053	161	1741	1	315
1056	160	1741	1	318
1059	160	1741	1	315
1062	160	1741	1	315
1065	161	1741	1	315
1068	161	1741	1	315
1071	160	1741	1	311
1074	160	1741	1	311
1077	160	1741	1	318
1080	160	1741	1	315
1083	160	1741	1	309
1086	160	1740	1	308
1089	160	1741	1	311
1092	160	1741	1	311
1095	160	1741	1	307
1098	160	1741	1	307
1101	160	1741	1	318
1104	160	1741	1	309
1107	160	1741	1	309
1110	160	1740	1	308
1113	160	1740	1	308
1116	160	1741	1	309
1119	160	1741	1	304
1122	160	1740	1	308
1125	160	1740	1	315
1128	160	1740	1	326
1131	160	1740	1	315
1134	160	1740	1	315
1137	160	1741	1	304
1140	160	1741	1	304
1143	161	1741	1	315
1146	160	1740	1	321
1149	160	1740	1	315
1152	160	1741	1	309
1155	160	1740	1	315
1158	160	1740	1	315
1161	160	1740	1	315
1164	160	1740	1	302
1167	160	1740	1	302
1170	160	1741	1	307
1173	160	1741	1	304
1176	160	1741	1	309
1179	160	1741	1	311
1182	161	1741	1	315
1185	160	1741	1	304
1188	160	1741	1	307
1191	160	1741	1	311
1194	160	1741	1	309
1197	160	1740	1	302
1200	160	1741	1	314
1203	160	1741	1	318
1206	160	1741	1	314
1209	160	1741	1	318
1212	161	1741	1	315
1215	160	1741	1	307
1218	160	1741	1	309
1221	160	1741	1	309
1224	160	1740	1	314
1227	160	1741	1	309
1230	160	1741	1	312
1233	160	1741	1	309
1236	160	1741	1	311
1239	160	1741	1	318
1242	160	1741	1	318
1245	160	1741	1	311
1248	160	1741	1	309
1251	160	1741	1	309
1254	160	1741	1	313
1257	160	1741	1	309
1260	160	1741	1	311
1263	160	1741	1	318
1266	160	1741	1	307
1269	160	1741	1	309
1272	160	1741	1	311
1275	160	1741	1	318
1278	160	1741	1	311
1281	160	1741	1	312
1284	161	1741	1	308
1287	160	1741	1	307
1290	160	1741	1	311
1293	160	1741	1	311
1296	160	1741	1	311
1299	160	1741	1	307
1302	160	1741	1	315
1305	160	1741	1	311
1308	160	1741	1	311
1311	160	1741	1	314
1314	160	1741	1	307
1317	160	1741	1	307
1320	160	1741	1	315
1323	160	1741	1	311
1326	160	1741	1	309
1329	160	1741	1	309
1332	160	1740	1	302
1335	160	1741	1	311
1338	160	1741	1	318
1341	160	1741	1	318
1344	160	1741	1	307
1347	160	1741	1	315
1350	160	1741	1	315
1353	160	1741	1	307
1356	160	1741	1	318
1359	160	1741	1	307
1362	160	1741	1	307
1365	160	1741	1	315
1368	160	1741	1	308
1371	160	1741	1	311
1374	160	1741	1	311
1377	160	1741	1	309
1380	160	1740	1	315
1383	160	1741	1	318
1386	161	1741	1	315
1389	160	1741	1	307
1392	160	1741	1	311
1395	160	1741	1	307
1398	160	1741	1	311
1401	160	1741	1	307
1404	160	1741	1	307
1407	161	1741	1	308
1410	160	1741	1	311
1413	160	1741	1	307
1416	160	1741	1	302
1419	160	1741	1	311
1422	160	1741	1	307
1425	160	1741	1	311
1428	160	1741	1	311
1431	160	1741	1	315
1434	160	1741	1	311
1437	160	1741	1	318
1440	160	1741	1	311
1443	160	1741	1	309
1446	160	1740	1	321
1449	160	1741	1	314
1452	160	1741	1	314
1455	160	1741	1	311
1458	160	1741	1	314
1461	160	1740	1	323
1464	160	1740	1	328
1467	160	1741	1	331
1470	160	1740	1	338
1473	160	1740	1	338
1476	160	1740	1	327
1479	160	1740	1	327
1482	160	1741	1	321
1485	160	1740	1	312
1488	160	1740	1	306
1491	160	1741	1	309
1494	160	1740	1	315
1497	160	1740	1	315
1500	160	1740	1	333
1503	160	1740	1	328
1506	160	1740	1	328
1509	160	1740	1	339
1512	160	1740	1	326
1515	160	1740	1	321
1518	160	1740	1	333
1521	160	1740	1	323
1524	160	1741	1	318
1527	160	1740	1	326
1530	160	1740	1	306
1533	160	1740	1	313
1536	160	1740	1	306
1539	160	1740	1	330
1542	160	1740	1	333
1545	160	1740	1	333
1548	160	1740	1	333
1551	160	1740	1	320
1554	160	1741	1	318
1557	160	1741	1	323
1560	160	1741	1	323
1563	160	1741	1	317
1566	160	1741	1	321
1569	160	1740	1	328
1572	160	1740	1	326
1575	160	1740	1	315
1578	160	1740	1	306
1581	160	1740	1	306
1584	160	1740	1	306
1587	160	1740	1	329
1590	160	1740	1	326
1593	160	1741	1	321
1596	160	1741	1	325
1599	160	1741	1	317
1602	160	1741	1	321
1605	160	1740	1	328
1608	160	1740	1	328
1611	160	1740	1	326
1614	160	1740	1	326
1617	160	1740	1	322
1620	160	1740	1	315
1623	160	1740	1	315
1626	160	1740	1	315
1629	160	1740	1	315
1632	160	1740	1	326
1635	160	1740	1	330
1638	160	1740	1	323
1641	160	1740	1	323
1644	160	1740	1	333
1647	160	1740	1	333
1650	160	1740	1	322
1653	160	1741	1	325
1656	160	1740	1	326
1659	160	1740	1	326
1662	160	1740	1	315
1665	160	1740	1	320
1668	160	1740	1	320
1671	160	1740	1	320
1674	160	1740	1	320
1677	160	1740	1	320
1680	160	1740	1	320
1683	160	1740	1	314
1686	160	1740	1	322
1689	160	1740	1	314
1692	160	1740	1	315
1695	160	1740	1	320
1698	160	1740	1	320
1701	160	1741	1	321
1704	160	1740	1	315
1707	160	1740	1	315
1710	160	1740	1	320
1713	160	1741	1	309
1716	160	1740	1	320
1719	160	1741	1	314
1722	160	1741	1	313
1725	160	1740	1	319
1728	160	1741	1	320
1731	160	1741	1	314
1734	160	1741	1	314
1737	160	1741	1	321
1740	160	1740	1	315
1743	160	1741	1	314
1746	160	1740	1	315
1749	160	1741	1	309
1752	160	1741	1	314
1755	160	1740	1	320
1758	160	1740	1	320
1761	160	1740	1	322
1764	160	1740	1	315
1767	160	1740	1	320
1770	160	1740	1	315
1773	160	1740	1	320
1776	160	1741	1	314
1779	160	1741	1	314
1782	160	1740	1	320
1785	160	1741	1	309
1788	160	1741	1	309
1791	160	1741	1	309
1794	160	1740	1	320
1797	160	1741	1	301
1800	160	1740	1	308
1803	160	1740	1	314
1806	160	1740	1	306
1809	160	1740	1	317
1812	160	1740	1	313
1815	160	1740	1	316
1818	160	1740	1	317
1821	160	1740	1	322
1824	160	1740	1	318
1827	160	1740	1	307
1830	160	1740	1	318
1833	160	1740	1	317
1836	160	1740	1	316
1839	160	1740	1	331
1842	160	1740	1	329
1845	160	1740	1	327
1848	160	1740	1	316
1851	160	1741	1	317
1854	160	1740	1	321
1857	160	1740	1	329
1860	160	1741	1	323
1863	160	1741	1	316
1866	160	1741	1	319
1869	160	1741	1	325
1872	160	1741	1	323
1875	160	1741	1	325
1878	160	1741	1	301
1881	160	1741	1	335
1884	160	1741	1	312
1887	160	1740	1	303
1890	160	1740	1	319
1893	160	1740	1	309
1896	160	1741	1	315
1899	160	1740	1	309
1902	160	1740	1	301
1905	160	1740	1	305
1908	160	1740	1	307
1911	160	1740	1	304
1914	160	1740	1	304
1917	160	1740	1	310
1920	160	1740	1	302
1923	160	1740	1	306
1926	160	1740	1	306
1929	160	1740	1	307
1932	160	1740	1	317
1935	160	1740	1	317
1938	160	1740	1	307
1941	160	1740	1	306
1944	160	1740	1	307
1947	160	1740	1	306
1950	160	1740	1	306
1953	160	1740	1	308
1956	160	1740	1	313
1959	160	1740	1	313
1962	160	1740	1	306
1965	160	1740	1	306
1968	160	1740	1	307
1971	160	1740	1	313
1974	160	1740	1	304
1977	160	1740	1	310
1980	160	1740	1	304
1983	160	1740	1	305
1986	160	1740	1	304
1989	160	1740	1	313
1992	160	1740	1	307
1995	160	1740	1	302
1998	160	1740	1	303
2001	160	1740	1	304
2004	160	1740	1	302
2007	160	1740	1	296
2010	160	1740	1	307
2013	160	1740	1	308
2016	160	1740	1	307
2019	160	1740	1	302
2022	160	1740	1	302
2025	160	1740	1	298
2028	160	1740	1	304
2031	160	1740	1	302
2034	160	1740	1	304
2037	160	1740	1	333
2040	160	1740	1	317
2043	160	1740	1	312
2046	160	1740	1	312
2049	160	1740	1	321
2052	160	1740	1	317
2055	160	1740	1	307
2058	160	1740	1	317
2061	160	1740	1	317
2064	160	1740	1	315
2067	160	1740	1	317
2070	160	1740	1	313
2073	160	1740	1	304
2076	160	1740	1	313
2079	160	1740	1	307
2082	160	1740	1	304
2085	160	1740	1	303
2088	160	1740	1	306
2091	160	1740	1	298
2094	160	1740	1	290
2097	160	1740	1	304
2100	160	1740	1	298
2103	160	1740	1	290
2106	160	1740	1	304
2109	160	1740	1	302
2112	160	1740	1	306
2115	160	1740	1	308
2118	160	1740	1	302
2121	160	1740	1	310
2124	160	1740	1	301
2127	160	1740	1	280
2130	160	1741	1	309
2133	160	1741	1	309
2136	160	1741	1	309
2139	160	1740	1	286
2142	160	1740	1	289
2145	160	1740	1	296
2148	160	1740	1	298
2151	160	1740	1	304
2154	160	1741	1	309
2157	160	1740	1	300
2160	160	1740	1	304
2163	160	1740	1	298
2166	160	1740	1	304
2169	160	1740	1	306
2172	160	1740	1	304
2175	160	1740	1	304
2178	160	1740	1	306
2181	160	1740	1	312
2184	160	1740	1	312
2187	160	1740	1	312
2190	160	1740	1	306
2193	160	1740	1	311
2196	160	1740	1	306
2199	160	1740	1	298
2202	160	1740	1	304
2205	160	1740	1	305
2208	160	1740	1	314
2211	160	1740	1	298
2214	160	1740	1	298
2217	160	1740	1	298
2220	160	1740	1	307
2223	160	1740	1	304
2226	160	1740	1	304
2229	160	1740	1	310
2232	160	1740	1	304
2235	160	1740	1	304
2238	160	1740	1	327
2241	160	1740	1	321
2244	160	1740	1	306
2247	160	1740	1	326
2250	160	1740	1	312
2253	160	1740	1	312
2256	160	1740	1	321
2259	160	1740	1	321
2262	160	1740	1	333
2265	160	1740	1	333
2268	160	1740	1	333
2271	160	1740	1	333
2274	160	1740	1	326
2277	160	1740	1	326
2280	160	1740	1	326
2283	160	1740	1	333
2286	160	1740	1	326
2289	160	1740	1	326
2292	160	1740	1	326
2295	160	1740	1	326
2298	160	1740	1	326
2301	160	1740	1	326
2304	160	1740	1	326
2307	160	1740	1	326
2310	160	1740	1	326
2313	160	1740	1	326
2316	160	1740	1	326
2319	160	1740	1	326
2322	160	1740	1	326
2325	160	1740	1	326
2328	160	1740	1	333
2331	160	1740	1	326
2334	160	1740	1	326
2337	160	1740	1	333
2340	160	1740	1	326
2343	160	1740	1	333
2346	160	1741	1	321
2349	160	1741	1	306
2352	160	1741	1	321
2355	160	1740	1	312
2358	160	1740	1	317
2361	160	1740	1	321
2364	160	1740	1	312
2367	160	1740	1	326
2370	160	1740	1	326
2373	160	1740	1	332
2376	160	1740	1	329
2379	160	1740	1	334
2382	160	1740	1	319
2385	160	1740	1	319
2388	160	1740	1	295
2391	160	1740	1	313
2394	160	1740	1	306
2397	160	1740	1	326
2400	160	1740	1	315
2403	160	1741	1	311
2406	160	1741	1	295
2409	160	1740	1	312
2412	160	1740	1	312
2415	160	1740	1	312
2418	160	1740	1	317
2421	160	1740	1	312
2424	160	1741	1	326
2427	160	1741	1	321
2430	160	1741	1	321
2433	160	1741	1	321
2436	160	1740	1	330
2439	160	1740	1	312
2442	160	1740	1	317
2445	160	1740	1	330
2448	160	1740	1	330
2451	160	1740	1	317
2454	160	1740	1	323
2457	160	1740	1	300
2460	160	1740	1	313
2463	160	1740	1	313
2466	160	1740	1	312
2469	160	1740	1	313
2472	160	1740	1	313
2475	160	1740	1	313
2478	160	1740	1	312
2481	160	1740	1	312
2484	160	1740	1	300
2487	160	1741	1	308
2490	160	1741	1	312
2493	160	1741	1	316
2496	160	1741	1	308
2499	160	1741	1	312
2502	160	1741	1	318
2505	160	1741	1	312
2508	160	1741	1	290
2511	160	1741	1	297
2514	160	1741	1	296
2517	160	1741	1	314
2520	160	1741	1	314
2523	160	1741	1	314
2526	160	1741	1	314
2529	160	1741	1	310
2532	160	1740	1	316
2535	160	1740	1	313
2538	160	1740	1	300
2541	160	1740	1	318
2544	160	1740	1	313
2547	160	1740	1	300
2550	160	1740	1	313
2553	160	1740	1	319
2556	160	1740	1	306
2559	160	1740	1	310
2562	160	1740	1	306
2565	160	1740	1	308
2568	160	1741	1	294
2571	160	1741	1	301
2574	160	1741	1	313
2577	160	1741	1	318
2580	160	1741	1	318
2583	160	1741	1	313
2586	160	1741	1	314
2589	161	1741	1	317
2592	160	1741	1	307
2595	160	1741	1	310
2598	161	1741	1	313
2601	161	1741	1	311
2604	161	1741	1	318
2607	161	1741	1	318
2610	161	1741	1	320
2613	161	1741	1	318
2616	161	1741	1	315
2619	160	1741	1	320
2622	160	1741	1	315
2625	160	1741	1	317
2628	160	1741	1	313
2631	160	1741	1	317
2634	160	1741	1	314
2637	160	1741	1	312
2640	160	1741	1	315
2643	160	1741	1	312
2646	160	1741	1	315
2649	160	1741	1	315
2652	160	1741	1	313
2655	160	1741	1	316
2658	160	1741	1	316
2661	160	1741	1	315
2664	160	1741	1	312
2667	161	1741	1	315
2670	161	1741	1	315
2673	160	1741	1	318
2676	160	1741	1	319
2679	160	1741	1	317
2682	160	1741	1	321
2685	160	1741	1	311
2688	160	1741	1	312
2691	160	1741	1	318
2694	160	1741	1	322
2697	160	1741	1	322
2700	160	1741	1	318
2703	160	1741	1	318
2706	161	1741	1	318
2709	161	1741	1	315
2712	160	1741	1	314
2715	160	1741	1	314
2718	160	1741	1	314
2721	160	1741	1	317
2724	160	1741	1	317
2727	160	1741	1	317
2730	160	1741	1	316
2733	160	1741	1	315
2736	161	1741	1	318
2739	161	1741	1	315
2742	161	1741	1	317
2745	161	1741	1	315
2748	161	1741	1	315
2751	161	1741	1	315
2754	161	1741	1	313
2757	160	1741	1	314
2760	160	1741	1	315
2763	160	1741	1	315
2766	160	1741	1	315
2769	160	1741	1	313
2772	160	1741	1	314
2775	161	1741	1	315
2778	161	1741	1	315
2781	160	1741	1	318
2784	160	1741	1	317
2787	160	1741	1	315
2790	160	1741	1	315
2793	160	1741	1	317
2796	160	1741	1	321
2799	160	1741	1	318
2802	160	1741	1	315
2805	160	1741	1	315
2808	160	1741	1	317
2811	160	1741	1	317
2814	160	1741	1	322
2817	160	1741	1	314
2820	160	1741	1	317
2823	160	1741	1	320
2826	160	1741	1	319
2829	160	1741	1	317
2832	160	1741	1	314
2835	160	1741	1	322
2838	160	1741	1	317
2841	160	1741	1	318
2844	160	1741	1	318
2847	161	1741	1	317
2850	160	1741	1	318
2853	160	1741	1	320
2856	160	1741	1	320
2859	160	1741	1	320
2862	160	1741	1	320
2865	160	1741	1	319
2868	160	1741	1	320
2871	160	1741	1	320
2874	160	1741	1	320
2877	160	1741	1	320
2880	160	1741	1	320
2883	160	1741	1	318
2886	160	1741	1	318
2889	160	1741	1	320
2892	160	1741	1	323
2895	160	1741	1	318
2898	160	1741	1	320
2901	160	1741	1	320
2904	160	1741	1	318
2907	160	1741	1	320
2910	160	1741	1	321
2913	160	1741	1	320
2916	160	1741	1	320
2919	160	1741	1	321
2922	160	1741	1	319
2925	160	1741	1	320
2928	160	1741	1	319
2931	160	1741	1	321
2934	160	1741	1	321
2937	160	1741	1	319
2940	160	1741	1	320
2943	160	1741	1	320
2946	160	1741	1	320
2949	160	1741	1	320
2952	160	1741	1	320
2955	160	1741	1	319
2958	160	1741	1	320
2961	160	1741	1	318
2964	160	1741	1	320
2967	160	1741	1	320
2970	160	1741	1	320
2973	160	1741	1	319
2976	160	1741	1	319
2979	160	1741	1	319
2982	160	1741	1	319
2985	160	1740	1	316
2988	160	1741	1	316
2991	160	1741	1	319
2994	160	1741	1	319
2997	160	1741	1	320
3000	160	1741	1	318
3003	160	1741	1	319
3006	160	1741	1	322
3009	160	1741	1	316
3012	160	1741	1	318
3015	160	1741	1	320
3018	160	1741	1	319
3021	160	1741	1	319
3024	160	1741	1	318
3027	160	1741	1	320
3030	160	1741	1	318
3033	160	1741	1	318
3036	161	1741	1	323
3039	160	1741	1	321
3042	160	1741	1	318
3045	160	1741	1	327
3048	161	1741	1	321
3051	160	1741	1	318
3054	160	1741	1	318
3057	161	1741	1	322
3060	161	1741	1	321
3063	161	1740	1	326
3066	160	1740	1	328
3069	161	1740	1	326
3072	161	1740	1	328
3075	161	1740	1	331
3078	161	1740	1	331
3081	160	1740	1	328
3084	160	1740	1	328
3087	161	1740	1	329
3090	161	1740	1	326
3093	160	1740	1	329
3096	161	1740	1	332
3099	161	1740	1	331
3102	161	1740	1	326
3105	161	1740	1	331
3108	161	1740	1	329
3111	161	1740	1	334
3114	161	1740	1	336
3117	161	1741	1	328
3120	160	1741	1	329
3123	160	1741	1	318
3126	160	1741	1	322
3129	160	1741	1	322
3132	160	1741	1	322
3135	160	1741	1	318
3138	160	1741	1	321
3141	160	1741	1	329
3144	160	1740	1	330
3147	160	1740	1	330
3150	160	1741	1	325
3153	160	1741	1	325
3156	160	1741	1	325
3159	160	1741	1	325
3162	161	1741	1	325
3165	160	1741	1	321
3168	160	1741	1	327
3171	160	1741	1	319
3174	160	1741	1	319
3177	160	1741	1	320
3180	160	1741	1	318
3183	160	1741	1	327
3186	160	1741	1	318
3189	160	1741	1	322
3192	160	1741	1	318
3195	160	1741	1	319
3198	160	1741	1	320
3201	160	1741	1	321
3204	160	1741	1	319
3207	160	1741	1	319
3210	160	1741	1	319
3213	160	1741	1	319
3216	160	1741	1	325
3219	160	1741	1	319
3222	160	1741	1	319
3225	160	1741	1	325
3228	160	1741	1	329
3231	160	1741	1	329
3234	160	1741	1	325
3237	160	1741	1	324
3240	160	1741	1	328
3243	160	1740	1	339
3246	160	1740	1	339
3249	160	1740	1	332
3252	160	1741	1	328
3255	160	1740	1	336
3258	160	1740	1	336
3261	160	1740	1	321
3264	160	1741	1	319
3267	160	1741	1	317
3270	160	1741	1	318
3273	160	1741	1	323
3276	160	1741	1	322
3279	160	1741	1	325
3282	160	1741	1	327
3285	160	1741	1	327
3288	160	1741	1	329
3291	160	1741	1	329
3294	160	1741	1	329
3297	160	1741	1	333
3300	160	1741	1	332
3303	160	1741	1	334
3306	160	1741	1	332
3309	160	1741	1	333
3312	160	1741	1	330
3315	160	1741	1	331
3318	160	1741	1	332
3321	160	1741	1	327
3324	160	1741	1	325
3327	160	1741	1	325
3330	160	1741	1	325
3333	160	1741	1	323
3336	160	1741	1	323
3339	160	1741	1	323
3342	160	1741	1	323
3345	160	1741	1	323
3348	160	1741	1	324
3351	160	1741	1	324
3354	160	1741	1	324
3357	160	1741	1	322
3360	160	1741	1	322
3363	160	1741	1	322
3366	160	1741	1	322
3369	160	1741	1	322
3372	160	1741	1	322
3375	160	1741	1	322
3378	160	1741	1	322
3381	160	1741	1	326
3384	160	1741	1	321
3387	160	1741	1	323
3390	160	1741	1	321
3393	160	1741	1	321
3396	160	1741	1	322
3399	160	1741	1	322
3402	160	1741	1	322
3405	160	1741	1	322
3408	160	1741	1	325
3411	160	1741	1	320
3414	160	1741	1	320
3417	160	1741	1	327
3420	160	1741	1	325
3423	160	1741	1	325
3426	160	1741	1	322
3429	160	1741	1	326
3432	160	1741	1	320
3435	160	1741	1	325
3438	160	1741	1	324
3441	160	1741	1	323
3444	160	1741	1	322
3447	160	1741	1	325
3450	160	1741	1	328
3453	160	1741	1	324
3456	160	1741	1	325
3459	160	1741	1	323
3462	160	1741	1	322
3465	160	1741	1	324
3468	160	1741	1	327
3471	160	1741	1	325
3474	160	1741	1	327
3477	160	1741	1	326
3480	160	1741	1	325
3483	160	1741	1	326
3486	160	1741	1	326
3489	160	1741	1	329
3492	160	1741	1	329
3495	160	1741	1	332
3498	160	1741	1	327
3501	160	1741	1	323
3504	160	1741	1	331
3507	160	1741	1	323
3510	160	1741	1	323
3513	160	1741	1	323
3516	160	1741	1	323
3519	160	1741	1	322
3522	160	1741	1	322
3525	160	1741	1	325
3528	160	1741	1	322
3531	160	1741	1	326
3534	160	1741	1	325
3537	160	1741	1	324
3540	160	1741	1	327
3543	160	1741	1	327
3546	160	1741	1	325
3549	160	1741	1	325
3552	160	1741	1	320
3555	160	1741	1	322
3558	160	1741	1	323
3561	160	1741	1	322
3564	160	1741	1	325
3567	160	1741	1	325
3570	160	1741	1	324
3573	160	1741	1	322
3576	160	1741	1	323
3579	160	1741	1	323
3582	160	1741	1	324
3585	160	1741	1	323
3588	160	1741	1	321
3591	160	1741	1	321
3594	160	1741	1	320
3597	160	1741	1	325
3600	160	1741	1	324
3603	160	1741	1	324
3606	160	1741	1	321
3609	160	1741	1	321
3612	160	1741	1	325
3615	160	1741	1	325
3618	160	1741	1	323
3621	160	1741	1	325
3624	160	1741	1	325
3627	160	1741	1	321
3630	160	1741	1	325
3633	160	1741	1	321
3636	160	1741	1	325
3639	160	1741	1	320
3642	160	1740	1	323
3645	160	1741	1	317
3648	160	1741	1	316
3651	160	1741	1	319
3654	160	1741	1	325
3657	160	1741	1	321
3660	160	1741	1	312
3663	160	1741	1	326
3666	160	1741	1	327
3669	160	1741	1	318
3672	160	1741	1	320
3675	160	1741	1	317
3678	160	1741	1	325
3681	160	1741	1	324
3684	160	1741	1	325
3687	160	1741	1	324
3690	160	1741	1	327
3693	160	1741	1	325
3696	160	1741	1	317
3699	160	1741	1	322
3702	160	1741	1	321
3705	160	1741	1	321
3708	160	1741	1	325
3711	160	1741	1	320
3714	160	1741	1	321
3717	160	1741	1	317
3720	160	1741	1	317
3723	160	1741	1	317
3726	160	1741	1	317
3729	160	1741	1	317
3732	160	1741	1	329
3735	160	1741	1	329
3738	160	1741	1	321
3741	160	1741	1	325
3744	160	1741	1	325
3747	160	1741	1	317
3750	160	1741	1	325
3753	160	1740	1	327
3756	160	1741	1	320
3759	160	1741	1	317
3762	160	1741	1	325
3765	160	1741	1	325
3768	160	1741	1	321
3771	160	1741	1	321
3774	160	1741	1	325
3777	160	1741	1	317
3780	160	1741	1	321
3783	160	1741	1	321
3786	160	1740	1	331
3789	160	1741	1	325
3792	160	1741	1	325
3795	160	1741	1	320
3798	160	1741	1	325
3801	160	1741	1	325
3804	160	1741	1	325
3807	160	1741	1	321
3810	160	1741	1	325
3813	160	1741	1	321
3816	160	1741	1	319
3819	160	1741	1	312
3822	160	1741	1	325
3825	160	1741	1	321
3828	160	1741	1	321
3831	160	1741	1	325
3834	160	1741	1	325
3837	160	1741	1	323
3840	160	1741	1	325
3843	160	1741	1	325
3846	160	1741	1	325
3849	160	1741	1	325
3852	160	1741	1	325
3855	160	1741	1	325
3858	160	1741	1	325
3861	160	1741	1	321
3864	160	1741	1	319
3867	160	1741	1	325
3870	160	1741	1	325
3873	160	1741	1	325
3876	160	1741	1	325
3879	160	1741	1	321
3882	160	1741	1	325
3885	160	1741	1	325
3888	160	1741	1	325
3891	160	1741	1	317
3894	160	1741	1	325
3897	160	1741	1	325
3900	160	1741	1	325
3903	160	1741	1	329
3906	160	1740	1	328
3909	160	1741	1	329
3912	160	1741	1	325
3915	160	1741	1	325
3918	160	1741	1	325
3921	160	1741	1	325
3924	160	1741	1	321
3927	160	1741	1	325
3930	160	1741	1	325
3933	160	1741	1	325
3936	160	1741	1	325
3939	160	1741	1	325
3942	160	1740	1	325
3945	160	1740	1	325
3948	160	1741	1	325
3951	160	1740	1	337
3954	160	1740	1	336
3957	160	1740	1	337
3960	160	1740	1	336
3963	160	1740	1	335
3966	160	1740	1	339
3969	160	1740	1	340
3972	160	1740	1	337
3975	160	1740	1	338
3978	160	1740	1	340
3981	160	1740	1	334
3984	160	1740	1	337
3987	160	1740	1	346
3990	160	1740	1	342
3993	160	1740	1	352
3996	160	1740	1	335
3999	160	1740	1	338
4002	160	1740	1	341
4005	160	1740	1	339
4008	160	1740	1	346
4011	160	1740	1	346
4014	160	1740	1	345
4017	160	1740	1	329
4020	160	1740	1	339
4023	160	1740	1	342
4026	160	1740	1	332
4029	160	1740	1	328
4032	160	1740	1	334
4035	160	1740	1	337
4038	160	1740	1	324
4041	160	1740	1	337
4044	160	1740	1	333
4047	160	1740	1	330
4050	160	1740	1	328
4053	160	1740	1	327
4056	160	1740	1	328
4059	160	1740	1	321
4062	160	1740	1	327
4065	160	1740	1	328
4068	160	1740	1	334
4071	160	1740	1	327
4074	160	1740	1	334
4077	160	1740	1	334
4080	160	1740	1	334
4083	160	1740	1	334
4086	160	1740	1	336
4089	160	1740	1	327
4092	160	1740	1	327
4095	160	1740	1	327
4098	160	1740	1	327
4101	160	1740	1	329
4104	160	1740	1	336
4107	160	1740	1	343
4110	160	1740	1	337
4113	160	1740	1	340
4116	160	1740	1	338
4119	160	1740	1	335
4122	160	1740	1	335
4125	160	1740	1	335
4128	160	1740	1	340
4131	160	1740	1	341
4134	160	1740	1	338
4137	160	1740	1	343
4140	160	1740	1	336
4143	160	1740	1	334
4146	160	1740	1	338
4149	160	1740	1	341
4152	160	1740	1	334
4155	160	1740	1	327
4158	160	1740	1	330
4161	160	1740	1	321
4164	160	1740	1	335
4167	160	1740	1	335
4170	160	1740	1	332
4173	160	1740	1	336
4176	160	1740	1	332
4179	160	1740	1	330
4182	160	1740	1	335
4185	160	1740	1	332
4188	160	1740	1	332
4191	160	1740	1	332
4194	160	1740	1	323
4197	160	1740	1	332
4200	160	1740	1	328
4203	160	1740	1	343
4206	160	1740	1	338
4209	160	1740	1	324
4212	160	1740	1	328
4215	160	1740	1	323
4218	160	1740	1	324
4221	160	1740	1	328
4224	160	1740	1	323
4227	160	1740	1	332
4230	160	1740	1	323
4233	160	1740	1	328
4236	160	1740	1	337
4239	160	1740	1	338
4242	160	1740	1	338
4245	160	1740	1	335
4248	160	1740	1	335
4251	160	1740	1	341
4254	160	1740	1	334
4257	160	1740	1	339
4260	160	1740	1	341
4263	160	1740	1	335
4266	160	1740	1	330
4269	160	1740	1	339
4272	160	1740	1	341
4275	160	1740	1	339
4278	160	1740	1	335
4281	160	1740	1	339
4284	160	1740	1	334
4287	160	1740	1	334
4290	160	1740	1	334
4293	160	1740	1	332
4296	160	1740	1	334
4299	160	1740	1	334
4302	160	1740	1	329
4305	160	1740	1	335
4308	160	1740	1	334
4311	160	1740	1	339
4314	160	1740	1	341
4317	160	1740	1	335
4320	160	1740	1	335
4323	160	1740	1	335
4326	160	1740	1	335
4329	160	1740	1	335
4332	160	1740	1	335
4335	160	1740	1	334
4338	160	1740	1	336
4341	160	1740	1	335
4344	160	1740	1	333
4347	160	1740	1	335
4350	160	1740	1	335
4353	160	1740	1	335
4356	160	1740	1	335
4359	160	1740	1	335
4362	160	1740	1	335
4365	160	1740	1	333
4368	160	1740	1	335
4371	160	1740	1	338
4374	160	1740	1	336
4377	160	1740	1	335
4380	160	1740	1	330
4383	160	1740	1	330
4386	160	1740	1	333
4389	160	1740	1	326
4392	160	1740	1	338
4395	160	1740	1	343
4398	160	1740	1	343
4401	160	1740	1	335
4404	160	1740	1	341
4407	160	1740	1	335
4410	160	1740	1	334
4413	160	1740	1	335
4416	160	1740	1	334
4419	160	1740	1	334
4422	160	1740	1	338
4425	160	1740	1	337
4428	160	1740	1	337
4431	160	1740	1	337
4434	160	1740	1	337
4437	160	1740	1	337
4440	160	1740	1	337
4443	160	1740	1	332
4446	160	1740	1	334
4449	160	1740	1	341
4452	160	1740	1	335
4455	160	1740	1	339
4458	160	1740	1	341
4461	160	1740	1	335
4464	160	1740	1	339
4467	160	1740	1	335
4470	160	1740	1	335
4473	160	1740	1	335
4476	160	1740	1	331
4479	160	1740	1	335
4482	160	1740	1	335
4485	160	1740	1	331
4488	160	1740	1	325
4491	160	1740	1	333
4494	160	1740	1	333
4497	160	1740	1	335
4500	160	1740	1	323
4503	160	1740	1	333
4506	160	1740	1	319
4509	160	1740	1	335
4512	160	1740	1	330
4515	160	1740	1	331
4518	160	1740	1	335
4521	160	1740	1	335
4524	160	1740	1	326
4527	160	1740	1	333
4530	160	1740	1	325
4533	160	1740	1	335
4536	160	1740	1	335
4539	160	1740	1	329
4542	160	1740	1	325
4545	160	1740	1	333
4548	160	1740	1	335
4551	160	1740	1	323
4554	160	1740	1	325
4557	160	1740	1	326
4560	160	1740	1	319
4563	160	1740	1	323
4566	160	1740	1	323
4569	160	1740	1	330
4572	160	1740	1	335
4575	160	1740	1	335
4578	160	1740	1	329
4581	160	1740	1	333
4584	160	1740	1	331
4587	160	1740	1	333
4590	160	1740	1	330
4593	160	1740	1	323
4596	160	1740	1	325
4599	160	1740	1	326
4602	160	1740	1	331
4605	160	1740	1	319
4608	160	1740	1	325
4611	160	1741	1	324
4614	160	1740	1	335
4617	160	1740	1	333
4620	160	1740	1	333
4623	160	1740	1	325
4626	160	1740	1	331
4629	160	1740	1	335
4632	160	1740	1	335
4635	160	1741	1	324
4638	160	1741	1	319
4641	160	1740	1	330
4644	160	1741	1	322
4647	160	1740	1	321
4650	160	1740	1	319
4653	160	1740	1	325
4656	160	1740	1	325
4659	160	1740	1	330
4662	160	1740	1	329
4665	160	1740	1	325
4668	160	1740	1	321
4671	160	1740	1	335
4674	160	1740	1	326
4677	160	1741	1	329
4680	160	1740	1	325
4683	160	1740	1	335
4686	160	1740	1	321
4689	160	1740	1	319
4692	160	1740	1	329
4695	160	1740	1	335
4698	160	1740	1	333
4701	160	1740	1	335
4704	160	1741	1	322
4707	160	1740	1	329
4710	160	1740	1	331
4713	160	1740	1	321
4716	160	1740	1	325
4719	160	1740	1	330
4722	160	1741	1	328
4725	160	1740	1	331
4728	160	1740	1	335
4731	160	1740	1	335
4734	160	1740	1	326
4737	160	1740	1	335
4740	160	1740	1	330
4743	160	1741	1	328
4746	160	1741	1	322
4749	160	1740	1	330
4752	160	1740	1	335
4755	160	1740	1	335
4758	160	1740	1	329
4761	160	1741	1	324
4764	160	1741	1	322
4767	160	1740	1	331
4770	160	1740	1	329
4773	160	1740	1	323
4776	160	1740	1	328
4779	160	1740	1	335
4782	160	1741	1	322
4785	160	1740	1	321
4788	160	1740	1	321
4791	160	1741	1	322
4794	160	1741	1	322
4797	160	1740	1	331
4800	160	1740	1	323
4803	160	1740	1	326
4806	160	1740	1	331
4809	160	1740	1	331
4812	160	1740	1	319
4815	160	1740	1	329
4818	160	1740	1	326
4821	160	1741	1	322
4824	160	1740	1	329
4827	160	1740	1	321
4830	160	1740	1	321
4833	160	1740	1	319
4836	160	1740	1	325
4839	160	1740	1	329
4842	160	1740	1	325
4845	160	1740	1	326
4848	160	1740	1	319
4851	160	1740	1	329
4854	160	1740	1	319
4857	160	1740	1	321
4860	160	1741	1	322
4863	160	1741	1	322
4866	160	1740	1	321
4869	160	1740	1	323
4872	160	1740	1	319
4875	160	1740	1	323
4878	160	1740	1	326
4881	160	1740	1	319
4884	160	1740	1	323
4887	160	1740	1	323
4890	160	1740	1	329
4893	160	1740	1	319
4896	160	1740	1	326
4899	160	1740	1	321
4902	160	1740	1	321
4905	160	1741	1	322
4908	160	1741	1	322
4911	160	1740	1	321
4914	160	1740	1	326
4917	160	1740	1	330
4920	160	1740	1	325
4923	160	1740	1	319
4926	160	1740	1	326
4929	160	1740	1	326
4932	160	1740	1	333
4935	160	1740	1	333
4938	160	1740	1	323
4941	160	1740	1	329
4944	160	1740	1	335
4947	160	1740	1	331
4950	160	1740	1	321
4953	160	1741	1	322
4956	160	1740	1	325
4959	160	1740	1	321
4962	160	1740	1	323
4965	160	1740	1	329
4968	160	1740	1	321
4971	160	1740	1	322
4974	160	1740	1	325
4977	160	1741	1	324
4980	160	1740	1	332
4983	160	1740	1	326
4986	160	1740	1	330
4989	160	1740	1	327
4992	160	1740	1	322
4995	160	1741	1	324
4998	160	1740	1	327
5001	160	1740	1	327
5004	160	1741	1	327
5007	160	1741	1	328
5010	160	1740	1	325
5013	160	1740	1	322
5016	160	1740	1	325
5019	160	1741	1	319
5022	160	1741	1	323
5025	160	1741	1	328
5028	160	1741	1	328
5031	160	1740	1	325
5034	160	1740	1	325
5037	160	1741	1	328
5040	160	1741	1	328
5043	160	1740	1	329
5046	160	1740	1	322
5049	160	1741	1	324
5052	160	1740	1	335
5055	160	1741	1	324
5058	160	1741	1	324
5061	160	1741	1	324
5064	160	1740	1	326
5067	160	1740	1	321
5070	160	1740	1	319
5073	160	1740	1	322
5076	160	1741	1	328
5079	160	1740	1	325
5082	160	1740	1	326
5085	160	1740	1	327
5088	160	1740	1	329
5091	160	1740	1	323
5094	160	1740	1	330
5097	160	1741	1	322
5100	160	1740	1	329
5103	160	1740	1	326
5106	160	1740	1	341
5109	160	1740	1	326
5112	160	1740	1	335
5115	160	1740	1	335
5118	160	1740	1	335
5121	160	1740	1	340
5124	160	1740	1	335
5127	160	1740	1	334
5130	160	1740	1	341
5133	160	1740	1	335
5136	160	1740	1	335
5139	160	1740	1	335
5142	160	1740	1	334
5145	160	1740	1	341
5148	160	1740	1	335
5151	160	1740	1	329
5154	160	1740	1	334
5157	160	1740	1	334
5160	160	1740	1	334
5163	160	1740	1	332
5166	160	1740	1	332
5169	160	1740	1	332
5172	160	1740	1	332
5175	160	1740	1	334
5178	160	1740	1	334
5181	160	1740	1	334
5184	160	1740	1	334
5187	160	1740	1	339
5190	160	1740	1	334
5193	160	1741	1	332
5196	160	1740	1	334
5199	160	1740	1	334
5202	160	1740	1	334
5205	160	1740	1	334
5208	160	1740	1	334
5211	160	1740	1	334
5214	160	1740	1	334
5217	160	1740	1	334
5220	160	1740	1	334
5223	160	1740	1	334
5226	160	1740	1	334
5229	160	1740	1	334
5232	160	1740	1	334
5235	160	1740	1	329
5238	160	1740	1	333
5241	160	1740	1	334
5244	160	1740	1	334
5247	160	1740	1	334
5250	160	1740	1	329
5253	160	1740	1	332
5256	160	1740	1	334
5259	160	1740	1	334
5262	160	1740	1	334
5265	160	1740	1	334
5268	160	1740	1	334
5271	160	1740	1	337
5274	160	1740	1	337
5277	160	1740	1	334
5280	160	1740	1	334
5283	160	1740	1	332
5286	160	1740	1	337
5289	160	1740	1	337
5292	160	1740	1	337
5295	160	1740	1	337
5298	160	1740	1	334
5301	160	1740	1	334
5304	160	1740	1	334
5307	160	1740	1	335
5310	160	1740	1	334
5313	160	1740	1	335
5316	160	1740	1	335
5319	160	1740	1	334
5322	160	1740	1	340
5325	160	1740	1	335
5328	160	1740	1	335
5331	160	1740	1	330
5334	160	1741	1	337
5337	160	1740	1	339
5340	160	1741	1	327
5343	160	1740	1	329
5346	160	1740	1	341
5349	160	1740	1	334
5352	160	1740	1	334
5355	160	1740	1	334
5358	160	1740	1	334
5361	160	1740	1	334
5364	160	1740	1	332
5367	160	1740	1	332
5370	160	1740	1	334
5373	160	1740	1	332
5376	160	1740	1	334
5379	160	1740	1	337
5382	160	1740	1	334
5385	160	1740	1	334
5388	160	1740	1	334
5391	160	1740	1	335
5394	160	1740	1	335
5397	160	1740	1	334
5400	160	1740	1	334
5403	160	1740	1	334
5406	160	1740	1	334
5409	160	1740	1	335
5412	160	1740	1	341
5415	160	1740	1	326
5418	160	1740	1	325
5421	160	1740	1	335
5424	160	1740	1	331
5427	160	1740	1	335
5430	160	1741	1	327
5433	160	1740	1	335
5436	160	1740	1	330
5439	160	1740	1	330
5442	160	1740	1	335
5445	160	1740	1	335
5448	160	1740	1	330
5451	160	1741	1	331
5454	160	1740	1	341
5457	160	1740	1	341
5460	160	1740	1	330
5463	160	1740	1	335
5466	160	1741	1	324
5469	160	1740	1	341
5472	160	1741	1	331
5475	160	1740	1	335
5478	160	1740	1	335
5481	160	1740	1	325
5484	160	1740	1	341
5487	160	1740	1	341
5490	160	1741	1	337
5493	160	1741	1	324
5496	160	1740	1	341
5499	160	1740	1	335
5502	160	1740	1	335
5505	160	1740	1	335
5508	160	1741	1	325
5511	160	1741	1	327
5514	160	1741	1	324
5517	160	1741	1	327
5520	160	1740	1	331
5523	160	1740	1	330
5526	160	1741	1	327
5529	160	1741	1	327
5532	160	1741	1	328
5535	160	1741	1	331
5538	160	1740	1	335
5541	160	1740	1	331
5544	160	1741	1	327
5547	160	1740	1	335
5550	160	1741	1	323
5553	160	1740	1	330
5556	160	1741	1	324
5559	160	1740	1	331
5562	160	1741	1	337
5565	160	1741	1	327
5568	160	1740	1	335
5571	160	1741	1	324
5574	160	1740	1	329
5577	160	1741	1	327
5580	160	1740	1	326
5583	160	1741	1	327
5586	160	1740	1	335
5589	160	1741	1	324
5592	160	1740	1	330
5595	160	1740	1	330
5598	160	1741	1	337
5601	160	1740	1	341
5604	160	1740	1	335
5607	160	1740	1	341
5610	160	1740	1	341
5613	160	1740	1	335
5616	160	1741	1	337
5619	160	1741	1	328
5622	160	1741	1	327
5625	160	1741	1	331
5628	160	1740	1	335
5631	160	1740	1	335
5634	160	1740	1	329
5637	160	1740	1	335
5640	160	1740	1	335
5643	160	1740	1	335
5646	160	1740	1	335
5649	160	1740	1	335
5652	160	1740	1	335
5655	160	1740	1	330
5658	160	1740	1	326
5661	160	1741	1	324
5664	160	1741	1	324
5667	160	1740	1	326
5670	160	1740	1	335
5673	160	1740	1	335
5676	160	1740	1	335
5679	160	1740	1	335
5682	160	1740	1	335
5685	160	1740	1	335
5688	160	1740	1	335
5691	160	1740	1	329
5694	160	1740	1	329
5697	160	1740	1	335
5700	160	1740	1	329
5703	160	1740	1	335
5706	160	1740	1	335
5709	160	1740	1	341
5712	160	1741	1	327
5715	160	1740	1	330
5718	160	1740	1	335
5721	160	1740	1	341
5724	160	1740	1	326
5727	160	1740	1	341
5730	160	1740	1	335
5733	160	1741	1	327
5736	160	1740	1	330
5739	160	1740	1	335
5742	160	1741	1	331
5745	160	1741	1	323
5748	160	1740	1	329
5751	160	1740	1	335
5754	160	1740	1	329
5757	160	1740	1	335
5760	160	1740	1	335
5763	160	1740	1	335
5766	160	1740	1	335
5769	160	1740	1	329
5772	160	1740	1	339
5775	160	1740	1	329
5778	160	1740	1	335
5781	160	1740	1	330
5784	160	1740	1	330
5787	160	1740	1	330
5790	160	1740	1	335
5793	160	1740	1	335
5796	160	1740	1	341
5799	160	1740	1	335
5802	160	1740	1	335
5805	160	1740	1	329
5808	160	1740	1	335
5811	160	1740	1	335
5814	160	1740	1	335
5817	160	1740	1	329
5820	160	1740	1	335
5823	160	1740	1	334
5826	160	1740	1	334
5829	160	1740	1	333
5832	160	1740	1	334
5835	160	1740	1	334
5838	160	1740	1	332
5841	160	1740	1	332
5844	160	1740	1	332
5847	160	1740	1	332
5850	160	1740	1	332
5853	160	1740	1	332
5856	160	1740	1	332
5859	160	1740	1	334
5862	160	1740	1	335
5865	160	1740	1	341
5868	160	1740	1	329
5871	160	1740	1	335
5874	160	1740	1	335
5877	160	1740	1	329
5880	160	1740	1	329
5883	160	1740	1	335
5886	160	1740	1	335
5889	160	1740	1	335
5892	160	1740	1	335
5895	160	1740	1	334
5898	160	1740	1	335
5901	160	1741	1	331
5904	160	1740	1	335
5907	160	1740	1	335
5910	160	1740	1	335
5913	160	1740	1	335
5916	160	1740	1	329
5919	160	1740	1	333
5922	160	1740	1	335
5925	160	1740	1	335
5928	160	1741	1	324
5931	160	1740	1	335
5934	160	1740	1	335
5937	160	1740	1	335
5940	160	1740	1	335
5943	160	1740	1	331
5946	160	1740	1	319
5949	160	1741	1	322
5952	160	1740	1	331
5955	160	1741	1	337
5958	160	1740	1	326
5961	160	1740	1	333
5964	160	1740	1	335
5967	160	1740	1	326
5970	160	1740	1	326
5973	160	1741	1	322
5976	160	1741	1	322
5979	160	1740	1	325
5982	160	1740	1	335
5985	160	1741	1	319
5988	160	1740	1	326
5991	160	1741	1	324
5994	160	1740	1	331
5997	160	1740	1	335
[truncated: 999 more rows]
