# Supplementary material for: Markerless tracking of an entire honey bee colony
Source: Nat Commun. 2021 Mar 19;12:1733. doi: 10.1038/s41467-021-21769-1 (PMC7979864; doi:10.1038/s41467-021-21769-1)
Supplement: Supplementary file 4 — Description of Additional Supplementary Files [file 41467_2021_21769_MOESM4_ESM.zip › raw_source/fig_5_sup_fig_21_22/S1_trajectories/000654.txt]

0	475	1236	0	310
3	473	1235	0	317
6	473	1236	0	319
9	474	1237	0	316
12	473	1238	0	320
15	473	1237	0	321
18	473	1238	0	319
21	474	1238	0	319
24	473	1238	0	319
27	473	1238	0	321
30	473	1238	0	325
33	473	1240	0	324
36	473	1241	0	323
39	473	1241	0	322
42	472	1241	0	323
45	471	1241	0	323
48	471	1240	0	321
51	471	1239	0	321
54	472	1238	0	322
57	473	1238	0	322
60	472	1237	0	323
63	472	1237	0	321
66	472	1238	0	322
69	472	1237	0	321
72	472	1237	0	321
75	472	1237	0	321
78	472	1238	0	322
81	472	1238	0	322
84	472	1238	0	319
87	472	1238	0	319
90	473	1238	0	321
93	472	1238	0	321
96	472	1238	0	322
99	471	1238	0	320
102	471	1239	0	322
105	471	1239	0	321
108	471	1239	0	320
111	471	1239	0	319
114	471	1239	0	321
117	471	1239	0	320
120	472	1239	0	319
123	473	1239	0	322
126	474	1238	0	321
129	474	1238	0	322
132	475	1238	0	319
135	475	1237	0	318
138	474	1237	0	318
141	474	1237	0	319
144	474	1237	0	318
147	475	1237	0	317
150	475	1237	0	316
153	475	1237	0	317
156	475	1237	0	315
159	474	1237	0	318
162	474	1236	0	319
165	474	1236	0	318
168	474	1236	0	319
171	474	1237	0	318
174	475	1237	0	319
177	475	1237	0	320
180	475	1237	0	321
183	475	1237	0	322
186	475	1237	0	319
189	476	1238	0	321
192	475	1237	0	322
195	474	1237	0	322
198	474	1237	0	322
201	474	1237	0	320
204	474	1237	0	321
207	474	1238	0	324
210	474	1238	0	324
213	474	1238	0	323
216	474	1237	0	320
219	474	1238	0	323
222	474	1238	0	322
225	474	1238	0	321
228	474	1238	0	321
231	474	1238	0	323
234	474	1238	0	322
237	475	1237	0	316
240	477	1237	0	316
243	478	1236	0	315
246	478	1235	0	313
249	478	1235	0	314
252	478	1235	0	316
255	478	1235	0	315
258	479	1236	0	316
261	478	1237	0	316
264	478	1236	0	314
267	478	1237	0	314
270	478	1236	0	313
273	478	1236	0	314
276	478	1236	0	314
279	478	1237	0	315
282	477	1237	0	316
285	477	1237	0	315
288	477	1237	0	316
291	478	1237	0	317
294	479	1236	0	318
297	479	1236	0	317
300	479	1237	0	317
303	479	1236	0	317
306	478	1236	0	320
309	478	1236	0	319
312	478	1236	0	319
315	477	1236	0	319
318	477	1236	0	319
321	477	1236	0	319
324	476	1235	0	318
327	476	1236	0	319
330	477	1237	0	317
333	477	1237	0	318
336	475	1237	0	320
339	475	1236	0	322
342	474	1236	0	321
345	475	1236	0	321
348	474	1236	0	321
351	474	1236	0	321
354	474	1236	0	321
357	474	1236	0	319
360	474	1236	0	320
363	474	1236	0	323
366	475	1236	0	321
369	474	1235	0	321
372	474	1235	0	322
375	473	1235	0	322
378	472	1236	0	321
381	472	1236	0	321
384	472	1236	0	323
387	471	1235	0	322
390	471	1235	0	321
393	471	1235	0	322
396	472	1235	0	324
399	471	1234	0	323
402	472	1235	0	325
405	472	1235	0	327
408	472	1235	0	326
411	472	1235	0	324
414	473	1235	0	324
417	473	1236	0	322
420	473	1236	0	321
423	473	1236	0	322
426	474	1236	0	323
429	474	1236	0	323
432	474	1237	0	325
435	475	1236	0	323
438	475	1236	0	322
441	475	1236	0	324
444	477	1237	0	325
447	478	1238	0	321
450	479	1239	0	324
453	479	1239	0	322
456	480	1239	0	327
459	481	1240	0	326
462	481	1239	0	325
465	481	1239	0	321
468	480	1239	0	317
471	480	1240	0	315
474	480	1240	0	314
477	479	1237	0	304
480	479	1237	0	306
483	479	1238	0	310
486	479	1239	0	310
489	478	1239	0	308
492	477	1239	0	308
495	477	1239	0	308
498	476	1239	0	309
501	476	1240	0	310
504	475	1240	0	312
507	475	1240	0	310
510	475	1239	0	307
513	475	1240	0	308
516	475	1240	0	312
519	475	1241	0	312
522	478	1239	0	309
525	478	1238	0	309
528	479	1237	0	309
531	478	1239	0	311
534	478	1239	0	313
537	478	1239	0	312
540	478	1238	0	310
543	477	1239	0	310
546	478	1239	0	309
549	477	1238	0	307
552	476	1237	0	303
555	476	1237	0	298
558	475	1239	0	298
561	475	1240	0	299
564	475	1241	0	299
567	475	1239	0	292
570	474	1238	0	293
573	473	1238	0	291
576	473	1238	0	293
579	473	1238	0	293
582	473	1237	0	292
585	473	1237	0	291
588	473	1236	0	290
591	473	1235	0	288
594	472	1235	0	288
597	472	1235	0	293
600	473	1234	0	291
603	474	1234	0	289
606	474	1233	0	288
609	474	1231	0	287
612	474	1231	0	290
615	474	1231	0	288
618	473	1230	0	287
621	473	1230	0	287
624	472	1229	0	282
627	473	1229	0	284
630	472	1229	0	281
633	472	1229	0	281
636	472	1228	0	285
639	472	1227	0	282
642	472	1227	0	280
645	474	1228	0	276
648	475	1229	0	275
651	475	1229	0	275
654	476	1228	0	273
657	476	1228	0	269
660	477	1227	0	267
663	478	1225	0	261
666	478	1224	0	263
669	478	1224	0	263
672	478	1224	0	264
675	477	1223	0	263
678	475	1222	0	262
681	474	1221	0	261
684	473	1220	0	261
687	475	1220	0	262
690	474	1220	0	263
693	475	1220	0	262
696	475	1221	0	263
699	475	1221	0	266
702	475	1220	0	267
705	475	1220	0	261
708	475	1220	0	261
711	475	1219	0	261
714	476	1218	0	262
717	476	1218	0	260
720	476	1217	0	262
723	476	1216	0	261
726	477	1217	0	262
729	476	1217	0	262
732	475	1216	0	262
735	476	1217	0	261
738	476	1216	0	259
741	476	1218	0	252
744	473	1220	0	258
747	472	1220	0	261
750	472	1220	0	262
753	471	1220	0	258
756	472	1219	0	258
759	472	1219	0	258
762	471	1220	0	260
765	471	1220	0	259
768	472	1220	0	259
771	472	1221	0	259
774	471	1219	0	260
777	471	1217	0	257
780	471	1218	0	258
783	472	1217	0	265
786	473	1218	0	261
789	474	1218	0	259
792	475	1221	0	260
795	474	1221	0	261
798	474	1222	0	261
801	475	1222	0	257
804	475	1222	0	263
807	476	1222	0	261
810	476	1222	0	262
813	476	1222	0	264
816	476	1221	0	265
819	477	1221	0	266
822	477	1220	0	264
825	477	1219	0	266
828	477	1219	0	263
831	477	1221	0	263
834	476	1220	0	259
837	476	1219	0	257
840	474	1219	0	253
843	474	1219	0	251
846	474	1218	0	251
849	473	1219	0	252
852	473	1218	0	251
855	473	1218	0	253
858	474	1218	0	252
861	473	1218	0	250
864	474	1218	0	251
867	474	1215	0	255
870	476	1215	0	255
873	475	1214	0	256
876	474	1213	0	252
879	474	1212	0	248
882	473	1212	0	250
885	472	1210	0	247
888	471	1209	0	239
891	470	1209	0	239
894	470	1209	0	240
897	470	1210	0	241
900	468	1209	0	244
903	465	1207	0	234
906	465	1206	0	238
909	465	1205	0	241
912	464	1206	0	235
915	463	1207	0	237
918	464	1205	0	246
921	462	1203	0	253
924	462	1203	0	234
927	462	1204	0	231
930	463	1204	0	229
933	463	1205	0	227
936	462	1205	0	224
942	462	1206	0	216
945	463	1205	0	213
948	463	1204	0	210
951	463	1203	0	213
954	463	1203	0	215
957	462	1202	0	216
960	461	1199	0	218
963	460	1198	0	214
966	460	1199	0	219
969	460	1201	0	229
972	461	1200	0	233
975	461	1201	0	232
978	462	1202	0	233
981	464	1204	0	237
984	464	1206	0	243
987	465	1208	0	245
990	465	1208	0	253
993	467	1208	0	241
996	469	1209	0	248
999	469	1209	0	256
1002	470	1209	0	249
1005	471	1209	0	247
1008	471	1209	0	248
1011	473	1210	0	250
1014	474	1211	0	256
1017	473	1211	0	257
1020	472	1209	0	254
1023	472	1210	0	254
1026	471	1210	0	252
1029	471	1208	0	258
1032	471	1208	0	254
1035	471	1209	0	254
1038	472	1210	0	255
1041	471	1209	0	255
1044	470	1209	0	255
1047	469	1208	0	254
1050	469	1208	0	254
1053	468	1206	0	252
1056	467	1206	0	251
1059	466	1204	0	260
1062	465	1205	0	257
1065	465	1205	0	258
1068	465	1203	0	257
1071	465	1203	0	260
1074	465	1204	0	255
1077	464	1203	0	254
1080	464	1201	0	257
1083	463	1201	0	263
1086	462	1201	0	262
1089	462	1201	0	262
1092	462	1202	0	261
1095	462	1202	0	260
1098	461	1202	0	257
1101	461	1202	0	257
1104	461	1201	0	258
1107	461	1200	0	257
1113	461	1196	0	252
1116	461	1196	0	253
1119	461	1196	0	254
1122	461	1195	0	256
1125	461	1195	0	255
1128	462	1195	0	256
1131	463	1198	0	251
1134	464	1198	0	253
1137	466	1199	0	263
1140	468	1199	0	271
1143	468	1199	0	269
1146	469	1199	0	271
1149	470	1200	0	269
1152	470	1199	0	268
1155	470	1198	0	266
1158	470	1197	0	265
1161	470	1196	0	262
1164	471	1196	0	265
1167	471	1198	0	268
1170	471	1198	0	269
1173	470	1197	0	265
1176	469	1198	0	263
1179	470	1198	0	262
1182	469	1199	0	263
1185	469	1200	0	263
1188	470	1198	0	258
1191	470	1198	0	256
1194	469	1198	0	255
1197	469	1197	0	255
1200	469	1195	0	252
1203	469	1195	0	251
1206	470	1196	0	251
1209	470	1195	0	253
1212	470	1196	0	257
1215	470	1196	0	259
1218	470	1195	0	255
1221	470	1194	0	260
1224	471	1194	0	256
1227	470	1192	0	256
1230	470	1188	0	251
1233	470	1187	0	247
1236	469	1187	0	247
1239	467	1188	0	240
1242	466	1188	0	241
1245	467	1188	0	251
1248	467	1188	0	251
1251	466	1189	0	239
1254	467	1188	0	243
1257	467	1187	0	232
1260	467	1187	0	236
1263	467	1187	0	239
1266	467	1188	0	239
1269	468	1188	0	234
1272	468	1188	0	231
1275	468	1189	0	228
1278	469	1188	0	230
1281	469	1188	0	227
1284	469	1189	0	227
1287	469	1189	0	224
1290	470	1188	0	225
1293	471	1188	0	226
1296	471	1188	0	227
1299	471	1187	0	229
1302	472	1189	0	236
1305	473	1189	0	236
1308	474	1189	0	233
1311	475	1190	0	237
1314	475	1190	0	234
1317	474	1190	0	235
1320	474	1191	0	239
1323	474	1193	0	243
1326	474	1193	0	242
1329	474	1192	0	240
1332	474	1191	0	238
1335	474	1191	0	238
1338	474	1190	0	236
1341	474	1190	0	233
1344	474	1189	0	229
1347	475	1189	0	228
1350	477	1190	0	224
1353	477	1190	0	223
1356	477	1190	0	220
1359	478	1189	0	217
1362	478	1189	0	217
1365	479	1189	0	214
1368	483	1187	0	213
1371	484	1186	0	208
1374	485	1186	0	205
1377	484	1185	0	204
1380	484	1184	0	201
1383	484	1184	0	209
1386	483	1184	0	209
1389	484	1183	0	208
1392	484	1183	0	210
1395	484	1182	0	214
1398	483	1181	0	213
1401	482	1181	0	211
1404	483	1181	0	213
1407	483	1180	0	223
1410	483	1179	0	226
1413	483	1178	0	229
1416	484	1177	0	228
1419	484	1176	0	233
1422	484	1175	0	231
1425	484	1175	0	231
1428	483	1175	0	230
1431	483	1175	0	232
1434	483	1175	0	233
1437	483	1176	0	230
1440	483	1175	0	229
1443	484	1174	0	229
1446	484	1174	0	227
1449	484	1174	0	226
1452	483	1174	0	227
1455	484	1173	0	222
1458	484	1173	0	222
1461	485	1170	0	222
1464	485	1170	0	223
1467	485	1170	0	222
1470	485	1170	0	224
1473	485	1170	0	224
1476	486	1170	0	221
1479	487	1170	0	222
1482	487	1170	0	221
1485	488	1169	0	221
1488	489	1169	0	223
1491	492	1167	0	223
1494	495	1165	0	228
1497	495	1164	0	228
1500	496	1163	0	229
1503	496	1162	0	228
1506	497	1162	0	226
1509	497	1161	0	225
1512	498	1159	0	225
1515	499	1159	0	227
1518	499	1158	0	226
1521	500	1158	0	231
1524	501	1157	0	229
1527	501	1158	0	231
1530	501	1157	0	238
1533	501	1156	0	239
1536	501	1156	0	239
1539	500	1156	0	244
1542	501	1156	0	243
1545	500	1155	0	238
1548	500	1155	0	235
1551	500	1154	0	235
1554	499	1154	0	230
1557	499	1153	0	225
1560	499	1153	0	220
1563	501	1151	0	222
1566	501	1150	0	221
1569	501	1150	0	218
1572	501	1150	0	221
1575	501	1150	0	220
1578	501	1150	0	218
1581	501	1150	0	216
1584	501	1150	0	216
1587	500	1150	0	213
1590	500	1149	0	212
1593	500	1148	0	216
1596	500	1148	0	213
1599	503	1146	0	202
1602	504	1144	0	195
1605	506	1142	0	191
1608	508	1140	0	187
1611	510	1139	0	181
1614	510	1138	0	182
1617	510	1138	0	178
1620	511	1138	0	176
1623	511	1138	0	174
1626	511	1137	0	173
1629	511	1137	0	174
1632	511	1137	0	173
1635	512	1137	0	174
1638	511	1137	0	173
1641	512	1137	0	173
1644	511	1137	0	172
1647	512	1137	0	173
1650	512	1138	0	170
1653	512	1138	0	170
1656	513	1138	0	171
1659	513	1138	0	172
1662	513	1138	0	174
1665	513	1138	0	173
1668	514	1138	0	172
1671	514	1138	0	170
1674	515	1138	0	168
1677	514	1137	0	169
1680	515	1137	0	170
1683	516	1137	0	173
1686	516	1137	0	174
1689	516	1137	0	174
1692	516	1137	0	171
1695	515	1137	0	170
1698	515	1136	0	169
1701	516	1136	0	168
1704	515	1136	0	166
1707	516	1137	0	169
1710	517	1137	0	173
1713	519	1138	0	176
1716	519	1139	0	176
1719	519	1138	0	174
1722	520	1139	0	176
1725	519	1139	0	176
1728	520	1139	0	177
1731	520	1139	0	176
1734	519	1139	0	172
1737	520	1139	0	175
1740	519	1139	0	173
1743	519	1138	0	173
1746	519	1138	0	174
1749	519	1140	0	178
1752	520	1141	0	181
1755	520	1141	0	179
1758	520	1141	0	176
1761	521	1141	0	178
1764	520	1141	0	178
1767	520	1140	0	177
1770	520	1139	0	173
1773	521	1140	0	176
1776	521	1140	0	175
1779	520	1138	0	171
1782	520	1138	0	172
1785	519	1137	0	351
1788	519	1137	0	351
1791	519	1137	0	351
1794	520	1137	0	172
1797	520	1138	0	171
1800	520	1138	0	173
1803	520	1138	0	171
1806	521	1138	0	174
1809	520	1138	0	172
1812	521	1138	0	174
1815	521	1138	0	174
1818	522	1138	0	175
1821	523	1138	0	173
1824	524	1138	0	173
1827	525	1138	0	172
1830	525	1138	0	172
1833	526	1139	0	175
1836	527	1139	0	176
1839	527	1138	0	173
1842	527	1138	0	173
1845	528	1138	0	171
1848	529	1137	0	169
1851	530	1137	0	168
1854	530	1137	0	173
1857	530	1137	0	173
1860	530	1137	0	173
1863	531	1137	0	171
1866	532	1137	0	172
1869	532	1137	0	173
1872	532	1136	0	169
1875	533	1136	0	346
1878	534	1136	0	166
1881	536	1137	0	169
1884	536	1137	0	174
1887	536	1137	0	168
1890	536	1137	0	168
1893	536	1137	0	171
1896	537	1137	0	173
1899	537	1137	0	170
1902	537	1137	0	168
1905	539	1137	0	163
1908	540	1137	0	344
1911	540	1137	0	344
1914	541	1136	0	161
1917	541	1137	0	159
1920	542	1137	0	154
1923	542	1138	0	155
1926	543	1138	0	159
1929	543	1138	0	158
1932	543	1138	0	158
1935	543	1138	0	158
1938	543	1138	0	158
1941	543	1138	0	155
1944	543	1138	0	155
1947	543	1138	0	157
1950	543	1137	0	156
1953	544	1137	0	158
1956	543	1137	0	157
1959	543	1137	0	156
1962	543	1137	0	156
1965	544	1137	0	156
1968	543	1137	0	157
1971	543	1137	0	158
1974	543	1136	0	156
1977	543	1136	0	155
1980	543	1136	0	158
1983	543	1136	0	157
1986	542	1135	0	156
1989	542	1134	0	157
1992	541	1134	0	159
1995	540	1134	0	157
1998	541	1134	0	158
2001	540	1134	0	158
2004	540	1133	0	157
2007	540	1133	0	160
2010	540	1133	0	159
2013	540	1133	0	158
2016	541	1133	0	159
2019	541	1133	0	159
2022	541	1133	0	159
2025	541	1133	0	158
2028	541	1133	0	159
2031	541	1133	0	159
2034	541	1133	0	159
2037	541	1133	0	157
2040	541	1133	0	157
2043	541	1132	0	157
2046	541	1132	0	158
2049	541	1132	0	158
2052	541	1132	0	156
2055	540	1131	0	156
2058	541	1132	0	157
2061	540	1131	0	158
2064	540	1131	0	159
2067	540	1131	0	155
2070	539	1130	0	157
2073	539	1130	0	160
2076	539	1131	0	155
2079	539	1131	0	158
2082	539	1131	0	158
2085	539	1131	0	158
2088	539	1130	0	160
2091	538	1130	0	159
2094	538	1130	0	157
2097	539	1130	0	158
2100	540	1130	0	153
2103	540	1131	0	150
2106	539	1130	0	154
2109	539	1130	0	154
2112	539	1130	0	154
2115	539	1130	0	157
2118	539	1130	0	158
2121	539	1130	0	160
2124	539	1130	0	160
2127	538	1130	0	340
2130	539	1131	0	156
2133	539	1130	0	340
2136	539	1131	0	159
2139	539	1131	0	159
2142	539	1131	0	160
2145	540	1133	0	157
2148	540	1134	0	157
2151	541	1134	0	155
2154	541	1135	0	157
2157	541	1135	0	157
2160	541	1135	0	158
2163	541	1135	0	159
2166	541	1134	0	161
2169	541	1134	0	157
2172	541	1134	0	157
2175	541	1134	0	158
2178	541	1135	0	159
2181	541	1135	0	160
2184	541	1134	0	161
2187	540	1134	0	161
2190	540	1134	0	159
2193	540	1134	0	158
2196	540	1133	0	159
2199	540	1133	0	159
2202	540	1133	0	161
2205	540	1133	0	161
2208	539	1133	0	160
2211	539	1133	0	161
2214	540	1133	0	158
2217	539	1133	0	160
2220	539	1133	0	159
2223	539	1133	0	159
2226	540	1133	0	160
2229	540	1133	0	159
2232	540	1133	0	160
2235	540	1133	0	160
2238	540	1133	0	159
2241	540	1133	0	157
2244	540	1133	0	158
2247	540	1133	0	157
2250	540	1133	0	156
2253	540	1133	0	158
2256	541	1133	0	158
2259	540	1133	0	159
2262	540	1133	0	157
2265	541	1133	0	159
2268	541	1133	0	159
2271	541	1134	0	158
2274	541	1134	0	159
2277	541	1134	0	158
2280	541	1134	0	158
2283	541	1134	0	158
2286	541	1134	0	158
2289	541	1134	0	158
2292	541	1134	0	157
2295	541	1134	0	158
2298	541	1134	0	159
2301	541	1134	0	159
2304	541	1134	0	158
2307	541	1134	0	158
2310	541	1134	0	158
2313	541	1134	0	158
2316	541	1134	0	157
2319	541	1134	0	158
2322	541	1134	0	158
2325	541	1135	0	157
2328	541	1134	0	160
2331	541	1135	0	158
2334	541	1135	0	159
2337	541	1135	0	157
2340	542	1136	0	156
2343	542	1136	0	156
2346	542	1135	0	155
2349	541	1135	0	155
2352	542	1135	0	157
2355	542	1135	0	157
2358	543	1135	0	157
2361	543	1135	0	159
2364	543	1135	0	159
2367	543	1135	0	158
2370	543	1136	0	157
2373	543	1135	0	156
2376	543	1135	0	158
2379	543	1135	0	158
2382	543	1135	0	157
2385	543	1136	0	158
2388	543	1135	0	156
2391	543	1135	0	159
2394	543	1135	0	158
2397	542	1135	0	158
2400	543	1135	0	156
2403	543	1135	0	156
2406	543	1135	0	156
2409	543	1135	0	156
2412	542	1135	0	156
2415	542	1135	0	156
2418	542	1135	0	155
2421	542	1135	0	155
2424	542	1135	0	155
2427	542	1135	0	156
2430	543	1135	0	156
2433	543	1136	0	155
2436	543	1135	0	155
2439	543	1135	0	154
2442	543	1135	0	155
2445	543	1135	0	154
2448	542	1135	0	154
2451	542	1135	0	155
2454	542	1135	0	156
2457	542	1135	0	156
2460	542	1135	0	156
2463	542	1135	0	155
2466	542	1135	0	156
2469	542	1135	0	156
2472	541	1135	0	156
2475	541	1135	0	156
2478	541	1134	0	157
2481	540	1134	0	157
2484	540	1134	0	158
2487	541	1134	0	159
2490	540	1134	0	158
2493	541	1134	0	158
2496	541	1134	0	158
2499	541	1134	0	157
2502	541	1134	0	158
2505	541	1134	0	157
2508	541	1135	0	157
2511	541	1135	0	158
2514	542	1135	0	157
2517	542	1135	0	157
2520	541	1135	0	157
2523	541	1135	0	158
2526	541	1135	0	158
2529	541	1135	0	159
2532	541	1135	0	159
2535	541	1135	0	159
2538	541	1135	0	158
2541	542	1134	0	159
2544	541	1134	0	159
2547	542	1134	0	159
2550	542	1134	0	159
2553	542	1134	0	160
2556	541	1134	0	160
2559	542	1134	0	161
2562	542	1134	0	160
2565	542	1134	0	159
2568	542	1134	0	161
2571	542	1134	0	160
2574	542	1134	0	161
2577	542	1134	0	161
2580	542	1134	0	162
2583	542	1134	0	161
2586	542	1134	0	161
2589	543	1134	0	162
2592	542	1134	0	160
2595	543	1135	0	160
2598	542	1135	0	160
2601	542	1135	0	160
2604	542	1135	0	160
2607	542	1135	0	159
2610	542	1135	0	159
2613	543	1135	0	159
2616	543	1135	0	159
2619	542	1134	0	160
2622	542	1134	0	159
2625	542	1134	0	159
2628	542	1134	0	160
2631	542	1134	0	159
2634	542	1134	0	159
2637	542	1134	0	160
2640	542	1134	0	159
2643	542	1134	0	160
2646	541	1134	0	159
2649	541	1134	0	159
2652	541	1134	0	157
2655	541	1134	0	158
2658	541	1134	0	159
2661	541	1134	0	157
2664	541	1134	0	157
2667	541	1135	0	156
2670	541	1135	0	157
2673	541	1135	0	157
2676	541	1135	0	157
2679	541	1135	0	157
2682	541	1135	0	156
2685	541	1135	0	157
2688	541	1135	0	156
2691	541	1135	0	157
2694	540	1135	0	156
2697	540	1135	0	157
2700	540	1135	0	156
2703	540	1135	0	156
2706	540	1135	0	157
2709	540	1135	0	155
2712	541	1135	0	155
2715	541	1135	0	154
2718	540	1134	0	155
2721	539	1134	0	158
2724	539	1134	0	156
2727	539	1133	0	155
2730	538	1133	0	152
2733	538	1132	0	151
2736	538	1132	0	151
2739	538	1132	0	151
2742	537	1132	0	151
2745	538	1132	0	151
2748	537	1132	0	151
2751	537	1132	0	151
2754	537	1133	0	158
2757	537	1133	0	156
2760	536	1134	0	158
2763	537	1134	0	161
2766	538	1134	0	158
2769	537	1134	0	157
2772	538	1134	0	158
2775	538	1134	0	158
2778	537	1134	0	159
2781	537	1134	0	160
2784	537	1136	0	158
2787	538	1136	0	158
2790	537	1136	0	155
2793	536	1136	0	155
2796	537	1137	0	156
2799	538	1137	0	157
2802	539	1137	0	155
2805	540	1138	0	160
2808	541	1137	0	163
2811	542	1137	0	344
2814	541	1137	0	162
2817	540	1136	0	159
2820	536	1131	0	159
2823	535	1130	0	161
2826	533	1129	0	158
2829	533	1129	0	158
2832	532	1129	0	158
2835	532	1130	0	168
2838	530	1129	0	176
2841	528	1129	0	177
2844	528	1130	0	179
2847	528	1130	0	177
2850	528	1130	0	181
2853	528	1130	0	181
2856	529	1130	0	182
2859	529	1131	0	182
2862	528	1131	0	180
2865	528	1131	0	180
2868	528	1131	0	180
2871	528	1131	0	180
2874	528	1131	0	181
2877	528	1131	0	182
2880	529	1131	0	183
2883	529	1130	0	182
2886	529	1131	0	183
2889	529	1133	0	188
2892	528	1134	0	194
2895	526	1136	0	195
2898	525	1136	0	192
2901	525	1136	0	188
2904	527	1135	0	185
2907	526	1135	0	186
2910	525	1135	0	189
2913	525	1135	0	194
2916	524	1135	0	195
2919	525	1135	0	194
2922	525	1135	0	188
2925	526	1135	0	183
2928	527	1135	0	177
2931	528	1135	0	174
2934	529	1134	0	172
2937	529	1134	0	170
2940	529	1134	0	169
2943	529	1134	0	170
2946	528	1134	0	172
2949	528	1134	0	171
2952	529	1135	0	174
2955	529	1135	0	175
2958	529	1135	0	176
2961	529	1135	0	175
2964	529	1135	0	177
2967	529	1135	0	177
2970	529	1136	0	178
2973	529	1136	0	179
2976	529	1136	0	179
2979	529	1136	0	181
2982	529	1136	0	180
2985	530	1136	0	180
2988	530	1136	0	180
2991	530	1135	0	181
2994	531	1135	0	182
2997	531	1135	0	181
3000	530	1136	0	183
3003	530	1135	0	182
3006	530	1136	0	183
3009	530	1135	0	183
3012	530	1135	0	177
3015	530	1135	0	175
3018	530	1134	0	173
3021	531	1134	0	172
3024	532	1133	0	176
3027	532	1132	0	175
3030	532	1131	0	176
3033	532	1131	0	174
3036	532	1131	0	174
3039	533	1131	0	171
3042	533	1131	0	168
3045	533	1131	0	167
3048	533	1130	0	164
3051	533	1131	0	162
3054	533	1131	0	162
3057	533	1132	0	161
3060	533	1132	0	156
3063	534	1132	0	155
3066	535	1133	0	157
3069	535	1133	0	154
3072	536	1133	0	153
3075	536	1133	0	150
3078	539	1134	0	152
3081	540	1134	0	149
3084	540	1135	0	149
3087	543	1134	0	152
3090	543	1133	0	153
3093	543	1133	0	153
3096	542	1132	0	150
3099	541	1132	0	149
3102	540	1132	0	147
3105	540	1133	0	150
3108	539	1132	0	156
3111	538	1131	0	156
3114	537	1130	0	155
3117	538	1129	0	159
3120	537	1128	0	162
3123	535	1127	0	168
3126	535	1128	0	173
3129	534	1128	0	173
3132	534	1128	0	171
3135	534	1127	0	166
3138	534	1128	0	159
3141	535	1127	0	154
3144	537	1128	0	151
3147	538	1130	0	150
3150	538	1129	0	146
3153	538	1130	0	140
3156	537	1130	0	146
3159	537	1131	0	151
3162	536	1131	0	158
3165	537	1132	0	156
3168	538	1132	0	156
3171	538	1132	0	156
3174	537	1131	0	152
3177	537	1131	0	153
3180	536	1131	0	156
3183	534	1131	0	162
3186	535	1131	0	159
3189	536	1131	0	149
3192	536	1131	0	147
3195	536	1131	0	141
3198	537	1131	0	131
3201	539	1134	0	126
3204	539	1134	0	120
3207	539	1134	0	118
3210	538	1134	0	112
3213	539	1134	0	104
3216	538	1136	0	100
3219	539	1137	0	95
3222	539	1137	0	94
3225	539	1138	0	98
3228	539	1138	0	97
3231	539	1138	0	98
3234	539	1138	0	95
3237	538	1138	0	95
3240	539	1139	0	97
3243	539	1140	0	97
3246	540	1140	0	96
3249	540	1139	0	93
3252	540	1139	0	94
3255	540	1139	0	96
3258	540	1139	0	97
3261	540	1139	0	95
3264	540	1138	0	92
3267	540	1135	0	89
3270	541	1134	0	85
3273	541	1133	0	82
3276	542	1131	0	78
3279	542	1130	0	71
3282	544	1128	0	70
3285	545	1125	0	65
3288	545	1124	0	63
3291	546	1123	0	61
3294	546	1123	0	61
3297	547	1123	0	56
3300	551	1124	0	45
3303	551	1123	0	46
3306	551	1122	0	48
3309	551	1122	0	48
3312	551	1122	0	46
3315	551	1122	0	47
3318	551	1122	0	47
3321	551	1122	0	48
3324	551	1123	0	45
3327	551	1123	0	42
3330	551	1124	0	37
3333	550	1124	0	33
3336	548	1124	0	34
3339	547	1124	0	31
3342	545	1125	0	27
3345	544	1126	0	22
3348	543	1126	0	20
3351	542	1126	0	22
3354	541	1127	0	25
3357	539	1127	0	31
3360	536	1130	0	35
3363	535	1130	0	38
3366	534	1131	0	43
3369	533	1132	0	45
3372	533	1132	0	44
3375	533	1133	0	43
3378	532	1133	0	44
3381	533	1133	0	45
3384	532	1133	0	44
3387	532	1133	0	43
3390	532	1133	0	43
3393	531	1133	0	46
3396	530	1134	0	48
3399	530	1134	0	50
3402	529	1134	0	52
3405	528	1135	0	53
3408	527	1135	0	57
3411	526	1136	0	59
3414	525	1137	0	58
3417	525	1137	0	56
3420	525	1136	0	58
3423	524	1137	0	59
3426	524	1138	0	56
3429	523	1139	0	53
3432	523	1139	0	53
3435	523	1139	0	55
3438	523	1139	0	54
3441	522	1140	0	55
3444	522	1139	0	56
3447	523	1139	0	57
3450	522	1139	0	59
3453	522	1139	0	60
3456	522	1140	0	58
3459	522	1140	0	58
3462	522	1139	0	58
3465	522	1138	0	60
3468	520	1134	0	67
3471	520	1133	0	68
3474	521	1132	0	68
3477	521	1131	0	70
3480	521	1131	0	69
3483	522	1130	0	68
3486	523	1130	0	68
3489	526	1132	0	58
3492	525	1132	0	58
3495	524	1131	0	55
3498	522	1134	0	54
3501	521	1134	0	56
3504	520	1135	0	51
3507	520	1136	0	52
3510	519	1136	0	48
3513	518	1140	0	49
3516	518	1144	0	55
3519	517	1145	0	53
3522	516	1146	0	57
3525	516	1148	0	60
3528	515	1152	0	65
3531	517	1155	0	65
3534	517	1155	0	66
3537	517	1155	0	61
3540	518	1155	0	62
3543	517	1155	0	66
3546	516	1156	0	70
3549	516	1156	0	69
3552	515	1156	0	77
3555	515	1156	0	79
3558	514	1157	0	81
3561	513	1157	0	85
3564	512	1157	0	95
3567	510	1155	0	101
3570	508	1155	0	101
3573	506	1155	0	104
3576	506	1155	0	107
3579	506	1155	0	105
3582	506	1156	0	102
3585	504	1154	0	104
3588	502	1154	0	114
3591	501	1153	0	116
3594	500	1153	0	116
3597	500	1153	0	118
3600	500	1152	0	118
3603	500	1153	0	117
3606	500	1152	0	116
3609	500	1153	0	115
3612	500	1153	0	119
3615	500	1154	0	119
3618	499	1154	0	120
3621	499	1155	0	124
3624	499	1155	0	124
3627	499	1154	0	126
3630	499	1155	0	126
3633	499	1155	0	124
3636	499	1156	0	128
3639	499	1156	0	127
3642	499	1156	0	127
3645	498	1157	0	129
3648	498	1157	0	130
3651	496	1157	0	132
3654	496	1157	0	131
3657	496	1156	0	130
3660	496	1156	0	132
3663	495	1156	0	135
3666	495	1156	0	135
3669	494	1157	0	136
3672	493	1156	0	139
3675	493	1156	0	137
3678	493	1156	0	138
3681	494	1157	0	137
3684	494	1156	0	131
3687	496	1157	0	127
3690	496	1158	0	125
3693	498	1160	0	124
3696	498	1161	0	125
3699	498	1161	0	120
3702	498	1161	0	121
3705	498	1161	0	123
3708	498	1161	0	116
3711	499	1161	0	116
3714	499	1161	0	119
3717	498	1161	0	120
3720	498	1161	0	116
3723	498	1161	0	118
3726	498	1161	0	118
3729	497	1160	0	123
3732	497	1160	0	123
3735	497	1161	0	122
3738	497	1160	0	123
3741	497	1160	0	120
3744	497	1160	0	116
3747	498	1160	0	119
3750	498	1159	0	116
3753	497	1159	0	113
3756	497	1160	0	114
3759	497	1159	0	116
3762	497	1159	0	116
3765	497	1159	0	117
3768	497	1159	0	114
3771	498	1159	0	113
3774	498	1159	0	118
3777	498	1159	0	114
3780	498	1160	0	118
3783	499	1161	0	119
3786	499	1162	0	116
3789	499	1162	0	118
3792	499	1162	0	117
3795	499	1162	0	117
3798	500	1163	0	113
3801	500	1163	0	112
3804	499	1162	0	113
3807	499	1163	0	111
3810	499	1163	0	120
3813	499	1163	0	120
3816	499	1163	0	121
3819	499	1163	0	119
3822	499	1163	0	120
3825	499	1163	0	117
3828	499	1163	0	116
3831	499	1163	0	114
3834	499	1163	0	116
3837	499	1163	0	117
3840	499	1162	0	118
3843	499	1162	0	117
3846	499	1163	0	115
3849	498	1163	0	116
3852	498	1163	0	115
3855	499	1163	0	117
3858	498	1163	0	117
3861	499	1164	0	117
3864	499	1164	0	120
3867	498	1164	0	119
3870	499	1164	0	120
3873	499	1164	0	121
3876	499	1165	0	123
3879	500	1164	0	124
3882	500	1164	0	124
3885	500	1164	0	126
3888	500	1164	0	128
3891	500	1164	0	130
3894	500	1163	0	130
3897	501	1163	0	130
3900	500	1163	0	128
3903	500	1163	0	127
3906	500	1163	0	127
3909	500	1163	0	127
3912	500	1162	0	126
3915	500	1163	0	127
3918	500	1163	0	127
3921	500	1163	0	128
3924	501	1163	0	128
3927	501	1163	0	127
3930	501	1164	0	129
3933	501	1164	0	131
3936	500	1163	0	129
3939	500	1163	0	130
3942	500	1163	0	130
3945	500	1163	0	131
3948	500	1163	0	129
3951	500	1163	0	130
3954	500	1164	0	129
3957	500	1164	0	129
3960	501	1165	0	127
3963	500	1164	0	126
3966	500	1164	0	123
3969	500	1165	0	124
3972	500	1164	0	126
3975	499	1165	0	126
3978	499	1164	0	129
3981	499	1165	0	128
3984	499	1164	0	130
3987	498	1164	0	129
3990	498	1164	0	130
3993	498	1164	0	128
3996	500	1161	0	126
3999	500	1160	0	125
4002	500	1161	0	123
4005	500	1162	0	122
4008	499	1162	0	122
4011	499	1162	0	124
4014	498	1164	0	123
4017	499	1164	0	123
4020	498	1164	0	125
4023	498	1164	0	125
4026	498	1164	0	125
4029	498	1165	0	127
4032	498	1165	0	124
4035	498	1166	0	125
4038	498	1167	0	125
4041	498	1167	0	126
4044	498	1167	0	127
4047	498	1167	0	130
4050	498	1167	0	132
4053	498	1167	0	136
4056	499	1167	0	132
4059	498	1167	0	132
4062	499	1168	0	129
4065	499	1168	0	129
4068	500	1168	0	129
4071	500	1168	0	125
4074	499	1167	0	124
4077	499	1167	0	125
4080	499	1167	0	126
4083	499	1166	0	123
4086	499	1166	0	122
4089	499	1166	0	122
4092	499	1167	0	123
4095	499	1167	0	123
4098	499	1168	0	121
4101	499	1168	0	125
4104	499	1169	0	122
4107	499	1169	0	123
4110	499	1168	0	122
4113	499	1168	0	121
4116	499	1169	0	122
4119	498	1169	0	126
4122	498	1169	0	127
4125	497	1169	0	124
4128	497	1170	0	124
4131	497	1170	0	125
4134	497	1170	0	126
4137	497	1171	0	124
4140	499	1171	0	120
4143	499	1172	0	120
4146	499	1172	0	121
4149	499	1172	0	125
4152	498	1171	0	122
4155	499	1172	0	123
4158	499	1172	0	124
4161	499	1172	0	124
4164	499	1172	0	123
4167	499	1171	0	123
4170	499	1171	0	124
4173	499	1172	0	126
4176	499	1173	0	129
4179	499	1173	0	131
4182	499	1174	0	131
4185	499	1174	0	130
4188	499	1174	0	128
4191	499	1173	0	127
4194	499	1173	0	127
4197	499	1173	0	129
4200	499	1172	0	132
4203	499	1173	0	130
4206	500	1173	0	128
4209	500	1173	0	129
4212	499	1173	0	128
4215	499	1173	0	129
4218	499	1172	0	129
4221	499	1172	0	128
4224	499	1172	0	126
4227	497	1171	0	133
4230	497	1173	0	138
4233	497	1173	0	142
4236	496	1174	0	137
4239	495	1174	0	137
4242	494	1176	0	138
4245	495	1177	0	142
4248	495	1178	0	144
4251	494	1179	0	149
4254	494	1179	0	155
4257	494	1180	0	154
4260	493	1180	0	154
4263	492	1180	0	157
4266	490	1180	0	157
4269	490	1180	0	154
4272	488	1180	0	155
4275	487	1181	0	156
4278	488	1181	0	161
4281	488	1181	0	168
4284	488	1180	0	168
4287	488	1179	0	175
4290	488	1178	0	181
4293	487	1177	0	182
4296	485	1177	0	183
4299	484	1177	0	183
4302	484	1179	0	193
4305	484	1180	0	196
4308	485	1178	0	195
4311	483	1179	0	196
4314	484	1178	0	201
4317	483	1177	0	198
4320	483	1177	0	201
4323	483	1177	0	201
4326	482	1177	0	201
4329	482	1177	0	198
4332	481	1177	0	194
4335	480	1177	0	198
4338	481	1177	0	198
4341	481	1176	0	204
4344	481	1176	0	208
4347	483	1174	0	208
4350	485	1172	0	203
4353	485	1172	0	207
4356	486	1172	0	208
4359	485	1170	0	203
4362	485	1169	0	199
4365	484	1169	0	200
4368	485	1168	0	203
4371	485	1169	0	207
4374	485	1168	0	207
4377	485	1167	0	203
4380	485	1166	0	198
4383	485	1166	0	199
4386	486	1165	0	198
4389	487	1165	0	196
4392	487	1164	0	193
4395	488	1164	0	198
4398	487	1164	0	197
4401	487	1164	0	193
4404	488	1165	0	193
4407	489	1166	0	188
4410	489	1166	0	186
4413	489	1166	0	185
4416	490	1165	0	185
4419	490	1164	0	187
4422	490	1163	0	183
4425	492	1163	0	187
4428	492	1163	0	186
4431	491	1162	0	184
4434	491	1163	0	191
4437	493	1164	0	208
4440	494	1164	0	209
4443	494	1164	0	209
4446	494	1164	0	212
4449	494	1162	0	213
4452	493	1162	0	212
4455	492	1162	0	210
4458	493	1162	0	211
4461	496	1160	0	218
4464	498	1159	0	219
4467	498	1159	0	219
4470	498	1158	0	218
4473	498	1158	0	216
4476	498	1158	0	218
4479	498	1158	0	221
4482	498	1158	0	221
4485	498	1157	0	220
4488	498	1156	0	215
4491	499	1156	0	213
4494	499	1155	0	217
4497	498	1154	0	223
4500	499	1153	0	226
4503	498	1153	0	221
4506	498	1153	0	224
4509	498	1153	0	227
4512	498	1153	0	228
4515	499	1152	0	228
4518	499	1151	0	233
4521	499	1150	0	233
4524	499	1150	0	232
4527	499	1149	0	232
4530	500	1148	0	232
4533	499	1147	0	234
4536	499	1147	0	234
4539	499	1147	0	239
4542	500	1146	0	236
4545	500	1146	0	236
4548	500	1146	0	237
4551	501	1145	0	238
4554	501	1145	0	239
4557	501	1145	0	239
4560	501	1145	0	239
4563	501	1144	0	239
4566	502	1144	0	241
4569	501	1145	0	239
4572	501	1145	0	243
4575	501	1145	0	239
4578	501	1145	0	240
4581	502	1144	0	239
4584	502	1144	0	237
4587	502	1144	0	238
4590	501	1144	0	240
4593	501	1144	0	240
4596	501	1144	0	240
4599	501	1145	0	241
4602	500	1145	0	242
4605	500	1145	0	242
4608	500	1145	0	243
4611	500	1145	0	239
4614	500	1145	0	239
4617	499	1146	0	236
4620	497	1147	0	235
4623	497	1148	0	237
4626	497	1148	0	234
4629	497	1148	0	233
4632	497	1149	0	234
4635	498	1148	0	235
4638	498	1148	0	235
4641	498	1147	0	233
4644	499	1147	0	237
4647	498	1147	0	237
4650	498	1146	0	239
4653	499	1145	0	240
4656	498	1144	0	244
4659	499	1143	0	243
4662	499	1144	0	242
4665	498	1143	0	251
4668	498	1144	0	244
4671	498	1145	0	239
4674	498	1145	0	241
4677	498	1145	0	235
4680	498	1145	0	233
4683	498	1144	0	236
4686	498	1144	0	235
4689	498	1145	0	234
4692	498	1144	0	236
4695	498	1144	0	238
4698	499	1144	0	235
4701	499	1145	0	230
4704	499	1145	0	229
4707	498	1145	0	229
4710	498	1145	0	231
4713	498	1144	0	234
4716	498	1144	0	234
4719	499	1145	0	231
4722	499	1144	0	232
4725	498	1144	0	232
4728	499	1144	0	235
4731	499	1143	0	236
4734	499	1143	0	237
4737	499	1144	0	237
4740	498	1144	0	238
4743	498	1146	0	239
4746	499	1145	0	240
4749	499	1146	0	238
4752	498	1146	0	238
4755	498	1146	0	239
4758	499	1146	0	238
4761	499	1146	0	234
4764	499	1146	0	234
4767	499	1146	0	233
4770	498	1147	0	231
4773	498	1146	0	233
4776	498	1145	0	237
4779	498	1146	0	236
4782	498	1146	0	237
4785	498	1146	0	237
4788	498	1147	0	238
4791	499	1146	0	238
4794	498	1147	0	243
4797	497	1147	0	243
4800	496	1148	0	244
4803	496	1150	0	249
4806	497	1150	0	247
4809	497	1149	0	248
4812	497	1149	0	248
4815	497	1149	0	244
4818	497	1147	0	244
4821	497	1146	0	243
4824	497	1145	0	239
4827	497	1145	0	242
4830	496	1145	0	241
4833	495	1145	0	241
4836	496	1144	0	237
4839	496	1144	0	238
4842	495	1143	0	242
4845	494	1145	0	242
4848	494	1144	0	239
4851	494	1144	0	232
4854	494	1144	0	233
4857	494	1144	0	234
4860	494	1144	0	240
4863	494	1143	0	243
4866	494	1143	0	245
4869	494	1143	0	238
4872	493	1143	0	240
4875	494	1143	0	240
4878	493	1144	0	239
4881	494	1142	0	247
4884	494	1140	0	259
4887	494	1142	0	251
4890	493	1143	0	245
4893	493	1144	0	241
4896	493	1144	0	236
4899	493	1143	0	236
4902	494	1143	0	235
4905	493	1143	0	238
4908	493	1143	0	238
4911	493	1143	0	238
4914	492	1144	0	236
4917	493	1144	0	241
4920	494	1143	0	245
4923	493	1144	0	237
4926	493	1144	0	238
4929	493	1144	0	240
4932	493	1144	0	239
4935	493	1143	0	241
4938	493	1144	0	240
4941	493	1145	0	239
4944	492	1144	0	240
4947	493	1143	0	247
4950	493	1144	0	237
4953	493	1144	0	237
4956	493	1145	0	236
4959	492	1147	0	238
4962	491	1147	0	236
4965	493	1146	0	240
4968	493	1146	0	245
4971	492	1147	0	247
4974	492	1150	0	255
4977	492	1152	0	255
4980	492	1152	0	259
4983	491	1152	0	254
4986	488	1154	0	260
4989	487	1154	0	261
4992	486	1154	0	264
4995	485	1154	0	264
4998	485	1155	0	260
5001	485	1155	0	260
5004	485	1155	0	261
5007	484	1156	0	255
5010	482	1156	0	257
5013	481	1155	0	256
5016	481	1156	0	254
5019	480	1155	0	254
5022	480	1156	0	255
5025	480	1156	0	256
5028	479	1155	0	251
5031	478	1154	0	250
5034	478	1154	0	248
5037	478	1156	0	252
5040	478	1155	0	249
5043	477	1155	0	252
5046	477	1152	0	249
5049	476	1152	0	243
5052	475	1150	0	241
5055	476	1150	0	246
5058	476	1149	0	243
5061	475	1149	0	243
5064	475	1148	0	241
5067	474	1148	0	244
5070	474	1147	0	247
5073	474	1149	0	245
5076	475	1147	0	242
5079	475	1147	0	243
5082	474	1147	0	239
5085	473	1146	0	238
5088	472	1144	0	238
5091	472	1144	0	240
5094	473	1144	0	239
5097	472	1144	0	248
5100	472	1143	0	247
5103	471	1143	0	245
5106	471	1142	0	247
5109	470	1143	0	245
5112	471	1142	0	245
5115	471	1142	0	246
5118	470	1143	0	246
5121	469	1145	0	256
5124	468	1146	0	257
5127	466	1147	0	255
5130	467	1149	0	270
5133	467	1150	0	276
5136	466	1149	0	277
5139	466	1150	0	279
5142	464	1150	0	276
5145	463	1150	0	274
5148	462	1150	0	266
5151	461	1150	0	264
5154	461	1150	0	266
5157	460	1150	0	269
5160	460	1148	0	268
5163	460	1147	0	268
5166	460	1147	0	267
5169	460	1146	0	262
5172	460	1146	0	265
5175	460	1146	0	267
5178	460	1143	0	266
5184	461	1141	0	263
5187	462	1141	0	261
5190	462	1140	0	260
5193	462	1139	0	260
5196	462	1139	0	257
5199	461	1140	0	253
5202	459	1142	0	257
5205	458	1142	0	257
5208	458	1142	0	255
5211	458	1142	0	256
5214	458	1142	0	256
5217	456	1142	0	249
5220	453	1140	0	247
5223	452	1139	0	242
5226	451	1141	0	242
5229	450	1144	0	237
5232	451	1145	0	235
5235	451	1145	0	233
5238	451	1143	0	225
5241	449	1143	0	226
5244	448	1142	0	221
5247	446	1141	0	218
5250	447	1141	0	216
5253	446	1141	0	216
5256	445	1141	0	213
5259	444	1143	0	212
5262	444	1143	0	211
5265	444	1143	0	209
5268	443	1144	0	206
5271	442	1148	0	196
5274	443	1149	0	186
5277	443	1150	0	179
5280	443	1151	0	177
5283	443	1152	0	177
5286	445	1153	0	181
5289	445	1153	0	181
5292	443	1153	0	183
5295	443	1153	0	182
5298	444	1153	0	183
5301	444	1153	0	186
5304	443	1154	0	187
5307	443	1154	0	182
5310	442	1155	0	188
5313	443	1155	0	186
5316	444	1154	0	185
5319	444	1154	0	186
5322	445	1154	0	186
5325	444	1154	0	181
5328	444	1154	0	181
5331	443	1154	0	181
5334	443	1154	0	181
5337	442	1154	0	180
5340	442	1155	0	178
5343	443	1155	0	176
5346	444	1156	0	176
5349	444	1155	0	172
5352	445	1155	0	176
5355	445	1156	0	177
5358	446	1158	0	170
5361	447	1158	0	167
5364	448	1159	0	162
5367	449	1160	0	167
5370	448	1160	0	170
5373	448	1161	0	169
5376	448	1162	0	170
5379	447	1162	0	172
5382	447	1162	0	172
5385	447	1162	0	173
5388	447	1162	0	173
5391	446	1162	0	172
5394	446	1162	0	175
5397	446	1163	0	174
5400	445	1163	0	175
5403	446	1164	0	177
5406	445	1164	0	179
5409	445	1164	0	177
5412	445	1164	0	177
5415	444	1164	0	175
5418	444	1164	0	175
5421	444	1164	0	176
5424	445	1162	0	168
5427	445	1162	0	164
5430	445	1162	0	162
5433	446	1164	0	157
5436	446	1165	0	157
5439	446	1164	0	155
5442	444	1165	0	154
5445	445	1166	0	156
5448	446	1167	0	151
5451	446	1166	0	152
5454	445	1165	0	152
5457	445	1166	0	155
5460	445	1167	0	152
5463	445	1166	0	153
5466	445	1165	0	151
5469	446	1165	0	147
5472	445	1165	0	147
5475	445	1165	0	149
5478	445	1164	0	145
5481	446	1164	0	145
5484	447	1166	0	141
5487	447	1167	0	148
5490	447	1168	0	147
5493	446	1169	0	150
5496	447	1170	0	154
5499	447	1171	0	151
5502	448	1172	0	150
5505	448	1172	0	155
5508	448	1173	0	153
5511	449	1174	0	144
5514	450	1175	0	143
5517	451	1176	0	146
5520	449	1178	0	145
5523	448	1181	0	137
5526	449	1182	0	136
5529	449	1183	0	137
5532	447	1184	0	138
5535	447	1186	0	134
5538	447	1187	0	134
5541	448	1189	0	137
5544	449	1190	0	136
5547	451	1190	0	129
5550	450	1189	0	126
5553	450	1187	0	128
5556	450	1187	0	126
5559	450	1188	0	123
5562	450	1188	0	125
5565	448	1186	0	125
5568	449	1185	0	125
5571	447	1185	0	127
5574	446	1185	0	119
5577	446	1185	0	117
5580	446	1185	0	116
5583	445	1184	0	114
5586	445	1184	0	120
5589	445	1184	0	115
5592	446	1184	0	120
5595	448	1184	0	117
5598	450	1184	0	116
5601	450	1184	0	115
5604	450	1184	0	116
5607	451	1184	0	112
5610	451	1184	0	113
5613	451	1183	0	110
5616	451	1183	0	109
5619	451	1182	0	111
5622	451	1182	0	111
5625	451	1182	0	111
5628	452	1182	0	109
5631	452	1181	0	111
5634	452	1181	0	108
5637	453	1180	0	106
5640	453	1179	0	104
5643	454	1179	0	102
5646	454	1178	0	102
5649	455	1178	0	104
5652	455	1179	0	104
5655	455	1179	0	103
5658	456	1180	0	103
5661	455	1180	0	104
5664	455	1181	0	102
5667	455	1180	0	101
5670	456	1179	0	100
5673	456	1179	0	101
5676	456	1180	0	103
5679	456	1180	0	103
5682	456	1181	0	103
5685	456	1181	0	104
5688	456	1182	0	106
5691	456	1182	0	105
5694	456	1182	0	105
5697	457	1182	0	105
5700	457	1182	0	105
5703	457	1182	0	106
5706	457	1182	0	107
5709	457	1182	0	107
5712	457	1183	0	106
5715	456	1183	0	109
5718	457	1183	0	110
5721	457	1184	0	109
5724	457	1184	0	108
5727	457	1184	0	106
5730	457	1183	0	108
5733	457	1183	0	108
5736	457	1183	0	108
5739	458	1182	0	106
5742	458	1182	0	104
5745	458	1182	0	101
5748	458	1182	0	102
5751	458	1182	0	103
5754	458	1182	0	102
5757	459	1182	0	103
5760	459	1182	0	102
5763	459	1182	0	103
5766	459	1182	0	105
5769	458	1182	0	105
5772	458	1182	0	104
5775	458	1181	0	106
5778	458	1181	0	106
5781	458	1181	0	107
5784	458	1182	0	106
5787	458	1183	0	107
5790	458	1182	0	104
5793	458	1182	0	107
5796	458	1183	0	105
5799	458	1182	0	106
5802	458	1183	0	105
5805	458	1183	0	104
5808	458	1183	0	106
5811	459	1183	0	107
5814	458	1183	0	106
5817	458	1183	0	107
5820	459	1183	0	106
5823	458	1183	0	106
5826	458	1183	0	107
5829	458	1183	0	107
5832	459	1183	0	108
5835	458	1183	0	106
5838	458	1183	0	106
5841	458	1183	0	106
5844	458	1183	0	106
5847	458	1182	0	106
5850	458	1182	0	106
5853	458	1183	0	106
5856	458	1183	0	105
5859	458	1183	0	107
5862	458	1183	0	104
5865	458	1182	0	104
5868	458	1183	0	104
5871	458	1183	0	103
5874	458	1183	0	103
5877	458	1183	0	104
5880	458	1182	0	100
5883	458	1183	0	105
5886	458	1183	0	106
5889	458	1183	0	106
5892	458	1182	0	106
5895	458	1181	0	106
5898	457	1181	0	106
5901	457	1182	0	105
5904	457	1182	0	104
5907	457	1182	0	102
5910	457	1182	0	103
5913	455	1182	0	105
5916	454	1184	0	103
5919	454	1182	0	101
5922	455	1182	0	103
5925	455	1182	0	102
5928	455	1182	0	101
5931	455	1183	0	100
5934	455	1183	0	102
5937	455	1183	0	101
5940	454	1182	0	102
5943	455	1182	0	103
5946	455	1182	0	101
5949	455	1182	0	102
5952	455	1182	0	104
5955	455	1182	0	103
5958	455	1183	0	101
5961	455	1182	0	104
5964	454	1182	0	103
5967	455	1182	0	102
5970	455	1182	0	102
5973	455	1182	0	101
5976	456	1181	0	100
5979	455	1181	0	102
5982	454	1182	0	102
5985	454	1181	0	99
5988	454	1182	0	100
5991	454	1183	0	102
5994	455	1183	0	99
5997	455	1182	0	100
6000	455	1183	0	102
6003	455	1183	0	98
6006	455	1183	0	100
[truncated: 991 more rows]
