# Supplementary material for: Markerless tracking of an entire honey bee colony
Source: Nat Commun. 2021 Mar 19;12:1733. doi: 10.1038/s41467-021-21769-1 (PMC7979864; doi:10.1038/s41467-021-21769-1)
Supplement: Supplementary file 4 — Description of Additional Supplementary Files [file 41467_2021_21769_MOESM4_ESM.zip › raw_source/fig_5_sup_fig_21_22/S1_trajectories/000913.txt]

0	1334	137	0	298
3	1335	135	0	296
6	1335	135	0	296
9	1333	135	0	300
12	1334	135	0	295
15	1334	135	0	294
18	1333	135	0	292
21	1334	134	0	290
24	1334	135	0	289
27	1334	135	0	286
30	1334	136	0	287
33	1333	136	0	291
36	1333	138	0	288
39	1332	138	0	293
42	1331	136	0	295
45	1331	136	0	295
48	1332	136	0	294
51	1332	135	0	291
54	1332	134	0	291
57	1332	134	0	291
60	1332	134	0	288
63	1332	136	0	291
66	1331	136	0	294
69	1333	135	0	287
72	1333	135	0	284
75	1333	134	0	283
78	1334	134	0	283
81	1333	134	0	282
84	1333	134	0	283
87	1333	134	0	283
90	1333	135	0	285
93	1333	135	0	287
96	1332	135	0	289
99	1333	136	0	290
102	1333	135	0	290
105	1333	134	0	289
108	1333	135	0	289
111	1333	135	0	293
114	1333	135	0	292
117	1333	135	0	295
120	1333	134	0	293
123	1333	135	0	292
126	1334	135	0	292
129	1333	135	0	293
132	1333	135	0	293
135	1333	135	0	293
138	1333	136	0	290
141	1333	135	0	288
144	1332	135	0	286
147	1332	135	0	284
150	1332	134	0	284
153	1331	133	0	285
156	1332	134	0	284
159	1333	135	0	284
162	1333	135	0	284
165	1333	135	0	286
168	1334	134	0	285
171	1334	134	0	287
174	1334	134	0	286
177	1334	134	0	287
180	1333	134	0	287
183	1332	134	0	285
186	1332	134	0	284
189	1332	134	0	283
192	1332	135	0	282
195	1332	135	0	283
198	1332	136	0	282
201	1331	136	0	283
204	1331	137	0	291
207	1330	135	0	290
210	1330	136	0	291
213	1331	137	0	293
216	1331	136	0	294
219	1331	136	0	293
222	1332	137	0	294
225	1332	137	0	296
228	1330	135	0	294
231	1330	135	0	291
234	1329	135	0	293
237	1330	136	0	293
240	1329	135	0	296
243	1329	133	0	296
246	1329	133	0	294
249	1330	135	0	293
252	1331	135	0	294
255	1332	135	0	293
258	1332	136	0	291
261	1332	135	0	295
264	1332	135	0	292
267	1332	136	0	294
270	1332	135	0	291
273	1333	135	0	291
276	1333	135	0	291
279	1333	135	0	288
282	1333	134	0	286
285	1333	134	0	286
288	1333	133	0	282
291	1333	134	0	282
294	1334	134	0	286
297	1334	135	0	289
300	1333	135	0	290
303	1333	135	0	291
306	1334	134	0	287
309	1334	134	0	288
312	1334	134	0	290
315	1332	133	0	287
318	1331	133	0	289
321	1331	134	0	289
324	1331	135	0	291
327	1332	135	0	291
330	1332	135	0	293
333	1332	134	0	294
336	1333	135	0	292
339	1333	135	0	293
342	1333	135	0	292
345	1333	135	0	293
348	1334	134	0	291
351	1334	135	0	292
354	1334	135	0	291
357	1334	134	0	291
360	1334	134	0	292
363	1334	134	0	291
366	1334	133	0	291
369	1335	134	0	293
372	1335	134	0	293
375	1335	134	0	294
378	1335	134	0	295
381	1335	134	0	292
384	1335	134	0	292
387	1335	133	0	290
390	1335	133	0	285
393	1335	132	0	285
396	1334	131	0	282
399	1333	131	0	280
402	1333	132	0	282
405	1333	132	0	282
408	1333	132	0	281
411	1333	132	0	281
414	1333	132	0	280
417	1333	132	0	282
420	1333	132	0	281
423	1334	133	0	286
426	1334	134	0	286
429	1333	133	0	286
432	1333	135	0	285
435	1333	135	0	287
438	1333	135	0	287
441	1333	136	0	287
444	1332	136	0	288
447	1332	135	0	289
450	1332	136	0	290
453	1332	135	0	287
456	1332	136	0	289
459	1330	135	0	291
462	1331	135	0	290
465	1332	136	0	290
468	1331	135	0	292
471	1331	135	0	294
474	1330	134	0	293
477	1330	133	0	292
480	1329	133	0	294
483	1329	133	0	293
486	1329	134	0	293
489	1329	133	0	292
492	1330	133	0	292
495	1330	134	0	292
498	1330	135	0	291
501	1330	135	0	290
504	1330	135	0	292
507	1331	135	0	291
510	1331	134	0	287
513	1331	132	0	286
516	1333	132	0	282
519	1334	132	0	279
522	1334	132	0	280
525	1334	132	0	281
528	1335	132	0	279
531	1335	132	0	280
534	1334	133	0	285
537	1334	133	0	283
540	1333	133	0	285
543	1332	133	0	282
546	1332	134	0	282
549	1331	134	0	285
552	1331	135	0	288
555	1330	136	0	289
558	1331	136	0	289
561	1329	134	0	289
564	1329	135	0	290
567	1329	135	0	292
570	1330	137	0	293
573	1331	136	0	293
576	1332	135	0	289
579	1332	136	0	289
582	1333	135	0	293
585	1334	135	0	293
588	1334	135	0	294
591	1334	134	0	292
594	1334	134	0	292
597	1333	135	0	290
600	1332	135	0	291
603	1332	134	0	291
606	1332	135	0	288
609	1333	135	0	290
612	1332	134	0	287
615	1332	134	0	285
618	1332	134	0	287
621	1332	134	0	286
624	1331	132	0	287
627	1330	132	0	285
630	1331	132	0	282
633	1333	131	0	279
636	1333	131	0	278
639	1333	132	0	276
642	1333	134	0	276
645	1332	135	0	280
648	1332	135	0	282
651	1332	135	0	282
654	1332	135	0	283
657	1332	136	0	286
660	1332	137	0	292
663	1332	136	0	290
666	1332	135	0	287
669	1331	135	0	291
672	1331	135	0	292
675	1332	135	0	289
678	1332	136	0	289
681	1332	137	0	291
684	1331	137	0	294
687	1331	138	0	292
690	1332	139	0	289
693	1332	139	0	289
696	1332	139	0	289
699	1332	140	0	287
702	1332	140	0	287
705	1331	140	0	289
708	1331	140	0	289
711	1330	139	0	291
714	1329	136	0	292
717	1329	136	0	292
720	1328	135	0	294
723	1329	136	0	297
726	1329	137	0	297
729	1331	140	0	294
732	1331	140	0	289
735	1332	141	0	287
738	1331	141	0	291
741	1330	139	0	297
744	1330	139	0	297
747	1331	140	0	294
750	1333	142	0	288
753	1333	142	0	285
756	1333	142	0	286
759	1333	140	0	278
762	1332	140	0	273
765	1331	138	0	274
768	1330	138	0	281
771	1328	137	0	289
774	1328	137	0	289
777	1329	137	0	293
780	1327	135	0	293
783	1328	134	0	297
786	1331	135	0	297
789	1330	135	0	297
792	1332	136	0	299
795	1330	134	0	299
798	1329	134	0	298
801	1330	135	0	299
804	1329	134	0	297
807	1330	134	0	293
810	1330	135	0	293
813	1328	134	0	291
816	1329	134	0	291
819	1330	136	0	286
822	1330	136	0	285
825	1331	135	0	284
828	1330	136	0	281
831	1328	136	0	281
834	1328	135	0	280
837	1328	135	0	281
840	1328	134	0	287
843	1328	134	0	288
846	1328	135	0	286
849	1328	135	0	286
852	1328	135	0	285
855	1328	134	0	287
858	1327	134	0	287
861	1326	134	0	284
864	1327	134	0	284
867	1326	134	0	283
870	1326	135	0	282
873	1326	135	0	281
876	1326	135	0	281
879	1326	133	0	278
882	1325	134	0	276
885	1325	135	0	278
888	1325	135	0	278
891	1325	136	0	277
894	1325	134	0	276
897	1325	134	0	276
900	1325	135	0	275
903	1326	135	0	276
906	1325	136	0	276
909	1324	136	0	278
912	1325	136	0	281
915	1325	136	0	283
918	1324	136	0	278
921	1326	136	0	282
924	1327	136	0	285
927	1327	135	0	286
930	1327	136	0	285
933	1328	137	0	285
936	1329	139	0	284
939	1329	140	0	285
942	1329	140	0	288
945	1329	139	0	290
948	1328	137	0	285
951	1327	138	0	283
954	1327	137	0	282
957	1327	137	0	279
960	1327	137	0	282
963	1326	137	0	284
966	1326	136	0	287
969	1325	136	0	285
972	1326	136	0	280
975	1327	136	0	278
978	1326	136	0	273
981	1327	135	0	273
984	1328	136	0	281
987	1329	136	0	286
990	1328	137	0	284
993	1328	138	0	281
996	1328	139	0	280
999	1328	139	0	279
1002	1329	139	0	285
1005	1330	138	0	284
1008	1330	138	0	283
1011	1331	139	0	280
1014	1331	138	0	281
1017	1331	139	0	276
1020	1333	138	0	275
1023	1333	138	0	273
1026	1333	139	0	273
1029	1332	139	0	271
1032	1332	138	0	270
1035	1332	138	0	270
1038	1332	139	0	274
1041	1333	141	0	272
1044	1334	142	0	271
1047	1334	142	0	274
1050	1334	141	0	275
1053	1334	141	0	278
1056	1331	138	0	281
1059	1330	137	0	283
1062	1330	136	0	284
1065	1330	136	0	290
1068	1329	134	0	291
1071	1328	133	0	290
1074	1326	133	0	289
1077	1326	133	0	288
1080	1326	134	0	286
1083	1325	134	0	283
1086	1324	135	0	279
1089	1323	136	0	280
1092	1325	135	0	280
1095	1325	135	0	280
1098	1326	134	0	278
1101	1327	135	0	277
1104	1327	134	0	278
1107	1327	134	0	277
1110	1327	134	0	276
1113	1326	133	0	276
1116	1327	132	0	274
1119	1327	133	0	277
1122	1327	134	0	277
1125	1326	133	0	278
1128	1327	133	0	276
1131	1327	133	0	274
1134	1328	134	0	278
1137	1328	134	0	280
1140	1329	134	0	281
1143	1329	134	0	280
1146	1329	135	0	282
1149	1329	134	0	280
1152	1329	134	0	281
1155	1328	134	0	279
1158	1328	135	0	278
1161	1328	136	0	275
1164	1327	137	0	273
1167	1326	136	0	275
1170	1326	136	0	274
1173	1326	138	0	274
1176	1326	138	0	275
1179	1326	135	0	277
1182	1325	135	0	275
1185	1325	135	0	276
1188	1325	135	0	277
1191	1326	137	0	275
1194	1327	139	0	276
1197	1327	140	0	278
1200	1328	139	0	283
1203	1327	137	0	284
1206	1326	135	0	285
1209	1325	135	0	281
1212	1323	135	0	281
1215	1323	135	0	274
1218	1323	136	0	272
1221	1324	136	0	275
1224	1322	135	0	282
1227	1322	135	0	282
1230	1321	135	0	276
1233	1321	135	0	274
1236	1321	135	0	275
1239	1320	135	0	273
1242	1319	134	0	272
1245	1319	135	0	272
1248	1320	136	0	272
1251	1321	137	0	271
1254	1322	136	0	271
1257	1323	136	0	273
1260	1322	137	0	276
1263	1322	137	0	277
1266	1322	136	0	275
1269	1323	136	0	274
1272	1324	136	0	273
1275	1324	137	0	274
1278	1325	136	0	274
1281	1325	137	0	273
1284	1325	136	0	275
1287	1325	135	0	276
1290	1326	136	0	276
1293	1326	135	0	276
1296	1326	135	0	277
1299	1325	135	0	276
1302	1325	134	0	276
1305	1325	135	0	275
1308	1325	135	0	275
1311	1324	135	0	275
1314	1324	134	0	273
1317	1323	134	0	273
1320	1323	134	0	274
1323	1322	135	0	272
1326	1322	135	0	272
1329	1321	136	0	272
1332	1320	136	0	269
1335	1320	136	0	269
1338	1319	136	0	270
1341	1318	137	0	267
1344	1319	137	0	265
1347	1319	136	0	265
1350	1319	136	0	265
1353	1318	135	0	265
1356	1317	135	0	265
1359	1316	135	0	267
1362	1316	135	0	268
1365	1316	134	0	269
1368	1315	134	0	267
1371	1316	134	0	268
1374	1317	135	0	268
1377	1317	135	0	268
1380	1318	134	0	270
1383	1318	134	0	268
1386	1318	134	0	268
1389	1318	134	0	269
1392	1312	133	0	258
1395	1311	133	0	260
1398	1312	134	0	262
1401	1313	136	0	263
1404	1315	137	0	263
1407	1314	137	0	261
1410	1314	138	0	261
1413	1313	139	0	263
1416	1313	141	0	262
1419	1311	140	0	262
1422	1308	142	0	253
1425	1306	142	0	250
1428	1307	142	0	248
1431	1308	140	0	246
1434	1309	139	0	241
1437	1310	139	0	241
1440	1310	138	0	240
1443	1308	138	0	236
1446	1306	140	0	236
1449	1306	138	0	239
1452	1306	137	0	240
1455	1306	136	0	239
1458	1307	136	0	235
1461	1309	134	0	237
1464	1309	135	0	238
1467	1307	139	0	238
1470	1307	141	0	240
1473	1307	141	0	243
1476	1307	140	0	244
1479	1306	141	0	242
1482	1305	142	0	243
1485	1305	143	0	242
1488	1304	143	0	242
1491	1304	143	0	242
1494	1304	144	0	237
1497	1304	143	0	231
1500	1305	142	0	226
1503	1305	142	0	231
1506	1305	143	0	230
1509	1304	143	0	232
1512	1304	143	0	229
1515	1305	142	0	228
1518	1306	142	0	224
1521	1308	142	0	216
1524	1307	143	0	217
1527	1304	144	0	218
1530	1303	145	0	214
1533	1302	145	0	211
1536	1303	145	0	207
1539	1303	146	0	207
1542	1304	146	0	205
1545	1305	146	0	203
1548	1308	144	0	202
1551	1306	145	0	210
1554	1308	141	0	224
1557	1312	138	0	230
1560	1313	138	0	232
1563	1312	138	0	233
1566	1311	137	0	243
1569	1311	137	0	243
1572	1311	136	0	244
1575	1311	137	0	244
1578	1311	137	0	245
1581	1310	138	0	244
1584	1310	141	0	238
1587	1310	144	0	226
1590	1313	144	0	216
1593	1314	143	0	215
1596	1314	143	0	216
1599	1314	143	0	227
1602	1314	143	0	235
1605	1312	145	0	247
1608	1312	143	0	256
1611	1312	145	0	261
1614	1310	146	0	271
1617	1308	146	0	270
1620	1307	148	0	255
1623	1307	146	0	234
1626	1309	144	0	220
1629	1313	143	0	204
1632	1317	141	0	197
1635	1316	144	0	190
1638	1316	145	0	183
1641	1317	145	0	4
1644	1319	143	0	192
1647	1324	142	0	206
1650	1328	140	0	199
1653	1327	137	0	208
1656	1329	138	0	207
1659	1331	140	0	196
1662	1332	142	0	192
1665	1333	142	0	5
1668	1332	140	0	12
1671	1332	139	0	202
1674	1331	137	0	213
1677	1330	138	0	193
1680	1330	139	0	358
1683	1329	139	0	345
1686	1331	139	0	340
1689	1333	137	0	148
1692	1333	140	0	133
1695	1333	142	0	124
1698	1336	146	0	124
1701	1341	150	0	114
1704	1340	151	0	98
1707	1338	154	0	90
1710	1336	155	0	85
1713	1334	154	0	78
1716	1334	157	0	72
1719	1333	160	0	66
1722	1333	162	0	75
1725	1335	164	0	87
1728	1342	166	0	97
1731	1343	169	0	101
1734	1343	170	0	107
1737	1343	175	0	107
1740	1345	180	0	109
1743	1346	182	0	111
1746	1346	186	0	119
1749	1349	189	0	129
1752	1354	190	0	132
1755	1357	193	0	143
1758	1356	191	0	141
1761	1353	189	0	154
1764	1353	187	0	348
1767	1354	186	0	354
1770	1356	186	0	351
1773	1355	185	0	341
1776	1354	188	0	148
1779	1356	194	0	142
1782	1355	196	0	134
1785	1353	198	0	122
1788	1352	197	0	119
1791	1351	198	0	100
1794	1350	198	0	94
1797	1348	199	0	90
1800	1347	201	0	87
1803	1347	204	0	84
1806	1352	195	0	73
1809	1353	190	0	71
1812	1354	189	0	59
1815	1354	188	0	44
1818	1353	188	0	28
1821	1351	188	0	15
1824	1348	186	0	5
1827	1346	184	0	1
1830	1344	186	0	0
1833	1341	184	0	352
1836	1339	183	0	339
1839	1339	184	0	334
1842	1336	182	0	329
1845	1334	181	0	317
1848	1335	179	0	310
1851	1336	176	0	303
1854	1335	173	0	300
1857	1333	169	0	293
1860	1334	168	0	289
1863	1332	168	0	279
1866	1333	167	0	264
1869	1333	163	0	264
1872	1332	160	0	262
1875	1332	159	0	264
1878	1334	154	0	267
1881	1332	154	0	270
1884	1329	156	0	280
1887	1326	154	0	288
1890	1325	151	0	287
1893	1324	151	0	286
1896	1325	154	0	276
1899	1327	157	0	264
1902	1335	154	0	256
1905	1336	153	0	256
1908	1337	153	0	256
1911	1337	154	0	252
1914	1338	156	0	248
1917	1338	154	0	249
1920	1340	150	0	254
1923	1342	149	0	256
1926	1342	147	0	254
1929	1340	151	0	251
1932	1338	156	0	248
1935	1336	157	0	247
1938	1335	157	0	256
1941	1332	159	0	259
1944	1332	160	0	260
1947	1331	162	0	268
1950	1331	163	0	269
1953	1330	163	0	269
1956	1331	165	0	278
1959	1332	165	0	280
1962	1333	164	0	290
1965	1332	159	0	296
1968	1330	155	0	297
1971	1330	155	0	286
1974	1332	158	0	275
1977	1332	156	0	272
1980	1332	155	0	269
1983	1331	155	0	266
1986	1327	152	0	272
1989	1327	151	0	280
1992	1325	150	0	283
1995	1324	150	0	284
1998	1322	147	0	291
2001	1322	148	0	289
2004	1324	151	0	281
2007	1326	155	0	267
2010	1327	154	0	266
2013	1326	154	0	260
2016	1328	151	0	258
2019	1328	150	0	262
2022	1329	153	0	263
2025	1328	157	0	259
2028	1327	162	0	254
2031	1324	167	0	252
2034	1324	169	0	252
2037	1324	170	0	245
2040	1326	172	0	223
2043	1325	173	0	198
2046	1330	171	0	5
2049	1333	170	0	0
2052	1335	173	0	350
2055	1338	173	0	349
2058	1343	177	0	346
2061	1349	180	0	346
2064	1352	183	0	340
2067	1352	186	0	153
2070	1353	188	0	141
2073	1356	190	0	139
2076	1361	191	0	141
2079	1360	192	0	143
2082	1362	190	0	156
2085	1363	188	0	344
2088	1364	185	0	347
2091	1365	185	0	174
2094	1365	186	0	352
2097	1365	186	0	352
2100	1365	185	0	357
2103	1367	185	0	177
2106	1370	185	0	177
2109	1373	184	0	177
2112	1372	185	0	186
2115	1367	187	0	185
2118	1373	189	0	351
2121	1376	189	0	159
2124	1376	191	0	163
2127	1375	194	0	184
2130	1377	199	0	195
2133	1376	201	0	202
2136	1375	201	0	206
2139	1375	202	0	210
2142	1373	202	0	220
2145	1371	201	0	223
2148	1369	200	0	227
2151	1368	200	0	233
2154	1369	200	0	253
2157	1369	198	0	258
2160	1369	195	0	264
2163	1368	194	0	271
2166	1366	190	0	278
2169	1365	186	0	280
2172	1370	184	0	273
2175	1375	177	0	271
2178	1375	176	0	274
2181	1372	173	0	273
2184	1368	168	0	275
2187	1367	163	0	281
2190	1365	160	0	290
2193	1364	159	0	295
2196	1363	160	0	308
2199	1360	161	0	324
2202	1356	161	0	331
2205	1350	158	0	338
2208	1347	159	0	352
2211	1343	161	0	0
2214	1340	163	0	10
2217	1339	164	0	21
2220	1337	166	0	32
2223	1339	166	0	41
2226	1339	167	0	48
2229	1337	169	0	52
2232	1337	170	0	49
2235	1336	171	0	54
2238	1337	171	0	61
2241	1338	171	0	65
2244	1338	175	0	74
2247	1339	178	0	75
2250	1339	181	0	78
2253	1343	181	0	86
2256	1343	185	0	91
2259	1345	188	0	89
2262	1345	190	0	84
2265	1348	193	0	89
2268	1348	195	0	103
2271	1350	197	0	115
2274	1353	201	0	114
2277	1351	200	0	118
2280	1349	195	0	124
2283	1348	194	0	128
2286	1349	194	0	132
2289	1349	193	0	135
2292	1349	193	0	137
2295	1350	193	0	139
2298	1356	191	0	147
2301	1362	187	0	343
2304	1364	186	0	343
2307	1365	184	0	164
2310	1365	184	0	164
2313	1364	186	0	337
2316	1367	189	0	152
2319	1367	192	0	146
2322	1369	195	0	141
2325	1368	195	0	134
2328	1365	196	0	128
2331	1363	197	0	124
2334	1361	200	0	112
2337	1358	201	0	109
2340	1355	203	0	100
2343	1352	201	0	93
2346	1349	201	0	88
2349	1350	202	0	99
2352	1352	205	0	109
2355	1354	205	0	115
2358	1355	203	0	126
2361	1356	204	0	128
2364	1358	206	0	121
2367	1363	210	0	115
2370	1359	210	0	114
2373	1356	214	0	132
2376	1356	205	0	136
2379	1355	207	0	153
2382	1357	204	0	341
2385	1359	202	0	350
2388	1363	202	0	355
2391	1365	201	0	349
2394	1369	202	0	350
2397	1365	202	0	356
2400	1364	197	0	187
2403	1363	195	0	188
2406	1363	194	0	193
2409	1360	192	0	204
2412	1358	188	0	215
2415	1357	184	0	225
2418	1357	183	0	242
2421	1356	179	0	257
2424	1355	174	0	263
2427	1355	171	0	265
2430	1354	169	0	266
2433	1350	169	0	269
2436	1349	168	0	271
2439	1346	167	0	276
2442	1345	163	0	280
2445	1341	158	0	283
2448	1339	156	0	281
2451	1336	157	0	288
2454	1334	159	0	300
2457	1331	156	0	311
2460	1327	153	0	314
2463	1323	151	0	311
2466	1319	152	0	318
2469	1318	149	0	312
2472	1318	150	0	318
2475	1315	149	0	323
2478	1311	149	0	325
2481	1305	147	0	328
2484	1301	145	0	330
2487	1301	146	0	332
2490	1296	146	0	337
2493	1291	146	0	341
2496	1285	144	0	350
2499	1284	145	0	357
2502	1281	145	0	8
2505	1279	145	0	19
2508	1277	148	0	27
2511	1275	151	0	27
2514	1273	152	0	30
2517	1273	153	0	35
2520	1272	154	0	36
2523	1271	154	0	33
2526	1270	151	0	23
2529	1265	151	0	25
2532	1261	152	0	34
2535	1257	152	0	29
2538	1252	155	0	28
2541	1247	156	0	33
2544	1245	157	0	37
2547	1243	160	0	38
2550	1244	161	0	48
2553	1243	164	0	46
2556	1244	165	0	53
2559	1243	166	0	60
2562	1241	166	0	55
2565	1241	168	0	64
2568	1240	168	0	73
2571	1238	168	0	70
2574	1239	168	0	72
2577	1240	168	0	75
2580	1241	169	0	76
2583	1241	169	0	75
2586	1241	166	0	66
2589	1240	163	0	75
2592	1239	164	0	75
2595	1241	163	0	74
2598	1240	165	0	76
2601	1240	165	0	67
2604	1237	170	0	93
2607	1236	170	0	87
2628	1237	167	0	144
2631	1240	165	0	146
2634	1241	166	0	161
2637	1247	172	0	155
2640	1248	174	0	165
2643	1249	168	0	167
2646	1252	167	0	180
2649	1258	166	0	186
2652	1260	169	0	188
2655	1270	168	0	192
2658	1274	168	0	348
2661	1279	165	0	349
2664	1278	164	0	359
2667	1280	164	0	358
2670	1285	165	0	358
2673	1292	162	0	357
2676	1297	162	0	1
2679	1297	162	0	184
2682	1295	160	0	190
2685	1294	159	0	198
2688	1292	160	0	209
2691	1290	158	0	214
2694	1293	154	0	213
2697	1294	154	0	194
2700	1301	156	0	1
2703	1304	160	0	352
2706	1308	162	0	355
2709	1308	163	0	352
2712	1311	169	0	352
2715	1310	170	0	349
2718	1305	168	0	340
2721	1306	170	0	140
2724	1307	173	0	138
2727	1309	176	0	136
2730	1310	181	0	133
2733	1313	181	0	138
2736	1311	179	0	128
2739	1308	179	0	109
2742	1304	182	0	99
2745	1301	190	0	98
2748	1301	192	0	99
2751	1299	193	0	107
2754	1297	194	0	100
2757	1295	195	0	94
2760	1292	193	0	84
2763	1287	195	0	71
2766	1285	196	0	66
2769	1281	201	0	65
2772	1275	201	0	69
2775	1281	192	0	82
2778	1283	191	0	95
2781	1286	190	0	101
2784	1288	190	0	108
2787	1288	190	0	111
2790	1286	188	0	122
2793	1288	188	0	131
2796	1296	189	0	141
2799	1303	188	0	146
2802	1309	190	0	143
2805	1311	189	0	146
2808	1311	190	0	149
2811	1310	188	0	155
2814	1311	187	0	152
2817	1311	190	0	150
2820	1313	191	0	158
2823	1320	194	0	347
2826	1326	194	0	345
2829	1329	194	0	347
2832	1329	194	0	351
2835	1328	194	0	347
2838	1329	193	0	344
2841	1332	194	0	351
2844	1333	194	0	347
2847	1346	189	0	152
2850	1342	191	0	160
2853	1344	194	0	352
2856	1347	194	0	356
2859	1349	193	0	0
2862	1353	195	0	0
2865	1357	201	0	0
2868	1360	199	0	346
2871	1366	201	0	349
2874	1371	204	0	340
2877	1370	204	0	164
2880	1370	204	0	353
2883	1369	203	0	1
2886	1369	202	0	180
2889	1367	200	0	190
2892	1367	198	0	193
2895	1369	197	0	192
2898	1373	197	0	188
2901	1377	197	0	183
2904	1374	197	0	350
2907	1372	198	0	346
2910	1366	194	0	341
2913	1363	190	0	157
2916	1358	186	0	141
2919	1355	182	0	126
2922	1353	181	0	112
2925	1352	182	0	95
2928	1351	186	0	81
2931	1352	188	0	75
2934	1348	189	0	68
2937	1348	191	0	58
2940	1346	193	0	54
2943	1345	195	0	57
2946	1341	197	0	47
2949	1340	198	0	38
2952	1338	200	0	28
2955	1335	201	0	24
2958	1333	202	0	21
2961	1333	203	0	23
2964	1331	204	0	25
2967	1328	204	0	25
2970	1327	204	0	21
2973	1326	204	0	14
2976	1322	204	0	11
2979	1319	203	0	5
2982	1317	202	0	9
2985	1317	202	0	359
2988	1316	200	0	348
2991	1312	195	0	336
2994	1311	193	0	330
2997	1308	191	0	324
3000	1305	190	0	318
3003	1302	186	0	309
3006	1302	183	0	300
3009	1301	178	0	297
3012	1303	172	0	290
3015	1303	164	0	280
3018	1300	160	0	279
3021	1298	158	0	281
3024	1296	159	0	285
3027	1293	158	0	289
3030	1290	157	0	291
3033	1287	154	0	293
3036	1283	153	0	298
3039	1280	150	0	299
3042	1274	147	0	309
3045	1271	146	0	309
3048	1270	145	0	309
3051	1269	144	0	313
3054	1267	143	0	315
3057	1264	142	0	322
3060	1261	140	0	329
3063	1260	139	0	332
3066	1259	138	0	338
3069	1258	137	0	339
3072	1259	135	0	341
3075	1260	129	0	272
3078	1259	129	0	268
3081	1258	133	0	334
3084	1255	133	0	342
3087	1260	131	0	304
3090	1264	136	0	329
3093	1267	136	0	325
3096	1266	134	0	298
3099	1266	135	0	290
3102	1265	139	0	330
3105	1262	139	0	341
3108	1258	138	0	344
3111	1251	136	0	344
3114	1253	138	0	349
3117	1248	138	0	350
3120	1245	138	0	172
3123	1252	137	0	169
3126	1252	136	0	351
3129	1247	133	0	350
3132	1248	133	0	356
3135	1245	132	0	357
3138	1244	132	0	3
3141	1245	132	0	11
3144	1244	133	0	13
3147	1240	135	0	12
3150	1239	138	0	19
3153	1239	139	0	22
3156	1237	138	0	33
3159	1235	140	0	46
3162	1231	142	0	50
3165	1228	145	0	51
3168	1227	147	0	45
3171	1228	146	0	47
3174	1230	146	0	45
3177	1229	148	0	15
3180	1225	148	0	7
3183	1226	144	0	357
3186	1226	139	0	359
3189	1224	143	0	0
3192	1226	141	0	352
3195	1227	145	0	338
3198	1228	148	0	335
3201	1232	153	0	325
3204	1233	150	0	321
3207	1238	158	0	303
3210	1240	156	0	300
3213	1239	157	0	294
3216	1241	156	0	289
3219	1241	156	0	284
3222	1240	156	0	280
3225	1240	159	0	270
3228	1240	157	0	273
3231	1241	159	0	270
3234	1242	159	0	267
3237	1248	156	0	267
3240	1248	157	0	272
3243	1245	161	0	279
3246	1240	161	0	277
3249	1242	161	0	267
3252	1242	162	0	272
3255	1243	158	0	271
3258	1245	150	0	272
3261	1246	149	0	276
3264	1253	150	0	282
3267	1256	149	0	287
3270	1263	146	0	240
3273	1265	145	0	229
3276	1268	142	0	221
3279	1278	140	0	198
3282	1280	140	0	14
3285	1288	139	0	188
3288	1293	137	0	199
3291	1296	139	0	205
3294	1299	135	0	213
3297	1300	139	0	216
3300	1299	141	0	200
3303	1304	141	0	193
3306	1310	139	0	194
3309	1312	139	0	192
3312	1314	139	0	190
3315	1314	138	0	198
3318	1315	137	0	194
3321	1315	139	0	192
3324	1315	140	0	200
3327	1316	141	0	200
3330	1318	141	0	201
3333	1331	143	0	197
3336	1337	144	0	201
3339	1337	144	0	203
3342	1336	142	0	209
3345	1334	142	0	220
3348	1335	141	0	220
3351	1342	141	0	203
3354	1350	138	0	206
3357	1353	136	0	209
3360	1356	136	0	207
3363	1359	135	0	198
3366	1364	136	0	196
3369	1365	133	0	199
3372	1367	131	0	197
3375	1371	131	0	199
3378	1377	129	0	196
3381	1381	128	0	190
3384	1385	127	0	188
3387	1388	128	0	189
3390	1392	129	0	191
3393	1404	128	0	187
3396	1411	125	0	190
3399	1414	127	0	187
3402	1417	130	0	188
3405	1419	134	0	166
3408	1417	135	0	161
3411	1417	136	0	160
3414	1423	137	0	162
3417	1427	138	0	170
3420	1428	138	0	169
3423	1424	139	0	162
3426	1423	139	0	155
3429	1423	138	0	152
3432	1422	136	0	145
3435	1422	135	0	138
3438	1422	136	0	138
3441	1432	126	0	172
3444	1441	127	0	159
3447	1443	129	0	159
3450	1448	132	0	165
3453	1448	134	0	173
3456	1445	136	0	164
3459	1447	138	0	158
3462	1444	132	0	140
3465	1447	135	0	164
3468	1443	137	0	165
3471	1442	138	0	165
3474	1441	139	0	169
3477	1439	139	0	170
3480	1436	132	0	122
3483	1438	135	0	131
3486	1436	136	0	127
3489	1438	139	0	112
3492	1441	142	0	109
3495	1444	144	0	105
3498	1444	146	0	103
3501	1445	149	0	100
3504	1444	152	0	105
3507	1446	158	0	108
3510	1448	159	0	110
3513	1450	164	0	112
3516	1451	163	0	109
3519	1452	167	0	107
3522	1455	169	0	102
3525	1457	173	0	111
3528	1462	183	0	128
3531	1464	186	0	127
3534	1470	191	0	135
3537	1475	192	0	139
3540	1476	199	0	135
3552	1508	226	0	99
3555	1509	231	0	99
3558	1510	239	0	109
3561	1511	244	0	110
3564	1513	246	0	108
3567	1513	245	0	113
3570	1515	247	0	111
3573	1514	247	0	111
3576	1515	242	0	108
3579	1513	242	0	107
3582	1512	239	0	96
3585	1512	241	0	110
3588	1514	245	0	118
3591	1513	244	0	117
3594	1513	246	0	114
3597	1515	247	0	113
3600	1515	249	0	112
3603	1517	249	0	109
3606	1518	251	0	109
3609	1521	253	0	122
3612	1526	252	0	128
3615	1529	256	0	128
3618	1532	260	0	123
3621	1531	259	0	112
3624	1530	258	0	127
3627	1534	253	0	123
3630	1534	253	0	128
3633	1533	252	0	128
3636	1535	252	0	136
3639	1537	252	0	133
3642	1537	252	0	128
3645	1537	251	0	131
3648	1536	251	0	129
3651	1537	252	0	133
3654	1538	253	0	132
3657	1537	253	0	139
3660	1538	254	0	146
3663	1536	249	0	140
3666	1537	249	0	140
3669	1541	252	0	141
3672	1546	257	0	135
3675	1555	261	0	133
3678	1561	264	0	136
3681	1569	269	0	128
3684	1572	270	0	136
3687	1579	275	0	138
3690	1581	283	0	135
3693	1586	285	0	115
3696	1587	286	0	113
3699	1590	288	0	113
3702	1590	290	0	105
3705	1589	288	0	109
3708	1591	286	0	108
3711	1593	288	0	111
3714	1589	277	0	310
3717	1589	277	0	304
3720	1590	283	0	105
3723	1590	282	0	108
3726	1594	285	0	120
3729	1593	288	0	116
3732	1592	288	0	117
3735	1593	292	0	119
3738	1592	293	0	121
3741	1594	290	0	120
3744	1593	282	0	281
3747	1591	284	0	282
3750	1590	284	0	278
3753	1590	293	0	108
3756	1591	294	0	107
3759	1595	291	0	110
3762	1600	289	0	125
3765	1602	296	0	92
3768	1602	300	0	96
3771	1607	302	0	94
3774	1615	309	0	101
3777	1615	312	0	105
3780	1614	314	0	110
3783	1615	314	0	110
3786	1615	314	0	107
3789	1614	312	0	115
3792	1613	312	0	124
3795	1613	312	0	123
3798	1614	314	0	126
3801	1613	315	0	128
3804	1613	314	0	127
3807	1611	313	0	137
3810	1611	313	0	143
3813	1612	311	0	145
3816	1616	312	0	154
3819	1615	312	0	337
3822	1616	313	0	153
3825	1618	313	0	151
3828	1620	314	0	152
3831	1621	313	0	150
3834	1623	314	0	147
3837	1624	313	0	145
3840	1623	312	0	143
3843	1622	309	0	151
3846	1620	306	0	160
3849	1623	307	0	163
3852	1623	308	0	161
3855	1625	308	0	164
3858	1626	307	0	163
3861	1629	306	0	353
3864	1629	306	0	178
3867	1629	309	0	179
3870	1631	311	0	172
3873	1633	308	0	181
3876	1633	306	0	185
3879	1630	307	0	182
3882	1628	307	0	186
3885	1628	306	0	194
3888	1630	309	0	199
3891	1631	309	0	197
3894	1631	308	0	195
3897	1628	307	0	198
3900	1630	307	0	199
3903	1632	305	0	196
3906	1631	304	0	201
3909	1633	303	0	202
3912	1633	301	0	204
3915	1634	300	0	210
3918	1637	299	0	207
3921	1639	298	0	211
3924	1643	297	0	211
3927	1646	296	0	211
3930	1648	293	0	214
3933	1649	292	0	212
3936	1650	292	0	213
3939	1650	292	0	213
3942	1650	292	0	212
3945	1650	292	0	213
3948	1649	292	0	216
3951	1650	292	0	215
3954	1651	291	0	224
3957	1652	292	0	235
3960	1653	293	0	240
3963	1654	292	0	239
3966	1653	293	0	236
3969	1651	294	0	240
3972	1652	293	0	247
3975	1651	293	0	249
3978	1651	295	0	253
3981	1652	295	0	257
3984	1650	293	0	258
3987	1648	292	0	263
3990	1647	289	0	264
3993	1646	288	0	265
3996	1646	289	0	271
3999	1647	290	0	274
4002	1646	288	0	277
4005	1645	287	0	278
4008	1646	286	0	281
4011	1647	285	0	284
4014	1647	284	0	284
4017	1648	283	0	283
4020	1648	282	0	288
4023	1654	276	0	242
4026	1651	283	0	288
4029	1652	283	0	286
4032	1652	281	0	284
4035	1650	280	0	283
4038	1651	280	0	279
4041	1651	280	0	277
4044	1651	279	0	281
4047	1650	277	0	280
4050	1651	275	0	274
4053	1652	272	0	274
4056	1650	269	0	274
4059	1648	268	0	270
4062	1645	267	0	270
4065	1643	264	0	279
4068	1643	261	0	282
4071	1643	259	0	279
4074	1643	258	0	278
4077	1643	258	0	277
4080	1643	257	0	274
4083	1642	255	0	275
4086	1641	251	0	267
4089	1640	251	0	262
4092	1640	251	0	261
4095	1640	251	0	259
4098	1639	248	0	259
4101	1638	250	0	258
4104	1636	253	0	264
4107	1635	253	0	267
4110	1632	252	0	260
4113	1631	255	0	263
4116	1630	252	0	262
4119	1629	250	0	263
4122	1628	247	0	263
4125	1628	248	0	272
4128	1629	244	0	254
4131	1628	239	0	247
4134	1629	236	0	254
4137	1629	233	0	250
4140	1628	230	0	248
4143	1629	225	0	244
4146	1630	224	0	254
4149	1629	224	0	254
4152	1630	223	0	254
4155	1631	223	0	258
4158	1632	223	0	258
4161	1633	222	0	262
4164	1634	222	0	265
4167	1634	221	0	264
4170	1634	220	0	268
4173	1634	220	0	269
4176	1634	220	0	270
4179	1634	219	0	273
4182	1634	219	0	274
4185	1634	219	0	275
4188	1634	219	0	273
4191	1633	220	0	274
4194	1633	219	0	274
4197	1633	219	0	276
4200	1633	219	0	275
4203	1633	219	0	275
4206	1633	219	0	275
4209	1633	219	0	277
4212	1633	220	0	277
4215	1632	220	0	275
4218	1632	220	0	276
4221	1632	221	0	278
4224	1632	221	0	276
4227	1632	221	0	276
4230	1631	220	0	275
4233	1630	220	0	273
4236	1630	220	0	270
4239	1631	222	0	274
4242	1632	223	0	276
4245	1632	224	0	274
4248	1632	224	0	275
4251	1632	223	0	275
4254	1633	224	0	278
4257	1632	224	0	278
4260	1631	223	0	278
4263	1631	224	0	275
4266	1631	225	0	277
4269	1631	225	0	278
4272	1631	225	0	280
4275	1630	224	0	278
4278	1630	224	0	281
4281	1631	226	0	284
4284	1631	227	0	283
4287	1631	227	0	283
4290	1631	226	0	282
4293	1631	227	0	283
4296	1632	227	0	285
4299	1632	225	0	276
4302	1631	224	0	271
4305	1631	224	0	269
4308	1631	224	0	266
4311	1631	224	0	267
4314	1631	223	0	267
4317	1630	223	0	266
4320	1630	224	0	266
4323	1630	224	0	265
4326	1630	225	0	266
4329	1630	226	0	268
4332	1633	227	0	277
4335	1633	228	0	276
4338	1633	227	0	276
4341	1632	226	0	276
4344	1631	226	0	273
4347	1631	226	0	274
4350	1631	227	0	277
4353	1630	227	0	271
4356	1631	228	0	275
4359	1631	229	0	271
4362	1631	228	0	269
4365	1630	227	0	269
4368	1629	227	0	269
4371	1629	227	0	270
4374	1629	228	0	269
4377	1629	228	0	270
4380	1627	228	0	272
4383	1627	228	0	268
4386	1627	228	0	266
4389	1631	228	0	267
4392	1632	229	0	277
4395	1632	230	0	276
4398	1633	229	0	274
4401	1633	229	0	274
4404	1632	228	0	271
4407	1632	228	0	267
4410	1631	227	0	266
4413	1631	227	0	265
4416	1631	227	0	263
4419	1630	227	0	261
4422	1630	226	0	260
4425	1631	227	0	261
4428	1630	227	0	261
4431	1630	227	0	261
4434	1631	227	0	265
4437	1631	226	0	265
4440	1630	226	0	264
4443	1630	227	0	271
4446	1630	227	0	281
4449	1631	227	0	276
4452	1633	227	0	279
4455	1635	227	0	272
4458	1635	227	0	265
4461	1635	227	0	265
4464	1635	227	0	264
4467	1634	228	0	258
4470	1634	228	0	258
4473	1633	228	0	267
4476	1633	229	0	266
4479	1633	229	0	269
4482	1633	228	0	268
4485	1632	228	0	272
4488	1632	229	0	277
4491	1632	230	0	282
4494	1632	230	0	278
4497	1633	229	0	275
4500	1632	230	0	275
4503	1632	231	0	275
4506	1632	232	0	270
4509	1633	231	0	265
4512	1635	232	0	273
4515	1635	232	0	272
4518	1634	230	0	271
4521	1635	229	0	267
4524	1636	229	0	273
4527	1636	229	0	281
4530	1635	230	0	277
4533	1635	231	0	276
4536	1636	232	0	277
4539	1636	230	0	279
4542	1635	230	0	275
4545	1636	230	0	275
4548	1635	229	0	271
4551	1635	228	0	270
4554	1635	228	0	268
4557	1635	228	0	268
4560	1635	227	0	265
4563	1635	227	0	262
4566	1635	227	0	262
4569	1636	228	0	263
4572	1635	227	0	265
4575	1635	226	0	262
4578	1634	227	0	267
4581	1634	229	0	272
4584	1634	230	0	274
4587	1633	229	0	272
4590	1632	228	0	265
4593	1631	229	0	264
4596	1631	230	0	261
4599	1632	230	0	256
4602	1633	228	0	256
4605	1632	228	0	253
4608	1631	229	0	252
4611	1631	230	0	254
4614	1632	230	0	253
4617	1633	229	0	255
4620	1633	229	0	253
4623	1633	228	0	257
4626	1634	229	0	265
4629	1634	228	0	264
4632	1633	228	0	263
4635	1633	228	0	264
4638	1635	228	0	264
4641	1635	228	0	262
4644	1634	228	0	263
4647	1634	228	0	264
4650	1635	227	0	266
4653	1636	227	0	272
4656	1636	227	0	271
4659	1635	227	0	267
4662	1634	228	0	266
4665	1633	228	0	262
4668	1633	228	0	261
4671	1633	228	0	262
4674	1634	227	0	259
4677	1634	227	0	257
4680	1634	227	0	257
4683	1633	227	0	254
4686	1633	227	0	249
4689	1634	228	0	249
4692	1633	228	0	254
4695	1633	228	0	257
4698	1633	229	0	251
4701	1633	228	0	252
4704	1634	228	0	253
4707	1635	228	0	251
4710	1634	228	0	249
4713	1634	228	0	257
4716	1634	229	0	261
4719	1634	229	0	256
4722	1634	229	0	258
4725	1634	230	0	258
4728	1634	230	0	259
4731	1634	230	0	261
4734	1634	230	0	261
4737	1635	230	0	264
4740	1635	230	0	265
4743	1635	230	0	265
4746	1635	230	0	264
4749	1636	230	0	266
4752	1636	230	0	267
4755	1636	230	0	267
4758	1637	230	0	268
4761	1637	230	0	268
4764	1637	230	0	268
4767	1636	229	0	268
4770	1637	229	0	266
4773	1638	230	0	271
4776	1638	229	0	268
4779	1638	229	0	266
4782	1637	230	0	272
4785	1638	230	0	282
4788	1637	230	0	283
4791	1638	229	0	276
4794	1639	228	0	276
4797	1639	227	0	275
4800	1638	228	0	273
4803	1638	228	0	272
4806	1638	226	0	272
4809	1636	226	0	277
4812	1636	225	0	276
4815	1636	225	0	277
4818	1636	225	0	279
4821	1636	225	0	276
4824	1636	223	0	273
4827	1637	222	0	274
4830	1637	222	0	274
4833	1638	222	0	273
4836	1638	222	0	274
4839	1638	222	0	275
4842	1638	222	0	276
4845	1638	222	0	276
4848	1638	222	0	276
4851	1638	222	0	275
4854	1637	221	0	276
4857	1638	221	0	276
4860	1638	222	0	277
4863	1638	222	0	278
4866	1638	222	0	278
4869	1639	222	0	279
4872	1638	222	0	277
4875	1638	222	0	278
4878	1638	222	0	276
4881	1637	221	0	275
4884	1637	222	0	275
4887	1637	222	0	272
4890	1637	222	0	272
4893	1637	222	0	274
4896	1637	222	0	272
4899	1637	222	0	275
4902	1638	223	0	273
4905	1637	223	0	270
4908	1637	223	0	275
4911	1638	223	0	270
4914	1638	224	0	270
4917	1638	224	0	273
4920	1639	224	0	277
4923	1639	223	0	279
4926	1639	223	0	277
4929	1639	222	0	279
4932	1639	222	0	282
4935	1639	221	0	279
4938	1639	221	0	280
4941	1638	221	0	277
4944	1638	221	0	278
4947	1639	221	0	281
4950	1639	221	0	280
4953	1639	221	0	278
4956	1638	221	0	279
4959	1637	220	0	279
4962	1638	220	0	275
4965	1638	221	0	277
4968	1638	220	0	279
4971	1638	221	0	278
4974	1639	220	0	274
4977	1639	220	0	272
4980	1639	221	0	272
4983	1640	222	0	272
4986	1640	222	0	270
4989	1641	223	0	269
4992	1640	222	0	272
4995	1638	222	0	278
4998	1639	222	0	281
5001	1639	222	0	280
5004	1640	221	0	278
5007	1640	221	0	280
5010	1640	222	0	279
5013	1640	222	0	277
5016	1640	222	0	277
5019	1640	222	0	278
5022	1640	222	0	278
5025	1640	222	0	276
5028	1639	223	0	281
5031	1639	222	0	282
5034	1639	222	0	282
5037	1639	222	0	282
5040	1639	222	0	282
5043	1639	222	0	282
5046	1639	222	0	281
5049	1640	222	0	279
5052	1640	222	0	277
5055	1639	222	0	278
5058	1640	222	0	279
5061	1640	222	0	279
5064	1640	223	0	278
5067	1639	222	0	276
5070	1640	222	0	278
5073	1639	222	0	281
5076	1639	221	0	280
5079	1638	221	0	285
5082	1637	222	0	287
5085	1637	222	0	288
5088	1637	222	0	286
5091	1637	222	0	285
5094	1637	222	0	282
5097	1637	222	0	284
5100	1637	222	0	282
5103	1637	222	0	283
5106	1637	222	0	285
5109	1637	223	0	281
5112	1637	223	0	280
5115	1637	223	0	278
5118	1637	223	0	274
5121	1638	224	0	269
5124	1638	224	0	271
5127	1638	224	0	272
5130	1638	225	0	270
5133	1637	227	0	268
5136	1637	228	0	267
5139	1637	230	0	266
5142	1637	229	0	265
5145	1637	229	0	264
5148	1637	229	0	267
5151	1636	229	0	272
5154	1635	227	0	273
5157	1636	226	0	272
5160	1636	226	0	275
5163	1636	226	0	277
5166	1636	226	0	275
5169	1637	225	0	276
5172	1637	225	0	276
5175	1638	224	0	275
5178	1638	224	0	276
5181	1638	224	0	277
5184	1638	224	0	275
5187	1638	224	0	278
5190	1638	224	0	279
5193	1639	223	0	279
5196	1639	223	0	279
5199	1638	222	0	281
5202	1638	222	0	280
5205	1638	222	0	279
5208	1637	222	0	278
5211	1637	222	0	278
5214	1637	221	0	276
5217	1637	221	0	279
5220	1637	221	0	278
5223	1637	222	0	282
5226	1637	222	0	283
5229	1637	222	0	281
5232	1636	222	0	281
5235	1636	223	0	281
5238	1636	223	0	278
5241	1637	223	0	278
5244	1637	223	0	278
5247	1637	222	0	277
5250	1637	222	0	277
5253	1637	222	0	275
5256	1637	221	0	277
5259	1637	222	0	276
5262	1638	221	0	278
5265	1637	221	0	278
5268	1638	221	0	275
5271	1638	221	0	275
5274	1638	220	0	274
5277	1638	221	0	275
5280	1638	223	0	276
5283	1639	225	0	270
5286	1640	226	0	274
5289	1640	228	0	271
5292	1640	228	0	269
5295	1638	228	0	256
5298	1639	228	0	255
5301	1642	226	0	257
5304	1641	226	0	254
5307	1642	226	0	243
5310	1641	226	0	241
5313	1639	228	0	245
5316	1639	229	0	246
5319	1638	229	0	248
5322	1638	229	0	250
5325	1639	229	0	244
5328	1639	230	0	248
5331	1641	230	0	247
5334	1640	229	0	252
5337	1638	228	0	256
5340	1638	228	0	257
5343	1638	228	0	257
5346	1637	229	0	254
5349	1637	230	0	254
5352	1637	231	0	255
5355	1638	231	0	256
5358	1639	229	0	258
5361	1640	228	0	256
5364	1639	230	0	253
5367	1639	229	0	252
5370	1643	226	0	246
5373	1643	226	0	241
5376	1644	226	0	236
5379	1645	228	0	228
5382	1646	230	0	233
5385	1647	230	0	227
5388	1647	231	0	221
5391	1648	231	0	226
5394	1649	230	0	219
5397	1648	230	0	219
5400	1648	229	0	217
5403	1648	229	0	221
5406	1648	227	0	236
5409	1648	226	0	245
5412	1646	227	0	249
5415	1646	227	0	250
5418	1645	229	0	250
5421	1645	229	0	246
5424	1646	229	0	246
5427	1645	229	0	245
5430	1646	229	0	247
5433	1646	227	0	245
5436	1646	227	0	245
5439	1647	225	0	244
5442	1647	222	0	246
5445	1650	218	0	244
5448	1650	214	0	247
5451	1650	211	0	245
5454	1650	212	0	239
5457	1651	211	0	247
5460	1651	209	0	241
5463	1651	208	0	240
5466	1651	208	0	237
5469	1650	208	0	245
5472	1648	207	0	253
5475	1647	207	0	264
5478	1646	206	0	267
5481	1647	204	0	280
5484	1646	202	0	280
5487	1645	201	0	276
5490	1643	201	0	275
5493	1643	199	0	277
5496	1644	197	0	279
5499	1645	194	0	275
5502	1646	195	0	278
5505	1649	197	0	274
5508	1649	199	0	280
5511	1648	201	0	302
5514	1647	199	0	310
5517	1646	197	0	306
5520	1645	197	0	311
5523	1644	198	0	320
5526	1645	199	0	322
5529	1645	200	0	327
5532	1645	201	0	328
5535	1646	201	0	328
5538	1645	201	0	328
5541	1644	201	0	327
5544	1643	199	0	332
5547	1645	201	0	349
5550	1648	200	0	357
5553	1649	201	0	4
5556	1651	202	0	9
5559	1652	203	0	14
5562	1653	203	0	20
5565	1653	206	0	32
5568	1653	207	0	43
5571	1653	207	0	50
5574	1652	206	0	57
5577	1652	204	0	68
5580	1650	204	0	71
5583	1650	205	0	74
5586	1650	206	0	71
5589	1650	208	0	69
5592	1649	207	0	66
5595	1649	208	0	63
5598	1648	209	0	64
5601	1648	211	0	62
5604	1649	212	0	65
5607	1650	211	0	64
5610	1650	207	0	77
5613	1651	208	0	79
5616	1651	210	0	75
5619	1651	210	0	78
5622	1652	208	0	79
5625	1652	208	0	75
5628	1653	208	0	77
5631	1653	209	0	81
5634	1653	211	0	75
5637	1654	209	0	81
5640	1654	207	0	81
5643	1655	206	0	88
5646	1655	208	0	89
5649	1655	206	0	97
5652	1654	204	0	100
5655	1655	207	0	104
5658	1655	209	0	107
5661	1655	208	0	117
5664	1656	209	0	123
5667	1658	212	0	132
5670	1657	211	0	139
5673	1656	211	0	140
5676	1656	211	0	146
5679	1656	210	0	148
5682	1657	208	0	160
5685	1657	204	0	163
5688	1656	205	0	163
5691	1658	205	0	158
5694	1658	206	0	155
5697	1658	206	0	159
5700	1657	207	0	168
5703	1657	208	0	177
5706	1658	207	0	179
5709	1661	205	0	182
5712	1658	206	0	186
5715	1657	204	0	194
5718	1657	206	0	192
5721	1658	206	0	194
5724	1658	205	0	197
5727	1659	203	0	201
5730	1658	202	0	207
5733	1656	202	0	213
5736	1655	202	0	213
5739	1652	202	0	216
5742	1650	204	0	229
5745	1650	205	0	232
5748	1651	206	0	228
5751	1652	205	0	228
5754	1652	204	0	236
5757	1652	203	0	241
5760	1652	203	0	237
5763	1651	204	0	233
5766	1652	204	0	233
5769	1652	202	0	239
5772	1652	199	0	249
5775	1651	197	0	249
5778	1650	195	0	253
5781	1650	194	0	271
5784	1650	197	0	277
5787	1652	199	0	277
5790	1652	196	0	282
5793	1652	194	0	287
5796	1651	192	0	287
5799	1650	192	0	290
5802	1650	192	0	293
5805	1649	192	0	305
5808	1648	191	0	305
5811	1646	191	0	310
5814	1645	191	0	324
5817	1642	191	0	334
5820	1638	189	0	345
5823	1632	189	0	348
5826	1631	189	0	349
5829	1640	188	0	353
5832	1641	188	0	354
5835	1640	188	0	359
5838	1640	187	0	358
5841	1640	186	0	353
5844	1638	185	0	354
5847	1636	186	0	358
5850	1635	186	0	1
5853	1634	186	0	0
5856	1633	185	0	3
5859	1639	183	0	12
5862	1641	183	0	12
5865	1642	185	0	21
5868	1643	186	0	24
5871	1646	185	0	45
5874	1648	187	0	57
5877	1649	190	0	56
5880	1649	190	0	56
5883	1649	189	0	57
5886	1649	189	0	56
5889	1648	187	0	58
5892	1650	188	0	61
5895	1650	188	0	59
5898	1650	188	0	58
5901	1648	188	0	61
5904	1649	188	0	60
5907	1651	186	0	58
5910	1650	183	0	73
5913	1650	182	0	83
5916	1649	182	0	85
5919	1649	182	0	84
5922	1648	182	0	84
5925	1649	183	0	86
5928	1649	183	0	87
5931	1650	183	0	81
5934	1650	182	0	77
5937	1651	183	0	75
5940	1651	182	0	74
5943	1651	181	0	71
5946	1651	181	0	71
5949	1651	180	0	70
5952	1652	180	0	67
5955	1652	179	0	64
5958	1652	179	0	60
5961	1652	179	0	57
5964	1651	179	0	55
5967	1651	179	0	56
5970	1650	180	0	55
5973	1650	179	0	54
5976	1651	179	0	54
5979	1650	181	0	54
5982	1649	181	0	56
5985	1648	182	0	56
5988	1647	183	0	57
5991	1647	182	0	56
5994	1648	181	0	55
5997	1649	180	0	55
6000	1649	179	0	57
6003	1649	180	0	56
6006	1650	181	0	58
6009	1651	182	0	60
6012	1651	184	0	58
6015	1650	184	0	57
6018	1651	184	0	58
6021	1652	183	0	58
6024	1653	182	0	59
[truncated: 988 more rows]
