# Supplementary material for: Markerless tracking of an entire honey bee colony
Source: Nat Commun. 2021 Mar 19;12:1733. doi: 10.1038/s41467-021-21769-1 (PMC7979864; doi:10.1038/s41467-021-21769-1)
Supplement: Supplementary file 4 — Description of Additional Supplementary Files [file 41467_2021_21769_MOESM4_ESM.zip › raw_source/fig_5_sup_fig_21_22/S1_trajectories/000907.txt]

0	780	534	0	6
3	779	535	0	4
6	777	535	0	0
9	776	536	0	4
12	772	537	0	5
15	772	536	0	3
18	771	538	0	0
21	769	541	0	3
24	768	542	0	358
27	768	542	0	355
30	769	543	0	351
33	769	544	0	351
36	768	544	0	355
39	768	544	0	355
42	769	543	0	359
45	766	544	0	0
48	765	546	0	5
51	762	547	0	13
54	760	548	0	13
57	759	547	0	12
60	754	552	0	14
63	752	552	0	8
66	753	551	0	6
69	753	551	0	4
72	749	553	0	0
75	747	553	0	356
78	746	555	0	358
81	743	555	0	357
84	742	555	0	359
87	741	554	0	356
90	742	552	0	358
93	741	551	0	357
96	739	551	0	357
99	739	551	0	359
102	739	550	0	358
105	739	550	0	0
108	737	553	0	7
111	737	553	0	12
114	738	556	0	15
117	739	557	0	15
120	737	559	0	16
123	737	559	0	14
126	736	560	0	13
129	737	561	0	15
132	736	560	0	14
135	738	561	0	16
138	739	559	0	12
141	739	558	0	13
144	739	558	0	12
147	740	558	0	14
150	741	560	0	18
153	741	560	0	18
156	741	561	0	20
159	742	561	0	20
162	741	561	0	18
165	741	563	0	15
168	739	564	0	15
171	738	565	0	14
174	735	564	0	16
177	733	565	0	21
180	730	565	0	18
183	726	564	0	12
186	724	564	0	12
189	722	564	0	8
192	722	563	0	4
195	723	565	0	356
198	723	564	0	0
201	721	565	0	1
204	718	564	0	0
207	718	565	0	357
210	716	565	0	358
213	714	565	0	0
216	717	567	0	358
219	715	569	0	358
222	714	570	0	356
225	713	568	0	355
228	708	567	0	2
231	703	567	0	3
234	701	567	0	4
237	699	566	0	4
240	695	564	0	9
243	690	563	0	7
246	689	560	0	8
249	690	559	0	5
252	691	559	0	6
255	690	560	0	8
258	694	560	0	9
261	698	558	0	7
264	701	557	0	7
267	699	559	0	5
270	699	559	0	3
273	700	561	0	13
276	698	563	0	23
279	693	566	0	35
282	694	567	0	36
285	693	568	0	39
288	688	570	0	36
291	685	571	0	39
294	683	571	0	39
297	680	573	0	35
300	675	576	0	30
303	673	578	0	27
306	672	578	0	30
309	670	579	0	27
312	670	579	0	23
315	669	580	0	23
318	669	579	0	24
321	673	579	0	35
324	674	580	0	45
327	676	583	0	48
330	677	584	0	52
333	676	586	0	49
336	676	586	0	51
339	677	586	0	53
342	677	586	0	53
345	677	585	0	48
348	674	583	0	40
351	674	580	0	26
354	674	580	0	25
357	673	581	0	19
360	672	582	0	18
363	672	583	0	18
366	676	584	0	20
369	680	586	0	28
372	680	586	0	31
375	680	585	0	29
378	683	587	0	36
381	687	589	0	34
384	689	592	0	39
387	689	593	0	45
390	693	594	0	48
393	696	596	0	54
396	698	597	0	52
399	699	598	0	55
402	702	599	0	61
405	704	600	0	64
408	704	600	0	62
411	705	602	0	63
414	706	603	0	66
417	705	603	0	69
420	706	606	0	68
423	709	608	0	83
426	710	610	0	90
429	712	613	0	90
432	712	614	0	91
435	714	615	0	98
438	715	615	0	97
441	715	615	0	94
444	715	614	0	98
447	714	613	0	92
450	713	614	0	98
453	714	614	0	103
456	714	613	0	111
459	715	613	0	111
462	716	614	0	112
465	717	616	0	110
468	718	619	0	114
471	720	620	0	119
474	725	619	0	124
477	727	620	0	123
480	728	624	0	120
483	731	626	0	109
486	733	624	0	110
489	735	624	0	112
492	737	628	0	106
495	737	629	0	100
498	738	631	0	100
501	738	631	0	102
504	738	631	0	99
507	739	634	0	100
510	740	635	0	106
513	742	638	0	110
516	741	639	0	109
519	743	640	0	113
522	745	641	0	110
525	746	644	0	105
528	747	646	0	113
531	748	648	0	115
534	749	648	0	115
537	751	650	0	118
540	750	652	0	117
543	749	653	0	117
546	750	654	0	115
549	750	653	0	113
552	752	658	0	111
555	753	660	0	111
558	755	662	0	117
561	756	663	0	116
564	755	664	0	112
567	753	664	0	104
570	755	664	0	104
573	755	665	0	101
576	755	666	0	94
579	754	667	0	93
582	751	669	0	88
585	751	671	0	95
588	750	671	0	94
591	750	671	0	89
594	748	670	0	83
597	748	670	0	82
600	749	673	0	81
603	749	673	0	79
606	748	671	0	72
609	748	668	0	63
612	749	665	0	54
615	749	663	0	53
618	748	662	0	52
621	748	660	0	50
624	747	661	0	53
627	745	661	0	54
630	745	660	0	57
633	745	659	0	58
636	745	661	0	62
639	743	663	0	67
642	744	665	0	73
645	743	667	0	82
648	743	668	0	87
651	745	671	0	86
654	744	674	0	89
657	744	677	0	87
660	746	680	0	88
663	745	679	0	82
666	744	679	0	84
669	745	679	0	84
672	745	679	0	81
675	746	679	0	82
678	746	677	0	75
681	745	677	0	69
684	744	677	0	66
687	743	678	0	65
690	743	679	0	62
693	742	680	0	60
696	741	680	0	52
699	740	682	0	52
702	739	681	0	50
705	738	681	0	52
708	737	680	0	49
711	732	682	0	42
714	730	683	0	37
717	728	683	0	36
720	728	682	0	36
723	728	682	0	37
726	728	682	0	39
729	729	682	0	42
732	728	684	0	47
735	726	683	0	46
738	724	685	0	42
741	725	686	0	48
744	723	685	0	42
747	723	687	0	43
750	722	688	0	42
753	720	690	0	41
756	719	691	0	40
759	716	693	0	41
762	712	694	0	41
765	712	696	0	39
768	709	696	0	39
771	706	698	0	43
774	706	699	0	40
777	706	700	0	36
780	705	703	0	34
783	703	706	0	39
786	700	708	0	41
789	697	708	0	39
792	693	710	0	43
795	692	712	0	47
798	688	713	0	42
801	688	715	0	38
804	687	715	0	36
807	687	715	0	37
810	685	715	0	36
813	680	718	0	33
816	674	720	0	42
819	672	722	0	38
822	670	723	0	38
825	669	725	0	36
828	667	726	0	32
831	667	727	0	32
834	665	727	0	30
837	663	727	0	28
840	662	728	0	27
843	661	728	0	28
846	660	728	0	25
849	657	728	0	22
852	655	728	0	22
855	654	727	0	18
858	654	727	0	14
861	655	725	0	8
864	655	725	0	7
867	655	725	0	3
870	655	725	0	0
873	655	724	0	1
876	654	723	0	358
879	653	722	0	356
882	652	722	0	352
885	650	722	0	352
888	649	721	0	350
891	647	720	0	349
894	645	718	0	346
897	643	716	0	347
900	640	716	0	341
903	637	715	0	331
906	636	714	0	334
909	634	713	0	334
912	632	713	0	338
915	633	712	0	339
918	635	711	0	337
921	639	712	0	337
924	640	714	0	343
927	641	715	0	349
930	640	716	0	353
933	641	716	0	350
936	641	715	0	345
939	641	714	0	339
942	639	711	0	335
945	638	710	0	337
948	638	710	0	338
951	637	709	0	340
954	635	710	0	342
957	635	712	0	348
960	634	712	0	349
963	632	711	0	351
966	631	711	0	345
969	632	712	0	346
972	633	713	0	348
975	632	713	0	353
978	630	713	0	357
981	629	713	0	0
984	631	713	0	2
987	632	712	0	0
990	634	709	0	352
993	636	709	0	349
996	636	709	0	350
999	637	709	0	347
1002	639	709	0	345
1005	640	709	0	335
1008	641	711	0	335
1011	643	712	0	321
1014	646	708	0	307
1017	651	706	0	307
1020	654	702	0	304
1023	654	700	0	305
1026	652	693	0	296
1029	649	691	0	296
1032	648	689	0	300
1035	646	687	0	302
1038	645	683	0	305
1041	643	679	0	301
1044	643	677	0	298
1047	640	675	0	296
1050	639	673	0	297
1053	638	672	0	299
1056	638	670	0	304
1059	638	670	0	311
1062	636	669	0	311
1065	634	667	0	315
1068	632	666	0	319
1071	630	666	0	318
1074	629	666	0	317
1077	628	666	0	320
1080	627	666	0	320
1083	627	666	0	320
1086	628	668	0	321
1089	630	669	0	313
1092	630	667	0	305
1095	632	670	0	304
1098	633	672	0	295
1101	637	675	0	292
1104	638	675	0	292
1107	638	673	0	289
1110	639	673	0	288
1113	640	673	0	285
1116	640	674	0	282
1119	640	674	0	284
1122	640	674	0	286
1125	641	674	0	288
1128	642	674	0	290
1131	638	672	0	297
1134	637	671	0	300
1137	637	670	0	303
1140	634	670	0	308
1143	630	666	0	320
1146	628	665	0	319
1149	624	665	0	316
1152	622	664	0	318
1155	622	664	0	321
1158	626	666	0	315
1161	630	665	0	312
1164	632	667	0	302
1167	636	670	0	298
1170	638	671	0	298
1173	638	671	0	298
1176	639	672	0	295
1179	639	671	0	293
1182	639	671	0	293
1185	640	671	0	292
1188	640	670	0	290
1191	642	670	0	288
1194	643	671	0	287
1197	645	671	0	289
1200	647	671	0	292
1203	647	672	0	290
1206	648	672	0	290
1209	653	673	0	294
1212	653	675	0	297
1215	652	675	0	300
1218	652	675	0	305
1221	651	674	0	308
1224	648	673	0	311
1227	645	671	0	318
1230	644	670	0	320
1233	643	667	0	321
1236	641	666	0	319
1239	638	664	0	323
1242	635	663	0	326
1245	635	663	0	327
1248	634	663	0	326
1251	635	664	0	328
1254	633	664	0	329
1257	632	664	0	326
1260	632	664	0	326
1263	631	663	0	326
1266	633	661	0	328
1269	637	661	0	325
1272	639	662	0	323
1275	643	662	0	331
1278	641	663	0	336
1281	636	661	0	336
1284	632	659	0	335
1287	631	659	0	333
1290	628	658	0	331
1293	632	655	0	342
1296	637	657	0	336
1299	638	657	0	336
1302	641	658	0	350
1305	638	659	0	351
1308	630	658	0	346
1311	630	657	0	340
1314	629	656	0	338
1317	634	655	0	338
1320	637	655	0	341
1323	638	657	0	342
1326	638	659	0	344
1329	636	659	0	346
1332	633	660	0	349
1335	631	661	0	352
1338	628	660	0	349
1341	627	661	0	352
1344	631	662	0	349
1347	635	661	0	340
1350	638	661	0	335
1353	641	660	0	341
1356	641	661	0	345
1359	642	663	0	346
1362	644	663	0	343
1365	645	664	0	341
1368	645	664	0	343
1374	651	669	0	342
1377	654	669	0	344
1380	655	669	0	343
1383	656	669	0	348
1386	655	670	0	354
1389	654	671	0	3
1392	653	674	0	3
1395	653	676	0	8
1398	652	678	0	13
1401	651	679	0	14
1404	651	681	0	13
1407	651	684	0	11
1410	652	686	0	13
1413	652	687	0	15
1416	651	688	0	19
1419	652	690	0	17
1422	653	691	0	14
1425	649	691	0	14
1428	649	690	0	14
1431	647	691	0	15
1434	647	691	0	17
1437	648	691	0	16
1440	648	691	0	17
1443	647	692	0	20
1446	645	693	0	15
1449	645	693	0	17
1452	642	695	0	13
1455	640	696	0	7
1458	638	695	0	5
1461	636	696	0	9
1464	637	697	0	13
1467	639	697	0	15
1470	642	698	0	18
1473	641	701	0	14
1476	639	702	0	12
1479	637	703	0	10
1482	635	704	0	10
1485	633	704	0	7
1488	633	703	0	0
1491	634	703	0	357
1494	634	705	0	2
1497	636	706	0	1
1500	639	707	0	4
1503	639	708	0	5
1506	636	709	0	12
1509	634	710	0	9
1512	631	711	0	10
1515	629	712	0	6
1518	628	713	0	4
1521	628	714	0	1
1524	630	716	0	356
1527	634	716	0	355
1530	637	713	0	351
1533	640	711	0	345
1536	640	711	0	343
1539	636	713	0	352
1542	635	713	0	345
1545	634	709	0	339
1548	633	707	0	339
1551	633	707	0	342
1554	638	707	0	346
1557	641	710	0	354
1560	640	715	0	1
1563	638	714	0	1
1566	635	715	0	4
1569	635	716	0	4
1572	638	713	0	354
1575	640	706	0	344
1578	638	708	0	350
1581	638	709	0	349
1584	640	710	0	348
1587	644	711	0	347
1590	647	714	0	340
1593	647	710	0	333
1596	649	707	0	328
1599	655	703	0	322
1602	656	701	0	318
1605	656	698	0	316
1608	656	696	0	316
1611	659	692	0	308
1614	660	689	0	307
1617	658	686	0	303
1620	656	683	0	304
1623	652	679	0	306
1626	650	677	0	305
1629	648	673	0	309
1632	647	673	0	313
1635	646	673	0	316
1638	644	672	0	317
1641	644	672	0	318
1644	642	670	0	320
1647	638	669	0	322
1650	637	669	0	324
1653	635	668	0	324
1656	633	667	0	332
1659	629	665	0	337
1662	628	664	0	338
1665	627	663	0	339
1668	628	663	0	337
1671	631	662	0	331
1674	631	662	0	328
1677	632	661	0	331
1680	633	662	0	332
1683	636	665	0	331
1686	640	667	0	323
1689	643	669	0	323
1692	646	673	0	325
1695	645	674	0	321
1698	644	674	0	321
1701	641	670	0	322
1704	637	666	0	323
1707	634	664	0	323
1710	633	662	0	326
1713	631	661	0	324
1716	633	661	0	324
1719	637	662	0	327
1722	640	665	0	328
1728	649	668	0	325
1731	651	669	0	327
1734	652	669	0	326
1737	650	669	0	329
1740	650	668	0	327
1743	650	668	0	327
1746	650	669	0	330
1749	653	671	0	330
1752	656	672	0	329
1755	658	673	0	330
1758	657	676	0	322
1761	660	678	0	323
1764	663	680	0	319
1767	669	683	0	313
1770	673	685	0	308
1773	674	687	0	306
1776	677	689	0	305
1779	678	690	0	297
1782	679	688	0	301
1785	681	688	0	308
1788	680	688	0	304
1791	678	689	0	301
1794	680	687	0	301
1797	680	687	0	304
1800	680	688	0	303
1803	681	688	0	304
1806	680	688	0	304
1809	679	688	0	308
1812	679	688	0	308
1815	678	687	0	310
1818	678	687	0	310
1821	678	686	0	311
1824	677	686	0	312
1827	678	685	0	310
1830	679	685	0	309
1833	681	686	0	309
1836	682	687	0	307
1839	684	685	0	308
1842	685	687	0	302
1845	688	690	0	297
1848	693	691	0	289
1851	694	692	0	290
1854	699	695	0	284
1857	701	695	0	279
1860	702	694	0	282
1863	702	693	0	287
1866	702	690	0	289
1869	703	690	0	289
1872	703	690	0	291
1875	703	688	0	297
1878	699	684	0	302
1881	698	684	0	301
1884	698	685	0	302
1887	701	688	0	310
1890	700	689	0	310
1893	702	691	0	311
1896	702	692	0	310
1899	703	690	0	303
1902	704	690	0	300
1905	705	691	0	300
1908	705	692	0	301
1911	708	692	0	301
1914	709	690	0	297
1917	711	690	0	300
1920	713	689	0	303
1923	715	689	0	302
1926	716	688	0	306
1929	715	688	0	305
1932	715	687	0	303
1935	715	685	0	306
1938	715	686	0	309
1941	715	687	0	305
1944	715	687	0	304
1947	714	687	0	305
1950	712	684	0	305
1953	711	684	0	305
1956	709	683	0	306
1959	708	683	0	305
1962	706	681	0	301
1965	707	680	0	302
1968	712	680	0	308
1971	712	681	0	305
1974	711	679	0	303
1977	709	676	0	304
1980	708	674	0	302
1983	710	673	0	301
1986	711	673	0	297
1989	712	673	0	294
1992	713	674	0	293
1995	713	673	0	293
1998	713	671	0	294
2001	710	667	0	288
2004	710	667	0	289
2007	711	669	0	295
2010	711	666	0	298
2013	711	666	0	300
2016	710	665	0	299
2019	710	665	0	298
2022	709	663	0	294
2025	708	662	0	294
2028	705	661	0	293
2031	703	659	0	291
2034	702	658	0	288
2037	702	656	0	290
2040	701	652	0	293
2043	699	649	0	289
2046	698	646	0	283
2049	696	644	0	278
2052	697	637	0	279
2055	695	630	0	279
2058	698	620	0	274
2061	698	618	0	267
2064	698	619	0	264
2067	697	620	0	261
2070	698	620	0	261
2073	698	620	0	259
2076	698	620	0	260
2079	698	620	0	263
2082	699	619	0	268
2085	699	619	0	265
2088	700	616	0	257
2091	699	616	0	264
2094	695	612	0	276
2097	695	608	0	281
2100	694	600	0	289
2103	692	596	0	295
2106	690	594	0	290
2109	689	592	0	290
2112	689	590	0	291
2115	686	588	0	298
2118	683	582	0	291
2121	684	577	0	296
2124	685	575	0	296
2127	683	574	0	299
2130	683	574	0	291
2133	682	576	0	296
2136	677	574	0	293
2139	679	573	0	291
2142	680	574	0	290
2145	683	574	0	293
2148	682	574	0	295
2151	682	575	0	294
2154	681	575	0	294
2157	680	575	0	297
2160	679	573	0	299
2163	678	571	0	304
2166	677	570	0	309
2169	676	570	0	312
2172	676	571	0	305
2175	678	570	0	306
2178	680	570	0	302
2181	679	567	0	292
2184	677	566	0	295
2187	675	566	0	298
2190	675	564	0	300
2193	676	564	0	301
2196	675	563	0	301
2199	677	565	0	297
2202	677	570	0	291
2205	678	571	0	288
2208	677	573	0	288
2211	678	575	0	288
2214	676	574	0	292
2217	674	570	0	295
2220	676	569	0	290
2223	675	566	0	290
2226	673	560	0	289
2229	670	555	0	289
2232	666	551	0	289
2235	664	548	0	297
2238	662	546	0	295
2241	664	539	0	290
2244	664	536	0	288
2247	665	534	0	290
2250	665	531	0	290
2253	665	529	0	290
2256	665	523	0	286
2259	666	516	0	286
2262	666	514	0	286
2265	663	509	0	285
2268	662	505	0	281
2271	661	504	0	283
2274	660	504	0	284
2277	658	500	0	285
2280	657	500	0	284
2283	657	498	0	288
2286	656	499	0	291
2289	655	499	0	297
2292	653	498	0	298
2295	653	497	0	300
2298	653	496	0	299
2301	653	495	0	296
2304	654	493	0	291
2307	654	492	0	291
2310	653	491	0	294
2313	652	490	0	293
2316	652	488	0	296
2319	652	486	0	298
2322	652	484	0	304
2325	653	483	0	304
2328	653	481	0	306
2331	653	481	0	305
2334	651	479	0	304
2337	650	478	0	302
2340	651	476	0	300
2343	651	475	0	300
2346	649	473	0	299
2349	648	470	0	303
2352	647	467	0	301
2355	646	464	0	301
2358	645	462	0	302
2361	642	456	0	294
2364	643	455	0	300
2367	642	453	0	299
2370	641	454	0	292
2373	640	452	0	286
2376	639	451	0	283
2379	638	448	0	279
2382	636	445	0	280
2385	636	443	0	279
2388	637	442	0	278
2391	636	439	0	279
2394	635	436	0	279
2397	635	435	0	278
2400	635	436	0	276
2403	635	434	0	270
2406	636	432	0	270
2409	636	428	0	269
2412	635	423	0	259
2415	635	418	0	255
2418	635	416	0	256
2421	635	416	0	261
2424	635	415	0	264
2427	637	411	0	263
2430	637	408	0	265
2433	636	402	0	272
2436	635	397	0	267
2439	636	392	0	264
2442	638	386	0	264
2445	639	383	0	266
2448	639	376	0	271
2451	638	373	0	272
2454	637	370	0	272
2457	636	368	0	273
2460	634	364	0	272
2463	634	361	0	270
2466	632	360	0	270
2469	632	359	0	268
2472	633	361	0	272
2475	631	361	0	273
2478	630	357	0	277
2481	628	356	0	283
2484	627	353	0	287
2487	625	351	0	293
2490	625	349	0	292
2493	624	349	0	296
2496	623	347	0	294
2499	624	343	0	291
2502	622	343	0	291
2505	620	343	0	300
2508	620	342	0	298
2511	620	340	0	299
2514	621	340	0	298
2517	622	338	0	296
2520	624	339	0	298
2523	623	339	0	298
2526	622	338	0	298
2529	622	337	0	294
2532	624	337	0	295
2535	625	337	0	293
2538	625	335	0	293
2541	626	334	0	288
2544	627	334	0	283
2547	630	332	0	273
2550	631	330	0	273
2553	634	327	0	275
2556	634	327	0	278
2559	632	328	0	284
2562	632	330	0	286
2565	633	331	0	287
2568	632	331	0	290
2571	629	332	0	296
2574	624	331	0	309
2577	622	330	0	314
2580	621	329	0	317
2583	621	327	0	317
2586	620	324	0	318
2589	618	325	0	320
2592	615	323	0	318
2595	615	321	0	318
2598	612	318	0	314
2601	610	316	0	313
2604	607	314	0	309
2607	605	314	0	313
2610	604	313	0	314
2613	606	310	0	319
2616	602	310	0	320
2619	600	308	0	318
2622	600	308	0	317
2625	597	306	0	323
2628	597	304	0	324
2631	595	303	0	325
2634	594	300	0	323
2637	590	298	0	322
2640	587	296	0	321
2643	582	298	0	329
2646	578	299	0	331
2649	573	298	0	333
2652	570	296	0	334
2655	571	296	0	336
2658	574	296	0	333
2661	574	296	0	330
2664	572	296	0	326
2667	571	295	0	331
2670	568	293	0	330
2673	566	291	0	332
2676	563	288	0	333
2679	560	286	0	332
2682	556	286	0	335
2685	553	284	0	330
2688	553	284	0	330
2691	551	285	0	330
2694	552	283	0	334
2697	552	282	0	334
2700	551	283	0	332
2703	551	283	0	329
2706	550	282	0	334
2709	548	283	0	340
2712	546	282	0	339
2715	541	281	0	349
2718	538	278	0	345
2721	534	277	0	347
2724	530	276	0	349
2727	527	276	0	349
2730	523	270	0	345
2733	521	270	0	343
2736	519	271	0	344
2739	519	276	0	340
2742	519	275	0	334
2745	515	274	0	330
2748	512	274	0	329
2751	513	273	0	323
2754	514	272	0	312
2757	516	273	0	308
2760	516	276	0	310
2763	515	276	0	313
2766	513	275	0	313
2769	513	275	0	309
2772	512	275	0	306
2775	511	275	0	309
2778	511	275	0	312
2781	505	271	0	325
2784	500	271	0	330
2787	496	270	0	331
2790	493	269	0	335
2793	492	268	0	338
2796	493	269	0	344
2799	493	268	0	343
2802	492	269	0	349
2805	489	271	0	349
2808	487	266	0	349
2811	484	265	0	350
2814	483	264	0	351
2817	482	262	0	349
2820	481	262	0	348
2823	481	262	0	348
2826	481	261	0	349
2829	480	262	0	347
2832	481	261	0	350
2835	481	261	0	349
2838	479	261	0	351
2841	476	263	0	351
2844	475	263	0	349
2847	474	263	0	350
2850	474	262	0	351
2853	472	262	0	346
2856	472	261	0	341
2859	472	260	0	339
2862	471	260	0	339
2865	472	259	0	336
2868	474	259	0	342
2871	475	260	0	344
2874	475	260	0	340
2877	473	261	0	337
2880	472	262	0	338
2883	472	263	0	337
2886	474	263	0	335
2889	474	262	0	338
2892	474	263	0	338
2895	472	263	0	341
2898	472	262	0	340
2901	471	261	0	337
2904	472	258	0	337
2907	470	260	0	340
2910	471	260	0	340
2913	471	259	0	341
2916	472	258	0	338
2919	472	259	0	331
2922	471	259	0	328
2925	470	259	0	331
2928	468	260	0	338
2931	469	262	0	340
2934	471	260	0	335
2937	472	259	0	329
2940	470	255	0	322
2943	472	255	0	322
2946	474	253	0	320
2949	474	251	0	317
2952	474	251	0	314
2955	474	250	0	308
2958	472	251	0	309
2961	472	250	0	302
2964	473	248	0	299
2967	476	249	0	290
2970	479	246	0	286
2973	479	244	0	282
2976	482	241	0	282
2979	481	238	0	283
2982	484	236	0	285
2985	484	234	0	284
2988	486	234	0	288
2991	486	231	0	292
2994	484	228	0	286
2997	484	226	0	285
3000	484	227	0	290
3003	485	227	0	291
3006	486	225	0	286
3009	485	221	0	279
3012	485	220	0	274
3015	483	218	0	277
3018	484	216	0	275
3021	483	213	0	276
3024	483	209	0	274
3027	482	204	0	271
3030	482	201	0	267
3033	481	199	0	277
3036	482	197	0	276
3039	485	198	0	271
3042	485	196	0	267
3045	485	196	0	267
3048	484	196	0	270
3051	485	194	0	272
3054	485	192	0	270
3057	485	193	0	273
3060	483	192	0	279
3063	482	189	0	282
3066	480	187	0	284
3069	478	182	0	276
3072	477	180	0	274
3075	476	179	0	276
3078	479	175	0	268
3081	480	174	0	267
3084	483	169	0	267
3087	484	168	0	268
3090	484	165	0	268
3093	485	163	0	265
3096	487	157	0	264
3099	488	156	0	263
3102	487	156	0	265
3105	485	155	0	268
3108	485	158	0	271
3111	485	160	0	270
3114	485	162	0	271
3117	487	165	0	264
3120	487	164	0	264
3123	486	164	0	261
3126	486	165	0	259
3129	486	166	0	260
3132	487	168	0	260
3135	488	170	0	262
3138	487	171	0	262
3141	487	171	0	261
3144	488	173	0	264
3147	487	175	0	259
3150	488	174	0	257
3153	488	172	0	258
3156	489	173	0	257
3159	487	175	0	255
3162	483	174	0	250
3165	484	174	0	255
3168	484	174	0	256
3171	485	171	0	266
3174	484	170	0	261
3177	482	170	0	246
3180	481	169	0	250
3183	481	169	0	255
3186	481	170	0	250
3189	481	170	0	250
3192	481	171	0	256
3195	481	171	0	256
3198	482	170	0	256
3201	482	170	0	255
3204	481	168	0	257
3207	481	166	0	254
3210	480	165	0	254
3213	480	163	0	256
3219	484	159	0	251
3222	484	157	0	254
3225	484	155	0	257
3228	484	154	0	258
3231	485	154	0	258
3234	485	154	0	259
3237	486	154	0	259
3240	487	153	0	256
3243	488	153	0	256
3246	488	150	0	257
3249	488	151	0	259
3252	491	152	0	259
3255	491	154	0	263
3258	491	155	0	266
3261	490	154	0	275
3264	489	153	0	281
3267	491	149	0	275
3270	490	147	0	279
3273	489	148	0	292
3276	488	149	0	298
3279	488	148	0	306
3282	487	148	0	307
3285	490	148	0	299
3288	492	147	0	278
3291	492	144	0	279
3294	493	143	1	82
3297	492	143	1	76
3300	493	144	1	88
3303	494	142	0	260
3306	495	146	0	257
3309	496	144	0	261
3312	496	142	0	264
3315	495	141	0	255
3318	494	144	0	259
3321	492	148	0	263
3324	491	150	0	280
3327	490	149	0	281
3330	487	150	0	310
3333	486	149	0	314
3336	465	145	0	351
3339	482	146	0	331
3342	484	148	0	316
3345	484	146	0	309
3348	482	145	0	310
3351	482	146	0	313
3354	479	145	0	327
3357	479	144	0	332
3360	477	144	0	340
3363	476	143	0	341
3366	476	142	0	341
3369	476	143	0	347
3396	493	138	0	224
3405	501	134	0	194
3408	493	137	0	184
3411	485	138	0	183
3414	478	140	0	7
3420	483	141	0	14
3423	479	142	0	11
3429	473	151	0	28
3432	474	153	0	25
3435	475	164	0	27
3438	473	165	0	19
3441	470	163	0	19
3444	467	161	0	22
3447	465	159	0	21
3450	464	159	0	24
3453	464	158	0	28
3456	465	159	0	31
3459	466	158	0	22
3462	469	158	0	14
3465	470	156	0	10
3468	470	156	0	9
3471	471	156	0	11
3474	470	159	0	15
3477	472	156	0	12
3480	472	156	0	11
3483	470	158	0	12
3486	467	159	0	15
3489	465	160	0	15
3492	464	159	0	9
3498	460	163	0	359
3501	457	163	0	358
3504	454	164	0	358
3507	452	168	0	356
3510	451	167	0	356
3513	446	165	0	355
3516	443	166	0	357
3519	443	165	0	356
3522	443	166	0	353
3525	444	166	0	351
3528	444	167	0	350
3531	443	168	0	350
3534	442	167	0	347
3537	438	167	0	348
3540	435	166	0	348
3543	430	165	0	346
3546	429	164	0	343
3549	426	163	0	344
3552	423	164	0	344
3555	421	164	0	343
3558	419	164	0	340
3561	418	163	0	338
3564	418	164	0	336
3567	417	163	0	333
3570	418	164	0	333
3573	418	165	0	333
3576	416	163	0	332
3579	415	163	0	332
3582	415	163	0	333
3585	416	162	0	332
3588	418	163	0	336
3591	420	164	0	344
3594	420	163	0	340
3597	419	162	0	346
3600	416	163	0	351
3603	413	165	0	348
3606	409	164	0	354
3609	405	167	0	355
3612	401	169	0	359
3615	399	169	0	0
3618	398	170	0	1
3621	398	171	0	2
3624	398	170	0	4
3627	399	168	0	359
3630	398	166	0	6
3633	401	159	0	353
3636	400	159	0	353
3639	402	158	0	352
3642	400	158	0	350
3645	401	158	0	347
3648	401	156	0	348
3651	400	157	0	347
3654	401	153	0	347
3657	400	154	0	349
3660	397	160	0	358
3663	397	165	0	1
3666	400	165	0	0
3669	400	166	0	357
3672	398	169	0	359
3675	397	172	0	8
3678	395	176	0	14
3681	394	179	0	21
3684	393	181	0	30
3687	393	184	0	35
3690	393	185	0	40
3693	394	185	0	42
3696	393	186	0	46
3699	393	186	0	49
3702	391	186	0	50
3705	391	186	0	49
3708	392	185	0	51
3711	392	187	0	44
3714	392	185	0	40
3717	390	186	0	32
3720	386	190	0	29
3723	384	191	0	33
3726	384	194	0	29
3729	382	195	0	30
3732	380	196	0	32
3735	379	197	0	31
3738	378	199	0	31
3741	378	202	0	31
3744	378	202	0	33
3747	376	203	0	32
3750	374	206	0	31
3753	372	205	0	33
3756	370	206	0	34
3759	371	206	0	28
3762	369	206	0	27
3765	374	205	0	30
3768	373	205	0	25
3771	369	205	0	13
3774	368	205	0	14
3777	366	204	0	7
3780	364	205	0	9
3783	361	210	0	15
3786	359	212	0	13
3789	355	212	0	12
3792	354	212	0	7
3795	350	213	0	3
3798	348	212	0	3
3801	347	211	0	1
3804	345	212	0	2
3807	343	215	0	6
3810	342	216	0	4
3813	344	219	0	12
3816	343	222	0	21
3819	341	225	0	34
3822	341	225	0	35
3825	341	224	0	34
3828	342	223	0	35
3831	343	222	0	31
3834	345	222	0	29
3837	344	222	0	30
3840	345	223	0	30
3843	345	223	0	29
3846	344	223	0	26
3849	343	223	0	20
3852	340	223	0	11
3855	338	222	0	11
3858	336	221	0	11
3861	335	220	0	16
3864	333	222	0	15
3867	329	223	0	13
3870	326	225	0	12
3873	320	227	0	12
3876	319	228	0	9
3879	318	227	0	7
3882	318	227	0	6
3885	317	227	0	6
3888	316	227	0	7
3891	316	227	0	8
3894	314	227	0	5
3897	312	227	0	4
3900	312	226	0	0
3903	311	225	0	352
3906	308	224	0	351
3909	306	224	0	348
3912	304	224	0	347
3915	303	223	0	346
3918	303	223	0	345
3921	302	223	0	347
3924	300	222	0	342
3927	297	219	0	337
3930	293	218	0	337
3933	291	218	0	335
3936	288	217	0	332
3939	287	217	0	329
3942	286	217	0	330
3945	287	217	0	330
3948	287	217	0	330
3951	286	217	0	330
3954	284	217	0	336
3957	284	217	0	344
3960	282	217	0	347
3963	281	217	0	347
3966	281	217	0	346
3969	280	216	0	348
3972	281	216	0	349
3975	281	217	0	350
3978	282	216	0	352
3981	282	216	0	353
3984	283	216	0	358
3987	283	215	0	3
3990	284	216	0	7
3993	282	217	0	10
3996	279	220	0	18
3999	274	223	0	14
4002	270	228	0	19
4005	266	232	0	19
4008	263	233	0	20
4011	260	232	0	23
4014	258	234	0	29
4017	257	234	0	29
4020	258	234	0	28
4023	259	234	0	28
4026	259	234	0	27
4029	259	235	0	26
4032	258	237	0	27
4035	258	238	0	22
4038	256	238	0	18
4041	256	238	0	17
4044	251	239	0	16
4047	251	239	0	15
4050	248	237	0	9
4053	247	236	0	5
4056	242	237	0	10
4059	237	238	0	5
4062	232	237	0	4
4065	231	234	0	357
4068	233	234	0	355
4071	234	235	0	354
4074	235	235	0	353
4077	230	235	0	350
4080	230	235	0	350
4083	230	236	0	353
4086	231	235	0	352
4089	231	236	0	356
4092	232	235	0	356
4095	231	235	0	358
4098	230	235	0	358
4101	225	236	0	358
4104	217	235	0	4
4107	205	239	0	3
4110	203	238	0	4
4113	203	237	0	3
4116	204	235	0	1
4119	204	232	0	358
4122	203	230	0	1
4125	203	231	0	1
4128	203	231	0	3
4131	203	233	0	9
4134	202	234	0	14
4137	201	235	0	14
4140	203	235	0	9
4143	200	237	0	192
4146	200	241	0	11
4149	206	245	0	3
4152	207	245	0	2
4155	207	243	0	4
4158	206	242	0	2
4161	204	243	0	3
4164	202	243	0	6
4167	201	243	0	6
4170	199	243	0	5
4173	197	242	0	2
4176	194	242	0	1
4179	194	241	0	1
4182	194	242	0	1
4185	191	242	0	1
4188	192	242	0	1
4191	191	242	0	0
4194	190	242	0	0
4197	189	241	0	358
4200	189	240	0	358
4203	189	240	0	357
4206	188	238	0	354
4209	188	238	0	355
4212	186	239	0	353
4215	185	240	0	356
4218	185	240	0	356
4221	184	239	0	358
4224	181	235	0	353
4227	180	235	0	352
4230	182	236	0	354
4233	183	236	0	358
4236	186	234	0	1
4239	190	235	0	359
4242	189	237	0	5
4245	187	239	0	6
4248	186	239	0	9
4251	185	239	0	8
4254	186	238	0	7
4257	185	241	0	8
4260	184	239	0	6
4263	182	240	0	4
4266	183	241	0	1
4269	182	242	0	3
4272	181	242	0	1
4275	181	242	0	357
4278	182	243	0	359
4281	183	241	0	350
4284	183	242	0	356
4287	183	243	0	2
4290	183	243	0	1
4293	184	243	0	358
4296	185	241	0	352
4299	186	241	0	352
4302	187	240	0	339
4305	188	238	0	335
4308	190	238	0	330
4311	191	238	0	327
4314	190	236	0	323
4317	190	233	0	317
4320	189	231	0	312
4323	190	229	0	308
4326	189	228	0	309
4329	188	224	0	312
4332	185	222	0	310
4335	183	220	0	314
4338	182	219	0	322
4341	183	217	0	318
4344	183	216	0	317
4347	183	216	0	313
4350	185	216	0	309
4353	186	217	0	306
4356	188	216	0	299
4359	189	215	0	298
4362	188	215	0	298
4365	188	216	0	310
4368	189	217	0	314
4371	188	214	0	304
4374	188	212	0	302
4377	184	206	0	300
4380	184	202	0	300
4383	186	199	0	293
4386	192	191	0	275
4395	192	189	0	303
4401	187	190	0	258
4404	190	187	0	251
4407	192	186	0	257
4410	190	184	0	263
4413	188	185	0	256
4416	188	186	0	286
4419	187	187	0	306
4422	189	185	0	296
4425	190	181	0	278
4428	192	180	0	271
4431	192	180	0	274
4434	191	178	0	272
4437	191	178	0	275
4440	190	178	0	279
4443	192	181	0	284
4446	192	179	0	284
4449	192	178	0	284
4452	192	180	0	287
4455	193	178	0	289
4458	194	179	0	295
4461	193	179	0	300
4464	195	179	0	295
4467	196	181	0	293
4470	197	183	0	116
4473	196	182	0	309
4476	191	178	0	309
4479	192	180	0	310
4482	192	180	0	314
4485	193	181	0	136
4488	201	187	0	321
4491	188	178	0	324
4494	180	177	0	330
4497	183	180	0	330
4500	183	183	0	345
4503	190	186	0	349
4506	203	194	0	152
4509	182	183	0	29
4512	179	182	0	46
4515	180	182	0	43
4518	181	185	0	55
4521	180	182	0	76
4524	175	180	0	74
4527	174	179	0	59
4530	171	180	0	76
4533	173	182	0	71
4536	175	186	0	62
4539	176	187	0	55
4542	179	188	0	48
4545	187	190	0	34
4548	187	191	0	37
4551	182	191	0	44
4554	179	189	0	48
4557	174	193	0	42
4560	172	195	0	49
4563	171	194	0	51
4566	169	198	0	42
4569	167	200	0	47
4572	167	204	0	51
4575	167	203	0	50
4578	165	206	0	51
4581	164	206	0	50
4584	161	207	0	48
4587	160	208	0	51
4590	160	208	0	44
4593	158	209	0	39
4596	157	211	0	36
4599	156	212	0	35
4602	156	212	0	33
4605	161	212	0	223
4608	165	212	0	40
4611	166	209	0	37
4614	167	206	0	35
4617	168	203	0	32
4620	168	204	0	38
4623	167	205	0	47
4626	167	207	0	58
4629	166	212	0	63
4632	163	214	0	63
4635	161	214	0	63
4638	159	217	0	60
4641	158	220	0	59
4644	157	222	0	65
4647	154	226	0	67
4650	156	228	0	60
4653	155	228	0	67
4656	156	230	0	65
4659	155	230	0	69
4662	153	233	0	69
4665	153	234	0	67
4668	153	234	0	68
4671	153	235	0	71
4674	153	234	0	68
4677	153	235	0	71
4680	153	234	0	75
4683	152	234	0	74
4686	153	235	0	75
4689	153	235	0	74
4692	153	235	0	75
4695	153	235	0	75
4698	153	236	0	76
4701	152	236	0	76
4704	151	236	0	74
4707	151	236	0	73
4710	151	238	0	71
4713	153	237	0	69
4716	154	237	0	69
4719	154	231	0	71
4722	157	225	0	63
4725	158	225	0	61
4728	158	223	0	55
4731	160	221	0	52
4734	161	222	0	58
4737	161	224	0	61
4740	161	224	0	63
4743	161	223	0	62
4746	161	223	0	62
4749	163	226	0	68
4752	165	226	0	67
4755	166	227	0	84
4758	168	226	0	95
4761	168	227	0	92
4764	168	226	0	93
4767	170	228	0	101
4770	175	226	0	107
4773	175	225	0	112
4776	173	227	0	119
4779	173	227	0	120
4782	172	229	0	123
4785	172	230	0	124
4788	172	233	0	122
4791	173	232	0	120
4794	172	234	0	122
4797	172	234	0	122
4800	173	234	0	120
4803	173	235	0	121
4806	174	235	0	120
4809	174	235	0	120
4812	174	235	0	121
4815	174	235	0	121
4818	174	234	0	116
4821	174	234	0	118
4824	174	234	0	118
4827	173	232	0	120
4830	171	230	0	123
4833	169	230	0	128
4836	166	230	0	131
4839	165	228	0	128
4842	165	228	0	129
4845	166	228	0	130
4848	168	229	0	117
4851	173	228	0	138
4854	175	230	0	139
4857	178	231	0	145
4860	180	233	0	139
4863	180	235	0	141
4866	181	236	0	144
4869	183	235	0	144
4872	185	233	0	153
4875	186	233	0	156
4878	187	234	0	151
4881	188	234	0	150
4884	189	234	0	156
4887	191	234	0	158
4890	190	234	0	151
4893	191	236	0	136
4896	195	242	0	125
4899	197	245	0	133
4902	200	247	0	141
4905	203	247	0	138
4908	204	246	0	146
4911	205	246	0	147
4914	206	247	0	141
4917	206	247	0	141
4920	206	248	0	139
4923	207	248	0	145
4926	208	247	0	145
4929	208	247	0	142
4932	208	247	0	136
4935	208	245	0	124
4938	208	244	0	115
4941	208	244	0	116
4944	208	245	0	113
4947	210	246	0	106
4950	210	248	0	107
4953	211	249	0	107
4956	212	251	0	107
4959	215	253	0	105
4962	214	255	0	102
4965	214	258	0	96
4968	215	260	0	96
4971	216	263	0	90
4974	216	265	0	87
4977	218	269	0	81
4980	221	271	0	74
4983	224	271	0	75
4986	223	271	0	73
4989	222	271	0	73
4992	221	272	0	74
4995	221	272	0	77
4998	221	272	0	73
5001	221	272	0	71
5004	221	272	0	73
5007	221	273	0	77
5010	222	275	0	78
5013	222	278	0	82
5016	223	281	0	87
5019	224	285	0	94
5022	224	288	0	94
5025	225	289	0	100
5028	225	290	0	97
5031	225	292	0	94
5034	227	294	0	97
5037	227	296	0	94
5040	228	297	0	92
5043	228	300	0	91
5046	228	304	0	94
5049	229	307	0	90
5052	229	310	0	86
5055	228	318	0	88
5058	229	322	0	88
5061	230	324	0	87
5064	231	326	0	87
5067	234	325	0	87
5070	237	326	0	80
5073	237	325	0	80
5076	237	328	0	77
5079	237	330	0	80
5082	235	332	0	87
5085	234	337	0	89
5088	235	339	0	89
5091	235	341	0	91
5094	236	342	0	92
5097	236	342	0	88
5100	236	344	0	89
5103	239	348	0	89
5106	240	350	0	91
5109	241	351	0	94
5112	246	347	0	101
5115	247	347	0	103
5118	247	348	0	106
5121	248	348	0	105
5124	248	349	0	105
5127	251	351	0	103
5130	254	356	0	106
5133	258	359	0	106
5136	258	359	0	104
5139	258	359	0	105
5142	258	359	0	104
5145	257	359	0	106
5148	257	359	0	109
5151	256	358	0	108
5154	257	358	0	108
5157	257	361	0	113
5160	258	362	0	112
5163	258	361	0	113
5166	257	361	0	112
5169	255	360	0	111
5172	254	360	0	109
5175	253	361	0	107
5178	250	362	0	105
5181	248	363	0	105
5184	246	365	0	105
5187	245	365	0	102
5190	245	366	0	100
5193	245	366	0	101
5196	246	366	0	98
5199	247	368	0	97
5202	248	369	0	104
5205	253	370	0	111
5208	256	370	0	117
5211	258	369	0	114
5214	261	368	0	124
5217	263	367	0	130
5220	267	363	0	141
5223	270	363	0	142
5226	271	363	0	139
5229	272	363	0	143
5232	272	364	0	140
5235	273	364	0	144
5238	272	364	0	149
5241	272	363	0	146
5244	272	362	0	150
5247	271	361	0	152
5250	270	361	0	150
5253	268	361	0	151
5256	268	361	0	153
5259	268	360	0	155
5262	268	358	0	154
5265	268	357	0	152
5268	268	357	0	144
5271	269	362	0	131
5274	269	364	0	130
5277	269	366	0	127
5280	271	368	0	127
5283	271	372	0	122
5286	271	372	0	123
5289	272	373	0	122
5292	275	372	0	125
5295	277	374	0	127
5298	281	375	0	128
5301	283	375	0	132
5304	283	374	0	135
5307	283	374	0	136
5310	283	374	0	138
5313	283	373	0	143
5316	284	374	0	144
5319	285	374	0	146
5322	285	374	0	146
5325	286	374	0	153
5328	285	374	0	157
5331	286	374	0	157
5334	287	374	0	158
5337	287	374	0	156
5340	288	374	0	150
5343	288	373	0	147
5346	289	373	0	147
5349	289	373	0	147
5352	289	373	0	145
5355	290	373	0	141
5358	290	374	0	135
5361	291	376	0	131
5364	291	379	0	126
5367	291	382	0	124
5370	293	383	0	130
5373	294	384	0	133
5376	297	385	0	127
5379	297	386	0	128
5382	297	387	0	127
5385	298	388	0	120
5388	300	390	0	116
5391	301	392	0	114
5394	302	393	0	114
5397	303	393	0	114
5400	303	396	0	109
5403	302	397	0	108
5406	303	398	0	108
5409	303	401	0	107
5412	303	403	0	106
5415	303	404	0	101
5418	303	406	0	100
5421	304	409	0	103
5424	304	412	0	104
5427	305	413	0	101
5430	305	413	0	102
5433	306	413	0	103
5436	307	413	0	106
5439	308	411	0	102
5442	308	410	0	99
5445	309	408	0	96
5448	308	408	0	95
5451	308	409	0	96
5454	310	410	0	105
5457	312	410	0	115
5460	314	411	0	124
5463	316	412	0	124
5466	319	411	0	129
5469	321	410	0	130
5472	323	411	0	135
5475	325	411	0	137
5478	326	411	0	136
5481	328	411	0	137
5484	329	413	0	141
5487	330	412	0	142
5490	334	413	0	140
5493	338	416	0	142
5496	340	417	0	139
5499	341	417	0	135
5502	343	417	0	136
5505	343	417	0	138
5508	344	417	0	137
5511	345	418	0	139
5514	345	418	0	139
5517	350	419	0	145
5520	354	419	0	145
5523	357	420	0	141
5526	358	419	0	143
5529	359	418	0	147
5532	363	417	0	155
5535	367	416	0	156
5538	368	415	0	155
5541	367	415	0	153
5544	369	415	0	147
5547	369	419	0	139
5550	370	421	0	128
5553	371	424	0	124
5556	371	425	0	125
5559	372	429	0	120
5562	374	432	0	118
5565	373	433	0	116
5568	373	433	0	118
5571	372	432	0	122
5574	372	431	0	123
5577	372	431	0	122
5580	372	430	0	115
5583	372	429	0	108
5586	371	429	0	102
5589	371	427	0	102
5592	371	426	0	100
5595	371	425	0	95
5598	369	425	0	86
5601	368	425	0	83
5604	369	423	0	80
5607	368	423	0	72
5610	367	422	0	73
5613	367	421	0	70
5616	365	422	0	64
5619	365	423	0	62
5622	365	423	0	58
5625	366	422	0	51
5628	366	421	0	46
5631	363	422	0	37
5634	362	423	0	35
5637	361	423	0	32
5640	360	422	0	28
5643	359	422	0	27
5646	357	422	0	24
5649	357	422	0	25
5652	356	421	0	24
5655	355	422	0	22
5658	355	422	0	20
5661	354	423	0	18
5664	354	424	0	12
5667	351	425	0	10
5670	350	425	0	11
5673	350	426	0	14
5676	351	428	0	26
5679	352	431	0	32
5682	351	431	0	30
5685	348	432	0	25
5688	347	434	0	25
5691	346	434	0	25
5694	344	436	0	21
5697	344	436	0	22
5700	340	438	0	14
5703	338	438	0	12
5706	338	438	0	8
5709	339	438	0	6
5712	340	437	0	5
5715	339	436	0	5
5718	338	436	0	9
5721	335	437	0	12
5724	333	438	0	11
5727	331	439	0	12
5730	328	439	0	11
5733	324	439	0	11
5736	322	441	0	16
5739	319	444	0	18
5742	317	446	0	18
5745	316	445	0	17
5748	311	447	0	20
5751	308	449	0	24
5754	308	451	0	27
5757	310	451	0	23
5760	308	452	0	26
5763	307	452	0	21
5766	305	450	0	19
5769	301	449	0	18
5772	302	448	0	9
5775	300	446	0	4
5778	299	444	0	2
5781	299	444	0	1
5784	297	444	0	1
5787	297	444	0	0
5790	294	444	0	357
5793	294	446	0	2
5796	294	447	0	4
5799	294	447	0	7
5802	294	447	0	6
5805	295	445	0	357
5808	296	441	0	354
5811	297	441	0	358
5814	297	442	0	0
5817	297	443	0	358
5820	297	442	0	354
5823	296	441	0	354
5826	295	440	0	355
5829	294	441	0	356
5832	295	444	0	357
5835	295	446	0	1
5838	293	445	0	359
5841	290	445	0	2
5844	288	444	0	2
5847	288	444	0	2
5850	287	443	0	1
5853	285	444	0	358
5856	286	444	0	356
5859	288	446	0	0
5862	288	448	0	5
5865	288	449	0	8
5868	286	449	0	9
5871	286	451	0	14
5874	289	453	0	21
5877	289	454	0	20
5880	289	454	0	21
5883	288	454	0	18
5886	287	452	0	9
5889	285	450	0	2
5892	283	451	0	6
5895	280	450	0	6
5898	279	448	0	5
5901	277	449	0	4
5904	276	449	0	5
5907	277	452	0	12
5910	279	454	0	17
5913	279	456	0	23
5916	279	455	0	26
5919	278	456	0	30
5922	278	456	0	29
5925	278	458	0	30
5928	274	461	0	34
5931	274	462	0	36
5937	273	461	0	38
5940	273	461	0	37
5943	270	463	0	43
5946	269	467	0	41
5949	267	469	0	33
5952	261	474	0	31
5955	259	476	0	34
5958	259	477	0	33
5961	257	479	0	36
5964	254	485	0	43
5967	249	488	0	30
5970	248	492	0	35
5973	248	492	0	34
5976	245	492	0	32
5979	245	491	0	27
5982	242	491	0	25
5985	241	491	0	24
5988	238	494	0	17
5991	238	496	0	18
5994	235	498	0	14
5997	236	499	0	16
6000	235	500	0	8
6003	233	500	0	8
6006	226	499	0	4
6009	224	498	0	4
6012	222	499	0	3
6015	221	499	0	3
6018	221	499	0	3
6021	221	499	0	2
6024	219	500	0	0
6027	218	501	0	356
6030	216	502	0	356
6033	218	501	0	356
6036	216	500	0	358
6039	214	499	0	357
6042	211	499	0	354
6045	210	498	0	356
6048	210	498	0	354
6051	218	501	0	354
6054	217	501	0	357
6057	212	498	0	354
[truncated: 942 more rows]
