# Supplementary material for: Markerless tracking of an entire honey bee colony
Source: Nat Commun. 2021 Mar 19;12:1733. doi: 10.1038/s41467-021-21769-1 (PMC7979864; doi:10.1038/s41467-021-21769-1)
Supplement: Supplementary file 4 — Description of Additional Supplementary Files [file 41467_2021_21769_MOESM4_ESM.zip › raw_source/fig_5_sup_fig_21_22/S1_trajectories/000091.txt]

0	233	1614	0	348
3	233	1614	0	350
6	233	1614	0	349
9	233	1614	0	349
12	233	1614	0	349
15	233	1614	0	349
18	233	1614	0	349
21	233	1614	0	349
24	233	1614	0	348
27	233	1614	0	349
30	233	1614	0	349
33	233	1614	0	348
36	233	1614	0	349
39	233	1614	0	349
42	233	1614	0	349
45	233	1614	0	349
48	233	1614	0	349
51	233	1614	0	349
54	233	1614	0	349
57	233	1614	0	349
60	233	1614	0	349
63	233	1614	0	349
66	233	1614	0	349
69	233	1614	0	349
72	233	1614	0	349
75	233	1614	0	349
78	233	1614	0	349
81	233	1614	0	349
84	233	1614	0	349
87	233	1614	0	348
90	233	1614	0	349
93	233	1614	0	349
96	233	1614	0	349
99	233	1614	0	349
102	233	1614	0	349
105	233	1614	0	349
108	233	1614	0	349
111	233	1614	0	349
114	233	1614	0	349
117	233	1614	0	349
120	233	1614	0	349
123	233	1614	0	349
126	233	1614	0	349
129	233	1614	0	349
132	233	1614	0	349
135	233	1614	0	349
138	233	1614	0	349
141	233	1614	0	350
144	233	1614	0	349
147	233	1614	0	349
150	233	1614	0	349
153	233	1614	0	349
156	233	1614	0	349
159	233	1614	0	350
162	233	1614	0	349
165	233	1614	0	349
168	233	1614	0	349
171	233	1614	0	350
174	233	1614	0	349
177	233	1614	0	349
180	233	1614	0	349
183	233	1614	0	349
186	233	1614	0	349
189	233	1614	0	350
192	233	1614	0	349
195	233	1614	0	349
198	233	1614	0	349
201	233	1613	0	348
204	233	1613	0	347
207	233	1613	0	347
210	232	1613	0	347
213	233	1613	0	347
216	233	1613	0	347
219	233	1613	0	348
222	233	1613	0	348
225	233	1613	0	348
228	233	1613	0	348
231	233	1613	0	348
234	233	1613	0	349
237	233	1613	0	349
240	233	1613	0	349
243	233	1613	0	348
246	232	1613	0	348
249	233	1613	0	348
252	233	1613	0	348
255	233	1613	0	349
258	233	1613	0	348
261	233	1613	0	347
264	233	1613	0	348
267	233	1613	0	348
270	233	1613	0	348
273	233	1613	0	348
276	233	1613	0	349
279	233	1614	0	350
282	233	1613	0	350
285	233	1613	0	349
288	233	1613	0	349
291	233	1613	0	349
294	233	1613	0	348
297	233	1613	0	349
300	233	1613	0	348
303	233	1613	0	348
306	233	1613	0	349
309	233	1613	0	348
312	233	1613	0	348
315	233	1613	0	349
318	233	1613	0	349
321	233	1613	0	349
324	233	1613	0	349
327	233	1613	0	348
330	233	1613	0	349
333	233	1613	0	348
336	233	1613	0	348
339	233	1613	0	349
342	233	1613	0	349
345	233	1613	0	349
348	233	1613	0	350
351	233	1613	0	349
354	233	1613	0	349
357	233	1613	0	348
360	233	1613	0	349
363	233	1613	0	348
366	232	1613	0	348
369	232	1613	0	348
372	232	1613	0	348
375	233	1613	0	348
378	232	1613	0	348
381	232	1613	0	348
384	232	1613	0	348
387	232	1613	0	348
390	232	1613	0	348
393	232	1613	0	349
396	232	1613	0	349
399	232	1613	0	349
402	232	1613	0	349
405	232	1613	0	349
408	232	1613	0	349
411	232	1613	0	349
414	232	1613	0	349
417	232	1613	0	349
420	232	1613	0	349
423	232	1613	0	349
426	232	1613	0	349
429	232	1613	0	349
432	232	1613	0	349
435	232	1613	0	349
438	232	1613	0	349
441	232	1613	0	349
444	232	1613	0	349
447	232	1613	0	349
450	232	1613	0	349
453	232	1613	0	349
456	232	1613	0	350
459	232	1613	0	350
462	232	1613	0	350
465	232	1613	0	350
468	232	1613	0	350
471	232	1613	0	350
474	232	1613	0	350
477	232	1613	0	351
480	232	1613	0	350
483	232	1613	0	350
486	232	1613	0	350
489	232	1613	0	350
492	232	1613	0	350
495	232	1613	0	350
498	232	1613	0	350
501	232	1613	0	350
504	232	1613	0	351
507	232	1613	0	351
510	232	1613	0	350
513	232	1613	0	351
516	232	1613	0	351
519	232	1613	0	350
522	232	1613	0	350
525	232	1613	0	350
528	232	1613	0	350
531	232	1613	0	350
534	232	1613	0	350
537	232	1613	0	350
540	232	1613	0	350
543	232	1613	0	350
546	232	1613	0	350
549	232	1613	0	350
552	232	1613	0	349
555	232	1613	0	350
558	232	1613	0	350
561	232	1613	0	350
564	232	1613	0	350
567	232	1613	0	350
570	232	1613	0	350
573	232	1613	0	350
576	232	1613	0	351
579	232	1613	0	351
582	232	1613	0	350
585	232	1613	0	350
588	232	1613	0	350
591	232	1613	0	349
594	232	1613	0	351
597	232	1613	0	351
600	232	1613	0	350
603	233	1613	0	350
606	232	1613	0	350
609	233	1613	0	350
612	233	1613	0	350
615	233	1613	0	350
618	233	1613	0	350
621	232	1613	0	350
624	233	1613	0	350
627	233	1613	0	350
630	233	1613	0	350
633	233	1613	0	350
636	233	1613	0	350
639	233	1613	0	350
642	233	1613	0	350
645	233	1613	0	350
648	233	1613	0	350
651	233	1613	0	350
654	233	1613	0	350
657	233	1613	0	350
660	233	1613	0	350
663	233	1613	0	350
666	232	1613	0	349
669	233	1613	0	349
672	233	1613	0	350
675	232	1613	0	350
678	232	1613	0	351
681	232	1613	0	350
684	232	1613	0	351
687	232	1613	0	350
690	232	1613	0	350
693	232	1613	0	350
696	232	1613	0	350
699	232	1613	0	351
702	232	1613	0	351
705	232	1613	0	351
708	232	1613	0	351
711	232	1613	0	351
714	232	1613	0	350
717	232	1613	0	350
720	232	1613	0	351
723	232	1613	0	350
726	232	1613	0	350
729	232	1613	0	349
732	232	1613	0	349
735	232	1613	0	349
738	232	1613	0	349
741	232	1613	0	348
744	232	1613	0	350
747	232	1613	0	350
750	232	1613	0	350
753	232	1613	0	349
756	232	1613	0	350
759	232	1613	0	349
762	232	1613	0	350
765	232	1613	0	350
768	232	1613	0	350
771	232	1613	0	350
774	231	1613	0	350
777	231	1613	0	350
780	231	1613	0	349
783	231	1613	0	349
786	231	1613	0	350
789	231	1613	0	349
792	231	1613	0	350
795	231	1613	0	351
798	231	1613	0	350
801	231	1613	0	349
804	231	1613	0	349
807	231	1613	0	349
810	231	1613	0	348
813	231	1613	0	349
816	231	1613	0	349
819	231	1613	0	350
822	231	1613	0	349
825	231	1613	0	348
828	231	1613	0	349
831	231	1613	0	349
834	231	1613	0	348
837	231	1613	0	349
840	231	1613	0	348
843	231	1613	0	348
846	231	1613	0	348
849	231	1613	0	348
852	231	1613	0	348
855	231	1613	0	348
858	231	1613	0	348
861	231	1613	0	348
864	231	1613	0	348
867	231	1613	0	348
870	231	1613	0	348
873	231	1613	0	348
876	231	1613	0	348
879	231	1613	0	348
882	231	1613	0	348
885	231	1613	0	347
888	231	1613	0	348
891	231	1613	0	348
894	231	1613	0	348
897	231	1613	0	349
900	231	1613	0	347
903	231	1613	0	347
906	231	1613	0	348
909	231	1613	0	348
912	231	1613	0	348
915	231	1613	0	348
918	231	1613	0	347
921	231	1613	0	348
924	232	1613	0	348
927	231	1613	0	348
930	231	1613	0	348
933	231	1613	0	347
936	231	1613	0	348
939	231	1613	0	348
942	231	1613	0	348
945	231	1613	0	348
948	231	1613	0	348
951	231	1613	0	348
954	231	1613	0	348
957	231	1613	0	348
960	231	1613	0	348
963	231	1613	0	347
966	231	1613	0	348
969	231	1613	0	348
972	231	1613	0	348
975	231	1613	0	347
978	231	1613	0	348
981	231	1613	0	348
984	231	1613	0	349
987	231	1613	0	349
990	231	1613	0	348
993	231	1613	0	348
996	231	1613	0	348
999	231	1613	0	348
1002	231	1613	0	348
1005	231	1613	0	348
1008	231	1613	0	348
1011	231	1613	0	348
1014	231	1613	0	348
1017	231	1613	0	348
1020	231	1613	0	348
1023	231	1613	0	347
1026	231	1613	0	348
1029	232	1613	0	348
1032	232	1613	0	348
1035	232	1613	0	348
1038	232	1613	0	349
1041	232	1613	0	349
1044	232	1613	0	350
1047	232	1613	0	349
1050	232	1613	0	349
1053	232	1613	0	348
1056	232	1613	0	349
1059	232	1613	0	348
1062	232	1613	0	349
1065	232	1613	0	349
1068	232	1613	0	348
1071	232	1613	0	349
1074	232	1613	0	348
1077	232	1613	0	349
1080	232	1613	0	349
1083	232	1613	0	349
1086	232	1613	0	349
1089	232	1613	0	349
1092	232	1613	0	349
1095	232	1613	0	349
1098	232	1613	0	349
1101	231	1613	0	348
1104	232	1613	0	349
1107	232	1613	0	350
1110	232	1613	0	349
1113	232	1613	0	349
1116	232	1613	0	348
1119	232	1613	0	349
1122	232	1613	0	349
1125	232	1613	0	350
1128	231	1613	0	348
1131	232	1613	0	348
1134	232	1613	0	348
1137	232	1613	0	348
1140	232	1613	0	348
1143	232	1613	0	348
1146	231	1613	0	348
1149	231	1613	0	347
1152	231	1613	0	346
1155	231	1613	0	347
1158	231	1613	0	347
1161	231	1613	0	347
1164	231	1613	0	347
1167	231	1613	0	347
1170	231	1613	0	347
1173	231	1613	0	347
1176	231	1613	0	348
1179	231	1613	0	348
1182	231	1613	0	347
1185	231	1613	0	347
1188	231	1613	0	346
1191	231	1613	0	346
1194	231	1613	0	346
1197	232	1613	0	346
1200	232	1613	0	346
1203	232	1613	0	346
1206	232	1613	0	346
1209	231	1613	0	346
1212	232	1613	0	346
1215	231	1613	0	346
1218	232	1613	0	346
1221	232	1613	0	346
1224	232	1613	0	346
1227	232	1613	0	346
1230	232	1613	0	347
1233	232	1613	0	347
1236	232	1613	0	347
1239	232	1613	0	347
1242	232	1613	0	347
1245	232	1613	0	347
1248	232	1613	0	347
1251	232	1613	0	348
1254	232	1613	0	348
1257	232	1613	0	348
1260	232	1613	0	348
1263	232	1613	0	348
1266	232	1613	0	348
1269	232	1613	0	348
1272	232	1613	0	348
1275	232	1613	0	347
1278	232	1613	0	348
1281	232	1613	0	349
1284	232	1613	0	348
1287	232	1613	0	349
1290	232	1613	0	350
1293	232	1613	0	348
1296	231	1613	0	345
1299	231	1613	0	345
1302	232	1613	0	345
1305	232	1613	0	345
1308	232	1613	0	346
1311	232	1613	0	344
1314	232	1614	0	344
1317	232	1613	0	345
1320	232	1613	0	344
1323	232	1614	0	345
1326	232	1613	0	347
1329	232	1614	0	345
1332	232	1614	0	343
1335	232	1614	0	346
1338	232	1614	0	344
1341	232	1614	0	345
1344	232	1614	0	344
1347	232	1614	0	346
1350	232	1614	0	345
1353	232	1614	0	345
1356	232	1613	0	348
1359	232	1614	0	346
1362	232	1614	0	344
1365	232	1614	0	346
1368	232	1614	0	345
1371	232	1614	0	346
1374	232	1613	0	346
1377	232	1614	0	345
1380	232	1613	0	347
1383	232	1614	0	345
1386	232	1613	0	346
1389	232	1613	0	347
1392	232	1613	0	344
1395	232	1613	0	347
1398	232	1613	0	346
1401	232	1613	0	347
1404	232	1613	0	346
1407	232	1614	0	345
1410	232	1613	0	345
1413	232	1613	0	346
1416	232	1613	0	345
1419	232	1613	0	345
1422	232	1613	0	344
1425	232	1613	0	347
1428	232	1613	0	346
1431	232	1613	0	347
1434	232	1613	0	347
1437	232	1613	0	347
1440	232	1613	0	347
1443	232	1613	0	348
1446	232	1613	0	348
1449	232	1613	0	348
1452	232	1613	0	349
1455	232	1613	0	348
1458	232	1613	0	348
1461	232	1613	0	349
1464	232	1613	0	348
1467	232	1613	0	349
1470	232	1613	0	348
1473	232	1613	0	350
1476	232	1613	0	349
1479	232	1613	0	349
1482	232	1613	0	349
1485	232	1613	0	348
1488	232	1613	0	349
1491	232	1613	0	349
1494	232	1613	0	349
1497	232	1613	0	349
1500	232	1613	0	348
1503	232	1613	0	349
1506	232	1613	0	349
1509	232	1613	0	349
1512	232	1613	0	349
1515	232	1613	0	349
1518	232	1613	0	350
1521	232	1613	0	349
1524	232	1613	0	350
1527	232	1613	0	350
1530	232	1613	0	351
1533	232	1613	0	351
1536	232	1613	0	352
1539	232	1613	0	352
1542	232	1613	0	352
1545	232	1613	0	352
1548	232	1613	0	351
1551	232	1613	0	351
1554	232	1613	0	352
1557	232	1613	0	351
1560	232	1613	0	351
1563	232	1613	0	351
1566	232	1613	0	351
1569	232	1613	0	352
1572	232	1613	0	351
1575	232	1613	0	351
1578	232	1613	0	351
1581	232	1613	0	351
1584	232	1613	0	351
1587	232	1613	0	351
1590	232	1613	0	351
1593	232	1613	0	350
1596	232	1613	0	350
1599	232	1613	0	350
1602	232	1613	0	351
1605	232	1613	0	350
1608	232	1613	0	350
1611	232	1613	0	350
1614	232	1613	0	349
1617	232	1613	0	350
1620	232	1613	0	350
1623	232	1613	0	350
1626	231	1613	0	350
1629	232	1613	0	350
1632	232	1613	0	350
1635	232	1613	0	350
1638	232	1613	0	350
1641	232	1613	0	350
1644	232	1613	0	350
1647	232	1613	0	350
1650	232	1613	0	350
1653	232	1613	0	350
1656	232	1613	0	350
1659	232	1613	0	350
1662	232	1613	0	350
1665	232	1613	0	350
1668	232	1613	0	350
1671	232	1613	0	350
1674	232	1613	0	350
1677	232	1613	0	350
1680	232	1613	0	350
1683	232	1613	0	350
1686	232	1613	0	350
1689	232	1613	0	350
1692	232	1613	0	350
1695	232	1613	0	349
1698	232	1613	0	350
1701	232	1613	0	349
1704	232	1613	0	350
1707	232	1613	0	350
1710	232	1613	0	350
1713	232	1613	0	350
1716	232	1613	0	350
1719	232	1613	0	350
1722	232	1613	0	350
1725	232	1613	0	351
1728	232	1613	0	351
1731	232	1613	0	350
1734	232	1613	0	349
1737	232	1613	0	349
1740	232	1614	0	350
1743	232	1613	0	350
1746	232	1613	0	350
1749	232	1613	0	350
1752	232	1614	0	350
1755	232	1613	0	350
1758	232	1613	0	351
1761	232	1613	0	350
1764	232	1613	0	350
1767	232	1613	0	351
1770	232	1613	0	351
1773	232	1613	0	350
1776	232	1613	0	350
1779	232	1613	0	350
1782	232	1613	0	351
1785	232	1613	0	350
1788	232	1613	0	349
1791	232	1613	0	350
1794	232	1613	0	350
1797	232	1613	0	350
1800	232	1613	0	350
1803	232	1613	0	349
1806	232	1613	0	349
1809	232	1613	0	349
1812	232	1613	0	349
1815	232	1613	0	349
1818	232	1613	0	349
1821	232	1613	0	349
1824	232	1613	0	349
1827	232	1613	0	349
1830	232	1613	0	349
1833	232	1613	0	349
1836	232	1613	0	349
1839	232	1613	0	349
1842	232	1613	0	349
1845	232	1613	0	349
1848	232	1613	0	348
1851	232	1613	0	349
1854	232	1613	0	349
1857	232	1613	0	349
1860	232	1613	0	349
1863	232	1613	0	349
1866	232	1613	0	349
1869	232	1613	0	349
1872	232	1613	0	349
1875	232	1613	0	349
1878	232	1613	0	349
1881	232	1613	0	349
1884	232	1613	0	349
1887	232	1613	0	349
1890	232	1613	0	349
1893	232	1613	0	349
1896	232	1613	0	349
1899	232	1613	0	349
1902	232	1613	0	349
1905	232	1613	0	349
1908	232	1613	0	349
1911	232	1613	0	349
1914	232	1613	0	349
1917	232	1613	0	349
1920	232	1613	0	349
1923	232	1613	0	349
1926	232	1613	0	349
1929	232	1613	0	349
1932	232	1613	0	348
1935	232	1613	0	349
1938	232	1613	0	349
1941	232	1613	0	349
1944	232	1613	0	349
1947	232	1613	0	349
1950	232	1613	0	349
1953	232	1613	0	349
1956	232	1613	0	349
1959	232	1613	0	349
1962	232	1613	0	349
1965	232	1613	0	349
1968	232	1613	0	349
1971	232	1613	0	349
1974	232	1613	0	349
1977	232	1613	0	349
1980	232	1613	0	349
1983	232	1613	0	349
1986	232	1613	0	349
1989	232	1613	0	349
1992	232	1613	0	350
1995	232	1613	0	349
1998	232	1613	0	349
2001	232	1613	0	349
2004	232	1613	0	349
2007	232	1613	0	349
2010	232	1613	0	349
2013	232	1613	0	349
2016	232	1613	0	349
2019	232	1613	0	349
2022	232	1613	0	349
2025	232	1613	0	349
2028	232	1613	0	349
2031	232	1613	0	349
2034	232	1613	0	349
2037	232	1613	0	349
2040	232	1613	0	349
2043	232	1613	0	349
2046	232	1613	0	349
2049	232	1613	0	349
2052	232	1613	0	349
2055	232	1613	0	349
2058	232	1613	0	349
2061	232	1614	0	350
2064	232	1613	0	349
2067	232	1613	0	347
2070	232	1613	0	349
2073	232	1613	0	348
2076	232	1613	0	349
2079	232	1613	0	348
2082	232	1613	0	349
2085	232	1613	0	348
2088	232	1613	0	349
2091	232	1613	0	349
2094	232	1613	0	349
2097	232	1613	0	349
2100	232	1613	0	349
2103	232	1613	0	350
2106	232	1613	0	350
2109	232	1613	0	350
2112	232	1613	0	350
2115	232	1613	0	350
2118	232	1613	0	348
2121	232	1613	0	349
2124	232	1613	0	349
2127	232	1613	0	349
2130	232	1613	0	349
2133	232	1613	0	349
2136	232	1613	0	350
2139	232	1613	0	350
2142	232	1613	0	350
2145	232	1613	0	350
2148	232	1613	0	350
2151	232	1613	0	349
2154	232	1613	0	348
2157	232	1613	0	348
2160	232	1613	0	348
2163	232	1613	0	168
2166	232	1613	0	348
2169	232	1613	0	349
2172	232	1613	0	348
2175	232	1613	0	349
2178	232	1613	0	349
2181	232	1613	0	349
2184	232	1613	0	349
2187	232	1613	0	349
2190	232	1613	0	349
2193	232	1613	0	349
2196	232	1613	0	349
2199	232	1613	0	349
2202	232	1613	0	348
2205	232	1613	0	349
2208	232	1613	0	348
2211	232	1613	0	348
2214	232	1613	0	349
2217	232	1613	0	348
2220	232	1613	0	349
2223	232	1613	0	349
2226	232	1613	0	348
2229	232	1613	0	349
2232	232	1613	0	349
2235	232	1613	0	349
2238	232	1613	0	349
2241	232	1613	0	349
2244	232	1613	0	349
2247	232	1613	0	348
2250	232	1613	0	348
2253	232	1613	0	349
2256	232	1613	0	348
2259	232	1613	0	348
2262	232	1613	0	349
2265	232	1613	0	349
2268	232	1613	0	348
2271	232	1613	0	349
2274	232	1613	0	349
2277	232	1613	0	349
2280	232	1613	0	349
2283	232	1613	0	349
2286	232	1613	0	349
2289	232	1613	0	349
2292	232	1613	0	349
2295	232	1613	0	349
2298	232	1613	0	349
2301	232	1613	0	350
2304	232	1613	0	349
2307	232	1613	0	350
2310	232	1613	0	350
2313	232	1613	0	350
2316	232	1613	0	349
2319	232	1613	0	349
2322	232	1613	0	350
2325	232	1613	0	349
2328	232	1613	0	349
2331	232	1613	0	349
2334	232	1613	0	349
2337	232	1613	0	349
2340	232	1613	0	349
2343	232	1613	0	349
2346	232	1613	0	349
2349	232	1613	0	348
2352	232	1613	0	349
2355	232	1613	0	349
2358	232	1613	0	349
2361	232	1613	0	348
2364	232	1613	0	349
2367	232	1613	0	349
2370	232	1613	0	349
2373	232	1613	0	349
2376	232	1613	0	349
2379	232	1613	0	349
2382	232	1613	0	349
2385	232	1613	0	349
2388	232	1613	0	349
2391	232	1613	0	349
2394	232	1613	0	349
2397	232	1613	0	349
2400	232	1613	0	349
2403	232	1613	0	349
2406	232	1613	0	349
2409	232	1613	0	349
2412	232	1613	0	349
2415	232	1613	0	349
2418	232	1613	0	349
2421	232	1613	0	349
2424	232	1613	0	349
2427	232	1613	0	349
2430	232	1613	0	349
2433	232	1613	0	349
2436	232	1613	0	349
2439	232	1613	0	349
2442	232	1613	0	350
2445	232	1613	0	349
2448	232	1613	0	349
2451	232	1613	0	349
2454	232	1613	0	349
2457	232	1613	0	349
2460	232	1613	0	349
2463	232	1613	0	350
2466	232	1613	0	349
2469	232	1613	0	349
2472	232	1613	0	349
2475	232	1613	0	349
2478	232	1613	0	349
2481	232	1613	0	349
2484	232	1613	0	349
2487	232	1613	0	349
2490	232	1613	0	349
2493	232	1613	0	349
2496	232	1613	0	349
2499	232	1613	0	349
2502	232	1613	0	349
2505	232	1613	0	349
2508	232	1613	0	349
2511	232	1613	0	349
2514	232	1613	0	349
2517	232	1613	0	350
2520	232	1613	0	349
2523	232	1613	0	349
2526	232	1613	0	349
2529	232	1613	0	349
2532	232	1613	0	349
2535	232	1613	0	349
2538	232	1613	0	349
2541	232	1613	0	349
2544	232	1613	0	349
2547	232	1613	0	349
2550	232	1613	0	349
2553	232	1613	0	349
2556	232	1613	0	349
2559	232	1613	0	349
2562	232	1613	0	349
2565	232	1613	0	349
2568	232	1613	0	349
2571	232	1613	0	349
2574	232	1613	0	349
2577	232	1613	0	349
2580	232	1613	0	349
2583	232	1613	0	350
2586	232	1613	0	349
2589	232	1613	0	349
2592	232	1613	0	349
2595	232	1613	0	349
2598	232	1613	0	349
2601	232	1613	0	349
2604	232	1613	0	350
2607	232	1613	0	349
2610	232	1613	0	349
2613	232	1613	0	349
2616	232	1613	0	349
2619	232	1613	0	350
2622	232	1613	0	349
2625	232	1613	0	349
2628	232	1613	0	350
2631	232	1613	0	350
2634	232	1613	0	350
2637	232	1613	0	350
2640	232	1613	0	350
2643	232	1613	0	350
2646	232	1613	0	350
2649	232	1613	0	350
2652	232	1613	0	349
2655	232	1613	0	349
2658	232	1613	0	349
2661	232	1613	0	349
2664	232	1613	0	349
2667	232	1613	0	350
2670	232	1613	0	349
2673	232	1613	0	349
2676	232	1613	0	349
2679	232	1613	0	350
2682	232	1613	0	350
2685	232	1613	0	350
2688	232	1613	0	349
2691	232	1613	0	349
2694	232	1613	0	349
2697	232	1613	0	349
2700	232	1613	0	350
2703	232	1613	0	349
2706	232	1613	0	349
2709	232	1613	0	349
2712	232	1613	0	349
2715	232	1613	0	349
2718	232	1613	0	350
2721	232	1613	0	350
2724	232	1613	0	349
2727	232	1613	0	349
2730	232	1613	0	349
2733	232	1613	0	349
2736	232	1613	0	349
2739	232	1613	0	350
2742	232	1613	0	349
2745	232	1613	0	349
2748	232	1613	0	350
2751	232	1613	0	350
2754	232	1613	0	350
2757	232	1613	0	349
2760	232	1613	0	350
2763	232	1613	0	349
2766	232	1613	0	349
2769	232	1613	0	349
2772	232	1613	0	349
2775	232	1613	0	349
2778	232	1613	0	349
2781	232	1613	0	349
2784	232	1613	0	349
2787	232	1613	0	349
2790	232	1613	0	349
2793	232	1613	0	349
2796	232	1613	0	349
2799	232	1613	0	349
2802	232	1613	0	349
2805	232	1613	0	349
2808	232	1613	0	349
2811	232	1613	0	349
2814	232	1613	0	350
2817	232	1613	0	350
2820	232	1613	0	349
2823	232	1613	0	349
2826	232	1613	0	350
2829	232	1613	0	349
2832	232	1613	0	350
2835	232	1613	0	350
2838	232	1613	0	350
2841	232	1613	0	350
2844	232	1613	0	349
2847	232	1613	0	349
2850	232	1613	0	349
2853	232	1613	0	349
2856	232	1613	0	350
2859	232	1613	0	349
2862	232	1613	0	349
2865	232	1613	0	349
2868	232	1613	0	349
2871	232	1613	0	349
2874	232	1613	0	349
2877	232	1613	0	349
2880	232	1613	0	349
2883	232	1613	0	349
2886	232	1613	0	349
2889	232	1613	0	349
2892	232	1613	0	349
2895	232	1613	0	349
2898	232	1613	0	349
2901	232	1613	0	349
2904	232	1613	0	349
2907	232	1613	0	349
2910	232	1613	0	349
2913	232	1613	0	349
2916	232	1613	0	349
2919	232	1613	0	350
2922	232	1613	0	349
2925	232	1614	0	350
2928	232	1613	0	350
2931	232	1613	0	349
2934	232	1613	0	350
2937	232	1613	0	349
2940	232	1613	0	350
2943	232	1613	0	350
2946	232	1613	0	349
2949	232	1614	0	349
2952	232	1613	0	350
2955	232	1614	0	349
2958	232	1614	0	349
2961	232	1613	0	349
2964	232	1613	0	349
2967	232	1613	0	349
2970	232	1613	0	349
2973	232	1613	0	349
2976	232	1613	0	349
2979	232	1613	0	349
2982	232	1613	0	349
2985	232	1613	0	349
2988	232	1613	0	349
2991	232	1613	0	349
2994	232	1613	0	349
2997	232	1613	0	349
3000	232	1613	0	350
3003	232	1613	0	349
3006	232	1613	0	349
3009	232	1613	0	349
3012	232	1613	0	349
3015	232	1613	0	349
3018	232	1613	0	349
3021	232	1613	0	349
3024	232	1613	0	349
3027	232	1613	0	349
3030	232	1613	0	349
3033	232	1613	0	349
3036	232	1613	0	349
3039	232	1613	0	349
3042	232	1613	0	349
3045	232	1613	0	349
3048	232	1613	0	349
3051	232	1613	0	349
3054	232	1613	0	349
3057	232	1613	0	349
3060	232	1613	0	349
3063	232	1613	0	349
3066	232	1613	0	349
3069	232	1613	0	349
3072	232	1613	0	349
3075	232	1613	0	348
3078	232	1613	0	349
3081	232	1613	0	349
3084	232	1613	0	348
3087	232	1613	0	348
3090	232	1613	0	349
3093	232	1613	0	348
3096	232	1613	0	349
3099	232	1613	0	349
3102	232	1613	0	349
3105	232	1613	0	349
3108	232	1613	0	349
3111	232	1613	0	348
3114	232	1613	0	349
3117	232	1613	0	348
3120	232	1613	0	349
3123	232	1613	0	349
3126	232	1613	0	348
3129	232	1613	0	349
3132	232	1613	0	349
3135	232	1613	0	349
3138	232	1613	0	350
3141	232	1613	0	349
3144	232	1613	0	349
3147	232	1613	0	349
3150	232	1613	0	349
3153	232	1613	0	349
3156	232	1613	0	349
3159	232	1613	0	349
3162	232	1613	0	349
3165	232	1613	0	349
3168	232	1613	0	348
3171	232	1613	0	349
3174	232	1613	0	349
3177	232	1613	0	349
3180	232	1613	0	349
3183	232	1613	0	349
3186	232	1613	0	349
3189	232	1613	0	349
3192	232	1613	0	349
3195	232	1613	0	349
3198	232	1613	0	349
3201	232	1613	0	348
3204	232	1613	0	349
3207	232	1613	0	348
3210	232	1613	0	348
3213	232	1613	0	349
3216	232	1613	0	349
3219	232	1613	0	348
3222	232	1613	0	348
3225	232	1613	0	349
3228	232	1613	0	349
3231	232	1613	0	349
3234	232	1613	0	349
3237	232	1613	0	348
3240	232	1613	0	349
3243	232	1613	0	349
3246	232	1613	0	349
3249	232	1613	0	350
3252	232	1613	0	349
3255	232	1613	0	349
3258	232	1613	0	349
3261	232	1613	0	349
3264	232	1613	0	349
3267	232	1613	0	349
3270	232	1613	0	349
3273	232	1613	0	349
3276	232	1613	0	348
3279	232	1613	0	349
3282	232	1613	0	349
3285	232	1613	0	349
3288	232	1613	0	349
3291	232	1613	0	349
3294	232	1613	0	349
3297	232	1613	0	349
3300	232	1613	0	349
3303	232	1613	0	349
3306	232	1613	0	349
3309	232	1613	0	349
3312	232	1613	0	349
3315	232	1613	0	349
3318	232	1613	0	349
3321	232	1613	0	349
3324	232	1613	0	349
3327	232	1613	0	349
3330	232	1613	0	349
3333	232	1613	0	349
3336	232	1613	0	349
3339	232	1613	0	349
3342	232	1613	0	348
3345	232	1613	0	349
3348	232	1613	0	349
3351	232	1613	0	349
3354	232	1613	0	349
3357	232	1613	0	349
3360	232	1614	0	349
3363	232	1613	0	349
3366	232	1613	0	349
3369	232	1613	0	348
3372	232	1613	0	349
3375	232	1613	0	349
3378	232	1613	0	349
3381	232	1613	0	349
3384	232	1613	0	349
3387	232	1613	0	350
3390	232	1613	0	348
3393	232	1613	0	349
3396	232	1613	0	349
3399	232	1613	0	348
3402	232	1613	0	349
3405	232	1613	0	348
3408	232	1613	0	349
3411	232	1613	0	349
3414	232	1613	0	348
3417	232	1613	0	349
3420	232	1613	0	348
3423	232	1613	0	349
3426	232	1613	0	348
3429	232	1613	0	348
3432	232	1613	0	349
3435	232	1613	0	348
3438	232	1613	0	348
3441	232	1613	0	347
3444	232	1613	0	349
3447	232	1613	0	347
3450	232	1614	0	349
3453	232	1613	0	348
3456	232	1613	0	349
3459	232	1613	0	349
3462	232	1613	0	348
3465	232	1613	0	349
3468	232	1613	0	349
3471	232	1613	0	349
3474	232	1613	0	347
3477	232	1613	0	348
3480	232	1613	0	348
3483	232	1613	0	349
3486	232	1613	0	349
3489	232	1613	0	348
3492	232	1613	0	349
3495	232	1613	0	348
3498	232	1613	0	349
3501	232	1613	0	348
3504	232	1613	0	349
3507	232	1613	0	349
3510	232	1613	0	349
3513	232	1613	0	349
3516	232	1613	0	348
3519	232	1613	0	348
3522	232	1613	0	348
3525	232	1614	0	348
3528	232	1614	0	348
3531	232	1614	0	349
3534	232	1614	0	348
3537	232	1614	0	348
3540	232	1613	0	348
3543	232	1614	0	349
3546	232	1614	0	348
3549	232	1614	0	349
3552	232	1614	0	348
3555	232	1614	0	349
3558	232	1614	0	349
3561	232	1614	0	349
3564	232	1614	0	348
3567	232	1614	0	349
3570	232	1614	0	349
3573	232	1614	0	348
3576	232	1614	0	348
3579	232	1614	0	349
3582	232	1614	0	349
3585	232	1614	0	348
3588	232	1614	0	348
3591	232	1614	0	348
3594	232	1614	0	348
3597	232	1614	0	348
3600	232	1614	0	349
3603	232	1614	0	349
3606	232	1614	0	349
3609	232	1614	0	348
3612	232	1614	0	349
3615	232	1614	0	348
3618	232	1614	0	349
3621	232	1614	0	349
3624	232	1614	0	349
3627	232	1614	0	349
3630	232	1614	0	349
3633	232	1613	0	349
3636	232	1614	0	348
3639	232	1614	0	348
3642	232	1613	0	348
3645	232	1613	0	349
3648	232	1614	0	349
3651	232	1614	0	349
3654	232	1614	0	348
3657	232	1613	0	349
3660	232	1613	0	349
3663	232	1613	0	348
3666	232	1613	0	348
3669	232	1613	0	349
3672	232	1613	0	348
3675	232	1613	0	348
3678	232	1614	0	349
3681	232	1614	0	350
3684	232	1614	0	349
3687	232	1614	0	348
3690	232	1613	0	348
3693	232	1614	0	348
3696	232	1613	0	348
3699	232	1613	0	349
3702	232	1613	0	349
3705	232	1613	0	349
3708	232	1613	0	350
3711	232	1613	0	349
3714	232	1614	0	350
3717	232	1613	0	349
3720	232	1613	0	349
3723	232	1613	0	349
3726	232	1613	0	349
3729	232	1613	0	350
3732	232	1613	0	349
3735	232	1613	0	349
3738	232	1613	0	349
3741	232	1613	0	350
3744	232	1613	0	349
3747	232	1613	0	349
3750	232	1613	0	350
3753	232	1613	0	349
3756	232	1613	0	349
3759	232	1613	0	349
3762	232	1613	0	349
3765	232	1613	0	349
3768	232	1613	0	349
3771	232	1613	0	350
3774	232	1613	0	349
3777	232	1613	0	349
3780	232	1613	0	349
3783	232	1613	0	349
3786	232	1613	0	349
3789	232	1613	0	349
3792	232	1613	0	348
3795	232	1613	0	349
3798	232	1613	0	349
3801	232	1613	0	349
3804	232	1613	0	350
3807	232	1613	0	349
3810	232	1613	0	349
3813	232	1613	0	349
3816	232	1613	0	349
3819	232	1613	0	348
3822	232	1613	0	349
3825	232	1613	0	350
3828	232	1613	0	350
3831	232	1613	0	349
3834	232	1613	0	349
3837	232	1613	0	349
3840	232	1613	0	350
3843	232	1613	0	349
3846	232	1613	0	349
3849	232	1613	0	349
3852	232	1613	0	349
3855	232	1613	0	349
3858	232	1613	0	349
3861	232	1613	0	349
3864	232	1613	0	349
3867	232	1613	0	349
3870	232	1613	0	348
3873	232	1613	0	349
3876	232	1613	0	349
3879	232	1613	0	349
3882	232	1614	0	349
3885	232	1613	0	348
3888	232	1613	0	349
3891	232	1613	0	348
3894	232	1613	0	348
3897	232	1613	0	350
3900	232	1613	0	349
3903	232	1613	0	350
3906	232	1613	0	349
3909	232	1613	0	349
3912	232	1613	0	350
3915	232	1613	0	349
3918	232	1613	0	350
3921	232	1613	0	348
3924	232	1613	0	349
3927	232	1613	0	349
3930	232	1613	0	349
3933	232	1613	0	349
3936	232	1613	0	349
3939	232	1613	0	348
3942	232	1613	0	349
3945	232	1613	0	349
3948	231	1613	0	348
3951	232	1614	0	349
3954	232	1614	0	348
3957	232	1614	0	348
3960	232	1614	0	348
3963	232	1614	0	348
3966	232	1614	0	346
3969	232	1614	0	347
3972	232	1614	0	348
3975	232	1614	0	348
3978	232	1613	0	346
3981	232	1614	0	347
3984	232	1614	0	348
3987	232	1614	0	347
3990	232	1613	0	348
3993	232	1614	0	345
3996	232	1614	0	347
3999	232	1613	0	347
4002	232	1614	0	347
4005	232	1614	0	347
4008	231	1614	0	348
4011	231	1613	0	346
4014	232	1613	0	345
4017	232	1613	0	346
4020	232	1613	0	346
4023	232	1613	0	346
4026	232	1613	0	347
4029	232	1613	0	347
4032	232	1613	0	347
4035	232	1613	0	347
4038	232	1613	0	347
4041	232	1613	0	347
4044	232	1613	0	347
4047	232	1613	0	347
4050	232	1613	0	348
4053	232	1613	0	348
4056	232	1613	0	348
4059	232	1613	0	348
4062	232	1613	0	348
4065	232	1613	0	349
4068	232	1613	0	348
4071	232	1613	0	348
4074	232	1613	0	349
4077	232	1613	0	349
4080	232	1613	0	349
4083	232	1613	0	348
4086	232	1613	0	348
4089	232	1613	0	349
4092	232	1613	0	349
4095	232	1613	0	349
4098	232	1613	0	349
4101	232	1613	0	348
4104	232	1613	0	349
4107	232	1613	0	349
4110	232	1613	0	349
4113	232	1613	0	350
4116	232	1613	0	349
4119	232	1613	0	349
4122	232	1613	0	349
4125	232	1613	0	349
4128	232	1613	0	349
4131	232	1613	0	349
4134	232	1613	0	349
4137	232	1613	0	349
4140	232	1613	0	349
4143	232	1613	0	349
4146	232	1613	0	349
4149	232	1613	0	349
4152	232	1613	0	349
4155	232	1613	0	349
4158	232	1613	0	349
4161	232	1613	0	349
4164	232	1613	0	349
4167	232	1613	0	350
4170	232	1613	0	349
4173	232	1613	0	349
4176	232	1613	0	349
4179	232	1613	0	349
4182	232	1613	0	349
4185	232	1613	0	349
4188	232	1613	0	349
4191	232	1613	0	349
4194	232	1613	0	349
4197	232	1613	0	349
4200	232	1613	0	348
4203	232	1613	0	349
4206	232	1613	0	349
4209	232	1613	0	349
4212	232	1613	0	350
4215	232	1613	0	350
4218	232	1613	0	349
4221	232	1613	0	350
4224	232	1613	0	350
4227	232	1613	0	350
4230	232	1613	0	350
4233	232	1613	0	350
4236	232	1613	0	349
4239	232	1613	0	350
4242	232	1613	0	350
4245	232	1613	0	350
4248	232	1613	0	349
4251	232	1613	0	349
4254	232	1613	0	349
4257	232	1613	0	349
4260	232	1613	0	349
4263	232	1613	0	349
4266	232	1613	0	350
4269	232	1613	0	348
4272	232	1613	0	347
4275	232	1613	0	348
4278	232	1613	0	348
4281	232	1613	0	348
4284	232	1613	0	348
4287	232	1613	0	348
4290	232	1613	0	348
4293	232	1613	0	349
4296	232	1613	0	350
4299	232	1613	0	349
4302	232	1613	0	347
4305	232	1613	0	345
4308	232	1613	0	346
4311	232	1613	0	346
4314	232	1613	0	348
4317	232	1613	0	347
4320	232	1613	0	348
4323	232	1613	0	349
4326	232	1613	0	349
4329	232	1613	0	347
4332	232	1613	0	348
4335	232	1613	0	349
4338	232	1613	0	349
4341	232	1613	0	349
4344	232	1613	0	348
4347	232	1613	0	345
4350	232	1613	0	346
4353	233	1613	0	347
4356	232	1613	0	347
4359	233	1613	0	347
4362	232	1613	0	348
4365	232	1613	0	348
4368	232	1613	0	347
4371	232	1613	0	348
4374	232	1613	0	347
4377	232	1613	0	347
4380	232	1613	0	347
4383	232	1613	0	345
4386	232	1613	0	346
4389	232	1613	0	347
4392	232	1613	0	347
4395	232	1613	0	349
4398	232	1613	0	349
4401	232	1613	0	347
4404	232	1613	0	166
4407	232	1613	0	347
4410	232	1613	0	346
4413	232	1613	0	346
4416	232	1613	0	347
4419	232	1613	0	347
4422	232	1613	0	348
4425	232	1613	0	347
4428	232	1613	0	347
4431	232	1613	0	347
4434	232	1613	0	347
4437	232	1613	0	346
4440	232	1613	0	346
4443	232	1613	0	347
4446	232	1613	0	347
4449	232	1613	0	346
4452	232	1613	0	347
4455	232	1613	0	346
4458	232	1613	0	346
4461	232	1613	0	347
4464	232	1613	0	347
4467	232	1613	0	347
4470	232	1613	0	347
4473	232	1613	0	347
4476	232	1613	0	348
4479	232	1613	0	348
4482	232	1613	0	347
4485	232	1613	0	348
4488	232	1613	0	348
4491	232	1613	0	348
4494	232	1613	0	347
4497	232	1613	0	347
4500	232	1613	0	348
4503	232	1613	0	348
4506	232	1613	0	347
4509	232	1613	0	347
4512	232	1613	0	347
4515	232	1613	0	347
4518	232	1613	0	348
4521	232	1613	0	347
4524	232	1613	0	348
4527	232	1613	0	348
4530	232	1613	0	348
4533	232	1613	0	348
4536	232	1613	0	348
4539	232	1613	0	347
4542	232	1613	0	348
4545	232	1613	0	347
4548	232	1613	0	347
4551	232	1613	0	347
4554	232	1613	0	347
4557	232	1613	0	347
4560	232	1613	0	348
4563	232	1613	0	348
4566	232	1613	0	348
4569	232	1613	0	348
4572	232	1613	0	349
4575	232	1613	0	348
4578	232	1613	0	348
4581	232	1613	0	348
4584	232	1613	0	348
4587	232	1613	0	349
4590	232	1613	0	349
4593	232	1613	0	348
4596	232	1613	0	348
4599	232	1613	0	348
4602	232	1613	0	348
4605	232	1613	0	348
4608	232	1613	0	348
4611	232	1613	0	348
4614	232	1613	0	348
4617	232	1613	0	348
4620	232	1613	0	347
4623	232	1613	0	348
4626	232	1613	0	348
4629	232	1613	0	347
4632	232	1613	0	348
4635	232	1613	0	347
4638	232	1613	0	348
4641	232	1613	0	348
4644	232	1613	0	348
4647	232	1613	0	347
4650	232	1613	0	347
4653	232	1613	0	348
4656	232	1613	0	348
4659	232	1613	0	348
4662	232	1613	0	348
4665	232	1613	0	348
4668	232	1613	0	348
4671	232	1613	0	347
4674	232	1613	0	348
4677	232	1613	0	347
4680	232	1613	0	348
4683	232	1613	0	348
4686	232	1613	0	349
4689	232	1613	0	348
4692	232	1613	0	347
4695	232	1613	0	347
4698	232	1613	0	348
4701	232	1613	0	348
4704	232	1613	0	348
4707	232	1613	0	348
4710	232	1613	0	348
4713	232	1613	0	348
4716	232	1613	0	348
4719	232	1613	0	348
4722	232	1613	0	348
4725	232	1613	0	348
4728	232	1613	0	348
4731	232	1613	0	348
4734	232	1613	0	348
4737	232	1613	0	348
4740	232	1613	0	348
4743	232	1613	0	348
4746	232	1613	0	348
4749	232	1613	0	348
4752	232	1613	0	348
4755	232	1613	0	348
4758	232	1613	0	348
4761	232	1613	0	348
4764	232	1613	0	349
4767	232	1613	0	348
4770	232	1613	0	347
4773	232	1613	0	348
4776	232	1613	0	348
4779	232	1613	0	348
4782	232	1613	0	348
4785	232	1613	0	348
4788	232	1613	0	349
4791	232	1613	0	348
4794	232	1613	0	348
4797	232	1613	0	349
4800	232	1613	0	348
4803	232	1613	0	348
4806	232	1613	0	348
4809	232	1613	0	348
4812	232	1613	0	348
4815	232	1613	0	347
4818	232	1613	0	348
4821	232	1613	0	347
4824	232	1613	0	347
4827	232	1613	0	348
4830	232	1613	0	348
4833	232	1613	0	348
4836	232	1613	0	347
4839	232	1613	0	347
4842	232	1613	0	347
4845	232	1613	0	348
4848	232	1613	0	347
4851	232	1613	0	348
4854	232	1613	0	348
4857	232	1613	0	348
4860	232	1613	0	348
4863	232	1613	0	348
4866	232	1613	0	348
4869	232	1613	0	347
4872	232	1613	0	348
4875	232	1613	0	348
4878	232	1613	0	347
4881	232	1613	0	348
4884	232	1613	0	347
4887	232	1613	0	347
4890	232	1613	0	347
4893	232	1613	0	347
4896	232	1613	0	348
4899	232	1613	0	347
4902	232	1613	0	348
4905	232	1613	0	348
4908	232	1613	0	348
4911	232	1613	0	348
4914	232	1613	0	347
4917	232	1613	0	347
4920	232	1613	0	347
4923	232	1613	0	348
4926	232	1613	0	348
4929	232	1613	0	348
4932	232	1613	0	347
4935	232	1613	0	348
4938	232	1613	0	347
4941	232	1613	0	348
4944	232	1613	0	348
4947	232	1613	0	347
4950	232	1613	0	348
4953	232	1613	0	348
4956	232	1613	0	348
4959	232	1613	0	348
4962	232	1613	0	348
4965	232	1613	0	348
4968	232	1613	0	347
4971	232	1613	0	346
4974	232	1613	0	348
4977	232	1613	0	348
4980	232	1613	0	348
4983	232	1613	0	348
4986	232	1613	0	348
4989	232	1613	0	348
4992	232	1613	0	349
4995	232	1613	0	349
4998	231	1613	0	347
5001	231	1613	0	349
5004	232	1613	0	349
5007	232	1613	0	349
5010	232	1613	0	350
5013	232	1613	0	349
5016	232	1613	0	348
5019	232	1613	0	347
5022	232	1613	0	348
5025	232	1613	0	348
5028	232	1613	0	349
5031	231	1613	0	348
5034	231	1613	0	347
5037	231	1613	0	349
5040	231	1613	0	349
5043	231	1613	0	349
5046	232	1613	0	348
5049	232	1613	0	348
5052	232	1613	0	348
5055	232	1613	0	348
5058	232	1613	0	347
5061	232	1613	0	348
5064	232	1613	0	348
5067	232	1613	0	349
5070	232	1613	0	348
5073	232	1613	0	349
5076	232	1613	0	348
5079	232	1613	0	348
5082	232	1613	0	348
5085	232	1613	0	349
5088	232	1613	0	349
5091	232	1613	0	348
5094	232	1613	0	349
5097	232	1613	0	348
5100	232	1613	0	348
5103	232	1613	0	349
5106	232	1613	0	348
5109	232	1613	0	349
5112	232	1613	0	350
5115	232	1613	0	350
5118	232	1613	0	350
5121	232	1613	0	349
5124	232	1613	0	349
5127	232	1614	0	347
5130	232	1614	0	346
5133	233	1614	0	345
5136	233	1614	0	345
5139	233	1614	0	344
5142	232	1614	0	344
5145	232	1615	0	344
5148	232	1614	0	343
5151	232	1614	0	343
5154	232	1614	0	343
5157	232	1614	0	343
5160	232	1614	0	343
5163	232	1614	0	343
5166	232	1615	0	343
5169	232	1615	0	343
5172	231	1615	0	342
5175	231	1615	0	342
5178	232	1615	0	343
5181	231	1614	0	341
5184	232	1614	0	341
5187	231	1615	0	344
5190	231	1616	0	342
5193	231	1616	0	342
5196	231	1616	0	342
5199	230	1616	0	340
5202	230	1616	0	340
5205	230	1616	0	339
5208	230	1615	0	342
5211	230	1616	0	342
5214	231	1616	0	342
5217	231	1616	0	343
5220	231	1616	0	342
5223	230	1616	0	341
5226	231	1616	0	342
5229	231	1616	0	342
5232	231	1616	0	342
5235	231	1616	0	342
5238	231	1616	0	341
5241	231	1616	0	342
5244	231	1615	0	342
5247	231	1615	0	342
5250	230	1615	0	341
5253	230	1615	0	340
5256	230	1616	0	340
5259	230	1616	0	340
5262	230	1616	0	340
5265	230	1616	0	341
5268	230	1616	0	340
5271	229	1616	0	339
5274	230	1616	0	339
5277	229	1616	0	339
5280	229	1616	0	339
5283	229	1616	0	339
5286	230	1616	0	340
5289	230	1616	0	340
5292	230	1616	0	340
5295	230	1616	0	340
5298	230	1616	0	340
5301	230	1616	0	340
5304	230	1616	0	340
5307	230	1615	0	340
5310	230	1615	0	340
5313	230	1615	0	341
5316	230	1616	0	340
5319	230	1615	0	341
5322	230	1615	0	341
5325	230	1615	0	341
5328	230	1615	0	341
5331	230	1615	0	340
5334	230	1615	0	340
5337	230	1616	0	340
5340	230	1616	0	340
5343	230	1616	0	340
5346	230	1615	0	339
5349	230	1615	0	340
5352	230	1615	0	340
5355	230	1616	0	340
5358	230	1616	0	340
5361	230	1615	0	340
5364	230	1616	0	340
5367	230	1616	0	340
5370	230	1616	0	339
5373	230	1616	0	340
5376	230	1616	0	340
5379	230	1616	0	340
5382	230	1616	0	340
5385	230	1616	0	340
5388	230	1616	0	340
5391	230	1616	0	340
5394	230	1616	0	340
5397	230	1615	0	339
5400	230	1616	0	340
5403	230	1616	0	340
5406	230	1616	0	340
5409	230	1616	0	340
5412	230	1616	0	340
5415	230	1616	0	340
5418	230	1616	0	340
5421	230	1616	0	340
5424	230	1616	0	340
5427	230	1616	0	340
5430	230	1616	0	340
5433	230	1616	0	340
5436	230	1615	0	341
5439	230	1615	0	341
5442	230	1615	0	342
5445	230	1615	0	342
5448	230	1615	0	342
5451	230	1615	0	342
5454	230	1615	0	342
5457	230	1615	0	342
5460	230	1615	0	342
5463	230	1615	0	342
5466	230	1615	0	342
5469	230	1615	0	343
5472	230	1615	0	342
5475	230	1615	0	341
5478	230	1615	0	342
5481	230	1615	0	342
5484	230	1615	0	342
5487	230	1615	0	342
5490	230	1615	0	342
5493	230	1615	0	343
5496	230	1615	0	343
5499	230	1615	0	343
5502	230	1615	0	344
5505	230	1615	0	344
5508	230	1615	0	344
5511	230	1615	0	343
5514	230	1615	0	344
5517	230	1615	0	343
5520	230	1615	0	344
5523	230	1615	0	344
5526	230	1615	0	343
5529	230	1615	0	344
5532	230	1615	0	344
5535	230	1615	0	344
5538	230	1615	0	344
5541	230	1615	0	344
5544	230	1615	0	344
5547	230	1615	0	344
5550	230	1615	0	344
5553	230	1615	0	344
5556	230	1615	0	344
5559	230	1615	0	344
5562	230	1615	0	344
5565	230	1615	0	344
5568	230	1615	0	344
5571	230	1615	0	344
5574	230	1615	0	344
5577	230	1615	0	344
5580	230	1615	0	344
5583	230	1615	0	344
5586	230	1615	0	345
5589	230	1615	0	345
5592	230	1615	0	345
5595	231	1615	0	345
5598	231	1615	0	344
5601	231	1615	0	346
5604	231	1615	0	346
5607	231	1615	0	345
5610	231	1615	0	344
5613	231	1615	0	345
5616	231	1615	0	345
5619	231	1615	0	346
5622	230	1615	0	345
5625	230	1615	0	344
5628	230	1615	0	343
5631	230	1615	0	343
5634	230	1615	0	344
5637	230	1615	0	344
5640	230	1615	0	345
5643	230	1615	0	345
5646	230	1615	0	345
5649	230	1615	0	345
5652	230	1615	0	344
5655	230	1615	0	344
5658	230	1615	0	344
5661	230	1615	0	344
5664	230	1615	0	344
5667	230	1615	0	344
5670	230	1615	0	344
5673	230	1615	0	344
5676	231	1615	0	344
5679	230	1615	0	344
5682	231	1615	0	344
5685	230	1615	0	343
5688	231	1615	0	344
5691	231	1615	0	344
5694	231	1615	0	344
5697	230	1615	0	344
5700	231	1615	0	345
5703	231	1615	0	344
5706	231	1615	0	344
5709	231	1615	0	345
5712	231	1615	0	344
5715	231	1615	0	345
5718	231	1615	0	345
5721	231	1615	0	344
5724	230	1615	0	344
5727	230	1615	0	344
5730	230	1615	0	344
5733	230	1615	0	344
5736	230	1615	0	344
5739	230	1615	0	344
5742	230	1615	0	344
5745	230	1615	0	344
5748	230	1615	0	344
5751	230	1615	0	344
5754	230	1615	0	344
5757	230	1615	0	344
5760	230	1615	0	344
5763	230	1615	0	344
5766	231	1615	0	343
5769	230	1615	0	344
5772	231	1615	0	344
5775	231	1615	0	344
5778	230	1615	0	344
5781	231	1615	0	343
5784	230	1615	0	343
5787	231	1615	0	343
5790	231	1615	0	344
5793	231	1615	0	344
5796	230	1615	0	344
5799	230	1615	0	344
5802	230	1615	0	344
5805	230	1615	0	344
5808	230	1615	0	344
5811	230	1615	0	344
5814	230	1615	0	344
5817	231	1615	0	345
5820	231	1615	0	344
5823	231	1615	0	344
5826	231	1615	0	345
5829	231	1615	0	344
5832	231	1615	0	345
5835	231	1615	0	345
5838	231	1615	0	344
5841	231	1615	0	345
5844	231	1615	0	345
5847	231	1615	0	345
5850	231	1615	0	345
5853	231	1615	0	345
5856	231	1615	0	344
5859	231	1615	0	344
5862	231	1615	0	345
5865	231	1615	0	345
5868	231	1615	0	345
5871	231	1615	0	345
5874	231	1615	0	345
5877	231	1615	0	345
5880	231	1615	0	345
5883	231	1615	0	345
5886	231	1615	0	345
5889	231	1615	0	345
5892	231	1615	0	343
5895	231	1615	0	343
5898	231	1615	0	342
5901	231	1615	0	342
5904	231	1615	0	343
5907	231	1615	0	343
5910	231	1615	0	343
5913	230	1615	0	344
5916	231	1615	0	343
5919	231	1615	0	343
5922	232	1615	0	343
5925	232	1615	0	343
5928	231	1615	0	343
5931	231	1616	0	342
5934	231	1616	0	342
5937	231	1616	0	342
5940	231	1616	0	342
5943	230	1616	0	341
5946	231	1616	0	342
5949	231	1616	0	342
5952	230	1616	0	343
5955	230	1616	0	342
5958	230	1616	0	342
5961	230	1616	0	344
5964	230	1616	0	343
5967	231	1615	0	342
5970	230	1615	0	341
5973	230	1615	0	341
5976	230	1615	0	341
5979	230	1615	0	341
5982	230	1615	0	341
5985	230	1615	0	341
5988	230	1615	0	342
5991	230	1615	0	343
5994	230	1615	0	343
5997	230	1615	0	343
[truncated: 989 more rows]
