# Supplementary material for: Markerless tracking of an entire honey bee colony
Source: Nat Commun. 2021 Mar 19;12:1733. doi: 10.1038/s41467-021-21769-1 (PMC7979864; doi:10.1038/s41467-021-21769-1)
Supplement: Supplementary file 4 — Description of Additional Supplementary Files [file 41467_2021_21769_MOESM4_ESM.zip › raw_source/fig_5_sup_fig_21_22/S1_trajectories/000085.txt]

0	132	1235	0	256
3	133	1236	0	258
6	133	1236	0	255
9	134	1237	0	254
12	134	1237	0	254
15	134	1235	0	254
18	134	1235	0	253
21	134	1235	0	255
24	133	1234	0	253
27	133	1234	0	252
30	132	1234	0	250
33	131	1232	0	247
36	131	1232	0	246
39	131	1232	0	249
42	132	1232	0	250
45	131	1233	0	254
48	130	1234	0	251
51	130	1233	0	244
54	130	1231	0	243
57	129	1231	0	243
60	129	1230	0	241
63	128	1231	0	237
66	128	1231	0	241
69	128	1231	0	242
72	128	1230	0	242
75	128	1230	0	249
78	128	1230	0	243
81	128	1230	0	245
84	128	1230	0	245
87	128	1231	0	245
90	128	1230	0	250
93	128	1230	0	245
96	128	1230	0	246
99	129	1230	0	250
102	129	1230	0	248
105	129	1230	0	252
108	129	1230	0	253
111	129	1230	0	253
114	129	1229	0	252
117	128	1229	0	255
120	128	1229	0	254
123	128	1230	0	254
126	128	1230	0	253
129	128	1230	0	254
132	128	1230	0	255
135	128	1230	0	255
138	128	1230	0	256
141	128	1230	0	256
144	128	1231	0	255
147	127	1233	0	252
150	125	1236	0	255
153	125	1235	0	253
156	124	1236	0	251
159	122	1238	0	250
162	121	1237	0	248
165	121	1236	0	245
168	121	1235	0	247
171	120	1235	0	245
174	119	1233	0	240
177	120	1233	0	238
180	120	1233	0	236
183	119	1232	0	229
186	119	1231	0	228
189	119	1231	0	225
192	118	1231	0	219
195	118	1231	0	218
198	119	1231	0	219
201	119	1231	0	216
204	119	1230	0	216
207	119	1230	0	217
210	119	1230	0	216
213	119	1230	0	217
216	119	1230	0	217
219	119	1230	0	217
222	119	1230	0	217
225	119	1230	0	218
228	119	1230	0	217
231	120	1230	0	217
234	120	1230	0	218
237	120	1230	0	216
240	120	1230	0	214
243	120	1230	0	215
246	121	1231	0	217
249	120	1231	0	219
252	120	1231	0	218
255	120	1231	0	218
258	120	1231	0	217
261	120	1231	0	217
264	120	1231	0	216
267	120	1231	0	214
270	120	1231	0	215
273	120	1231	0	216
276	120	1231	0	216
279	120	1231	0	215
282	120	1231	0	215
285	121	1231	0	215
288	121	1231	0	215
291	121	1231	0	213
294	121	1231	0	213
297	121	1231	0	213
300	121	1231	0	212
303	121	1232	0	213
306	121	1232	0	212
309	121	1231	0	214
312	122	1231	0	212
315	122	1231	0	213
318	122	1232	0	213
321	122	1232	0	214
324	122	1232	0	215
327	122	1232	0	215
330	122	1232	0	215
333	122	1232	0	215
336	122	1232	0	215
339	122	1232	0	213
342	121	1232	0	213
345	121	1232	0	214
348	121	1232	0	214
351	121	1232	0	213
354	122	1232	0	214
357	122	1232	0	211
360	122	1232	0	211
363	122	1232	0	215
366	123	1232	0	211
369	123	1232	0	209
372	123	1232	0	212
375	123	1232	0	212
378	123	1232	0	213
381	123	1233	0	215
384	123	1233	0	215
387	123	1233	0	217
390	123	1233	0	216
393	123	1233	0	216
396	123	1233	0	217
399	123	1233	0	216
402	123	1233	0	217
405	123	1233	0	215
408	123	1233	0	215
411	123	1233	0	216
414	123	1233	0	217
417	123	1233	0	218
420	123	1234	0	217
423	123	1234	0	216
426	123	1235	0	218
429	124	1234	0	219
432	124	1234	0	221
435	123	1234	0	219
438	124	1234	0	219
441	124	1234	0	219
444	123	1235	0	218
447	123	1235	0	217
450	124	1235	0	220
453	124	1235	0	218
456	124	1235	0	218
459	124	1235	0	216
462	124	1235	0	216
465	124	1235	0	215
468	124	1236	0	215
471	124	1235	0	215
474	124	1235	0	216
477	124	1235	0	217
480	124	1236	0	218
483	125	1236	0	219
486	125	1236	0	218
489	125	1236	0	218
492	124	1236	0	217
495	124	1236	0	217
498	124	1236	0	217
501	124	1236	0	218
504	124	1236	0	218
507	124	1237	0	219
510	124	1236	0	219
513	124	1236	0	219
516	124	1237	0	219
519	124	1237	0	219
522	124	1237	0	218
525	124	1237	0	218
528	124	1236	0	219
531	124	1236	0	218
534	124	1237	0	219
537	124	1237	0	220
540	124	1237	0	220
543	123	1237	0	219
546	123	1237	0	220
549	123	1237	0	220
552	123	1237	0	220
555	123	1236	0	220
558	123	1236	0	221
561	123	1236	0	221
564	123	1236	0	222
567	123	1236	0	221
570	123	1235	0	221
573	123	1235	0	221
576	123	1235	0	220
579	122	1235	0	219
582	122	1235	0	220
585	122	1233	0	219
588	121	1234	0	221
591	120	1233	0	223
594	119	1233	0	221
597	118	1233	0	222
600	118	1233	0	224
603	117	1233	0	222
606	117	1232	0	218
609	118	1231	0	216
612	118	1231	0	215
615	118	1231	0	215
618	118	1231	0	215
621	118	1231	0	216
624	118	1231	0	215
627	118	1231	0	215
630	118	1231	0	214
633	119	1231	0	212
636	119	1231	0	214
639	119	1231	0	215
642	119	1230	0	214
645	119	1230	0	213
648	119	1230	0	211
651	120	1230	0	210
654	119	1230	0	211
657	120	1230	0	212
660	120	1230	0	209
663	120	1230	0	210
666	120	1230	0	212
669	119	1230	0	214
672	120	1230	0	214
675	120	1230	0	214
678	120	1230	0	214
681	119	1230	0	212
684	118	1229	0	207
687	118	1229	0	205
690	118	1229	0	205
693	119	1229	0	209
696	119	1229	0	209
699	119	1229	0	207
702	119	1229	0	206
705	119	1229	0	205
708	119	1229	0	203
711	119	1229	0	204
714	119	1229	0	204
717	119	1230	0	206
720	120	1230	0	207
723	120	1230	0	208
726	120	1230	0	207
729	119	1230	0	207
732	119	1230	0	206
735	119	1230	0	206
738	119	1230	0	206
741	119	1230	0	207
744	119	1230	0	207
747	119	1230	0	207
750	119	1230	0	207
753	119	1230	0	208
756	119	1230	0	208
759	119	1230	0	208
762	119	1230	0	208
765	119	1230	0	207
768	119	1230	0	209
771	119	1230	0	208
774	120	1230	0	206
777	119	1230	0	205
780	120	1230	0	207
783	120	1230	0	209
786	120	1230	0	208
789	120	1230	0	207
792	119	1230	0	206
795	119	1230	0	206
798	119	1230	0	206
801	119	1230	0	207
804	119	1230	0	207
807	119	1230	0	207
810	119	1231	0	208
813	120	1231	0	207
816	120	1231	0	209
819	120	1230	0	210
822	120	1231	0	210
825	120	1230	0	210
828	120	1231	0	211
831	119	1231	0	215
834	118	1231	0	218
837	116	1230	0	211
840	117	1229	0	207
843	117	1229	0	206
846	117	1229	0	213
849	117	1230	0	220
852	117	1230	0	220
855	116	1230	0	224
858	117	1230	0	223
861	117	1230	0	216
864	117	1229	0	213
867	118	1228	0	212
870	118	1228	0	207
873	119	1228	0	208
876	119	1228	0	208
879	119	1228	0	207
882	119	1228	0	205
885	119	1227	0	205
888	120	1228	0	206
891	120	1228	0	205
894	119	1228	0	206
897	120	1228	0	205
900	120	1228	0	206
903	120	1228	0	205
906	120	1228	0	204
909	120	1229	0	204
912	120	1229	0	204
915	120	1229	0	204
918	120	1229	0	204
921	120	1229	0	204
924	120	1229	0	208
927	120	1229	0	208
930	120	1229	0	204
933	120	1229	0	204
936	120	1229	0	204
939	121	1229	0	205
942	120	1229	0	204
945	120	1229	0	204
948	120	1229	0	203
951	120	1229	0	205
954	120	1230	0	205
957	121	1230	0	207
960	120	1230	0	214
963	120	1230	0	215
966	119	1231	0	216
969	119	1230	0	214
972	119	1230	0	216
975	118	1230	0	221
978	118	1230	0	219
981	118	1229	0	216
984	119	1229	0	208
987	119	1228	0	206
990	119	1228	0	210
993	119	1227	0	209
996	120	1227	0	208
999	120	1227	0	208
1002	120	1228	0	210
1005	119	1228	0	211
1008	120	1228	0	214
1011	120	1227	0	213
1014	120	1227	0	210
1017	120	1227	0	211
1020	120	1227	0	212
1023	120	1227	0	212
1026	120	1227	0	212
1029	120	1228	0	214
1032	120	1228	0	215
1035	120	1228	0	216
1038	120	1228	0	215
1041	120	1228	0	216
1044	120	1227	0	215
1047	120	1227	0	215
1050	120	1227	0	215
1053	120	1227	0	215
1056	120	1227	0	215
1059	120	1227	0	214
1062	119	1227	0	217
1065	119	1227	0	220
1068	119	1228	0	220
1071	119	1227	0	220
1074	118	1227	0	219
1077	119	1227	0	219
1080	119	1226	0	219
1083	119	1227	0	218
1086	119	1227	0	217
1089	119	1226	0	218
1092	119	1227	0	217
1095	119	1226	0	217
1098	120	1226	0	217
1101	120	1226	0	216
1104	120	1226	0	216
1107	120	1226	0	215
1110	120	1226	0	216
1113	120	1226	0	215
1116	120	1226	0	215
1119	120	1226	0	213
1122	120	1226	0	215
1125	120	1226	0	215
1128	120	1227	0	214
1131	120	1227	0	215
1134	120	1227	0	217
1137	120	1226	0	222
1140	119	1226	0	221
1143	119	1226	0	222
1146	119	1225	0	223
1149	119	1225	0	220
1152	119	1225	0	220
1155	119	1225	0	222
1158	119	1225	0	223
1161	119	1225	0	222
1164	119	1225	0	221
1167	119	1225	0	220
1170	119	1225	0	219
1173	119	1225	0	218
1176	119	1225	0	216
1179	119	1225	0	216
1182	119	1225	0	216
1185	119	1225	0	215
1188	119	1225	0	218
1191	119	1225	0	215
1194	119	1225	0	213
1197	119	1225	0	214
1200	119	1226	0	216
1203	120	1226	0	217
1206	120	1226	0	214
1209	119	1225	0	213
1212	119	1226	0	216
1215	119	1226	0	216
1218	120	1226	0	216
1221	120	1226	0	215
1224	120	1226	0	216
1227	120	1226	0	215
1230	121	1226	0	214
1233	120	1225	0	215
1236	120	1226	0	214
1239	120	1225	0	214
1242	120	1226	0	216
1245	120	1226	0	214
1248	120	1226	0	214
1251	120	1226	0	213
1254	120	1226	0	214
1257	120	1226	0	215
1260	120	1226	0	215
1263	120	1226	0	214
1266	120	1226	0	214
1269	120	1226	0	213
1272	120	1226	0	214
1275	120	1226	0	214
1278	120	1226	0	214
1281	120	1226	0	213
1284	119	1227	0	215
1287	119	1227	0	215
1290	119	1227	0	217
1293	119	1227	0	216
1296	119	1227	0	218
1299	119	1227	0	219
1302	120	1227	0	220
1305	120	1227	0	221
1308	120	1227	0	221
1311	120	1226	0	223
1314	120	1226	0	224
1317	120	1226	0	226
1320	120	1226	0	224
1323	119	1226	0	224
1326	119	1226	0	224
1329	120	1225	0	226
1332	121	1225	0	225
1335	121	1225	0	227
1338	120	1226	0	228
1341	120	1226	0	225
1344	120	1225	0	220
1347	120	1225	0	220
1350	120	1225	0	221
1353	120	1225	0	221
1356	120	1225	0	221
1359	120	1225	0	221
1362	120	1225	0	218
1365	120	1224	0	216
1368	120	1224	0	215
1371	120	1225	0	217
1374	120	1225	0	217
1377	120	1225	0	217
1380	120	1224	0	215
1383	120	1225	0	215
1386	120	1225	0	215
1389	120	1225	0	215
1392	120	1225	0	213
1395	120	1225	0	214
1398	120	1225	0	214
1401	120	1226	0	216
1404	120	1225	0	217
1407	120	1226	0	217
1410	120	1226	0	217
1413	120	1225	0	217
1416	120	1225	0	218
1419	120	1226	0	219
1422	119	1226	0	221
1425	119	1226	0	221
1428	119	1226	0	221
1431	119	1226	0	222
1434	119	1226	0	221
1437	119	1225	0	221
1440	119	1225	0	221
1443	119	1226	0	221
1446	119	1225	0	219
1449	119	1225	0	220
1452	119	1225	0	219
1455	119	1226	0	220
1458	119	1225	0	224
1461	119	1225	0	224
1464	119	1225	0	222
1467	118	1225	0	221
1470	119	1225	0	223
1473	119	1225	0	223
1476	119	1225	0	224
1479	119	1226	0	225
1482	120	1226	0	227
1485	120	1225	0	227
1488	120	1226	0	226
1491	119	1226	0	230
1494	118	1225	0	233
1497	117	1224	0	230
1500	116	1223	0	227
1503	116	1223	0	221
1506	116	1223	0	222
1509	116	1223	0	222
1512	116	1224	0	221
1515	116	1223	0	221
1518	117	1222	0	219
1521	117	1223	0	218
1524	118	1222	0	215
1527	119	1221	0	212
1530	119	1221	0	209
1533	119	1221	0	208
1536	119	1221	0	209
1539	119	1221	0	209
1542	119	1221	0	209
1545	120	1222	0	208
1548	120	1221	0	208
1551	121	1221	0	208
1554	121	1222	0	209
1557	121	1222	0	209
1560	121	1222	0	211
1563	121	1222	0	208
1566	121	1222	0	208
1569	122	1222	0	207
1572	121	1222	0	208
1575	122	1223	0	210
1578	122	1222	0	209
1581	122	1222	0	207
1584	122	1222	0	207
1587	121	1222	0	208
1590	122	1222	0	209
1593	122	1223	0	208
1596	122	1223	0	206
1599	122	1223	0	206
1602	122	1224	0	208
1605	121	1224	0	208
1608	121	1224	0	209
1611	121	1224	0	208
1614	121	1224	0	210
1617	121	1225	0	211
1620	121	1225	0	213
1623	121	1225	0	213
1626	121	1226	0	213
1629	122	1225	0	216
1632	122	1226	0	217
1635	122	1226	0	218
1638	122	1225	0	221
1641	122	1225	0	220
1644	121	1225	0	220
1647	120	1225	0	219
1650	119	1224	0	212
1653	118	1224	0	210
1656	118	1224	0	215
1659	118	1224	0	215
1662	118	1224	0	215
1665	118	1225	0	218
1668	118	1225	0	218
1671	118	1224	0	213
1674	118	1224	0	214
1677	118	1224	0	218
1680	118	1224	0	219
1683	118	1224	0	219
1686	118	1224	0	217
1689	119	1224	0	215
1692	118	1224	0	216
1695	119	1224	0	217
1698	119	1224	0	216
1701	119	1224	0	217
1704	120	1224	0	215
1707	120	1224	0	216
1710	120	1224	0	217
1713	120	1224	0	219
1716	120	1224	0	218
1719	120	1224	0	217
1722	120	1224	0	218
1725	120	1224	0	218
1728	120	1224	0	219
1731	120	1224	0	218
1734	120	1224	0	218
1737	120	1224	0	216
1740	120	1224	0	216
1743	119	1224	0	220
1746	120	1223	0	216
1749	120	1224	0	216
1752	119	1224	0	220
1755	119	1224	0	223
1758	119	1225	0	224
1761	119	1225	0	223
1764	119	1225	0	226
1767	119	1225	0	226
1770	119	1225	0	224
1773	119	1225	0	223
1776	119	1225	0	223
1779	119	1225	0	221
1782	119	1225	0	222
1785	119	1225	0	222
1788	119	1225	0	222
1791	119	1224	0	219
1794	118	1224	0	219
1797	118	1224	0	219
1800	118	1223	0	220
1803	118	1223	0	216
1806	118	1223	0	218
1809	118	1224	0	222
1812	118	1224	0	221
1815	118	1224	0	224
1818	118	1225	0	225
1821	118	1225	0	226
1824	118	1225	0	226
1827	118	1225	0	227
1830	119	1225	0	229
1833	119	1225	0	226
1836	119	1226	0	227
1839	119	1226	0	228
1842	119	1225	0	231
1845	119	1225	0	229
1848	119	1224	0	230
1851	118	1222	0	223
1854	117	1222	0	219
1857	115	1222	0	221
1860	115	1222	0	213
1863	114	1221	0	212
1866	114	1220	0	210
1869	114	1219	0	207
1872	114	1219	0	210
1875	115	1218	0	208
1878	115	1218	0	203
1881	115	1218	0	204
1884	115	1218	0	207
1887	115	1218	0	203
1890	115	1218	0	199
1893	115	1217	0	197
1896	115	1218	0	198
1899	115	1218	0	199
1902	115	1218	0	202
1905	115	1218	0	200
1908	116	1218	0	200
1911	115	1218	0	201
1914	115	1218	0	201
1917	115	1218	0	201
1920	115	1218	0	203
1923	115	1218	0	203
1926	116	1218	0	200
1929	117	1218	0	200
1932	117	1218	0	200
1935	117	1218	0	201
1938	117	1218	0	201
1941	117	1218	0	200
1944	117	1218	0	200
1947	117	1218	0	200
1950	117	1219	0	204
1953	117	1219	0	205
1956	118	1220	0	209
1959	118	1220	0	210
1962	118	1221	0	215
1965	117	1223	0	221
1968	117	1224	0	223
1971	116	1224	0	224
1974	115	1226	0	228
1977	114	1228	0	229
1980	113	1230	0	232
1983	112	1229	0	232
1986	111	1228	0	230
1989	110	1226	0	224
1992	110	1226	0	216
1995	109	1225	0	210
1998	111	1224	0	204
2001	112	1224	0	199
2004	114	1223	0	210
2007	114	1222	0	210
2010	115	1222	0	209
2013	115	1223	0	210
2016	116	1222	0	207
2019	116	1222	0	208
2022	115	1222	0	205
2025	115	1222	0	203
2028	116	1222	0	204
2031	116	1222	0	200
2034	117	1222	0	200
2037	117	1223	0	201
2040	118	1223	0	202
2043	118	1224	0	203
2046	118	1224	0	202
2049	118	1224	0	204
2052	118	1224	0	204
2055	118	1224	0	204
2058	118	1225	0	206
2061	119	1225	0	208
2064	118	1225	0	208
2067	118	1225	0	211
2070	118	1226	0	211
2073	119	1225	0	210
2076	119	1225	0	210
2079	120	1225	0	209
2082	119	1225	0	210
2085	120	1225	0	211
2088	119	1225	0	213
2091	120	1226	0	212
2094	120	1226	0	211
2097	120	1226	0	214
2100	120	1226	0	214
2103	120	1226	0	215
2106	119	1226	0	213
2109	119	1226	0	213
2112	119	1227	0	212
2115	119	1226	0	212
2118	120	1226	0	214
2121	120	1226	0	214
2124	119	1226	0	213
2127	119	1226	0	214
2130	119	1226	0	215
2133	119	1226	0	215
2136	119	1226	0	214
2139	119	1226	0	215
2142	119	1226	0	215
2145	119	1226	0	215
2148	119	1226	0	214
2151	120	1226	0	215
2154	120	1226	0	213
2157	120	1226	0	214
2160	120	1226	0	213
2163	120	1226	0	213
2166	120	1226	0	212
2169	120	1227	0	214
2172	120	1227	0	215
2175	120	1227	0	214
2178	120	1227	0	214
2181	121	1227	0	214
2184	121	1227	0	214
2187	120	1227	0	213
2190	121	1227	0	214
2193	121	1227	0	215
2196	121	1227	0	215
2199	121	1227	0	215
2202	120	1227	0	216
2205	120	1227	0	216
2208	120	1228	0	217
2211	120	1227	0	216
2214	121	1227	0	216
2217	121	1227	0	215
2220	121	1227	0	216
2223	120	1227	0	216
2226	121	1227	0	217
2229	121	1227	0	217
2232	120	1227	0	220
2235	120	1227	0	220
2238	121	1227	0	218
2241	120	1227	0	220
2244	120	1227	0	220
2247	120	1227	0	219
2250	120	1227	0	220
2253	120	1227	0	219
2256	120	1227	0	220
2259	120	1228	0	220
2262	120	1228	0	219
2265	120	1228	0	218
2268	120	1228	0	218
2271	120	1227	0	219
2274	120	1228	0	219
2277	120	1227	0	219
2280	120	1228	0	219
2283	120	1228	0	220
2286	120	1228	0	219
2289	120	1227	0	219
2292	120	1228	0	220
2295	119	1228	0	220
2298	120	1228	0	223
2301	120	1228	0	226
2304	119	1228	0	227
2307	118	1227	0	226
2310	118	1226	0	224
2313	118	1226	0	224
2316	118	1225	0	223
2319	118	1225	0	222
2322	119	1225	0	218
2325	119	1225	0	220
2328	118	1225	0	217
2331	119	1224	0	214
2334	119	1225	0	217
2337	119	1225	0	220
2340	118	1224	0	217
2343	119	1224	0	214
2346	119	1224	0	213
2349	119	1224	0	214
2352	119	1223	0	215
2355	118	1224	0	217
2358	118	1224	0	217
2361	118	1224	0	216
2364	118	1224	0	216
2367	118	1224	0	217
2370	118	1224	0	216
2373	118	1224	0	216
2376	118	1224	0	216
2379	118	1224	0	216
2382	118	1224	0	215
2385	118	1224	0	215
2388	118	1224	0	215
2391	118	1224	0	215
2394	118	1224	0	215
2397	118	1225	0	214
2400	118	1225	0	215
2403	118	1225	0	214
2406	118	1225	0	213
2409	118	1225	0	213
2412	118	1226	0	213
2415	118	1226	0	213
2418	118	1226	0	215
2421	118	1226	0	215
2424	118	1226	0	216
2427	119	1226	0	216
2430	118	1226	0	216
2433	119	1226	0	216
2436	119	1226	0	214
2439	119	1226	0	215
2442	119	1226	0	214
2445	119	1226	0	215
2448	118	1226	0	215
2451	118	1226	0	215
2454	119	1226	0	213
2457	118	1227	0	215
2460	119	1227	0	215
2463	119	1227	0	214
2466	119	1227	0	214
2469	119	1227	0	213
2472	119	1227	0	213
2475	119	1227	0	214
2478	119	1227	0	215
2481	119	1227	0	216
2484	119	1227	0	215
2487	119	1227	0	216
2490	119	1227	0	216
2493	119	1227	0	215
2496	119	1227	0	216
2499	119	1227	0	216
2502	119	1227	0	214
2505	119	1227	0	214
2508	119	1227	0	215
2511	119	1227	0	215
2514	119	1227	0	215
2517	119	1227	0	216
2520	119	1227	0	216
2523	119	1227	0	218
2526	119	1227	0	218
2529	119	1227	0	217
2532	119	1227	0	218
2535	119	1227	0	216
2538	119	1227	0	215
2541	119	1227	0	217
2544	118	1227	0	220
2547	118	1227	0	220
2550	119	1226	0	220
2553	119	1226	0	219
2556	119	1225	0	220
2559	120	1225	0	218
2562	120	1225	0	220
2565	120	1225	0	218
2568	119	1225	0	216
2571	119	1224	0	215
2574	120	1224	0	215
2577	119	1224	0	213
2580	119	1224	0	214
2583	119	1224	0	216
2586	119	1224	0	215
2589	119	1223	0	214
2592	119	1223	0	213
2595	119	1224	0	215
2598	119	1223	0	214
2601	119	1224	0	213
2604	119	1224	0	214
2607	119	1223	0	213
2610	119	1223	0	213
2613	119	1223	0	213
2616	119	1224	0	213
2619	119	1224	0	213
2622	119	1224	0	214
2625	119	1223	0	213
2628	119	1223	0	213
2631	119	1223	0	213
2634	119	1223	0	213
2637	119	1223	0	212
2640	119	1223	0	212
2643	119	1223	0	212
2646	119	1223	0	214
2649	118	1224	0	216
2652	119	1223	0	214
2655	119	1223	0	214
2658	119	1223	0	216
2661	118	1223	0	217
2664	118	1223	0	215
2667	118	1223	0	216
2670	118	1223	0	215
2673	118	1223	0	217
2676	118	1223	0	216
2679	118	1222	0	213
2682	118	1222	0	214
2685	118	1222	0	211
2688	118	1222	0	209
2691	118	1222	0	209
2694	118	1222	0	206
2697	118	1221	0	208
2700	119	1221	0	211
2703	119	1221	0	212
2706	119	1221	0	209
2709	118	1221	0	207
2712	118	1221	0	209
2715	119	1222	0	213
2718	119	1222	0	215
2721	119	1222	0	215
2724	119	1222	0	213
2727	118	1222	0	213
2730	118	1221	0	208
2733	118	1221	0	208
2736	118	1221	0	209
2739	118	1221	0	209
2742	118	1221	0	209
2745	118	1221	0	209
2748	118	1221	0	207
2751	118	1221	0	208
2754	118	1221	0	207
2757	117	1221	0	208
2760	117	1221	0	208
2763	118	1221	0	208
2766	118	1221	0	210
2769	118	1221	0	211
2772	118	1221	0	209
2775	118	1222	0	210
2778	117	1222	0	209
2781	118	1221	0	209
2784	117	1221	0	208
2787	118	1221	0	209
2790	118	1221	0	205
2793	118	1222	0	208
2796	118	1222	0	210
2799	118	1222	0	210
2802	117	1222	0	209
2805	117	1222	0	209
2808	117	1222	0	211
2811	118	1222	0	214
2814	118	1222	0	216
2817	117	1222	0	220
2820	118	1222	0	224
2823	118	1222	0	225
2826	118	1222	0	225
2829	118	1222	0	227
2832	118	1222	0	228
2835	117	1221	0	223
2838	116	1221	0	217
2841	116	1220	0	213
2844	116	1220	0	208
2847	115	1219	0	205
2850	114	1219	0	204
2853	114	1219	0	204
2856	114	1219	0	203
2859	114	1218	0	204
2862	114	1219	0	203
2865	115	1219	0	206
2868	116	1218	0	207
2871	116	1218	0	204
2874	117	1218	0	200
2877	116	1219	0	198
2880	116	1218	0	198
2883	116	1218	0	196
2886	116	1219	0	199
2889	116	1219	0	200
2892	116	1220	0	201
2895	116	1220	0	201
2898	116	1220	0	199
2901	116	1220	0	200
2904	115	1221	0	199
2907	116	1222	0	198
2910	116	1222	0	200
2913	116	1222	0	196
2916	116	1222	0	198
2919	116	1223	0	200
2922	116	1223	0	200
2925	116	1223	0	202
2928	116	1223	0	201
2931	116	1223	0	202
2934	116	1223	0	202
2937	116	1223	0	202
2940	116	1223	0	203
2943	116	1223	0	204
2946	116	1223	0	206
2949	116	1223	0	203
2952	116	1224	0	203
2955	117	1223	0	204
2958	117	1224	0	206
2961	117	1224	0	206
2964	117	1224	0	207
2967	117	1223	0	209
2970	117	1224	0	207
2973	117	1223	0	207
2976	117	1224	0	206
2979	117	1224	0	206
2982	117	1224	0	205
2985	118	1223	0	206
2988	118	1223	0	206
2991	118	1223	0	206
2994	118	1223	0	206
2997	118	1223	0	205
3000	118	1223	0	206
3003	118	1223	0	206
3006	118	1223	0	208
3009	118	1223	0	208
3012	118	1223	0	208
3015	118	1223	0	208
3018	119	1223	0	207
3021	119	1223	0	207
3024	119	1223	0	207
3027	119	1223	0	207
3030	119	1223	0	208
3033	119	1223	0	207
3036	119	1223	0	206
3039	119	1223	0	207
3042	119	1222	0	206
3045	119	1222	0	207
3048	119	1222	0	206
3051	119	1223	0	208
3054	119	1223	0	207
3057	119	1223	0	207
3060	119	1223	0	206
3063	119	1223	0	207
3066	119	1223	0	206
3069	119	1223	0	206
3072	119	1223	0	207
3075	119	1223	0	207
3078	120	1222	0	208
3081	120	1222	0	209
3084	120	1222	0	208
3087	120	1222	0	210
3090	120	1222	0	209
3093	120	1221	0	209
3096	119	1221	0	212
3099	118	1221	0	215
3102	117	1221	0	217
3105	115	1221	0	213
3108	115	1221	0	213
3111	115	1220	0	211
3114	115	1220	0	208
3117	115	1220	0	208
3120	115	1219	0	207
3123	115	1219	0	205
3126	115	1219	0	206
3129	115	1219	0	205
3132	115	1219	0	204
3135	115	1219	0	204
3138	115	1219	0	204
3141	116	1219	0	202
3144	116	1219	0	202
3147	115	1219	0	203
3150	115	1219	0	203
3153	114	1219	0	203
3156	114	1219	0	205
3159	114	1220	0	207
3162	115	1219	0	208
3165	115	1220	0	207
3168	115	1220	0	206
3171	115	1219	0	207
3174	115	1219	0	206
3177	114	1219	0	205
3180	114	1220	0	206
3183	114	1220	0	207
3186	114	1220	0	207
3189	114	1220	0	208
3192	114	1220	0	208
3195	114	1220	0	209
3198	114	1220	0	208
3201	114	1220	0	209
3204	114	1220	0	208
3207	114	1220	0	209
3210	114	1220	0	208
3213	114	1220	0	209
3216	114	1220	0	208
3219	114	1220	0	209
3222	114	1220	0	208
3225	114	1220	0	208
3228	114	1220	0	208
3231	114	1220	0	208
3234	114	1220	0	209
3237	115	1220	0	207
3240	115	1220	0	207
3243	115	1220	0	207
3246	115	1220	0	207
3249	115	1219	0	206
3252	115	1219	0	204
3255	115	1219	0	205
3258	116	1219	0	204
3261	116	1220	0	205
3264	115	1219	0	201
3267	115	1220	0	202
3270	116	1220	0	202
3273	116	1220	0	203
3276	116	1220	0	203
3279	115	1220	0	202
3282	115	1220	0	203
3285	115	1220	0	202
3288	115	1220	0	202
3291	115	1220	0	202
3294	115	1220	0	202
3297	114	1220	0	201
3300	114	1220	0	201
3303	114	1220	0	201
3306	114	1220	0	202
3309	114	1220	0	200
3312	114	1219	0	201
3315	114	1219	0	201
3318	114	1219	0	201
3321	114	1218	0	200
3324	114	1218	0	201
3327	114	1218	0	198
3330	114	1218	0	198
3333	113	1218	0	199
3336	113	1218	0	198
3339	113	1218	0	197
3342	113	1218	0	199
3345	114	1218	0	200
3348	114	1218	0	199
3351	115	1218	0	198
3354	114	1218	0	198
3357	114	1218	0	198
3360	114	1217	0	198
3363	114	1217	0	196
3366	114	1217	0	196
3369	114	1217	0	198
3372	115	1217	0	197
3375	115	1217	0	196
3378	116	1217	0	195
3381	116	1217	0	193
3384	116	1218	0	195
3387	116	1218	0	195
3390	116	1218	0	196
3393	116	1218	0	193
3396	116	1218	0	196
3399	116	1218	0	197
3402	116	1218	0	196
3405	116	1218	0	196
3408	116	1219	0	197
3411	116	1219	0	198
3414	116	1219	0	199
3417	116	1218	0	197
3420	116	1218	0	195
3423	116	1219	0	196
3426	116	1219	0	197
3429	116	1218	0	198
3432	117	1218	0	199
3435	117	1218	0	199
3438	117	1218	0	198
3441	116	1219	0	200
3444	116	1219	0	200
3447	116	1219	0	199
3450	117	1219	0	199
3453	117	1219	0	199
3456	117	1218	0	197
3459	117	1218	0	194
3462	116	1218	0	194
3465	116	1218	0	194
3468	116	1218	0	193
3471	116	1218	0	193
3474	116	1218	0	192
3477	116	1218	0	195
3480	116	1218	0	195
3483	115	1219	0	194
3486	116	1219	0	195
3489	116	1219	0	195
3492	115	1219	0	196
3495	115	1219	0	197
3498	114	1218	0	195
3501	112	1217	0	192
3504	111	1217	0	196
3507	112	1217	0	196
3510	112	1217	0	197
3513	112	1217	0	197
3516	112	1217	0	199
3519	113	1216	0	199
3522	113	1216	0	199
3525	112	1217	0	196
3528	113	1217	0	199
3531	113	1217	0	198
3534	113	1217	0	198
3537	113	1217	0	196
3540	113	1217	0	194
3543	114	1218	0	194
3546	114	1218	0	197
3549	114	1218	0	198
3552	115	1218	0	202
3555	115	1218	0	202
3558	115	1218	0	203
3561	115	1218	0	203
3564	115	1218	0	204
3567	115	1218	0	202
3570	115	1218	0	203
3573	115	1218	0	203
3576	115	1218	0	201
3579	114	1217	0	200
3582	115	1217	0	201
3585	115	1218	0	202
3588	115	1218	0	202
3591	115	1218	0	203
3594	115	1218	0	202
3597	114	1218	0	201
3600	114	1218	0	202
3603	115	1217	0	201
3606	115	1218	0	203
3609	115	1218	0	201
3612	115	1218	0	203
3615	115	1218	0	201
3618	115	1217	0	203
3621	115	1217	0	202
3624	115	1217	0	201
3627	115	1217	0	203
3630	115	1218	0	204
3633	115	1218	0	203
3636	114	1218	0	204
3639	115	1218	0	203
3642	114	1218	0	202
3645	114	1218	0	200
3648	114	1218	0	199
3651	114	1217	0	201
3654	114	1217	0	203
3657	115	1217	0	202
3660	115	1217	0	202
3663	114	1216	0	201
3666	114	1216	0	198
3669	114	1216	0	196
3672	114	1216	0	198
3675	113	1216	0	191
3678	113	1215	0	188
3681	113	1214	0	183
3684	113	1214	0	184
3687	114	1214	0	185
3690	114	1214	0	186
3693	114	1214	0	187
3696	115	1214	0	186
3699	114	1214	0	188
3702	115	1214	0	187
3705	115	1214	0	187
3708	115	1214	0	186
3711	114	1214	0	186
3714	115	1214	0	186
3717	115	1214	0	186
3720	115	1214	0	186
3723	115	1214	0	186
3726	115	1214	0	184
3729	115	1213	0	185
3732	115	1214	0	186
3735	115	1213	0	184
3738	115	1213	0	185
3741	115	1213	0	185
3744	114	1213	0	184
3747	114	1213	0	184
3750	115	1213	0	182
3753	114	1213	0	183
3756	114	1214	0	185
3759	114	1214	0	186
3762	114	1214	0	188
3765	114	1214	0	187
3768	114	1214	0	188
3771	114	1214	0	189
3774	114	1214	0	191
3777	113	1214	0	191
3780	113	1214	0	192
3783	113	1214	0	192
3786	114	1214	0	191
3789	114	1214	0	191
3792	114	1214	0	188
3795	114	1213	0	188
3798	114	1213	0	189
3801	113	1213	0	192
3804	113	1213	0	192
3807	113	1214	0	191
3810	113	1213	0	191
3813	113	1213	0	187
3816	113	1213	0	188
3819	113	1213	0	190
3822	112	1213	0	185
3825	113	1212	0	182
3828	113	1211	0	180
3831	112	1210	0	182
3834	111	1209	0	183
3837	109	1208	0	180
3840	109	1209	0	183
3843	109	1209	0	185
3846	109	1209	0	184
3849	109	1209	0	184
3852	109	1209	0	184
3855	109	1208	0	182
3858	109	1209	0	183
3861	110	1208	0	183
3864	110	1209	0	183
3867	110	1209	0	184
3870	111	1209	0	185
3873	111	1209	0	186
3876	111	1209	0	184
3879	111	1209	0	184
3882	111	1209	0	186
3885	111	1209	0	186
3888	111	1209	0	183
3891	112	1209	0	184
3894	113	1210	0	185
3897	113	1210	0	185
3900	113	1210	0	184
3903	113	1210	0	186
3906	113	1210	0	185
3909	113	1211	0	185
3912	113	1211	0	184
3915	113	1211	0	183
3918	113	1211	0	184
3921	113	1211	0	184
3924	113	1211	0	184
3927	113	1211	0	184
3930	113	1211	0	182
3933	113	1211	0	180
3936	113	1211	0	182
3939	112	1211	0	182
3942	112	1211	0	182
3945	112	1211	0	183
3948	112	1211	0	184
3951	112	1211	0	183
3954	112	1211	0	184
3957	112	1211	0	184
3960	112	1211	0	183
3963	112	1211	0	183
3966	112	1211	0	182
3969	112	1211	0	182
3972	112	1211	0	181
3975	112	1211	0	182
3978	112	1210	0	185
3981	111	1209	0	184
3984	111	1208	0	182
3987	110	1208	0	181
3990	109	1208	0	180
3993	108	1208	0	184
3996	107	1208	0	184
3999	106	1208	0	187
4002	106	1208	0	187
4005	105	1207	0	184
4008	105	1207	0	181
4011	105	1206	0	179
4014	104	1205	0	177
4017	104	1205	0	179
4020	104	1205	0	176
4023	105	1206	0	177
4026	105	1207	0	181
4029	105	1207	0	181
4032	105	1207	0	183
4035	105	1207	0	185
4038	105	1207	0	183
4041	105	1207	0	183
4044	105	1207	0	183
4047	105	1207	0	183
4050	105	1208	0	186
4053	106	1207	0	188
4056	106	1207	0	187
4059	106	1207	0	185
4062	106	1207	0	184
4065	106	1206	0	183
4068	107	1206	0	184
4071	108	1205	0	179
4074	108	1205	0	176
4077	109	1205	0	173
4080	109	1205	0	172
4083	109	1205	0	174
4086	110	1205	0	177
4089	110	1205	0	176
4092	110	1205	0	177
4095	110	1206	0	176
4098	110	1206	0	174
4101	111	1206	0	173
4104	111	1206	0	172
4107	110	1206	0	173
4110	110	1207	0	175
4113	110	1207	0	174
4116	110	1207	0	176
4119	110	1207	0	173
4122	110	1206	0	174
4125	110	1207	0	175
4128	110	1206	0	173
4131	110	1206	0	172
4134	111	1207	0	175
4137	111	1207	0	174
4140	111	1208	0	174
4143	111	1208	0	175
4146	111	1208	0	175
4149	112	1208	0	178
4152	112	1208	0	177
4155	112	1208	0	177
4158	112	1208	0	178
4161	112	1209	0	180
4164	112	1209	0	181
4167	112	1210	0	183
4170	113	1209	0	183
4173	113	1210	0	182
4176	113	1210	0	182
4179	113	1210	0	184
4182	112	1212	0	186
4185	112	1212	0	187
4188	112	1212	0	184
4191	111	1212	0	184
4194	111	1212	0	183
4197	112	1212	0	182
4200	112	1212	0	181
4203	112	1212	0	180
4206	113	1212	0	182
4209	112	1212	0	182
4212	112	1212	0	180
4215	112	1212	0	181
4218	113	1212	0	180
4221	113	1212	0	180
4224	113	1212	0	181
4227	113	1212	0	184
4230	113	1212	0	182
4233	113	1212	0	182
4236	113	1211	0	181
4239	113	1211	0	180
4242	114	1210	0	179
4245	114	1210	0	181
4248	114	1211	0	181
4251	114	1211	0	182
4254	114	1211	0	181
4257	114	1211	0	180
4260	114	1210	0	180
4263	115	1210	0	180
4266	114	1209	0	178
4269	113	1209	0	178
4272	113	1208	0	178
4275	112	1208	0	175
4278	110	1208	0	179
4281	109	1209	0	184
4284	107	1210	0	187
4287	106	1210	0	183
4290	106	1209	0	181
4293	105	1210	0	181
4296	103	1210	0	179
4299	102	1209	0	176
4302	101	1207	0	168
4305	101	1207	0	166
4308	100	1207	0	168
4311	99	1207	0	170
4314	98	1209	0	177
4317	97	1211	0	183
4320	96	1213	0	191
4323	94	1214	0	190
4326	91	1214	0	186
4329	89	1215	0	190
4332	89	1215	0	194
4335	88	1214	0	204
4338	88	1214	0	213
4341	87	1214	0	220
4344	87	1215	0	227
4347	87	1215	0	228
4350	86	1215	0	225
4353	86	1215	0	225
4356	85	1215	0	219
4359	83	1213	0	201
4362	84	1211	0	183
4365	82	1210	0	176
4368	79	1208	0	175
4371	79	1208	0	170
4374	78	1207	0	167
4377	77	1206	0	168
4380	77	1206	0	165
4383	76	1206	0	162
4386	74	1204	0	157
4389	73	1202	0	153
4392	73	1202	0	155
4395	71	1203	0	167
4398	70	1205	0	175
4401	70	1206	0	185
4404	69	1207	0	195
4407	66	1207	0	208
4410	66	1207	0	210
4413	65	1209	0	219
4416	65	1211	0	231
4419	65	1210	0	240
4422	65	1209	0	245
4425	65	1208	0	249
4428	64	1210	0	252
4431	64	1212	0	252
4434	64	1213	0	257
4437	64	1213	0	254
4440	63	1213	0	246
4443	63	1212	0	243
4446	59	1205	0	299
4449	64	1208	0	217
4452	66	1207	0	206
4455	68	1206	0	201
4458	70	1205	0	197
4461	70	1205	0	192
4464	70	1205	0	190
4467	70	1205	0	187
4470	70	1205	0	185
4473	70	1205	0	184
4476	70	1204	0	183
4479	70	1203	0	179
4482	67	1203	0	177
4485	66	1202	0	179
4488	66	1202	0	178
4491	65	1202	0	176
4494	67	1202	0	177
4497	72	1205	0	172
4500	77	1205	0	174
4503	79	1206	0	174
4506	82	1206	0	172
4509	84	1207	0	174
4512	87	1207	0	180
4515	89	1206	0	183
4518	90	1206	0	187
4521	91	1206	0	190
4524	91	1206	0	189
4527	94	1206	0	191
4530	95	1205	0	189
4533	95	1205	0	189
4536	95	1205	0	189
4539	95	1205	0	187
4542	98	1204	0	188
4545	98	1204	0	187
4548	100	1205	0	191
4551	102	1205	0	191
4554	102	1205	0	193
4557	103	1204	0	191
4560	103	1204	0	187
4563	104	1204	0	184
4566	104	1203	0	185
4569	104	1203	0	186
4572	106	1202	0	182
4575	106	1202	0	184
4578	107	1202	0	182
4581	107	1202	0	181
4584	108	1201	0	176
4587	109	1201	0	175
4590	110	1200	0	175
4593	110	1200	0	173
4596	110	1200	0	171
4599	110	1200	0	171
4602	110	1200	0	172
4605	110	1200	0	170
4608	111	1200	0	170
4611	111	1200	0	170
4614	112	1201	0	174
4617	111	1201	0	174
4620	111	1201	0	174
4623	111	1201	0	175
4626	112	1202	0	175
4629	111	1203	0	174
4632	112	1204	0	171
4635	112	1205	0	170
4638	112	1206	0	168
4641	113	1206	0	168
4644	113	1206	0	168
4647	113	1206	0	169
4650	112	1207	0	171
4653	112	1207	0	172
4656	112	1207	0	170
4659	113	1207	0	169
4662	113	1208	0	172
4665	113	1208	0	172
4668	113	1208	0	173
4671	113	1209	0	176
4674	114	1208	0	173
4677	114	1208	0	169
4680	114	1208	0	174
4683	115	1208	0	172
4686	115	1208	0	171
4689	115	1208	0	169
4692	115	1208	0	168
4695	114	1206	0	163
4698	113	1206	0	161
4701	113	1206	0	160
4704	112	1206	0	166
4707	111	1206	0	169
4710	110	1207	0	169
4713	108	1207	0	171
4716	106	1207	0	171
4719	102	1208	0	178
4722	102	1210	0	181
4725	101	1210	0	186
4728	101	1210	0	187
4731	99	1211	0	190
4734	97	1212	0	196
4737	97	1212	0	197
4740	98	1212	0	200
4743	98	1211	0	203
4746	99	1211	0	202
4749	99	1212	0	201
4752	100	1210	0	208
4755	101	1208	0	214
4758	102	1208	0	211
4761	103	1208	0	210
4764	104	1207	0	211
4767	105	1206	0	212
4770	105	1206	0	213
4773	105	1206	0	214
4776	105	1206	0	214
4779	104	1206	0	217
4782	102	1206	0	212
4785	100	1207	0	206
4788	98	1207	0	199
4791	97	1207	0	188
4794	96	1208	0	189
4797	95	1207	0	186
4800	94	1207	0	185
4803	94	1206	0	184
4806	94	1207	0	182
4809	92	1206	0	172
4812	91	1206	0	173
4815	92	1206	0	166
4818	92	1206	0	165
4821	93	1207	0	162
4824	94	1209	0	158
4827	94	1212	0	152
4830	96	1214	0	158
4833	101	1215	0	170
4836	104	1216	0	171
4839	107	1218	0	181
4842	111	1218	0	183
4845	113	1219	0	186
4848	114	1219	0	189
4851	114	1220	0	190
4854	115	1220	0	194
4857	115	1220	0	194
4860	115	1221	0	195
4863	114	1221	0	196
4866	114	1222	0	198
4869	114	1222	0	196
4872	115	1222	0	198
4875	116	1222	0	197
4878	116	1223	0	198
4881	117	1223	0	197
4884	119	1222	0	199
4887	120	1222	0	199
4890	120	1223	0	204
4893	120	1223	0	206
4896	123	1223	0	206
4899	123	1223	0	204
4902	123	1223	0	203
4905	122	1223	0	202
4908	122	1223	0	198
4911	122	1222	0	198
4914	122	1222	0	196
4917	122	1222	0	195
4920	122	1222	0	196
4923	122	1222	0	197
4926	122	1222	0	197
4929	122	1222	0	197
4932	121	1222	0	196
4935	121	1222	0	196
4938	121	1222	0	196
4941	121	1222	0	196
4944	121	1222	0	195
4947	122	1221	0	194
4950	122	1220	0	191
4953	123	1220	0	192
4956	123	1220	0	193
4959	123	1220	0	197
4962	123	1220	0	197
4965	123	1219	0	195
4968	123	1220	0	194
4971	123	1220	0	193
4974	122	1220	0	193
4977	122	1220	0	194
4980	122	1220	0	194
4983	122	1220	0	196
4986	122	1220	0	197
4989	122	1221	0	197
4992	122	1221	0	200
4995	123	1221	0	199
4998	122	1221	0	201
5001	123	1222	0	200
5004	123	1222	0	200
5007	123	1222	0	199
5010	123	1221	0	202
5013	122	1222	0	200
5016	122	1222	0	199
5019	122	1222	0	200
5022	122	1222	0	202
5025	123	1222	0	205
5028	122	1223	0	207
5031	122	1223	0	206
5034	122	1222	0	205
5037	121	1222	0	203
5040	121	1223	0	203
5043	121	1224	0	208
5046	121	1224	0	210
5049	121	1224	0	209
5052	120	1225	0	209
5055	120	1225	0	211
5058	120	1225	0	216
5061	120	1225	0	217
5064	120	1225	0	217
5067	120	1225	0	217
5070	121	1224	0	217
5073	121	1225	0	218
5076	121	1224	0	220
5079	121	1223	0	224
5082	121	1224	0	227
5085	121	1225	0	227
5088	120	1226	0	229
5091	120	1226	0	229
5094	120	1227	0	235
5097	119	1227	0	234
5100	120	1225	0	240
5103	120	1225	0	239
5106	120	1224	0	241
5109	120	1223	0	241
5112	121	1221	0	240
5115	122	1218	0	237
5118	123	1217	0	235
5121	122	1217	0	235
5124	121	1217	0	236
5127	119	1216	0	229
5130	117	1216	0	220
5133	115	1216	0	218
5136	113	1216	0	214
5139	112	1216	0	212
5142	112	1216	0	206
5145	112	1216	0	202
5148	113	1215	0	201
5151	112	1215	0	197
5154	112	1214	0	193
5157	112	1211	0	182
5160	112	1210	0	179
5163	113	1209	0	176
5166	112	1209	0	177
5169	112	1209	0	181
5172	113	1209	0	181
5175	113	1209	0	182
5178	113	1209	0	179
5181	113	1209	0	178
5184	113	1209	0	179
5187	114	1208	0	177
5190	115	1208	0	177
5193	115	1208	0	173
5196	115	1208	0	172
5199	116	1208	0	175
5202	116	1208	0	174
5205	116	1207	0	170
5208	116	1207	0	167
5211	116	1206	0	167
5214	116	1206	0	165
5217	117	1206	0	163
5220	117	1206	0	162
5223	117	1205	0	164
5226	117	1205	0	163
5229	117	1204	0	161
5232	118	1205	0	163
5235	118	1205	0	164
5238	118	1205	0	165
5241	118	1205	0	165
5244	119	1206	0	163
5247	119	1206	0	164
5250	119	1206	0	164
5253	118	1206	0	164
5256	119	1206	0	162
5259	119	1207	0	163
5262	119	1206	0	163
5265	119	1207	0	163
5268	120	1207	0	161
5271	120	1207	0	161
5274	120	1208	0	161
5277	121	1208	0	161
5280	122	1208	0	161
5283	122	1209	0	161
5286	122	1210	0	163
5289	121	1211	0	167
5292	121	1211	0	170
5295	121	1211	0	171
5298	121	1211	0	171
5301	121	1211	0	171
5304	121	1211	0	171
5307	121	1212	0	171
5310	121	1212	0	171
5313	121	1212	0	170
5316	120	1212	0	171
5319	120	1212	0	172
5322	120	1212	0	171
5325	120	1212	0	171
5328	120	1212	0	174
5331	120	1212	0	173
5334	120	1212	0	171
5337	120	1212	0	169
5340	120	1212	0	169
5343	120	1212	0	170
5346	120	1213	0	171
5349	120	1212	0	169
5352	120	1212	0	168
5355	120	1212	0	167
5358	121	1212	0	168
5361	121	1212	0	168
5364	121	1211	0	170
5367	120	1210	0	171
5370	120	1208	0	168
5373	119	1208	0	164
5376	118	1208	0	165
5379	118	1208	0	168
5382	117	1210	0	178
5385	118	1211	0	183
5388	117	1213	0	184
5391	117	1213	0	184
5394	116	1213	0	186
5397	116	1214	0	189
5400	116	1214	0	188
5403	116	1214	0	185
5406	116	1214	0	185
5409	116	1214	0	185
5412	116	1214	0	185
5415	116	1214	0	186
5418	116	1214	0	188
5421	116	1214	0	190
5424	116	1214	0	191
5427	117	1213	0	200
5430	117	1212	0	199
5433	117	1212	0	200
5436	118	1212	0	202
5439	118	1212	0	199
5442	118	1212	0	199
5445	118	1212	0	199
5448	118	1211	0	201
5451	117	1211	0	195
5454	117	1211	0	194
5457	117	1211	0	197
5460	117	1211	0	197
5463	117	1211	0	197
5466	117	1211	0	197
5469	117	1210	0	196
5472	117	1211	0	199
5475	118	1211	0	202
5478	118	1211	0	200
5481	118	1211	0	202
5484	118	1211	0	201
5487	118	1211	0	201
5490	118	1211	0	200
5493	117	1211	0	198
5496	117	1211	0	194
5499	117	1211	0	194
5502	117	1211	0	192
5505	116	1211	0	193
5508	117	1211	0	194
5511	117	1210	0	193
5514	117	1210	0	194
5517	117	1209	0	190
5520	117	1209	0	191
5523	116	1208	0	192
5526	117	1208	0	192
5529	116	1208	0	195
5532	117	1208	0	198
5535	117	1208	0	201
5538	117	1208	0	202
5541	117	1208	0	202
5544	117	1208	0	202
5547	118	1208	0	203
5550	118	1208	0	203
5553	117	1207	0	206
5556	117	1207	0	208
5559	117	1207	0	207
5562	117	1207	0	209
5565	118	1207	0	209
5568	118	1207	0	209
5571	118	1207	0	207
5574	118	1207	0	205
5577	118	1207	0	207
5580	118	1207	0	208
5583	118	1207	0	207
5586	118	1207	0	209
5589	118	1207	0	209
5592	118	1207	0	209
5595	118	1207	0	210
5598	118	1207	0	208
5601	119	1207	0	206
5604	118	1207	0	207
5607	118	1207	0	208
5610	118	1207	0	213
5613	119	1207	0	215
5616	120	1208	0	222
5619	121	1207	0	221
5622	121	1207	0	219
5625	121	1207	0	219
5628	121	1207	0	221
5631	121	1207	0	222
5634	122	1207	0	221
5637	121	1206	0	217
5640	121	1206	0	213
5643	121	1207	0	208
5646	120	1207	0	207
5649	120	1207	0	205
5652	120	1207	0	206
5655	119	1207	0	204
5658	117	1208	0	204
5661	116	1208	0	199
5664	116	1208	0	191
5667	117	1207	0	188
5670	118	1207	0	186
5673	118	1207	0	184
5676	121	1209	0	188
5679	121	1210	0	187
5682	121	1211	0	187
5685	121	1212	0	185
5688	121	1212	0	178
5691	120	1210	0	171
5694	121	1210	0	170
5697	121	1209	0	168
5700	121	1209	0	171
5703	121	1211	0	173
5706	123	1215	0	182
5709	123	1217	0	187
5712	124	1218	0	191
5715	124	1219	0	197
5718	124	1219	0	201
5721	124	1219	0	204
5724	124	1219	0	206
5727	124	1219	0	206
5730	124	1219	0	208
5733	125	1220	0	208
5736	125	1220	0	208
5739	125	1219	0	207
5742	125	1219	0	208
5745	126	1219	0	208
5748	126	1219	0	205
5751	125	1219	0	204
5754	126	1218	0	205
5757	126	1218	0	202
5760	127	1218	0	203
5763	127	1218	0	204
5766	127	1217	0	202
5769	127	1217	0	203
5772	126	1217	0	205
5775	126	1217	0	205
5778	127	1217	0	203
5781	126	1216	0	204
5784	126	1216	0	203
5787	127	1217	0	206
5790	127	1217	0	205
5793	127	1217	0	204
5796	127	1217	0	205
5799	127	1217	0	205
5802	127	1217	0	206
5805	127	1217	0	206
5808	127	1217	0	206
5811	127	1217	0	206
5814	127	1217	0	207
5817	127	1216	0	204
5820	127	1217	0	206
5823	127	1217	0	207
5826	127	1217	0	207
5829	128	1216	0	209
5832	128	1216	0	210
5835	128	1216	0	206
5838	127	1216	0	204
5841	127	1216	0	208
5844	127	1216	0	208
5847	128	1216	0	210
5850	128	1216	0	207
5853	127	1216	0	206
5856	127	1216	0	208
5859	128	1216	0	211
5862	128	1216	0	211
5865	128	1215	0	210
5868	128	1215	0	212
5871	128	1216	0	211
5874	127	1216	0	207
5877	128	1216	0	211
5880	130	1216	0	216
5883	130	1216	0	217
5886	129	1215	0	214
5889	130	1214	0	212
5892	130	1214	0	213
5895	130	1213	0	212
5898	129	1213	0	210
5901	130	1213	0	211
5904	129	1213	0	212
5907	129	1213	0	210
5910	130	1213	0	209
5913	130	1213	0	210
5916	130	1213	0	211
5919	130	1213	0	210
5922	130	1212	0	209
5925	131	1212	0	208
5928	131	1212	0	207
5931	131	1212	0	208
5934	131	1212	0	208
5937	131	1212	0	209
5940	131	1212	0	211
5943	132	1211	0	211
5946	132	1211	0	210
5949	132	1210	0	210
5952	132	1210	0	213
5955	132	1210	0	214
5958	132	1209	0	214
5961	132	1209	0	215
5964	132	1209	0	216
5967	132	1209	0	213
5970	132	1209	0	213
5973	132	1209	0	212
5976	132	1209	0	210
5979	132	1208	0	212
5982	132	1208	0	214
5985	132	1208	0	214
5988	133	1208	0	215
5991	133	1208	0	212
5994	133	1208	0	212
5997	133	1207	0	210
[truncated: 999 more rows]
