# Supplementary material for: Markerless tracking of an entire honey bee colony
Source: Nat Commun. 2021 Mar 19;12:1733. doi: 10.1038/s41467-021-21769-1 (PMC7979864; doi:10.1038/s41467-021-21769-1)
Supplement: Supplementary file 4 — Description of Additional Supplementary Files [file 41467_2021_21769_MOESM4_ESM.zip › raw_source/fig_5_sup_fig_21_22/S1_trajectories/000708.txt]

0	832	650	0	61
3	831	650	0	60
6	830	649	0	61
9	830	649	0	63
12	829	649	0	65
15	828	649	0	67
18	828	649	0	68
21	827	649	0	67
24	827	649	0	69
27	827	649	0	72
30	827	649	0	72
33	827	649	0	72
36	827	649	0	72
39	827	649	0	71
42	827	649	0	71
45	827	649	0	72
48	827	649	0	72
51	826	648	0	71
54	826	648	0	71
57	826	648	0	73
60	825	648	0	72
63	825	648	0	74
66	825	648	0	73
69	826	649	0	73
72	826	649	0	72
75	825	648	0	71
78	825	649	0	72
81	825	648	0	70
84	826	648	0	70
87	825	648	0	70
90	825	648	0	70
93	825	648	0	71
96	826	649	0	73
99	826	648	0	73
102	826	649	0	71
105	827	649	0	80
108	827	649	0	79
111	828	649	0	77
114	830	648	0	78
117	830	647	0	79
120	830	647	0	82
123	830	647	0	85
126	831	646	0	81
129	831	644	0	81
132	831	642	0	80
135	831	642	0	82
138	831	642	0	81
141	831	642	0	80
144	831	644	0	80
147	831	644	0	80
150	830	644	0	82
153	831	644	0	82
156	831	644	0	83
159	830	644	0	83
162	830	644	0	82
165	830	645	0	81
168	829	645	0	80
171	828	647	0	77
174	827	647	0	80
177	826	647	0	77
180	825	647	0	77
183	824	647	0	78
186	824	647	0	75
189	823	648	0	73
192	823	648	0	73
195	824	648	0	78
198	824	648	0	78
201	823	648	0	79
204	823	649	0	78
207	822	650	0	79
210	822	650	0	78
213	822	650	0	79
216	822	650	0	79
219	822	649	0	77
222	823	649	0	79
225	823	648	0	84
228	823	647	0	82
231	824	647	0	75
234	824	647	0	77
237	825	647	0	76
240	824	647	0	75
243	825	647	0	76
246	825	647	0	76
249	825	647	0	76
252	825	647	0	74
255	825	646	0	72
258	826	647	0	72
261	826	647	0	72
264	827	647	0	72
267	826	648	0	72
270	826	647	0	76
273	826	647	0	77
276	826	647	0	75
279	827	647	0	73
282	828	646	0	72
285	828	646	0	75
288	828	646	0	76
291	828	645	0	75
294	827	646	0	75
297	827	645	0	75
300	827	645	0	77
303	827	644	0	76
306	827	644	0	79
309	827	644	0	78
312	827	643	0	76
315	827	644	0	71
318	828	644	0	69
321	830	644	0	60
324	832	644	0	52
327	832	644	0	50
330	832	643	0	42
333	833	643	0	37
336	834	643	0	33
339	834	645	0	25
342	834	645	0	24
345	832	646	0	30
348	830	645	0	36
351	830	645	0	38
354	830	645	0	42
357	830	645	0	43
360	829	645	0	46
363	830	643	0	50
366	830	643	0	50
369	831	643	0	46
372	832	645	0	44
375	833	647	0	36
378	833	646	0	24
381	833	646	0	17
384	832	647	0	22
387	831	647	0	23
390	830	647	0	20
393	829	648	0	20
396	828	651	0	16
399	827	652	0	16
402	824	654	0	19
405	825	654	0	19
408	824	654	0	18
411	824	653	0	19
414	825	652	0	15
417	824	653	0	14
420	824	652	0	16
423	824	652	0	6
426	824	651	0	5
429	824	651	0	3
432	825	652	0	3
435	824	652	0	359
438	823	651	0	354
441	823	651	0	347
444	822	651	0	348
447	821	650	0	342
450	822	652	0	333
453	822	653	0	331
456	823	654	0	329
459	822	654	0	327
462	824	656	0	327
465	824	656	0	325
468	825	657	0	325
471	824	657	0	326
474	823	658	0	326
477	821	658	0	331
480	820	657	0	332
483	819	657	0	331
486	817	656	0	326
489	817	656	0	319
492	815	655	0	316
495	815	655	0	314
498	815	655	0	307
501	815	655	0	305
504	815	654	0	306
507	814	654	0	302
510	813	653	0	301
513	813	653	0	305
516	813	652	0	306
519	813	651	0	307
522	813	650	0	305
525	813	650	0	307
528	812	650	0	301
531	812	647	0	303
534	811	647	0	304
537	811	647	0	309
540	809	646	0	308
543	809	645	0	303
546	808	644	0	302
549	808	644	0	302
552	808	644	0	302
555	807	643	0	302
558	807	644	0	297
561	807	644	0	298
564	806	644	0	299
567	806	644	0	300
570	806	645	0	294
573	808	646	0	297
576	809	647	0	298
579	809	647	0	299
582	809	648	0	297
585	809	648	0	296
588	809	648	0	301
591	810	649	0	301
594	810	649	0	301
597	810	649	0	301
600	810	649	0	302
603	810	649	0	299
606	810	649	0	300
609	809	648	0	300
612	808	645	0	296
615	808	644	0	298
618	807	644	0	297
621	806	645	0	298
624	806	645	0	297
627	805	646	0	297
630	803	647	0	295
633	803	647	0	298
636	803	647	0	299
639	802	647	0	298
642	802	648	0	302
645	802	648	0	301
648	802	648	0	302
651	801	647	0	301
654	802	648	0	301
657	802	648	0	301
660	801	648	0	303
663	801	647	0	305
666	800	647	0	304
669	801	648	0	302
672	800	648	0	302
675	800	647	0	304
678	800	646	0	301
681	800	646	0	301
684	801	647	0	295
687	800	647	0	294
690	801	648	0	294
693	800	648	0	288
696	800	649	0	286
699	801	650	0	285
702	801	651	0	283
705	800	652	0	279
708	800	651	0	278
711	800	651	0	277
714	800	650	0	279
717	799	650	0	280
720	799	650	0	281
723	799	650	0	279
726	799	650	0	279
729	799	651	0	282
732	800	650	0	285
735	800	650	0	290
738	799	651	0	288
741	798	649	0	286
744	798	649	0	285
747	798	647	0	284
750	798	647	0	286
753	797	647	0	284
756	797	648	0	288
759	797	648	0	287
762	797	648	0	286
765	796	648	0	285
768	797	650	0	284
771	798	649	0	284
774	800	649	0	284
777	801	648	0	284
780	801	648	0	286
783	801	648	0	287
786	801	648	0	286
789	801	648	0	289
792	801	647	0	292
795	799	646	0	292
798	799	646	0	292
801	799	646	0	293
804	798	646	0	291
807	798	648	0	288
810	797	649	0	290
813	798	649	0	289
816	797	649	0	284
819	797	648	0	282
822	799	648	0	279
825	800	649	0	275
828	801	648	0	275
831	801	648	0	275
834	802	648	0	268
837	802	649	0	268
840	803	648	0	267
843	803	649	0	268
846	803	649	0	269
849	803	648	0	274
852	802	649	0	276
855	801	649	0	276
858	801	649	0	280
861	801	651	0	282
864	800	651	0	282
867	800	651	0	280
870	800	650	0	281
873	799	648	0	286
876	798	649	0	287
879	797	649	0	283
882	798	650	0	282
885	797	650	0	286
888	797	648	0	278
891	799	648	0	278
894	800	645	0	274
897	801	644	0	278
900	801	642	0	279
903	801	643	0	280
906	801	643	0	281
909	802	643	0	282
912	800	645	0	287
915	800	646	0	288
918	800	645	0	291
921	800	646	0	292
924	800	647	0	292
927	799	647	0	292
930	799	648	0	291
933	799	647	0	292
936	800	646	0	285
939	801	645	0	283
942	801	645	0	284
945	801	646	0	285
948	801	647	0	288
951	801	648	0	285
954	801	650	0	284
957	801	648	0	284
960	800	649	0	286
963	800	649	0	285
966	801	649	0	288
969	799	649	0	291
972	799	649	0	295
975	799	650	0	287
978	798	648	0	289
981	797	649	0	288
984	797	648	0	277
987	797	646	0	269
990	798	645	0	265
993	798	642	0	263
996	798	643	0	265
999	798	644	0	265
1002	798	643	0	264
1005	798	643	0	265
1008	799	641	0	265
1011	802	639	0	258
1014	802	638	0	255
1017	801	638	0	252
1020	801	637	0	250
1023	802	635	0	248
1026	802	635	0	245
1029	803	634	0	245
1032	803	634	0	247
1035	803	634	0	252
1038	803	633	0	250
1041	803	633	0	248
1044	801	633	0	246
1047	798	634	0	244
1050	797	635	0	245
1053	798	634	0	243
1056	798	633	0	239
1059	797	635	0	239
1062	798	634	0	235
1065	797	634	0	233
1068	797	633	0	234
1071	797	633	0	230
1074	798	632	0	233
1077	799	632	0	233
1080	800	630	0	231
1083	802	629	0	230
1086	801	628	0	230
1089	803	627	0	230
1092	804	626	0	230
1095	804	626	0	231
1098	805	626	0	232
1101	806	626	0	235
1104	806	626	0	236
1107	806	626	0	236
1110	806	625	0	237
1113	805	624	0	235
1116	804	625	0	234
1119	804	625	0	232
1122	804	625	0	230
1125	804	625	0	228
1128	802	625	0	233
1131	800	626	0	236
1134	798	626	0	238
1137	797	627	0	233
1140	797	627	0	229
1143	798	628	0	229
1146	799	631	0	225
1149	801	631	0	227
1152	804	630	0	228
1155	805	630	0	225
1158	807	630	0	231
1161	808	630	0	230
1164	809	630	0	224
1167	808	630	0	222
1170	809	630	0	219
1173	809	630	0	218
1176	811	629	0	220
1179	811	629	0	219
1182	810	630	0	219
1185	809	630	0	220
1188	809	629	0	222
1191	809	628	0	222
1194	810	627	0	222
1197	810	627	0	224
1200	812	626	0	221
1203	812	626	0	218
1206	813	625	0	208
1209	815	625	0	202
1212	817	627	0	201
1215	817	628	0	201
1218	818	629	0	206
1221	817	631	0	209
1224	817	632	0	212
1227	816	631	0	208
1230	815	632	0	213
1233	814	632	0	219
1236	812	632	0	220
1239	813	632	0	225
1242	813	629	0	219
1245	813	631	0	221
1248	813	630	0	223
1251	812	630	0	227
1254	812	629	0	226
1257	810	629	0	230
1260	810	630	0	230
1263	810	629	0	229
1266	810	628	0	229
1269	811	627	0	231
1272	811	627	0	232
1275	811	626	0	231
1278	812	626	0	231
1281	813	626	0	229
1284	812	625	0	232
1287	812	626	0	231
1290	812	626	0	230
1293	812	626	0	232
1296	813	626	0	229
1299	813	626	0	229
1302	813	625	0	225
1305	813	625	0	226
1308	814	625	0	229
1311	814	624	0	227
1314	815	623	0	226
1317	814	622	0	224
1320	814	620	0	224
1323	815	619	0	226
1326	815	617	0	229
1329	815	617	0	227
1332	817	617	0	225
1335	816	616	0	222
1338	814	616	0	224
1341	815	617	0	221
1344	814	618	0	219
1347	813	618	0	218
1350	814	617	0	219
1353	813	618	0	223
1356	813	619	0	223
1359	813	619	0	224
1362	813	619	0	225
1365	814	619	0	225
1368	815	619	0	222
1371	816	618	0	218
1374	817	616	0	218
1377	817	615	0	217
1380	816	615	0	216
1383	815	614	0	215
1386	815	614	0	213
1389	816	613	0	212
1392	816	613	0	214
1395	818	612	0	213
1398	818	612	0	214
1401	818	612	0	212
1404	819	613	0	210
1407	819	611	0	212
1410	820	612	0	210
1413	821	611	0	211
1416	821	611	0	212
1419	822	611	0	212
1422	823	610	0	214
1425	822	610	0	211
1428	823	610	0	213
1431	823	609	0	213
1434	823	609	0	212
1437	823	610	0	212
1440	823	609	0	212
1443	822	608	0	212
1446	819	609	0	211
1449	818	609	0	212
1452	818	610	0	211
1455	818	610	0	210
1458	817	610	0	213
1461	817	610	0	213
1464	818	610	0	211
1467	818	610	0	211
1470	818	610	0	213
1473	818	610	0	212
1476	818	610	0	212
1479	818	610	0	212
1482	818	610	0	213
1485	818	610	0	213
1488	819	610	0	211
1491	819	609	0	212
1494	820	609	0	211
1497	820	609	0	212
1500	820	608	0	212
1503	820	608	0	212
1506	819	608	0	212
1509	817	608	0	211
1512	817	608	0	209
1515	816	609	0	211
1518	816	610	0	207
1521	816	609	0	207
1524	815	609	0	211
1527	815	609	0	210
1530	816	609	0	208
1533	816	608	0	211
1536	817	608	0	211
1539	817	608	0	212
1542	817	608	0	213
1545	817	608	0	212
1548	817	608	0	212
1551	818	607	0	212
1554	818	608	0	212
1557	819	606	0	213
1560	820	606	0	213
1563	820	606	0	212
1566	820	606	0	212
1569	821	606	0	211
1572	821	605	0	212
1575	822	604	0	211
1578	823	604	0	212
1581	823	604	0	211
1584	822	604	0	211
1587	823	604	0	211
1590	822	605	0	212
1593	820	606	0	215
1596	818	606	0	213
1599	819	606	0	207
1602	817	607	0	201
1605	816	607	0	200
1608	816	607	0	196
1611	817	608	0	193
1614	816	608	0	189
1617	816	608	0	190
1620	815	608	0	182
1623	815	607	0	178
1626	816	608	0	174
1629	816	608	0	177
1632	817	608	0	177
1635	817	607	0	169
1638	818	607	0	165
1641	818	607	0	161
1644	816	606	0	161
1647	815	605	0	162
1650	814	605	0	162
1653	815	606	0	167
1656	815	606	0	168
1659	815	606	0	169
1662	814	606	0	167
1665	815	606	0	168
1668	815	606	0	166
1671	815	605	0	168
1674	815	606	0	168
1677	815	606	0	166
1680	815	605	0	166
1683	815	605	0	165
1686	814	605	0	168
1689	815	605	0	167
1692	814	605	0	170
1695	815	605	0	170
1698	815	605	0	171
1701	815	604	0	176
1704	816	603	0	179
1707	817	603	0	180
1710	816	603	0	182
1713	816	602	0	186
1716	816	602	0	186
1719	816	602	0	186
1722	816	602	0	185
1725	816	600	0	191
1728	817	599	0	189
1731	817	599	0	192
1734	818	600	0	189
1737	819	600	0	190
1740	819	599	0	189
1743	819	601	0	191
1746	819	600	0	190
1749	820	599	0	187
1752	819	599	0	190
1755	820	599	0	184
1758	819	599	0	185
1761	819	600	0	185
1764	819	600	0	181
1767	819	599	0	180
1770	819	600	0	178
1773	820	600	0	174
1776	820	600	0	354
1779	820	600	0	167
1782	820	600	0	347
1785	821	599	0	348
1788	821	599	0	346
1791	820	599	0	347
1794	821	600	0	162
1797	818	605	0	157
1800	818	606	0	156
1803	820	606	0	155
1806	819	606	0	154
1809	819	606	0	153
1812	819	606	0	154
1815	820	607	0	153
1818	821	606	0	152
1821	820	606	0	151
1824	820	604	0	148
1827	822	604	0	144
1830	820	605	0	150
1833	822	606	0	148
1836	823	607	0	150
1839	821	606	0	149
1842	822	606	0	147
1845	822	607	0	148
1848	822	607	0	147
1851	822	607	0	147
1854	822	607	0	147
1857	821	607	0	150
1860	821	607	0	149
1863	822	607	0	149
1866	823	607	0	150
1869	824	608	0	147
1872	824	607	0	145
1875	823	607	0	146
1878	823	608	0	145
1881	824	607	0	144
1884	824	608	0	145
1887	825	608	0	144
1890	825	608	0	143
1893	825	607	0	145
1896	825	608	0	146
1899	825	608	0	145
1902	826	607	0	144
1905	825	606	0	146
1908	823	605	0	144
1911	825	604	0	145
1914	825	603	0	148
1917	826	603	0	147
1920	825	602	0	147
1923	826	602	0	145
1926	825	601	0	145
1929	825	601	0	142
1932	825	602	0	144
1935	825	603	0	143
1938	825	602	0	142
1941	825	602	0	142
1944	824	604	0	141
1947	823	604	0	140
1950	823	604	0	139
1953	825	602	0	138
1956	826	601	0	137
1959	828	602	0	135
1962	829	601	0	139
1965	829	601	0	139
1968	829	601	0	141
1971	829	601	0	147
1974	827	601	0	145
1977	826	602	0	147
1980	825	601	0	146
1983	826	602	0	149
1986	826	601	0	153
1989	824	603	0	151
1992	826	605	0	152
1995	826	605	0	154
1998	825	605	0	154
2001	824	602	0	159
2004	821	601	0	161
2007	823	599	0	168
2010	823	599	0	170
2013	823	599	0	174
2016	823	599	0	175
2019	823	599	0	173
2022	823	598	0	174
2025	823	596	0	174
2028	823	595	0	175
2031	823	595	0	176
2034	823	595	0	178
2037	823	595	0	177
2040	823	594	0	178
2043	824	593	0	177
2046	824	594	0	178
2049	826	595	0	179
2052	825	595	0	179
2055	825	596	0	173
2058	824	595	0	175
2061	825	596	0	169
2064	825	597	0	159
2067	825	596	0	158
2070	824	598	0	158
2073	824	598	0	157
2076	825	598	0	155
2079	825	599	0	155
2082	824	598	0	155
2085	824	598	0	160
2088	824	598	0	160
2091	825	598	0	162
2094	825	599	0	158
2097	825	599	0	160
2100	826	599	0	161
2103	826	599	0	161
2106	826	599	0	163
2109	826	598	0	162
2112	826	598	0	162
2115	826	598	0	164
2118	826	598	0	166
2121	827	598	0	165
2124	827	598	0	165
2127	827	598	0	165
2130	827	598	0	167
2133	827	598	0	168
2136	827	597	0	169
2139	827	597	0	170
2142	826	597	0	168
2145	826	597	0	169
2148	827	597	0	172
2151	828	598	0	169
2154	826	597	0	172
2157	825	597	0	171
2160	825	598	0	167
2163	824	598	0	168
2166	823	598	0	165
2169	824	598	0	171
2172	824	597	0	172
2175	824	598	0	170
2178	823	597	0	169
2181	824	596	0	169
2184	824	597	0	172
2187	823	597	0	177
2190	823	596	0	178
2193	823	595	0	177
2196	823	595	0	182
2199	822	596	0	182
2202	821	597	0	182
2205	821	598	0	178
2208	823	598	0	178
2211	821	597	0	178
2214	821	597	0	178
2217	822	597	0	178
2220	821	598	0	180
2223	822	598	0	174
2226	821	598	0	173
2229	822	599	0	174
2232	822	599	0	173
2235	823	599	0	168
2238	824	600	0	171
2241	823	599	0	169
2244	824	600	0	168
2247	823	601	0	169
2250	823	600	0	166
2253	823	601	0	170
2256	823	600	0	169
2259	824	599	0	172
2262	824	598	0	178
2265	824	598	0	177
2268	823	598	0	172
2271	825	598	0	174
2274	824	598	0	178
2277	825	597	0	180
2280	824	597	0	182
2283	825	597	0	185
2286	825	596	0	182
2289	826	596	0	184
2292	825	595	0	180
2295	824	596	0	180
2298	824	596	0	179
2301	824	596	0	179
2304	824	596	0	178
2307	825	596	0	177
2310	825	597	0	178
2313	825	598	0	174
2316	826	598	0	177
2319	824	597	0	175
2322	824	597	0	178
2325	824	598	0	176
2328	825	597	0	177
2331	824	596	0	183
2334	822	596	0	185
2337	823	596	0	182
2340	823	595	0	181
2343	824	594	0	184
2346	823	594	0	182
2349	823	593	0	182
2352	825	592	0	181
2355	824	591	0	180
2358	825	590	0	178
2361	825	590	0	174
2364	825	590	0	171
2367	825	590	0	171
2370	825	590	0	171
2373	825	591	0	174
2376	825	591	0	175
2379	825	591	0	176
2382	826	592	0	177
2385	826	592	0	176
2388	826	593	0	176
2391	826	592	0	179
2394	826	592	0	183
2397	825	593	0	176
2400	826	594	0	176
2403	826	592	0	178
2406	826	591	0	178
2409	826	592	0	178
2412	826	592	0	178
2415	826	591	0	179
2418	826	592	0	181
2421	827	593	0	181
2424	826	593	0	181
2427	825	593	0	182
2430	825	592	0	179
2433	825	591	0	180
2436	826	591	0	179
2439	825	591	0	179
2442	826	591	0	177
2445	826	591	0	177
2448	825	590	0	174
2451	825	590	0	174
2454	826	589	0	171
2457	826	589	0	172
2460	826	589	0	170
2463	826	590	0	170
2466	826	590	0	169
2469	826	589	0	167
2472	827	588	0	163
2475	826	588	0	160
2478	827	588	0	159
2481	827	588	0	158
2484	828	588	0	161
2487	828	588	0	162
2490	828	588	0	161
2493	829	589	0	162
2496	829	589	0	162
2499	828	589	0	162
2502	828	590	0	162
2505	827	591	0	163
2508	827	591	0	162
2511	826	591	0	164
2514	826	591	0	164
2517	826	590	0	164
2520	826	591	0	165
2523	825	591	0	164
2526	826	592	0	164
2529	825	593	0	163
2532	825	593	0	161
2535	825	593	0	162
2538	826	593	0	162
2541	826	593	0	159
2544	826	593	0	158
2547	826	593	0	157
2550	826	593	0	156
2553	826	593	0	157
2556	826	593	0	154
2559	826	593	0	159
2562	826	593	0	158
2565	826	592	0	157
2568	825	592	0	162
2571	826	592	0	157
2574	826	592	0	155
2577	826	592	0	157
2580	826	591	0	158
2583	826	591	0	158
2586	826	591	0	157
2589	826	591	0	157
2592	826	591	0	158
2595	826	590	0	159
2598	826	590	0	157
2601	826	590	0	158
2604	826	590	0	156
2607	826	590	0	155
2610	826	589	0	154
2613	825	590	0	157
2616	826	590	0	156
2619	826	590	0	156
2622	826	590	0	154
2625	826	590	0	154
2628	826	589	0	153
2631	826	590	0	153
2634	826	589	0	154
2637	826	590	0	152
2640	826	589	0	152
2643	826	590	0	152
2646	826	590	0	150
2649	826	590	0	152
2652	826	590	0	152
2655	826	590	0	154
2658	825	589	0	156
2661	825	590	0	155
2664	826	590	0	156
2667	825	591	0	160
2670	825	591	0	157
2673	825	591	0	158
2676	824	590	0	158
2679	824	590	0	158
2682	825	590	0	158
2685	823	589	0	160
2688	824	589	0	159
2691	823	589	0	157
2694	824	589	0	157
2697	823	589	0	158
2700	822	589	0	158
2703	822	589	0	157
2706	823	589	0	156
2709	823	589	0	158
2712	824	589	0	157
2715	823	588	0	159
2718	823	588	0	157
2721	823	589	0	158
2724	824	590	0	155
2727	824	591	0	159
2730	824	592	0	159
2733	824	592	0	160
2736	824	593	0	162
2739	824	592	0	161
2742	823	592	0	164
2745	822	592	0	166
2748	822	592	0	165
2751	821	592	0	163
2754	821	591	0	162
2757	820	591	0	160
2760	820	591	0	160
2763	821	591	0	159
2766	822	591	0	159
2769	825	591	0	164
2772	824	590	0	165
2775	823	589	0	164
2778	823	588	0	161
2781	823	588	0	159
2784	822	586	0	155
2787	822	584	0	156
2790	822	584	0	161
2793	822	584	0	165
2796	822	584	0	166
2799	822	584	0	166
2802	822	583	0	162
2805	821	583	0	162
2808	821	583	0	163
2811	821	582	0	163
2814	821	583	0	165
2817	822	584	0	164
2820	823	586	0	159
2823	823	587	0	159
2826	823	586	0	160
2829	823	585	0	162
2832	823	585	0	164
2835	822	584	0	162
2838	822	583	0	163
2841	822	583	0	164
2844	822	584	0	160
2847	822	584	0	162
2850	823	583	0	163
2853	823	584	0	166
2856	823	583	0	170
2859	822	582	0	172
2862	823	583	0	173
2865	822	583	0	176
2868	824	583	0	177
2871	825	583	0	179
2874	827	582	0	180
2877	827	582	0	181
2880	829	582	0	181
2883	828	582	0	183
2886	829	582	0	183
2889	829	582	0	181
2892	829	582	0	182
2895	829	581	0	181
2898	829	580	0	177
2901	829	578	0	175
2904	829	577	0	172
2907	829	577	0	172
2910	829	577	0	173
2913	830	578	0	174
2916	831	578	0	178
2919	831	578	0	181
2922	830	578	0	187
2925	830	578	0	188
2928	830	579	0	192
2931	830	579	0	195
2934	830	579	0	197
2937	830	579	0	197
2940	831	579	0	197
2943	830	579	0	198
2946	830	580	0	199
2949	830	579	0	198
2952	830	579	0	200
2955	829	579	0	196
2958	829	579	0	198
2961	829	580	0	190
2964	830	580	0	190
2967	829	580	0	191
2970	829	579	0	189
2973	830	579	0	187
2976	828	581	0	190
2979	829	583	0	185
2982	829	581	0	183
2985	829	581	0	190
2988	829	582	0	194
2991	828	583	0	194
2994	827	583	0	201
2997	827	583	0	200
3000	828	583	0	199
3003	828	583	0	205
3006	828	584	0	204
3009	829	584	0	206
3012	828	583	0	208
3015	829	583	0	205
3018	830	583	0	204
3021	830	584	0	201
3024	829	585	0	198
3027	828	585	0	195
3030	828	585	0	193
3033	828	584	0	185
3036	827	584	0	178
3039	828	585	0	173
3042	826	585	0	171
3045	825	586	0	169
3048	825	586	0	165
3051	824	587	0	164
3054	823	586	0	162
3057	823	586	0	166
3060	825	587	0	167
3063	826	588	0	164
3066	827	589	0	166
3069	828	589	0	166
3072	827	589	0	166
3075	828	589	0	165
3078	828	590	0	168
3081	828	589	0	167
3084	827	589	0	166
3087	826	589	0	165
3090	826	588	0	164
3093	826	588	0	166
3096	826	588	0	167
3099	827	589	0	166
3102	827	589	0	166
3105	827	589	0	166
3108	827	589	0	167
3111	827	589	0	167
3114	827	589	0	168
3117	826	589	0	170
3120	826	590	0	178
3123	825	590	0	182
3126	827	592	0	190
3129	829	593	0	205
3132	830	595	0	217
3135	831	596	0	221
3138	831	597	0	223
3141	830	598	0	229
3144	830	597	0	229
3147	828	597	0	235
3150	828	598	0	239
3153	828	598	0	241
3156	830	596	0	241
3159	830	596	0	242
3162	830	596	0	241
3165	830	597	0	241
3168	830	597	0	243
3171	831	597	0	245
3174	831	596	0	247
3177	831	598	0	253
3180	831	598	0	260
3183	832	598	0	265
3186	833	599	0	269
3189	834	600	0	275
3192	837	603	0	287
3195	842	602	0	295
3198	844	599	0	299
3201	845	599	0	303
3204	845	599	0	305
3207	846	600	0	309
3210	846	600	0	320
3213	847	598	0	312
3216	846	598	0	312
3219	846	598	0	311
3222	846	598	0	309
3225	846	599	0	309
3228	845	599	0	309
3231	843	599	0	312
3234	842	598	0	312
3237	842	597	0	311
3240	842	595	0	313
3243	841	594	0	317
3246	841	593	0	321
3249	840	592	0	325
3252	839	591	0	327
3255	840	590	0	323
3258	839	590	0	325
3261	839	590	0	336
3264	838	590	0	350
3267	837	590	0	351
3270	837	590	0	355
3273	838	590	0	4
3276	839	590	0	7
3279	840	589	0	11
3282	840	589	0	17
3285	841	588	0	22
3288	841	588	0	27
3291	842	589	0	26
3294	842	588	0	26
3297	842	590	0	30
3300	842	591	0	31
3303	842	592	0	32
3306	842	592	0	31
3309	842	592	0	34
3312	841	592	0	33
3315	841	591	0	38
3318	840	592	0	35
3321	840	593	0	32
3324	839	593	0	33
3327	837	594	0	33
3330	836	595	0	35
3333	836	595	0	40
3336	835	595	0	43
3339	835	595	0	44
3342	834	594	0	40
3345	833	595	0	41
3348	833	595	0	42
3351	833	595	0	42
3354	833	595	0	41
3357	833	594	0	39
3360	832	594	0	35
3363	832	595	0	40
3366	833	595	0	34
3369	832	596	0	36
3372	832	595	0	33
3375	832	596	0	33
3378	833	597	0	35
3381	834	598	0	33
3384	834	598	0	31
3387	834	595	0	27
3390	835	596	0	34
3393	836	595	0	35
3396	835	595	0	39
3399	836	595	0	39
3402	835	595	0	38
3405	834	595	0	41
3408	833	595	0	41
3411	833	595	0	45
3414	833	594	0	46
3417	833	594	0	46
3420	833	594	0	47
3423	833	594	0	48
3426	832	594	0	48
3429	832	594	0	53
3432	831	594	0	50
3435	831	594	0	48
3438	830	594	0	47
3441	830	593	0	43
3444	830	593	0	43
3447	830	593	0	44
3450	830	593	0	42
3453	830	593	0	40
3456	830	593	0	40
3459	829	593	0	40
3462	829	593	0	40
3465	829	592	0	43
3468	829	593	0	43
3471	828	593	0	41
3474	828	592	0	39
3477	828	593	0	39
3480	828	593	0	40
3483	828	593	0	42
3486	828	593	0	44
3489	828	592	0	45
3492	827	592	0	50
3495	827	592	0	51
3498	828	592	0	48
3501	828	592	0	48
3504	828	592	0	47
3507	828	592	0	47
3510	828	592	0	47
3513	828	592	0	47
3516	828	592	0	48
3519	828	592	0	48
3522	828	592	0	48
3525	828	592	0	47
3528	828	593	0	49
3531	828	593	0	50
3534	828	593	0	49
3537	828	592	0	49
3540	828	592	0	50
3543	828	591	0	54
3546	828	591	0	49
3549	829	590	0	50
3552	829	590	0	48
3555	830	591	0	44
3558	829	591	0	42
3561	830	591	0	41
3564	829	590	0	43
3567	830	590	0	41
3570	830	591	0	42
3573	830	591	0	44
3576	830	591	0	43
3579	829	590	0	45
3582	830	590	0	42
3585	830	590	0	43
3588	829	591	0	43
3591	830	590	0	44
3594	830	590	0	46
3597	830	590	0	48
3600	830	590	0	48
3603	830	590	0	49
3606	830	590	0	49
3609	830	590	0	47
3612	830	590	0	47
3615	830	591	0	46
3618	830	591	0	46
3621	830	590	0	44
3624	830	590	0	45
3627	830	591	0	42
3630	830	591	0	43
3633	830	591	0	46
3636	831	591	0	44
3639	831	591	0	45
3642	831	590	0	44
3645	830	590	0	46
3648	831	590	0	45
3651	831	590	0	46
3654	831	590	0	42
3657	832	590	0	43
3660	832	589	0	43
3663	831	589	0	44
3666	833	589	0	38
3669	832	589	0	39
3672	832	591	0	38
3675	835	593	0	35
3678	835	593	0	36
3681	834	593	0	35
3684	834	593	0	37
3687	834	593	0	40
3690	833	593	0	39
3693	833	594	0	39
3696	833	593	0	36
3699	833	595	0	38
3702	834	595	0	37
3705	834	595	0	37
3708	834	595	0	38
3711	834	596	0	39
3714	834	595	0	42
3717	833	595	0	42
3720	833	595	0	41
3723	833	595	0	41
3726	833	595	0	43
3729	833	595	0	43
3732	834	595	0	42
3735	833	595	0	43
3738	833	596	0	42
3741	833	596	0	41
3744	833	596	0	42
3747	832	596	0	43
3750	832	595	0	40
3753	831	595	0	45
3756	832	595	0	45
3759	832	595	0	47
3762	833	595	0	47
3765	833	594	0	44
3768	833	595	0	42
3771	831	595	0	39
3774	831	594	0	38
3777	832	594	0	36
3780	832	595	0	33
3783	832	594	0	33
3786	832	594	0	33
3789	831	595	0	29
3792	831	595	0	27
3795	832	595	0	30
3798	832	595	0	29
3801	832	595	0	29
3804	832	595	0	29
3807	832	595	0	30
3810	832	594	0	26
3813	832	594	0	22
3816	832	594	0	19
3819	832	594	0	17
3822	832	595	0	15
3825	833	594	0	14
3828	832	594	0	12
3831	833	594	0	13
3834	832	594	0	12
3837	832	595	0	12
3840	832	595	0	9
3843	831	593	0	13
3846	831	593	0	12
3849	830	591	0	10
3852	829	591	0	8
3855	829	590	0	7
3858	827	590	0	5
3861	825	589	0	4
3864	824	589	0	5
3867	822	589	0	8
3870	823	589	0	12
3873	824	589	0	13
3876	824	589	0	10
3879	823	589	0	8
3882	823	589	0	9
3885	821	590	0	2
3888	819	590	0	5
3891	818	591	0	6
3894	819	591	0	2
3897	821	593	0	4
3900	821	593	0	4
3903	821	591	0	11
3906	820	591	0	10
3909	821	591	0	11
3912	821	591	0	6
3915	820	592	0	4
3918	819	593	0	3
3921	818	594	0	359
3924	818	593	0	358
3927	819	594	0	358
3930	821	593	0	0
3933	822	594	0	4
3936	820	593	0	2
3939	821	592	0	1
3942	821	592	0	1
3945	820	592	0	1
3948	818	592	0	2
3951	817	592	0	1
3954	817	592	0	0
3957	816	592	0	0
3960	816	592	0	359
3963	816	592	0	2
3966	816	592	0	1
3969	815	593	0	2
3972	815	593	0	0
3975	815	593	0	359
3978	814	594	0	358
3981	814	593	0	358
3984	814	593	0	356
3987	814	593	0	355
3990	814	593	0	354
3993	814	594	0	355
3996	814	594	0	352
3999	813	594	0	354
4002	812	594	0	353
4005	813	595	0	353
4008	813	597	0	358
4011	813	597	0	356
4014	814	597	0	356
4017	814	597	0	358
4020	813	597	0	356
4023	812	596	0	357
4026	811	595	0	358
4029	811	596	0	359
4032	811	596	0	0
4035	812	595	0	1
4038	813	596	0	3
4041	814	595	0	1
4044	815	594	0	0
4047	815	594	0	1
4050	815	592	0	0
4053	816	592	0	2
4056	817	592	0	4
4059	818	590	0	12
4062	818	589	0	12
4065	819	589	0	10
4068	819	588	0	11
4071	818	589	0	11
4074	817	589	0	9
4077	817	590	0	8
4080	818	590	0	10
4083	819	590	0	11
4086	819	590	0	10
4089	820	590	0	10
4092	820	589	0	10
4095	820	589	0	9
4098	822	589	0	9
4101	822	589	0	10
4104	822	588	0	11
4107	822	587	0	11
4110	823	588	0	14
4113	824	590	0	19
4116	824	590	0	17
4119	824	590	0	20
4122	824	590	0	25
4125	825	590	0	31
4128	825	590	0	32
4131	825	589	0	35
4134	825	589	0	34
4137	823	589	0	32
4140	823	589	0	30
4143	825	590	0	37
4146	826	592	0	43
4149	826	591	0	45
4152	825	591	0	49
4155	826	592	0	51
4158	826	593	0	56
4161	827	589	0	61
4164	826	588	0	70
4167	825	587	0	75
4170	825	587	0	80
4173	824	586	0	77
4176	822	587	0	83
4179	822	587	0	86
4182	822	586	0	89
4185	822	585	0	88
4188	822	586	0	87
4191	821	588	0	89
4194	821	589	0	91
4197	821	589	0	88
4200	820	589	0	86
4203	820	589	0	85
4206	820	589	0	85
4209	820	589	0	86
4212	820	589	0	86
4215	820	590	0	84
4218	820	589	0	83
4221	820	590	0	82
4224	820	589	0	81
4227	820	590	0	81
4230	820	589	0	83
4233	820	589	0	85
4236	820	589	0	88
4239	820	589	0	83
4242	820	590	0	83
4245	820	590	0	83
4248	820	590	0	81
4251	820	590	0	87
4254	820	590	0	85
4257	820	590	0	89
4260	820	590	0	87
4263	820	590	0	87
4266	820	590	0	86
4269	819	590	0	85
4272	819	590	0	86
4275	819	590	0	87
4278	819	590	0	86
4281	819	590	0	87
4284	819	590	0	87
4287	819	590	0	88
4290	819	590	0	88
4293	819	590	0	88
4296	819	590	0	89
4299	819	589	0	88
4302	819	589	0	89
4305	819	591	0	90
4308	820	589	0	87
4311	822	586	0	80
4314	821	587	0	87
4317	820	587	0	84
4320	817	587	0	92
4323	815	587	0	97
4326	813	588	0	103
4329	814	589	0	107
4332	815	588	0	110
4335	814	588	0	114
4338	815	588	0	118
4341	815	588	0	125
4344	818	589	0	133
4347	818	589	0	135
4350	818	589	0	136
4353	819	589	0	136
4356	820	587	0	132
4359	822	587	0	128
4362	822	586	0	129
4365	822	586	0	127
4368	823	586	0	126
4371	823	586	0	125
4374	823	585	0	132
4377	823	583	0	136
4380	823	582	0	135
4383	824	582	0	135
4386	824	582	0	132
4389	823	581	0	132
4392	823	582	0	136
4395	824	583	0	134
4398	822	582	0	142
4401	822	583	0	146
4404	822	583	0	149
4407	821	583	0	147
4410	820	582	0	143
4413	820	585	0	137
4416	820	587	0	145
4419	821	587	0	152
4422	821	586	0	156
4425	820	586	0	152
4428	820	586	0	147
4431	819	586	0	145
4434	819	586	0	144
4437	820	586	0	146
4440	820	587	0	151
4443	819	588	0	152
4446	820	587	0	160
4449	820	587	0	161
4452	819	587	0	165
4455	819	589	0	168
4458	820	593	0	168
4461	822	596	0	183
4464	824	597	0	189
4467	825	597	0	184
4470	825	596	0	183
4473	826	596	0	185
4476	826	596	0	185
4479	826	596	0	188
4482	825	596	0	188
4485	826	596	0	188
4488	826	595	0	189
4491	827	595	0	190
4494	827	595	0	190
4497	826	594	0	194
4500	827	595	0	193
4503	827	594	0	193
4506	827	595	0	190
4509	827	595	0	191
4512	827	595	0	189
4515	826	595	0	192
4518	825	594	0	190
4521	824	593	0	190
4524	823	593	0	187
4527	823	593	0	188
4530	822	592	0	189
4533	822	592	0	187
4536	824	592	0	187
4539	825	593	0	185
4542	824	592	0	188
4545	825	592	0	187
4548	825	592	0	188
4551	825	593	0	188
4554	825	593	0	186
4557	825	593	0	185
4560	825	594	0	184
4563	825	593	0	185
4566	825	594	0	184
4569	825	593	0	186
4572	825	594	0	185
4575	825	594	0	186
4578	825	593	0	187
4581	825	594	0	184
4584	825	593	0	185
4587	825	593	0	185
4590	825	593	0	187
4593	825	593	0	186
4596	825	594	0	185
4599	825	593	0	185
4602	825	593	0	187
4605	826	594	0	186
4608	826	594	0	186
4611	826	594	0	185
4614	826	594	0	185
4617	826	594	0	185
4620	826	593	0	185
4623	826	593	0	185
4626	826	593	0	185
4629	826	593	0	185
4632	826	593	0	184
4635	826	594	0	185
4638	826	593	0	185
4641	826	593	0	184
4644	825	594	0	184
4647	825	594	0	184
4650	824	594	0	184
4653	824	594	0	184
4656	825	594	0	185
4659	826	594	0	185
4662	826	594	0	185
4665	826	594	0	185
4668	827	594	0	185
4671	827	594	0	184
4674	827	594	0	184
4677	827	594	0	184
4680	827	594	0	185
4683	827	594	0	185
4686	827	594	0	185
4689	827	595	0	186
4692	827	595	0	187
4695	827	595	0	188
4698	827	595	0	186
4701	827	595	0	185
4704	827	595	0	185
4707	826	595	0	186
4710	826	596	0	186
4713	826	596	0	187
4716	825	596	0	186
4719	825	595	0	184
4722	825	595	0	184
4725	825	595	0	184
4728	825	595	0	184
4731	825	595	0	184
4734	825	595	0	184
4737	825	595	0	185
4740	825	594	0	185
4743	825	595	0	185
4746	825	595	0	186
4749	825	595	0	185
4752	826	595	0	186
4755	826	595	0	185
4758	826	594	0	187
4761	827	595	0	187
4764	827	595	0	187
4767	826	595	0	188
4770	826	595	0	187
4773	826	595	0	188
4776	827	595	0	187
4779	827	595	0	187
4782	827	595	0	188
4785	827	595	0	189
4788	827	596	0	190
4791	827	596	0	191
4794	827	596	0	188
4797	827	597	0	191
4800	827	596	0	188
4803	827	596	0	189
4806	827	596	0	191
4809	827	596	0	192
4812	827	597	0	190
4815	827	597	0	189
4818	827	597	0	190
4821	827	597	0	190
4824	827	598	0	189
4827	826	599	0	190
4830	825	599	0	191
4833	824	599	0	187
4836	824	599	0	187
4839	825	600	0	188
4842	825	600	0	189
4845	826	599	0	189
4848	827	599	0	188
4851	827	598	0	187
4854	827	598	0	188
4857	828	599	0	187
4860	827	599	0	188
4863	827	600	0	188
4866	827	600	0	189
4869	827	600	0	189
4872	828	600	0	188
4875	829	600	0	189
4878	829	599	0	188
4881	829	599	0	189
4884	828	599	0	190
4887	828	598	0	189
4890	828	598	0	190
4893	828	599	0	190
4896	828	599	0	191
4899	829	599	0	191
4902	829	599	0	189
4905	830	599	0	189
4908	829	599	0	191
4911	829	599	0	191
4914	828	599	0	193
4917	828	600	0	194
4920	826	600	0	188
4923	825	601	0	189
4926	826	602	0	190
4929	827	603	0	192
4932	826	603	0	191
4935	826	603	0	186
4938	827	603	0	182
4941	827	603	0	181
4944	827	603	0	181
4947	827	602	0	181
4950	827	603	0	182
4953	827	603	0	183
4956	825	603	0	186
4959	825	604	0	183
4962	826	604	0	183
4965	826	603	0	182
4968	826	604	0	181
4971	826	604	0	182
4974	825	604	0	182
4977	825	603	0	185
4980	825	603	0	185
4983	824	603	0	187
4986	824	603	0	186
4989	824	603	0	187
4992	823	603	0	186
4995	823	604	0	186
4998	823	603	0	187
5001	824	603	0	185
5004	824	603	0	185
5007	823	603	0	186
5010	823	604	0	185
5013	823	604	0	189
5016	822	604	0	189
5019	822	603	0	190
5022	822	604	0	190
5025	822	604	0	190
5028	822	604	0	191
5031	822	604	0	192
5034	823	603	0	193
5037	824	604	0	191
5040	826	604	0	188
5043	828	606	0	195
5046	827	607	0	207
5049	826	607	0	212
5052	826	607	0	215
5055	826	607	0	218
5058	826	606	0	219
5061	827	606	0	221
5064	827	605	0	219
5067	827	605	0	219
5070	828	605	0	220
5073	827	605	0	220
5076	827	604	0	219
5079	827	604	0	218
5082	827	604	0	220
5085	827	604	0	220
5088	827	602	0	215
5091	827	602	0	215
5094	825	601	0	215
5097	827	602	0	215
5100	827	604	0	217
5103	828	603	0	217
5106	828	602	0	217
5109	827	602	0	215
5112	827	602	0	215
5115	826	601	0	213
5118	826	601	0	212
5121	826	601	0	210
5124	826	600	0	208
5127	827	600	0	205
5130	827	600	0	204
5133	826	599	0	205
5136	827	599	0	206
5139	828	600	0	206
5142	828	600	0	210
5145	828	600	0	208
5148	828	600	0	209
5151	828	601	0	210
5154	829	600	0	209
5157	829	601	0	209
5160	829	601	0	209
5163	828	601	0	211
5166	828	601	0	211
5169	828	601	0	211
5172	828	601	0	211
5175	828	601	0	210
5178	828	601	0	210
5181	828	601	0	210
5184	828	601	0	210
5187	828	601	0	211
5190	828	600	0	210
5193	828	601	0	210
5196	827	601	0	211
5199	828	601	0	210
5202	828	600	0	212
5205	828	601	0	212
5208	828	600	0	212
5211	828	601	0	212
5214	828	601	0	213
5217	828	603	0	214
5220	827	604	0	215
5223	828	604	0	214
5226	827	603	0	215
5229	828	602	0	215
5232	829	603	0	216
5235	829	604	0	214
5238	830	604	0	213
5241	833	603	0	208
5244	835	603	0	205
5247	841	603	0	192
5250	842	603	0	187
5253	844	604	0	182
5256	844	603	0	177
5259	844	601	0	176
5262	849	600	0	173
5265	849	600	0	167
5268	850	598	0	162
5271	850	596	0	156
5274	850	593	0	158
5277	851	593	0	153
5280	851	592	0	155
5283	852	593	0	152
5286	853	592	0	155
5289	853	592	0	157
5292	854	592	0	157
5295	855	593	0	153
5298	854	593	0	149
5301	855	593	0	150
5304	855	593	0	152
5307	855	592	0	153
5310	855	592	0	150
5313	855	591	0	148
5316	857	591	0	147
5319	857	589	0	136
5322	859	587	0	122
5325	863	583	0	106
5328	864	582	0	104
5331	862	582	0	103
5334	863	582	0	103
5337	863	580	0	94
5340	863	580	0	92
5343	863	579	0	91
5346	863	579	0	88
5349	863	579	0	87
5352	863	579	0	85
5355	864	579	0	82
5358	864	578	0	77
5361	862	580	0	78
5364	862	581	0	77
5367	862	582	0	80
5370	861	584	0	86
5373	860	583	0	85
5376	859	583	0	77
5379	861	586	0	73
5382	861	589	0	67
5385	861	589	0	68
5388	861	590	0	64
5391	859	590	0	61
5394	859	594	0	56
5397	859	595	0	60
5400	859	596	0	64
5403	858	597	0	66
5406	858	597	0	66
5409	858	596	0	67
5412	858	597	0	66
5415	858	598	0	64
5418	858	599	0	68
5421	857	600	0	61
5424	856	601	0	60
5427	856	602	0	62
5430	855	604	0	65
5433	854	605	0	64
5436	855	604	0	65
5439	855	604	0	70
5442	855	603	0	67
5445	856	602	0	67
5448	856	601	0	64
5451	856	600	0	67
5454	856	600	0	68
5457	856	599	0	67
5460	855	600	0	68
5463	855	602	0	65
5466	855	602	0	63
5469	856	602	0	64
5472	856	602	0	67
5475	856	602	0	66
5478	856	602	0	66
5481	856	601	0	65
5484	855	602	0	63
5487	856	602	0	63
5490	857	600	0	59
5493	858	598	0	58
5496	859	598	0	60
5499	859	598	0	55
5502	860	597	0	45
5505	861	596	0	34
5508	863	596	0	23
5511	864	596	0	13
5514	863	594	0	9
5517	863	592	0	8
5520	863	592	0	10
5523	862	592	0	9
5526	863	593	0	9
5529	862	594	0	13
5532	861	596	0	13
5535	861	596	0	12
5538	861	596	0	11
5541	860	596	0	7
5544	859	595	0	7
5547	861	597	0	5
5550	863	596	0	355
5553	864	596	0	353
5556	865	597	0	351
5559	866	598	0	346
5562	866	599	0	348
5565	866	599	0	350
5568	865	600	0	349
5571	865	600	0	346
5574	867	599	0	342
5577	869	599	0	342
5580	870	600	0	338
5583	870	600	0	339
5586	869	600	0	339
5589	870	600	0	338
5592	870	602	0	339
5595	869	602	0	338
5598	869	603	0	336
5601	869	603	0	332
5604	868	603	0	333
5607	868	601	0	338
5610	866	600	0	345
5613	864	601	0	347
5616	862	602	0	351
5619	860	602	0	354
5622	858	604	0	3
5625	855	605	0	10
5628	854	605	0	7
5631	852	605	0	5
5634	851	605	0	2
5637	851	604	0	2
5640	850	602	0	5
5643	847	604	0	6
5646	846	604	0	6
5649	846	601	0	7
5652	844	602	0	8
5655	844	602	0	8
5658	845	603	0	6
5661	847	604	0	7
5664	847	604	0	8
5667	848	605	0	9
5670	848	604	0	11
5673	847	605	0	12
5676	848	605	0	11
5679	848	605	0	12
5682	847	604	0	11
5685	847	604	0	13
5688	847	604	0	11
5691	847	603	0	11
5694	846	603	0	14
5697	847	602	0	14
5700	847	601	0	15
5703	848	601	0	18
5706	847	601	0	18
5709	846	602	0	17
5712	846	602	0	20
5715	845	603	0	16
5718	845	604	0	14
5721	844	604	0	15
5724	843	605	0	15
5727	841	606	0	14
5730	840	604	0	17
5733	839	604	0	17
5736	838	604	0	17
5739	838	603	0	19
5742	838	602	0	21
5745	837	602	0	22
5748	837	602	0	21
5751	837	601	0	22
5754	837	600	0	20
5757	837	601	0	21
5760	837	601	0	23
5763	838	601	0	23
5766	838	601	0	24
5769	838	601	0	22
5772	838	600	0	24
5775	839	600	0	20
5778	839	600	0	20
5781	839	600	0	25
5784	839	600	0	25
5787	838	600	0	25
5790	839	600	0	22
5793	839	600	0	22
5796	839	600	0	22
5799	839	601	0	24
5802	838	601	0	27
5805	839	600	0	25
5808	839	600	0	24
5811	839	600	0	24
5814	839	601	0	28
5817	839	600	0	27
5820	838	601	0	27
5823	838	600	0	26
5826	838	600	0	25
5829	838	600	0	25
5832	838	601	0	25
5835	837	601	0	25
5838	839	600	0	24
5841	839	600	0	22
5844	839	600	0	20
5847	840	598	0	18
5850	840	597	0	14
5853	840	597	0	14
5856	841	596	0	12
5859	841	596	0	12
5862	841	597	0	15
5865	841	597	0	15
5868	841	598	0	17
5871	842	600	0	20
5874	840	601	0	18
5877	840	600	0	17
5880	841	600	0	19
5883	840	600	0	17
5886	840	601	0	19
5889	840	600	0	18
5892	840	600	0	17
5895	839	600	0	18
5898	839	600	0	19
5901	838	599	0	15
5904	836	600	0	21
5907	835	601	0	23
5910	835	602	0	24
5913	835	602	0	22
5916	835	602	0	22
5919	835	602	0	21
5922	836	602	0	22
5925	835	603	0	23
5928	835	603	0	23
5931	835	603	0	24
5934	836	602	0	29
5937	836	602	0	27
5940	836	602	0	29
5943	837	602	0	29
5946	837	602	0	27
5949	837	602	0	27
5952	838	602	0	29
5955	838	601	0	29
5958	837	602	0	29
5961	837	601	0	27
5964	838	600	0	25
5967	840	599	0	22
5970	840	600	0	23
5973	840	601	0	19
5976	840	602	0	18
5979	840	602	0	17
5982	841	602	0	17
5985	841	602	0	17
5988	841	602	0	17
5991	842	602	0	17
5994	843	602	0	20
5997	846	601	0	25
[truncated: 862 more rows]
