# Supplementary material for: Markerless tracking of an entire honey bee colony
Source: Nat Commun. 2021 Mar 19;12:1733. doi: 10.1038/s41467-021-21769-1 (PMC7979864; doi:10.1038/s41467-021-21769-1)
Supplement: Supplementary file 4 — Description of Additional Supplementary Files [file 41467_2021_21769_MOESM4_ESM.zip › raw_source/fig_5_sup_fig_21_22/S1_trajectories/000734.txt]

0	1412	992	0	68
3	1413	993	0	65
6	1413	996	0	63
9	1413	997	0	67
12	1408	996	0	79
15	1411	999	0	78
18	1412	1001	0	84
21	1412	1003	0	87
24	1411	1003	0	86
27	1411	1005	0	90
30	1412	1002	0	87
33	1413	999	0	84
36	1415	998	0	84
39	1415	997	0	86
42	1414	998	0	86
45	1414	1000	0	86
48	1411	1002	0	89
51	1410	1003	0	87
54	1411	1001	0	88
57	1411	1002	0	89
60	1412	1001	0	92
63	1411	1001	0	98
66	1410	1002	0	90
69	1409	1003	0	96
72	1409	1001	0	99
75	1409	1000	0	95
78	1411	1000	0	91
81	1410	1000	0	88
84	1412	999	0	76
87	1413	999	0	74
90	1414	998	0	75
93	1414	998	0	72
96	1415	997	0	68
99	1416	997	0	68
102	1415	997	0	67
105	1415	997	0	68
108	1414	998	0	69
111	1415	1000	0	64
114	1415	1000	0	64
117	1415	1000	0	62
120	1416	1000	0	62
123	1416	999	0	63
126	1416	1000	0	60
129	1416	1000	0	58
132	1415	1000	0	60
135	1414	1000	0	59
138	1413	1001	0	59
141	1413	1002	0	60
144	1413	1006	0	65
147	1413	1007	0	61
150	1413	1007	0	59
153	1413	1008	0	59
156	1412	1010	0	56
159	1412	1012	0	60
162	1413	1010	0	54
165	1410	1008	0	56
168	1408	1009	0	56
171	1407	1010	0	53
174	1404	1009	0	56
177	1405	1009	0	59
180	1406	1012	0	58
183	1405	1011	0	62
186	1406	1010	0	66
189	1408	1007	0	67
192	1409	1006	0	65
195	1411	1004	0	63
198	1411	1004	0	63
201	1410	1003	0	62
204	1410	1002	0	60
207	1410	1000	0	57
210	1410	1000	0	57
213	1410	1000	0	55
216	1410	1001	0	56
219	1409	1001	0	58
222	1410	1001	0	57
225	1410	1001	0	56
228	1408	1001	0	59
231	1407	1001	0	56
234	1407	1002	0	57
237	1406	1002	0	56
240	1405	1002	0	54
243	1405	1001	0	51
246	1406	1001	0	51
249	1407	1000	0	54
252	1410	999	0	56
255	1410	1000	0	57
258	1410	1001	0	59
261	1408	1003	0	55
264	1405	1006	0	56
267	1403	1010	0	57
270	1402	1013	0	55
273	1400	1015	0	58
276	1400	1015	0	57
279	1401	1017	0	59
282	1401	1016	0	61
285	1401	1016	0	53
288	1401	1016	0	51
291	1401	1016	0	49
294	1401	1017	0	49
297	1401	1018	0	44
300	1402	1018	0	43
303	1401	1019	0	42
306	1401	1018	0	32
309	1400	1018	0	29
312	1399	1019	0	34
315	1399	1019	0	32
318	1398	1020	0	30
321	1398	1019	0	31
324	1400	1017	0	30
327	1401	1017	0	26
330	1401	1019	0	26
333	1400	1020	0	31
336	1400	1019	0	32
339	1400	1019	0	33
342	1400	1019	0	36
345	1397	1020	0	33
348	1395	1019	0	28
351	1394	1019	0	30
354	1393	1018	0	34
357	1393	1018	0	33
360	1393	1018	0	30
363	1394	1020	0	31
366	1396	1023	0	36
369	1399	1020	0	35
372	1398	1021	0	34
375	1397	1021	0	32
378	1396	1017	0	30
381	1398	1019	0	27
384	1397	1019	0	30
387	1397	1020	0	30
390	1395	1022	0	33
393	1393	1023	0	32
396	1391	1023	0	32
399	1391	1021	0	34
402	1390	1025	0	26
405	1390	1025	0	29
408	1387	1028	0	30
411	1384	1029	0	28
414	1382	1024	0	34
417	1383	1020	0	36
420	1381	1023	0	38
423	1383	1022	0	38
426	1382	1020	0	36
429	1380	1021	0	46
432	1377	1023	0	46
435	1372	1025	0	48
438	1374	1026	0	54
441	1373	1026	0	58
444	1375	1023	0	61
447	1374	1025	0	67
450	1372	1025	0	69
453	1371	1025	0	74
456	1371	1025	0	74
459	1371	1023	0	71
462	1369	1019	0	75
465	1370	1016	0	83
468	1371	1017	0	87
471	1372	1018	0	90
474	1371	1019	0	85
477	1371	1017	0	69
480	1372	1016	0	64
483	1369	1017	0	64
486	1367	1021	0	60
489	1364	1022	0	52
492	1363	1022	0	52
495	1363	1022	0	53
498	1362	1022	0	53
501	1362	1023	0	53
504	1361	1023	0	53
507	1360	1025	0	52
510	1359	1026	0	46
513	1360	1029	0	47
516	1356	1029	0	52
519	1353	1032	0	53
522	1350	1034	0	56
525	1348	1035	0	63
528	1347	1036	0	62
531	1345	1037	0	64
534	1345	1038	0	67
537	1346	1042	0	73
540	1346	1045	0	76
543	1342	1049	0	82
546	1337	1052	0	75
549	1337	1061	0	75
552	1336	1065	0	74
555	1335	1069	0	76
558	1335	1070	0	78
561	1331	1077	0	78
564	1329	1082	0	81
567	1326	1083	0	82
570	1326	1085	0	83
573	1325	1086	0	84
576	1324	1086	0	82
579	1323	1085	0	89
582	1322	1086	0	98
585	1322	1086	0	97
588	1322	1085	0	98
591	1322	1084	0	96
594	1322	1084	0	97
597	1324	1081	0	92
600	1324	1081	0	93
603	1324	1080	0	94
606	1324	1080	0	94
609	1324	1080	0	94
612	1324	1081	0	93
615	1324	1082	0	92
618	1325	1082	0	91
621	1326	1083	0	92
624	1326	1085	0	92
627	1326	1085	0	89
630	1326	1085	0	88
633	1328	1087	0	86
636	1328	1088	0	88
639	1329	1090	0	89
642	1328	1091	0	94
645	1328	1092	0	93
648	1326	1093	0	94
651	1326	1093	0	92
654	1326	1093	0	94
657	1326	1093	0	94
660	1327	1092	0	96
663	1327	1091	0	95
666	1327	1089	0	99
669	1326	1089	0	95
672	1326	1089	0	94
675	1326	1089	0	93
678	1325	1088	0	89
681	1325	1088	0	87
684	1324	1088	0	85
687	1324	1088	0	82
690	1323	1088	0	75
693	1323	1088	0	71
696	1322	1088	0	67
699	1321	1089	0	66
702	1322	1089	0	68
705	1322	1087	0	70
708	1323	1088	0	79
711	1324	1089	0	85
714	1324	1090	0	86
717	1324	1088	0	88
720	1323	1083	0	93
723	1322	1080	0	101
726	1322	1079	0	100
729	1322	1079	0	100
732	1322	1079	0	105
735	1321	1078	0	106
738	1321	1077	0	104
741	1321	1077	0	105
744	1321	1076	0	105
747	1321	1075	0	105
750	1320	1075	0	108
753	1320	1075	0	108
756	1320	1075	0	108
759	1321	1076	0	111
762	1321	1077	0	111
765	1321	1078	0	113
768	1321	1079	0	113
771	1322	1081	0	111
774	1322	1081	0	110
777	1324	1082	0	103
780	1324	1083	0	94
783	1325	1087	0	88
786	1325	1088	0	87
789	1327	1089	0	92
792	1327	1090	0	95
795	1328	1092	0	99
798	1327	1093	0	98
801	1328	1094	0	101
804	1328	1095	0	101
807	1332	1098	0	102
810	1333	1101	0	102
813	1334	1103	0	106
816	1334	1107	0	103
819	1334	1111	0	100
822	1334	1113	0	100
825	1334	1113	0	97
828	1337	1118	0	96
831	1341	1126	0	89
834	1338	1129	0	93
837	1338	1134	0	96
840	1337	1139	0	96
843	1338	1142	0	93
846	1337	1148	0	93
849	1337	1152	0	92
852	1339	1156	0	94
855	1338	1160	0	95
858	1340	1163	0	94
861	1334	1169	0	92
864	1335	1175	0	84
867	1337	1181	0	87
870	1337	1190	0	94
873	1338	1196	0	96
876	1343	1203	0	90
879	1342	1209	0	92
882	1344	1216	0	95
885	1345	1224	0	102
888	1346	1231	0	104
891	1349	1236	0	114
894	1354	1240	0	117
897	1356	1243	0	115
900	1357	1245	0	116
903	1359	1247	0	114
906	1360	1249	0	116
909	1362	1250	0	126
912	1369	1251	0	137
915	1371	1252	0	141
918	1375	1252	0	144
921	1380	1253	0	142
924	1383	1253	0	141
927	1383	1253	0	139
930	1381	1253	0	143
933	1380	1253	0	141
936	1381	1255	0	133
939	1380	1257	0	124
942	1378	1259	0	122
945	1377	1260	0	119
948	1378	1262	0	113
951	1379	1265	0	112
954	1378	1267	0	107
957	1377	1268	0	104
960	1376	1267	0	105
963	1375	1266	0	107
966	1375	1267	0	107
969	1376	1271	0	105
972	1377	1275	0	104
975	1379	1278	0	106
978	1380	1280	0	106
981	1383	1282	0	112
984	1386	1284	0	115
987	1389	1287	0	118
990	1391	1290	0	106
993	1391	1293	0	107
996	1391	1293	0	109
999	1394	1292	0	109
1002	1394	1292	0	110
1005	1396	1293	0	111
1008	1401	1292	0	108
1011	1402	1292	0	111
1014	1403	1292	0	116
1017	1405	1292	0	109
1020	1406	1294	0	107
1023	1405	1294	0	111
1026	1406	1294	0	114
1029	1405	1293	0	112
1032	1405	1293	0	106
1035	1405	1295	0	106
1038	1404	1296	0	106
1041	1405	1297	0	109
1044	1405	1299	0	110
1047	1404	1301	0	108
1050	1406	1303	0	107
1053	1406	1302	0	108
1056	1406	1301	0	113
1059	1405	1300	0	119
1062	1405	1300	0	120
1065	1404	1299	0	113
1068	1404	1298	0	111
1071	1404	1298	0	110
1074	1405	1298	0	110
1077	1406	1298	0	99
1080	1406	1298	0	97
1083	1407	1295	0	100
1086	1408	1291	0	96
1089	1408	1292	0	92
1092	1407	1294	0	94
1095	1407	1295	0	99
1098	1406	1297	0	106
1101	1406	1301	0	106
1104	1406	1304	0	107
1107	1407	1306	0	106
1110	1410	1310	0	106
1113	1411	1311	0	110
1116	1413	1313	0	111
1119	1414	1313	0	112
1122	1414	1314	0	113
1125	1413	1314	0	115
1128	1414	1317	0	111
1131	1417	1320	0	109
1134	1418	1323	0	109
1137	1416	1328	0	101
1140	1416	1332	0	103
1143	1418	1335	0	115
1146	1419	1337	0	121
1149	1420	1339	0	123
1152	1420	1339	0	123
1155	1420	1341	0	124
1158	1421	1344	0	117
1161	1422	1346	0	120
1164	1422	1346	0	123
1167	1422	1352	0	128
1170	1424	1351	0	130
1173	1427	1354	0	131
1176	1430	1358	0	126
1179	1433	1360	0	131
1182	1435	1365	0	143
1185	1435	1366	0	150
1188	1436	1366	0	148
1191	1437	1366	0	150
1194	1438	1366	0	149
1197	1436	1365	0	150
1200	1436	1364	0	148
1203	1437	1363	0	152
1206	1438	1362	0	151
1209	1438	1362	0	147
1212	1437	1362	0	145
1215	1438	1362	0	143
1218	1437	1363	0	141
1221	1437	1364	0	142
1224	1438	1364	0	143
1227	1439	1364	0	142
1230	1440	1368	0	145
1233	1440	1370	0	137
1236	1442	1371	0	140
1239	1443	1371	0	138
1242	1444	1371	0	137
1245	1445	1370	0	141
1248	1446	1370	0	141
1251	1447	1369	0	140
1254	1447	1369	0	141
1257	1447	1369	0	143
1260	1446	1369	0	141
1263	1446	1369	0	136
1266	1447	1371	0	127
1269	1445	1371	0	128
1272	1446	1372	0	127
1275	1446	1373	0	125
1278	1446	1376	0	124
1281	1445	1378	0	124
1284	1444	1378	0	120
1287	1445	1379	0	116
1290	1448	1379	0	99
1293	1449	1380	0	107
1296	1447	1381	0	109
1299	1446	1384	0	111
1302	1446	1385	0	102
1305	1446	1388	0	108
1308	1448	1391	0	108
1311	1452	1395	0	104
1314	1453	1403	0	106
1317	1456	1408	0	105
1320	1458	1411	0	106
1323	1458	1412	0	108
1326	1461	1415	0	108
1329	1465	1418	0	114
1332	1466	1419	0	115
1335	1467	1420	0	115
1338	1468	1421	0	116
1341	1470	1423	0	118
1344	1471	1423	0	116
1347	1473	1426	0	116
1350	1473	1427	0	119
1353	1474	1427	0	124
1356	1475	1428	0	127
1359	1475	1426	0	126
1362	1474	1425	0	118
1365	1474	1427	0	113
1368	1473	1427	0	111
1371	1473	1427	0	111
1374	1473	1427	0	108
1377	1472	1427	0	107
1380	1472	1428	0	103
1383	1470	1427	0	101
1386	1470	1427	0	98
1389	1470	1429	0	102
1392	1469	1431	0	100
1395	1468	1431	0	101
1398	1469	1429	0	99
1401	1469	1428	0	96
1404	1469	1429	0	99
1407	1470	1430	0	103
1410	1470	1432	0	109
1413	1470	1433	0	114
1416	1470	1434	0	109
1419	1470	1434	0	117
1422	1470	1435	0	120
1425	1470	1435	0	119
1428	1471	1436	0	109
1431	1472	1436	0	106
1434	1472	1436	0	110
1437	1471	1434	0	108
1440	1471	1433	0	110
1443	1472	1433	0	112
1446	1471	1432	0	107
1449	1471	1431	0	105
1452	1471	1426	0	97
1455	1472	1428	0	96
1458	1471	1428	0	98
1461	1471	1428	0	98
1464	1473	1430	0	101
1467	1470	1428	0	103
1470	1470	1426	0	104
1473	1471	1425	0	100
1476	1471	1425	0	105
1479	1471	1426	0	111
1482	1471	1425	0	110
1485	1472	1425	0	109
1488	1472	1425	0	109
1491	1471	1425	0	111
1494	1472	1424	0	109
1497	1472	1425	0	108
1500	1473	1425	0	106
1503	1473	1424	0	102
1506	1472	1422	0	98
1509	1472	1422	0	92
1512	1472	1422	0	91
1515	1471	1422	0	89
1518	1470	1423	0	92
1521	1470	1424	0	96
1524	1468	1424	0	97
1527	1467	1425	0	97
1530	1466	1424	0	92
1533	1465	1424	0	94
1536	1465	1424	0	93
1539	1466	1424	0	91
1542	1466	1424	0	89
1545	1466	1424	0	88
1548	1466	1423	0	87
1551	1466	1423	0	90
1554	1466	1424	0	92
1557	1467	1424	0	98
1560	1467	1425	0	97
1563	1467	1426	0	102
1566	1468	1427	0	104
1569	1468	1427	0	103
1572	1469	1427	0	101
1575	1469	1426	0	100
1578	1469	1427	0	99
1581	1468	1427	0	100
1584	1469	1428	0	99
1587	1469	1427	0	99
1590	1468	1426	0	99
1593	1468	1427	0	100
1596	1467	1428	0	101
1599	1467	1428	0	106
1602	1468	1428	0	110
1605	1468	1429	0	117
1608	1468	1429	0	126
1611	1469	1431	0	130
1614	1469	1431	0	132
1617	1469	1431	0	135
1620	1470	1430	0	133
1623	1470	1430	0	131
1626	1472	1431	0	134
1629	1472	1431	0	137
1632	1472	1431	0	135
1635	1472	1431	0	136
1638	1472	1431	0	135
1641	1472	1431	0	133
1644	1472	1431	0	132
1647	1472	1430	0	129
1650	1472	1430	0	128
1653	1472	1430	0	126
1656	1472	1430	0	126
1659	1473	1430	0	125
1662	1473	1430	0	124
1665	1474	1430	0	123
1668	1474	1430	0	123
1671	1474	1429	0	121
1674	1475	1428	0	122
1677	1477	1425	0	107
1680	1476	1426	0	108
1683	1476	1427	0	110
1686	1475	1427	0	115
1689	1474	1427	0	116
1692	1474	1427	0	121
1695	1474	1427	0	122
1698	1473	1427	0	127
1701	1473	1426	0	132
1704	1472	1427	0	138
1707	1472	1427	0	146
1710	1473	1427	0	147
1713	1473	1427	0	147
1716	1474	1427	0	143
1719	1474	1427	0	142
1722	1475	1427	0	141
1725	1475	1428	0	141
1728	1474	1427	0	145
1731	1475	1428	0	147
1734	1475	1428	0	147
1737	1475	1428	0	145
1740	1475	1428	0	143
1743	1475	1429	0	143
1746	1475	1429	0	139
1749	1475	1429	0	137
1752	1475	1428	0	136
1755	1475	1428	0	136
1758	1475	1429	0	138
1761	1475	1429	0	138
1764	1475	1429	0	138
1767	1475	1429	0	136
1770	1475	1428	0	135
1773	1475	1428	0	136
1776	1475	1428	0	135
1779	1475	1428	0	135
1782	1475	1428	0	134
1785	1476	1428	0	132
1788	1476	1427	0	131
1791	1475	1427	0	129
1794	1475	1427	0	130
1797	1475	1427	0	129
1800	1475	1427	0	129
1803	1474	1427	0	128
1806	1474	1427	0	128
1809	1472	1426	0	129
1812	1471	1426	0	131
1815	1471	1426	0	130
1818	1470	1425	0	129
1821	1470	1426	0	130
1824	1470	1425	0	130
1827	1470	1426	0	129
1830	1470	1425	0	126
1833	1470	1425	0	126
1836	1470	1425	0	122
1839	1470	1426	0	120
1842	1470	1426	0	120
1845	1471	1426	0	118
1848	1471	1427	0	120
1851	1471	1427	0	123
1854	1471	1428	0	121
1857	1472	1428	0	116
1860	1472	1427	0	118
1863	1472	1427	0	118
1866	1472	1427	0	117
1869	1473	1427	0	116
1872	1472	1426	0	116
1875	1472	1427	0	115
1878	1474	1427	0	112
1881	1474	1427	0	114
1884	1474	1427	0	115
1887	1473	1427	0	115
1890	1473	1427	0	115
1893	1473	1426	0	113
1896	1474	1426	0	109
1899	1474	1427	0	107
1902	1474	1427	0	108
1905	1474	1427	0	110
1908	1474	1427	0	111
1911	1474	1426	0	110
1914	1474	1427	0	111
1917	1474	1426	0	110
1920	1474	1426	0	111
1923	1474	1427	0	111
1926	1474	1426	0	110
1929	1474	1426	0	111
1932	1474	1426	0	110
1935	1474	1426	0	110
1938	1474	1426	0	110
1941	1474	1425	0	109
1944	1474	1426	0	108
1947	1474	1426	0	107
1950	1474	1426	0	107
1953	1474	1426	0	107
1956	1475	1426	0	105
1959	1474	1426	0	106
1962	1475	1426	0	106
1965	1475	1426	0	105
1968	1475	1427	0	106
1971	1475	1427	0	104
1974	1475	1427	0	104
1977	1476	1427	0	102
1980	1476	1428	0	104
1983	1476	1428	0	103
1986	1476	1428	0	102
1989	1476	1428	0	100
1992	1476	1428	0	98
1995	1476	1426	0	94
1998	1477	1426	0	94
2001	1476	1428	0	91
2004	1476	1427	0	87
2007	1476	1425	0	85
2010	1475	1426	0	86
2013	1475	1428	0	87
2016	1474	1429	0	92
2019	1475	1429	0	90
2022	1474	1429	0	93
2025	1475	1430	0	94
2028	1475	1430	0	96
2031	1475	1429	0	96
2034	1476	1429	0	95
2037	1476	1430	0	94
2040	1476	1430	0	95
2043	1475	1429	0	95
2046	1475	1429	0	96
2049	1475	1430	0	96
2052	1476	1431	0	97
2055	1477	1432	0	95
2058	1477	1431	0	94
2061	1477	1431	0	94
2064	1477	1432	0	93
2067	1476	1432	0	95
2070	1476	1433	0	98
2073	1477	1434	0	103
2076	1478	1435	0	103
2079	1479	1436	0	101
2082	1478	1445	0	82
2085	1478	1446	0	259
2088	1479	1446	0	260
2091	1478	1446	0	82
2094	1479	1445	0	92
2097	1480	1445	0	95
2100	1479	1446	0	90
2103	1479	1443	0	98
2106	1480	1438	0	122
2109	1481	1439	0	122
2112	1483	1438	0	130
2115	1485	1441	0	130
2118	1487	1443	0	127
2121	1486	1441	0	130
2124	1486	1440	0	129
2127	1486	1439	0	129
2130	1486	1438	0	133
2133	1487	1438	0	138
2136	1487	1439	0	139
2139	1488	1439	0	144
2142	1488	1437	0	155
2145	1488	1435	0	155
2148	1488	1435	0	152
2151	1490	1434	0	153
2154	1491	1434	0	157
2157	1494	1434	0	158
2160	1495	1435	0	162
2163	1494	1434	0	162
2166	1495	1433	0	160
2169	1496	1433	0	159
2172	1496	1432	0	163
2175	1496	1432	0	164
2178	1496	1432	0	164
2181	1496	1431	0	162
2184	1496	1431	0	161
2187	1496	1431	0	161
2190	1496	1431	0	162
2193	1496	1430	0	163
2196	1495	1430	0	163
2199	1496	1430	0	162
2202	1496	1430	0	159
2205	1496	1429	0	158
2208	1496	1429	0	158
2211	1496	1429	0	158
2214	1496	1428	0	158
2217	1496	1428	0	157
2220	1497	1429	0	157
2223	1497	1428	0	156
2226	1497	1429	0	156
2229	1497	1429	0	156
2232	1497	1429	0	157
2235	1497	1428	0	157
2238	1497	1428	0	155
2241	1497	1428	0	154
2244	1497	1428	0	155
2247	1497	1428	0	155
2250	1498	1428	0	154
2253	1498	1427	0	152
2256	1498	1427	0	152
2259	1498	1427	0	150
2262	1498	1427	0	151
2265	1498	1427	0	151
2268	1497	1427	0	150
2271	1497	1426	0	153
2274	1497	1426	0	150
2277	1497	1427	0	151
2280	1496	1427	0	152
2283	1496	1427	0	154
2286	1497	1427	0	153
2289	1497	1427	0	154
2292	1497	1429	0	157
2295	1497	1428	0	157
2298	1497	1427	0	156
2301	1497	1428	0	156
2304	1497	1428	0	157
2307	1496	1430	0	345
2310	1497	1429	0	160
2313	1496	1429	0	163
2316	1496	1429	0	162
2319	1495	1425	0	336
2322	1496	1421	0	150
2325	1494	1421	0	153
2328	1493	1420	0	153
2331	1491	1421	0	338
2334	1489	1417	0	154
2337	1488	1416	0	155
2340	1487	1416	0	341
2343	1487	1416	0	343
2346	1489	1416	0	345
2349	1491	1415	0	354
2352	1493	1414	0	354
2355	1495	1414	0	353
2358	1497	1413	0	173
2361	1497	1413	0	176
2364	1497	1413	0	178
2367	1499	1411	0	181
2370	1501	1409	0	181
2373	1502	1410	0	180
2376	1502	1411	0	179
2379	1502	1411	0	182
2382	1504	1409	0	181
2385	1506	1408	0	186
2388	1511	1408	0	189
2391	1512	1408	0	196
2394	1513	1408	0	198
2397	1514	1407	0	200
2400	1513	1407	0	201
2403	1514	1407	0	199
2406	1515	1407	0	199
2409	1516	1408	0	200
2412	1515	1408	0	198
2415	1515	1407	0	198
2418	1515	1407	0	200
2421	1516	1407	0	199
2424	1517	1407	0	199
2427	1517	1407	0	199
2430	1518	1407	0	198
2433	1519	1407	0	201
2436	1520	1405	0	203
2439	1522	1403	0	203
2442	1523	1400	0	204
2445	1527	1397	0	204
2448	1529	1396	0	207
2451	1529	1397	0	209
2454	1531	1396	0	210
2457	1533	1396	0	205
2460	1536	1396	0	203
2463	1536	1397	0	201
2466	1535	1398	0	200
2469	1534	1399	0	204
2472	1534	1399	0	207
2475	1533	1398	0	203
2478	1534	1399	0	203
2481	1533	1400	0	204
2484	1533	1400	0	204
2487	1533	1401	0	203
2490	1535	1400	0	203
2493	1537	1400	0	204
2496	1539	1400	0	207
2499	1542	1397	0	207
2502	1544	1396	0	204
2505	1544	1396	0	205
2508	1546	1395	0	204
2511	1547	1394	0	205
2514	1549	1394	0	205
2517	1551	1392	0	205
2520	1553	1391	0	202
2523	1558	1390	0	201
2526	1564	1389	0	196
2529	1565	1388	0	193
2532	1566	1388	0	192
2535	1566	1387	0	191
2538	1568	1386	0	186
2541	1570	1385	0	181
2544	1572	1384	0	181
2547	1573	1384	0	178
2550	1573	1385	0	176
2553	1575	1385	0	175
2556	1576	1386	0	174
2559	1576	1386	0	175
2562	1577	1385	0	173
2565	1578	1385	0	173
2568	1578	1386	0	173
2571	1578	1386	0	173
2574	1578	1386	0	172
2577	1578	1386	0	172
2580	1579	1386	0	170
2583	1578	1386	0	168
2586	1579	1386	0	169
2589	1579	1386	0	168
2592	1580	1385	0	164
2595	1581	1386	0	162
2598	1580	1385	0	165
2601	1577	1384	0	164
2604	1577	1384	0	165
2607	1578	1384	0	163
2610	1577	1383	0	162
2613	1575	1384	0	166
2616	1573	1386	0	164
2619	1571	1388	0	171
2622	1571	1384	0	173
2625	1570	1383	0	173
2628	1567	1382	0	174
2631	1565	1381	0	170
2634	1561	1377	0	167
2637	1558	1375	0	169
2640	1556	1375	0	352
2643	1555	1373	0	164
2646	1553	1373	0	171
2649	1553	1374	0	172
2652	1553	1373	0	166
2655	1555	1373	0	159
2658	1555	1372	0	157
2661	1555	1372	0	161
2664	1555	1372	0	165
2667	1554	1370	0	160
2670	1552	1369	0	154
2673	1546	1371	0	154
2676	1542	1370	0	146
2679	1542	1368	0	134
2682	1542	1368	0	120
2685	1541	1365	0	114
2688	1540	1363	0	114
2691	1540	1364	0	109
2694	1540	1366	0	102
2697	1540	1368	0	101
2700	1541	1369	0	100
2703	1540	1370	0	99
2706	1540	1371	0	94
2709	1538	1373	0	98
2712	1538	1373	0	95
2715	1536	1374	0	92
2718	1536	1376	0	87
2721	1536	1379	0	86
2724	1537	1382	0	89
2727	1537	1383	0	89
2730	1537	1381	0	84
2733	1537	1378	0	82
2736	1537	1376	0	84
2739	1537	1376	0	84
2742	1537	1374	0	79
2745	1537	1373	0	80
2748	1537	1374	0	81
2751	1537	1375	0	83
2754	1537	1377	0	84
2757	1537	1379	0	86
2760	1537	1381	0	89
2763	1535	1382	0	92
2766	1534	1382	0	93
2769	1534	1384	0	95
2772	1534	1387	0	92
2775	1534	1388	0	95
2778	1534	1390	0	97
2781	1534	1390	0	101
2784	1536	1391	0	101
2787	1538	1392	0	109
2790	1539	1393	0	112
2793	1543	1397	0	111
2796	1544	1400	0	115
2799	1549	1401	0	120
2802	1554	1402	0	122
2805	1556	1403	0	126
2808	1556	1402	0	127
2811	1555	1401	0	130
2814	1556	1402	0	129
2817	1557	1402	0	129
2820	1556	1403	0	130
2823	1556	1403	0	130
2826	1557	1402	0	134
2829	1558	1401	0	139
2832	1557	1401	0	139
2835	1555	1400	0	138
2838	1555	1401	0	137
2841	1556	1400	0	137
2844	1556	1400	0	136
2847	1556	1399	0	136
2850	1555	1398	0	136
2853	1555	1398	0	138
2856	1555	1399	0	141
2859	1554	1399	0	140
2862	1554	1399	0	138
2865	1554	1399	0	138
2868	1554	1399	0	138
2871	1554	1399	0	137
2874	1554	1398	0	135
2877	1554	1399	0	135
2880	1554	1400	0	135
2883	1553	1400	0	136
2886	1553	1400	0	136
2889	1554	1399	0	133
2892	1554	1399	0	132
2895	1553	1397	0	134
2898	1554	1396	0	132
2901	1555	1396	0	130
2904	1555	1395	0	127
2907	1553	1394	0	125
2910	1552	1394	0	129
2913	1552	1395	0	131
2916	1552	1394	0	133
2919	1553	1395	0	132
2922	1552	1395	0	133
2925	1553	1395	0	132
2928	1553	1395	0	131
2931	1552	1394	0	131
2934	1552	1394	0	129
2937	1552	1393	0	128
2940	1551	1393	0	129
2943	1550	1394	0	132
2946	1550	1394	0	130
2949	1546	1396	0	131
2952	1549	1392	0	129
2955	1548	1392	0	128
2958	1548	1392	0	125
2961	1548	1389	0	130
2964	1547	1390	0	134
2967	1547	1389	0	137
2970	1546	1389	0	139
2973	1547	1386	0	146
2976	1549	1383	0	155
2979	1550	1382	0	161
2982	1551	1381	0	345
2985	1552	1381	0	342
2988	1552	1380	0	161
2991	1553	1379	0	162
2994	1553	1378	0	164
2997	1555	1378	0	164
3000	1557	1378	0	163
3003	1556	1378	0	165
3006	1556	1378	0	165
3009	1556	1378	0	165
3012	1556	1378	0	165
3015	1557	1378	0	165
3018	1557	1378	0	165
3021	1557	1378	0	165
3024	1557	1378	0	164
3027	1558	1378	0	163
3030	1558	1380	0	161
3033	1559	1380	0	159
3036	1560	1380	0	159
3039	1560	1380	0	160
3042	1560	1380	0	160
3045	1560	1379	0	159
3048	1560	1379	0	159
3051	1560	1379	0	160
3054	1560	1379	0	159
3057	1560	1379	0	158
3060	1560	1379	0	159
3063	1557	1378	0	161
3066	1556	1377	0	344
3069	1555	1378	0	158
3072	1556	1379	0	153
3075	1557	1379	0	152
3078	1558	1380	0	154
3081	1559	1381	0	150
3084	1562	1382	0	154
3087	1565	1383	0	157
3090	1568	1384	0	157
3093	1569	1385	0	153
3096	1570	1386	0	153
3099	1572	1386	0	152
3102	1574	1387	0	155
3105	1576	1389	0	156
3108	1577	1390	0	154
3111	1577	1390	0	154
3114	1577	1390	0	153
3117	1579	1390	0	151
3120	1581	1392	0	151
3123	1584	1394	0	158
3126	1586	1395	0	162
3129	1587	1395	0	161
3132	1587	1395	0	159
3135	1587	1395	0	160
3138	1589	1396	0	160
3141	1591	1396	0	162
3144	1591	1396	0	161
3147	1591	1395	0	161
3150	1591	1396	0	163
3153	1590	1395	0	164
3156	1589	1394	0	162
3159	1588	1395	0	160
3162	1585	1393	0	156
3165	1583	1392	0	154
3168	1583	1393	0	158
3171	1582	1393	0	156
3174	1581	1392	0	153
3177	1581	1393	0	151
3180	1580	1393	0	149
3183	1580	1392	0	146
3186	1581	1393	0	152
3189	1580	1393	0	151
3192	1581	1393	0	154
3195	1581	1394	0	155
3198	1582	1394	0	157
3201	1585	1395	0	161
3204	1586	1395	0	160
3207	1587	1395	0	159
3210	1588	1395	0	158
3213	1588	1395	0	158
3216	1589	1395	0	155
3219	1589	1395	0	154
3222	1589	1395	0	154
3225	1589	1395	0	154
3228	1589	1395	0	154
3231	1589	1395	0	154
3234	1588	1396	0	154
3237	1584	1395	0	156
3240	1583	1396	0	161
3243	1581	1396	0	159
3246	1579	1397	0	166
3249	1578	1396	0	164
3252	1575	1396	0	163
3255	1574	1396	0	166
3258	1571	1395	0	166
3261	1568	1396	0	169
3264	1562	1396	0	171
3267	1560	1394	0	171
3270	1556	1392	0	174
3273	1556	1391	0	181
3276	1557	1392	0	192
3279	1560	1389	0	199
3282	1561	1388	0	200
3285	1561	1388	0	198
3288	1560	1388	0	198
3291	1560	1388	0	200
3294	1560	1385	0	195
3297	1561	1384	0	196
3300	1561	1384	0	196
3303	1563	1384	0	196
3306	1563	1384	0	197
3309	1563	1383	0	194
3312	1563	1382	0	197
3315	1564	1381	0	202
3318	1565	1380	0	204
3321	1566	1380	0	207
3324	1567	1379	0	212
3327	1568	1377	0	211
3330	1573	1373	0	212
3333	1575	1370	0	216
3336	1578	1368	0	221
3339	1577	1368	0	220
3342	1577	1365	0	214
3345	1578	1363	0	216
3348	1580	1362	0	220
3351	1579	1362	0	221
3354	1578	1361	0	217
3357	1579	1359	0	218
3360	1579	1358	0	221
3363	1577	1359	0	223
3366	1576	1359	0	233
3369	1578	1355	0	242
3372	1579	1353	0	244
3375	1582	1352	0	239
3378	1583	1351	0	238
3381	1584	1348	0	239
3384	1585	1346	0	241
3387	1587	1345	0	242
3390	1589	1343	0	244
3393	1590	1342	0	242
3396	1591	1341	0	244
3399	1590	1341	0	242
3402	1591	1338	0	243
3405	1590	1337	0	242
3408	1589	1336	0	240
3411	1590	1335	0	234
3414	1592	1334	0	231
3417	1591	1334	0	231
3420	1590	1335	0	230
3423	1588	1336	0	235
3426	1588	1337	0	234
3429	1589	1338	0	246
3432	1589	1337	0	247
3435	1589	1336	0	250
3438	1589	1337	0	252
3441	1589	1336	0	260
3444	1588	1338	0	260
3447	1587	1339	0	253
3450	1587	1340	0	244
3453	1587	1340	0	243
3456	1586	1339	0	232
3459	1586	1339	0	231
3462	1586	1338	0	229
3465	1587	1338	0	230
3468	1587	1339	0	229
3471	1585	1340	0	226
3474	1585	1340	0	226
3477	1585	1341	0	224
3480	1583	1342	0	223
3483	1582	1341	0	220
3486	1582	1341	0	217
3489	1581	1341	0	213
3492	1579	1340	0	217
3495	1578	1340	0	218
3498	1577	1341	0	217
3501	1575	1342	0	217
3504	1572	1344	0	218
3507	1570	1345	0	220
3510	1570	1345	0	219
3513	1569	1345	0	219
3516	1570	1345	0	220
3519	1571	1345	0	217
3522	1572	1345	0	221
3525	1575	1343	0	228
3528	1577	1340	0	226
3531	1582	1336	0	225
3534	1583	1334	0	221
3537	1584	1334	0	217
3540	1585	1334	0	218
3543	1585	1333	0	216
3546	1585	1332	0	215
3549	1586	1331	0	215
3552	1586	1332	0	214
3555	1586	1332	0	217
3558	1586	1332	0	218
3561	1586	1332	0	218
3564	1586	1332	0	217
3567	1587	1332	0	221
3570	1587	1332	0	218
3573	1588	1331	0	220
3576	1588	1330	0	215
3579	1588	1329	0	212
3582	1588	1328	0	208
3585	1588	1328	0	208
3588	1588	1328	0	208
3591	1588	1328	0	210
3594	1586	1328	0	207
3597	1586	1329	0	206
3600	1584	1330	0	205
3603	1584	1330	0	207
3606	1584	1331	0	206
3609	1584	1331	0	208
3612	1583	1331	0	208
3615	1583	1332	0	209
3618	1582	1333	0	208
3621	1582	1333	0	208
3624	1582	1335	0	209
3627	1581	1336	0	209
3630	1578	1338	0	202
3633	1578	1343	0	222
3636	1576	1343	0	224
3639	1572	1347	0	219
3642	1571	1348	0	222
3645	1570	1349	0	222
3648	1570	1350	0	218
3651	1570	1351	0	222
3654	1570	1350	0	224
3657	1569	1349	0	223
3660	1569	1348	0	225
3663	1570	1346	0	227
3666	1572	1345	0	224
3669	1576	1342	0	220
3672	1577	1340	0	223
3675	1577	1339	0	230
3678	1578	1339	0	235
3681	1579	1338	0	234
3684	1579	1337	0	235
3687	1581	1335	0	232
3690	1582	1335	0	231
3693	1582	1334	0	232
3696	1582	1334	0	229
3699	1582	1334	0	227
3702	1583	1333	0	225
3705	1585	1333	0	229
3708	1586	1333	0	231
3711	1585	1332	0	225
3714	1585	1331	0	223
3717	1585	1330	0	223
3720	1585	1330	0	221
3723	1586	1330	0	222
3726	1587	1330	0	226
3729	1589	1328	0	220
3732	1590	1326	0	218
3735	1593	1326	0	217
3738	1594	1325	0	218
3741	1595	1324	0	219
3744	1596	1323	0	218
3747	1596	1322	0	222
3750	1597	1320	0	217
3753	1597	1319	0	212
3756	1597	1319	0	213
3759	1598	1319	0	214
3762	1599	1318	0	211
3765	1600	1318	0	209
3768	1601	1317	0	209
3771	1604	1316	0	206
3774	1607	1316	0	198
3777	1611	1314	0	196
3780	1612	1314	0	198
3783	1611	1313	0	198
3786	1612	1313	0	198
3789	1615	1313	0	192
3792	1616	1312	0	193
3795	1618	1311	0	192
3798	1620	1311	0	193
3801	1621	1310	0	192
3804	1621	1310	0	197
3807	1622	1309	0	200
3810	1624	1307	0	194
3813	1625	1307	0	186
3816	1627	1307	0	177
3819	1633	1308	0	178
3822	1640	1309	0	178
3825	1645	1310	0	178
3828	1651	1310	0	178
3831	1655	1311	0	178
3834	1660	1311	0	180
3837	1664	1309	0	175
3840	1667	1308	0	170
3843	1672	1306	0	174
3846	1673	1304	0	170
3849	1677	1304	0	170
3852	1679	1303	0	167
3855	1682	1302	0	167
3858	1685	1302	0	172
3861	1689	1302	0	172
3864	1692	1303	0	171
3867	1696	1304	0	171
3870	1697	1305	0	166
3873	1700	1305	0	163
3876	1701	1305	0	165
3879	1703	1304	0	163
3882	1705	1304	0	158
3885	1705	1302	0	159
3888	1704	1301	0	161
3891	1705	1300	0	166
3894	1704	1298	0	168
3897	1702	1294	0	159
3900	1702	1293	0	158
3903	1703	1293	0	160
3906	1704	1291	0	161
3909	1706	1290	0	162
3912	1710	1290	0	164
3915	1712	1288	0	163
3918	1714	1286	0	160
3921	1716	1285	0	159
3924	1717	1286	0	160
3927	1720	1286	0	157
3930	1722	1284	0	157
3933	1724	1284	0	155
3936	1726	1283	0	156
3939	1725	1282	0	155
3942	1726	1281	0	158
3945	1726	1280	0	161
3948	1725	1278	0	159
3951	1727	1278	0	161
3954	1728	1278	0	163
3957	1727	1277	0	163
3960	1727	1276	0	168
3963	1727	1276	0	169
3966	1727	1276	0	171
3969	1726	1275	0	173
3972	1726	1274	0	171
3975	1726	1272	0	177
3978	1726	1272	0	180
3981	1726	1270	0	178
3984	1727	1267	0	181
3987	1726	1263	0	195
3990	1727	1261	0	200
3993	1729	1256	0	213
3996	1731	1250	0	227
3999	1734	1246	0	229
4002	1736	1238	0	242
4005	1739	1234	0	243
4008	1741	1224	0	242
4011	1741	1220	0	245
4014	1742	1216	0	243
4017	1741	1209	0	239
4020	1741	1209	0	229
4023	1744	1207	0	224
4026	1745	1202	0	220
4029	1746	1202	0	225
4032	1746	1202	0	225
4035	1745	1200	0	231
4038	1745	1197	0	233
4041	1744	1194	0	232
4044	1746	1188	0	229
4047	1749	1181	0	228
4050	1751	1177	0	224
4053	1758	1175	0	219
4056	1758	1174	0	213
4059	1757	1173	0	206
4062	1756	1172	0	209
4065	1760	1170	0	211
4068	1764	1168	0	207
4071	1767	1167	0	206
4074	1769	1166	0	210
4077	1776	1167	0	211
4080	1771	1164	0	218
4083	1772	1161	0	220
4086	1774	1159	0	225
4089	1777	1157	0	224
4092	1778	1155	0	227
4095	1781	1156	0	219
4098	1787	1153	0	209
4101	1785	1150	0	203
4104	1790	1152	0	199
4107	1796	1153	0	190
4110	1797	1153	0	188
4113	1802	1154	0	185
4116	1807	1152	0	187
4119	1814	1150	0	186
4122	1817	1150	0	187
4125	1821	1152	0	190
4128	1824	1151	0	190
4131	1825	1147	0	203
4134	1826	1142	0	209
4137	1827	1140	0	209
4140	1826	1140	0	211
4143	1827	1141	0	211
4146	1826	1141	0	212
4149	1823	1144	0	211
4152	1821	1145	0	202
4155	1824	1148	0	199
4158	1826	1149	0	188
4161	1827	1151	0	182
4164	1829	1152	0	181
4167	1829	1154	0	171
4170	1830	1154	0	171
4173	1830	1154	0	174
4176	1828	1153	0	177
4179	1828	1153	0	184
4182	1828	1153	0	187
4185	1827	1152	0	189
4188	1827	1152	0	191
4191	1825	1152	0	196
4194	1825	1151	0	196
4197	1828	1153	0	187
4200	1829	1153	0	184
4203	1830	1153	0	183
4206	1831	1153	0	182
4209	1831	1152	0	183
4212	1831	1152	0	184
4215	1831	1152	0	185
4218	1831	1152	0	186
4221	1829	1152	0	181
4224	1825	1153	0	356
4227	1823	1155	0	173
4230	1823	1154	0	175
4233	1824	1156	0	179
4236	1829	1157	0	180
4239	1832	1157	0	185
4242	1832	1158	0	184
4245	1834	1157	0	181
4248	1840	1158	0	166
4251	1843	1160	0	164
4254	1853	1154	0	164
4257	1856	1154	0	171
4260	1862	1162	0	173
4263	1870	1161	0	174
4266	1873	1157	0	171
4269	1873	1157	0	170
4272	1878	1155	0	174
4275	1887	1154	0	172
4278	1888	1153	0	176
4281	1889	1154	0	176
4284	1889	1154	0	173
4287	1890	1152	0	178
4290	1891	1153	0	176
4293	1893	1153	0	175
4296	1895	1152	0	181
4299	1893	1152	0	181
4302	1892	1152	0	179
4305	1889	1150	0	181
4308	1888	1149	0	182
4311	1887	1146	0	183
4314	1887	1144	0	178
4317	1887	1140	0	178
4320	1887	1141	0	178
4323	1886	1141	0	182
4326	1888	1141	0	193
4329	1893	1140	0	187
4332	1901	1139	0	173
4335	1901	1140	0	164
4338	1906	1140	0	165
4341	1908	1140	0	166
4344	1912	1141	0	161
4347	1915	1143	0	156
4350	1919	1144	0	154
4353	1931	1141	0	136
4356	1932	1148	0	144
4359	1935	1153	0	142
4362	1938	1155	0	151
4365	1942	1158	0	144
4368	1946	1160	0	141
4371	1951	1163	0	142
4374	1953	1162	0	142
4377	1955	1160	0	143
4380	1956	1159	0	151
4383	1959	1160	0	155
4386	1963	1162	0	161
4389	1961	1165	0	160
4392	1961	1167	0	159
4395	1962	1165	0	157
4398	1963	1163	0	154
4401	1963	1163	0	153
4404	1963	1165	0	142
4407	1965	1167	0	139
4410	1966	1167	0	135
4413	1967	1167	0	130
4416	1966	1167	0	138
4419	1967	1169	0	142
4422	1970	1170	0	143
4425	1974	1171	0	142
4428	1977	1172	0	139
4431	1979	1174	0	139
4434	1978	1177	0	142
4437	1977	1176	0	142
4440	1975	1174	0	140
4443	1975	1174	0	137
4446	1974	1177	0	133
4449	1975	1177	0	131
4452	1974	1178	0	132
4455	1974	1178	0	134
4458	1977	1180	0	133
4461	1978	1182	0	133
4464	1978	1182	0	130
4467	1977	1180	0	126
4470	1975	1181	0	126
4473	1975	1182	0	124
4476	1974	1185	0	119
4479	1975	1187	0	114
4482	1977	1187	0	112
4485	1976	1188	0	112
4488	1973	1187	0	112
4491	1975	1187	0	112
4494	1974	1187	0	110
4497	1972	1186	0	115
4500	1972	1186	0	117
4503	1971	1186	0	118
4506	1966	1184	0	116
4509	1966	1184	0	120
4512	1967	1184	0	121
4515	1971	1186	0	118
4518	1972	1188	0	117
4521	1972	1187	0	119
4524	1974	1186	0	124
4527	1974	1186	0	128
4530	1974	1186	0	128
4533	1973	1187	0	126
4536	1975	1188	0	128
4539	1978	1190	0	130
4542	1981	1189	0	136
4545	1982	1190	0	139
4548	1984	1190	0	143
4551	1985	1191	0	145
4554	1987	1191	0	149
4557	1988	1190	0	139
4560	1985	1190	0	134
4563	1985	1189	0	130
4566	1987	1191	0	122
4569	1988	1192	0	118
4572	1990	1193	0	119
4575	1990	1193	0	121
4578	1990	1193	0	120
4581	1991	1194	0	122
4584	1990	1195	0	124
4587	1990	1196	0	124
4590	1990	1197	0	124
4593	1989	1196	0	121
4596	1989	1196	0	113
4599	1989	1198	0	113
4602	1988	1198	0	109
4605	1988	1198	0	110
4608	1989	1197	0	105
4611	1991	1196	0	90
4614	1990	1196	0	88
4617	1989	1196	0	89
4620	1989	1196	0	94
4623	1990	1195	0	99
4626	1990	1197	0	98
4629	1990	1197	0	97
4632	1990	1196	0	96
4635	1990	1196	0	98
4638	1989	1196	0	101
4641	1989	1197	0	104
4644	1988	1197	0	107
4647	1987	1195	0	107
4650	1987	1195	0	106
4653	1988	1197	0	109
4656	1989	1197	0	110
4659	1990	1196	0	110
4662	1989	1196	0	111
4665	1989	1197	0	112
4668	1988	1198	0	113
4671	1988	1198	0	117
4674	1988	1198	0	119
4677	1990	1197	0	122
4680	1990	1197	0	122
4683	1990	1197	0	119
4686	1990	1197	0	126
4689	1988	1197	0	133
4692	1986	1196	0	134
4695	1984	1196	0	133
4698	1982	1196	0	131
4701	1982	1196	0	127
4704	1982	1194	0	111
4707	1981	1194	0	128
4710	1981	1194	0	132
4713	1981	1191	0	83
4716	1981	1190	0	255
4719	1981	1190	0	242
4722	1980	1193	0	257
4725	1979	1198	0	113
4728	1981	1194	0	253
4731	1980	1193	0	254
4734	1982	1194	0	87
4737	1983	1194	0	263
4740	1983	1199	0	145
4743	1984	1200	0	144
4746	1986	1201	0	151
4749	1990	1203	0	159
4752	1992	1203	0	160
4755	1993	1204	0	162
4758	1995	1203	0	162
4761	1995	1204	0	163
4764	1997	1207	0	164
4767	1998	1206	0	163
4770	2000	1206	0	163
4773	2008	1207	0	157
4776	2010	1206	0	160
4779	2011	1203	0	172
4782	2011	1203	0	180
4785	2014	1204	0	185
4788	2018	1205	0	190
4791	2021	1203	0	194
4794	2022	1202	0	202
4797	2024	1201	0	207
4800	2031	1200	0	207
4803	2033	1197	0	208
4806	2038	1196	0	208
4809	2041	1193	0	213
4812	2042	1193	0	218
4815	2043	1191	0	212
4818	2044	1190	0	216
4821	2051	1187	0	223
4824	2050	1185	0	216
4827	2053	1184	0	207
4830	2056	1182	0	201
4833	2060	1182	0	197
4836	2064	1182	0	192
4839	2067	1181	0	195
4842	2069	1180	0	194
4845	2073	1180	0	199
4848	2073	1180	0	198
4851	2075	1180	0	197
4854	2076	1178	0	200
4857	2077	1178	0	201
4860	2078	1178	0	202
4863	2078	1177	0	202
4866	2078	1177	0	204
4869	2076	1177	0	207
4872	2076	1176	0	207
4875	2076	1175	0	208
4878	2077	1174	0	210
4881	2077	1174	0	210
4884	2077	1174	0	210
4887	2078	1174	0	210
4890	2079	1174	0	210
4893	2080	1173	0	211
4896	2080	1173	0	210
4899	2080	1174	0	210
4902	2080	1173	0	211
4905	2080	1173	0	210
4908	2080	1172	0	210
4911	2081	1172	0	207
4914	2081	1172	0	208
4917	2081	1173	0	212
4920	2081	1173	0	213
4923	2081	1173	0	214
4926	2081	1172	0	213
4929	2080	1171	0	211
4932	2081	1170	0	215
4935	2083	1169	0	217
4938	2085	1168	0	214
4941	2088	1168	0	210
4944	2091	1167	0	210
4947	2091	1166	0	208
4950	2090	1166	0	206
4953	2091	1167	0	206
4956	2091	1167	0	207
4959	2092	1166	0	208
4962	2092	1166	0	208
4965	2092	1166	0	206
4968	2092	1167	0	207
4971	2091	1166	0	206
4974	2091	1167	0	204
4977	2092	1167	0	202
4980	2092	1168	0	200
4983	2093	1168	0	201
4986	2093	1168	0	201
4989	2093	1168	0	205
4992	2094	1167	0	209
4995	2093	1167	0	205
4998	2092	1167	0	206
5001	2093	1167	0	206
5004	2093	1166	0	205
5007	2093	1166	0	204
5010	2093	1166	0	203
5013	2093	1166	0	203
5016	2093	1166	0	203
5019	2093	1167	0	204
5022	2093	1167	0	201
5025	2093	1167	0	200
5028	2093	1167	0	200
5031	2093	1167	0	200
5034	2093	1167	0	200
5037	2093	1167	0	202
5040	2094	1166	0	204
5043	2094	1166	0	204
5046	2094	1166	0	206
5049	2094	1165	0	207
5052	2092	1164	0	206
5055	2093	1163	0	210
5058	2093	1162	0	212
5061	2092	1163	0	211
5064	2090	1163	0	212
5067	2090	1164	0	212
5070	2090	1163	0	213
5073	2091	1164	0	213
5076	2090	1164	0	215
5079	2091	1163	0	214
5082	2091	1163	0	212
5085	2091	1163	0	213
5088	2092	1162	0	215
5091	2092	1161	0	217
5094	2092	1161	0	214
5097	2091	1161	0	217
5100	2091	1161	0	219
5103	2090	1162	0	216
5106	2088	1164	0	217
5109	2088	1164	0	217
5112	2089	1163	0	215
5115	2090	1162	0	213
5118	2088	1163	0	213
5121	2088	1163	0	209
5124	2086	1162	0	218
5127	2084	1163	0	215
5130	2083	1163	0	209
5133	2083	1164	0	210
5136	2086	1162	0	222
5139	2087	1159	0	221
5142	2087	1157	0	223
5145	2087	1156	0	229
5148	2089	1153	0	229
5151	2094	1149	0	236
5154	2098	1147	0	243
5157	2098	1146	0	240
5160	2097	1146	0	239
5163	2097	1146	0	238
5166	2098	1145	0	237
5169	2099	1144	0	236
5172	2099	1143	0	234
5175	2100	1144	0	235
5178	2100	1144	0	237
5181	2100	1145	0	236
5184	2102	1143	0	246
5187	2103	1143	0	240
5190	2104	1144	0	238
5193	2103	1143	0	238
5196	2103	1143	0	239
5199	2103	1143	0	241
5202	2104	1143	0	235
5205	2105	1143	0	238
5208	2107	1141	0	234
5217	2110	1139	0	225
5220	2111	1137	0	229
5223	2112	1137	0	227
5226	2111	1137	0	225
5229	2111	1137	0	223
5232	2111	1137	0	218
5235	2111	1137	0	224
5238	2111	1137	0	231
5241	2112	1138	0	224
5244	2112	1139	0	227
5247	2112	1139	0	229
5250	2111	1139	0	234
5253	2112	1138	0	236
5256	2112	1139	0	228
5259	2111	1139	0	226
5262	2112	1141	0	216
5265	2112	1140	0	224
5268	2112	1139	0	238
5271	2112	1138	0	229
5274	2110	1137	0	232
5277	2110	1138	0	222
5280	2111	1138	0	215
5283	2112	1137	0	215
5286	2114	1136	0	214
5289	2116	1136	0	203
5292	2117	1135	0	204
5295	2119	1134	0	227
5298	2119	1135	0	266
5301	2121	1135	0	226
5304	2126	1129	0	203
5307	2125	1128	0	188
5310	2132	1117	0	233
5313	2139	1114	0	219
5316	2146	1104	0	253
5319	2147	1106	0	199
5322	2149	1104	0	192
5325	2153	1103	0	169
5331	2155	1098	0	164
5334	2155	1096	0	161
5337	2158	1095	0	167
5340	2163	1095	0	227
5343	2163	1093	0	226
5346	2165	1093	0	231
5349	2166	1094	0	226
5352	2166	1091	0	230
5355	2166	1089	0	230
5358	2168	1088	0	234
5361	2169	1086	0	232
5364	2167	1085	0	229
5367	2169	1082	0	237
5370	2168	1080	0	237
5373	2168	1079	0	236
5376	2169	1078	0	239
5379	2171	1074	0	238
5382	2174	1072	0	235
5385	2176	1072	0	227
5388	2177	1072	0	227
5391	2177	1072	0	230
5394	2177	1072	0	231
5397	2176	1073	0	234
5400	2175	1076	0	231
5403	2175	1077	0	231
5406	2177	1077	0	223
5409	2177	1079	0	217
5412	2178	1080	0	210
5415	2178	1082	0	214
5418	2178	1082	0	220
5421	2178	1082	0	221
5424	2179	1081	0	222
5427	2179	1080	0	222
5430	2180	1080	0	217
5433	2180	1079	0	222
5436	2179	1078	0	226
5439	2180	1077	0	226
5442	2181	1077	0	228
5445	2180	1076	0	227
5448	2179	1075	0	233
5451	2178	1074	0	234
5454	2173	1073	0	244
5457	2170	1073	0	244
5460	2168	1075	0	244
5463	2167	1074	0	243
5466	2167	1073	0	239
5469	2165	1075	0	215
5472	2170	1071	0	242
5475	2171	1071	0	249
5478	2171	1071	0	249
5481	2174	1071	0	244
5484	2176	1070	0	240
5487	2177	1069	0	238
5490	2178	1069	0	238
5493	2177	1069	0	240
5496	2178	1069	0	241
5499	2177	1069	0	244
5502	2177	1069	0	242
5505	2177	1069	0	242
5508	2176	1070	0	241
5511	2177	1071	0	238
5514	2178	1070	0	232
5517	2179	1069	0	228
5520	2180	1068	0	225
5523	2183	1067	0	225
5526	2185	1066	0	229
5529	2185	1067	0	235
5532	2184	1066	0	229
5535	2183	1067	0	232
5538	2180	1067	0	231
5541	2180	1067	0	234
5544	2180	1067	0	235
5547	2181	1069	0	238
5550	2181	1069	0	233
5553	2181	1068	0	232
5556	2179	1073	0	256
5559	2180	1067	0	218
5562	2182	1068	0	221
5565	2180	1072	0	240
5568	2181	1068	0	225
5571	2181	1067	0	217
5574	2182	1065	0	212
5577	2180	1073	0	236
5580	2181	1072	0	234
5583	2184	1068	0	225
5586	2182	1074	0	265
5589	2182	1075	0	263
5592	2182	1062	0	236
5595	2181	1062	0	245
5598	2182	1063	0	240
5601	2184	1061	0	235
5604	2183	1063	0	239
5607	2184	1063	0	235
5610	2183	1067	0	237
5613	2185	1065	0	222
5616	2187	1067	0	208
5619	2185	1062	0	254
5622	2184	1064	0	241
5625	2184	1063	0	225
5628	2183	1063	0	196
5631	2182	1064	0	207
5634	2184	1065	0	196
5637	2186	1064	0	196
5640	2186	1062	0	182
5643	2187	1062	0	191
5646	2187	1063	0	216
5649	2186	1060	0	228
5652	2184	1059	0	228
5655	2181	1059	0	225
5658	2180	1059	0	231
5661	2181	1058	0	242
5664	2179	1053	0	238
5667	2178	1053	0	234
5670	2177	1053	0	241
5673	2177	1055	0	243
5676	2177	1054	0	241
5679	2177	1053	0	229
5682	2177	1052	0	219
5685	2178	1056	0	234
5688	2177	1056	0	230
5691	2176	1055	0	235
5694	2175	1054	0	238
5697	2176	1053	0	240
5700	2178	1049	0	239
5703	2180	1050	0	244
5706	2180	1051	0	255
5709	2180	1057	0	264
5712	2180	1056	0	261
5715	2180	1054	0	259
5718	2179	1054	0	254
5721	2179	1053	0	249
5724	2180	1056	0	255
5727	2179	1055	0	249
5730	2179	1053	0	243
5733	2179	1052	0	245
5736	2179	1051	0	244
5739	2180	1052	0	248
5742	2180	1052	0	246
5745	2181	1053	0	254
5748	2181	1054	0	254
5751	2182	1053	0	253
5754	2183	1055	0	254
5757	2183	1055	0	255
5760	2182	1054	0	249
5763	2182	1054	0	253
5766	2182	1055	0	257
5769	2184	1056	0	250
5772	2183	1061	0	253
5775	2187	1066	0	236
5778	2189	1066	0	229
5781	2190	1066	0	223
5784	2191	1067	0	221
5787	2191	1068	0	209
5790	2191	1068	0	204
5793	2192	1069	0	203
5796	2193	1070	0	202
5799	2195	1073	0	204
5802	2197	1074	0	208
5805	2197	1071	0	210
5808	2199	1073	0	205
5811	2201	1074	0	200
5814	2205	1074	0	194
5817	2210	1075	0	188
5820	2214	1075	0	202
5823	2217	1077	0	199
5826	2218	1077	0	198
5829	2220	1078	0	196
5832	2222	1078	0	199
5835	2223	1075	0	201
5838	2227	1073	0	202
5841	2231	1072	0	200
5844	2237	1071	0	201
5847	2239	1067	0	203
5850	2241	1066	0	202
5853	2246	1065	0	204
5856	2246	1062	0	205
5859	2247	1061	0	210
5862	2245	1060	0	213
5865	2245	1060	0	211
5868	2245	1061	0	204
5871	2243	1063	0	203
5874	2243	1061	0	209
5877	2245	1061	0	211
5880	2245	1063	0	205
5883	2244	1064	0	196
5886	2244	1065	0	186
5889	2244	1064	0	189
5892	2243	1065	0	188
5895	2241	1065	0	193
5898	2242	1066	0	193
5901	2243	1067	0	201
5904	2244	1066	0	204
5907	2244	1066	0	198
5910	2243	1065	0	204
5913	2243	1062	0	209
5916	2245	1061	0	209
5919	2245	1061	0	211
5922	2245	1060	0	216
5925	2245	1058	0	213
5928	2244	1059	0	216
5931	2242	1058	0	222
5934	2241	1058	0	224
5937	2240	1057	0	225
5940	2237	1058	0	228
5943	2236	1056	0	235
5946	2235	1055	0	237
5949	2233	1055	0	235
5952	2232	1053	0	243
5955	2229	1050	0	245
5958	2229	1049	0	243
5961	2230	1048	0	242
5964	2231	1046	0	247
5967	2232	1044	0	244
5970	2232	1043	0	245
5973	2232	1043	0	248
5976	2234	1042	0	248
5979	2235	1040	0	250
5982	2237	1033	0	259
5985	2239	1030	0	261
5988	2240	1029	0	263
5991	2241	1029	0	255
5994	2242	1026	0	262
5997	2241	1023	0	266
6000	2240	1018	0	269
6003	2240	1014	0	269
6006	2238	1008	0	270
[truncated: 995 more rows]
