# Supplementary material for: Markerless tracking of an entire honey bee colony
Source: Nat Commun. 2021 Mar 19;12:1733. doi: 10.1038/s41467-021-21769-1 (PMC7979864; doi:10.1038/s41467-021-21769-1)
Supplement: Supplementary file 4 — Description of Additional Supplementary Files [file 41467_2021_21769_MOESM4_ESM.zip › raw_source/fig_5_sup_fig_21_22/S1_trajectories/000052.txt]

0	702	1487	0	94
3	702	1487	0	94
6	702	1487	0	95
9	702	1487	0	94
12	702	1487	0	95
15	702	1488	0	96
18	702	1487	0	95
21	702	1487	0	94
24	702	1487	0	94
27	703	1487	0	96
30	703	1487	0	96
33	703	1487	0	98
36	703	1487	0	96
39	703	1487	0	97
42	702	1487	0	95
45	703	1487	0	95
48	704	1486	0	92
51	704	1486	0	87
54	704	1486	0	86
57	705	1487	0	89
60	705	1486	0	89
63	706	1486	0	91
66	705	1486	0	90
69	705	1486	0	88
72	705	1486	0	86
75	705	1485	0	88
78	706	1485	0	90
81	705	1486	0	92
84	705	1486	0	92
87	705	1486	0	91
90	705	1485	0	90
93	705	1485	0	91
96	705	1485	0	91
99	705	1485	0	91
102	705	1485	0	92
105	705	1485	0	91
108	705	1484	0	91
111	704	1485	0	92
114	704	1485	0	93
117	704	1485	0	92
120	704	1484	0	92
123	703	1484	0	95
126	703	1484	0	96
129	703	1484	0	97
132	703	1482	0	97
135	702	1481	0	99
138	703	1480	0	99
141	704	1480	0	93
144	704	1480	0	93
147	704	1480	0	91
150	704	1480	0	91
153	704	1480	0	90
156	704	1480	0	91
159	704	1480	0	90
162	704	1480	0	90
165	704	1480	0	90
168	704	1480	0	89
171	704	1480	0	89
174	704	1480	0	90
177	704	1480	0	89
180	704	1480	0	88
183	704	1480	0	88
186	704	1480	0	89
189	704	1480	0	89
192	704	1480	0	89
195	704	1480	0	89
198	704	1481	0	89
201	699	1485	0	85
204	701	1494	0	84
207	702	1496	0	81
210	702	1496	0	80
213	702	1496	0	79
216	702	1496	0	77
219	704	1495	0	78
222	703	1495	0	80
225	703	1495	0	81
228	701	1496	0	85
231	702	1496	0	85
234	704	1497	0	82
237	705	1499	0	85
240	705	1500	0	85
243	705	1501	0	86
246	705	1501	0	86
249	705	1503	0	87
252	705	1504	0	87
255	705	1504	0	89
258	704	1505	0	91
261	704	1505	0	88
264	704	1505	0	89
267	704	1504	0	89
270	705	1504	0	88
273	704	1504	0	84
276	703	1504	0	78
279	703	1504	0	77
282	702	1505	0	74
285	702	1505	0	73
288	702	1505	0	73
291	700	1507	0	76
294	700	1508	0	70
297	699	1507	0	68
300	698	1508	0	71
303	698	1508	0	70
306	698	1510	0	67
309	696	1511	0	66
312	695	1512	0	64
315	692	1512	0	62
318	692	1512	0	63
321	691	1512	0	61
324	689	1513	0	59
327	688	1514	0	57
330	686	1515	0	53
333	685	1514	0	48
336	683	1514	0	46
339	681	1518	0	40
342	681	1521	0	41
345	680	1520	0	40
348	681	1522	0	43
351	680	1523	0	43
354	683	1521	0	44
357	684	1524	0	42
360	684	1524	0	43
363	687	1524	0	44
366	688	1522	0	39
369	687	1521	0	39
372	688	1521	0	38
375	687	1521	0	39
378	686	1521	0	38
381	684	1522	0	41
384	683	1523	0	41
387	682	1522	0	39
390	683	1522	0	41
393	683	1522	0	41
396	683	1522	0	43
399	683	1522	0	42
402	683	1522	0	43
405	684	1522	0	44
408	687	1521	0	46
411	688	1520	0	46
414	689	1520	0	44
417	686	1520	0	41
420	685	1521	0	42
423	683	1522	0	43
426	683	1522	0	43
429	684	1522	0	44
432	685	1522	0	44
435	685	1522	0	45
438	686	1522	0	46
441	686	1522	0	45
444	686	1522	0	45
447	686	1522	0	45
450	686	1521	0	46
453	687	1521	0	47
456	688	1522	0	50
459	688	1522	0	51
462	688	1523	0	53
465	687	1523	0	56
468	687	1523	0	57
471	689	1523	0	63
474	689	1523	0	66
477	688	1523	0	66
480	689	1522	0	63
483	690	1520	0	59
486	690	1519	0	56
489	691	1518	0	53
492	691	1517	0	51
495	690	1517	0	48
498	689	1515	0	46
501	688	1514	0	45
504	686	1513	0	40
507	685	1511	0	32
510	683	1511	0	28
513	683	1511	0	24
516	680	1510	0	18
519	680	1510	0	10
522	679	1510	0	6
525	678	1510	0	8
528	676	1509	0	8
531	675	1509	0	6
534	673	1508	0	2
537	673	1508	0	0
540	673	1508	0	0
543	672	1508	0	1
546	672	1508	0	2
549	671	1508	0	0
552	671	1508	0	0
555	671	1508	0	1
558	670	1508	0	359
561	670	1508	0	0
564	670	1508	0	1
567	671	1508	0	2
570	671	1509	0	3
573	671	1509	0	3
576	672	1509	0	3
579	673	1509	0	2
582	674	1509	0	4
585	674	1509	0	3
588	675	1509	0	3
591	675	1509	0	2
594	675	1509	0	3
597	676	1509	0	4
600	676	1509	0	4
603	676	1509	0	4
606	676	1509	0	5
609	676	1509	0	4
612	677	1509	0	5
615	677	1509	0	4
618	677	1509	0	4
621	677	1509	0	4
624	677	1509	0	4
627	677	1509	0	4
630	677	1509	0	4
633	677	1509	0	4
636	677	1509	0	4
639	678	1509	0	4
642	678	1509	0	4
645	678	1509	0	4
648	678	1510	0	5
651	678	1510	0	4
654	678	1510	0	4
657	678	1510	0	4
660	678	1510	0	4
663	678	1510	0	4
666	678	1510	0	5
669	678	1510	0	4
672	678	1510	0	4
675	678	1510	0	4
678	678	1510	0	3
681	678	1510	0	3
684	678	1510	0	4
687	678	1510	0	4
690	679	1510	0	5
693	679	1510	0	5
696	679	1510	0	5
699	678	1510	0	5
702	679	1510	0	4
705	679	1510	0	4
708	679	1510	0	4
711	679	1510	0	4
714	678	1510	0	3
717	679	1510	0	3
720	679	1510	0	4
723	678	1510	0	3
726	678	1510	0	3
729	679	1510	0	3
732	679	1510	0	3
735	679	1510	0	3
738	679	1510	0	3
741	679	1510	0	3
744	678	1511	0	3
747	678	1511	0	2
750	678	1511	0	2
753	678	1511	0	2
756	678	1511	0	2
759	678	1511	0	2
762	678	1511	0	2
765	678	1511	0	2
768	678	1511	0	2
771	678	1511	0	2
774	678	1511	0	2
777	678	1511	0	2
780	678	1511	0	2
783	678	1511	0	2
786	678	1511	0	2
789	678	1511	0	2
792	678	1511	0	1
795	678	1511	0	1
798	678	1511	0	2
801	678	1510	0	2
804	678	1511	0	0
807	678	1511	0	359
810	678	1511	0	357
813	677	1512	0	357
816	678	1512	0	357
819	678	1512	0	357
822	678	1512	0	357
825	678	1512	0	357
828	678	1512	0	357
831	678	1512	0	357
834	678	1512	0	358
837	678	1512	0	358
840	678	1512	0	358
843	678	1512	0	357
846	678	1512	0	357
849	678	1512	0	358
852	678	1512	0	357
855	678	1512	0	358
858	678	1512	0	358
861	678	1512	0	358
864	678	1512	0	359
867	678	1512	0	359
870	678	1512	0	359
873	678	1512	0	359
876	678	1512	0	359
879	678	1512	0	359
882	678	1512	0	358
885	678	1512	0	359
888	678	1512	0	359
891	678	1512	0	358
894	678	1512	0	359
897	678	1512	0	359
900	678	1512	0	359
903	678	1512	0	359
906	678	1512	0	0
909	678	1511	0	0
912	678	1512	0	0
915	678	1512	0	359
918	678	1512	0	359
921	678	1511	0	359
924	678	1512	0	0
927	678	1512	0	359
930	678	1512	0	0
933	678	1511	0	359
936	678	1512	0	0
939	678	1511	0	0
942	678	1512	0	0
945	678	1511	0	359
948	678	1511	0	0
951	678	1511	0	359
954	678	1511	0	0
957	678	1512	0	0
960	678	1512	0	359
963	678	1511	0	359
966	678	1511	0	359
969	678	1511	0	359
972	678	1511	0	359
975	678	1511	0	0
978	678	1511	0	359
981	678	1511	0	359
984	678	1511	0	359
987	678	1511	0	359
990	678	1511	0	359
993	678	1511	0	359
996	678	1511	0	359
999	678	1511	0	359
1002	678	1511	0	359
1005	678	1511	0	359
1008	678	1511	0	359
1011	678	1511	0	359
1014	678	1511	0	359
1017	678	1511	0	359
1020	678	1511	0	359
1023	678	1511	0	359
1026	678	1511	0	359
1029	678	1511	0	359
1032	678	1511	0	359
1035	678	1511	0	359
1038	678	1511	0	359
1041	678	1511	0	0
1044	678	1511	0	359
1047	678	1511	0	359
1050	678	1511	0	359
1053	678	1511	0	359
1056	678	1511	0	0
1059	678	1511	0	359
1062	678	1511	0	359
1065	678	1511	0	359
1068	678	1511	0	359
1071	678	1511	0	359
1074	678	1511	0	359
1077	678	1511	0	359
1080	678	1511	0	359
1083	678	1511	0	359
1086	678	1511	0	0
1089	678	1511	0	359
1092	678	1511	0	0
1095	678	1511	0	359
1098	678	1511	0	359
1101	678	1511	0	359
1104	678	1511	0	359
1107	678	1511	0	0
1110	678	1511	0	0
1113	678	1511	0	0
1116	678	1511	0	0
1119	678	1511	0	0
1122	678	1511	0	0
1125	678	1511	0	0
1128	678	1511	0	0
1131	678	1511	0	0
1134	678	1511	0	0
1137	678	1511	0	0
1140	678	1511	0	359
1143	678	1511	0	0
1146	678	1511	0	359
1149	678	1511	0	0
1152	678	1511	0	359
1155	678	1511	0	359
1158	678	1511	0	0
1161	678	1512	0	0
1164	678	1511	0	359
1167	678	1512	0	0
1170	678	1512	0	0
1173	678	1511	0	0
1176	678	1512	0	0
1179	678	1511	0	0
1182	678	1512	0	0
1185	678	1511	0	0
1188	678	1511	0	359
1191	678	1511	0	0
1194	678	1511	0	0
1197	678	1511	0	0
1200	678	1512	0	0
1203	678	1511	0	0
1206	678	1512	0	0
1209	678	1512	0	0
1212	678	1511	0	0
1215	678	1512	0	0
1218	678	1511	0	0
1221	678	1511	0	0
1224	678	1512	0	359
1227	678	1512	0	359
1230	678	1512	0	0
1233	678	1512	0	0
1236	678	1512	0	0
1239	678	1512	0	0
1242	678	1512	0	359
1245	678	1512	0	0
1248	678	1512	0	359
1251	678	1512	0	359
1254	678	1512	0	359
1257	678	1512	0	0
1260	678	1512	0	1
1263	678	1512	0	0
1266	678	1512	0	358
1269	678	1512	0	0
1272	678	1512	0	0
1275	678	1512	0	0
1278	678	1512	0	0
1281	678	1512	0	359
1284	678	1512	0	359
1287	678	1512	0	357
1290	678	1512	0	358
1293	677	1512	0	357
1296	677	1512	0	357
1299	678	1512	0	357
1302	677	1512	0	357
1305	677	1512	0	357
1308	677	1512	0	358
1311	677	1512	0	357
1314	677	1512	0	358
1317	677	1512	0	357
1320	677	1512	0	357
1323	678	1512	0	358
1326	678	1512	0	357
1329	678	1512	0	356
1332	677	1512	0	358
1335	677	1512	0	356
1338	677	1512	0	356
1341	677	1512	0	357
1344	677	1512	0	357
1347	677	1512	0	357
1350	677	1512	0	357
1353	677	1512	0	357
1356	677	1512	0	357
1359	677	1512	0	358
1362	677	1512	0	358
1365	677	1512	0	357
1368	677	1513	0	357
1371	677	1513	0	357
1374	677	1513	0	357
1377	677	1513	0	357
1380	677	1513	0	357
1383	677	1513	0	357
1386	677	1513	0	357
1389	677	1512	0	357
1392	677	1513	0	357
1395	677	1512	0	357
1398	677	1513	0	358
1401	677	1512	0	358
1404	677	1512	0	358
1407	677	1513	0	358
1410	677	1513	0	358
1413	677	1513	0	357
1416	677	1513	0	357
1419	677	1513	0	357
1422	677	1512	0	358
1425	677	1512	0	358
1428	677	1512	0	357
1431	677	1512	0	358
1434	677	1512	0	358
1437	677	1512	0	358
1440	677	1512	0	358
1443	677	1512	0	358
1446	677	1512	0	358
1449	677	1512	0	358
1452	677	1512	0	358
1455	677	1512	0	358
1458	677	1513	0	358
1461	677	1512	0	358
1464	677	1512	0	358
1467	677	1512	0	358
1470	677	1512	0	359
1473	677	1512	0	358
1476	677	1512	0	357
1479	677	1512	0	358
1482	677	1512	0	359
1485	677	1512	0	358
1488	677	1512	0	358
1491	677	1512	0	359
1494	677	1512	0	358
1497	677	1512	0	358
1500	677	1512	0	358
1503	677	1512	0	358
1506	677	1513	0	358
1509	677	1513	0	358
1512	677	1512	0	358
1515	677	1512	0	359
1518	677	1512	0	358
1521	677	1513	0	358
1524	677	1512	0	358
1527	677	1512	0	358
1530	677	1512	0	358
1533	677	1513	0	358
1536	677	1513	0	358
1539	677	1512	0	358
1542	677	1513	0	358
1545	677	1512	0	358
1548	677	1512	0	358
1551	677	1512	0	358
1554	677	1512	0	359
1557	677	1512	0	358
1560	677	1512	0	359
1563	677	1512	0	359
1566	677	1512	0	359
1569	677	1512	0	359
1572	677	1512	0	358
1575	677	1512	0	359
1578	677	1512	0	358
1581	677	1512	0	358
1584	677	1512	0	359
1587	677	1512	0	0
1590	677	1512	0	359
1593	677	1512	0	0
1596	677	1512	0	359
1599	677	1512	0	359
1602	677	1512	0	0
1605	677	1512	0	0
1608	677	1512	0	0
1611	677	1512	0	359
1614	677	1512	0	0
1617	678	1512	0	0
1620	677	1512	0	359
1623	677	1512	0	359
1626	677	1512	0	359
1629	677	1512	0	359
1632	677	1512	0	359
1635	677	1512	0	359
1638	677	1512	0	359
1641	677	1512	0	359
1644	677	1512	0	359
1647	677	1512	0	359
1650	677	1512	0	359
1653	677	1512	0	0
1656	677	1512	0	359
1659	677	1512	0	359
1662	677	1512	0	0
1665	677	1512	0	0
1668	677	1512	0	359
1671	677	1512	0	359
1674	677	1512	0	359
1677	677	1512	0	359
1680	677	1512	0	0
1683	677	1512	0	359
1686	677	1512	0	0
1689	677	1512	0	0
1692	677	1512	0	0
1695	677	1512	0	0
1698	677	1512	0	359
1701	677	1512	0	359
1704	677	1512	0	359
1707	677	1512	0	359
1710	677	1512	0	0
1713	677	1512	0	0
1716	677	1512	0	0
1719	677	1512	0	0
1722	677	1512	0	0
1725	677	1512	0	0
1728	677	1512	0	359
1731	677	1512	0	359
1734	677	1512	0	0
1737	677	1512	0	0
1740	677	1512	0	0
1743	677	1512	0	0
1746	677	1512	0	0
1749	677	1512	0	359
1752	677	1512	0	359
1755	677	1512	0	359
1758	678	1512	0	359
1761	677	1512	0	359
1764	677	1512	0	359
1767	677	1512	0	359
1770	678	1512	0	359
1773	678	1512	0	359
1776	678	1512	0	359
1779	677	1512	0	359
1782	677	1512	0	359
1785	678	1512	0	359
1788	678	1512	0	359
1791	678	1512	0	359
1794	678	1512	0	359
1797	678	1512	0	359
1800	678	1512	0	359
1803	677	1512	0	359
1806	678	1512	0	359
1809	678	1513	0	359
1812	678	1513	0	359
1815	678	1512	0	359
1818	678	1512	0	359
1821	678	1512	0	359
1824	678	1513	0	358
1827	678	1513	0	357
1830	678	1514	0	355
1833	678	1514	0	355
1836	678	1514	0	355
1839	678	1514	0	357
1842	678	1514	0	357
1845	677	1514	0	356
1848	677	1513	0	357
1851	677	1513	0	357
1854	677	1513	0	357
1857	677	1513	0	356
1860	677	1513	0	356
1863	677	1514	0	355
1866	677	1513	0	356
1869	677	1513	0	355
1872	677	1514	0	356
1875	677	1514	0	355
1878	677	1514	0	355
1881	677	1514	0	356
1884	677	1514	0	356
1887	677	1514	0	355
1890	677	1514	0	356
1893	677	1514	0	357
1896	677	1514	0	356
1899	677	1514	0	356
1902	677	1513	0	356
1905	677	1513	0	356
1908	677	1513	0	356
1911	677	1514	0	357
1914	677	1514	0	356
1917	677	1513	0	357
1920	677	1513	0	357
1923	677	1513	0	356
1926	677	1513	0	356
1929	677	1513	0	356
1932	677	1513	0	355
1935	677	1513	0	357
1938	677	1513	0	357
1941	677	1514	0	356
1944	677	1514	0	356
1947	677	1514	0	355
1950	677	1514	0	355
1953	677	1514	0	357
1956	677	1513	0	355
1959	677	1513	0	355
1962	677	1514	0	355
1965	677	1514	0	356
1968	677	1514	0	355
1971	677	1514	0	355
1974	677	1513	0	354
1977	677	1513	0	354
1980	677	1514	0	354
1983	677	1513	0	354
1986	677	1513	0	354
1989	677	1513	0	355
1992	677	1513	0	355
1995	677	1513	0	355
1998	677	1513	0	355
2001	677	1513	0	355
2004	677	1513	0	355
2007	677	1513	0	356
2010	677	1513	0	356
2013	677	1513	0	356
2016	676	1513	0	356
2019	677	1513	0	357
2022	677	1513	0	357
2025	677	1513	0	359
2028	677	1513	0	358
2031	677	1513	0	358
2034	678	1513	0	355
2037	678	1513	0	356
2040	678	1513	0	357
2043	678	1513	0	358
2046	678	1512	0	357
2049	678	1512	0	358
2052	678	1512	0	358
2055	678	1512	0	359
2058	677	1511	0	0
2061	677	1511	0	0
2064	677	1511	0	359
2067	678	1511	0	0
2070	678	1511	0	0
2073	678	1511	0	0
2076	678	1511	0	0
2079	678	1511	0	1
2082	678	1511	0	1
2085	678	1511	0	1
2088	678	1512	0	0
2091	678	1512	0	0
2094	678	1511	0	0
2097	678	1511	0	359
2100	678	1511	0	0
2103	678	1511	0	359
2106	678	1511	0	359
2109	678	1511	0	359
2112	678	1511	0	0
2115	678	1511	0	0
2118	678	1511	0	359
2121	678	1511	0	359
2124	678	1511	0	0
2127	678	1512	0	359
2130	678	1512	0	359
2133	678	1511	0	359
2136	678	1511	0	359
2139	679	1511	0	0
2142	678	1511	0	0
2145	678	1511	0	0
2148	678	1511	0	0
2151	678	1511	0	0
2154	678	1511	0	359
2157	678	1511	0	359
2160	678	1511	0	359
2163	678	1511	0	359
2166	678	1511	0	359
2169	678	1511	0	359
2172	678	1511	0	0
2175	678	1511	0	0
2178	678	1511	0	359
2181	678	1511	0	359
2184	678	1511	0	359
2187	678	1511	0	359
2190	678	1511	0	359
2193	678	1511	0	0
2196	678	1511	0	0
2199	678	1511	0	0
2202	678	1511	0	359
2205	678	1512	0	0
2208	678	1511	0	1
2211	678	1511	0	1
2214	678	1511	0	1
2217	678	1510	0	1
2220	678	1510	0	1
2223	679	1510	0	1
2226	678	1510	0	1
2229	678	1509	0	1
2232	678	1509	0	1
2235	678	1509	0	1
2238	679	1509	0	0
2241	679	1509	0	0
2244	679	1509	0	0
2247	679	1509	0	0
2250	679	1509	0	0
2253	679	1509	0	0
2256	679	1509	0	1
2259	679	1509	0	0
2262	679	1509	0	0
2265	679	1509	0	0
2268	678	1509	0	0
2271	679	1509	0	0
2274	679	1509	0	359
2277	679	1510	0	359
2280	679	1510	0	359
2283	679	1510	0	359
2286	678	1510	0	358
2289	679	1510	0	359
2292	678	1510	0	359
2295	678	1510	0	359
2298	678	1510	0	0
2301	678	1510	0	0
2304	678	1510	0	0
2307	678	1510	0	359
2310	678	1510	0	0
2313	678	1510	0	0
2316	678	1509	0	359
2319	678	1509	0	358
2322	678	1509	0	358
2325	678	1510	0	358
2328	678	1509	0	358
2331	678	1509	0	357
2334	678	1510	0	358
2337	678	1509	0	359
2340	678	1509	0	358
2343	678	1509	0	358
2346	678	1509	0	358
2349	678	1509	0	358
2352	678	1509	0	358
2355	678	1509	0	358
2358	678	1509	0	358
2361	678	1509	0	358
2364	679	1510	0	358
2367	679	1509	0	359
2370	678	1510	0	358
2373	678	1509	0	358
2376	678	1509	0	358
2379	678	1510	0	358
2382	678	1509	0	358
2385	678	1509	0	359
2388	679	1509	0	359
2391	679	1509	0	358
2394	679	1509	0	358
2397	679	1509	0	359
2400	679	1509	0	358
2403	679	1509	0	358
2406	679	1509	0	357
2409	678	1509	0	358
2412	678	1509	0	359
2415	678	1509	0	358
2418	678	1509	0	358
2421	679	1509	0	358
2424	678	1509	0	357
2427	678	1509	0	358
2430	678	1509	0	358
2433	678	1510	0	357
2436	678	1509	0	357
2439	678	1510	0	357
2442	678	1509	0	358
2445	678	1510	0	358
2448	678	1509	0	358
2451	678	1510	0	358
2454	678	1509	0	358
2457	678	1509	0	359
2460	678	1509	0	359
2463	678	1509	0	358
2466	678	1509	0	359
2469	678	1509	0	358
2472	678	1509	0	357
2475	678	1509	0	357
2478	678	1509	0	358
2481	678	1509	0	358
2484	678	1509	0	357
2487	678	1509	0	357
2490	678	1509	0	358
2493	677	1509	0	359
2496	677	1509	0	358
2499	677	1509	0	358
2502	677	1509	0	358
2505	677	1509	0	358
2508	677	1509	0	359
2511	678	1509	0	357
2514	678	1509	0	356
2517	678	1509	0	357
2520	678	1509	0	357
2523	678	1509	0	357
2526	678	1509	0	357
2529	678	1509	0	357
2532	678	1509	0	357
2535	678	1509	0	357
2538	678	1509	0	357
2541	678	1509	0	357
2544	678	1509	0	357
2547	678	1509	0	357
2550	678	1509	0	357
2553	678	1509	0	357
2556	678	1509	0	357
2559	678	1509	0	357
2562	678	1509	0	356
2565	678	1509	0	357
2568	678	1509	0	357
2571	678	1509	0	357
2574	678	1509	0	357
2577	678	1509	0	357
2580	678	1510	0	357
2583	678	1509	0	357
2586	678	1510	0	357
2589	678	1509	0	357
2592	678	1509	0	357
2595	678	1509	0	357
2598	678	1509	0	357
2601	678	1509	0	358
2604	678	1509	0	358
2607	678	1509	0	358
2610	677	1509	0	358
2613	678	1509	0	357
2616	678	1509	0	357
2619	678	1509	0	357
2622	678	1509	0	357
2625	678	1509	0	358
2628	678	1509	0	359
2631	678	1509	0	358
2634	678	1509	0	359
2637	678	1509	0	359
2640	678	1509	0	359
2643	678	1509	0	358
2646	678	1509	0	358
2649	678	1509	0	357
2652	678	1509	0	357
2655	678	1509	0	358
2658	678	1509	0	358
2661	678	1509	0	357
2664	678	1509	0	357
2667	678	1509	0	357
2670	678	1509	0	358
2673	678	1509	0	359
2676	678	1509	0	359
2679	678	1509	0	358
2682	678	1509	0	359
2685	678	1509	0	359
2688	678	1509	0	358
2691	678	1509	0	358
2694	678	1509	0	359
2697	678	1509	0	357
2700	678	1509	0	358
2703	678	1509	0	358
2706	678	1509	0	359
2709	678	1509	0	359
2712	678	1508	0	3
2715	677	1508	0	4
2718	677	1508	0	3
2721	677	1508	0	3
2724	677	1508	0	3
2727	677	1508	0	2
2730	678	1508	0	2
2733	678	1508	0	1
2736	678	1508	0	2
2739	678	1508	0	2
2742	678	1508	0	2
2745	678	1508	0	2
2748	678	1509	0	1
2751	678	1508	0	1
2754	678	1509	0	1
2757	678	1508	0	0
2760	678	1508	0	1
2763	678	1508	0	0
2766	678	1508	0	0
2769	678	1508	0	0
2772	678	1508	0	0
2775	678	1508	0	1
2778	678	1508	0	1
2781	678	1508	0	0
2784	678	1508	0	359
2787	678	1508	0	0
2790	678	1508	0	0
2793	678	1508	0	1
2796	678	1508	0	0
2799	678	1508	0	0
2802	678	1508	0	359
2805	678	1508	0	0
2808	678	1508	0	0
2811	678	1508	0	0
2814	678	1508	0	0
2817	678	1508	0	359
2820	677	1508	0	0
2823	678	1508	0	359
2826	677	1508	0	359
2829	677	1508	0	359
2832	677	1508	0	359
2835	677	1508	0	359
2838	677	1508	0	359
2841	677	1508	0	359
2844	677	1508	0	359
2847	677	1508	0	359
2850	678	1508	0	359
2853	678	1508	0	359
2856	678	1508	0	359
2859	678	1508	0	0
2862	678	1508	0	0
2865	678	1508	0	0
2868	678	1508	0	0
2871	678	1508	0	359
2874	678	1508	0	359
2877	678	1508	0	359
2880	678	1508	0	359
2883	678	1508	0	359
2886	678	1508	0	359
2889	678	1508	0	0
2892	678	1508	0	359
2895	678	1508	0	359
2898	678	1508	0	359
2901	678	1508	0	359
2904	678	1508	0	359
2907	678	1508	0	0
2910	678	1508	0	359
2913	678	1508	0	358
2916	678	1508	0	359
2919	678	1508	0	358
2922	678	1508	0	359
2925	678	1507	0	357
2928	678	1507	0	356
2931	678	1507	0	356
2934	678	1507	0	356
2937	678	1507	0	356
2940	678	1507	0	355
2943	678	1507	0	355
2946	679	1507	0	355
2949	679	1507	0	355
2952	679	1507	0	354
2955	679	1507	0	355
2958	679	1507	0	355
2961	679	1507	0	355
2964	679	1507	0	355
2967	679	1507	0	355
2970	679	1507	0	355
2973	679	1507	0	354
2976	679	1507	0	354
2979	679	1507	0	355
2982	679	1507	0	355
2985	678	1507	0	356
2988	678	1507	0	357
2991	678	1508	0	357
2994	678	1507	0	357
2997	679	1507	0	357
3000	679	1507	0	357
3003	679	1507	0	356
3006	679	1508	0	357
3009	679	1508	0	357
3012	678	1508	0	356
3015	678	1508	0	357
3018	678	1508	0	357
3021	678	1508	0	357
3024	678	1508	0	358
3027	678	1508	0	357
3030	678	1508	0	358
3033	678	1508	0	358
3036	678	1508	0	357
3039	678	1507	0	357
3042	678	1508	0	356
3045	678	1508	0	357
3048	678	1508	0	357
3051	678	1508	0	358
3054	678	1508	0	357
3057	678	1508	0	357
3060	678	1508	0	358
3063	678	1508	0	357
3066	678	1508	0	358
3069	678	1508	0	358
3072	678	1508	0	357
3075	678	1508	0	357
3078	678	1508	0	357
3081	678	1508	0	357
3084	678	1508	0	358
3087	678	1508	0	357
3090	678	1508	0	357
3093	678	1508	0	357
3096	678	1508	0	357
3099	678	1508	0	357
3102	678	1508	0	356
3105	678	1508	0	357
3108	678	1508	0	357
3111	678	1508	0	358
3114	678	1508	0	358
3117	678	1508	0	358
3120	678	1508	0	357
3123	678	1508	0	357
3126	678	1508	0	357
3129	678	1508	0	357
3132	678	1508	0	357
3135	678	1508	0	357
3138	678	1508	0	357
3141	678	1508	0	358
3144	678	1508	0	357
3147	678	1508	0	357
3150	678	1508	0	356
3153	678	1508	0	356
3156	678	1508	0	357
3159	678	1508	0	357
3162	678	1508	0	356
3165	678	1508	0	357
3168	678	1507	0	357
3171	678	1507	0	357
3174	678	1507	0	357
3177	678	1507	0	356
3180	678	1507	0	356
3183	678	1507	0	357
3186	678	1507	0	357
3189	678	1507	0	356
3192	678	1507	0	356
3195	678	1507	0	356
3198	679	1507	0	356
3201	678	1507	0	356
3204	679	1507	0	357
3207	679	1507	0	357
3210	678	1507	0	356
3213	679	1507	0	356
3216	679	1507	0	356
3219	679	1507	0	356
3222	678	1507	0	356
3225	679	1507	0	357
3228	679	1507	0	356
3231	679	1508	0	356
3234	679	1508	0	357
3237	679	1508	0	357
3240	679	1508	0	357
3243	678	1508	0	357
3246	679	1507	0	357
3249	679	1507	0	356
3252	679	1506	0	353
3255	680	1507	0	354
3258	679	1507	0	354
3261	679	1507	0	356
3264	679	1507	0	355
3267	679	1507	0	355
3270	679	1507	0	355
3273	679	1507	0	355
3276	678	1507	0	353
3279	678	1507	0	354
3282	679	1507	0	354
3285	679	1507	0	356
3288	678	1508	0	355
3291	678	1507	0	354
3294	678	1508	0	354
3297	678	1508	0	355
3300	678	1508	0	355
3303	678	1508	0	355
3306	678	1508	0	355
3309	678	1508	0	356
3312	678	1508	0	356
3315	678	1508	0	355
3318	678	1508	0	356
3321	678	1508	0	355
3324	678	1508	0	355
3327	678	1508	0	356
3330	678	1508	0	355
3333	679	1508	0	355
3336	679	1508	0	355
3339	678	1508	0	356
3342	678	1508	0	356
3345	678	1508	0	356
3348	678	1508	0	356
3351	678	1508	0	356
3354	678	1508	0	356
3357	679	1508	0	357
3360	679	1508	0	357
3363	679	1508	0	357
3366	679	1508	0	357
3369	679	1508	0	357
3372	679	1508	0	357
3375	679	1508	0	357
3378	679	1508	0	357
3381	679	1508	0	356
3384	679	1508	0	357
3387	679	1508	0	357
3390	678	1508	0	357
3393	679	1508	0	357
3396	678	1508	0	357
3399	678	1508	0	357
3402	678	1508	0	357
3405	678	1508	0	357
3408	678	1508	0	358
3411	678	1508	0	358
3414	678	1508	0	358
3417	678	1508	0	357
3420	678	1508	0	357
3423	678	1508	0	357
3426	678	1508	0	357
3429	678	1508	0	357
3432	678	1508	0	357
3435	678	1508	0	356
3438	678	1508	0	357
3441	678	1508	0	357
3444	678	1508	0	357
3447	678	1508	0	357
3450	678	1508	0	357
3453	678	1508	0	357
3456	678	1508	0	357
3459	678	1508	0	357
3462	678	1508	0	357
3465	678	1508	0	357
3468	678	1508	0	357
3471	678	1508	0	357
3474	678	1508	0	357
3477	678	1508	0	357
3480	678	1508	0	357
3483	678	1508	0	357
3486	678	1508	0	357
3489	678	1508	0	357
3492	678	1508	0	357
3495	678	1508	0	357
3498	678	1508	0	357
3501	678	1508	0	357
3504	678	1508	0	357
3507	678	1509	0	357
3510	678	1509	0	357
3513	678	1509	0	358
3516	678	1509	0	357
3519	678	1509	0	357
3522	678	1509	0	357
3525	678	1509	0	358
3528	678	1509	0	357
3531	678	1509	0	357
3534	678	1509	0	358
3537	678	1509	0	358
3540	678	1509	0	358
3543	678	1509	0	357
3546	678	1509	0	358
3549	678	1509	0	358
3552	678	1509	0	358
3555	678	1509	0	357
3558	678	1509	0	357
3561	678	1509	0	357
3564	678	1509	0	357
3567	678	1509	0	357
3570	678	1509	0	358
3573	678	1509	0	358
3576	678	1509	0	357
3579	678	1509	0	359
3582	678	1509	0	357
3585	678	1509	0	356
3588	678	1509	0	358
3591	678	1509	0	358
3594	678	1509	0	357
3597	678	1509	0	358
3600	678	1509	0	358
3603	678	1509	0	359
3606	678	1509	0	359
3609	678	1509	0	358
3612	678	1509	0	358
3615	678	1509	0	358
3618	679	1509	0	356
3621	679	1509	0	355
3624	679	1509	0	355
3627	679	1509	0	356
3630	679	1509	0	357
3633	679	1509	0	357
3636	679	1509	0	357
3639	679	1509	0	358
3642	679	1509	0	358
3645	679	1510	0	357
3648	679	1510	0	356
3651	679	1510	0	357
3654	679	1510	0	356
3657	679	1510	0	356
3660	679	1510	0	356
3663	679	1509	0	356
3666	679	1509	0	356
3669	679	1510	0	356
3672	679	1510	0	356
3675	679	1509	0	357
3678	679	1509	0	358
3681	679	1509	0	357
3684	679	1510	0	357
3687	679	1509	0	356
3690	679	1510	0	356
3693	679	1510	0	356
3696	679	1510	0	357
3699	679	1510	0	356
3702	679	1510	0	356
3705	679	1510	0	355
3708	679	1510	0	356
3711	679	1510	0	356
3714	679	1510	0	356
3717	679	1510	0	356
3720	679	1510	0	356
3723	679	1510	0	356
3726	679	1510	0	356
3729	679	1510	0	356
3732	679	1510	0	356
3735	679	1510	0	357
3738	679	1509	0	356
3741	679	1510	0	357
3744	679	1509	0	356
3747	679	1510	0	357
3750	679	1509	0	356
3753	679	1509	0	356
3756	679	1509	0	357
3759	679	1509	0	356
3762	679	1510	0	356
3765	679	1510	0	356
3768	679	1509	0	356
3771	679	1509	0	356
3774	679	1510	0	356
3777	679	1509	0	356
3780	679	1510	0	356
3783	679	1510	0	356
3786	679	1509	0	356
3789	679	1510	0	356
3792	679	1510	0	356
3795	679	1509	0	356
3798	679	1510	0	356
3801	679	1510	0	356
3804	679	1510	0	356
3807	679	1510	0	356
3810	679	1509	0	356
3813	679	1510	0	356
3816	679	1510	0	356
3819	679	1510	0	356
3822	679	1510	0	356
3825	679	1510	0	356
3828	679	1510	0	356
3831	679	1510	0	356
3834	679	1510	0	356
3837	679	1510	0	356
3840	679	1510	0	356
3843	679	1510	0	356
3846	679	1510	0	355
3849	679	1510	0	356
3852	679	1510	0	356
3855	679	1510	0	355
3858	679	1510	0	356
3861	679	1510	0	356
3864	679	1510	0	355
3867	679	1510	0	356
3870	679	1510	0	356
3873	679	1510	0	356
3876	679	1510	0	356
3879	679	1510	0	356
3882	679	1510	0	356
3885	679	1510	0	356
3888	679	1510	0	356
3891	679	1510	0	355
3894	679	1510	0	356
3897	679	1510	0	356
3900	679	1510	0	356
3903	679	1510	0	356
3906	679	1510	0	356
3909	679	1510	0	355
3912	679	1510	0	356
3915	679	1510	0	355
3918	679	1510	0	355
3921	679	1510	0	356
3924	679	1510	0	356
3927	679	1510	0	355
3930	679	1510	0	355
3933	679	1510	0	356
3936	679	1510	0	355
3939	679	1510	0	356
3942	679	1510	0	355
3945	679	1510	0	356
3948	679	1510	0	355
3951	679	1510	0	355
3954	679	1510	0	356
3957	679	1510	0	356
3960	679	1510	0	356
3963	679	1510	0	355
3966	679	1510	0	355
3969	679	1510	0	356
3972	679	1510	0	356
3975	679	1510	0	355
3978	679	1510	0	355
3981	679	1510	0	355
3984	679	1510	0	356
3987	679	1510	0	356
3990	679	1510	0	355
3993	679	1510	0	355
3996	679	1510	0	355
3999	679	1509	0	356
4002	679	1510	0	355
4005	679	1510	0	356
4008	679	1510	0	355
4011	679	1509	0	355
4014	679	1509	0	355
4017	679	1510	0	356
4020	679	1510	0	356
4023	679	1510	0	357
4026	679	1510	0	356
4029	679	1510	0	356
4032	679	1510	0	355
4035	679	1510	0	354
4038	679	1510	0	356
4041	679	1510	0	356
4044	679	1510	0	355
4047	679	1510	0	355
4050	679	1510	0	356
4053	679	1510	0	355
4056	679	1510	0	355
4059	679	1510	0	355
4062	679	1510	0	355
4065	679	1510	0	355
4068	679	1510	0	355
4071	679	1510	0	355
4074	679	1510	0	354
4077	679	1510	0	355
4080	679	1510	0	355
4083	679	1510	0	356
4086	679	1510	0	355
4089	679	1510	0	355
4092	679	1510	0	355
4095	679	1510	0	355
4098	679	1510	0	355
4101	679	1510	0	355
4104	679	1510	0	355
4107	679	1510	0	355
4110	679	1510	0	355
4113	679	1510	0	355
4116	679	1510	0	355
4119	679	1510	0	355
4122	679	1510	0	355
4125	679	1510	0	355
4128	679	1510	0	355
4131	679	1510	0	355
4134	679	1510	0	355
4137	679	1510	0	355
4140	679	1510	0	355
4143	679	1510	0	356
4146	679	1510	0	356
4149	679	1510	0	355
4152	679	1510	0	356
4155	679	1510	0	356
4158	679	1510	0	355
4161	679	1510	0	356
4164	679	1510	0	355
4167	679	1510	0	356
4170	679	1510	0	355
4173	679	1510	0	355
4176	679	1510	0	355
4179	679	1510	0	355
4182	679	1510	0	356
4185	679	1510	0	355
4188	679	1510	0	355
4191	679	1510	0	355
4194	680	1510	0	356
4197	680	1510	0	355
4200	680	1510	0	356
4203	680	1510	0	355
4206	680	1510	0	356
4209	680	1510	0	356
4212	680	1510	0	356
4215	680	1510	0	357
4218	680	1510	0	356
4221	680	1510	0	355
4224	680	1510	0	356
4227	680	1510	0	355
4230	680	1510	0	355
4233	679	1510	0	356
4236	680	1510	0	355
4239	680	1510	0	356
4242	680	1510	0	356
4245	680	1510	0	356
4248	680	1510	0	355
4251	680	1511	0	356
4254	680	1511	0	355
4257	680	1511	0	355
4260	680	1511	0	355
4263	680	1511	0	354
4266	679	1511	0	354
4269	680	1511	0	353
4272	680	1511	0	354
4275	680	1511	0	353
4278	680	1511	0	353
4281	680	1511	0	354
4284	680	1511	0	354
4287	679	1511	0	354
4290	680	1511	0	354
4293	679	1511	0	355
4296	679	1511	0	355
4299	679	1511	0	354
4302	679	1511	0	354
4305	679	1511	0	354
4308	679	1511	0	354
4311	679	1511	0	354
4314	679	1511	0	354
4317	679	1511	0	355
4320	679	1511	0	355
4323	679	1511	0	355
4326	679	1511	0	356
4329	679	1511	0	355
4332	679	1511	0	356
4335	679	1511	0	356
4338	679	1511	0	356
4341	679	1511	0	356
4344	680	1511	0	356
4347	680	1511	0	356
4350	680	1511	0	357
4353	680	1511	0	357
4356	680	1511	0	357
4359	680	1511	0	357
4362	680	1511	0	356
4365	680	1511	0	355
4368	680	1511	0	356
4371	680	1511	0	356
4374	680	1511	0	355
4377	680	1511	0	355
4380	680	1511	0	356
4383	680	1511	0	355
4386	680	1511	0	356
4389	680	1511	0	356
4392	680	1510	0	356
4395	680	1510	0	356
4398	680	1510	0	356
4401	680	1511	0	355
4404	680	1511	0	354
4407	680	1511	0	355
4410	680	1511	0	355
4413	680	1511	0	356
4416	679	1511	0	355
4419	680	1511	0	354
4422	680	1511	0	355
4425	680	1511	0	355
4428	680	1511	0	353
4431	680	1511	0	355
4434	680	1511	0	355
4437	680	1511	0	355
4440	680	1511	0	354
4443	680	1511	0	353
4446	679	1511	0	353
4449	679	1511	0	353
4452	680	1511	0	354
4455	679	1511	0	354
4458	680	1511	0	354
4461	680	1511	0	354
4464	680	1511	0	353
4467	679	1511	0	354
4470	679	1511	0	354
4473	679	1511	0	354
4476	679	1511	0	354
4479	679	1511	0	354
4482	679	1511	0	354
4485	679	1511	0	354
4488	679	1511	0	354
4491	679	1511	0	354
4494	679	1511	0	354
4497	679	1511	0	354
4500	679	1511	0	354
4503	679	1511	0	354
4506	679	1511	0	354
4509	679	1511	0	354
4512	679	1511	0	354
4515	679	1511	0	354
4518	679	1511	0	354
4521	679	1511	0	355
4524	679	1511	0	355
4527	679	1511	0	355
4530	679	1511	0	355
4533	679	1511	0	355
4536	679	1511	0	355
4539	679	1511	0	355
4542	679	1511	0	355
4545	679	1511	0	355
4548	679	1511	0	355
4551	679	1511	0	355
4554	679	1511	0	355
4557	679	1511	0	355
4560	679	1511	0	355
4563	679	1511	0	355
4566	679	1511	0	355
4569	679	1510	0	355
4572	679	1510	0	355
4575	679	1510	0	355
4578	679	1510	0	354
4581	679	1510	0	354
4584	679	1510	0	354
4587	679	1510	0	355
4590	679	1510	0	355
4593	679	1510	0	354
4596	679	1510	0	355
4599	679	1510	0	355
4602	679	1510	0	355
4605	679	1510	0	355
4608	679	1510	0	355
4611	679	1510	0	356
4614	679	1510	0	355
4617	679	1510	0	355
4620	679	1510	0	355
4623	679	1510	0	356
4626	679	1510	0	355
4629	679	1510	0	355
4632	679	1510	0	355
4635	679	1510	0	355
4638	679	1510	0	355
4641	679	1510	0	355
4644	679	1510	0	355
4647	679	1510	0	355
4650	679	1510	0	355
4653	679	1510	0	354
4656	679	1510	0	354
4659	679	1510	0	354
4662	679	1510	0	354
4665	679	1510	0	354
4668	679	1510	0	355
4671	679	1510	0	354
4674	679	1510	0	354
4677	679	1510	0	354
4680	679	1510	0	354
4683	679	1510	0	355
4686	679	1510	0	354
4689	679	1510	0	354
4692	679	1510	0	355
4695	679	1510	0	354
4698	679	1510	0	354
4701	679	1510	0	355
4704	679	1510	0	355
4707	679	1510	0	354
4710	679	1510	0	354
4713	678	1510	0	355
4716	679	1509	0	355
4719	678	1510	0	355
4722	678	1509	0	355
4725	679	1509	0	355
4728	679	1509	0	355
4731	679	1509	0	355
4734	679	1509	0	355
4737	679	1509	0	355
4740	679	1509	0	355
4743	679	1509	0	355
4746	678	1509	0	355
4749	679	1509	0	355
4752	679	1509	0	355
4755	679	1509	0	356
4758	679	1509	0	355
4761	679	1509	0	355
4764	678	1509	0	355
4767	679	1509	0	355
4770	678	1509	0	355
4773	678	1509	0	355
4776	678	1509	0	355
4779	678	1509	0	354
4782	678	1509	0	354
4785	678	1509	0	356
4788	678	1509	0	354
4791	678	1509	0	354
4794	678	1509	0	355
4797	678	1509	0	355
4800	678	1509	0	355
4803	678	1509	0	354
4806	678	1509	0	355
4809	678	1509	0	355
4812	678	1509	0	354
4815	678	1509	0	354
4818	678	1509	0	354
4821	678	1509	0	355
4824	678	1509	0	355
4827	678	1509	0	355
4830	678	1509	0	354
4833	678	1509	0	355
4836	678	1509	0	356
4839	678	1509	0	356
4842	678	1509	0	356
4845	678	1509	0	356
4848	678	1509	0	355
4851	678	1509	0	356
4854	678	1509	0	356
4857	678	1509	0	356
4860	678	1509	0	355
4863	678	1509	0	355
4866	678	1509	0	355
4869	678	1509	0	355
4872	678	1509	0	355
4875	678	1509	0	356
4878	678	1509	0	355
4881	678	1509	0	355
4884	678	1509	0	356
4887	678	1509	0	355
4890	678	1509	0	355
4893	678	1509	0	356
4896	678	1509	0	356
4899	678	1509	0	355
4902	678	1509	0	355
4905	678	1509	0	355
4908	678	1509	0	356
4911	678	1509	0	355
4914	678	1509	0	355
4917	678	1509	0	356
4920	678	1509	0	355
4923	678	1509	0	355
4926	678	1509	0	355
4929	678	1509	0	356
4932	678	1509	0	355
4935	678	1509	0	355
4938	678	1509	0	355
4941	678	1509	0	355
4944	678	1509	0	356
4947	678	1509	0	355
4950	678	1509	0	356
4953	678	1509	0	355
4956	678	1509	0	356
4959	678	1509	0	355
4962	678	1509	0	355
4965	678	1509	0	355
4968	678	1509	0	356
4971	678	1509	0	354
4974	678	1509	0	355
4977	678	1509	0	356
4980	678	1509	0	355
4983	678	1509	0	355
4986	678	1509	0	355
4989	678	1509	0	356
4992	678	1509	0	356
4995	678	1509	0	356
4998	678	1509	0	355
5001	678	1509	0	355
5004	678	1509	0	355
5007	678	1509	0	355
5010	678	1509	0	354
5013	678	1509	0	355
5016	678	1509	0	355
5019	678	1509	0	354
5022	678	1509	0	355
5025	678	1509	0	355
5028	678	1509	0	355
5031	678	1509	0	356
5034	678	1509	0	355
5037	678	1509	0	355
5040	678	1509	0	355
5043	678	1509	0	355
5046	678	1509	0	355
5049	678	1509	0	356
5052	678	1509	0	355
5055	678	1509	0	356
5058	678	1509	0	355
5061	678	1509	0	355
5064	678	1509	0	356
5067	678	1509	0	355
5070	678	1509	0	355
5073	678	1509	0	356
5076	678	1509	0	355
5079	678	1509	0	356
5082	678	1509	0	356
5085	678	1509	0	355
5088	678	1509	0	355
5091	678	1509	0	355
5094	678	1509	0	355
5097	678	1509	0	355
5100	678	1509	0	355
5103	678	1509	0	355
5106	678	1509	0	355
5109	678	1509	0	355
5112	678	1509	0	355
5115	678	1509	0	355
5118	679	1509	0	355
5121	678	1509	0	354
5124	678	1509	0	354
5127	678	1509	0	355
5130	679	1509	0	356
5133	678	1509	0	356
5136	678	1509	0	357
5139	678	1509	0	357
5142	679	1509	0	357
5145	678	1509	0	355
5148	679	1509	0	356
5151	679	1509	0	356
5154	678	1509	0	355
5157	678	1509	0	356
5160	678	1509	0	354
5163	679	1509	0	354
5166	679	1509	0	355
5169	679	1509	0	356
5172	678	1509	0	355
5175	678	1509	0	354
5178	678	1509	0	354
5181	679	1509	0	355
5184	679	1509	0	355
5187	678	1509	0	354
5190	679	1509	0	354
5193	678	1509	0	354
5196	678	1509	0	354
5199	678	1509	0	355
5202	678	1509	0	355
5205	678	1509	0	355
5208	678	1509	0	354
5211	678	1509	0	354
5214	678	1509	0	355
5217	678	1509	0	356
5220	678	1509	0	356
5223	678	1509	0	356
5226	678	1509	0	356
5229	678	1509	0	356
5232	678	1509	0	356
5235	678	1509	0	356
5238	678	1509	0	356
5241	678	1509	0	356
5244	678	1509	0	356
5247	678	1508	0	356
5250	678	1509	0	356
5253	678	1509	0	356
5256	678	1509	0	357
5259	678	1509	0	357
5262	678	1509	0	356
5265	678	1509	0	356
5268	678	1509	0	356
5271	678	1508	0	356
5274	678	1508	0	356
5277	678	1508	0	356
5280	678	1509	0	356
5283	678	1509	0	356
5286	678	1508	0	357
5289	678	1508	0	357
5292	678	1508	0	358
5295	678	1508	0	357
5298	678	1508	0	357
5301	678	1508	0	357
5304	678	1508	0	358
5307	678	1508	0	358
5310	678	1508	0	358
5313	678	1508	0	357
5316	678	1508	0	357
5319	678	1508	0	357
5322	678	1509	0	357
5325	678	1508	0	357
5328	678	1508	0	357
5331	678	1509	0	357
5334	678	1508	0	357
5337	678	1509	0	357
5340	678	1509	0	356
5343	678	1509	0	356
5346	678	1509	0	356
5349	678	1509	0	356
5352	678	1509	0	356
5355	678	1509	0	356
5358	678	1509	0	357
5361	678	1509	0	357
5364	678	1509	0	356
5367	678	1509	0	356
5370	678	1509	0	356
5373	678	1509	0	356
5376	678	1509	0	356
5379	678	1509	0	355
5382	678	1509	0	356
5385	678	1509	0	356
5388	678	1509	0	356
5391	678	1509	0	356
5394	678	1509	0	356
5397	678	1509	0	355
5400	678	1509	0	356
5403	678	1509	0	355
5406	678	1509	0	356
5409	678	1509	0	356
5412	678	1509	0	355
5415	678	1509	0	355
5418	678	1509	0	356
5421	678	1509	0	355
5424	678	1509	0	356
5427	678	1509	0	356
5430	678	1509	0	356
5433	678	1509	0	356
5436	678	1509	0	355
5439	678	1509	0	356
5442	678	1509	0	356
5445	678	1509	0	355
5448	678	1509	0	356
5451	678	1509	0	356
5454	678	1509	0	356
5457	678	1509	0	356
5460	678	1509	0	356
5463	678	1509	0	356
5466	678	1509	0	356
5469	678	1509	0	356
5472	678	1509	0	356
5475	678	1509	0	356
5478	678	1509	0	356
5481	678	1509	0	356
5484	678	1509	0	356
5487	678	1509	0	355
5490	678	1509	0	355
5493	678	1509	0	356
5496	678	1509	0	354
5499	678	1509	0	355
5502	678	1509	0	356
5505	678	1509	0	356
5508	678	1509	0	356
5511	678	1509	0	357
5514	678	1509	0	357
5517	679	1509	0	357
5520	679	1509	0	357
5523	679	1509	0	357
5526	679	1509	0	357
5529	679	1509	0	356
5532	678	1509	0	356
5535	678	1509	0	356
5538	678	1509	0	356
5541	678	1509	0	356
5544	678	1509	0	356
5547	678	1509	0	356
5550	678	1509	0	356
5553	678	1509	0	355
5556	678	1509	0	355
5559	678	1509	0	355
5562	678	1509	0	355
5565	678	1509	0	356
5568	678	1510	0	355
5571	679	1510	0	354
5574	679	1510	0	355
5577	679	1510	0	354
5580	678	1510	0	353
5583	678	1510	0	352
5586	678	1510	0	353
5589	678	1510	0	353
5592	678	1510	0	352
5595	678	1510	0	353
5598	678	1510	0	354
5601	679	1510	0	353
5604	679	1510	0	352
5607	678	1510	0	354
5610	678	1510	0	353
5613	678	1510	0	353
5616	678	1510	0	353
5619	678	1510	0	353
5622	678	1510	0	354
5625	678	1509	0	355
5628	678	1510	0	354
5631	679	1509	0	354
5634	679	1510	0	354
5637	678	1509	0	354
5640	678	1509	0	354
5643	678	1509	0	354
5646	678	1509	0	354
5649	678	1509	0	355
5652	678	1509	0	354
5655	678	1509	0	354
5658	678	1509	0	354
5661	678	1509	0	354
5664	678	1509	0	354
5667	678	1509	0	355
5670	678	1509	0	355
5673	678	1509	0	354
5676	678	1509	0	354
5679	678	1509	0	355
5682	678	1509	0	354
5685	678	1509	0	354
5688	678	1509	0	355
5691	678	1509	0	355
5694	678	1509	0	354
5697	678	1509	0	354
5700	678	1509	0	354
5703	678	1509	0	353
5706	678	1509	0	354
5709	678	1509	0	354
5712	678	1509	0	354
5715	678	1510	0	354
5718	678	1509	0	353
5721	678	1509	0	353
5724	678	1509	0	354
5727	678	1509	0	354
5730	678	1509	0	354
5733	678	1509	0	354
5736	678	1509	0	355
5739	678	1510	0	354
5742	678	1509	0	354
5745	678	1509	0	354
5748	678	1509	0	354
5751	678	1509	0	353
5754	678	1509	0	354
5757	678	1509	0	354
5760	678	1509	0	353
5763	678	1509	0	353
5766	677	1509	0	354
5769	678	1509	0	353
5772	678	1509	0	354
5775	678	1509	0	354
5778	678	1509	0	354
5781	678	1509	0	354
5784	678	1509	0	354
5787	678	1509	0	354
5790	678	1509	0	353
5793	678	1509	0	354
5796	678	1509	0	354
5799	678	1509	0	354
5802	678	1509	0	354
5805	678	1509	0	354
5808	678	1509	0	354
5811	678	1509	0	355
5814	678	1509	0	355
5817	678	1509	0	354
5820	678	1509	0	355
5823	678	1509	0	355
5826	678	1509	0	355
5829	678	1509	0	356
5832	678	1509	0	356
5835	678	1509	0	356
5838	678	1509	0	356
5841	678	1509	0	356
5844	678	1509	0	355
5847	678	1509	0	356
5850	678	1509	0	355
5853	678	1509	0	355
5856	678	1509	0	355
5859	678	1509	0	355
5862	678	1509	0	355
5865	678	1509	0	354
5868	678	1509	0	354
5871	678	1509	0	354
5874	678	1509	0	354
5877	678	1509	0	354
5880	679	1509	0	354
5883	678	1509	0	355
5886	678	1509	0	354
5889	679	1509	0	355
5892	679	1509	0	355
5895	678	1509	0	354
5898	678	1509	0	355
5901	678	1509	0	355
5904	678	1509	0	356
5907	678	1510	0	353
5910	678	1509	0	353
5913	678	1509	0	353
5916	678	1509	0	353
5919	678	1509	0	352
5922	677	1510	0	352
5925	678	1510	0	352
5928	678	1509	0	353
5931	678	1509	0	352
5934	678	1509	0	352
5937	678	1510	0	352
5940	678	1509	0	353
5943	678	1509	0	353
5946	678	1509	0	353
5949	678	1509	0	353
5952	678	1509	0	354
5955	678	1509	0	353
5958	678	1509	0	353
5961	678	1509	0	353
5964	678	1509	0	353
5967	678	1509	0	352
5970	677	1509	0	353
5973	677	1509	0	353
5976	677	1509	0	353
5979	678	1509	0	353
5982	678	1509	0	353
5985	678	1509	0	354
5988	678	1509	0	353
5991	677	1509	0	353
5994	678	1509	0	353
5997	678	1509	0	354
[truncated: 999 more rows]
