# Supplementary material for: Markerless tracking of an entire honey bee colony
Source: Nat Commun. 2021 Mar 19;12:1733. doi: 10.1038/s41467-021-21769-1 (PMC7979864; doi:10.1038/s41467-021-21769-1)
Supplement: Supplementary file 4 — Description of Additional Supplementary Files [file 41467_2021_21769_MOESM4_ESM.zip › raw_source/fig_5_sup_fig_21_22/S1_trajectories/000046.txt]

0	531	1333	0	357
3	530	1333	0	357
6	530	1333	0	357
9	530	1333	0	357
12	531	1333	0	358
15	531	1333	0	358
18	531	1333	0	358
21	531	1333	0	358
24	531	1333	0	358
27	531	1333	0	358
30	531	1333	0	358
33	531	1333	0	358
36	531	1333	0	358
39	531	1333	0	358
42	531	1333	0	358
45	531	1333	0	358
48	531	1333	0	357
51	531	1333	0	357
54	530	1333	0	357
57	531	1333	0	357
60	531	1333	0	357
63	531	1333	0	356
66	531	1333	0	357
69	531	1333	0	357
72	531	1333	0	357
75	531	1333	0	357
78	531	1333	0	357
81	532	1333	0	355
84	532	1333	0	356
87	532	1333	0	356
90	532	1333	0	356
93	532	1333	0	356
96	532	1333	0	356
99	532	1333	0	357
102	532	1333	0	357
105	532	1333	0	357
108	532	1333	0	356
111	531	1333	0	357
114	531	1333	0	357
117	531	1333	0	357
120	531	1333	0	357
123	531	1333	0	357
126	531	1333	0	358
129	532	1333	0	358
132	532	1333	0	358
135	532	1333	0	357
138	532	1333	0	357
141	532	1333	0	357
144	532	1333	0	358
147	532	1333	0	358
150	532	1333	0	358
153	532	1333	0	358
156	533	1333	0	357
159	533	1333	0	357
162	532	1333	0	358
165	532	1333	0	357
168	532	1333	0	356
171	532	1333	0	357
174	532	1333	0	357
177	531	1333	0	358
180	531	1333	0	359
183	531	1334	0	359
186	531	1334	0	358
189	531	1334	0	358
192	531	1334	0	356
195	530	1334	0	358
198	530	1333	0	358
201	530	1333	0	358
204	529	1333	0	359
207	530	1333	0	0
210	530	1333	0	359
213	530	1333	0	359
216	530	1333	0	359
219	530	1333	0	359
222	530	1334	0	359
225	530	1333	0	358
228	530	1333	0	357
231	531	1333	0	357
234	532	1334	0	357
237	534	1334	0	355
240	535	1334	0	354
243	534	1334	0	353
246	534	1334	0	353
249	533	1334	0	354
252	533	1334	0	354
255	533	1334	0	354
258	532	1334	0	354
261	532	1334	0	353
264	532	1334	0	353
267	533	1333	0	353
270	533	1334	0	353
273	533	1334	0	354
276	533	1333	0	355
279	532	1333	0	355
282	532	1333	0	357
285	533	1334	0	355
288	532	1333	0	356
291	532	1333	0	355
294	532	1333	0	355
297	532	1333	0	355
300	532	1333	0	355
303	532	1333	0	356
306	533	1333	0	356
309	532	1333	0	355
312	532	1333	0	355
315	532	1333	0	354
318	533	1333	0	354
321	533	1334	0	354
324	532	1333	0	356
327	533	1333	0	355
330	533	1333	0	355
333	533	1333	0	357
336	533	1333	0	357
339	532	1333	0	357
342	532	1333	0	358
345	533	1333	0	358
348	532	1333	0	358
351	532	1333	0	355
354	533	1333	0	355
357	533	1333	0	354
360	532	1333	0	356
363	532	1333	0	356
366	532	1333	0	356
369	532	1333	0	355
372	531	1334	0	355
375	531	1334	0	356
378	530	1334	0	356
381	530	1334	0	356
384	530	1334	0	355
387	530	1334	0	355
390	531	1334	0	355
393	531	1334	0	354
396	530	1334	0	355
399	530	1334	0	355
402	531	1334	0	355
405	531	1334	0	354
408	532	1334	0	353
411	532	1334	0	354
414	532	1334	0	354
417	532	1334	0	354
420	532	1334	0	354
423	532	1334	0	355
426	531	1334	0	355
429	532	1334	0	355
432	531	1334	0	355
435	531	1334	0	355
438	531	1334	0	355
441	531	1334	0	355
444	531	1334	0	355
447	530	1334	0	356
450	530	1334	0	355
453	531	1334	0	355
456	530	1334	0	357
459	531	1334	0	356
462	531	1334	0	356
465	531	1334	0	356
468	531	1334	0	357
471	530	1334	0	356
474	530	1334	0	356
477	530	1334	0	355
480	530	1334	0	354
483	530	1334	0	354
486	530	1334	0	354
489	530	1334	0	354
492	530	1334	0	354
495	530	1334	0	354
498	530	1334	0	354
501	530	1334	0	354
504	530	1334	0	355
507	530	1334	0	355
510	530	1334	0	354
513	530	1334	0	354
516	530	1334	0	355
519	530	1334	0	355
522	530	1334	0	356
525	530	1334	0	355
528	530	1334	0	356
531	531	1334	0	355
534	531	1334	0	356
537	532	1334	0	355
540	532	1334	0	356
543	533	1334	0	356
546	533	1334	0	356
549	533	1334	0	357
552	533	1334	0	356
555	533	1334	0	355
558	533	1334	0	356
561	533	1334	0	356
564	533	1334	0	356
567	533	1334	0	355
570	533	1334	0	356
573	533	1334	0	356
576	532	1334	0	356
579	532	1334	0	356
582	532	1334	0	356
585	532	1334	0	356
588	532	1334	0	355
591	532	1334	0	356
594	532	1334	0	356
597	532	1334	0	355
600	533	1334	0	357
603	532	1334	0	357
606	532	1334	0	357
609	532	1334	0	356
612	532	1334	0	356
615	532	1334	0	356
618	532	1334	0	356
621	532	1334	0	355
624	532	1334	0	355
627	532	1333	0	355
630	532	1334	0	356
633	531	1334	0	357
636	531	1334	0	358
639	531	1334	0	357
642	531	1334	0	357
645	531	1334	0	357
648	531	1334	0	358
651	531	1334	0	358
654	532	1334	0	357
657	532	1334	0	355
660	532	1333	0	355
663	531	1334	0	356
666	531	1334	0	355
669	532	1334	0	355
672	532	1334	0	356
675	532	1334	0	356
678	532	1334	0	356
681	532	1334	0	356
684	531	1334	0	356
687	531	1334	0	357
690	531	1334	0	357
693	531	1334	0	358
696	530	1334	0	357
699	530	1334	0	358
702	530	1334	0	358
705	530	1334	0	358
708	531	1334	0	358
711	531	1334	0	358
714	533	1333	0	355
717	533	1333	0	355
720	533	1333	0	356
723	533	1333	0	355
726	533	1333	0	355
729	533	1333	0	355
732	534	1333	0	355
735	533	1333	0	355
738	532	1333	0	356
741	532	1333	0	356
744	532	1333	0	357
747	532	1333	0	357
750	531	1333	0	358
753	531	1333	0	357
756	531	1333	0	358
759	531	1333	0	358
762	532	1333	0	357
765	532	1333	0	358
768	532	1333	0	357
771	532	1333	0	358
774	532	1333	0	358
777	532	1333	0	357
780	532	1333	0	358
783	531	1333	0	358
786	532	1333	0	359
789	532	1333	0	358
792	532	1333	0	357
795	532	1333	0	357
798	532	1333	0	357
801	532	1333	0	357
804	532	1333	0	357
807	531	1333	0	357
810	531	1333	0	357
813	532	1333	0	357
816	532	1333	0	357
819	532	1333	0	357
822	532	1333	0	357
825	532	1333	0	357
828	532	1333	0	358
831	532	1333	0	358
834	532	1333	0	357
837	532	1333	0	356
840	532	1333	0	356
843	532	1333	0	356
846	532	1333	0	356
849	533	1333	0	356
852	532	1333	0	356
855	532	1333	0	356
858	532	1333	0	355
861	532	1333	0	355
864	532	1333	0	356
867	532	1333	0	356
870	532	1333	0	356
873	532	1333	0	356
876	532	1333	0	356
879	532	1333	0	356
882	532	1333	0	356
885	533	1333	0	356
888	533	1333	0	356
891	533	1333	0	356
894	532	1333	0	357
897	532	1333	0	355
900	532	1333	0	356
903	532	1333	0	357
906	533	1333	0	357
909	533	1333	0	357
912	532	1333	0	357
915	532	1333	0	356
918	533	1333	0	356
921	533	1333	0	356
924	532	1333	0	356
927	533	1333	0	356
930	532	1333	0	356
933	532	1333	0	356
936	532	1333	0	356
939	532	1333	0	356
942	532	1333	0	356
945	532	1333	0	356
948	532	1333	0	356
951	532	1333	0	357
954	532	1333	0	357
957	532	1333	0	356
960	531	1333	0	356
963	532	1333	0	356
966	532	1333	0	356
969	532	1333	0	356
972	532	1333	0	356
975	532	1333	0	356
978	532	1333	0	356
981	532	1333	0	356
984	532	1333	0	356
987	532	1333	0	356
990	531	1333	0	356
993	532	1333	0	356
996	532	1333	0	357
999	531	1333	0	357
1002	531	1333	0	357
1005	531	1333	0	357
1008	531	1333	0	357
1011	531	1333	0	357
1014	531	1333	0	357
1017	531	1333	0	357
1020	531	1333	0	357
1023	530	1333	0	357
1026	530	1333	0	357
1029	531	1333	0	357
1032	531	1333	0	356
1035	531	1333	0	356
1038	531	1333	0	356
1041	531	1333	0	357
1044	531	1333	0	356
1047	531	1333	0	357
1050	531	1333	0	357
1053	531	1333	0	357
1056	531	1333	0	357
1059	531	1333	0	357
1062	531	1333	0	357
1065	531	1333	0	357
1068	531	1333	0	356
1071	531	1333	0	356
1074	531	1333	0	356
1077	531	1333	0	357
1080	531	1333	0	356
1083	531	1333	0	357
1086	531	1333	0	356
1089	531	1333	0	356
1092	531	1333	0	356
1095	531	1333	0	356
1098	531	1333	0	356
1101	531	1333	0	357
1104	531	1333	0	356
1107	531	1333	0	356
1110	531	1333	0	356
1113	532	1333	0	357
1116	532	1333	0	357
1119	532	1333	0	357
1122	531	1333	0	358
1125	531	1333	0	358
1128	532	1333	0	357
1131	532	1333	0	355
1134	532	1333	0	356
1137	531	1333	0	356
1140	531	1333	0	356
1143	531	1333	0	356
1146	532	1333	0	356
1149	532	1333	0	355
1152	532	1333	0	356
1155	531	1333	0	357
1158	531	1333	0	357
1161	531	1333	0	357
1164	531	1333	0	357
1167	531	1333	0	357
1170	531	1333	0	357
1173	531	1333	0	357
1176	531	1333	0	357
1179	531	1333	0	356
1182	531	1333	0	356
1185	531	1333	0	356
1188	531	1333	0	355
1191	531	1333	0	356
1194	530	1333	0	357
1197	530	1333	0	357
1200	530	1333	0	357
1203	531	1333	0	357
1206	531	1333	0	357
1209	531	1333	0	356
1212	531	1333	0	356
1215	531	1333	0	356
1218	531	1333	0	356
1221	530	1334	0	355
1224	531	1333	0	355
1227	532	1333	0	354
1230	531	1333	0	353
1233	531	1333	0	354
1236	531	1333	0	354
1239	531	1333	0	354
1242	531	1333	0	354
1245	530	1333	0	354
1248	531	1333	0	354
1251	532	1333	0	353
1254	531	1333	0	354
1257	531	1333	0	354
1260	531	1333	0	353
1263	531	1333	0	354
1266	531	1333	0	354
1269	530	1333	0	354
1272	531	1333	0	353
1275	531	1333	0	353
1278	531	1333	0	354
1281	531	1333	0	353
1284	531	1333	0	354
1287	532	1333	0	353
1290	532	1333	0	353
1293	531	1333	0	353
1296	531	1333	0	353
1299	532	1333	0	353
1302	531	1333	0	353
1305	531	1333	0	353
1308	531	1333	0	354
1311	531	1333	0	355
1314	531	1333	0	355
1317	531	1334	0	355
1320	531	1334	0	355
1323	531	1334	0	354
1326	531	1334	0	354
1329	532	1334	0	352
1332	532	1334	0	354
1335	531	1334	0	354
1338	531	1334	0	354
1341	531	1334	0	355
1344	532	1334	0	355
1347	532	1334	0	355
1350	531	1334	0	356
1353	532	1334	0	355
1356	531	1334	0	354
1359	531	1334	0	354
1362	531	1334	0	355
1365	531	1334	0	354
1368	531	1334	0	355
1371	531	1334	0	355
1374	531	1334	0	354
1377	532	1334	0	355
1380	532	1334	0	355
1383	532	1334	0	354
1386	531	1334	0	355
1389	531	1334	0	354
1392	531	1333	0	354
1395	531	1334	0	355
1398	531	1334	0	355
1401	531	1334	0	355
1404	531	1334	0	355
1407	531	1334	0	355
1410	531	1334	0	354
1413	532	1334	0	355
1416	532	1334	0	355
1419	532	1334	0	356
1422	532	1334	0	355
1425	531	1334	0	356
1428	532	1334	0	354
1431	532	1333	0	354
1434	532	1333	0	354
1437	532	1334	0	354
1440	531	1333	0	354
1443	531	1333	0	354
1446	531	1333	0	353
1449	531	1334	0	354
1452	531	1333	0	353
1455	531	1333	0	354
1458	531	1333	0	354
1461	531	1333	0	355
1464	531	1333	0	355
1467	531	1333	0	356
1470	531	1334	0	355
1473	531	1333	0	355
1476	531	1334	0	355
1479	531	1334	0	355
1482	531	1333	0	355
1485	531	1333	0	354
1488	531	1333	0	355
1491	531	1333	0	355
1494	531	1334	0	355
1497	531	1334	0	354
1500	531	1334	0	355
1503	531	1334	0	356
1506	532	1334	0	355
1509	532	1334	0	355
1512	532	1334	0	355
1515	531	1334	0	356
1518	531	1334	0	355
1521	532	1334	0	355
1524	532	1334	0	355
1527	532	1334	0	355
1530	531	1334	0	355
1533	531	1334	0	354
1536	530	1334	0	355
1539	531	1334	0	355
1542	531	1334	0	354
1545	531	1334	0	355
1548	531	1334	0	355
1551	531	1334	0	355
1554	531	1334	0	356
1557	529	1334	0	358
1560	530	1334	0	358
1563	530	1334	0	357
1566	530	1334	0	355
1569	530	1334	0	356
1572	530	1334	0	356
1575	530	1334	0	357
1578	531	1334	0	356
1581	531	1334	0	355
1584	531	1334	0	356
1587	531	1334	0	355
1590	531	1334	0	356
1593	531	1334	0	356
1596	530	1334	0	356
1599	530	1334	0	358
1602	530	1334	0	358
1605	530	1334	0	358
1608	529	1334	0	358
1611	530	1334	0	358
1614	530	1334	0	358
1617	530	1334	0	358
1620	532	1334	0	356
1623	532	1334	0	355
1626	533	1334	0	355
1629	531	1334	0	356
1632	531	1333	0	356
1635	530	1333	0	357
1638	530	1334	0	357
1641	530	1333	0	357
1644	530	1333	0	357
1647	530	1333	0	357
1650	530	1333	0	357
1653	530	1333	0	357
1656	530	1333	0	357
1659	530	1334	0	357
1662	530	1333	0	357
1665	530	1333	0	357
1668	530	1333	0	357
1671	530	1333	0	357
1674	530	1334	0	356
1677	530	1334	0	356
1680	530	1334	0	356
1683	530	1333	0	357
1686	530	1334	0	357
1689	530	1334	0	357
1692	531	1333	0	357
1695	530	1334	0	357
1698	530	1334	0	357
1701	531	1333	0	357
1704	530	1333	0	357
1707	530	1333	0	357
1710	530	1333	0	357
1713	530	1333	0	357
1716	530	1333	0	358
1719	530	1333	0	358
1722	530	1333	0	358
1725	530	1333	0	357
1728	530	1333	0	357
1731	530	1333	0	358
1734	530	1333	0	358
1737	531	1333	0	357
1740	530	1333	0	358
1743	530	1333	0	358
1746	530	1333	0	358
1749	530	1333	0	358
1752	530	1333	0	357
1755	530	1333	0	357
1758	530	1333	0	357
1761	530	1333	0	358
1764	530	1333	0	357
1767	530	1333	0	357
1770	530	1333	0	357
1773	530	1333	0	358
1776	530	1333	0	357
1779	531	1333	0	358
1782	531	1333	0	357
1785	531	1333	0	357
1788	531	1333	0	357
1791	531	1333	0	356
1794	530	1333	0	357
1797	530	1333	0	357
1800	530	1333	0	357
1803	530	1333	0	357
1806	530	1333	0	357
1809	530	1333	0	357
1812	530	1333	0	357
1815	530	1333	0	357
1818	531	1333	0	356
1821	530	1333	0	357
1824	530	1333	0	357
1827	530	1333	0	357
1830	530	1333	0	357
1833	530	1333	0	357
1836	530	1333	0	357
1839	530	1333	0	357
1842	530	1333	0	357
1845	530	1333	0	357
1848	530	1333	0	357
1851	530	1333	0	357
1854	530	1333	0	357
1857	530	1333	0	357
1860	530	1333	0	356
1863	530	1333	0	357
1866	530	1333	0	357
1869	530	1333	0	357
1872	530	1333	0	356
1875	530	1333	0	358
1878	530	1333	0	357
1881	530	1333	0	357
1884	530	1333	0	357
1887	530	1333	0	357
1890	530	1333	0	357
1893	530	1333	0	357
1896	530	1333	0	357
1899	530	1333	0	357
1902	530	1333	0	357
1905	530	1333	0	357
1908	530	1333	0	357
1911	530	1333	0	357
1914	530	1333	0	357
1917	530	1333	0	357
1920	530	1333	0	358
1923	530	1333	0	358
1926	530	1333	0	357
1929	530	1333	0	357
1932	530	1333	0	357
1935	530	1333	0	358
1938	530	1333	0	357
1941	530	1333	0	357
1944	530	1333	0	358
1947	530	1333	0	358
1950	530	1333	0	358
1953	530	1333	0	357
1956	530	1333	0	357
1959	530	1333	0	356
1962	530	1333	0	356
1965	530	1333	0	356
1968	530	1333	0	356
1971	530	1333	0	356
1974	531	1333	0	356
1977	531	1333	0	357
1980	530	1333	0	357
1983	530	1333	0	357
1986	530	1333	0	356
1989	531	1333	0	355
1992	532	1334	0	354
1995	530	1333	0	355
1998	529	1334	0	356
2001	530	1333	0	356
2004	530	1333	0	357
2007	530	1333	0	357
2010	529	1333	0	357
2013	530	1333	0	358
2016	530	1333	0	357
2019	530	1333	0	357
2022	530	1333	0	358
2025	532	1333	0	356
2028	531	1333	0	356
2031	531	1333	0	357
2034	531	1333	0	357
2037	531	1333	0	358
2040	531	1333	0	357
2043	530	1333	0	357
2046	530	1333	0	357
2049	530	1333	0	357
2052	531	1333	0	357
2055	531	1333	0	357
2058	531	1333	0	357
2061	531	1333	0	356
2064	531	1334	0	356
2067	531	1334	0	356
2070	531	1334	0	356
2073	531	1334	0	355
2076	531	1334	0	354
2079	531	1334	0	355
2082	530	1333	0	356
2085	530	1333	0	356
2088	530	1333	0	356
2091	530	1333	0	357
2094	530	1333	0	357
2097	531	1333	0	357
2100	531	1333	0	357
2103	530	1333	0	357
2106	530	1333	0	357
2109	530	1333	0	357
2112	530	1333	0	357
2115	530	1333	0	357
2118	530	1333	0	357
2121	531	1333	0	356
2124	530	1333	0	356
2127	530	1333	0	356
2130	530	1333	0	357
2133	531	1333	0	357
2136	530	1333	0	356
2139	530	1333	0	356
2142	530	1333	0	357
2145	530	1333	0	357
2148	530	1333	0	356
2151	530	1333	0	357
2154	530	1333	0	356
2157	530	1333	0	356
2160	530	1333	0	356
2163	530	1333	0	357
2166	530	1333	0	356
2169	530	1333	0	357
2172	531	1333	0	357
2175	530	1333	0	357
2178	530	1333	0	356
2181	530	1333	0	356
2184	530	1333	0	356
2187	530	1333	0	356
2190	530	1333	0	356
2193	530	1333	0	357
2196	530	1333	0	358
2199	530	1333	0	357
2202	530	1333	0	357
2205	530	1333	0	357
2208	530	1333	0	357
2211	530	1333	0	357
2214	530	1333	0	357
2217	530	1333	0	356
2220	530	1333	0	357
2223	530	1333	0	357
2226	531	1333	0	357
2229	530	1333	0	357
2232	530	1333	0	357
2235	530	1333	0	356
2238	530	1333	0	356
2241	530	1333	0	354
2244	530	1333	0	355
2247	530	1333	0	356
2250	530	1333	0	356
2253	531	1333	0	357
2256	531	1333	0	355
2259	531	1334	0	355
2262	531	1334	0	354
2265	530	1334	0	355
2268	529	1334	0	356
2271	529	1334	0	357
2274	529	1334	0	358
2277	529	1334	0	358
2280	529	1334	0	358
2283	529	1335	0	357
2286	528	1334	0	356
2289	528	1334	0	359
2292	529	1334	0	1
2295	529	1334	0	0
2298	528	1334	0	359
2301	529	1334	0	0
2304	529	1334	0	359
2307	529	1333	0	359
2310	530	1333	0	358
2313	531	1333	0	358
2316	530	1333	0	0
2319	530	1333	0	359
2322	530	1333	0	359
2325	530	1333	0	0
2328	530	1333	0	359
2331	530	1333	0	359
2334	530	1334	0	359
2337	530	1334	0	358
2340	530	1334	0	358
2343	530	1334	0	358
2346	530	1334	0	359
2349	530	1334	0	358
2352	529	1334	0	357
2355	530	1334	0	358
2358	530	1334	0	359
2361	529	1334	0	358
2364	529	1334	0	357
2367	529	1334	0	358
2370	528	1334	0	358
2373	528	1334	0	0
2376	529	1334	0	359
2379	529	1334	0	359
2382	529	1334	0	0
2385	528	1334	0	1
2388	528	1334	0	0
2391	528	1334	0	359
2394	528	1334	0	359
2397	528	1334	0	358
2400	527	1334	0	0
2403	527	1334	0	1
2406	527	1334	0	1
2409	527	1334	0	1
2412	527	1334	0	1
2415	528	1334	0	1
2418	528	1334	0	1
2421	528	1334	0	1
2424	528	1334	0	2
2427	528	1333	0	2
2430	528	1334	0	1
2433	528	1334	0	2
2436	528	1334	0	3
2439	528	1334	0	3
2442	528	1334	0	3
2445	528	1333	0	4
2448	529	1333	0	3
2451	529	1333	0	3
2454	529	1333	0	3
2457	529	1333	0	4
2460	530	1333	0	5
2463	529	1334	0	5
2466	529	1334	0	3
2469	528	1334	0	2
2472	528	1334	0	1
2475	528	1334	0	0
2478	528	1334	0	0
2481	529	1334	0	0
2484	529	1334	0	1
2487	529	1334	0	0
2490	528	1334	0	0
2493	528	1334	0	0
2496	528	1334	0	0
2499	528	1334	0	359
2502	529	1334	0	359
2505	529	1334	0	359
2508	529	1334	0	358
2511	529	1334	0	359
2514	529	1334	0	0
2517	528	1334	0	359
2520	528	1334	0	359
2523	528	1334	0	358
2526	528	1335	0	358
2529	528	1335	0	358
2532	529	1335	0	358
2535	529	1335	0	357
2538	529	1335	0	357
2541	528	1335	0	358
2544	529	1335	0	358
2547	528	1335	0	357
2550	529	1335	0	357
2553	529	1335	0	357
2556	529	1335	0	356
2559	529	1335	0	356
2562	529	1335	0	357
2565	529	1335	0	357
2568	529	1335	0	357
2571	529	1335	0	357
2574	529	1335	0	357
2577	529	1335	0	357
2580	530	1335	0	357
2583	529	1335	0	357
2586	529	1335	0	357
2589	529	1335	0	356
2592	529	1335	0	357
2595	529	1335	0	357
2598	529	1335	0	357
2601	529	1335	0	357
2604	529	1335	0	357
2607	529	1335	0	357
2610	529	1335	0	357
2613	529	1335	0	357
2616	529	1335	0	358
2619	529	1335	0	357
2622	529	1335	0	357
2625	530	1335	0	358
2628	529	1335	0	357
2631	530	1335	0	357
2634	529	1335	0	357
2637	530	1335	0	358
2640	530	1335	0	357
2643	530	1335	0	357
2646	530	1335	0	357
2649	530	1335	0	357
2652	530	1335	0	357
2655	529	1335	0	358
2658	530	1335	0	357
2661	530	1335	0	358
2664	530	1335	0	358
2667	529	1335	0	359
2670	529	1335	0	358
2673	529	1335	0	358
2676	529	1335	0	357
2679	529	1335	0	357
2682	530	1335	0	357
2685	529	1335	0	358
2688	529	1335	0	357
2691	530	1334	0	358
2694	530	1334	0	358
2697	530	1334	0	358
2700	530	1335	0	358
2703	530	1335	0	358
2706	530	1335	0	358
2709	530	1335	0	358
2712	530	1335	0	358
2715	530	1335	0	358
2718	530	1335	0	358
2721	530	1335	0	358
2724	530	1335	0	358
2727	530	1335	0	357
2730	530	1335	0	358
2733	530	1335	0	359
2736	529	1335	0	359
2739	530	1335	0	359
2742	530	1335	0	359
2745	530	1335	0	359
2748	530	1335	0	359
2751	530	1335	0	358
2754	530	1335	0	358
2757	530	1335	0	358
2760	530	1335	0	358
2763	530	1335	0	359
2766	530	1335	0	359
2769	530	1334	0	359
2772	530	1334	0	359
2775	530	1334	0	359
2778	530	1334	0	359
2781	530	1334	0	359
2784	530	1334	0	359
2787	531	1334	0	359
2790	532	1334	0	359
2793	532	1334	0	358
2796	532	1334	0	358
2799	532	1334	0	358
2802	531	1334	0	358
2805	530	1334	0	359
2808	530	1334	0	358
2811	530	1334	0	358
2814	530	1334	0	357
2817	530	1334	0	358
2820	530	1334	0	358
2823	531	1334	0	357
2826	530	1334	0	358
2829	530	1334	0	358
2832	530	1334	0	358
2835	530	1334	0	358
2838	530	1334	0	358
2841	531	1334	0	358
2844	530	1334	0	358
2847	530	1334	0	358
2850	530	1334	0	358
2853	530	1334	0	358
2856	530	1334	0	358
2859	530	1334	0	358
2862	530	1334	0	357
2865	530	1334	0	357
2868	530	1334	0	358
2871	531	1334	0	358
2874	531	1334	0	358
2877	531	1334	0	357
2880	531	1334	0	357
2883	530	1334	0	357
2886	530	1334	0	356
2889	532	1334	0	357
2892	532	1334	0	356
2895	532	1334	0	356
2898	532	1333	0	356
2901	531	1333	0	356
2904	531	1333	0	357
2907	531	1333	0	356
2910	531	1333	0	356
2913	532	1333	0	356
2916	529	1334	0	355
2919	531	1333	0	355
2922	531	1334	0	357
2925	531	1333	0	357
2928	530	1333	0	356
2931	531	1333	0	357
2934	532	1333	0	355
2937	532	1333	0	355
2940	532	1333	0	355
2943	532	1333	0	356
2946	531	1333	0	355
2949	529	1333	0	354
2952	529	1334	0	355
2955	530	1333	0	355
2958	530	1333	0	356
2961	532	1333	0	356
2964	532	1333	0	356
2967	531	1333	0	356
2970	530	1334	0	355
2973	531	1334	0	354
2976	531	1334	0	354
2979	530	1333	0	354
2982	531	1333	0	356
2985	532	1333	0	356
2988	533	1333	0	356
2991	531	1333	0	356
2994	532	1333	0	354
2997	531	1334	0	355
3000	530	1334	0	356
3003	532	1334	0	355
3006	530	1334	0	356
3009	530	1334	0	356
3012	530	1334	0	356
3015	531	1333	0	356
3018	530	1333	0	357
3021	530	1333	0	357
3024	530	1334	0	356
3027	530	1334	0	356
3030	530	1334	0	357
3033	531	1334	0	356
3036	530	1334	0	356
3039	530	1334	0	357
3042	530	1334	0	356
3045	530	1334	0	356
3048	530	1334	0	355
3051	530	1334	0	356
3054	530	1334	0	356
3057	530	1334	0	356
3060	530	1334	0	356
3063	530	1334	0	356
3066	530	1334	0	357
3069	530	1334	0	358
3072	530	1334	0	355
3075	530	1334	0	355
3078	530	1334	0	356
3081	530	1334	0	357
3084	530	1334	0	356
3087	530	1334	0	356
3090	530	1334	0	356
3093	530	1334	0	356
3096	530	1334	0	357
3099	530	1334	0	357
3102	529	1334	0	356
3105	528	1334	0	357
3108	528	1334	0	356
3111	529	1334	0	356
3114	529	1334	0	356
3117	530	1334	0	357
3120	530	1334	0	358
3123	531	1333	0	357
3126	531	1333	0	358
3129	531	1333	0	357
3132	531	1333	0	358
3135	532	1333	0	358
3138	532	1333	0	357
3141	532	1333	0	357
3144	531	1333	0	356
3147	531	1333	0	357
3150	532	1333	0	357
3153	532	1333	0	357
3156	532	1333	0	356
3159	532	1333	0	356
3162	531	1333	0	356
3165	532	1333	0	358
3168	533	1333	0	357
3171	533	1333	0	357
3174	533	1333	0	358
3177	533	1333	0	356
3180	532	1334	0	356
3183	532	1334	0	356
3186	532	1334	0	356
3189	532	1334	0	357
3192	533	1334	0	357
3195	533	1334	0	357
3198	533	1334	0	357
3201	532	1334	0	357
3204	531	1334	0	356
3207	532	1333	0	356
3210	532	1333	0	356
3213	532	1333	0	356
3216	531	1334	0	355
3219	531	1333	0	355
3222	532	1333	0	356
3225	532	1333	0	357
3228	532	1333	0	357
3231	532	1333	0	357
3234	532	1333	0	356
3237	531	1333	0	355
3240	531	1333	0	354
3243	531	1333	0	355
3246	532	1333	0	355
3249	532	1333	0	356
3252	532	1333	0	357
3255	532	1333	0	356
3258	532	1333	0	355
3261	532	1333	0	356
3264	532	1333	0	355
3267	531	1333	0	355
3270	532	1333	0	355
3273	531	1333	0	355
3276	532	1333	0	356
3279	532	1333	0	356
3282	531	1334	0	355
3285	531	1334	0	354
3288	531	1333	0	354
3291	531	1333	0	355
3294	532	1333	0	357
3297	531	1333	0	356
3300	530	1334	0	355
3303	531	1334	0	354
3306	531	1333	0	355
3309	531	1333	0	357
3312	532	1333	0	358
3315	532	1333	0	358
3318	532	1333	0	357
3321	532	1333	0	357
3324	532	1333	0	357
3327	531	1333	0	357
3330	531	1333	0	357
3333	531	1333	0	357
3336	531	1333	0	356
3339	531	1333	0	356
3342	532	1333	0	356
3345	531	1333	0	357
3348	531	1333	0	358
3351	531	1333	0	356
3354	531	1333	0	356
3357	531	1333	0	356
3360	530	1334	0	355
3363	530	1334	0	355
3366	531	1334	0	355
3369	531	1334	0	355
3372	531	1333	0	355
3375	531	1333	0	358
3378	531	1333	0	357
3381	531	1333	0	356
3384	531	1333	0	356
3387	530	1333	0	357
3390	531	1333	0	357
3393	531	1333	0	357
3396	532	1333	0	357
3399	532	1333	0	357
3402	532	1333	0	358
3405	532	1333	0	357
3408	531	1333	0	357
3411	531	1333	0	357
3414	531	1333	0	357
3417	530	1333	0	356
3420	530	1333	0	356
3423	530	1333	0	356
3426	530	1333	0	356
3429	530	1333	0	356
3432	530	1333	0	356
3435	530	1333	0	356
3438	531	1333	0	357
3441	531	1333	0	357
3444	531	1333	0	358
3447	531	1333	0	357
3450	532	1333	0	357
3453	532	1333	0	357
3456	533	1333	0	358
3459	533	1333	0	357
3462	531	1333	0	356
3465	531	1333	0	357
3468	531	1333	0	358
3471	533	1333	0	358
3474	533	1333	0	358
3477	533	1333	0	358
3480	534	1333	0	358
3483	532	1333	0	357
3486	532	1333	0	357
3489	531	1333	0	356
3492	532	1333	0	357
3495	532	1333	0	357
3498	533	1333	0	358
3501	533	1333	0	358
3504	533	1333	0	358
3507	532	1333	0	357
3510	532	1333	0	357
3513	531	1333	0	356
3516	532	1333	0	356
3519	532	1333	0	357
3522	532	1333	0	356
3525	532	1333	0	357
3528	533	1333	0	358
3531	533	1333	0	358
3534	532	1333	0	358
3537	532	1333	0	357
3540	532	1333	0	356
3543	532	1333	0	356
3546	532	1333	0	355
3549	532	1333	0	356
3552	532	1333	0	358
3555	533	1333	0	358
3558	533	1333	0	358
3561	533	1333	0	358
3564	532	1333	0	358
3567	532	1333	0	358
3570	532	1333	0	359
3573	533	1333	0	359
3576	534	1333	0	358
3579	534	1333	0	359
3582	533	1333	0	359
3585	533	1333	0	359
3588	532	1333	0	358
3591	533	1333	0	359
3594	533	1333	0	359
3597	532	1333	0	358
3600	531	1333	0	358
3603	531	1333	0	357
3606	531	1333	0	357
3609	532	1333	0	358
3612	533	1333	0	358
3615	533	1333	0	358
3618	534	1333	0	358
3621	533	1333	0	358
3624	533	1333	0	358
3627	532	1333	0	357
3630	533	1333	0	357
3633	534	1333	0	357
3636	534	1333	0	356
3639	534	1333	0	356
3642	534	1333	0	356
3645	534	1333	0	357
3648	532	1333	0	357
3651	532	1333	0	356
3654	533	1333	0	355
3657	533	1333	0	355
3660	532	1334	0	356
3663	533	1333	0	355
3666	532	1334	0	355
3669	532	1334	0	355
3672	532	1334	0	354
3675	532	1333	0	355
3678	532	1333	0	354
3681	533	1333	0	356
3684	534	1333	0	357
3687	535	1333	0	356
3690	533	1333	0	357
3693	532	1334	0	355
3696	532	1334	0	356
3699	532	1334	0	355
3702	532	1334	0	355
3705	533	1333	0	356
3708	534	1333	0	357
3711	535	1333	0	356
3714	535	1333	0	355
3717	534	1333	0	356
3720	533	1334	0	354
3723	533	1334	0	355
3726	533	1334	0	355
3729	533	1333	0	355
3732	533	1333	0	356
3735	534	1333	0	356
3738	534	1333	0	355
3741	533	1333	0	356
3744	532	1334	0	355
3747	532	1334	0	355
3750	532	1334	0	354
3753	532	1334	0	355
3756	532	1334	0	354
3759	532	1334	0	355
3762	532	1333	0	354
3765	532	1334	0	355
3768	532	1334	0	354
3771	531	1334	0	354
3774	532	1334	0	354
3777	532	1333	0	354
3780	531	1334	0	355
3783	532	1333	0	355
3786	532	1333	0	355
3789	532	1333	0	355
3792	533	1333	0	356
3795	533	1333	0	356
3798	533	1333	0	356
3801	533	1333	0	356
3804	533	1333	0	356
3807	531	1333	0	356
3810	531	1333	0	355
3813	530	1334	0	356
3816	530	1334	0	355
3819	530	1334	0	356
3822	530	1334	0	355
3825	532	1333	0	355
3828	532	1333	0	355
3831	532	1333	0	356
3834	532	1333	0	356
3837	532	1333	0	356
3840	533	1333	0	356
3843	532	1333	0	356
3846	531	1333	0	357
3849	531	1333	0	356
3852	530	1333	0	355
3855	530	1334	0	355
3858	531	1333	0	356
3861	532	1333	0	355
3864	532	1333	0	356
3867	532	1333	0	356
3870	532	1333	0	356
3873	533	1333	0	356
3876	533	1333	0	355
3879	532	1333	0	355
3882	532	1333	0	356
3885	531	1333	0	355
3888	531	1333	0	355
3891	530	1333	0	355
3894	531	1333	0	355
3897	531	1333	0	356
3900	531	1333	0	356
3903	531	1333	0	356
3906	531	1333	0	356
3909	531	1333	0	356
3912	532	1333	0	356
3915	532	1333	0	356
3918	532	1333	0	356
3921	531	1333	0	356
3924	531	1333	0	356
3927	530	1333	0	356
3930	530	1333	0	355
3933	530	1333	0	355
3936	530	1333	0	355
3939	530	1333	0	355
3942	530	1333	0	356
3945	530	1333	0	355
3948	530	1333	0	355
3951	530	1333	0	355
3954	530	1333	0	355
3957	530	1333	0	355
3960	531	1333	0	356
3963	531	1333	0	356
3966	531	1333	0	356
3969	530	1333	0	356
3972	530	1333	0	355
3975	530	1333	0	355
3978	530	1333	0	355
3981	530	1333	0	355
3984	530	1333	0	355
3987	530	1333	0	355
3990	531	1333	0	356
3993	531	1333	0	356
3996	530	1333	0	356
3999	530	1333	0	355
4002	531	1333	0	355
4005	531	1333	0	356
4008	531	1333	0	355
4011	531	1333	0	355
4014	531	1333	0	355
4017	531	1333	0	356
4020	531	1333	0	356
4023	531	1333	0	356
4026	531	1333	0	356
4029	531	1333	0	356
4032	531	1333	0	355
4035	530	1333	0	357
4038	531	1333	0	356
4041	531	1333	0	355
4044	531	1333	0	355
4047	531	1333	0	355
4050	530	1333	0	355
4053	530	1333	0	355
4056	530	1334	0	355
4059	530	1334	0	355
4062	530	1334	0	356
4065	530	1334	0	356
4068	530	1333	0	355
4071	530	1334	0	355
4074	530	1334	0	356
4077	530	1333	0	355
4080	530	1333	0	354
4083	530	1333	0	354
4086	530	1334	0	354
4089	530	1333	0	354
4092	531	1333	0	353
4095	530	1333	0	355
4098	530	1333	0	355
4101	530	1333	0	356
4104	531	1333	0	357
4107	530	1333	0	357
4110	530	1333	0	356
4113	530	1333	0	356
4116	530	1333	0	357
4119	529	1333	0	356
4122	531	1333	0	356
4125	531	1333	0	356
4128	531	1333	0	356
4131	531	1333	0	357
4134	531	1333	0	357
4137	531	1333	0	357
4140	530	1333	0	356
4143	530	1333	0	355
4146	528	1333	0	356
4149	529	1333	0	356
4152	530	1333	0	356
4155	530	1333	0	356
4158	530	1333	0	355
4161	529	1333	0	356
4164	530	1333	0	356
4167	530	1333	0	357
4170	530	1333	0	356
4173	530	1333	0	356
4176	530	1333	0	356
4179	530	1333	0	356
4182	530	1333	0	356
4185	530	1333	0	356
4188	530	1333	0	357
4191	530	1333	0	357
4194	529	1333	0	357
4197	529	1333	0	357
4200	529	1333	0	357
4203	529	1333	0	357
4206	529	1333	0	356
4209	529	1333	0	356
4212	529	1333	0	356
4215	529	1333	0	355
4218	529	1334	0	356
4221	530	1334	0	356
4224	530	1334	0	355
4227	530	1334	0	355
4230	530	1333	0	355
4233	530	1333	0	355
4236	530	1333	0	355
4239	530	1333	0	355
4242	530	1333	0	355
4245	530	1333	0	354
4248	530	1333	0	355
4251	530	1333	0	356
4254	530	1333	0	356
4257	530	1334	0	357
4260	530	1334	0	357
4263	530	1333	0	357
4266	530	1334	0	356
4269	530	1333	0	356
4272	530	1333	0	356
4275	530	1333	0	356
4278	530	1333	0	355
4281	529	1333	0	356
4284	530	1333	0	355
4287	530	1333	0	354
4290	530	1333	0	355
4293	530	1333	0	355
4296	530	1333	0	356
4299	530	1334	0	356
4302	530	1334	0	356
4305	530	1333	0	356
4308	530	1333	0	356
4311	530	1333	0	357
4314	530	1333	0	356
4317	530	1333	0	356
4320	530	1333	0	356
4323	530	1333	0	357
4326	530	1333	0	356
4329	530	1333	0	356
4332	530	1333	0	355
4335	530	1333	0	356
4338	531	1333	0	355
4341	531	1333	0	356
4344	530	1333	0	356
4347	530	1333	0	356
4350	530	1333	0	356
4353	530	1333	0	355
4356	530	1333	0	356
4359	530	1333	0	356
4362	530	1333	0	356
4365	529	1333	0	355
4368	530	1333	0	356
4371	530	1333	0	356
4374	530	1333	0	356
4377	530	1333	0	356
4380	530	1333	0	356
4383	529	1333	0	356
4386	530	1333	0	355
4389	530	1333	0	355
4392	530	1333	0	355
4395	530	1333	0	356
4398	530	1333	0	356
4401	530	1333	0	356
4404	530	1333	0	355
4407	530	1333	0	355
4410	530	1333	0	356
4413	530	1333	0	356
4416	530	1333	0	356
4419	530	1333	0	356
4422	530	1333	0	356
4425	531	1333	0	356
4428	531	1333	0	356
4431	531	1333	0	355
4434	531	1333	0	356
4437	531	1333	0	356
4440	531	1333	0	356
4443	531	1333	0	356
4446	531	1333	0	356
4449	531	1333	0	357
4452	531	1333	0	356
4455	531	1333	0	356
4458	531	1333	0	356
4461	531	1333	0	356
4464	531	1333	0	356
4467	531	1333	0	356
4470	531	1333	0	356
4473	531	1333	0	356
4476	531	1333	0	356
4479	531	1333	0	356
4482	531	1333	0	356
4485	531	1333	0	356
4488	531	1333	0	356
4491	531	1333	0	356
4494	531	1333	0	357
4497	531	1333	0	357
4500	531	1333	0	356
4503	531	1333	0	356
4506	531	1333	0	356
4509	531	1333	0	356
4512	531	1333	0	356
4515	531	1333	0	357
4518	531	1333	0	356
4521	531	1333	0	356
4524	531	1333	0	356
4527	531	1333	0	356
4530	531	1333	0	357
4533	531	1333	0	357
4536	531	1333	0	357
4539	530	1333	0	357
4542	531	1333	0	357
4545	530	1333	0	357
4548	530	1333	0	357
4551	530	1333	0	356
4554	530	1333	0	357
4557	530	1333	0	357
4560	530	1333	0	357
4563	530	1333	0	357
4566	530	1333	0	357
4569	531	1333	0	357
4572	530	1333	0	357
4575	530	1333	0	357
4578	530	1333	0	357
4581	530	1333	0	357
4584	530	1333	0	357
4587	530	1333	0	357
4590	530	1333	0	357
4593	530	1333	0	357
4596	530	1333	0	357
4599	531	1333	0	357
4602	530	1333	0	357
4605	530	1333	0	356
4608	530	1333	0	356
4611	530	1333	0	357
4614	530	1333	0	357
4617	530	1333	0	357
4620	530	1333	0	357
4623	531	1333	0	356
4626	530	1333	0	356
4629	530	1333	0	356
4632	531	1333	0	356
4635	530	1333	0	356
4638	530	1333	0	356
4641	530	1333	0	356
4644	531	1333	0	357
4647	531	1333	0	357
4650	531	1333	0	357
4653	531	1333	0	357
4656	531	1333	0	357
4659	531	1333	0	357
4662	531	1333	0	357
4665	530	1333	0	356
4668	531	1333	0	356
4671	531	1333	0	356
4674	530	1333	0	356
4677	531	1333	0	356
4680	531	1333	0	356
4683	531	1333	0	356
4686	531	1333	0	356
4689	531	1333	0	356
4692	530	1333	0	356
4695	530	1333	0	356
4698	530	1333	0	356
4701	531	1333	0	356
4704	531	1333	0	357
4707	531	1333	0	356
4710	531	1333	0	356
4713	531	1333	0	357
4716	531	1333	0	356
4719	531	1333	0	357
4722	531	1333	0	357
4725	530	1333	0	356
4728	530	1333	0	356
4731	531	1333	0	356
4734	531	1333	0	356
4737	530	1333	0	357
4740	531	1333	0	357
4743	531	1333	0	357
4746	531	1333	0	357
4749	531	1333	0	357
4752	531	1333	0	357
4755	531	1333	0	356
4758	531	1333	0	357
4761	531	1333	0	357
4764	531	1333	0	357
4767	531	1333	0	357
4770	531	1333	0	356
4773	531	1333	0	357
4776	531	1333	0	356
4779	531	1333	0	357
4782	531	1333	0	356
4785	531	1333	0	356
4788	531	1333	0	356
4791	531	1333	0	356
4794	531	1333	0	356
4797	531	1333	0	356
4800	531	1333	0	357
4803	531	1333	0	356
4806	531	1333	0	356
4809	531	1333	0	356
4812	531	1333	0	356
4815	531	1333	0	356
4818	531	1333	0	357
4821	531	1333	0	357
4824	531	1333	0	357
4827	531	1333	0	356
4830	531	1333	0	356
4833	531	1333	0	356
4836	531	1333	0	356
4839	531	1333	0	356
4842	531	1333	0	356
4845	531	1333	0	356
4848	531	1333	0	356
4851	531	1333	0	357
4854	531	1333	0	357
4857	531	1333	0	357
4860	531	1333	0	357
4863	531	1333	0	357
4866	531	1333	0	356
4869	531	1333	0	356
4872	531	1333	0	356
4875	531	1333	0	356
4878	531	1333	0	357
4881	531	1333	0	356
4884	531	1333	0	357
4887	531	1333	0	357
4890	531	1333	0	357
4893	531	1333	0	357
4896	531	1333	0	356
4899	531	1333	0	356
4902	531	1333	0	356
4905	531	1333	0	356
4908	531	1333	0	356
4911	531	1333	0	357
4914	529	1334	0	359
4917	530	1334	0	358
4920	530	1333	0	359
4923	531	1333	0	359
4926	531	1333	0	358
4929	529	1333	0	358
4932	529	1333	0	359
4935	530	1333	0	357
4938	529	1333	0	358
4941	529	1333	0	358
4944	530	1333	0	358
4947	530	1333	0	358
4950	531	1333	0	358
4953	531	1333	0	357
4956	530	1333	0	356
4959	529	1333	0	357
4962	529	1333	0	356
4965	530	1333	0	356
4968	529	1333	0	357
4971	529	1334	0	357
4974	530	1333	0	357
4977	531	1333	0	357
4980	531	1333	0	357
4983	531	1333	0	357
4986	531	1333	0	357
4989	530	1333	0	357
4992	530	1333	0	356
4995	529	1334	0	356
4998	529	1333	0	356
5001	530	1333	0	357
5004	531	1333	0	357
5007	531	1333	0	357
5010	530	1333	0	356
5013	530	1333	0	356
5016	530	1333	0	356
5019	531	1333	0	357
5022	531	1333	0	357
5025	531	1333	0	358
5028	531	1333	0	358
5031	531	1333	0	358
5034	531	1333	0	358
5037	530	1333	0	358
5040	529	1333	0	356
5043	529	1333	0	356
5046	530	1333	0	356
5049	531	1333	0	357
5052	530	1333	0	357
5055	531	1333	0	357
5058	531	1333	0	357
5061	530	1333	0	357
5064	529	1333	0	357
5067	530	1333	0	355
5070	530	1333	0	357
5073	531	1333	0	357
5076	530	1333	0	356
5079	530	1333	0	355
5082	531	1333	0	354
5085	530	1333	0	355
5088	530	1333	0	355
5091	531	1333	0	356
5094	531	1333	0	357
5097	531	1333	0	356
5100	531	1333	0	355
5103	532	1333	0	353
5106	531	1333	0	352
5109	531	1333	0	353
5112	531	1333	0	352
5115	532	1333	0	352
5118	533	1333	0	352
5121	533	1333	0	353
5124	533	1333	0	352
5127	532	1333	0	353
5130	532	1333	0	353
5133	533	1333	0	354
5136	534	1334	0	355
5139	532	1334	0	355
5142	532	1334	0	357
5145	533	1334	0	356
5148	533	1334	0	355
5151	533	1334	0	355
5154	532	1334	0	354
5157	533	1334	0	355
5160	532	1334	0	356
5163	532	1334	0	356
5166	533	1334	0	356
5169	533	1334	0	356
5172	533	1334	0	356
5175	533	1334	0	356
5178	531	1334	0	357
5181	531	1334	0	357
5184	531	1334	0	357
5187	531	1334	0	357
5190	533	1334	0	357
5193	531	1334	0	358
5196	532	1334	0	358
5199	531	1334	0	357
5202	532	1334	0	356
5205	532	1334	0	356
5208	532	1334	0	356
5211	533	1334	0	356
5214	533	1334	0	356
5217	533	1334	0	356
5220	532	1334	0	356
5223	532	1334	0	355
5226	532	1334	0	355
5229	532	1334	0	356
5232	532	1334	0	356
5235	531	1334	0	355
5238	532	1334	0	356
5241	533	1334	0	355
5244	533	1334	0	355
5247	533	1334	0	356
5250	531	1334	0	356
5253	531	1334	0	356
5256	531	1334	0	355
5259	531	1334	0	355
5262	531	1334	0	355
5265	531	1334	0	355
5268	531	1334	0	355
5271	532	1334	0	356
5274	532	1334	0	356
5277	532	1334	0	356
5280	532	1334	0	356
5283	532	1334	0	356
5286	532	1334	0	356
5289	532	1334	0	357
5292	532	1334	0	357
5295	532	1334	0	357
5298	532	1334	0	357
5301	532	1334	0	357
5304	532	1334	0	357
5307	532	1334	0	357
5310	532	1334	0	356
5313	531	1334	0	357
5316	531	1334	0	356
5319	531	1334	0	356
5322	531	1334	0	356
5325	531	1334	0	356
5328	531	1334	0	356
5331	531	1334	0	356
5334	531	1334	0	356
5337	532	1334	0	356
5340	532	1334	0	356
5343	533	1334	0	357
5346	532	1334	0	356
5349	532	1334	0	356
5352	531	1334	0	356
5355	531	1334	0	356
5358	531	1334	0	356
5361	531	1334	0	356
5364	531	1334	0	356
5367	532	1334	0	357
5370	532	1334	0	357
5373	532	1334	0	357
5376	533	1334	0	356
5379	533	1334	0	356
5382	533	1334	0	356
5385	532	1334	0	356
5388	532	1334	0	357
5391	532	1334	0	356
5394	532	1334	0	356
5397	532	1334	0	357
5400	532	1334	0	357
5403	533	1334	0	356
5406	533	1334	0	356
5409	532	1334	0	356
5412	533	1334	0	356
5415	532	1334	0	356
5418	531	1334	0	356
5421	531	1334	0	356
5424	531	1334	0	357
5427	531	1334	0	357
5430	531	1334	0	357
5433	532	1334	0	357
5436	532	1334	0	357
5439	532	1334	0	357
5442	532	1334	0	357
5445	531	1334	0	357
5448	531	1334	0	357
5451	532	1334	0	357
5454	532	1334	0	357
5457	532	1334	0	357
5460	532	1334	0	356
5463	533	1334	0	357
5466	532	1334	0	356
5469	532	1334	0	357
5472	532	1334	0	357
5475	532	1334	0	357
5478	532	1334	0	357
5481	531	1334	0	359
5484	532	1334	0	358
5487	532	1334	0	357
5490	532	1334	0	357
5493	531	1334	0	357
5496	531	1334	0	357
5499	531	1334	0	357
5502	532	1334	0	357
5505	531	1334	0	358
5508	530	1334	0	357
5511	530	1334	0	356
5514	531	1334	0	356
5517	531	1334	0	356
5520	531	1334	0	355
5523	531	1334	0	355
5526	530	1334	0	356
5529	531	1334	0	356
5532	531	1334	0	355
5535	531	1334	0	357
5538	531	1334	0	357
5541	531	1334	0	356
5544	531	1334	0	357
5547	531	1334	0	357
5550	531	1334	0	356
5553	531	1334	0	357
5556	531	1334	0	358
5559	531	1334	0	357
5562	531	1334	0	357
5565	531	1334	0	357
5568	530	1334	0	357
5571	529	1334	0	357
5574	530	1334	0	357
5577	531	1334	0	357
5580	532	1334	0	356
5583	532	1334	0	355
5586	532	1334	0	355
5589	533	1334	0	355
5592	532	1334	0	355
5595	532	1334	0	355
5598	532	1334	0	355
5601	532	1334	0	355
5604	532	1334	0	356
5607	532	1334	0	355
5610	532	1334	0	355
5613	532	1334	0	355
5616	532	1334	0	355
5619	532	1334	0	355
5622	531	1334	0	355
5625	532	1334	0	355
5628	532	1334	0	355
5631	531	1334	0	355
5634	531	1334	0	356
5637	533	1334	0	355
5640	533	1334	0	354
5643	533	1334	0	355
5646	533	1334	0	354
5649	532	1334	0	355
5652	532	1334	0	355
5655	532	1334	0	355
5658	533	1334	0	355
5661	532	1334	0	355
5664	533	1334	0	354
5667	532	1334	0	355
5670	532	1334	0	355
5673	532	1334	0	354
5676	533	1334	0	355
5679	532	1334	0	356
5682	533	1334	0	355
5685	533	1334	0	354
5688	533	1334	0	354
5691	533	1334	0	354
5694	533	1334	0	356
5697	533	1334	0	355
5700	533	1334	0	355
5703	532	1334	0	355
5706	532	1334	0	355
5709	532	1334	0	355
5712	533	1334	0	355
5715	532	1334	0	355
5718	532	1334	0	355
5721	532	1334	0	354
5724	531	1334	0	354
5727	532	1334	0	354
5730	532	1334	0	355
5733	532	1334	0	355
5736	532	1334	0	355
5739	532	1334	0	355
5742	532	1334	0	355
5745	532	1334	0	354
5748	532	1334	0	355
5751	532	1334	0	355
5754	531	1334	0	355
5757	532	1334	0	354
5760	532	1334	0	355
5763	532	1334	0	355
5766	532	1334	0	355
5769	531	1334	0	354
5772	532	1334	0	355
5775	532	1334	0	354
5778	532	1334	0	354
5781	531	1334	0	355
5784	531	1334	0	354
5787	532	1334	0	354
5790	532	1334	0	355
5793	532	1334	0	355
5796	532	1334	0	355
5799	532	1334	0	355
5802	532	1334	0	354
5805	531	1334	0	354
5808	531	1334	0	354
5811	531	1334	0	355
5814	532	1334	0	354
5817	532	1334	0	355
5820	532	1334	0	355
5823	532	1334	0	355
5826	532	1334	0	355
5829	532	1334	0	355
5832	531	1334	0	354
5835	531	1334	0	355
5838	531	1334	0	355
5841	532	1334	0	355
5844	532	1334	0	355
5847	532	1334	0	355
5850	532	1334	0	355
5853	532	1334	0	355
5856	532	1334	0	356
5859	533	1334	0	355
5862	533	1333	0	355
5865	532	1334	0	355
5868	530	1334	0	357
5871	531	1334	0	355
5874	532	1334	0	354
5877	533	1334	0	354
5880	532	1334	0	355
5883	532	1334	0	354
5886	532	1334	0	355
5889	532	1334	0	355
5892	532	1333	0	355
5895	532	1333	0	354
5898	532	1334	0	354
5901	531	1334	0	354
5904	531	1334	0	354
5907	531	1334	0	354
5910	532	1334	0	354
5913	531	1334	0	354
5916	531	1334	0	354
5919	530	1334	0	355
5922	531	1334	0	354
5925	531	1334	0	354
5928	531	1334	0	354
5931	531	1334	0	354
5934	531	1334	0	354
5937	532	1334	0	354
5940	532	1334	0	354
5943	532	1334	0	354
5946	532	1334	0	355
5949	532	1334	0	354
5952	531	1334	0	355
5955	531	1334	0	354
5958	531	1334	0	354
5961	531	1334	0	354
5964	531	1334	0	354
5967	532	1334	0	354
5970	532	1334	0	354
5973	532	1334	0	354
5976	532	1334	0	354
5979	531	1334	0	354
5982	531	1334	0	355
5985	531	1334	0	355
5988	531	1334	0	355
5991	531	1334	0	355
5994	531	1334	0	355
5997	531	1334	0	355
[truncated: 999 more rows]
