# Supplementary material for: Markerless tracking of an entire honey bee colony
Source: Nat Commun. 2021 Mar 19;12:1733. doi: 10.1038/s41467-021-21769-1 (PMC7979864; doi:10.1038/s41467-021-21769-1)
Supplement: Supplementary file 4 — Description of Additional Supplementary Files [file 41467_2021_21769_MOESM4_ESM.zip › raw_source/fig_5_sup_fig_21_22/S1_trajectories/000720.txt]

0	791	1908	0	80
3	791	1909	0	80
6	791	1908	0	80
9	791	1909	0	78
12	791	1913	0	70
15	792	1913	0	70
18	791	1912	0	75
21	791	1910	0	75
24	791	1910	0	75
27	790	1910	0	74
30	790	1909	0	74
33	790	1910	0	74
36	789	1911	0	78
39	788	1913	0	73
42	788	1913	0	69
45	789	1913	0	75
48	789	1913	0	76
51	789	1914	0	76
54	788	1913	0	77
57	788	1912	0	74
60	788	1911	0	74
63	788	1912	0	77
66	789	1914	0	81
69	790	1913	0	82
72	790	1913	0	88
75	790	1912	0	87
78	790	1913	0	87
81	791	1913	0	89
84	791	1913	0	85
87	788	1913	0	87
90	789	1914	0	84
93	789	1914	0	88
96	789	1915	0	90
99	790	1914	0	92
102	791	1914	0	91
105	791	1914	0	92
108	791	1913	0	93
111	791	1914	0	94
114	792	1914	0	94
117	793	1914	0	95
120	793	1915	0	94
123	793	1915	0	91
126	793	1916	0	94
129	793	1917	0	94
132	793	1916	0	96
135	794	1916	0	98
138	794	1916	0	97
141	794	1916	0	99
144	795	1916	0	100
147	795	1916	0	100
150	795	1914	0	97
153	795	1913	0	90
156	796	1914	0	86
159	797	1913	0	79
162	796	1916	0	70
165	795	1916	0	65
168	797	1916	0	60
171	796	1916	0	60
174	795	1916	0	60
177	795	1917	0	57
180	796	1917	0	56
183	795	1919	0	52
186	794	1921	0	53
189	795	1921	0	54
192	796	1922	0	55
195	798	1922	0	55
198	798	1922	0	56
201	798	1922	0	55
204	797	1922	0	54
207	797	1922	0	49
210	796	1922	0	46
213	795	1922	0	40
216	794	1923	0	38
219	793	1926	0	37
222	790	1927	0	34
225	788	1926	0	30
228	787	1926	0	26
231	785	1927	0	28
234	785	1927	0	30
237	785	1927	0	29
240	785	1927	0	29
243	785	1927	0	29
246	786	1926	0	29
249	786	1925	0	27
252	785	1926	0	26
255	783	1926	0	31
258	782	1927	0	30
261	780	1927	0	26
264	780	1926	0	23
267	777	1926	0	25
270	777	1926	0	23
273	777	1926	0	23
276	778	1926	0	21
279	778	1927	0	26
282	775	1928	0	29
285	773	1932	0	20
288	771	1935	0	18
291	770	1936	0	18
294	768	1937	0	20
297	766	1937	0	20
300	767	1936	0	18
303	767	1936	0	16
306	766	1937	0	12
309	766	1937	0	10
312	763	1937	0	9
315	760	1938	0	10
318	758	1938	0	11
321	758	1936	0	11
324	759	1934	0	10
327	756	1935	0	4
330	754	1936	0	0
333	749	1936	0	357
336	748	1937	0	357
339	747	1936	0	357
342	744	1936	0	356
345	742	1936	0	355
348	740	1936	0	356
351	738	1936	0	357
354	736	1935	0	357
357	735	1937	0	355
360	733	1937	0	357
363	735	1937	0	357
366	734	1937	0	353
369	734	1942	0	2
372	732	1944	0	1
375	731	1944	0	0
378	731	1942	0	356
381	728	1937	0	351
384	727	1936	0	352
387	727	1936	0	353
390	724	1935	0	350
393	721	1934	0	350
396	719	1934	0	352
399	718	1933	0	350
402	716	1933	0	351
405	715	1932	0	352
408	714	1933	0	352
411	713	1935	0	352
414	710	1936	0	354
417	709	1937	0	358
420	708	1937	0	358
423	708	1935	0	359
426	706	1933	0	358
429	706	1934	0	0
432	705	1934	0	1
435	704	1931	0	359
438	705	1927	0	355
441	704	1926	0	350
444	703	1926	0	348
447	702	1925	0	345
450	701	1926	0	348
453	698	1928	0	347
456	696	1928	0	350
459	695	1928	0	352
462	694	1928	0	359
465	695	1928	0	356
468	691	1929	0	357
471	689	1929	0	358
474	687	1929	0	359
477	685	1929	0	2
480	682	1930	0	0
483	681	1929	0	0
486	681	1928	0	1
489	681	1924	0	354
492	679	1923	0	351
495	675	1921	0	349
498	674	1921	0	351
501	675	1924	0	351
504	674	1926	0	352
507	672	1927	0	354
510	671	1927	0	354
513	670	1927	0	353
516	667	1927	0	351
519	666	1926	0	352
522	661	1924	0	357
525	661	1923	0	356
528	662	1924	0	351
531	665	1925	0	352
534	661	1925	0	352
537	660	1924	0	352
540	658	1923	0	353
543	657	1923	0	357
546	655	1923	0	0
549	654	1923	0	359
552	654	1927	0	4
555	653	1928	0	7
558	654	1928	0	11
561	651	1928	0	11
564	649	1927	0	9
567	646	1927	0	8
570	649	1927	0	14
573	648	1927	0	16
576	644	1928	0	17
579	644	1927	0	16
582	643	1927	0	16
585	643	1925	0	16
588	641	1926	0	14
591	639	1926	0	11
594	638	1927	0	10
597	638	1926	0	12
600	639	1927	0	12
603	637	1928	0	12
606	637	1929	0	14
609	639	1930	0	18
612	640	1929	0	20
615	639	1930	0	21
618	639	1929	0	23
621	640	1930	0	28
624	641	1930	0	29
627	640	1932	0	31
630	642	1934	0	34
633	639	1934	0	39
636	638	1935	0	40
639	636	1937	0	42
642	635	1938	0	48
645	634	1939	0	48
648	632	1939	0	54
651	630	1941	0	55
654	631	1942	0	51
657	632	1945	0	51
660	630	1947	0	53
663	630	1948	0	56
666	631	1947	0	55
669	631	1947	0	57
672	632	1946	0	56
675	631	1945	0	58
678	631	1946	0	58
681	631	1946	0	58
684	632	1946	0	58
687	630	1946	0	56
690	630	1946	0	52
693	630	1947	0	47
696	631	1947	0	40
699	630	1948	0	38
702	629	1948	0	39
705	627	1948	0	39
708	625	1948	0	38
711	625	1948	0	36
714	626	1948	0	35
717	627	1947	0	32
720	627	1948	0	32
723	628	1947	0	35
726	628	1946	0	36
729	629	1947	0	42
732	629	1947	0	42
735	631	1947	0	40
738	631	1946	0	40
741	632	1946	0	39
744	632	1946	0	38
747	632	1945	0	33
750	631	1944	0	36
753	631	1944	0	39
756	631	1944	0	39
759	630	1945	0	44
762	631	1945	0	41
765	631	1946	0	36
768	631	1946	0	34
771	631	1946	0	36
774	631	1947	0	40
777	630	1949	0	41
780	629	1949	0	45
783	628	1950	0	47
786	626	1952	0	49
789	625	1953	0	51
792	625	1954	0	54
795	624	1955	0	54
798	625	1952	0	47
801	625	1953	0	45
804	625	1953	0	43
807	625	1953	0	42
810	625	1954	0	42
813	625	1954	0	44
816	625	1953	0	43
819	625	1954	0	43
822	625	1956	0	47
825	621	1959	0	51
828	621	1959	0	54
831	621	1962	0	58
834	621	1964	0	57
837	621	1963	0	59
840	621	1962	0	62
843	620	1961	0	66
846	620	1961	0	69
849	621	1963	0	73
852	623	1964	0	69
855	622	1967	0	78
858	622	1971	0	88
861	623	1972	0	85
864	623	1973	0	85
867	624	1975	0	85
870	625	1975	0	86
873	625	1976	0	88
876	625	1978	0	86
879	624	1982	0	85
882	624	1984	0	78
885	625	1985	0	77
888	625	1986	0	76
891	626	1987	0	78
894	626	1988	0	78
897	626	1990	0	80
900	626	1992	0	81
903	628	1993	0	83
906	627	1997	0	85
909	628	1999	0	86
912	628	2000	0	89
915	628	2002	0	88
918	628	2004	0	82
921	630	2007	0	84
924	630	2013	0	83
927	631	2015	0	80
930	632	2017	0	81
933	632	2019	0	84
936	632	2019	0	83
939	631	2020	0	86
942	630	2022	0	90
945	629	2026	0	88
948	629	2028	0	89
951	629	2027	0	90
954	630	2029	0	92
957	630	2029	0	91
960	630	2028	0	90
963	629	2028	0	88
966	630	2031	0	87
969	631	2032	0	80
972	631	2034	0	80
975	629	2035	0	75
978	627	2037	0	72
981	626	2041	0	65
984	627	2043	0	66
987	626	2045	0	61
990	625	2046	0	59
993	623	2048	0	59
996	622	2047	0	56
999	622	2048	0	55
1002	620	2048	0	51
1005	618	2049	0	55
1008	617	2050	0	56
1011	616	2049	0	54
1014	616	2050	0	56
1017	615	2052	0	54
1020	616	2052	0	54
1023	614	2053	0	56
1026	616	2052	0	63
1029	618	2049	0	63
1032	618	2049	0	65
1035	618	2050	0	64
1038	617	2051	0	66
1041	616	2051	0	60
1044	614	2052	0	51
1047	613	2052	0	44
1050	611	2052	0	43
1053	609	2053	0	40
1056	609	2053	0	38
1059	608	2053	0	39
1062	608	2053	0	41
1065	608	2053	0	46
1068	607	2053	0	48
1071	607	2055	0	51
1074	608	2055	0	50
1077	607	2057	0	49
1080	606	2059	0	50
1083	604	2061	0	48
1086	603	2061	0	50
1089	602	2063	0	50
1092	601	2063	0	50
1095	602	2063	0	51
1098	602	2063	0	50
1101	601	2064	0	51
1104	598	2066	0	50
1107	595	2065	0	52
1110	595	2065	0	51
1113	593	2067	0	52
1116	592	2067	0	53
1119	592	2068	0	54
1122	592	2068	0	55
1125	591	2069	0	56
1128	591	2068	0	58
1131	591	2069	0	58
1134	590	2070	0	58
1137	589	2071	0	55
1140	589	2072	0	52
1143	589	2072	0	46
1146	589	2072	0	43
1149	589	2072	0	44
1152	590	2072	0	46
1155	591	2071	0	47
1158	591	2072	0	46
1161	590	2072	0	47
1164	590	2072	0	50
1167	590	2072	0	50
1170	590	2072	0	47
1173	592	2071	0	45
1176	592	2071	0	44
1179	592	2071	0	44
1182	593	2072	0	44
1185	594	2071	0	40
1188	596	2070	0	39
1191	597	2071	0	46
1194	597	2070	0	49
1197	597	2068	0	47
1200	595	2069	0	51
1203	595	2068	0	51
1206	594	2069	0	52
1209	594	2069	0	53
1212	594	2070	0	55
1215	595	2069	0	57
1218	593	2072	0	59
1221	593	2071	0	58
1224	593	2072	0	60
1227	593	2072	0	62
1230	593	2073	0	69
1233	593	2074	0	70
1236	592	2074	0	75
1239	590	2076	0	81
1242	591	2076	0	80
1245	592	2078	0	82
1248	590	2082	0	81
1251	590	2083	0	86
1254	592	2086	0	121
1257	588	2084	0	79
1260	589	2086	0	80
1263	589	2088	0	83
1266	589	2090	0	84
1269	590	2091	0	89
1272	590	2093	0	91
1275	590	2095	0	88
1278	591	2097	0	91
1281	592	2098	0	90
1284	590	2103	0	94
1287	592	2105	0	90
1290	591	2105	0	92
1293	591	2105	0	93
1296	591	2106	0	93
1299	592	2106	0	94
1302	592	2106	0	96
1305	592	2107	0	95
1308	592	2107	0	94
1311	592	2107	0	93
1314	592	2107	0	94
1317	592	2108	0	95
1320	592	2109	0	96
1323	592	2112	0	94
1326	592	2114	0	91
1329	595	2122	0	94
1332	596	2128	0	95
1335	597	2129	0	90
1338	599	2132	0	95
1341	600	2133	0	95
1344	600	2134	0	95
1347	600	2133	0	95
1350	599	2133	0	94
1353	600	2135	0	95
1356	600	2134	0	93
1359	599	2134	0	95
1362	598	2134	0	94
1365	597	2133	0	95
1368	598	2134	0	93
1371	599	2134	0	89
1374	600	2134	0	85
1377	599	2139	0	87
1380	600	2141	0	80
1383	600	2141	0	78
1386	601	2143	0	77
1389	601	2146	0	76
1392	600	2148	0	70
1395	601	2158	0	62
1398	601	2157	0	56
1401	601	2156	0	56
1404	600	2157	0	52
1407	600	2157	0	51
1410	599	2158	0	50
1413	600	2157	0	50
1416	601	2159	0	49
1419	600	2160	0	48
1422	599	2161	0	47
1425	598	2162	0	44
1428	597	2162	0	39
1431	596	2163	0	41
1434	593	2164	0	39
1437	592	2165	0	33
1440	590	2165	0	28
1443	589	2165	0	25
1446	588	2163	0	25
1449	587	2163	0	22
1452	587	2164	0	23
1455	586	2164	0	23
1458	583	2166	0	28
1461	583	2167	0	30
1464	581	2169	0	36
1467	578	2171	0	33
1470	575	2172	0	27
1473	574	2172	0	28
1476	572	2172	0	31
1479	571	2170	0	26
1482	571	2169	0	25
1485	569	2170	0	27
1488	566	2172	0	27
1491	564	2173	0	30
1494	561	2173	0	29
1497	557	2171	0	29
1500	558	2171	0	33
1503	557	2171	0	33
1506	556	2171	0	32
1509	556	2171	0	34
1512	556	2171	0	36
1515	557	2171	0	38
1518	556	2173	0	42
1521	555	2175	0	47
1524	556	2173	0	54
1527	558	2170	0	60
1530	560	2172	0	70
1533	561	2171	0	72
1536	560	2171	0	69
1539	560	2170	0	66
1542	561	2169	0	59
1545	562	2170	0	61
1548	562	2171	0	60
1551	562	2172	0	63
1554	562	2171	0	62
1557	561	2171	0	58
1560	560	2171	0	53
1563	558	2173	0	48
1566	557	2175	0	46
1569	557	2176	0	42
1572	557	2176	0	41
1575	556	2176	0	39
1578	556	2177	0	41
1581	555	2176	0	40
1584	553	2176	0	41
1587	551	2177	0	44
1590	550	2179	0	42
1593	548	2182	0	40
1596	548	2180	0	42
1599	548	2179	0	43
1602	546	2179	0	45
1605	545	2178	0	37
1608	540	2178	0	30
1611	537	2179	0	35
1614	536	2181	0	33
1617	534	2181	0	35
1620	531	2182	0	40
1623	529	2183	0	42
1626	529	2183	0	43
1629	528	2183	0	45
1632	529	2183	0	44
1635	529	2182	0	43
1638	530	2182	0	41
1641	530	2183	0	40
1644	530	2183	0	41
1647	530	2184	0	42
1650	529	2185	0	44
1653	529	2184	0	46
1656	530	2184	0	46
1659	530	2183	0	49
1662	530	2182	0	57
1665	530	2181	0	66
1668	531	2181	0	68
1671	531	2182	0	72
1674	531	2184	0	77
1677	532	2185	0	75
1680	535	2186	0	81
1683	537	2188	0	88
1686	538	2192	0	87
1689	539	2194	0	86
1692	540	2194	0	87
1695	543	2195	0	96
1698	544	2197	0	98
1701	543	2197	0	98
1704	543	2197	0	94
1707	544	2198	0	95
1710	544	2198	0	92
1713	545	2196	0	87
1716	546	2197	0	82
1719	545	2200	0	82
1722	544	2200	0	81
1725	544	2199	0	80
1728	543	2200	0	79
1731	543	2200	0	80
1734	542	2201	0	81
1737	541	2201	0	81
1740	542	2202	0	86
1743	544	2203	0	86
1746	544	2206	0	83
1749	546	2206	0	93
1752	550	2206	0	91
1755	549	2207	0	90
1758	552	2208	0	85
1761	553	2209	0	83
1764	553	2210	0	84
1767	555	2211	0	88
1770	557	2211	0	89
1773	558	2213	0	92
1776	559	2216	0	88
1779	557	2217	0	88
1782	558	2220	0	83
1785	558	2221	0	84
1788	558	2223	0	86
1791	559	2223	0	86
1794	561	2225	0	82
1797	559	2225	0	81
1800	559	2225	0	81
1803	559	2225	0	80
1806	559	2226	0	78
1809	559	2226	0	78
1812	559	2227	0	79
1815	559	2228	0	81
1818	560	2228	0	81
1821	560	2229	0	80
1824	559	2230	0	78
1827	560	2232	0	76
1830	557	2234	0	77
1833	558	2237	0	73
1836	555	2240	0	76
1839	556	2242	0	78
1842	556	2244	0	78
1845	557	2247	0	72
1848	558	2250	0	70
1851	558	2253	0	70
1854	557	2256	0	74
1857	556	2261	0	72
1860	555	2262	0	72
1863	554	2264	0	71
1866	553	2265	0	69
1869	553	2264	0	66
1872	553	2264	0	64
1875	553	2265	0	63
1878	554	2270	0	64
1881	552	2271	0	62
1884	550	2271	0	60
1887	549	2271	0	57
1890	549	2272	0	57
1893	551	2271	0	60
1896	550	2271	0	59
1899	549	2272	0	58
1902	548	2272	0	56
1905	550	2276	0	49
1908	548	2277	0	48
1911	549	2279	0	47
1914	546	2279	0	49
1917	543	2279	0	48
1920	542	2282	0	46
1923	538	2283	0	39
1926	537	2288	0	43
1929	536	2290	0	43
1932	534	2291	0	39
1935	532	2289	0	42
1938	530	2289	0	40
1941	529	2289	0	36
1944	529	2290	0	31
1947	526	2292	0	23
1950	522	2292	0	24
1953	519	2293	0	22
1956	518	2294	0	18
1959	517	2293	0	16
1962	516	2292	0	17
1965	515	2292	0	20
1968	512	2292	0	21
1971	509	2293	0	22
1974	507	2295	0	24
1977	506	2299	0	23
1980	505	2295	0	22
1983	500	2298	0	26
1986	495	2300	0	27
1989	495	2301	0	27
1992	491	2301	0	24
1995	488	2300	0	24
1998	485	2300	0	22
2001	484	2301	0	23
2004	483	2303	0	27
2007	476	2308	0	31
2010	476	2309	0	26
2013	473	2310	0	27
2016	468	2310	0	28
2019	467	2310	0	35
2022	467	2309	0	45
2025	469	2310	0	41
2028	468	2310	0	38
2031	465	2311	0	33
2034	464	2312	0	26
2037	466	2309	0	24
2040	466	2308	0	22
2043	463	2307	0	21
2046	463	2307	0	23
2049	461	2309	0	17
2052	460	2305	0	8
2055	459	2303	0	1
2058	455	2304	0	1
2061	458	2305	0	358
2064	461	2304	0	2
2067	454	2304	0	0
2070	452	2302	0	2
2073	447	2301	0	359
2076	443	2298	0	357
2079	441	2298	0	354
2082	439	2298	0	354
2085	435	2298	0	350
2088	432	2299	0	351
2091	428	2299	0	350
2094	426	2298	0	346
2097	422	2296	0	346
2100	422	2296	0	349
2103	419	2295	0	354
2106	418	2295	0	354
2109	416	2294	0	353
2112	415	2294	0	354
2115	414	2295	0	355
2118	412	2295	0	358
2121	409	2296	0	359
2124	409	2297	0	1
2127	407	2296	0	3
2130	407	2296	0	3
2133	406	2297	0	5
2136	406	2297	0	5
2139	405	2298	0	6
2142	405	2298	0	5
2145	406	2298	0	5
2148	406	2298	0	7
2151	407	2296	0	1
2154	411	2294	0	354
2157	413	2290	0	347
2160	414	2287	0	339
2163	413	2286	0	336
2166	410	2285	0	332
2169	410	2283	0	327
2172	410	2280	0	326
2175	409	2279	0	322
2178	412	2276	0	318
2181	411	2271	0	316
2184	408	2268	0	312
2187	408	2266	0	311
2190	408	2266	0	309
2193	407	2266	0	307
2196	403	2265	0	307
2199	400	2261	0	312
2202	398	2260	0	322
2205	394	2259	0	332
2208	394	2259	0	334
2211	394	2259	0	335
2214	391	2259	0	337
2217	388	2257	0	338
2220	381	2258	0	347
2223	380	2257	0	342
2226	377	2256	0	343
2229	374	2256	0	345
2232	372	2256	0	349
2235	371	2256	0	351
2238	369	2256	0	354
2241	366	2256	0	358
2244	365	2255	0	359
2247	363	2254	0	359
2250	362	2251	0	353
2253	360	2251	0	352
2256	357	2251	0	353
2259	354	2251	0	350
2262	351	2253	0	351
2265	349	2253	0	349
2268	348	2253	0	349
2271	346	2251	0	349
2274	345	2249	0	343
2277	344	2248	0	338
2280	345	2248	0	340
2283	343	2249	0	342
2286	343	2249	0	342
2289	343	2250	0	341
2292	343	2252	0	343
2295	341	2253	0	344
2298	341	2254	0	348
2301	340	2253	0	345
2304	340	2251	0	343
2307	340	2252	0	344
2310	339	2251	0	342
2313	338	2250	0	339
2316	339	2248	0	336
2319	338	2245	0	337
2322	336	2244	0	334
2325	336	2244	0	334
2328	336	2244	0	332
2331	335	2243	0	330
2334	335	2243	0	328
2337	334	2243	0	331
2340	334	2242	0	327
2343	333	2242	0	326
2346	331	2242	0	324
2349	330	2241	0	323
2352	330	2241	0	321
2355	332	2238	0	317
2358	332	2238	0	315
2361	332	2238	0	315
2364	333	2238	0	313
2367	333	2238	0	312
2370	333	2238	0	314
2373	333	2238	0	311
2376	333	2237	0	311
2379	333	2237	0	310
2382	334	2237	0	309
2385	335	2238	0	308
2388	336	2240	0	306
2391	336	2240	0	303
2394	338	2241	0	304
2397	340	2242	0	303
2400	341	2243	0	303
2403	342	2243	0	293
2406	345	2246	0	283
2409	350	2246	0	277
2412	351	2247	0	268
2415	354	2249	0	264
2418	360	2248	0	258
2421	359	2247	0	261
2424	359	2247	0	261
2427	359	2246	0	263
2430	359	2246	0	260
2433	360	2244	0	260
2436	360	2244	0	259
2439	360	2245	0	258
2442	361	2241	0	251
2445	360	2239	0	256
2448	360	2238	0	253
2451	361	2237	0	251
2454	361	2235	0	248
2457	361	2235	0	241
2460	362	2236	0	235
2463	363	2234	0	231
2466	364	2232	0	224
2469	365	2231	0	221
2472	367	2231	0	222
2475	368	2232	0	218
2478	369	2233	0	217
2481	370	2234	0	214
2484	370	2235	0	212
2487	371	2236	0	207
2490	371	2237	0	206
2493	373	2237	0	205
2496	375	2237	0	206
2499	375	2236	0	206
2502	379	2236	0	210
2505	379	2235	0	214
2508	379	2236	0	215
2511	379	2237	0	212
2514	378	2238	0	210
2517	378	2238	0	211
2520	380	2237	0	207
2523	382	2237	0	200
2526	382	2237	0	199
2529	382	2237	0	200
2532	383	2237	0	201
2535	383	2237	0	202
2538	383	2237	0	204
2541	383	2237	0	205
2544	384	2237	0	208
2547	385	2237	0	216
2550	385	2234	0	211
2553	386	2232	0	212
2556	387	2231	0	211
2559	389	2229	0	217
2562	390	2227	0	220
2565	390	2222	0	222
2568	390	2221	0	222
2571	390	2220	0	223
2574	390	2219	0	224
2577	389	2219	0	226
2580	389	2218	0	229
2583	389	2218	0	227
2586	389	2217	0	229
2589	390	2215	0	229
2592	389	2215	0	231
2595	390	2213	0	231
2598	392	2209	0	232
2601	395	2206	0	235
2604	397	2205	0	241
2607	396	2204	0	242
2610	395	2203	0	243
2613	394	2202	0	244
2616	394	2202	0	264
2619	395	2201	0	265
2622	396	2201	0	267
2625	395	2200	0	263
2628	394	2200	0	261
2631	394	2199	0	262
2634	394	2199	0	262
2637	394	2199	0	263
2640	394	2198	0	260
2643	395	2198	0	257
2646	397	2197	0	253
2649	398	2196	0	253
2652	399	2193	0	251
2655	401	2191	0	246
2658	402	2189	0	244
2661	406	2188	0	243
2664	409	2185	0	242
2667	410	2184	0	240
2670	410	2183	0	239
2673	411	2181	0	234
2676	412	2180	0	237
2679	414	2177	0	239
2682	417	2176	0	237
2685	418	2176	0	237
2688	418	2176	0	237
2691	419	2175	0	237
2694	418	2175	0	237
2697	417	2174	0	242
2700	417	2173	0	245
2703	416	2172	0	248
2706	415	2171	0	251
2709	414	2171	0	250
2712	414	2170	0	252
2715	413	2170	0	253
2718	413	2170	0	255
2721	412	2170	0	255
2724	413	2169	0	255
2727	412	2170	0	254
2730	412	2170	0	250
2733	412	2171	0	250
2736	412	2171	0	249
2739	411	2171	0	247
2742	411	2171	0	248
2745	411	2171	0	248
2748	411	2171	0	247
2751	412	2171	0	248
2754	412	2171	0	250
2757	412	2170	0	252
2760	413	2169	0	256
2763	413	2168	0	257
2766	414	2168	0	262
2769	415	2165	0	267
2772	417	2162	0	266
2775	418	2160	0	267
2778	419	2159	0	266
2781	419	2160	0	271
2784	419	2161	0	271
2787	419	2160	0	270
2790	418	2160	0	269
2793	418	2161	0	269
2796	419	2161	0	270
2799	419	2165	0	266
2802	418	2167	0	263
2805	418	2168	0	260
2808	418	2169	0	259
2811	419	2169	0	258
2814	420	2170	0	253
2817	422	2168	0	246
2820	424	2168	0	241
2823	426	2166	0	237
2826	427	2164	0	234
2829	429	2164	0	237
2832	429	2164	0	235
2835	429	2164	0	236
2838	429	2164	0	237
2841	431	2164	0	237
2844	433	2165	0	237
2847	434	2165	0	234
2850	433	2165	0	236
2853	433	2164	0	235
2856	434	2164	0	233
2859	435	2159	0	235
2862	436	2155	0	240
2865	437	2153	0	244
2868	437	2150	0	245
2871	437	2149	0	249
2874	437	2146	0	252
2877	436	2145	0	257
2880	436	2143	0	256
2883	436	2142	0	252
2886	436	2142	0	251
2889	437	2144	0	253
2892	437	2142	0	254
2895	436	2140	0	256
2898	436	2140	0	254
2901	436	2140	0	250
2904	436	2141	0	250
2907	436	2139	0	255
2910	436	2139	0	257
2913	438	2139	0	259
2916	439	2137	0	257
2919	440	2135	0	254
2922	442	2134	0	258
2925	443	2136	0	252
2928	443	2138	0	247
2931	440	2138	0	255
2934	441	2139	0	256
2937	442	2138	0	256
2940	444	2137	0	259
2943	444	2137	0	261
2946	444	2136	0	266
2949	443	2135	0	269
2952	442	2135	0	269
2955	443	2134	0	269
2958	444	2130	0	266
2961	444	2127	0	269
2964	446	2125	0	269
2967	447	2125	0	267
2970	448	2123	0	263
2973	449	2122	0	263
2976	450	2120	0	264
2979	451	2116	0	265
2982	452	2115	0	265
2985	452	2114	0	258
2988	452	2113	0	257
2991	452	2113	0	257
2994	452	2110	0	260
2997	453	2106	0	254
3000	453	2105	0	249
3003	453	2104	0	247
3006	455	2104	0	250
3009	456	2102	0	252
3012	459	2100	0	249
3015	461	2098	0	249
3018	462	2097	0	249
3021	462	2096	0	250
3024	464	2095	0	252
3027	464	2094	0	253
3030	464	2093	0	254
3033	465	2093	0	252
3036	465	2095	0	253
3039	464	2096	0	251
3042	463	2097	0	254
3045	463	2098	0	254
3048	463	2099	0	255
3051	463	2103	0	249
3054	463	2106	0	252
3057	463	2109	0	248
3072	462	2120	0	248
3078	467	2124	0	254
3081	466	2124	0	257
3084	466	2126	0	257
3087	467	2128	0	261
3090	467	2129	0	264
3093	471	2132	0	269
3096	473	2133	0	273
3099	474	2135	0	277
3102	475	2134	0	282
3105	477	2132	0	286
3108	477	2133	0	289
3111	477	2133	0	290
3114	477	2134	0	291
3117	477	2135	0	291
3120	478	2135	0	300
3123	479	2134	0	304
3126	479	2134	0	307
3129	479	2133	0	311
3132	479	2133	0	316
3135	478	2133	0	315
3138	478	2133	0	315
3141	476	2132	0	317
3144	475	2131	0	316
3147	474	2131	0	318
3150	474	2133	0	322
3153	474	2134	0	326
3156	474	2135	0	332
3159	473	2134	0	332
3162	471	2135	0	339
3165	470	2135	0	344
3168	469	2137	0	347
3171	469	2139	0	352
3174	469	2140	0	352
3177	471	2141	0	355
3180	473	2142	0	359
3183	473	2142	0	359
3186	473	2141	0	358
3189	473	2142	0	359
3192	472	2141	0	356
3195	473	2142	0	358
3198	473	2142	0	358
3201	473	2143	0	0
3204	472	2144	0	3
3207	469	2144	0	5
3210	467	2144	0	9
3213	465	2145	0	14
3216	464	2146	0	16
3219	464	2146	0	18
3222	464	2146	0	22
3225	463	2145	0	26
3228	464	2144	0	30
3231	464	2144	0	32
3234	464	2145	0	32
3237	463	2146	0	32
3240	463	2147	0	31
3243	461	2148	0	35
3246	459	2149	0	37
3249	459	2150	0	40
3252	459	2150	0	42
3255	460	2149	0	47
3258	461	2147	0	51
3261	464	2145	0	50
3264	464	2146	0	54
3267	464	2146	0	55
3270	464	2146	0	54
3273	463	2147	0	58
3276	462	2147	0	56
3279	458	2151	0	54
3282	456	2152	0	50
3285	455	2153	0	49
3288	454	2153	0	51
3291	453	2155	0	47
3294	452	2156	0	51
3297	451	2158	0	54
3300	450	2159	0	55
3303	449	2160	0	54
3306	447	2160	0	50
3309	446	2159	0	48
3312	445	2159	0	48
3315	444	2160	0	47
3318	443	2159	0	50
3321	441	2159	0	51
3324	438	2161	0	50
3327	437	2162	0	46
3330	434	2164	0	47
3333	432	2167	0	44
3336	430	2169	0	42
3339	430	2169	0	43
3342	428	2172	0	47
3345	427	2173	0	48
3348	426	2173	0	49
3351	426	2173	0	46
3354	425	2174	0	43
3357	424	2175	0	41
3360	422	2176	0	42
3363	421	2176	0	43
3366	420	2177	0	45
3369	419	2177	0	44
3372	419	2178	0	45
3375	417	2181	0	48
3378	414	2183	0	48
3381	414	2183	0	50
3384	415	2184	0	54
3387	414	2185	0	63
3390	411	2188	0	71
3393	411	2190	0	67
3396	410	2193	0	66
3399	410	2194	0	65
3402	410	2195	0	66
3405	409	2197	0	67
3408	409	2198	0	71
3411	408	2198	0	70
3414	408	2198	0	69
3417	408	2198	0	68
3420	409	2197	0	68
3423	409	2198	0	68
3426	409	2199	0	73
3429	409	2201	0	75
3432	409	2203	0	71
3435	408	2204	0	71
3438	408	2206	0	72
3441	405	2210	0	69
3444	404	2212	0	65
3447	403	2217	0	64
3450	402	2218	0	62
3453	401	2219	0	61
3456	399	2221	0	60
3459	399	2222	0	63
3462	400	2224	0	61
3465	401	2226	0	62
3468	402	2227	0	67
3471	403	2226	0	71
3474	403	2226	0	75
3477	402	2226	0	77
3480	403	2226	0	80
3483	403	2227	0	82
3486	402	2228	0	82
3489	402	2229	0	83
3492	402	2231	0	84
3495	403	2231	0	85
3498	404	2233	0	85
3501	403	2234	0	82
3504	404	2235	0	77
3507	402	2236	0	78
3510	402	2236	0	77
3513	401	2239	0	72
3516	400	2240	0	74
3519	400	2243	0	78
3522	400	2245	0	83
3525	399	2246	0	87
3528	398	2247	0	84
3531	398	2247	0	82
3534	397	2247	0	83
3537	396	2250	0	83
3540	396	2251	0	81
3543	396	2253	0	83
3546	396	2253	0	81
3549	396	2253	0	84
3552	396	2253	0	84
3555	396	2252	0	84
3558	396	2253	0	82
3561	396	2254	0	81
3564	396	2252	0	77
3567	396	2252	0	73
3570	395	2252	0	73
3573	394	2252	0	67
3576	391	2254	0	66
3579	389	2252	0	65
3582	388	2253	0	62
3585	386	2256	0	56
3588	383	2257	0	51
3591	382	2258	0	50
3594	380	2260	0	50
3597	378	2262	0	43
3600	377	2261	0	42
3603	375	2261	0	42
3606	375	2262	0	42
3609	374	2262	0	43
3612	371	2264	0	37
3615	371	2265	0	39
3618	371	2265	0	40
3621	371	2267	0	41
3624	372	2266	0	40
3627	368	2269	0	41
3630	365	2270	0	36
3633	364	2270	0	37
3636	365	2271	0	41
3639	364	2272	0	42
3642	364	2272	0	42
3645	362	2272	0	41
3648	360	2273	0	41
3651	360	2273	0	43
3654	357	2275	0	48
3657	356	2276	0	51
3660	357	2277	0	54
3663	358	2277	0	57
3666	358	2278	0	62
3669	358	2279	0	63
3672	358	2280	0	61
3675	357	2281	0	58
3678	358	2280	0	52
3681	355	2280	0	48
3684	354	2278	0	43
3687	352	2278	0	39
3690	351	2277	0	35
3693	352	2276	0	34
3696	352	2276	0	33
3699	353	2276	0	33
3702	352	2276	0	34
3705	353	2276	0	32
3708	353	2276	0	32
3711	354	2275	0	32
3714	353	2275	0	32
3717	354	2276	0	33
3720	355	2276	0	36
3723	357	2276	0	39
3726	361	2276	0	48
3729	361	2276	0	51
3732	361	2278	0	59
3735	362	2280	0	65
3738	360	2282	0	71
3741	360	2283	0	71
3744	361	2284	0	73
3747	360	2285	0	72
3750	360	2284	0	71
3753	361	2286	0	72
3756	361	2286	0	73
3759	361	2287	0	71
3762	360	2288	0	72
3765	360	2288	0	71
3768	360	2287	0	71
3771	360	2287	0	71
3774	361	2286	0	71
3777	363	2286	0	69
3780	364	2286	0	60
3783	364	2285	0	50
3786	363	2286	0	44
3789	363	2286	0	42
3792	363	2285	0	39
3795	361	2286	0	37
3798	360	2286	0	35
3801	361	2285	0	31
3804	360	2285	0	27
3807	359	2284	0	20
3810	360	2283	0	19
3813	360	2281	0	13
3816	362	2280	0	16
3819	363	2279	0	17
3822	364	2280	0	14
3825	368	2281	0	11
3828	372	2280	0	9
3831	368	2279	0	359
3834	369	2280	0	4
3837	369	2280	0	2
3840	372	2281	0	349
3843	374	2279	0	349
3846	372	2276	0	342
3849	371	2276	0	337
3852	371	2276	0	337
3855	372	2276	0	339
3858	370	2276	0	336
3861	369	2276	0	334
3864	368	2276	0	333
3867	368	2274	0	334
3870	368	2274	0	328
3873	368	2273	0	327
3876	367	2271	0	317
3879	367	2268	0	310
3882	365	2268	0	310
3885	363	2266	0	315
3888	361	2265	0	317
3891	360	2265	0	319
3894	359	2264	0	314
3897	358	2262	0	310
3900	358	2262	0	306
3903	357	2260	0	308
3906	356	2257	0	302
3909	356	2256	0	303
3912	356	2256	0	302
3915	355	2254	0	299
3918	355	2251	0	293
3921	355	2250	0	295
3924	353	2249	0	296
3927	353	2249	0	299
3930	353	2250	0	299
3933	355	2250	0	296
3936	355	2250	0	301
3939	354	2251	0	297
3942	354	2250	0	293
3945	354	2248	0	291
3948	355	2247	0	289
3951	356	2246	0	287
3954	356	2244	0	287
3957	357	2241	0	281
3960	358	2240	0	279
3963	358	2238	0	276
3966	358	2237	0	273
3969	360	2237	0	268
3972	360	2236	0	269
3975	360	2236	0	267
3978	365	2233	0	278
3981	368	2234	0	279
3984	369	2234	0	275
3987	369	2237	0	271
3990	369	2237	0	271
3993	369	2237	0	270
3996	370	2237	0	270
3999	371	2236	0	274
4002	372	2237	0	279
4005	373	2238	0	276
4008	372	2238	0	275
4011	372	2236	0	274
4014	372	2234	0	277
4017	372	2233	0	277
4020	371	2232	0	273
4023	370	2229	0	270
4026	370	2228	0	268
4029	369	2227	0	268
4032	369	2225	0	271
4035	368	2224	0	275
4038	367	2223	0	271
4041	367	2222	0	270
4044	367	2221	0	272
4047	367	2219	0	271
4050	369	2217	0	266
4053	370	2214	0	267
4056	370	2213	0	268
4059	369	2213	0	268
4062	369	2212	0	269
4065	368	2211	0	266
4068	367	2211	0	267
4071	366	2211	0	270
4074	366	2209	0	277
4077	366	2207	0	273
4080	367	2207	0	272
4083	367	2205	0	272
4086	367	2205	0	271
4089	367	2204	0	267
4092	367	2204	0	266
4095	368	2203	0	265
4098	369	2202	0	263
4101	370	2201	0	261
4104	370	2200	0	252
4107	373	2198	0	249
4110	373	2196	0	252
4113	375	2193	0	249
4116	377	2193	0	250
4119	378	2192	0	245
4122	378	2191	0	244
4125	378	2191	0	243
4128	379	2191	0	245
4131	378	2191	0	247
4134	378	2191	0	249
4137	378	2191	0	248
4140	379	2191	0	247
4143	380	2191	0	243
4146	380	2191	0	239
4149	381	2190	0	234
4152	382	2191	0	233
4155	382	2192	0	236
4158	383	2192	0	230
4161	383	2193	0	225
4164	383	2193	0	226
4167	385	2194	0	222
4170	386	2197	0	220
4173	387	2199	0	218
4176	389	2199	0	217
4179	390	2200	0	220
4182	389	2201	0	220
4185	389	2201	0	219
4188	389	2203	0	213
4191	388	2204	0	213
4194	389	2204	0	214
4197	390	2204	0	216
4200	390	2204	0	221
4203	391	2204	0	227
4206	391	2204	0	226
4209	391	2204	0	226
4212	391	2203	0	225
4215	392	2202	0	225
4218	393	2200	0	231
4221	393	2198	0	230
4224	392	2196	0	236
4227	391	2195	0	244
4230	390	2194	0	249
4233	390	2194	0	251
4236	389	2195	0	252
4239	389	2195	0	256
4242	389	2196	0	256
4245	388	2196	0	252
4248	387	2194	0	251
4251	388	2193	0	249
4254	389	2192	0	249
4257	389	2191	0	248
4260	389	2189	0	248
4263	389	2187	0	246
4266	390	2185	0	248
4269	393	2182	0	252
4272	394	2180	0	248
4275	395	2178	0	245
4278	398	2178	0	243
4281	399	2176	0	246
4284	399	2176	0	243
4287	400	2176	0	240
4290	401	2176	0	240
4293	403	2176	0	245
4296	404	2175	0	243
4299	405	2175	0	243
4302	406	2175	0	241
4305	408	2175	0	239
4308	409	2175	0	236
4311	411	2174	0	236
4314	413	2171	0	233
4317	413	2170	0	235
4320	414	2169	0	231
4323	416	2168	0	232
4326	418	2166	0	229
4329	422	2163	0	229
4332	423	2163	0	226
4335	424	2163	0	225
4338	424	2163	0	225
4341	425	2163	0	224
4344	425	2164	0	222
4347	423	2164	0	222
4350	424	2164	0	220
4353	425	2164	0	219
4356	426	2164	0	217
4359	426	2164	0	218
4362	426	2164	0	218
4365	426	2164	0	219
4368	427	2163	0	222
4371	427	2162	0	227
4374	427	2160	0	226
4377	428	2158	0	228
4380	429	2156	0	230
4383	428	2154	0	229
4386	430	2152	0	236
4389	432	2151	0	238
4392	432	2150	0	239
4395	432	2150	0	240
4398	432	2149	0	239
4401	433	2147	0	243
4404	433	2145	0	245
4407	433	2143	0	242
4410	433	2142	0	238
4413	435	2142	0	235
4416	437	2139	0	234
4419	438	2140	0	236
4422	441	2140	0	231
4425	443	2138	0	228
4428	444	2138	0	231
4431	444	2138	0	229
4434	446	2138	0	227
4437	447	2139	0	225
4440	447	2141	0	218
4443	447	2141	0	215
4446	447	2142	0	214
4449	448	2142	0	215
4452	448	2141	0	217
4455	449	2141	0	217
4458	449	2141	0	219
4461	448	2141	0	219
4464	449	2142	0	218
4467	448	2142	0	220
4470	449	2142	0	219
4473	449	2141	0	217
4476	449	2140	0	219
4479	450	2140	0	219
4482	450	2140	0	218
4485	450	2140	0	219
4488	449	2141	0	224
4491	448	2139	0	225
4494	447	2138	0	230
4497	446	2137	0	234
4500	445	2135	0	245
4503	445	2135	0	248
4506	445	2134	0	249
4509	445	2133	0	251
4512	444	2134	0	255
4515	443	2135	0	261
4518	442	2134	0	261
4521	441	2132	0	260
4524	440	2131	0	260
4527	440	2130	0	258
4530	439	2129	0	256
4533	439	2128	0	256
4536	438	2128	0	257
4539	438	2127	0	258
4542	438	2126	0	258
4545	439	2124	0	259
4548	440	2120	0	261
4551	441	2119	0	263
4554	445	2115	0	261
4557	446	2113	0	264
4560	447	2113	0	267
4563	447	2113	0	267
4566	447	2112	0	269
4569	447	2113	0	270
4572	447	2115	0	274
4575	447	2115	0	274
4578	447	2115	0	275
4581	447	2117	0	274
4584	446	2118	0	274
4587	446	2119	0	273
4590	446	2119	0	272
4593	446	2119	0	270
4596	447	2119	0	263
4599	448	2120	0	258
4602	449	2120	0	251
4605	450	2120	0	249
4608	450	2120	0	248
4611	450	2121	0	254
4614	450	2121	0	257
4617	450	2121	0	259
4620	449	2121	0	261
4623	448	2119	0	262
4626	447	2118	0	268
4629	447	2115	0	275
4632	446	2112	0	279
4635	444	2111	0	280
4638	443	2111	0	281
4641	443	2111	0	279
4644	443	2107	0	286
4647	444	2105	0	280
4650	445	2105	0	276
4653	444	2103	0	279
4656	443	2101	0	283
4659	443	2100	0	285
4662	443	2097	0	282
4665	442	2096	0	282
4668	441	2093	0	284
4671	441	2091	0	289
4674	441	2091	0	290
4677	441	2089	0	288
4680	441	2085	0	283
4683	441	2081	0	278
4686	441	2076	0	278
4689	440	2076	0	280
4692	440	2077	0	280
4695	439	2076	0	279
4698	439	2076	0	277
4701	440	2077	0	274
4704	441	2078	0	268
4707	441	2079	0	265
4710	441	2079	0	264
4713	442	2079	0	267
4716	443	2079	0	267
4719	444	2077	0	270
4722	444	2076	0	271
4725	445	2076	0	275
4728	445	2074	0	277
4731	446	2073	0	282
4734	446	2073	0	286
4737	445	2072	0	287
4740	443	2068	0	295
4743	443	2067	0	299
4746	442	2066	0	300
4749	441	2066	0	297
4752	440	2065	0	295
4755	440	2065	0	294
4758	439	2062	0	292
4761	438	2063	0	296
4764	437	2062	0	297
4767	436	2062	0	300
4770	436	2062	0	300
4773	436	2062	0	299
4776	436	2062	0	303
4779	436	2061	0	304
4782	435	2059	0	307
4785	434	2055	0	309
4788	434	2055	0	311
4791	434	2054	0	311
4794	433	2053	0	310
4797	432	2053	0	311
4800	431	2052	0	309
4803	430	2052	0	309
4806	430	2052	0	307
4809	429	2052	0	302
4812	430	2051	0	300
4815	431	2051	0	298
4818	430	2050	0	297
4821	430	2049	0	294
4824	429	2048	0	294
4827	429	2048	0	293
4830	427	2046	0	295
4833	425	2044	0	300
4836	423	2042	0	295
4839	423	2042	0	293
4842	424	2043	0	292
4845	424	2042	0	292
4848	424	2042	0	293
4851	425	2041	0	290
4854	425	2042	0	290
4857	425	2042	0	289
4860	424	2042	0	286
4863	424	2042	0	285
4866	424	2042	0	286
4869	424	2042	0	284
4872	424	2042	0	284
4875	424	2041	0	285
4878	426	2039	0	289
4881	426	2039	0	291
4884	427	2039	0	289
4887	427	2039	0	290
4890	427	2035	0	270
4893	427	2035	0	276
4896	425	2035	0	290
4899	424	2033	0	294
4902	424	2032	0	299
4905	423	2031	0	309
4908	422	2030	0	310
4911	422	2031	0	309
4914	422	2031	0	305
4917	421	2031	0	303
4920	420	2029	0	305
4923	420	2029	0	308
4926	418	2028	0	306
4929	416	2027	0	307
4932	416	2026	0	302
4935	415	2026	0	305
4938	415	2025	0	313
4941	415	2026	0	318
4944	414	2026	0	322
4947	413	2027	0	326
4950	412	2027	0	327
4953	411	2027	0	328
4956	411	2026	0	327
4959	410	2026	0	327
4962	410	2026	0	325
4965	410	2026	0	325
4968	409	2026	0	326
4971	410	2026	0	324
4974	411	2026	0	322
4977	410	2027	0	326
4980	410	2027	0	324
4983	411	2027	0	317
4986	412	2027	0	312
4989	412	2025	0	304
4992	413	2025	0	300
4995	414	2024	0	297
4998	415	2021	0	294
5001	416	2019	0	290
5004	417	2018	0	280
5007	417	2017	0	280
5010	417	2016	0	280
5013	417	2017	0	278
5016	418	2017	0	282
5019	418	2015	0	282
5022	422	2014	0	282
5025	421	2009	0	275
5028	422	2006	0	274
5031	422	2005	0	271
5034	424	2001	0	265
5037	426	1993	0	264
5040	425	1990	0	266
5043	425	1987	0	265
5046	426	1986	0	264
5049	428	1985	0	257
5052	430	1986	0	255
5055	430	1986	0	254
5058	428	1985	0	262
5061	427	1984	0	261
5064	426	1984	0	262
5067	425	1982	0	261
5070	424	1981	0	261
5073	423	1981	0	259
5076	422	1981	0	261
5079	423	1979	0	258
5082	423	1976	0	255
5085	424	1973	0	252
5088	426	1971	0	251
5091	427	1971	0	250
5094	428	1971	0	248
5097	430	1969	0	245
5100	431	1968	0	245
5103	431	1967	0	247
5106	431	1967	0	247
5109	432	1966	0	248
5112	432	1965	0	249
5115	431	1964	0	250
5118	431	1964	0	248
5121	431	1964	0	247
5124	431	1963	0	244
5127	428	1962	0	249
5130	429	1958	0	256
5133	429	1958	0	244
5136	429	1958	0	243
5139	429	1958	0	243
5142	429	1957	0	243
5145	428	1958	0	245
5148	428	1957	0	246
5151	428	1958	0	247
5154	427	1958	0	246
5157	428	1958	0	245
5160	429	1957	0	243
5163	430	1957	0	243
5166	431	1957	0	238
5169	431	1956	0	235
5172	430	1957	0	239
5175	429	1958	0	240
5178	428	1957	0	240
5181	428	1958	0	240
5184	427	1959	0	233
5187	426	1960	0	231
5190	426	1962	0	225
5193	426	1963	0	219
5196	426	1962	0	217
5199	425	1962	0	213
5202	425	1961	0	210
5205	427	1960	0	205
5208	428	1960	0	203
5211	428	1961	0	203
5214	429	1960	0	202
5217	429	1961	0	203
5220	431	1962	0	212
5223	433	1961	0	217
5226	437	1960	0	224
5229	439	1959	0	224
5232	441	1959	0	221
5235	444	1958	0	217
5238	444	1959	0	203
5241	444	1958	0	201
5244	443	1959	0	203
5247	443	1959	0	206
5250	442	1959	0	206
5253	442	1960	0	209
5256	443	1960	0	213
5259	443	1960	0	218
5262	443	1960	0	218
5265	443	1960	0	221
5268	442	1960	0	226
5271	442	1960	0	230
5274	443	1959	0	231
5277	443	1959	0	232
5280	445	1959	0	233
5283	445	1958	0	232
5286	445	1957	0	234
5289	445	1957	0	234
5292	445	1956	0	234
5295	445	1956	0	234
5298	445	1956	0	234
5301	445	1955	0	234
5304	445	1955	0	235
5307	445	1954	0	237
5310	445	1953	0	235
5313	445	1953	0	236
5316	445	1951	0	236
5319	445	1951	0	237
5322	445	1951	0	239
5325	445	1951	0	238
5328	446	1951	0	242
5331	446	1949	0	242
5334	447	1948	0	240
5337	449	1946	0	238
5340	452	1943	0	243
5343	453	1942	0	239
5346	453	1942	0	242
5349	452	1943	0	238
5352	451	1945	0	239
5355	451	1946	0	243
5358	450	1947	0	244
5361	449	1947	0	249
5364	448	1949	0	255
5367	447	1949	0	256
5370	446	1950	0	260
5373	445	1949	0	269
5376	444	1949	0	272
5379	444	1949	0	273
5382	443	1949	0	273
5385	443	1949	0	274
5388	443	1950	0	275
5391	443	1952	0	277
5394	442	1953	0	278
5397	442	1953	0	277
5400	441	1953	0	277
5403	441	1953	0	274
5406	441	1953	0	274
5409	441	1953	0	274
5412	441	1954	0	267
5415	439	1954	0	260
5418	438	1953	0	257
5421	438	1952	0	257
5424	439	1949	0	255
5427	439	1948	0	252
5430	439	1947	0	246
5433	440	1947	0	243
5436	439	1947	0	245
5439	439	1947	0	243
5442	439	1947	0	242
5445	439	1947	0	243
5448	440	1947	0	241
5451	439	1946	0	241
5454	440	1946	0	237
5457	440	1946	0	229
5460	441	1945	0	226
5463	441	1945	0	223
5466	440	1945	0	226
5469	441	1945	0	225
5472	441	1945	0	223
5475	440	1945	0	221
5478	440	1945	0	217
5481	438	1945	0	218
5484	438	1946	0	215
5487	437	1947	0	209
5490	437	1947	0	206
5493	436	1948	0	209
5496	439	1949	0	198
5499	442	1946	0	189
5502	442	1947	0	187
5505	444	1947	0	188
5508	445	1947	0	188
5511	446	1946	0	191
5514	445	1946	0	196
5517	446	1946	0	196
5520	446	1945	0	196
5523	446	1945	0	197
5526	446	1945	0	198
5529	446	1945	0	196
5532	446	1944	0	197
5535	446	1944	0	201
5538	446	1944	0	204
5541	449	1943	0	207
5544	450	1942	0	208
5547	450	1942	0	209
5550	452	1942	0	209
5553	452	1942	0	208
5556	453	1941	0	206
5559	455	1939	0	209
5562	456	1938	0	210
5565	457	1938	0	210
5568	457	1937	0	212
5571	458	1936	0	213
5574	460	1935	0	218
5577	460	1935	0	216
5580	460	1934	0	214
5583	459	1934	0	218
5586	460	1934	0	222
5592	464	1929	0	214
5595	466	1928	0	214
5598	467	1929	0	222
5601	467	1928	0	220
5604	467	1927	0	220
5607	468	1926	0	222
5610	469	1924	0	223
5613	470	1923	0	224
5616	471	1923	0	228
5619	473	1924	0	230
5622	474	1923	0	235
5625	473	1922	0	236
5628	473	1922	0	225
5631	473	1923	0	222
5634	472	1924	0	223
5637	471	1923	0	220
5640	471	1923	0	219
5643	472	1924	0	218
5646	471	1923	0	221
5649	471	1924	0	220
5652	471	1923	0	223
5655	470	1921	0	222
5658	470	1920	0	217
5661	471	1919	0	218
5664	471	1919	0	216
5667	472	1921	0	212
5670	474	1922	0	207
5673	475	1922	0	206
5676	475	1923	0	208
5679	475	1922	0	212
5682	472	1921	0	221
5685	471	1921	0	221
5688	470	1921	0	222
5691	470	1921	0	223
5694	469	1921	0	224
5697	469	1920	0	226
5700	469	1920	0	225
5703	469	1920	0	225
5706	469	1920	0	223
5709	469	1920	0	221
5712	470	1919	0	222
5715	470	1919	0	220
5718	470	1919	0	222
5721	470	1919	0	224
5724	469	1919	0	228
5727	469	1919	0	229
5730	469	1919	0	228
5733	469	1919	0	228
5736	469	1919	0	228
5739	469	1919	0	229
5742	470	1919	0	230
5745	470	1918	0	233
5748	469	1919	0	230
5751	469	1918	0	222
5754	469	1918	0	211
5757	471	1919	0	201
5760	473	1918	0	202
5763	473	1916	0	202
5766	474	1916	0	202
5769	474	1915	0	199
5772	473	1915	0	201
5775	473	1915	0	201
5778	473	1915	0	203
5781	472	1915	0	205
5784	472	1914	0	204
5787	471	1914	0	207
5790	472	1914	0	205
5793	471	1916	0	204
5796	470	1916	0	200
5799	469	1916	0	198
5802	469	1916	0	193
5805	471	1915	0	192
5808	471	1915	0	191
5811	472	1915	0	182
5814	475	1916	0	172
5817	475	1916	0	167
5820	476	1917	0	168
5823	476	1917	0	164
5826	478	1919	0	158
5829	479	1920	0	157
5832	479	1921	0	157
5835	479	1921	0	155
5838	480	1921	0	154
5841	480	1921	0	154
5844	480	1920	0	153
5847	481	1920	0	153
5850	481	1920	0	152
5853	482	1920	0	146
5856	485	1920	0	142
5859	487	1921	0	142
5862	490	1922	0	144
5865	491	1923	0	151
5868	494	1924	0	152
5871	496	1925	0	157
5874	497	1925	0	159
5877	499	1926	0	163
5880	500	1926	0	166
5883	499	1925	0	176
5886	499	1925	0	182
5889	499	1924	0	177
5892	499	1923	0	176
5895	499	1922	0	178
5898	498	1921	0	178
5901	500	1920	0	180
5904	499	1920	0	177
5907	499	1920	0	178
5910	499	1921	0	178
5913	499	1921	0	176
5916	499	1921	0	174
5919	499	1921	0	173
5922	500	1921	0	174
5925	499	1920	0	177
5928	499	1920	0	175
5931	499	1920	0	175
5934	500	1919	0	176
5937	500	1919	0	171
5940	501	1920	0	168
5943	500	1921	0	167
5946	500	1921	0	165
5949	500	1922	0	164
5952	501	1923	0	161
5955	503	1925	0	150
5958	505	1927	0	147
5961	504	1929	0	143
5964	504	1929	0	132
5967	505	1928	0	121
5970	505	1929	0	124
5973	506	1930	0	125
5976	507	1929	0	115
5979	510	1929	0	114
5982	510	1928	0	112
5985	511	1929	0	110
5988	511	1929	0	110
5991	510	1929	0	108
5994	511	1930	0	111
5997	511	1930	0	111
6000	511	1930	0	110
6003	511	1929	0	113
6006	511	1929	0	112
6009	511	1930	0	113
6012	512	1929	0	112
6015	512	1930	0	112
[truncated: 993 more rows]
