# Supplementary material for: Markerless tracking of an entire honey bee colony
Source: Nat Commun. 2021 Mar 19;12:1733. doi: 10.1038/s41467-021-21769-1 (PMC7979864; doi:10.1038/s41467-021-21769-1)
Supplement: Supplementary file 4 — Description of Additional Supplementary Files [file 41467_2021_21769_MOESM4_ESM.zip › raw_source/fig_5_sup_fig_21_22/S1_trajectories/000293.txt]

0	1323	2073	0	18
3	1322	2073	0	18
6	1322	2073	0	17
9	1322	2073	0	18
12	1323	2073	0	17
15	1323	2073	0	18
18	1323	2073	0	18
21	1322	2073	0	18
24	1323	2073	0	18
27	1323	2073	0	18
30	1323	2073	0	18
33	1323	2073	0	18
36	1323	2073	0	19
39	1322	2073	0	19
42	1322	2073	0	19
45	1322	2073	0	19
48	1323	2073	0	18
51	1322	2073	0	19
54	1322	2073	0	19
57	1322	2073	0	19
60	1322	2073	0	19
63	1322	2073	0	19
66	1322	2073	0	19
69	1322	2073	0	18
72	1322	2073	0	19
75	1323	2073	0	18
78	1323	2073	0	18
81	1322	2073	0	18
84	1322	2073	0	17
87	1322	2073	0	18
90	1322	2073	0	19
93	1323	2073	0	18
96	1323	2073	0	18
99	1322	2073	0	19
102	1322	2073	0	18
105	1323	2073	0	18
108	1322	2073	0	19
111	1323	2073	0	19
114	1322	2073	0	19
117	1322	2073	0	19
120	1322	2073	0	19
123	1322	2073	0	19
126	1322	2073	0	19
129	1323	2073	0	19
132	1322	2073	0	19
135	1322	2073	0	19
138	1323	2073	0	19
141	1323	2073	0	19
144	1323	2073	0	19
147	1322	2073	0	19
150	1323	2073	0	19
153	1323	2073	0	19
156	1322	2073	0	19
159	1322	2073	0	19
162	1322	2073	0	19
165	1323	2073	0	18
168	1322	2073	0	19
171	1323	2073	0	19
174	1323	2073	0	19
177	1323	2073	0	19
180	1323	2073	0	18
183	1322	2073	0	19
186	1322	2073	0	19
189	1323	2073	0	19
192	1323	2073	0	18
195	1323	2073	0	19
198	1323	2073	0	18
201	1323	2073	0	18
204	1323	2073	0	18
207	1323	2073	0	18
210	1323	2073	0	18
213	1323	2073	0	19
216	1323	2073	0	18
219	1323	2073	0	19
222	1322	2073	0	19
225	1322	2073	0	19
228	1323	2073	0	18
231	1323	2073	0	19
234	1323	2073	0	19
237	1323	2073	0	18
240	1323	2073	0	18
243	1323	2073	0	19
246	1323	2073	0	18
249	1323	2073	0	18
252	1323	2073	0	18
255	1323	2073	0	18
258	1323	2073	0	18
261	1323	2073	0	19
264	1323	2073	0	18
267	1323	2073	0	18
270	1323	2073	0	18
273	1323	2073	0	19
276	1323	2073	0	19
279	1323	2073	0	18
282	1323	2073	0	19
285	1323	2073	0	19
288	1323	2073	0	18
291	1323	2073	0	18
294	1323	2073	0	18
297	1323	2073	0	18
300	1323	2073	0	18
303	1323	2073	0	19
306	1323	2073	0	18
309	1323	2073	0	18
312	1323	2073	0	18
315	1323	2073	0	18
318	1323	2073	0	19
321	1323	2073	0	19
324	1323	2073	0	18
327	1323	2073	0	18
330	1323	2073	0	18
333	1323	2073	0	18
336	1323	2073	0	18
339	1323	2073	0	18
342	1323	2073	0	18
345	1323	2073	0	18
348	1323	2073	0	18
351	1323	2073	0	18
354	1323	2073	0	19
357	1323	2073	0	18
360	1323	2073	0	18
363	1323	2073	0	18
366	1323	2073	0	19
369	1323	2073	0	18
372	1323	2073	0	18
375	1323	2073	0	18
378	1323	2073	0	18
381	1323	2073	0	19
384	1323	2073	0	18
387	1323	2073	0	18
390	1323	2073	0	19
393	1323	2073	0	18
396	1323	2073	0	18
399	1323	2073	0	18
402	1323	2073	0	18
405	1323	2073	0	19
408	1322	2073	0	19
411	1322	2073	0	20
414	1322	2073	0	19
417	1322	2073	0	19
420	1323	2073	0	19
423	1322	2073	0	19
426	1322	2073	0	18
429	1322	2073	0	19
432	1322	2073	0	19
435	1323	2073	0	18
438	1323	2073	0	18
441	1323	2073	0	19
444	1323	2073	0	19
447	1323	2073	0	18
450	1323	2073	0	18
453	1323	2073	0	18
456	1323	2073	0	18
459	1323	2073	0	18
462	1323	2073	0	18
465	1323	2073	0	18
468	1323	2073	0	18
471	1323	2073	0	18
474	1323	2073	0	18
477	1323	2073	0	18
480	1323	2073	0	18
483	1323	2073	0	18
486	1323	2073	0	18
489	1323	2073	0	18
492	1323	2073	0	18
495	1323	2073	0	18
498	1323	2073	0	18
501	1323	2073	0	19
504	1323	2073	0	19
507	1323	2073	0	18
510	1323	2073	0	18
513	1323	2073	0	18
516	1323	2073	0	18
519	1323	2073	0	18
522	1323	2073	0	18
525	1323	2073	0	18
528	1323	2073	0	18
531	1323	2073	0	18
534	1323	2073	0	19
537	1323	2073	0	19
540	1323	2073	0	18
543	1323	2073	0	19
546	1323	2073	0	19
549	1323	2073	0	18
552	1323	2073	0	18
555	1323	2073	0	18
558	1323	2073	0	19
561	1323	2073	0	18
564	1323	2073	0	18
567	1323	2073	0	18
570	1323	2073	0	18
573	1323	2073	0	18
576	1323	2073	0	18
579	1323	2073	0	19
582	1323	2073	0	19
585	1323	2073	0	18
588	1323	2073	0	19
591	1323	2073	0	19
594	1323	2073	0	18
597	1323	2073	0	18
600	1323	2073	0	18
603	1323	2073	0	18
606	1323	2073	0	18
609	1323	2073	0	18
612	1323	2073	0	18
615	1323	2073	0	18
618	1323	2073	0	18
621	1323	2073	0	18
624	1323	2073	0	19
627	1323	2073	0	19
630	1323	2073	0	19
633	1323	2073	0	18
636	1322	2073	0	19
639	1323	2073	0	19
642	1323	2073	0	19
645	1323	2073	0	18
648	1323	2073	0	19
651	1323	2073	0	18
654	1323	2073	0	19
657	1323	2073	0	19
660	1323	2073	0	19
663	1323	2073	0	19
666	1323	2073	0	18
669	1323	2073	0	18
672	1323	2073	0	19
675	1323	2073	0	19
678	1323	2073	0	19
681	1323	2073	0	18
684	1323	2073	0	19
687	1323	2073	0	19
690	1322	2073	0	19
693	1322	2073	0	19
696	1322	2073	0	18
699	1323	2073	0	18
702	1323	2073	0	18
705	1322	2073	0	19
708	1323	2073	0	18
711	1323	2073	0	18
714	1323	2073	0	18
717	1323	2073	0	18
720	1323	2073	0	18
723	1323	2073	0	18
726	1323	2073	0	18
729	1323	2073	0	18
732	1323	2073	0	19
735	1323	2073	0	18
738	1323	2073	0	18
741	1323	2073	0	18
744	1323	2073	0	18
747	1322	2073	0	18
750	1322	2073	0	18
753	1322	2073	0	18
756	1322	2074	0	18
759	1323	2073	0	18
762	1323	2073	0	18
765	1323	2073	0	19
768	1324	2073	0	19
771	1324	2073	0	19
774	1324	2072	0	19
777	1323	2073	0	18
780	1323	2073	0	19
783	1323	2073	0	17
786	1323	2073	0	17
789	1323	2073	0	17
792	1323	2073	0	17
795	1323	2073	0	17
798	1323	2073	0	17
801	1323	2073	0	17
804	1323	2073	0	18
807	1323	2073	0	18
810	1323	2073	0	18
813	1323	2073	0	17
816	1323	2073	0	17
819	1323	2074	0	17
822	1323	2074	0	17
825	1323	2074	0	18
828	1323	2074	0	17
831	1323	2074	0	17
834	1323	2074	0	17
837	1323	2074	0	17
840	1323	2074	0	17
843	1323	2074	0	18
846	1323	2074	0	18
849	1323	2074	0	19
852	1323	2074	0	19
855	1323	2074	0	19
858	1323	2073	0	18
861	1323	2073	0	19
864	1323	2073	0	19
867	1323	2073	0	19
870	1323	2073	0	19
873	1323	2073	0	19
876	1323	2073	0	20
879	1323	2073	0	20
882	1323	2073	0	19
885	1323	2073	0	19
888	1323	2073	0	19
891	1323	2073	0	19
894	1323	2073	0	19
897	1323	2073	0	19
900	1323	2073	0	19
903	1323	2073	0	19
906	1323	2073	0	19
909	1323	2073	0	18
912	1323	2073	0	18
915	1323	2073	0	18
918	1323	2073	0	18
921	1323	2073	0	18
924	1323	2073	0	19
927	1323	2073	0	19
930	1323	2073	0	18
933	1323	2073	0	18
936	1323	2073	0	18
939	1322	2074	0	17
942	1323	2074	0	17
945	1323	2074	0	17
948	1323	2074	0	17
951	1323	2074	0	17
954	1323	2074	0	17
957	1323	2074	0	17
960	1323	2074	0	17
963	1323	2074	0	17
966	1323	2074	0	17
969	1323	2074	0	17
972	1323	2074	0	17
975	1323	2074	0	17
978	1323	2074	0	17
981	1323	2074	0	17
984	1323	2074	0	17
987	1323	2074	0	17
990	1323	2074	0	17
993	1323	2074	0	17
996	1323	2074	0	17
999	1323	2074	0	17
1002	1323	2074	0	17
1005	1323	2074	0	18
1008	1323	2074	0	17
1011	1323	2074	0	17
1014	1323	2074	0	18
1017	1323	2074	0	18
1020	1323	2074	0	18
1023	1323	2074	0	18
1026	1323	2074	0	19
1029	1323	2074	0	18
1032	1323	2074	0	18
1035	1323	2074	0	18
1038	1323	2074	0	18
1041	1323	2074	0	18
1044	1323	2074	0	18
1047	1323	2074	0	17
1050	1323	2074	0	18
1053	1323	2074	0	18
1056	1323	2074	0	18
1059	1323	2074	0	18
1062	1323	2074	0	18
1065	1323	2074	0	18
1068	1323	2074	0	18
1071	1323	2074	0	18
1074	1323	2074	0	17
1077	1323	2074	0	18
1080	1323	2074	0	18
1083	1323	2074	0	18
1086	1323	2074	0	18
1089	1323	2074	0	18
1092	1323	2074	0	18
1095	1323	2074	0	18
1098	1323	2074	0	18
1101	1323	2074	0	18
1104	1323	2074	0	18
1107	1323	2074	0	18
1110	1323	2074	0	18
1113	1323	2074	0	18
1116	1323	2074	0	18
1119	1323	2074	0	18
1122	1323	2074	0	18
1125	1323	2074	0	18
1128	1323	2074	0	18
1131	1323	2074	0	18
1134	1323	2074	0	18
1137	1323	2074	0	18
1140	1323	2074	0	17
1143	1323	2074	0	17
1146	1323	2074	0	18
1149	1323	2074	0	17
1152	1323	2074	0	17
1155	1323	2074	0	17
1158	1323	2074	0	17
1161	1323	2074	0	17
1164	1323	2074	0	17
1167	1323	2074	0	17
1170	1323	2074	0	17
1173	1323	2074	0	17
1176	1323	2074	0	17
1179	1323	2074	0	17
1182	1323	2074	0	17
1185	1323	2074	0	17
1188	1323	2074	0	17
1191	1323	2074	0	17
1194	1323	2074	0	18
1197	1323	2074	0	18
1200	1323	2074	0	18
1203	1322	2074	0	17
1206	1322	2074	0	16
1209	1322	2074	0	18
1212	1322	2074	0	17
1215	1322	2073	0	20
1218	1322	2074	0	21
1221	1323	2075	0	23
1224	1321	2076	0	28
1227	1320	2077	0	30
1230	1319	2079	0	24
1233	1318	2081	0	25
1236	1317	2081	0	23
1239	1317	2080	0	25
1242	1316	2080	0	27
1245	1318	2079	0	21
1248	1320	2078	0	22
1251	1320	2078	0	23
1254	1320	2078	0	23
1257	1320	2078	0	20
1260	1320	2077	0	18
1263	1320	2077	0	18
1266	1321	2077	0	18
1269	1321	2077	0	18
1272	1321	2077	0	19
1275	1321	2077	0	19
1278	1321	2077	0	20
1281	1321	2077	0	19
1284	1322	2077	0	18
1287	1322	2077	0	17
1290	1322	2077	0	19
1293	1322	2077	0	20
1296	1322	2077	0	19
1299	1322	2076	0	19
1302	1322	2076	0	18
1305	1323	2076	0	18
1308	1323	2076	0	18
1311	1323	2076	0	19
1314	1323	2076	0	19
1317	1323	2076	0	20
1320	1323	2076	0	20
1323	1324	2076	0	19
1326	1324	2076	0	19
1329	1324	2076	0	18
1332	1324	2076	0	19
1335	1324	2076	0	17
1338	1324	2076	0	17
1341	1324	2076	0	17
1344	1324	2076	0	18
1347	1324	2076	0	18
1350	1324	2076	0	18
1353	1324	2076	0	17
1356	1324	2076	0	17
1359	1324	2076	0	17
1362	1324	2076	0	18
1365	1324	2076	0	17
1368	1324	2076	0	17
1371	1324	2076	0	17
1374	1324	2076	0	16
1377	1324	2076	0	16
1380	1324	2076	0	16
1383	1324	2076	0	16
1386	1324	2076	0	16
1389	1324	2076	0	16
1392	1324	2076	0	16
1395	1324	2076	0	15
1398	1324	2076	0	16
1401	1324	2076	0	16
1404	1324	2076	0	16
1407	1324	2076	0	16
1410	1325	2076	0	16
1413	1324	2076	0	16
1416	1325	2076	0	16
1419	1325	2076	0	17
1422	1325	2076	0	16
1425	1325	2076	0	16
1428	1325	2076	0	16
1431	1324	2076	0	15
1434	1324	2076	0	15
1437	1325	2076	0	16
1440	1325	2076	0	16
1443	1324	2076	0	15
1446	1325	2076	0	16
1449	1325	2076	0	16
1452	1325	2076	0	16
1455	1324	2076	0	16
1458	1324	2076	0	16
1461	1324	2076	0	15
1464	1324	2076	0	15
1467	1324	2076	0	15
1470	1324	2076	0	14
1473	1324	2076	0	15
1476	1324	2076	0	15
1479	1324	2076	0	15
1482	1324	2076	0	15
1485	1324	2076	0	15
1488	1324	2076	0	15
1491	1324	2076	0	15
1494	1324	2076	0	15
1497	1324	2076	0	15
1500	1324	2076	0	15
1503	1324	2076	0	15
1506	1324	2076	0	15
1509	1324	2076	0	15
1512	1324	2076	0	16
1515	1324	2076	0	16
1518	1324	2076	0	15
1521	1324	2076	0	16
1524	1324	2076	0	16
1527	1324	2076	0	16
1530	1324	2076	0	16
1533	1324	2076	0	16
1536	1324	2076	0	16
1539	1324	2076	0	16
1542	1324	2076	0	16
1545	1324	2076	0	16
1548	1324	2076	0	15
1551	1324	2076	0	16
1554	1324	2076	0	16
1557	1324	2076	0	16
1560	1324	2076	0	16
1563	1324	2076	0	16
1566	1324	2076	0	16
1569	1325	2076	0	16
1572	1325	2076	0	16
1575	1325	2076	0	16
1578	1325	2076	0	16
1581	1324	2076	0	16
1584	1325	2076	0	16
1587	1324	2076	0	16
1590	1324	2076	0	16
1593	1324	2076	0	16
1596	1324	2076	0	16
1599	1325	2076	0	16
1602	1324	2076	0	16
1605	1325	2076	0	16
1608	1325	2076	0	16
1611	1324	2076	0	15
1614	1325	2076	0	16
1617	1325	2076	0	16
1620	1325	2076	0	16
1623	1325	2076	0	16
1626	1325	2076	0	16
1629	1325	2076	0	16
1632	1325	2076	0	16
1635	1325	2076	0	16
1638	1325	2076	0	16
1641	1325	2076	0	16
1644	1325	2076	0	16
1647	1325	2076	0	16
1650	1325	2076	0	16
1653	1325	2076	0	16
1656	1325	2076	0	16
1659	1325	2076	0	16
1662	1325	2076	0	16
1665	1325	2076	0	16
1668	1325	2076	0	16
1671	1325	2076	0	16
1674	1325	2076	0	16
1677	1325	2076	0	16
1680	1325	2076	0	16
1683	1325	2076	0	16
1686	1325	2076	0	16
1689	1325	2076	0	16
1692	1325	2076	0	16
1695	1325	2076	0	16
1698	1325	2076	0	16
1701	1325	2076	0	16
1704	1325	2076	0	16
1707	1325	2076	0	16
1710	1325	2076	0	16
1713	1325	2076	0	17
1716	1325	2076	0	16
1719	1325	2076	0	16
1722	1325	2076	0	16
1725	1325	2076	0	16
1728	1325	2076	0	17
1731	1325	2076	0	16
1734	1325	2076	0	17
1737	1325	2076	0	17
1740	1325	2076	0	17
1743	1325	2076	0	16
1746	1325	2076	0	16
1749	1325	2076	0	17
1752	1325	2076	0	17
1755	1325	2076	0	17
1758	1325	2076	0	17
1761	1325	2076	0	17
1764	1325	2076	0	17
1767	1325	2076	0	17
1770	1325	2076	0	17
1773	1325	2076	0	17
1776	1325	2076	0	17
1779	1325	2076	0	17
1782	1325	2076	0	17
1785	1325	2076	0	17
1788	1325	2076	0	17
1791	1325	2076	0	17
1794	1325	2076	0	17
1797	1325	2076	0	17
1800	1325	2076	0	17
1803	1325	2076	0	17
1806	1325	2076	0	17
1809	1325	2076	0	17
1812	1325	2076	0	17
1815	1325	2076	0	17
1818	1325	2076	0	17
1821	1325	2076	0	17
1824	1325	2076	0	17
1827	1325	2076	0	17
1830	1325	2076	0	17
1833	1325	2076	0	17
1836	1325	2076	0	17
1839	1325	2076	0	17
1842	1325	2076	0	17
1845	1325	2076	0	17
1848	1325	2076	0	17
1851	1325	2076	0	17
1854	1325	2076	0	17
1857	1325	2076	0	17
1860	1325	2076	0	16
1863	1325	2076	0	16
1866	1325	2076	0	16
1869	1325	2076	0	17
1872	1325	2076	0	16
1875	1325	2076	0	17
1878	1325	2076	0	16
1881	1325	2076	0	16
1884	1325	2076	0	16
1887	1325	2076	0	17
1890	1325	2076	0	17
1893	1324	2076	0	18
1896	1325	2076	0	18
1899	1325	2076	0	18
1902	1325	2076	0	17
1905	1325	2076	0	17
1908	1324	2076	0	18
1911	1324	2076	0	18
1914	1324	2076	0	18
1917	1324	2076	0	18
1920	1324	2076	0	18
1923	1324	2076	0	18
1926	1324	2076	0	18
1929	1324	2076	0	18
1932	1324	2076	0	18
1935	1324	2076	0	18
1938	1324	2076	0	18
1941	1324	2076	0	18
1944	1324	2076	0	18
1947	1323	2076	0	19
1950	1324	2075	0	19
1953	1323	2076	0	19
1956	1323	2076	0	19
1959	1323	2075	0	18
1962	1323	2075	0	19
1965	1323	2074	0	18
1968	1323	2074	0	19
1971	1323	2074	0	19
1974	1324	2074	0	20
1977	1324	2074	0	19
1980	1323	2074	0	19
1983	1323	2074	0	19
1986	1323	2074	0	19
1989	1323	2074	0	18
1992	1322	2074	0	19
1995	1323	2074	0	19
1998	1323	2074	0	20
2001	1322	2074	0	21
2004	1323	2074	0	20
2007	1323	2074	0	20
2010	1322	2073	0	20
2013	1322	2073	0	24
2016	1322	2072	0	27
2019	1321	2072	0	29
2022	1321	2072	0	28
2025	1321	2073	0	29
2028	1321	2073	0	29
2031	1321	2073	0	29
2034	1321	2073	0	28
2037	1321	2073	0	28
2040	1320	2073	0	28
2043	1320	2073	0	30
2046	1320	2072	0	34
2049	1320	2073	0	32
2052	1319	2074	0	31
2055	1319	2074	0	30
2058	1318	2074	0	31
2061	1318	2074	0	30
2064	1319	2074	0	30
2067	1319	2074	0	30
2070	1319	2074	0	29
2073	1319	2074	0	28
2076	1319	2074	0	28
2079	1320	2074	0	28
2082	1320	2074	0	27
2085	1320	2074	0	28
2088	1320	2074	0	26
2091	1321	2074	0	25
2094	1321	2074	0	25
2097	1321	2074	0	24
2100	1321	2074	0	24
2103	1321	2074	0	23
2106	1322	2074	0	23
2109	1322	2074	0	23
2112	1322	2074	0	25
2115	1322	2074	0	25
2118	1322	2074	0	25
2121	1322	2074	0	25
2124	1322	2074	0	25
2127	1322	2074	0	25
2130	1322	2074	0	25
2133	1322	2074	0	25
2136	1322	2074	0	24
2139	1322	2074	0	26
2142	1322	2074	0	25
2145	1323	2074	0	24
2148	1323	2074	0	25
2151	1323	2074	0	24
2154	1323	2074	0	25
2157	1323	2074	0	25
2160	1323	2074	0	24
2163	1323	2074	0	24
2166	1323	2074	0	24
2169	1323	2074	0	24
2172	1323	2074	0	24
2175	1323	2074	0	24
2178	1324	2074	0	24
2181	1324	2074	0	24
2184	1323	2074	0	24
2187	1323	2074	0	24
2190	1324	2074	0	24
2193	1323	2074	0	25
2196	1324	2074	0	24
2199	1323	2074	0	24
2202	1324	2074	0	24
2205	1324	2074	0	24
2208	1324	2074	0	23
2211	1324	2074	0	22
2214	1324	2074	0	24
2217	1324	2074	0	23
2220	1324	2074	0	23
2223	1324	2074	0	23
2226	1324	2075	0	23
2229	1324	2075	0	22
2232	1324	2075	0	22
2235	1324	2075	0	23
2238	1324	2075	0	23
2241	1324	2075	0	23
2244	1324	2075	0	23
2247	1324	2075	0	23
2250	1324	2075	0	23
2253	1324	2075	0	23
2256	1324	2075	0	23
2259	1324	2075	0	23
2262	1324	2074	0	23
2265	1324	2074	0	23
2268	1324	2075	0	24
2271	1324	2075	0	24
2274	1324	2075	0	23
2277	1324	2075	0	23
2280	1324	2075	0	23
2283	1324	2075	0	23
2286	1324	2075	0	23
2289	1324	2075	0	23
2292	1324	2075	0	23
2295	1324	2075	0	23
2298	1324	2075	0	23
2301	1324	2075	0	23
2304	1324	2075	0	23
2307	1324	2075	0	23
2310	1324	2075	0	22
2313	1324	2075	0	23
2316	1324	2075	0	23
2319	1324	2075	0	23
2322	1324	2075	0	23
2325	1324	2075	0	23
2328	1324	2075	0	23
2331	1324	2075	0	22
2334	1324	2075	0	23
2337	1324	2075	0	23
2340	1324	2075	0	23
2343	1324	2075	0	23
2346	1324	2075	0	23
2349	1324	2075	0	23
2352	1324	2075	0	23
2355	1324	2075	0	23
2358	1324	2075	0	23
2361	1324	2075	0	23
2364	1324	2075	0	23
2367	1324	2075	0	23
2370	1324	2075	0	23
2373	1324	2075	0	23
2376	1324	2075	0	22
2379	1324	2075	0	23
2382	1324	2075	0	23
2385	1324	2075	0	23
2388	1324	2075	0	23
2391	1324	2075	0	22
2394	1324	2075	0	23
2397	1324	2075	0	23
2400	1323	2075	0	23
2403	1323	2075	0	23
2406	1323	2075	0	23
2409	1323	2075	0	23
2412	1323	2075	0	23
2415	1323	2075	0	23
2418	1323	2075	0	23
2421	1324	2075	0	23
2424	1324	2075	0	23
2427	1324	2075	0	22
2430	1324	2075	0	22
2433	1324	2075	0	23
2436	1324	2075	0	23
2439	1324	2075	0	23
2442	1324	2075	0	22
2445	1324	2075	0	22
2448	1324	2075	0	23
2451	1324	2075	0	23
2454	1324	2075	0	22
2457	1324	2075	0	22
2460	1324	2075	0	23
2463	1324	2075	0	23
2466	1324	2075	0	23
2469	1324	2075	0	23
2472	1324	2074	0	22
2475	1324	2075	0	22
2478	1324	2075	0	23
2481	1324	2074	0	22
2484	1324	2074	0	22
2487	1324	2074	0	22
2490	1324	2074	0	22
2493	1324	2074	0	22
2496	1324	2074	0	23
2499	1324	2074	0	22
2502	1324	2074	0	22
2505	1324	2074	0	22
2508	1324	2074	0	22
2511	1324	2075	0	22
2514	1324	2075	0	22
2517	1324	2075	0	23
2520	1324	2075	0	22
2523	1324	2075	0	22
2526	1324	2075	0	23
2529	1324	2074	0	22
2532	1324	2074	0	23
2535	1324	2074	0	23
2538	1324	2075	0	23
2541	1324	2075	0	23
2544	1324	2075	0	23
2547	1324	2074	0	23
2550	1324	2074	0	23
2553	1324	2075	0	24
2556	1324	2074	0	24
2559	1324	2074	0	24
2562	1323	2075	0	24
2565	1323	2074	0	25
2568	1323	2074	0	25
2571	1323	2074	0	25
2574	1323	2074	0	25
2577	1323	2074	0	24
2580	1323	2075	0	25
2583	1323	2074	0	24
2586	1323	2074	0	25
2589	1323	2074	0	25
2592	1323	2074	0	25
2595	1323	2074	0	24
2598	1323	2074	0	25
2601	1323	2074	0	24
2604	1323	2074	0	25
2607	1323	2074	0	24
2610	1323	2075	0	24
2613	1323	2074	0	25
2616	1323	2074	0	25
2619	1323	2074	0	24
2622	1323	2074	0	24
2625	1323	2074	0	24
2628	1323	2074	0	25
2631	1323	2074	0	24
2634	1323	2074	0	24
2637	1323	2074	0	24
2640	1323	2074	0	24
2643	1323	2074	0	24
2646	1323	2074	0	24
2649	1323	2074	0	23
2652	1323	2074	0	24
2655	1323	2074	0	24
2658	1324	2074	0	24
2661	1323	2074	0	23
2664	1324	2074	0	23
2667	1324	2074	0	23
2670	1324	2074	0	23
2673	1324	2074	0	23
2676	1324	2074	0	24
2679	1324	2074	0	23
2682	1324	2074	0	23
2685	1324	2074	0	23
2688	1324	2074	0	23
2691	1324	2074	0	23
2694	1324	2074	0	24
2697	1324	2074	0	23
2700	1324	2074	0	22
2703	1324	2074	0	23
2706	1324	2074	0	23
2709	1324	2074	0	22
2712	1324	2074	0	23
2715	1324	2074	0	22
2718	1324	2074	0	23
2721	1324	2074	0	23
2724	1324	2074	0	23
2727	1324	2074	0	22
2730	1324	2074	0	22
2733	1324	2074	0	22
2736	1324	2074	0	21
2739	1324	2074	0	22
2742	1324	2074	0	22
2745	1324	2074	0	21
2748	1324	2074	0	21
2751	1324	2074	0	21
2754	1324	2074	0	21
2757	1325	2073	0	21
2760	1324	2073	0	20
2763	1325	2073	0	20
2766	1324	2073	0	20
2769	1324	2073	0	20
2772	1324	2073	0	20
2775	1324	2073	0	20
2778	1324	2073	0	22
2781	1324	2073	0	23
2784	1324	2073	0	23
2787	1324	2073	0	23
2790	1323	2073	0	23
2793	1323	2073	0	22
2796	1322	2073	0	23
2799	1322	2073	0	23
2802	1323	2073	0	23
2805	1322	2073	0	24
2808	1322	2073	0	24
2811	1322	2073	0	24
2814	1322	2073	0	26
2817	1322	2073	0	25
2820	1322	2073	0	27
2823	1322	2072	0	27
2826	1321	2069	0	30
2829	1320	2069	0	30
2832	1319	2070	0	28
2835	1319	2071	0	28
2838	1319	2071	0	30
2841	1320	2071	0	30
2844	1320	2071	0	29
2847	1320	2072	0	29
2850	1320	2072	0	27
2853	1320	2072	0	26
2856	1321	2072	0	26
2859	1321	2072	0	27
2862	1321	2072	0	27
2865	1321	2072	0	27
2868	1322	2072	0	27
2871	1322	2072	0	26
2874	1322	2072	0	26
2877	1322	2072	0	26
2880	1322	2072	0	27
2883	1322	2072	0	27
2886	1322	2072	0	26
2889	1322	2072	0	27
2892	1322	2072	0	26
2895	1322	2072	0	26
2898	1322	2072	0	26
2901	1322	2072	0	26
2904	1322	2072	0	26
2907	1322	2072	0	26
2910	1322	2072	0	26
2913	1322	2072	0	27
2916	1322	2072	0	26
2919	1322	2072	0	26
2922	1322	2072	0	26
2925	1322	2072	0	26
2928	1322	2072	0	26
2931	1322	2072	0	26
2934	1322	2072	0	26
2937	1322	2072	0	26
2940	1322	2072	0	27
2943	1322	2072	0	26
2946	1322	2072	0	26
2949	1322	2072	0	26
2952	1322	2072	0	25
2955	1322	2072	0	26
2958	1322	2072	0	26
2961	1322	2072	0	26
2964	1322	2072	0	26
2967	1322	2072	0	25
2970	1322	2072	0	25
2973	1322	2072	0	26
2976	1322	2072	0	25
2979	1322	2072	0	24
2982	1322	2072	0	25
2985	1322	2072	0	25
2988	1322	2072	0	25
2991	1322	2072	0	25
2994	1322	2072	0	25
2997	1322	2072	0	25
3000	1322	2072	0	25
3003	1322	2072	0	25
3006	1322	2072	0	25
3009	1322	2072	0	25
3012	1322	2072	0	25
3015	1322	2072	0	24
3018	1322	2073	0	25
3021	1322	2073	0	24
3024	1322	2073	0	24
3027	1322	2073	0	24
3030	1322	2073	0	25
3033	1322	2073	0	24
3036	1322	2073	0	24
3039	1322	2073	0	24
3042	1322	2072	0	24
3045	1322	2073	0	24
3048	1322	2072	0	24
3051	1322	2072	0	24
3054	1322	2072	0	24
3057	1322	2073	0	24
3060	1322	2073	0	23
3063	1322	2073	0	23
3066	1322	2073	0	24
3069	1322	2073	0	24
3072	1322	2073	0	23
3075	1322	2073	0	23
3078	1322	2073	0	23
3081	1322	2073	0	23
3084	1322	2073	0	23
3087	1322	2073	0	23
3090	1322	2073	0	23
3093	1322	2073	0	24
3096	1322	2073	0	23
3099	1322	2073	0	23
3102	1322	2073	0	24
3105	1322	2073	0	23
3108	1322	2073	0	23
3111	1322	2073	0	23
3114	1322	2073	0	24
3117	1322	2073	0	24
3120	1322	2073	0	24
3123	1322	2073	0	23
3126	1322	2073	0	23
3129	1322	2073	0	23
3132	1322	2073	0	23
3135	1322	2072	0	22
3138	1322	2072	0	23
3141	1322	2072	0	24
3144	1322	2072	0	25
3147	1322	2073	0	25
3150	1322	2073	0	25
3153	1322	2072	0	23
3156	1322	2073	0	24
3159	1322	2072	0	24
3162	1322	2072	0	23
3165	1322	2073	0	23
3168	1322	2073	0	22
3171	1322	2073	0	22
3174	1322	2073	0	22
3177	1322	2073	0	22
3180	1322	2073	0	22
3183	1322	2073	0	22
3186	1322	2073	0	22
3189	1322	2073	0	21
3192	1322	2073	0	22
3195	1322	2073	0	23
3198	1323	2073	0	22
3201	1322	2073	0	22
3204	1323	2073	0	22
3207	1322	2073	0	22
3210	1322	2073	0	23
3213	1323	2073	0	21
3216	1322	2073	0	22
3219	1322	2073	0	22
3222	1323	2073	0	21
3225	1322	2073	0	22
3228	1323	2073	0	21
3231	1323	2073	0	21
3234	1322	2073	0	21
3237	1322	2073	0	21
3240	1322	2073	0	21
3243	1322	2073	0	22
3246	1322	2073	0	22
3249	1322	2073	0	22
3252	1322	2073	0	22
3255	1322	2073	0	21
3258	1322	2073	0	21
3261	1322	2073	0	22
3264	1322	2073	0	21
3267	1322	2073	0	21
3270	1322	2073	0	21
3273	1323	2073	0	21
3276	1323	2073	0	21
3279	1323	2073	0	21
3282	1323	2073	0	21
3285	1323	2073	0	21
3288	1323	2073	0	21
3291	1323	2073	0	20
3294	1323	2073	0	21
3297	1323	2073	0	21
3300	1323	2073	0	21
3303	1323	2073	0	21
3306	1323	2073	0	21
3309	1323	2073	0	20
3312	1323	2073	0	21
3315	1323	2073	0	20
3318	1323	2073	0	20
3321	1323	2073	0	20
3324	1323	2073	0	20
3327	1323	2073	0	20
3330	1323	2073	0	21
3333	1323	2073	0	21
3336	1323	2073	0	20
3339	1323	2073	0	21
3342	1323	2073	0	21
3345	1323	2073	0	20
3348	1323	2073	0	21
3351	1323	2073	0	21
3354	1323	2073	0	21
3357	1323	2073	0	22
3360	1323	2073	0	21
3363	1323	2073	0	21
3366	1323	2073	0	21
3369	1323	2073	0	21
3372	1323	2073	0	20
3375	1323	2073	0	21
3378	1323	2073	0	20
3381	1323	2073	0	21
3384	1323	2073	0	21
3387	1323	2073	0	21
3390	1323	2073	0	20
3393	1323	2073	0	21
3396	1323	2073	0	20
3399	1323	2073	0	20
3402	1323	2073	0	20
3405	1323	2073	0	20
3408	1323	2073	0	20
3411	1323	2073	0	20
3414	1323	2073	0	20
3417	1323	2073	0	20
3420	1323	2073	0	19
3423	1323	2073	0	20
3426	1323	2073	0	20
3429	1323	2073	0	20
3432	1323	2073	0	20
3435	1323	2073	0	21
3438	1323	2073	0	20
3441	1323	2073	0	21
3444	1323	2073	0	20
3447	1324	2073	0	20
3450	1324	2073	0	20
3453	1324	2073	0	21
3456	1324	2073	0	21
3459	1324	2073	0	22
3462	1324	2073	0	20
3465	1323	2073	0	19
3468	1323	2074	0	19
3471	1323	2074	0	20
3474	1323	2074	0	20
3477	1323	2074	0	19
3480	1323	2074	0	20
3483	1323	2074	0	20
3486	1323	2074	0	21
3489	1323	2074	0	20
3492	1323	2074	0	20
3495	1323	2074	0	19
3498	1323	2074	0	20
3501	1323	2074	0	20
3504	1323	2075	0	21
3507	1322	2075	0	20
3510	1322	2075	0	21
3513	1322	2075	0	21
3516	1322	2075	0	21
3519	1322	2075	0	22
3522	1322	2075	0	22
3525	1322	2075	0	22
3528	1322	2075	0	21
3531	1323	2075	0	20
3534	1323	2075	0	20
3537	1323	2075	0	20
3540	1323	2075	0	21
3543	1322	2075	0	21
3546	1322	2075	0	21
3549	1323	2075	0	22
3552	1322	2075	0	21
3555	1322	2075	0	21
3558	1322	2075	0	22
3561	1322	2075	0	22
3564	1322	2075	0	21
3567	1322	2075	0	21
3570	1322	2075	0	21
3573	1322	2075	0	21
3576	1322	2075	0	22
3579	1323	2075	0	22
3582	1322	2075	0	22
3585	1322	2075	0	21
3588	1323	2075	0	20
3591	1323	2075	0	20
3594	1323	2075	0	20
3597	1323	2075	0	20
3600	1323	2075	0	20
3603	1323	2075	0	20
3606	1323	2075	0	20
3609	1323	2075	0	20
3612	1323	2075	0	19
3615	1323	2075	0	20
3618	1322	2075	0	20
3621	1322	2075	0	21
3624	1321	2075	0	21
3627	1321	2075	0	20
3630	1321	2075	0	19
3633	1321	2076	0	18
3636	1321	2075	0	18
3639	1321	2076	0	18
3642	1320	2076	0	18
3645	1321	2076	0	19
3648	1321	2076	0	19
3651	1320	2076	0	19
3654	1321	2076	0	20
3657	1320	2076	0	20
3660	1320	2076	0	20
3663	1320	2076	0	21
3666	1320	2076	0	23
3669	1320	2077	0	22
3672	1320	2077	0	22
3675	1320	2077	0	22
3678	1320	2077	0	21
3681	1320	2077	0	22
3684	1320	2077	0	21
3687	1320	2077	0	21
3690	1320	2077	0	22
3693	1320	2077	0	21
3696	1320	2077	0	22
3699	1320	2077	0	21
3702	1320	2077	0	21
3705	1320	2077	0	21
3708	1320	2077	0	21
3711	1321	2077	0	20
3714	1321	2076	0	21
3717	1321	2077	0	20
3720	1321	2077	0	20
3723	1321	2077	0	18
3726	1321	2077	0	20
3729	1320	2076	0	18
3732	1314	2078	0	6
3735	1312	2078	0	0
3738	1311	2078	0	0
3741	1312	2079	0	7
3744	1314	2078	0	9
3747	1314	2078	0	7
3750	1315	2078	0	6
3753	1315	2079	0	5
3756	1316	2080	0	6
3759	1317	2081	0	10
3762	1318	2080	0	13
3765	1319	2080	0	11
3768	1320	2080	0	12
3771	1320	2080	0	12
3774	1320	2080	0	14
3777	1320	2081	0	14
3780	1320	2081	0	13
3783	1320	2081	0	14
3786	1321	2081	0	15
3789	1321	2081	0	16
3792	1321	2082	0	17
3795	1321	2082	0	17
3798	1321	2082	0	17
3801	1322	2082	0	16
3804	1322	2082	0	17
3807	1320	2083	0	16
3810	1319	2084	0	14
3813	1319	2084	0	13
3816	1319	2084	0	13
3819	1320	2084	0	13
3822	1320	2084	0	13
3825	1320	2084	0	13
3828	1320	2084	0	14
3831	1320	2084	0	14
3834	1320	2084	0	15
3837	1320	2084	0	15
3840	1320	2084	0	15
3843	1320	2084	0	15
3846	1320	2084	0	14
3849	1320	2084	0	14
3852	1321	2084	0	13
3855	1321	2084	0	15
3858	1321	2084	0	16
3861	1321	2084	0	15
3864	1320	2084	0	16
3867	1319	2083	0	18
3870	1318	2084	0	20
3873	1318	2085	0	16
3876	1318	2085	0	17
3879	1317	2085	0	18
3882	1317	2085	0	18
3885	1317	2085	0	19
3888	1317	2085	0	19
3891	1316	2085	0	18
3894	1317	2085	0	19
3897	1317	2085	0	18
3900	1317	2085	0	19
3903	1317	2085	0	19
3906	1317	2085	0	19
3909	1317	2085	0	19
3912	1317	2085	0	19
3915	1318	2085	0	19
3918	1318	2085	0	18
3921	1319	2085	0	18
3924	1319	2085	0	18
3927	1319	2085	0	18
3930	1319	2085	0	18
3933	1319	2085	0	17
3936	1319	2085	0	17
3939	1319	2085	0	17
3942	1319	2085	0	16
3945	1319	2084	0	17
3948	1320	2084	0	18
3951	1320	2084	0	18
3954	1320	2084	0	18
3957	1320	2084	0	18
3960	1320	2084	0	19
3963	1320	2084	0	18
3966	1320	2084	0	18
3969	1320	2084	0	19
3972	1320	2084	0	18
3975	1320	2084	0	18
3978	1320	2084	0	17
3981	1319	2084	0	17
3984	1319	2084	0	18
3987	1319	2084	0	17
3990	1319	2084	0	18
3993	1319	2084	0	18
3996	1319	2084	0	18
3999	1319	2084	0	19
4002	1319	2084	0	19
4005	1319	2084	0	19
4008	1319	2084	0	19
4011	1319	2084	0	18
4014	1319	2084	0	18
4017	1319	2084	0	17
4020	1319	2084	0	18
4023	1319	2084	0	17
4026	1319	2084	0	18
4029	1320	2084	0	18
4032	1320	2084	0	19
4035	1320	2084	0	18
4038	1320	2084	0	19
4041	1320	2084	0	18
4044	1320	2084	0	18
4047	1320	2084	0	19
4050	1320	2084	0	18
4053	1320	2084	0	18
4056	1320	2084	0	17
4059	1320	2084	0	17
4062	1320	2084	0	16
4065	1320	2084	0	14
4068	1320	2084	0	8
4071	1318	2084	0	2
4074	1316	2082	0	358
4077	1316	2082	0	357
4080	1317	2083	0	359
4083	1316	2082	0	359
4086	1315	2082	0	358
4089	1317	2082	0	359
4092	1319	2083	0	4
4095	1320	2083	0	9
4098	1320	2083	0	9
4101	1320	2083	0	10
4104	1320	2083	0	10
4107	1320	2083	0	11
4110	1321	2083	0	13
4113	1321	2083	0	13
4116	1320	2083	0	12
4119	1320	2083	0	13
4122	1320	2083	0	12
4125	1320	2083	0	13
4128	1320	2083	0	13
4131	1320	2083	0	14
4134	1320	2083	0	14
4137	1320	2083	0	13
4140	1321	2083	0	14
4143	1321	2084	0	13
4146	1320	2084	0	11
4149	1320	2084	0	13
4152	1321	2084	0	11
4155	1321	2085	0	10
4158	1321	2085	0	10
4161	1321	2085	0	10
4164	1321	2085	0	9
4167	1321	2085	0	8
4170	1321	2085	0	8
4173	1321	2086	0	9
4176	1321	2086	0	9
4179	1321	2086	0	8
4182	1321	2086	0	7
4185	1320	2087	0	7
4188	1321	2087	0	7
4191	1320	2087	0	6
4194	1321	2087	0	6
4197	1321	2087	0	6
4200	1320	2087	0	7
4203	1320	2087	0	7
4206	1320	2087	0	6
4209	1320	2087	0	6
4212	1320	2087	0	7
4215	1320	2087	0	7
4218	1320	2087	0	6
4221	1320	2087	0	5
4224	1320	2088	0	3
4227	1320	2088	0	4
4230	1320	2088	0	4
4233	1320	2088	0	3
4236	1320	2088	0	2
4239	1319	2088	0	2
4242	1319	2088	0	2
4245	1319	2088	0	3
4248	1319	2088	0	3
4251	1318	2088	0	3
4254	1318	2088	0	3
4257	1317	2088	0	3
4260	1317	2089	0	3
4263	1317	2089	0	2
4266	1317	2089	0	3
4269	1317	2089	0	2
4272	1317	2089	0	2
4275	1317	2089	0	2
4278	1317	2089	0	3
4281	1317	2089	0	3
4284	1317	2089	0	3
4287	1317	2089	0	3
4290	1317	2089	0	2
4293	1317	2089	0	3
4296	1317	2089	0	2
4299	1318	2088	0	3
4302	1318	2088	0	3
4305	1318	2088	0	3
4308	1318	2088	0	2
4311	1318	2088	0	3
4314	1318	2088	0	3
4317	1318	2088	0	4
4320	1319	2088	0	4
4323	1319	2088	0	4
4326	1319	2088	0	4
4329	1319	2088	0	5
4332	1319	2088	0	5
4335	1318	2088	0	6
4338	1318	2088	0	6
4341	1319	2088	0	6
4344	1319	2088	0	6
4347	1319	2088	0	5
4350	1319	2088	0	4
4353	1319	2088	0	5
4356	1319	2088	0	5
4359	1319	2088	0	5
4362	1319	2088	0	5
4365	1319	2088	0	5
4368	1319	2088	0	6
4371	1319	2088	0	6
4374	1319	2088	0	5
4377	1319	2088	0	6
4380	1319	2087	0	6
4383	1319	2087	0	7
4386	1320	2087	0	7
4389	1320	2087	0	7
4392	1320	2087	0	6
4395	1320	2087	0	7
4398	1320	2087	0	7
4401	1320	2087	0	7
4404	1320	2087	0	7
4407	1320	2087	0	7
4410	1320	2087	0	8
4413	1320	2087	0	8
4416	1320	2087	0	7
4419	1320	2087	0	7
4422	1320	2087	0	7
4425	1320	2087	0	7
4428	1320	2087	0	7
4431	1320	2087	0	7
4434	1320	2087	0	8
4437	1320	2087	0	7
4440	1320	2087	0	7
4443	1320	2087	0	7
4446	1320	2087	0	7
4449	1320	2087	0	6
4452	1320	2087	0	7
4455	1320	2087	0	7
4458	1320	2087	0	7
4461	1319	2087	0	6
4464	1320	2087	0	6
4467	1320	2087	0	5
4470	1320	2088	0	5
4473	1319	2088	0	5
4476	1319	2088	0	5
4479	1319	2088	0	4
4482	1319	2089	0	4
4485	1319	2089	0	4
4488	1319	2089	0	4
4491	1319	2090	0	3
4494	1318	2090	0	0
4497	1319	2091	0	0
4500	1318	2091	0	2
4503	1317	2091	0	1
4506	1318	2091	0	0
4509	1318	2091	0	1
4512	1318	2091	0	3
4515	1317	2091	0	4
4518	1317	2091	0	3
4521	1316	2091	0	0
4524	1316	2091	0	1
4527	1317	2091	0	2
4530	1317	2091	0	3
4533	1318	2088	0	4
4536	1315	2087	0	4
4539	1315	2086	0	4
4542	1315	2087	0	3
4545	1316	2087	0	2
4548	1316	2087	0	3
4551	1316	2087	0	3
4554	1315	2087	0	4
4557	1316	2087	0	2
4560	1315	2087	0	3
4563	1315	2087	0	4
4566	1315	2087	0	5
4569	1314	2088	0	4
4572	1313	2088	0	6
4575	1313	2088	0	6
4578	1313	2088	0	7
4581	1313	2088	0	7
4584	1313	2089	0	6
4587	1314	2088	0	7
4590	1314	2089	0	6
4593	1314	2089	0	7
4596	1314	2089	0	6
4599	1314	2089	0	5
4602	1314	2089	0	6
4605	1315	2090	0	6
4608	1314	2089	0	6
4611	1315	2089	0	6
4614	1315	2089	0	7
4617	1315	2089	0	7
4620	1315	2089	0	7
4623	1315	2089	0	6
4626	1316	2089	0	6
4629	1316	2089	0	6
4632	1316	2089	0	6
4635	1316	2089	0	6
4638	1316	2088	0	6
4641	1316	2088	0	6
4644	1317	2088	0	6
4647	1316	2088	0	6
4650	1317	2088	0	8
4653	1318	2088	0	9
4656	1318	2088	0	9
4659	1317	2088	0	7
4662	1317	2088	0	7
4665	1317	2088	0	7
4668	1317	2088	0	7
4671	1317	2088	0	7
4674	1317	2088	0	6
4677	1317	2088	0	7
4680	1317	2088	0	6
4683	1317	2088	0	5
4686	1317	2088	0	5
4689	1317	2088	0	5
4692	1317	2088	0	5
4695	1317	2088	0	5
4698	1317	2088	0	5
4701	1317	2088	0	4
4704	1317	2088	0	4
4707	1317	2088	0	5
4710	1317	2088	0	5
4713	1317	2088	0	5
4716	1317	2088	0	4
4719	1317	2088	0	5
4722	1317	2088	0	5
4725	1318	2088	0	4
4728	1318	2088	0	4
4731	1318	2088	0	4
4734	1318	2088	0	3
4737	1318	2088	0	4
4740	1318	2088	0	4
4743	1318	2088	0	4
4746	1318	2088	0	3
4749	1318	2088	0	3
4752	1318	2088	0	4
4755	1318	2088	0	4
4758	1318	2088	0	4
4761	1317	2087	0	4
4764	1317	2087	0	4
4767	1318	2087	0	5
4770	1317	2087	0	4
4773	1317	2087	0	4
4776	1317	2087	0	4
4779	1317	2087	0	4
4782	1317	2087	0	6
4785	1317	2087	0	4
4788	1317	2087	0	4
4791	1317	2087	0	4
4794	1317	2087	0	4
4797	1317	2087	0	4
4800	1317	2088	0	4
4803	1317	2087	0	4
4806	1317	2087	0	4
4809	1317	2087	0	4
4812	1317	2087	0	4
4815	1317	2087	0	4
4818	1317	2088	0	4
4821	1317	2087	0	4
4824	1317	2088	0	4
4827	1317	2088	0	3
4830	1317	2088	0	3
4833	1317	2088	0	3
4836	1316	2088	0	2
4839	1317	2088	0	1
4842	1317	2088	0	4
4845	1316	2088	0	2
4848	1316	2088	0	2
4851	1315	2088	0	2
4854	1315	2088	0	2
4857	1315	2088	0	2
4860	1316	2088	0	2
4863	1316	2088	0	2
4866	1318	2087	0	2
4869	1319	2086	0	358
4872	1320	2085	0	357
4875	1317	2084	0	354
4878	1316	2083	0	352
4881	1317	2082	0	355
4884	1319	2082	0	355
4887	1319	2083	0	357
4890	1319	2083	0	357
4893	1320	2083	0	358
4896	1320	2082	0	353
4899	1319	2080	0	357
4902	1319	2079	0	354
4905	1316	2075	0	356
4908	1314	2075	0	1
4911	1311	2075	0	359
4914	1311	2076	0	358
4917	1312	2076	0	358
4920	1313	2076	0	358
4923	1312	2075	0	358
4926	1314	2076	0	358
4929	1315	2078	0	0
4932	1317	2080	0	2
4935	1317	2081	0	2
4938	1318	2081	0	2
4941	1316	2081	0	3
4944	1316	2081	0	4
4947	1316	2080	0	3
4950	1316	2080	0	3
4953	1316	2080	0	3
4956	1316	2081	0	3
4959	1317	2081	0	2
4962	1316	2081	0	5
4965	1315	2081	0	4
4968	1315	2082	0	5
4971	1315	2082	0	4
4974	1315	2082	0	5
4977	1314	2082	0	3
4980	1313	2083	0	5
4983	1314	2083	0	6
4986	1314	2084	0	7
4989	1315	2084	0	7
4992	1315	2084	0	9
4995	1315	2084	0	8
4998	1315	2084	0	9
5001	1315	2085	0	6
5004	1315	2086	0	4
5007	1314	2087	0	1
5010	1313	2087	0	0
5013	1313	2088	0	359
5016	1313	2088	0	359
5019	1312	2088	0	357
5022	1312	2089	0	356
5025	1312	2089	0	356
5028	1313	2089	0	356
5031	1312	2089	0	353
5034	1311	2089	0	352
5037	1311	2089	0	352
5040	1311	2089	0	350
5043	1311	2089	0	350
5046	1311	2089	0	350
5049	1311	2089	0	350
5052	1311	2089	0	350
5055	1311	2090	0	348
5058	1311	2090	0	347
5061	1311	2090	0	347
5064	1310	2090	0	348
5067	1310	2090	0	346
5070	1310	2091	0	346
5073	1311	2091	0	347
5076	1311	2091	0	346
5079	1311	2091	0	345
5082	1311	2091	0	345
5085	1311	2091	0	346
5088	1311	2091	0	346
5091	1311	2091	0	346
5094	1311	2091	0	348
5097	1311	2090	0	346
5100	1311	2090	0	350
5103	1311	2089	0	350
5106	1311	2089	0	351
5109	1311	2089	0	350
5112	1311	2089	0	350
5115	1311	2089	0	350
5118	1311	2091	0	347
5121	1311	2091	0	346
5124	1310	2091	0	347
5127	1311	2091	0	348
5130	1312	2090	0	347
5133	1312	2091	0	346
5136	1311	2091	0	345
5139	1311	2091	0	346
5142	1311	2091	0	347
5145	1311	2092	0	348
5148	1311	2092	0	349
5151	1311	2092	0	348
5154	1311	2092	0	350
5157	1311	2093	0	349
5160	1311	2093	0	350
5163	1310	2093	0	348
5166	1311	2092	0	346
5169	1310	2092	0	345
5172	1311	2090	0	342
5175	1311	2089	0	345
5178	1311	2089	0	345
5181	1311	2089	0	346
5184	1311	2089	0	346
5187	1311	2090	0	343
5190	1311	2090	0	345
5193	1311	2089	0	348
5196	1311	2089	0	350
5199	1312	2089	0	351
5202	1312	2088	0	353
5205	1312	2088	0	354
5208	1312	2087	0	355
5211	1313	2087	0	355
5214	1314	2085	0	355
5217	1314	2083	0	356
5220	1313	2083	0	353
5223	1313	2084	0	356
5226	1313	2084	0	356
5229	1313	2084	0	355
5232	1312	2085	0	357
5235	1313	2085	0	355
5238	1313	2084	0	355
5241	1313	2084	0	356
5244	1314	2084	0	355
5247	1315	2084	0	357
5250	1315	2084	0	357
5253	1315	2084	0	357
5256	1315	2084	0	357
5259	1316	2085	0	358
5262	1317	2085	0	357
5265	1317	2085	0	358
5268	1317	2085	0	357
5271	1317	2085	0	359
5274	1317	2085	0	358
5277	1316	2084	0	1
5280	1315	2080	0	2
5283	1314	2082	0	5
5286	1314	2083	0	5
5289	1315	2085	0	8
5292	1314	2086	0	6
5295	1315	2086	0	7
5298	1313	2087	0	6
5301	1315	2082	0	7
5304	1317	2080	0	5
5307	1317	2078	0	2
5310	1317	2077	0	359
5313	1318	2076	0	359
5316	1319	2074	0	359
5319	1318	2073	0	358
5322	1318	2073	0	356
5325	1318	2073	0	357
5328	1320	2071	0	356
5331	1320	2071	0	354
5334	1319	2072	0	356
5337	1319	2074	0	359
5340	1319	2074	0	1
5343	1319	2074	0	4
5346	1319	2075	0	6
5349	1319	2075	0	8
5352	1319	2075	0	8
5355	1319	2074	0	9
5358	1319	2074	0	11
5361	1320	2073	0	13
5364	1320	2075	0	14
5367	1320	2073	0	14
5370	1320	2071	0	13
5373	1320	2072	0	15
5376	1319	2072	0	15
5379	1319	2072	0	15
5382	1319	2073	0	17
5385	1319	2074	0	15
5388	1319	2074	0	15
5391	1319	2074	0	16
5394	1320	2074	0	15
5397	1320	2074	0	15
5400	1320	2074	0	13
5403	1321	2075	0	14
5406	1321	2073	0	17
5409	1321	2073	0	16
5412	1321	2073	0	16
5415	1322	2073	0	16
5418	1322	2073	0	16
5421	1322	2074	0	19
5424	1321	2075	0	19
5427	1322	2075	0	18
5430	1321	2075	0	16
5433	1321	2076	0	14
5436	1322	2076	0	14
5439	1322	2076	0	12
5442	1322	2075	0	8
5445	1322	2074	0	7
5448	1322	2074	0	7
5451	1322	2074	0	7
5454	1322	2075	0	6
5457	1322	2075	0	6
5460	1322	2075	0	7
5463	1322	2074	0	7
5466	1322	2074	0	7
5469	1322	2074	0	6
5472	1322	2074	0	5
5475	1321	2073	0	4
5478	1321	2072	0	2
5481	1320	2072	0	1
5484	1320	2071	0	0
5487	1319	2071	0	0
5490	1319	2070	0	359
5493	1319	2070	0	359
5496	1319	2070	0	359
5499	1319	2070	0	358
5502	1319	2070	0	357
5505	1319	2069	0	357
5508	1319	2068	0	356
5511	1319	2069	0	356
5514	1319	2069	0	355
5517	1319	2068	0	356
5520	1319	2069	0	356
5523	1319	2069	0	356
5526	1319	2069	0	357
5529	1319	2069	0	357
5532	1319	2069	0	357
5535	1319	2069	0	357
5538	1319	2069	0	358
5541	1319	2069	0	0
5544	1319	2068	0	3
5547	1319	2067	0	1
5550	1318	2067	0	1
5553	1317	2067	0	1
5556	1316	2066	0	4
5559	1316	2066	0	3
5562	1315	2066	0	5
5565	1314	2066	0	6
5568	1315	2065	0	6
5571	1315	2065	0	6
5574	1316	2066	0	7
5577	1316	2066	0	6
5580	1316	2066	0	5
5583	1316	2067	0	4
5586	1316	2067	0	4
5589	1315	2066	0	6
5592	1316	2067	0	4
5595	1316	2067	0	6
5598	1317	2067	0	6
5601	1318	2068	0	6
5604	1318	2068	0	8
5607	1318	2067	0	10
5610	1317	2068	0	11
5613	1317	2068	0	9
5616	1316	2068	0	9
5619	1316	2068	0	9
5622	1316	2068	0	9
5625	1316	2068	0	9
5628	1316	2068	0	9
5631	1316	2068	0	9
5634	1316	2069	0	9
5637	1317	2069	0	7
5640	1317	2070	0	6
5643	1318	2070	0	6
5646	1318	2070	0	7
5649	1318	2070	0	4
5652	1319	2070	0	5
5655	1319	2071	0	6
5658	1319	2071	0	7
5661	1319	2071	0	6
5664	1319	2071	0	4
5667	1319	2071	0	5
5670	1319	2071	0	4
5673	1320	2072	0	3
5676	1320	2072	0	3
5679	1320	2072	0	3
5682	1320	2072	0	3
5685	1320	2072	0	3
5688	1320	2072	0	3
5691	1320	2072	0	3
5694	1320	2072	0	3
5697	1319	2072	0	3
5700	1320	2072	0	3
5703	1319	2072	0	3
5706	1319	2072	0	3
5709	1319	2072	0	1
5712	1320	2072	0	1
5715	1320	2072	0	1
5718	1320	2072	0	1
5721	1320	2072	0	1
5724	1320	2072	0	2
5727	1320	2072	0	1
5730	1320	2072	0	2
5733	1320	2072	0	2
5736	1320	2072	0	2
5739	1320	2072	0	2
5742	1320	2072	0	3
5745	1320	2072	0	3
5748	1321	2072	0	3
5751	1320	2072	0	3
5754	1321	2072	0	3
5757	1320	2072	0	2
5760	1320	2072	0	1
5763	1320	2072	0	1
5766	1320	2072	0	1
5769	1320	2072	0	2
5772	1320	2072	0	2
5775	1320	2072	0	2
5778	1320	2072	0	2
5781	1320	2072	0	2
5784	1320	2072	0	2
5787	1320	2072	0	2
5790	1320	2072	0	2
5793	1320	2072	0	2
5796	1320	2072	0	2
5799	1320	2072	0	2
5802	1320	2072	0	2
5805	1320	2072	0	2
5808	1320	2072	0	2
5811	1320	2072	0	3
5814	1321	2072	0	3
5817	1321	2072	0	2
5820	1321	2072	0	3
5823	1321	2072	0	3
5826	1321	2072	0	3
5829	1321	2072	0	3
5832	1321	2072	0	3
5835	1321	2072	0	2
5838	1321	2072	0	3
5841	1321	2072	0	2
5844	1320	2072	0	1
5847	1321	2072	0	2
5850	1321	2072	0	2
5853	1321	2072	0	3
5856	1321	2072	0	4
5859	1321	2072	0	4
5862	1321	2072	0	3
5865	1321	2072	0	3
5868	1320	2072	0	1
5871	1320	2072	0	2
5874	1319	2071	0	1
5877	1318	2070	0	357
5880	1318	2069	0	357
5883	1317	2069	0	356
5886	1317	2069	0	356
5889	1317	2069	0	357
5892	1317	2069	0	356
5895	1317	2069	0	356
5898	1317	2069	0	356
5901	1317	2069	0	355
5904	1317	2069	0	357
5907	1317	2069	0	356
5910	1317	2069	0	356
5913	1317	2069	0	356
5916	1317	2069	0	357
5919	1317	2069	0	355
5922	1317	2069	0	355
5925	1318	2069	0	355
5928	1318	2069	0	356
5931	1318	2069	0	355
5934	1318	2069	0	355
5937	1318	2069	0	354
5940	1318	2069	0	355
5943	1318	2068	0	355
5946	1317	2068	0	353
5949	1317	2068	0	353
5952	1317	2068	0	353
5955	1317	2067	0	353
5958	1317	2067	0	353
5961	1316	2067	0	352
5964	1316	2067	0	351
5967	1316	2067	0	352
5970	1316	2067	0	351
5973	1317	2068	0	352
5976	1317	2068	0	352
5979	1317	2068	0	352
5982	1317	2068	0	353
5985	1317	2068	0	353
5988	1317	2068	0	353
5991	1317	2068	0	352
5994	1317	2068	0	354
5997	1317	2068	0	352
[truncated: 995 more rows]
