# Supplementary material for: Markerless tracking of an entire honey bee colony
Source: Nat Commun. 2021 Mar 19;12:1733. doi: 10.1038/s41467-021-21769-1 (PMC7979864; doi:10.1038/s41467-021-21769-1)
Supplement: Supplementary file 4 — Description of Additional Supplementary Files [file 41467_2021_21769_MOESM4_ESM.zip › raw_source/fig_5_sup_fig_21_22/S1_trajectories/000287.txt]

0	949	1784	0	72
3	949	1784	0	71
6	949	1784	0	72
9	949	1784	0	71
12	949	1784	0	73
15	949	1784	0	74
18	949	1784	0	73
21	949	1784	0	73
24	949	1784	0	72
27	949	1784	0	72
30	949	1784	0	72
33	949	1784	0	72
36	949	1784	0	72
39	949	1784	0	72
42	949	1784	0	71
45	949	1784	0	68
48	949	1783	0	68
51	949	1784	0	67
54	949	1783	0	70
57	949	1784	0	69
60	949	1784	0	69
63	949	1783	0	70
66	949	1783	0	70
69	949	1783	0	71
72	949	1784	0	73
75	949	1784	0	73
78	949	1784	0	75
81	949	1784	0	75
84	949	1784	0	75
87	949	1784	0	75
90	949	1784	0	72
93	949	1784	0	74
96	950	1786	0	93
99	950	1786	0	92
102	950	1786	0	92
105	950	1786	0	92
108	951	1787	0	96
111	951	1787	0	96
114	951	1787	0	95
117	950	1786	0	92
120	950	1786	0	74
123	951	1786	0	76
126	951	1785	0	68
129	950	1785	0	69
132	951	1785	0	65
135	951	1785	0	65
138	951	1785	0	65
141	951	1785	0	64
144	951	1785	0	64
147	951	1785	0	64
150	951	1785	0	64
153	951	1785	0	64
156	951	1785	0	64
159	951	1784	0	63
162	951	1784	0	63
165	951	1784	0	63
168	951	1784	0	62
171	951	1785	0	63
174	951	1784	0	63
177	951	1784	0	63
180	951	1784	0	63
183	951	1784	0	63
186	951	1785	0	62
189	951	1785	0	62
192	951	1785	0	63
195	951	1785	0	63
198	951	1785	0	61
201	951	1785	0	61
204	951	1785	0	61
207	951	1785	0	62
210	951	1785	0	61
213	951	1785	0	62
216	951	1785	0	61
219	951	1785	0	61
222	951	1785	0	62
225	951	1785	0	62
228	951	1785	0	61
231	951	1785	0	61
234	951	1785	0	62
237	951	1785	0	63
240	951	1785	0	63
243	951	1786	0	63
246	951	1786	0	62
249	950	1786	0	62
252	951	1785	0	61
255	951	1785	0	61
258	951	1786	0	62
261	951	1785	0	62
264	951	1785	0	62
267	951	1785	0	61
270	951	1785	0	61
273	950	1786	0	60
276	950	1786	0	61
279	950	1786	0	62
282	950	1786	0	62
285	950	1786	0	61
288	950	1786	0	61
291	950	1786	0	63
294	950	1786	0	61
297	950	1786	0	62
300	950	1786	0	62
303	950	1786	0	63
306	950	1786	0	62
309	950	1786	0	65
312	950	1786	0	64
315	950	1786	0	62
318	950	1786	0	64
321	950	1786	0	63
324	950	1786	0	63
327	950	1786	0	64
330	950	1786	0	63
333	951	1786	0	62
336	951	1786	0	62
339	951	1786	0	60
342	951	1786	0	60
345	951	1786	0	59
348	951	1786	0	61
351	951	1786	0	62
354	951	1786	0	62
357	951	1787	0	61
360	951	1786	0	60
363	951	1787	0	61
366	950	1786	0	81
369	950	1786	0	69
372	950	1786	0	66
375	951	1787	0	64
378	952	1787	0	59
381	952	1788	0	60
384	952	1788	0	61
387	952	1788	0	62
390	952	1788	0	61
393	952	1788	0	60
396	951	1788	0	59
399	951	1789	0	60
402	952	1789	0	62
405	951	1789	0	61
408	950	1789	0	63
411	950	1790	0	64
414	951	1790	0	62
417	951	1789	0	63
420	951	1789	0	63
423	950	1789	0	62
426	951	1789	0	63
429	951	1790	0	64
432	951	1790	0	66
435	951	1790	0	67
438	951	1790	0	66
441	951	1790	0	67
444	951	1790	0	66
447	951	1790	0	66
450	951	1790	0	66
453	951	1790	0	65
456	951	1790	0	65
459	951	1790	0	63
462	951	1790	0	65
465	951	1791	0	62
468	951	1791	0	63
471	951	1791	0	64
474	951	1792	0	63
477	951	1792	0	64
480	950	1792	0	64
483	951	1791	0	62
486	951	1791	0	62
489	951	1792	0	62
492	950	1792	0	65
495	951	1793	0	62
498	951	1793	0	63
501	950	1793	0	63
504	951	1792	0	64
507	951	1792	0	64
510	951	1793	0	64
513	951	1793	0	62
516	951	1793	0	61
519	950	1793	0	62
522	951	1793	0	63
525	951	1793	0	63
528	951	1793	0	62
531	951	1792	0	60
534	952	1792	0	59
537	951	1793	0	61
540	951	1792	0	60
543	952	1792	0	60
546	952	1792	0	58
549	952	1792	0	58
552	952	1792	0	59
555	951	1792	0	62
558	951	1792	0	63
561	951	1789	0	63
564	951	1788	0	66
567	951	1786	0	63
570	950	1786	0	61
573	949	1786	0	64
576	949	1785	0	63
579	949	1785	0	64
582	948	1785	0	67
585	947	1785	0	68
588	946	1784	0	75
591	946	1783	0	75
594	946	1783	0	77
597	945	1783	0	81
600	944	1783	0	82
603	944	1784	0	84
606	943	1785	0	82
609	943	1785	0	83
612	944	1788	0	82
615	946	1791	0	87
618	945	1796	0	85
621	945	1798	0	82
624	945	1798	0	84
627	945	1798	0	86
630	946	1798	0	88
633	946	1799	0	88
636	947	1799	0	89
639	947	1800	0	99
642	946	1803	0	103
645	947	1803	0	104
648	948	1803	0	102
651	948	1805	0	109
654	948	1805	0	109
657	949	1805	0	107
660	949	1804	0	110
663	949	1803	0	109
666	950	1803	0	109
669	951	1803	0	106
672	952	1803	0	106
675	953	1802	0	105
678	953	1802	0	102
681	953	1801	0	104
684	954	1801	0	103
687	955	1801	0	99
690	955	1801	0	98
693	956	1802	0	98
696	956	1802	0	98
699	957	1802	0	96
702	957	1802	0	96
705	957	1803	0	93
708	957	1802	0	91
711	957	1803	0	91
714	957	1803	0	93
717	958	1802	0	93
720	959	1802	0	91
723	960	1801	0	88
726	960	1802	0	87
729	961	1803	0	86
732	960	1804	0	78
735	958	1806	0	75
738	957	1808	0	73
741	955	1809	0	70
744	955	1810	0	69
747	955	1810	0	67
750	955	1810	0	66
753	955	1810	0	65
756	955	1810	0	64
759	955	1810	0	65
762	955	1810	0	64
765	955	1810	0	64
768	955	1810	0	63
771	956	1809	0	63
774	955	1809	0	64
777	956	1809	0	62
780	956	1809	0	62
783	956	1809	0	62
786	956	1809	0	61
789	956	1809	0	62
792	956	1809	0	62
795	956	1809	0	61
798	956	1809	0	60
801	956	1809	0	60
804	956	1809	0	61
807	956	1809	0	61
810	956	1809	0	60
813	957	1808	0	59
816	957	1807	0	60
819	957	1808	0	60
822	957	1807	0	59
825	957	1807	0	57
828	957	1807	0	58
831	957	1807	0	58
834	957	1806	0	59
837	957	1806	0	58
840	957	1805	0	59
843	957	1806	0	59
846	957	1806	0	60
849	957	1805	0	58
852	957	1805	0	58
855	957	1805	0	58
858	957	1805	0	58
861	957	1805	0	58
864	957	1805	0	58
867	957	1805	0	58
870	957	1805	0	58
873	957	1805	0	58
876	957	1805	0	58
879	957	1805	0	59
882	958	1805	0	58
885	957	1805	0	59
888	957	1805	0	59
891	957	1805	0	57
894	957	1805	0	57
897	957	1805	0	56
900	957	1805	0	56
903	958	1805	0	57
906	958	1805	0	57
909	958	1804	0	56
912	958	1805	0	56
915	958	1805	0	57
918	958	1805	0	55
921	958	1805	0	57
924	958	1805	0	57
927	958	1804	0	57
930	958	1804	0	55
933	958	1805	0	53
936	958	1805	0	54
939	958	1804	0	54
942	958	1804	0	54
945	958	1804	0	55
948	958	1804	0	55
951	958	1804	0	55
954	958	1804	0	54
957	958	1804	0	54
960	958	1805	0	54
963	958	1805	0	55
966	958	1805	0	54
969	958	1804	0	54
972	958	1804	0	54
975	958	1804	0	54
978	958	1804	0	54
981	958	1804	0	54
984	958	1804	0	54
987	958	1804	0	54
990	958	1804	0	53
993	958	1805	0	53
996	958	1805	0	52
999	958	1805	0	54
1002	958	1805	0	54
1005	958	1805	0	54
1008	958	1805	0	53
1011	958	1805	0	54
1014	958	1805	0	54
1017	958	1805	0	55
1020	958	1805	0	55
1023	958	1805	0	56
1026	958	1805	0	54
1029	958	1805	0	54
1032	958	1805	0	53
1035	958	1804	0	54
1038	958	1805	0	54
1041	958	1805	0	53
1044	958	1804	0	53
1047	958	1804	0	53
1050	958	1805	0	52
1053	958	1805	0	52
1056	958	1805	0	52
1059	958	1805	0	51
1062	958	1805	0	49
1065	958	1805	0	47
1068	958	1806	0	47
1071	958	1806	0	47
1074	958	1805	0	48
1077	958	1806	0	47
1080	958	1805	0	46
1083	959	1805	0	46
1086	958	1805	0	46
1089	959	1806	0	45
1092	959	1806	0	46
1095	959	1806	0	46
1098	958	1805	0	46
1101	958	1806	0	47
1104	958	1806	0	47
1107	958	1806	0	46
1110	958	1806	0	46
1113	958	1806	0	47
1116	958	1806	0	46
1119	958	1806	0	47
1122	958	1806	0	47
1125	958	1806	0	47
1128	958	1806	0	47
1131	958	1806	0	48
1134	958	1806	0	48
1137	958	1806	0	48
1140	958	1806	0	49
1143	958	1806	0	48
1146	958	1806	0	49
1149	958	1806	0	48
1152	958	1806	0	47
1155	958	1806	0	46
1158	958	1806	0	46
1161	958	1806	0	47
1164	958	1806	0	47
1167	958	1806	0	46
1170	958	1806	0	46
1173	958	1806	0	47
1176	958	1806	0	47
1179	958	1806	0	46
1182	958	1806	0	47
1185	958	1806	0	46
1188	958	1806	0	45
1191	958	1806	0	46
1194	958	1806	0	47
1197	958	1806	0	47
1200	958	1806	0	46
1203	958	1806	0	47
1206	958	1806	0	46
1209	958	1806	0	46
1212	958	1806	0	47
1215	958	1806	0	46
1218	958	1806	0	47
1221	958	1806	0	49
1224	958	1806	0	49
1227	958	1806	0	48
1230	958	1806	0	48
1233	958	1806	0	48
1236	958	1806	0	49
1239	957	1806	0	49
1242	957	1806	0	50
1245	958	1806	0	49
1248	957	1806	0	48
1251	957	1807	0	49
1254	957	1806	0	50
1257	958	1806	0	49
1260	958	1807	0	49
1263	958	1806	0	49
1266	958	1806	0	49
1269	958	1806	0	48
1272	958	1806	0	49
1275	958	1806	0	48
1278	961	1806	0	39
1281	960	1809	0	35
1284	958	1808	0	37
1287	959	1808	0	39
1290	960	1808	0	41
1293	961	1807	0	47
1296	960	1807	0	46
1299	961	1806	0	49
1302	963	1806	0	50
1305	964	1809	0	48
1308	965	1810	0	41
1311	964	1813	0	40
1314	961	1815	0	39
1317	960	1818	0	44
1320	960	1819	0	47
1323	959	1820	0	49
1326	960	1820	0	47
1329	959	1820	0	47
1332	959	1820	0	50
1335	959	1821	0	51
1338	959	1820	0	51
1341	959	1820	0	49
1344	958	1820	0	49
1347	958	1821	0	47
1350	959	1820	0	44
1353	958	1820	0	45
1356	958	1821	0	41
1359	959	1821	0	36
1362	958	1821	0	34
1365	959	1820	0	34
1368	959	1820	0	34
1371	959	1820	0	36
1374	959	1820	0	36
1377	960	1820	0	39
1380	960	1821	0	41
1383	960	1822	0	39
1386	960	1822	0	40
1389	959	1822	0	41
1392	960	1822	0	40
1395	960	1822	0	41
1398	959	1825	0	37
1401	961	1826	0	41
1404	961	1826	0	48
1407	962	1827	0	45
1410	960	1829	0	49
1413	960	1829	0	49
1416	960	1829	0	50
1419	961	1828	0	46
1422	960	1828	0	43
1425	959	1830	0	46
1428	958	1831	0	46
1431	958	1831	0	43
1434	958	1830	0	42
1437	957	1830	0	43
1440	956	1831	0	40
1443	955	1831	0	37
1446	954	1830	0	35
1449	955	1830	0	33
1452	955	1830	0	29
1455	959	1828	0	31
1458	961	1828	0	35
1461	961	1827	0	37
1464	960	1827	0	34
1467	960	1827	0	35
1470	960	1827	0	34
1473	960	1827	0	34
1476	959	1828	0	33
1479	958	1828	0	33
1482	958	1828	0	33
1485	959	1829	0	37
1488	958	1829	0	35
1491	958	1828	0	33
1494	958	1828	0	34
1497	959	1828	0	36
1500	959	1828	0	37
1503	959	1828	0	38
1506	959	1828	0	37
1509	960	1827	0	40
1512	960	1828	0	39
1515	961	1828	0	41
1518	961	1828	0	40
1521	964	1826	0	41
1524	966	1826	0	37
1527	966	1826	0	36
1530	966	1826	0	37
1533	966	1826	0	35
1536	966	1826	0	33
1539	965	1825	0	33
1542	964	1825	0	31
1545	964	1824	0	28
1548	963	1824	0	26
1551	962	1824	0	21
1554	962	1824	0	19
1557	962	1823	0	19
1560	959	1823	0	17
1563	960	1823	0	18
1566	961	1822	0	20
1569	961	1823	0	20
1572	962	1822	0	21
1575	962	1823	0	23
1578	962	1823	0	22
1581	963	1823	0	23
1584	963	1824	0	24
1587	960	1824	0	16
1590	959	1824	0	15
1593	959	1824	0	14
1596	960	1824	0	14
1599	960	1824	0	13
1602	960	1822	0	12
1605	962	1822	0	15
1608	962	1823	0	17
1611	963	1823	0	16
1614	961	1823	0	10
1617	962	1824	0	6
1620	963	1823	0	192
1623	963	1824	0	11
1626	960	1823	0	8
1629	959	1822	0	8
1632	957	1821	0	9
1635	956	1821	0	8
1638	955	1822	0	9
1641	954	1822	0	11
1644	954	1821	0	7
1647	952	1821	0	6
1650	952	1821	0	3
1653	951	1821	0	1
1656	950	1822	0	4
1659	946	1821	0	355
1662	940	1820	0	344
1665	940	1818	0	339
1668	940	1818	0	338
1671	938	1817	0	337
1674	937	1816	0	339
1677	936	1816	0	339
1680	934	1816	0	333
1683	933	1816	0	331
1686	933	1817	0	330
1689	933	1817	0	325
1692	933	1818	0	323
1695	932	1819	0	318
1698	932	1818	0	316
1701	932	1817	0	317
1704	932	1817	0	316
1707	931	1816	0	313
1710	930	1814	0	313
1713	931	1813	0	310
1716	931	1813	0	313
1719	932	1813	0	311
1722	932	1812	0	311
1725	931	1813	0	312
1728	930	1813	0	313
1731	930	1813	0	315
1734	930	1812	0	314
1737	930	1812	0	315
1740	929	1812	0	319
1743	929	1812	0	318
1746	929	1812	0	320
1749	929	1811	0	317
1752	928	1811	0	317
1755	927	1810	0	320
1758	926	1810	0	319
1761	925	1811	0	320
1764	923	1809	0	320
1767	922	1808	0	317
1770	922	1809	0	315
1773	922	1811	0	312
1776	923	1812	0	307
1779	922	1809	0	305
1782	922	1808	0	305
1785	922	1806	0	301
1788	924	1806	0	295
1791	925	1805	0	297
1794	926	1805	0	298
1797	926	1805	0	294
1800	925	1807	0	294
1803	925	1807	0	296
1806	926	1807	0	297
1809	927	1807	0	296
1812	926	1806	0	296
1815	926	1806	0	296
1818	925	1807	0	297
1821	926	1808	0	296
1824	926	1809	0	296
1827	925	1809	0	296
1830	924	1808	0	297
1833	923	1807	0	296
1836	922	1805	0	292
1839	922	1804	0	292
1842	921	1804	0	293
1845	921	1803	0	293
1848	922	1803	0	292
1851	922	1803	0	292
1854	921	1803	0	292
1857	921	1802	0	293
1860	921	1802	0	293
1863	921	1801	0	295
1866	921	1801	0	298
1869	917	1798	0	300
1872	916	1797	0	301
1875	916	1797	0	293
1878	915	1794	0	290
1881	915	1792	0	289
1884	916	1792	0	294
1887	919	1795	0	296
1890	921	1798	0	291
1893	924	1801	0	293
1896	923	1804	0	282
1899	924	1807	0	282
1902	923	1807	0	288
1905	922	1807	0	286
1908	922	1806	0	289
1911	922	1806	0	291
1914	922	1805	0	292
1917	922	1805	0	293
1920	922	1805	0	293
1923	922	1805	0	288
1926	923	1805	0	288
1929	922	1806	0	293
1932	922	1806	0	291
1935	923	1806	0	290
1938	924	1806	0	290
1941	926	1805	0	293
1944	928	1804	0	284
1947	927	1802	0	282
1950	925	1800	0	279
1953	925	1800	0	280
1956	925	1800	0	281
1959	925	1800	0	282
1962	924	1800	0	278
1965	924	1800	0	280
1968	924	1799	0	281
1971	923	1799	0	279
1974	923	1799	0	278
1977	924	1801	0	272
1980	924	1801	0	272
1983	923	1801	0	271
1986	922	1801	0	273
1989	920	1801	0	271
1992	920	1802	0	272
1995	920	1801	0	266
1998	920	1801	0	263
2001	919	1802	0	261
2004	919	1803	0	258
2007	919	1803	0	262
2010	919	1804	0	262
2013	919	1805	0	263
2016	918	1805	0	263
2019	917	1805	0	257
2022	918	1806	0	254
2025	918	1807	0	251
2028	918	1808	0	244
2031	917	1811	0	237
2034	917	1811	0	230
2037	919	1812	0	227
2040	924	1814	0	233
2043	924	1816	0	234
2046	924	1816	0	238
2049	923	1818	0	238
2052	923	1816	0	239
2055	922	1815	0	239
2058	921	1815	0	235
2061	922	1815	0	236
2064	922	1815	0	237
2067	921	1815	0	236
2070	921	1815	0	238
2073	921	1815	0	240
2076	921	1814	0	238
2079	922	1814	0	239
2082	921	1813	0	238
2085	921	1812	0	242
2088	921	1809	0	242
2091	921	1809	0	242
2094	920	1810	0	236
2097	922	1810	0	238
2100	922	1811	0	235
2103	921	1811	0	231
2106	922	1811	0	232
2109	922	1810	0	235
2112	922	1810	0	232
2115	923	1810	0	231
2118	924	1811	0	229
2121	924	1811	0	228
2124	926	1811	0	226
2127	928	1810	0	225
2130	928	1808	0	228
2133	929	1805	0	231
2136	930	1806	0	225
2139	930	1806	0	224
2142	930	1805	0	225
2145	931	1805	0	224
2148	932	1805	0	224
2151	932	1805	0	224
2154	932	1805	0	224
2157	932	1805	0	223
2160	931	1806	0	224
2163	932	1806	0	226
2166	932	1806	0	225
2169	932	1806	0	227
2172	932	1806	0	226
2175	932	1806	0	226
2178	932	1806	0	226
2181	932	1806	0	227
2184	932	1807	0	226
2187	932	1807	0	227
2190	932	1807	0	228
2193	932	1807	0	227
2196	932	1807	0	227
2199	932	1807	0	226
2202	932	1807	0	225
2205	933	1807	0	226
2208	933	1807	0	226
2211	934	1807	0	222
2214	933	1807	0	222
2217	933	1806	0	224
2220	933	1806	0	224
2223	933	1806	0	224
2226	933	1806	0	225
2229	933	1805	0	226
2232	933	1806	0	226
2235	934	1806	0	224
2238	934	1806	0	224
2241	935	1806	0	223
2244	935	1806	0	224
2247	935	1806	0	226
2250	934	1805	0	225
2253	935	1805	0	220
2256	935	1805	0	221
2259	935	1806	0	223
2262	935	1808	0	223
2265	933	1809	0	221
2268	931	1809	0	222
2271	930	1808	0	223
2274	929	1809	0	226
2277	928	1809	0	229
2280	927	1809	0	230
2283	926	1809	0	230
2286	926	1809	0	227
2289	925	1809	0	226
2292	925	1808	0	225
2295	925	1808	0	225
2298	925	1808	0	226
2301	925	1808	0	227
2304	927	1808	0	231
2307	927	1808	0	228
2310	927	1808	0	227
2313	927	1808	0	228
2316	928	1808	0	227
2319	928	1808	0	225
2322	928	1807	0	225
2325	929	1807	0	222
2328	929	1807	0	220
2331	929	1806	0	222
2334	929	1806	0	223
2337	929	1806	0	222
2340	929	1806	0	224
2343	929	1807	0	226
2346	928	1808	0	227
2349	926	1808	0	227
2352	924	1809	0	224
2355	924	1809	0	223
2358	923	1810	0	225
2361	922	1811	0	222
2364	921	1811	0	218
2367	919	1812	0	215
2370	918	1811	0	214
2373	917	1812	0	213
2376	918	1813	0	205
2379	918	1815	0	195
2382	919	1817	0	188
2385	920	1818	0	185
2388	921	1819	0	184
2391	919	1817	0	185
2394	919	1815	0	191
2397	919	1814	0	190
2400	919	1813	0	187
2403	919	1811	0	186
2406	919	1811	0	185
2409	919	1811	0	182
2412	919	1810	0	182
2415	919	1809	0	184
2418	919	1809	0	184
2421	919	1809	0	184
2424	919	1809	0	183
2427	918	1809	0	182
2430	918	1809	0	181
2433	918	1809	0	179
2436	918	1808	0	179
2439	918	1809	0	179
2442	919	1809	0	175
2445	919	1810	0	174
2448	919	1810	0	173
2451	920	1811	0	176
2454	922	1812	0	175
2457	921	1814	0	171
2460	925	1812	0	177
2463	924	1813	0	176
2466	923	1812	0	176
2469	923	1812	0	175
2472	924	1812	0	176
2475	924	1812	0	178
2478	924	1811	0	180
2481	925	1812	0	182
2484	925	1811	0	184
2487	924	1811	0	186
2490	923	1810	0	198
2493	923	1810	0	208
2496	923	1810	0	212
2499	922	1810	0	212
2502	921	1810	0	215
2505	922	1810	0	218
2508	923	1809	0	218
2511	923	1809	0	216
2514	923	1810	0	213
2517	924	1809	0	214
2520	923	1810	0	212
2523	923	1810	0	209
2526	925	1810	0	206
2529	927	1809	0	199
2532	928	1810	0	198
2535	928	1810	0	195
2538	930	1811	0	188
2541	931	1811	0	183
2544	932	1811	0	180
2547	933	1810	0	180
2550	936	1809	0	179
2553	937	1809	0	175
2556	938	1809	0	172
2559	939	1809	0	172
2562	939	1811	0	174
2565	939	1812	0	175
2568	939	1813	0	173
2571	939	1815	0	172
2574	939	1816	0	169
2577	939	1816	0	168
2580	939	1816	0	168
2583	939	1817	0	170
2586	939	1817	0	168
2589	938	1818	0	165
2592	938	1819	0	164
2595	938	1819	0	164
2598	939	1820	0	165
2601	939	1820	0	168
2604	939	1820	0	167
2607	939	1820	0	166
2610	939	1821	0	164
2613	938	1822	0	163
2616	938	1822	0	162
2619	938	1823	0	160
2622	937	1823	0	159
2625	938	1823	0	161
2628	938	1823	0	161
2631	938	1822	0	163
2634	937	1822	0	161
2637	936	1822	0	160
2640	935	1823	0	156
2643	935	1825	0	151
2646	935	1826	0	147
2649	934	1826	0	144
2652	934	1826	0	143
2655	934	1826	0	144
2658	934	1826	0	142
2661	932	1825	0	144
2664	932	1825	0	149
2667	932	1825	0	149
2670	932	1825	0	150
2673	932	1825	0	153
2676	932	1824	0	156
2679	931	1823	0	163
2682	931	1822	0	167
2685	931	1821	0	169
2688	931	1821	0	167
2691	930	1820	0	168
2694	929	1820	0	168
2697	928	1820	0	168
2700	928	1821	0	166
2703	928	1822	0	160
2706	929	1823	0	156
2709	930	1823	0	153
2712	930	1823	0	153
2715	930	1823	0	153
2718	930	1823	0	153
2721	930	1823	0	151
2724	930	1823	0	151
2727	929	1823	0	151
2730	930	1823	0	152
2733	930	1823	0	151
2736	930	1823	0	152
2739	930	1823	0	153
2742	926	1823	0	145
2745	923	1822	0	142
2748	922	1822	0	140
2751	921	1822	0	140
2754	922	1823	0	141
2757	921	1822	0	138
2760	921	1822	0	135
2763	920	1823	0	134
2766	920	1824	0	129
2769	920	1826	0	123
2772	921	1825	0	124
2775	922	1826	0	128
2778	922	1827	0	125
2781	921	1827	0	120
2784	922	1827	0	123
2787	921	1828	0	122
2790	921	1829	0	123
2793	921	1830	0	123
2796	922	1830	0	124
2799	922	1830	0	123
2802	922	1831	0	122
2805	922	1831	0	121
2808	921	1832	0	118
2811	921	1832	0	117
2814	920	1831	0	120
2817	919	1828	0	124
2820	919	1827	0	127
2823	920	1828	0	128
2826	920	1828	0	128
2829	921	1829	0	130
2832	921	1830	0	128
2835	921	1831	0	127
2838	921	1831	0	127
2841	921	1831	0	127
2844	921	1831	0	125
2847	922	1832	0	124
2850	922	1832	0	125
2853	923	1833	0	129
2856	924	1833	0	133
2859	925	1833	0	137
2862	926	1833	0	138
2865	926	1832	0	139
2868	927	1832	0	139
2871	927	1832	0	139
2874	926	1832	0	140
2877	926	1831	0	142
2880	925	1831	0	144
2883	925	1830	0	144
2886	924	1830	0	145
2889	925	1830	0	147
2892	925	1830	0	148
2895	925	1830	0	147
2898	926	1831	0	153
2901	928	1831	0	154
2904	929	1831	0	156
2907	930	1830	0	156
2910	930	1830	0	156
2913	930	1830	0	156
2916	931	1831	0	157
2919	931	1831	0	157
2922	931	1831	0	157
2925	928	1831	0	160
2928	927	1831	0	160
2931	925	1831	0	162
2934	924	1832	0	165
2937	923	1832	0	165
2940	922	1833	0	167
2943	921	1833	0	169
2946	920	1833	0	170
2949	920	1833	0	169
2952	920	1833	0	168
2955	920	1833	0	168
2958	922	1833	0	166
2961	921	1833	0	166
2964	921	1834	0	167
2967	921	1833	0	167
2970	921	1834	0	167
2973	922	1833	0	166
2976	922	1832	0	167
2979	922	1832	0	169
2982	922	1832	0	169
2985	922	1832	0	169
2988	922	1832	0	168
2991	922	1832	0	167
2994	922	1832	0	168
2997	922	1831	0	170
3000	922	1829	0	171
3003	922	1830	0	174
3006	922	1830	0	175
3009	922	1830	0	176
3012	923	1831	0	175
3015	923	1831	0	176
3018	923	1832	0	174
3021	923	1832	0	172
3024	924	1833	0	170
3027	925	1833	0	169
3030	925	1833	0	170
3033	925	1834	0	171
3036	925	1834	0	175
3039	925	1833	0	176
3042	925	1833	0	177
3045	927	1834	0	172
3048	927	1834	0	173
3051	926	1834	0	176
3054	926	1834	0	176
3057	926	1834	0	178
3060	926	1833	0	179
3063	926	1833	0	179
3066	926	1833	0	178
3069	928	1834	0	180
3072	928	1835	0	186
3075	927	1836	0	192
3078	926	1835	0	195
3081	925	1834	0	193
3084	926	1835	0	187
3087	928	1836	0	181
3090	929	1837	0	176
3093	929	1839	0	176
3096	930	1839	0	176
3099	931	1839	0	179
3102	931	1840	0	179
3105	931	1840	0	178
3108	931	1840	0	181
3111	930	1840	0	184
3114	929	1840	0	188
3117	928	1839	0	191
3120	927	1838	0	190
3123	927	1838	0	193
3126	927	1838	0	195
3129	927	1838	0	197
3132	927	1838	0	197
3135	927	1838	0	197
3138	927	1838	0	192
3141	929	1838	0	186
3144	930	1839	0	191
3147	931	1839	0	194
3150	930	1840	0	191
3153	930	1840	0	195
3156	929	1840	0	200
3159	929	1839	0	202
3162	929	1838	0	201
3165	929	1837	0	196
3168	929	1836	0	198
3171	929	1836	0	197
3174	930	1835	0	196
3177	930	1835	0	196
3180	930	1836	0	194
3183	930	1836	0	194
3186	931	1835	0	195
3189	931	1835	0	195
3192	932	1835	0	193
3195	932	1835	0	191
3198	932	1835	0	190
3201	931	1836	0	189
3204	933	1835	0	190
3207	932	1836	0	186
3210	931	1835	0	183
3213	930	1835	0	181
3216	927	1837	0	184
3219	927	1839	0	181
3222	926	1840	0	179
3225	927	1840	0	177
3228	929	1838	0	177
3231	930	1839	0	174
3234	931	1840	0	174
3237	932	1840	0	174
3240	933	1840	0	171
3243	935	1840	0	172
3246	936	1839	0	168
3249	939	1837	0	173
3252	939	1840	0	171
3255	939	1841	0	172
3258	939	1841	0	172
3261	939	1840	0	171
3264	939	1841	0	174
3267	938	1841	0	175
3270	937	1842	0	173
3273	937	1842	0	175
3276	937	1841	0	178
3279	935	1842	0	179
3282	935	1842	0	180
3285	935	1842	0	179
3288	936	1841	0	180
3291	936	1840	0	176
3294	936	1840	0	174
3297	936	1840	0	175
3300	934	1840	0	173
3303	933	1840	0	173
3306	936	1839	0	175
3309	935	1839	0	172
3312	935	1840	0	172
3315	934	1840	0	172
3318	934	1840	0	173
3321	934	1840	0	174
3324	934	1840	0	173
3327	934	1840	0	174
3330	932	1840	0	175
3333	932	1838	0	181
3336	932	1837	0	181
3339	932	1836	0	183
3342	931	1836	0	184
3345	931	1836	0	187
3348	931	1835	0	189
3351	932	1834	0	192
3354	930	1833	0	195
3357	928	1833	0	200
3360	927	1832	0	206
3363	926	1831	0	205
3366	924	1831	0	207
3369	923	1831	0	207
3372	922	1831	0	203
3375	922	1831	0	204
3378	922	1830	0	208
3381	921	1830	0	211
3384	921	1827	0	208
3387	921	1828	0	208
3390	923	1827	0	206
3393	923	1828	0	201
3396	923	1829	0	200
3399	923	1829	0	199
3402	923	1830	0	200
3405	924	1829	0	199
3408	924	1830	0	198
3411	925	1830	0	196
3414	925	1830	0	194
3417	924	1831	0	192
3420	924	1831	0	194
3423	922	1832	0	193
3426	920	1832	0	194
3429	918	1832	0	192
3432	917	1832	0	190
3435	917	1832	0	191
3438	916	1832	0	192
3441	914	1832	0	192
3444	913	1833	0	193
3447	913	1833	0	193
3450	912	1833	0	194
3453	912	1834	0	194
3456	913	1833	0	194
3459	912	1833	0	192
3462	912	1833	0	192
3465	912	1834	0	191
3468	912	1834	0	191
3471	912	1834	0	189
3474	912	1834	0	192
3477	912	1834	0	191
3480	912	1834	0	192
3483	912	1834	0	193
3486	912	1834	0	193
3489	912	1834	0	192
3492	912	1834	0	193
3495	912	1834	0	193
3498	912	1834	0	192
3501	912	1834	0	193
3504	912	1834	0	191
3507	912	1834	0	192
3510	912	1834	0	194
3513	912	1835	0	199
3516	911	1838	0	208
3519	911	1838	0	208
3522	912	1838	0	208
3525	912	1838	0	209
3528	912	1838	0	210
3531	912	1838	0	212
3534	912	1838	0	212
3537	912	1838	0	211
3540	912	1837	0	211
3543	913	1835	0	213
3546	914	1833	0	214
3549	914	1833	0	213
3552	914	1833	0	215
3555	914	1833	0	214
3558	914	1832	0	214
3561	916	1832	0	214
3564	917	1833	0	217
3567	916	1832	0	218
3570	915	1830	0	224
3573	914	1831	0	225
3576	916	1829	0	229
3579	916	1829	0	229
3582	916	1829	0	228
3585	917	1830	0	227
3588	917	1828	0	228
3591	915	1828	0	231
3594	915	1826	0	234
3597	915	1825	0	236
3600	915	1823	0	243
3603	916	1822	0	252
3606	919	1821	0	246
3609	921	1821	0	247
3612	921	1819	0	247
3615	922	1819	0	245
3618	922	1819	0	241
3621	921	1819	0	245
3624	923	1820	0	250
3627	926	1820	0	256
3630	927	1820	0	256
3633	926	1819	0	257
3636	927	1818	0	253
3639	927	1818	0	253
3642	926	1817	0	253
3645	926	1818	0	253
3648	927	1819	0	254
3651	927	1819	0	256
3654	926	1818	0	257
3657	926	1818	0	256
3660	926	1817	0	256
3663	925	1816	0	254
3666	925	1817	0	256
3669	924	1817	0	255
3672	924	1817	0	260
3675	922	1816	0	267
3678	920	1814	0	270
3681	921	1813	0	276
3684	922	1813	0	279
3687	922	1813	0	281
3690	922	1812	0	284
3693	922	1812	0	285
3696	922	1812	0	284
3699	922	1811	0	282
3702	921	1811	0	283
3705	921	1810	0	283
3708	921	1810	0	288
3711	920	1812	0	287
3714	920	1812	0	288
3717	920	1813	0	282
3720	921	1813	0	281
3723	921	1814	0	279
3726	921	1814	0	281
3729	921	1814	0	278
3732	921	1814	0	277
3735	920	1813	0	282
3738	919	1813	0	281
3741	919	1811	0	281
3744	918	1811	0	282
3747	917	1811	0	279
3750	918	1811	0	279
3753	917	1811	0	279
3756	917	1811	0	276
3759	917	1812	0	272
3762	916	1811	0	271
3765	917	1812	0	269
3768	917	1812	0	270
3771	917	1812	0	268
3774	916	1812	0	266
3777	916	1813	0	266
3780	916	1813	0	266
3783	915	1814	0	267
3786	915	1814	0	267
3789	916	1817	0	268
3792	917	1819	0	270
3795	916	1820	0	269
3798	916	1821	0	269
3801	916	1820	0	268
3804	916	1820	0	269
3807	917	1820	0	268
3810	917	1818	0	270
3813	918	1819	0	270
3816	919	1820	0	272
3819	918	1821	0	272
3822	918	1822	0	274
3825	918	1821	0	273
3828	919	1821	0	273
3831	919	1819	0	275
3834	920	1818	0	275
3837	921	1817	0	275
3840	921	1816	0	275
3843	922	1815	0	276
3846	921	1815	0	276
3849	920	1813	0	276
3852	920	1811	0	281
3855	919	1810	0	281
3858	919	1809	0	279
3861	918	1808	0	283
3864	919	1807	0	284
3867	920	1806	0	284
3870	920	1806	0	286
3873	920	1805	0	287
3876	922	1805	0	290
3879	922	1805	0	290
3882	921	1805	0	287
3885	920	1806	0	287
3888	920	1807	0	288
3891	921	1806	0	294
3894	922	1805	0	288
3897	923	1805	0	286
3900	923	1804	0	289
3903	924	1804	0	288
3906	924	1805	0	288
3909	925	1806	0	288
3912	925	1807	0	293
3915	924	1807	0	292
3918	925	1807	0	293
3921	925	1808	0	295
3924	926	1808	0	295
3927	926	1809	0	291
3930	926	1809	0	287
3933	925	1807	0	281
3936	924	1807	0	274
3939	924	1807	0	273
3942	923	1805	0	272
3945	924	1805	0	271
3948	925	1805	0	267
3951	925	1804	0	262
3954	926	1802	0	261
3957	926	1802	0	259
3960	926	1802	0	259
3963	927	1802	0	257
3966	927	1803	0	258
3969	928	1804	0	258
3972	929	1803	0	262
3975	929	1803	0	263
3978	930	1804	0	264
3981	931	1804	0	267
3984	931	1805	0	268
3987	931	1805	0	269
3990	931	1804	0	269
3993	931	1804	0	270
3996	931	1805	0	268
3999	930	1806	0	265
4002	930	1807	0	261
4005	931	1808	0	260
4008	930	1809	0	258
4011	929	1810	0	251
4014	928	1809	0	253
4017	928	1808	0	253
4020	929	1809	0	252
4023	929	1809	0	252
4026	930	1809	0	250
4029	929	1808	0	249
4032	929	1808	0	249
4035	929	1809	0	248
4038	929	1809	0	248
4041	929	1809	0	247
4044	929	1808	0	247
4047	928	1805	0	251
4050	927	1804	0	251
4053	926	1803	0	252
4056	925	1801	0	257
4059	925	1801	0	257
4062	925	1800	0	254
4065	925	1800	0	255
4068	924	1800	0	255
4071	924	1800	0	254
4074	926	1802	0	247
4077	926	1803	0	243
4080	926	1803	0	238
4083	925	1804	0	239
4086	925	1804	0	238
4089	925	1803	0	237
4092	927	1802	0	240
4095	926	1803	0	235
4098	925	1803	0	235
4101	924	1802	0	237
4104	924	1800	0	242
4107	924	1801	0	237
4110	925	1802	0	234
4113	926	1803	0	232
4116	926	1803	0	226
4119	925	1804	0	225
4122	925	1804	0	223
4125	924	1804	0	225
4128	924	1803	0	225
4131	924	1802	0	225
4134	924	1802	0	224
4137	924	1803	0	224
4140	924	1804	0	225
4143	924	1804	0	223
4146	924	1805	0	222
4149	924	1803	0	223
4152	924	1803	0	220
4155	923	1804	0	220
4158	923	1804	0	220
4161	924	1803	0	219
4164	923	1804	0	217
4167	923	1804	0	217
4170	923	1804	0	217
4173	923	1803	0	218
4176	924	1802	0	223
4179	925	1800	0	224
4182	924	1799	0	225
4185	924	1798	0	227
4188	924	1799	0	226
4191	925	1800	0	224
4194	925	1800	0	223
4197	926	1800	0	222
4200	927	1800	0	221
4203	927	1800	0	220
4206	926	1801	0	222
4209	927	1801	0	220
4212	927	1802	0	220
4215	927	1802	0	220
4218	927	1802	0	220
4221	928	1802	0	219
4224	930	1802	0	219
4227	931	1802	0	218
4230	932	1802	0	219
4233	932	1801	0	223
4236	933	1800	0	222
4239	933	1800	0	222
4242	933	1800	0	222
4245	934	1802	0	221
4248	934	1802	0	219
4251	934	1801	0	218
4254	934	1801	0	220
4257	935	1800	0	217
4260	936	1799	0	215
4263	936	1799	0	217
4266	936	1798	0	217
4269	935	1798	0	217
4272	936	1799	0	216
4275	935	1799	0	214
4278	935	1799	0	212
4281	935	1800	0	212
4284	936	1800	0	211
4287	935	1801	0	209
4290	936	1801	0	211
4293	936	1801	0	213
4296	936	1801	0	218
4299	936	1800	0	222
4302	935	1800	0	225
4305	936	1799	0	223
4308	936	1800	0	222
4311	936	1799	0	223
4314	936	1800	0	223
4317	936	1800	0	224
4320	936	1800	0	222
4323	935	1800	0	223
4326	936	1800	0	223
4329	935	1799	0	224
4332	934	1798	0	224
4335	934	1798	0	222
4338	934	1798	0	221
4341	934	1798	0	221
4344	934	1798	0	219
4347	934	1800	0	216
4350	934	1801	0	216
4353	933	1801	0	214
4356	933	1802	0	214
4359	933	1802	0	213
4362	933	1803	0	209
4365	932	1804	0	208
4368	933	1804	0	207
4371	933	1804	0	208
4374	933	1805	0	211
4377	933	1805	0	212
4380	933	1805	0	211
4383	933	1805	0	212
4386	932	1803	0	213
4389	931	1803	0	216
4392	932	1801	0	217
4395	932	1801	0	216
4398	931	1802	0	215
4401	931	1802	0	212
4404	931	1803	0	209
4407	931	1802	0	210
4410	931	1803	0	208
4413	931	1803	0	208
4416	931	1804	0	210
4419	931	1803	0	210
4422	933	1802	0	208
4425	933	1802	0	208
4428	933	1803	0	211
4431	932	1803	0	211
4434	932	1803	0	212
4437	931	1801	0	215
4440	928	1796	0	220
4443	929	1795	0	219
4446	930	1793	0	220
4449	931	1793	0	222
4452	931	1793	0	222
4455	931	1793	0	226
4458	930	1792	0	235
4461	927	1792	0	240
4464	925	1792	0	243
4467	926	1791	0	248
4470	925	1789	0	246
4473	925	1789	0	241
4476	926	1789	0	241
4479	927	1788	0	239
4482	928	1787	0	239
4485	929	1787	0	242
4488	928	1787	0	245
4491	926	1787	0	246
4494	926	1785	0	248
4497	926	1782	0	250
4500	925	1781	0	253
4503	924	1779	0	256
4506	922	1778	0	259
4509	922	1777	0	260
4512	923	1777	0	260
4515	920	1776	0	260
4518	918	1774	0	260
4521	918	1773	0	265
4524	918	1771	0	270
4527	916	1771	0	275
4530	916	1772	0	278
4533	916	1773	0	277
4536	918	1772	0	276
4539	919	1771	0	276
4542	918	1771	0	280
4545	915	1770	0	276
4548	914	1769	0	271
4551	913	1767	0	279
4554	910	1767	0	284
4557	908	1767	0	287
4560	906	1767	0	281
4563	907	1766	0	277
4566	909	1766	0	278
4569	909	1764	0	275
4572	910	1764	0	280
4575	908	1764	0	280
4578	908	1764	0	282
4581	904	1765	0	281
4584	904	1764	0	283
4587	901	1764	0	278
4590	898	1764	0	270
4593	897	1766	0	270
4596	895	1765	0	277
4599	895	1765	0	281
4602	894	1763	0	279
4605	894	1763	0	278
4608	893	1761	0	275
4611	894	1762	0	275
4614	894	1764	0	268
4617	895	1766	0	260
4620	896	1767	0	259
4623	898	1768	0	258
4626	897	1767	0	260
4629	896	1764	0	255
4632	895	1764	0	252
4635	895	1765	0	249
4638	895	1766	0	250
4641	894	1767	0	249
4644	894	1768	0	248
4647	894	1768	0	248
4650	894	1768	0	251
4653	895	1768	0	254
4656	895	1768	0	254
4659	897	1769	0	255
4662	898	1769	0	257
4665	900	1770	0	259
4668	901	1770	0	256
4671	902	1770	0	255
4674	902	1770	0	255
4677	902	1769	0	255
4680	901	1769	0	256
4683	900	1769	0	260
4686	901	1769	0	259
4689	900	1769	0	261
4692	900	1769	0	259
4695	900	1768	0	256
4698	900	1770	0	256
4701	899	1770	0	257
4704	899	1770	0	257
4707	899	1770	0	257
4710	899	1770	0	257
4713	899	1770	0	253
4716	899	1770	0	252
4719	898	1769	0	250
4722	899	1768	0	249
4725	899	1767	0	246
4728	898	1765	0	242
4731	896	1765	0	234
4734	895	1767	0	225
4737	896	1768	0	225
4740	897	1769	0	221
4743	896	1768	0	217
4746	897	1767	0	217
4749	897	1767	0	217
4752	897	1766	0	217
4755	897	1766	0	216
4758	899	1766	0	212
4761	901	1767	0	211
4764	903	1767	0	208
4767	903	1768	0	208
4770	904	1768	0	207
4773	903	1768	0	203
4776	906	1769	0	201
4779	906	1769	0	198
4782	906	1768	0	196
4785	907	1767	0	193
4788	907	1764	0	189
4791	910	1763	0	185
4794	912	1762	0	184
4797	912	1763	0	185
4800	913	1763	0	183
4803	913	1763	0	180
4806	913	1763	0	176
4809	913	1763	0	176
4812	913	1763	0	176
4815	913	1763	0	177
4818	912	1762	0	177
4821	912	1762	0	176
4824	914	1762	0	177
4827	915	1762	0	177
4830	915	1762	0	175
4833	915	1762	0	175
4836	914	1762	0	175
4839	915	1762	0	175
4842	915	1762	0	177
4845	913	1762	0	177
4848	912	1761	0	172
4851	912	1762	0	170
4854	913	1762	0	172
4857	913	1762	0	355
4860	913	1762	0	351
4863	912	1762	0	349
4866	913	1762	0	347
4869	913	1762	0	346
4872	913	1763	0	167
4875	914	1763	0	349
4878	915	1763	0	167
4881	915	1764	0	167
4884	915	1764	0	168
4887	916	1764	0	168
4890	916	1764	0	167
4893	915	1764	0	166
4896	916	1765	0	164
4899	915	1764	0	163
4902	914	1765	0	162
4905	914	1765	0	161
4908	915	1765	0	162
4911	915	1765	0	164
4914	916	1765	0	166
4917	917	1764	0	166
4920	917	1764	0	167
4923	917	1764	0	168
4926	917	1764	0	170
4929	918	1764	0	171
4932	918	1764	0	171
4935	918	1764	0	172
4938	918	1764	0	172
4941	918	1764	0	170
4944	917	1764	0	170
4947	917	1764	0	170
4950	916	1764	0	169
4953	917	1764	0	162
4956	915	1765	0	160
4959	914	1765	0	159
4962	915	1765	0	158
4965	915	1764	0	160
4968	915	1763	0	160
4971	914	1763	0	162
4974	915	1764	0	162
4977	916	1765	0	166
4980	916	1765	0	164
4983	915	1766	0	164
4986	917	1766	0	164
4989	916	1766	0	163
4992	916	1766	0	163
4995	917	1766	0	164
4998	918	1766	0	161
5001	918	1768	0	159
5004	919	1768	0	159
5007	920	1768	0	158
5010	921	1768	0	159
5013	922	1768	0	158
5016	922	1769	0	158
5019	922	1769	0	157
5022	922	1769	0	158
5025	922	1769	0	157
5028	923	1769	0	157
5031	923	1770	0	159
5034	924	1770	0	158
5037	924	1770	0	156
5040	925	1771	0	158
5043	925	1771	0	157
5046	924	1771	0	156
5049	924	1770	0	157
5052	924	1770	0	156
5055	924	1770	0	158
5058	925	1770	0	159
5061	924	1770	0	159
5064	923	1769	0	158
5067	922	1770	0	159
5070	922	1770	0	160
5073	921	1770	0	157
5076	921	1770	0	157
5079	921	1769	0	159
5082	920	1770	0	156
5085	917	1770	0	154
5088	916	1770	0	151
5091	915	1771	0	147
5094	915	1771	0	143
5097	915	1772	0	142
5100	915	1772	0	140
5103	914	1771	0	139
5106	914	1770	0	138
5109	914	1770	0	136
5112	915	1771	0	132
5115	915	1772	0	133
5118	915	1772	0	132
5121	915	1772	0	131
5124	915	1773	0	128
5127	915	1774	0	125
5130	915	1775	0	125
5133	915	1776	0	126
5136	915	1776	0	128
5139	916	1777	0	128
5142	916	1777	0	131
5145	917	1778	0	132
5148	919	1778	0	133
5151	919	1778	0	132
5154	920	1779	0	133
5157	919	1780	0	131
5160	918	1780	0	133
5163	918	1780	0	133
5166	918	1780	0	133
5169	918	1780	0	133
5172	918	1780	0	134
5175	919	1780	0	135
5178	919	1780	0	137
5181	918	1780	0	138
5184	918	1781	0	139
5187	918	1781	0	142
5190	918	1781	0	142
5193	917	1781	0	142
5196	917	1781	0	142
5199	917	1781	0	141
5202	917	1781	0	140
5205	917	1781	0	140
5208	917	1781	0	138
5211	917	1781	0	138
5214	917	1781	0	138
5217	917	1781	0	138
5220	917	1782	0	135
5223	917	1782	0	137
5226	916	1781	0	137
5229	915	1781	0	135
5232	915	1780	0	134
5235	914	1779	0	132
5238	914	1779	0	130
5241	913	1779	0	128
5244	914	1779	0	128
5247	914	1779	0	130
5250	916	1780	0	138
5253	916	1780	0	138
5256	916	1780	0	138
5259	916	1779	0	139
5262	916	1780	0	142
5265	916	1779	0	137
5268	915	1778	0	140
5271	916	1777	0	142
5274	916	1777	0	141
5277	917	1776	0	141
5280	917	1776	0	145
5283	917	1775	0	150
5286	916	1774	0	153
5289	915	1774	0	156
5292	915	1774	0	156
5295	915	1773	0	152
5298	915	1774	0	142
5301	915	1774	0	138
5304	914	1774	0	136
5307	913	1773	0	135
5310	914	1773	0	133
5313	914	1774	0	133
5316	914	1774	0	136
5319	914	1774	0	134
5322	912	1773	0	131
5325	912	1774	0	124
5328	913	1777	0	113
5331	913	1780	0	96
5334	911	1780	0	106
5337	912	1781	0	108
5340	913	1783	0	106
5343	911	1787	0	108
5346	909	1787	0	107
5349	912	1785	0	104
5352	912	1783	0	108
5355	913	1783	0	104
5358	913	1783	0	106
5361	912	1784	0	106
5364	913	1784	0	105
5367	912	1786	0	112
5370	913	1787	0	111
5373	912	1788	0	114
5376	913	1788	0	112
5379	913	1788	0	110
5382	913	1790	0	108
5385	914	1791	0	107
5388	913	1790	0	109
5391	914	1791	0	109
5394	914	1790	0	110
5397	914	1789	0	112
5400	915	1790	0	109
5403	915	1790	0	110
5406	916	1791	0	107
5409	916	1793	0	108
5412	917	1794	0	106
5415	918	1794	0	109
5418	918	1794	0	109
5421	918	1794	0	108
5424	918	1793	0	108
5427	919	1793	0	104
5430	919	1793	0	108
5433	919	1795	0	109
5436	919	1795	0	110
5439	919	1795	0	113
5442	919	1796	0	109
5445	919	1796	0	109
5448	919	1795	0	110
5451	918	1791	0	113
5454	915	1790	0	117
5457	915	1789	0	123
5460	915	1789	0	122
5463	915	1790	0	126
5466	915	1790	0	125
5469	914	1788	0	123
5472	914	1787	0	119
5475	914	1787	0	120
5478	913	1786	0	120
5481	913	1786	0	117
5484	914	1785	0	116
5487	914	1786	0	117
5490	914	1785	0	118
5493	914	1786	0	117
5496	913	1784	0	115
5499	914	1785	0	117
5502	914	1786	0	118
5505	914	1786	0	118
5508	914	1786	0	118
5511	913	1786	0	119
5514	914	1786	0	118
5517	914	1786	0	119
5520	914	1787	0	119
5523	914	1786	0	120
5526	914	1786	0	120
5529	914	1787	0	120
5532	914	1787	0	120
5535	913	1787	0	119
5538	913	1787	0	121
5541	913	1787	0	123
5544	913	1787	0	120
5547	912	1787	0	121
5550	912	1787	0	119
5553	912	1787	0	121
5556	911	1786	0	120
5559	912	1787	0	119
5562	912	1788	0	116
5565	913	1789	0	116
5568	913	1789	0	115
5571	914	1790	0	115
5574	914	1790	0	116
5577	914	1790	0	117
5580	914	1790	0	117
5583	914	1790	0	121
5586	915	1789	0	121
5589	915	1789	0	121
5592	916	1789	0	124
5595	916	1789	0	124
5598	916	1789	0	123
5601	916	1790	0	123
5604	916	1790	0	122
5607	915	1789	0	124
5610	914	1789	0	124
5613	913	1789	0	124
5616	913	1789	0	125
5619	913	1788	0	123
5622	912	1788	0	122
5625	912	1789	0	122
5628	912	1788	0	122
5631	912	1789	0	122
5634	912	1788	0	122
5637	912	1788	0	122
5640	912	1787	0	120
5643	912	1787	0	121
5646	912	1787	0	122
5649	912	1787	0	120
5652	912	1788	0	119
5655	912	1789	0	119
5658	913	1789	0	118
5661	913	1790	0	118
5664	913	1790	0	118
5667	913	1790	0	119
5670	913	1790	0	119
5673	914	1790	0	119
5676	914	1790	0	119
5679	914	1790	0	118
5682	914	1790	0	118
5685	914	1790	0	118
5688	915	1790	0	120
5691	915	1790	0	120
5694	915	1790	0	120
5697	914	1790	0	120
5700	915	1790	0	120
5703	915	1790	0	120
5706	915	1791	0	120
5709	915	1791	0	120
5712	915	1790	0	118
5715	916	1791	0	117
5718	916	1791	0	117
5721	916	1791	0	118
5724	915	1791	0	119
5727	915	1792	0	120
5730	916	1793	0	124
5733	918	1795	0	125
5736	922	1797	0	126
5739	923	1798	0	125
5742	923	1798	0	123
5745	922	1799	0	125
5748	921	1800	0	124
5751	922	1801	0	125
5754	921	1801	0	124
5757	921	1802	0	122
5760	921	1803	0	121
5763	922	1803	0	123
5766	922	1803	0	122
5769	922	1803	0	122
5772	922	1803	0	121
5775	921	1803	0	120
5778	921	1803	0	120
5781	921	1803	0	118
5784	922	1803	0	117
5787	921	1804	0	117
5790	922	1805	0	119
5793	922	1806	0	121
5796	922	1805	0	123
5799	924	1806	0	125
5802	925	1806	0	127
5805	926	1806	0	126
5808	925	1807	0	125
5811	925	1808	0	121
5814	926	1809	0	119
5817	925	1809	0	118
5820	925	1810	0	116
5823	925	1810	0	118
5826	924	1811	0	119
5829	923	1813	0	120
5832	922	1815	0	120
5835	919	1814	0	112
5838	917	1815	0	104
5841	915	1814	0	97
5844	914	1813	0	86
5847	914	1813	0	90
5850	913	1814	0	84
5853	912	1816	0	82
5856	912	1817	0	82
5859	913	1818	0	85
5862	913	1818	0	87
5865	912	1818	0	85
5868	911	1817	0	87
5871	910	1817	0	87
5874	909	1816	0	85
5877	909	1817	0	86
5880	909	1819	0	85
5883	909	1818	0	82
5886	909	1817	0	80
5889	907	1818	0	76
5892	906	1819	0	71
5895	906	1820	0	69
5898	905	1822	0	68
5901	906	1823	0	63
5904	907	1825	0	65
5907	906	1825	0	65
5910	905	1824	0	64
5913	906	1823	0	63
5916	906	1824	0	65
5919	906	1824	0	65
5922	906	1825	0	66
5925	907	1826	0	67
5928	907	1826	0	68
5931	907	1828	0	65
5934	907	1827	0	65
5937	906	1827	0	66
5940	905	1827	0	66
5943	905	1827	0	67
5946	904	1828	0	67
5949	904	1827	0	65
5952	904	1828	0	64
5955	904	1828	0	65
5958	904	1828	0	64
5961	903	1828	0	63
5964	903	1827	0	63
5967	903	1828	0	64
5970	904	1828	0	65
5973	903	1828	0	64
5976	902	1828	0	62
5979	902	1828	0	60
5982	902	1828	0	60
5985	904	1826	0	62
5988	905	1827	0	64
5991	904	1828	0	63
5994	904	1827	0	63
5997	905	1827	0	64
[truncated: 955 more rows]
