# Supplementary material for: Markerless tracking of an entire honey bee colony
Source: Nat Commun. 2021 Mar 19;12:1733. doi: 10.1038/s41467-021-21769-1 (PMC7979864; doi:10.1038/s41467-021-21769-1)
Supplement: Supplementary file 4 — Description of Additional Supplementary Files [file 41467_2021_21769_MOESM4_ESM.zip › raw_source/fig_5_sup_fig_21_22/S1_trajectories/000278.txt]

0	1329	2429	0	142
3	1329	2429	0	143
6	1329	2430	0	144
9	1330	2430	0	141
12	1330	2430	0	142
15	1330	2429	0	142
18	1329	2429	0	142
21	1330	2429	0	141
24	1331	2430	0	143
27	1331	2430	0	143
30	1332	2430	0	145
33	1334	2430	0	144
36	1333	2430	0	141
39	1332	2431	0	145
42	1332	2431	0	144
45	1331	2430	0	148
48	1330	2430	0	149
51	1329	2430	0	148
54	1327	2429	0	144
57	1326	2429	0	143
60	1325	2429	0	142
63	1324	2429	0	137
66	1325	2429	0	136
69	1326	2429	0	134
72	1327	2430	0	133
75	1327	2430	0	134
78	1328	2430	0	135
81	1329	2430	0	134
84	1331	2432	0	132
87	1330	2433	0	131
90	1329	2433	0	128
93	1329	2434	0	129
96	1328	2434	0	129
99	1328	2435	0	131
102	1328	2434	0	130
105	1328	2434	0	131
108	1328	2434	0	132
111	1328	2434	0	130
114	1328	2435	0	132
117	1328	2435	0	131
120	1327	2435	0	131
123	1327	2435	0	129
126	1327	2435	0	130
129	1327	2435	0	128
132	1326	2435	0	128
135	1326	2435	0	127
138	1327	2435	0	127
141	1327	2436	0	129
144	1327	2436	0	129
147	1326	2436	0	129
150	1326	2436	0	129
153	1326	2436	0	128
156	1325	2436	0	130
159	1325	2436	0	129
162	1324	2436	0	128
165	1323	2436	0	129
168	1324	2435	0	129
171	1324	2435	0	129
174	1324	2435	0	129
177	1324	2435	0	130
180	1324	2436	0	131
183	1325	2436	0	131
186	1324	2436	0	130
189	1324	2436	0	129
192	1323	2435	0	130
195	1322	2434	0	130
198	1322	2434	0	126
201	1321	2433	0	127
204	1322	2433	0	132
207	1322	2432	0	133
210	1322	2431	0	138
213	1321	2431	0	136
216	1321	2431	0	136
219	1322	2431	0	141
222	1323	2431	0	141
225	1323	2430	0	141
228	1323	2430	0	135
231	1325	2430	0	134
234	1326	2430	0	133
237	1326	2431	0	134
240	1325	2432	0	129
243	1325	2434	0	125
246	1325	2435	0	123
249	1324	2436	0	124
252	1325	2435	0	124
255	1325	2434	0	125
258	1325	2434	0	125
261	1325	2434	0	126
264	1325	2435	0	127
267	1324	2435	0	128
270	1324	2436	0	128
273	1326	2436	0	126
276	1325	2436	0	128
279	1325	2436	0	128
282	1325	2436	0	130
285	1325	2436	0	128
288	1325	2436	0	129
291	1324	2435	0	126
294	1323	2434	0	123
297	1323	2434	0	122
300	1323	2433	0	123
303	1323	2433	0	127
306	1323	2433	0	126
309	1322	2433	0	126
312	1322	2434	0	125
315	1321	2434	0	128
318	1321	2435	0	127
321	1321	2435	0	128
324	1322	2435	0	128
327	1322	2435	0	129
330	1323	2435	0	130
333	1322	2434	0	131
336	1322	2432	0	135
339	1322	2431	0	138
342	1322	2430	0	141
345	1322	2429	0	142
348	1323	2428	0	144
351	1323	2428	0	145
354	1324	2427	0	141
357	1324	2428	0	139
360	1324	2428	0	139
363	1325	2428	0	142
366	1326	2428	0	145
369	1327	2429	0	146
372	1326	2429	0	148
375	1326	2429	0	150
378	1326	2430	0	150
381	1327	2429	0	146
384	1329	2430	0	143
387	1330	2431	0	142
390	1331	2431	0	143
393	1331	2431	0	142
396	1332	2431	0	139
399	1332	2429	0	137
402	1332	2429	0	140
405	1332	2431	0	140
408	1332	2431	0	140
411	1333	2431	0	139
414	1333	2430	0	138
417	1333	2429	0	141
420	1334	2430	0	139
423	1334	2430	0	136
426	1334	2429	0	131
429	1334	2427	0	125
432	1333	2427	0	125
435	1331	2428	0	126
438	1329	2428	0	127
441	1329	2428	0	126
444	1327	2428	0	125
447	1326	2428	0	125
450	1325	2428	0	127
453	1325	2428	0	130
456	1326	2429	0	132
459	1325	2429	0	133
462	1324	2429	0	134
465	1323	2428	0	132
468	1323	2429	0	134
471	1323	2431	0	140
474	1322	2431	0	142
477	1320	2431	0	139
480	1321	2431	0	142
483	1319	2431	0	141
486	1320	2431	0	141
489	1322	2431	0	143
492	1321	2431	0	142
495	1321	2431	0	139
498	1321	2431	0	135
501	1321	2429	0	135
504	1322	2429	0	137
507	1323	2429	0	139
510	1324	2429	0	139
513	1325	2427	0	140
516	1327	2427	0	145
519	1328	2426	0	148
522	1327	2425	0	144
525	1326	2423	0	134
528	1325	2424	0	128
531	1324	2424	0	130
534	1324	2424	0	130
537	1324	2424	0	130
540	1323	2425	0	130
543	1324	2426	0	131
546	1324	2428	0	131
549	1325	2429	0	130
552	1325	2431	0	130
555	1325	2432	0	130
558	1325	2432	0	131
561	1325	2433	0	129
564	1324	2433	0	130
567	1324	2435	0	127
570	1324	2436	0	129
573	1324	2435	0	128
576	1323	2434	0	123
579	1323	2434	0	117
582	1322	2434	0	115
585	1321	2437	0	119
588	1323	2435	0	120
591	1323	2435	0	119
594	1324	2434	0	114
597	1324	2434	0	112
600	1324	2433	0	112
603	1324	2434	0	113
606	1323	2434	0	112
609	1323	2434	0	112
612	1324	2434	0	111
615	1324	2434	0	112
618	1323	2434	0	112
621	1323	2434	0	112
624	1323	2434	0	112
627	1324	2434	0	113
630	1323	2434	0	113
633	1324	2434	0	110
636	1324	2434	0	109
639	1323	2434	0	108
642	1324	2433	0	106
645	1324	2433	0	107
648	1324	2432	0	106
651	1324	2434	0	105
654	1324	2434	0	103
657	1324	2433	0	107
660	1325	2432	0	108
663	1325	2432	0	108
666	1326	2433	0	106
669	1327	2433	0	105
672	1327	2432	0	105
675	1327	2433	0	103
678	1327	2433	0	102
681	1328	2432	0	101
684	1328	2432	0	101
687	1329	2432	0	101
690	1330	2432	0	98
693	1332	2428	0	97
696	1335	2423	0	90
699	1339	2419	0	81
702	1346	2418	0	79
705	1346	2418	0	76
708	1346	2420	0	78
711	1343	2423	0	82
714	1341	2424	0	86
717	1340	2424	0	90
720	1341	2425	0	89
723	1341	2426	0	85
726	1341	2427	0	85
729	1342	2428	0	85
732	1342	2427	0	84
735	1342	2428	0	87
738	1343	2428	0	85
741	1345	2428	0	75
744	1346	2426	0	74
747	1345	2426	0	72
750	1345	2426	0	72
753	1345	2427	0	73
756	1345	2428	0	73
759	1345	2428	0	73
762	1346	2427	0	73
765	1346	2428	0	72
768	1347	2428	0	72
771	1347	2429	0	71
774	1346	2428	0	69
777	1347	2429	0	68
780	1346	2430	0	68
783	1347	2429	0	62
786	1347	2430	0	61
789	1345	2432	0	63
792	1345	2434	0	61
795	1346	2434	0	64
798	1348	2433	0	58
801	1349	2434	0	62
804	1350	2435	0	62
807	1350	2435	0	60
810	1351	2434	0	59
813	1353	2432	0	55
816	1351	2432	0	55
819	1350	2433	0	57
822	1349	2433	0	58
825	1349	2433	0	59
828	1349	2434	0	60
831	1349	2434	0	60
834	1350	2434	0	58
837	1351	2435	0	58
840	1352	2435	0	61
843	1353	2434	0	60
846	1351	2434	0	62
849	1350	2432	0	62
852	1350	2432	0	60
855	1349	2434	0	61
858	1349	2435	0	61
861	1347	2435	0	61
864	1347	2435	0	62
867	1347	2434	0	66
870	1346	2434	0	70
873	1347	2434	0	70
876	1347	2434	0	68
879	1347	2434	0	64
882	1345	2434	0	67
885	1341	2433	0	67
888	1338	2430	0	80
891	1333	2432	0	86
894	1332	2433	0	91
897	1331	2436	0	98
900	1331	2437	0	98
903	1331	2437	0	99
906	1331	2437	0	101
909	1330	2437	0	102
912	1330	2437	0	104
915	1330	2437	0	109
918	1332	2435	0	109
921	1332	2434	0	109
924	1329	2435	0	112
927	1329	2436	0	109
930	1328	2436	0	111
933	1328	2435	0	108
936	1326	2434	0	108
939	1326	2433	0	110
942	1326	2433	0	108
945	1326	2433	0	104
948	1327	2433	0	99
951	1327	2433	0	96
954	1327	2435	0	96
957	1328	2435	0	98
960	1328	2434	0	99
963	1329	2434	0	101
966	1328	2434	0	105
969	1328	2433	0	107
972	1328	2433	0	108
975	1328	2433	0	108
978	1329	2434	0	107
981	1329	2436	0	108
984	1330	2437	0	108
987	1329	2437	0	105
990	1329	2436	0	103
993	1329	2437	0	101
996	1329	2437	0	102
999	1329	2437	0	102
1002	1328	2436	0	102
1005	1329	2436	0	102
1008	1329	2437	0	101
1011	1328	2436	0	101
1014	1328	2436	0	100
1017	1328	2435	0	99
1020	1328	2435	0	100
1023	1329	2435	0	99
1026	1330	2434	0	100
1029	1331	2434	0	96
1032	1331	2433	0	96
1035	1331	2432	0	99
1038	1331	2431	0	104
1041	1329	2430	0	108
1044	1329	2429	0	108
1047	1328	2428	0	110
1050	1328	2428	0	109
1053	1327	2430	0	109
1056	1327	2430	0	108
1059	1327	2433	0	103
1062	1326	2433	0	112
1065	1325	2434	0	120
1068	1323	2435	0	121
1071	1324	2438	0	121
1074	1324	2438	0	122
1077	1325	2438	0	120
1080	1325	2439	0	120
1083	1324	2438	0	125
1086	1323	2438	0	127
1089	1323	2437	0	127
1092	1322	2436	0	127
1095	1321	2436	0	125
1098	1321	2435	0	122
1101	1320	2434	0	121
1104	1319	2434	0	122
1107	1318	2434	0	124
1110	1318	2435	0	126
1113	1317	2436	0	127
1116	1317	2436	0	129
1119	1317	2436	0	130
1122	1318	2437	0	130
1125	1319	2438	0	128
1128	1319	2439	0	132
1131	1320	2440	0	135
1134	1321	2441	0	137
1137	1321	2442	0	136
1140	1321	2442	0	134
1143	1320	2441	0	134
1146	1320	2442	0	130
1149	1319	2442	0	132
1152	1319	2441	0	134
1155	1318	2441	0	133
1158	1318	2441	0	132
1161	1317	2440	0	132
1164	1317	2440	0	134
1167	1317	2441	0	134
1170	1317	2440	0	135
1173	1317	2440	0	135
1176	1317	2440	0	134
1179	1317	2440	0	133
1182	1317	2440	0	133
1185	1317	2440	0	131
1188	1317	2440	0	132
1191	1317	2440	0	130
1194	1317	2439	0	130
1197	1318	2438	0	131
1200	1318	2439	0	132
1203	1318	2439	0	130
1206	1318	2439	0	131
1209	1318	2438	0	131
1212	1318	2438	0	130
1215	1318	2438	0	128
1218	1318	2438	0	128
1221	1318	2438	0	130
1224	1319	2438	0	130
1227	1319	2438	0	126
1230	1319	2438	0	126
1233	1319	2437	0	129
1236	1319	2437	0	129
1239	1319	2437	0	128
1242	1319	2437	0	128
1245	1319	2437	0	128
1248	1319	2437	0	129
1251	1318	2438	0	130
1254	1318	2439	0	130
1257	1318	2439	0	130
1260	1318	2439	0	131
1263	1318	2439	0	132
1266	1318	2438	0	133
1269	1319	2439	0	135
1272	1320	2439	0	132
1275	1320	2439	0	135
1278	1321	2439	0	133
1281	1321	2440	0	133
1284	1320	2440	0	133
1287	1321	2440	0	133
1290	1321	2441	0	131
1293	1321	2442	0	131
1296	1321	2442	0	129
1299	1320	2441	0	129
1302	1321	2442	0	134
1305	1321	2443	0	134
1308	1321	2443	0	133
1311	1321	2442	0	136
1314	1320	2442	0	134
1317	1321	2443	0	133
1320	1321	2444	0	133
1323	1321	2443	0	132
1326	1321	2443	0	132
1329	1320	2443	0	134
1332	1320	2443	0	136
1335	1319	2442	0	138
1338	1319	2443	0	136
1341	1319	2443	0	135
1344	1319	2443	0	136
1347	1318	2442	0	137
1350	1318	2442	0	137
1353	1318	2442	0	137
1356	1318	2443	0	133
1359	1318	2443	0	133
1362	1319	2443	0	132
1365	1319	2442	0	131
1368	1318	2442	0	133
1371	1318	2442	0	136
1374	1318	2442	0	136
1377	1318	2442	0	135
1380	1318	2442	0	136
1383	1318	2443	0	137
1386	1318	2443	0	135
1389	1318	2443	0	139
1392	1317	2442	0	136
1395	1318	2443	0	135
1398	1317	2442	0	134
1401	1317	2442	0	133
1404	1317	2442	0	133
1407	1317	2442	0	133
1410	1317	2442	0	134
1413	1317	2442	0	134
1416	1317	2442	0	131
1419	1317	2441	0	131
1422	1316	2441	0	131
1425	1316	2441	0	131
1428	1316	2441	0	131
1431	1316	2441	0	129
1434	1317	2441	0	130
1437	1316	2441	0	131
1440	1317	2441	0	131
1443	1317	2441	0	132
1446	1317	2440	0	134
1449	1317	2440	0	132
1452	1318	2440	0	131
1455	1317	2440	0	131
1458	1318	2440	0	131
1461	1318	2440	0	131
1464	1318	2440	0	131
1467	1318	2440	0	131
1470	1318	2440	0	131
1473	1318	2440	0	131
1476	1318	2439	0	131
1479	1318	2439	0	130
1482	1317	2439	0	127
1485	1317	2439	0	125
1488	1317	2440	0	126
1491	1317	2440	0	127
1494	1317	2440	0	128
1497	1317	2440	0	128
1500	1317	2440	0	128
1503	1317	2440	0	127
1506	1317	2440	0	128
1509	1316	2440	0	128
1512	1316	2440	0	128
1515	1316	2440	0	129
1518	1316	2440	0	128
1521	1316	2440	0	128
1524	1316	2440	0	128
1527	1316	2440	0	128
1530	1316	2440	0	128
1533	1316	2440	0	127
1536	1316	2440	0	128
1539	1316	2440	0	127
1542	1316	2441	0	129
1545	1315	2441	0	129
1548	1315	2441	0	129
1551	1315	2441	0	129
1554	1315	2441	0	129
1557	1315	2441	0	129
1560	1315	2441	0	129
1563	1315	2441	0	129
1566	1315	2441	0	129
1569	1316	2441	0	128
1572	1316	2441	0	128
1575	1316	2441	0	128
1578	1315	2441	0	129
1581	1315	2441	0	129
1584	1315	2441	0	128
1587	1315	2441	0	129
1590	1315	2441	0	129
1593	1315	2441	0	129
1596	1315	2441	0	129
1599	1315	2441	0	129
1602	1315	2441	0	128
1605	1315	2441	0	128
1608	1315	2441	0	127
1611	1315	2441	0	127
1614	1315	2441	0	126
1617	1315	2441	0	126
1620	1315	2441	0	127
1623	1315	2441	0	126
1626	1315	2441	0	125
1629	1315	2441	0	126
1632	1315	2441	0	124
1635	1315	2441	0	125
1638	1314	2440	0	125
1641	1314	2440	0	125
1644	1314	2440	0	125
1647	1314	2440	0	126
1650	1315	2440	0	125
1653	1315	2441	0	124
1656	1315	2440	0	125
1659	1315	2440	0	125
1662	1315	2440	0	126
1665	1315	2440	0	125
1668	1315	2440	0	125
1671	1315	2440	0	125
1674	1314	2440	0	125
1677	1314	2440	0	126
1680	1314	2440	0	126
1683	1315	2440	0	126
1686	1314	2440	0	126
1689	1315	2440	0	125
1692	1315	2440	0	126
1695	1315	2440	0	126
1698	1315	2441	0	126
1701	1315	2440	0	125
1704	1315	2440	0	126
1707	1314	2440	0	125
1710	1314	2440	0	125
1713	1314	2440	0	124
1716	1315	2441	0	125
1719	1315	2441	0	125
1722	1315	2441	0	125
1725	1315	2441	0	125
1728	1315	2441	0	124
1731	1315	2442	0	126
1734	1315	2442	0	126
1737	1315	2442	0	125
1740	1315	2442	0	126
1743	1315	2442	0	124
1746	1315	2442	0	125
1749	1316	2441	0	127
1752	1316	2440	0	128
1755	1316	2440	0	129
1758	1317	2441	0	131
1761	1318	2441	0	134
1764	1318	2441	0	135
1767	1319	2441	0	136
1770	1320	2441	0	136
1773	1321	2440	0	135
1776	1320	2438	0	133
1779	1320	2437	0	130
1782	1319	2437	0	131
1785	1320	2436	0	132
1788	1320	2437	0	135
1791	1321	2438	0	131
1794	1321	2438	0	132
1797	1320	2438	0	133
1800	1321	2438	0	131
1803	1321	2439	0	134
1806	1321	2439	0	137
1809	1321	2439	0	134
1812	1321	2439	0	134
1815	1321	2439	0	133
1818	1321	2439	0	133
1821	1322	2439	0	135
1824	1322	2440	0	135
1827	1322	2440	0	136
1830	1322	2440	0	134
1833	1322	2441	0	137
1836	1323	2441	0	138
1839	1323	2441	0	141
1842	1322	2441	0	139
1845	1322	2441	0	139
1848	1323	2441	0	139
1851	1322	2440	0	140
1854	1322	2441	0	138
1857	1323	2440	0	137
1860	1323	2440	0	137
1863	1322	2439	0	138
1866	1322	2440	0	138
1869	1322	2440	0	138
1872	1322	2440	0	137
1875	1322	2440	0	138
1878	1322	2440	0	138
1881	1322	2440	0	137
1884	1322	2439	0	138
1887	1322	2439	0	137
1890	1322	2438	0	136
1893	1322	2438	0	135
1896	1322	2438	0	134
1899	1321	2438	0	136
1902	1321	2438	0	137
1905	1321	2438	0	138
1908	1321	2437	0	137
1911	1321	2437	0	136
1914	1321	2437	0	134
1917	1321	2437	0	135
1920	1321	2437	0	134
1923	1321	2437	0	137
1926	1321	2437	0	137
1929	1322	2437	0	137
1932	1321	2437	0	136
1935	1321	2437	0	136
1938	1321	2437	0	133
1941	1321	2437	0	137
1944	1321	2437	0	137
1947	1322	2437	0	137
1950	1322	2437	0	135
1953	1322	2437	0	137
1956	1322	2437	0	136
1959	1322	2437	0	136
1962	1321	2437	0	137
1965	1321	2438	0	139
1968	1320	2438	0	138
1971	1320	2439	0	138
1974	1320	2439	0	138
1977	1320	2439	0	137
1980	1321	2439	0	136
1983	1321	2439	0	131
1986	1321	2439	0	131
1989	1321	2439	0	133
1992	1321	2439	0	132
1995	1321	2439	0	133
1998	1321	2439	0	136
2001	1321	2439	0	137
2004	1322	2439	0	137
2007	1322	2439	0	139
2010	1322	2439	0	138
2013	1322	2440	0	139
2016	1323	2440	0	141
2019	1322	2440	0	140
2022	1322	2440	0	140
2025	1322	2440	0	140
2028	1322	2440	0	139
2031	1322	2440	0	137
2034	1322	2439	0	138
2037	1322	2439	0	137
2040	1322	2439	0	138
2043	1322	2438	0	137
2046	1322	2438	0	138
2049	1321	2438	0	136
2052	1321	2438	0	137
2055	1321	2437	0	135
2058	1321	2437	0	134
2061	1321	2438	0	135
2064	1321	2438	0	136
2067	1321	2439	0	136
2070	1321	2439	0	135
2073	1321	2438	0	137
2076	1321	2439	0	136
2079	1321	2438	0	137
2082	1321	2438	0	136
2085	1321	2438	0	137
2088	1321	2438	0	136
2091	1321	2438	0	137
2094	1321	2438	0	136
2097	1321	2438	0	137
2100	1321	2439	0	138
2103	1321	2439	0	137
2106	1321	2439	0	136
2109	1320	2439	0	137
2112	1320	2439	0	137
2115	1319	2440	0	136
2118	1319	2439	0	136
2121	1319	2439	0	135
2124	1318	2440	0	133
2127	1318	2440	0	133
2130	1318	2440	0	133
2133	1318	2440	0	133
2136	1318	2439	0	133
2139	1319	2438	0	133
2142	1318	2438	0	134
2145	1317	2438	0	133
2148	1317	2437	0	132
2151	1318	2437	0	128
2154	1318	2437	0	124
2157	1318	2437	0	125
2160	1318	2437	0	125
2163	1318	2437	0	126
2166	1319	2438	0	127
2169	1319	2438	0	128
2172	1320	2439	0	125
2175	1320	2439	0	126
2178	1320	2439	0	127
2181	1320	2439	0	127
2184	1320	2439	0	126
2187	1320	2439	0	127
2190	1320	2439	0	126
2193	1319	2438	0	125
2196	1319	2438	0	125
2199	1319	2439	0	127
2202	1319	2439	0	129
2205	1319	2440	0	128
2208	1320	2441	0	131
2211	1319	2442	0	130
2214	1318	2442	0	132
2217	1318	2442	0	132
2220	1318	2442	0	132
2223	1318	2442	0	132
2226	1318	2442	0	132
2229	1318	2442	0	131
2232	1318	2442	0	133
2235	1317	2442	0	131
2238	1317	2442	0	131
2241	1317	2442	0	131
2244	1317	2442	0	130
2247	1317	2442	0	132
2250	1317	2441	0	133
2253	1316	2441	0	133
2256	1316	2441	0	133
2259	1316	2440	0	133
2262	1316	2440	0	134
2265	1316	2441	0	133
2268	1316	2441	0	133
2271	1316	2440	0	132
2274	1316	2440	0	133
2277	1316	2441	0	134
2280	1316	2441	0	135
2283	1316	2441	0	136
2286	1316	2441	0	136
2289	1316	2441	0	137
2292	1316	2441	0	137
2295	1316	2441	0	138
2298	1316	2441	0	137
2301	1316	2441	0	135
2304	1316	2441	0	135
2307	1316	2441	0	137
2310	1316	2441	0	137
2313	1316	2441	0	136
2316	1316	2441	0	135
2319	1316	2441	0	134
2322	1316	2441	0	135
2325	1316	2441	0	135
2328	1316	2441	0	137
2331	1316	2441	0	138
2334	1316	2441	0	137
2337	1316	2441	0	137
2340	1316	2441	0	136
2343	1316	2441	0	136
2346	1316	2441	0	135
2349	1317	2441	0	137
2352	1317	2441	0	136
2355	1317	2441	0	134
2358	1317	2441	0	132
2361	1317	2441	0	133
2364	1317	2442	0	131
2367	1317	2441	0	130
2370	1316	2441	0	132
2373	1316	2441	0	132
2376	1316	2441	0	133
2379	1316	2441	0	131
2382	1316	2441	0	134
2385	1316	2441	0	135
2388	1316	2440	0	136
2391	1316	2441	0	138
2394	1317	2441	0	139
2397	1316	2440	0	138
2400	1317	2441	0	138
2403	1317	2440	0	140
2406	1317	2440	0	139
2409	1317	2440	0	143
2412	1318	2440	0	141
2415	1318	2440	0	140
2418	1317	2440	0	139
2421	1317	2440	0	140
2424	1317	2440	0	140
2427	1317	2440	0	138
2430	1317	2440	0	139
2433	1317	2440	0	140
2436	1317	2440	0	141
2439	1318	2439	0	140
2442	1317	2439	0	141
2445	1317	2439	0	140
2448	1317	2438	0	137
2451	1318	2438	0	137
2454	1318	2437	0	139
2457	1319	2436	0	140
2460	1319	2436	0	139
2463	1319	2436	0	142
2466	1320	2435	0	142
2469	1320	2435	0	142
2472	1320	2435	0	143
2475	1320	2434	0	144
2478	1320	2434	0	141
2481	1321	2434	0	146
2484	1321	2434	0	143
2487	1321	2434	0	143
2490	1321	2434	0	144
2493	1321	2434	0	145
2496	1321	2433	0	145
2499	1321	2433	0	145
2502	1321	2434	0	143
2505	1321	2434	0	142
2508	1321	2435	0	137
2511	1321	2435	0	136
2514	1321	2436	0	137
2517	1320	2436	0	135
2520	1320	2438	0	133
2523	1320	2439	0	133
2526	1320	2440	0	135
2529	1321	2440	0	137
2532	1320	2440	0	136
2535	1320	2440	0	135
2538	1321	2440	0	135
2541	1321	2440	0	137
2544	1320	2441	0	137
2547	1320	2442	0	137
2550	1321	2442	0	138
2553	1320	2442	0	136
2556	1320	2442	0	139
2559	1320	2443	0	134
2562	1320	2443	0	134
2565	1321	2442	0	139
2568	1321	2442	0	140
2571	1321	2442	0	139
2574	1320	2442	0	136
2577	1319	2443	0	132
2580	1319	2443	0	131
2583	1319	2443	0	130
2586	1319	2442	0	134
2589	1319	2442	0	136
2592	1318	2442	0	136
2595	1318	2443	0	136
2598	1318	2443	0	134
2601	1318	2443	0	134
2604	1317	2443	0	134
2607	1317	2443	0	136
2610	1317	2443	0	136
2613	1317	2442	0	135
2616	1317	2443	0	135
2619	1317	2443	0	135
2622	1317	2443	0	136
2625	1317	2442	0	136
2628	1317	2442	0	137
2631	1317	2442	0	135
2634	1317	2443	0	135
2637	1317	2443	0	135
2640	1317	2442	0	134
2643	1318	2442	0	135
2646	1318	2441	0	137
2649	1318	2441	0	136
2652	1318	2441	0	137
2655	1319	2441	0	138
2658	1318	2440	0	136
2661	1318	2441	0	137
2664	1318	2441	0	135
2667	1318	2441	0	133
2670	1318	2441	0	134
2673	1318	2441	0	136
2676	1317	2440	0	138
2679	1317	2439	0	138
2682	1317	2440	0	138
2685	1317	2440	0	137
2688	1317	2440	0	137
2691	1317	2440	0	136
2694	1317	2440	0	135
2697	1317	2440	0	136
2700	1317	2440	0	137
2703	1318	2439	0	136
2706	1318	2439	0	137
2709	1318	2439	0	136
2712	1318	2439	0	137
2715	1318	2439	0	136
2718	1318	2440	0	136
2721	1318	2439	0	136
2724	1318	2438	0	135
2727	1318	2438	0	135
2730	1318	2438	0	135
2733	1318	2438	0	133
2736	1318	2439	0	133
2739	1318	2439	0	134
2742	1318	2439	0	132
2745	1317	2439	0	133
2748	1318	2439	0	133
2751	1317	2439	0	133
2754	1317	2439	0	133
2757	1317	2439	0	133
2760	1317	2438	0	133
2763	1317	2438	0	133
2766	1317	2438	0	132
2769	1317	2438	0	131
2772	1317	2438	0	131
2775	1317	2439	0	130
2778	1317	2439	0	130
2781	1318	2439	0	129
2784	1317	2439	0	129
2787	1317	2439	0	129
2790	1318	2438	0	128
2793	1318	2439	0	127
2796	1318	2439	0	127
2799	1318	2439	0	127
2802	1318	2439	0	126
2805	1317	2439	0	126
2808	1318	2439	0	127
2811	1318	2439	0	128
2814	1318	2439	0	128
2817	1318	2439	0	129
2820	1318	2439	0	129
2823	1318	2439	0	129
2826	1317	2439	0	128
2829	1317	2439	0	128
2832	1317	2439	0	127
2835	1317	2439	0	127
2838	1317	2439	0	126
2841	1317	2438	0	128
2844	1318	2438	0	127
2847	1318	2438	0	130
2850	1318	2437	0	129
2853	1318	2437	0	129
2856	1318	2436	0	131
2859	1318	2435	0	133
2862	1318	2434	0	136
2865	1318	2433	0	137
2868	1318	2433	0	139
2871	1317	2432	0	140
2874	1316	2431	0	143
2877	1315	2431	0	142
2880	1315	2431	0	144
2883	1316	2431	0	144
2886	1316	2431	0	144
2889	1317	2431	0	140
2892	1317	2431	0	138
2895	1316	2431	0	138
2898	1316	2432	0	138
2901	1316	2432	0	140
2904	1316	2432	0	141
2907	1316	2433	0	142
2910	1317	2434	0	142
2913	1317	2434	0	144
2916	1318	2434	0	147
2919	1318	2435	0	148
2922	1318	2435	0	147
2925	1318	2434	0	145
2928	1318	2435	0	147
2931	1320	2436	0	150
2934	1322	2436	0	152
2937	1322	2436	0	153
2940	1320	2436	0	156
2943	1319	2435	0	157
2946	1320	2435	0	343
2949	1319	2435	0	342
2952	1319	2435	0	165
2955	1317	2434	0	160
2958	1317	2434	0	161
2961	1317	2433	0	158
2964	1317	2433	0	156
2967	1317	2431	0	155
2970	1318	2432	0	156
2973	1318	2431	0	157
2976	1318	2432	0	157
2979	1319	2433	0	159
2982	1319	2433	0	159
2985	1320	2433	0	157
2988	1320	2433	0	160
2991	1320	2433	0	159
2994	1320	2433	0	159
2997	1320	2433	0	159
3000	1320	2433	0	159
3003	1319	2432	0	160
3006	1318	2432	0	156
3009	1316	2431	0	153
3012	1316	2431	0	153
3015	1317	2431	0	153
3018	1318	2432	0	155
3021	1318	2433	0	154
3024	1317	2434	0	151
3027	1317	2435	0	148
3030	1317	2435	0	147
3033	1317	2435	0	145
3036	1316	2436	0	146
3039	1316	2438	0	145
3042	1316	2438	0	146
3045	1316	2438	0	147
3048	1316	2438	0	147
3051	1316	2439	0	145
3054	1316	2438	0	146
3057	1317	2439	0	146
3060	1316	2439	0	146
3063	1316	2438	0	146
3066	1315	2438	0	147
3069	1315	2438	0	146
3072	1315	2438	0	145
3075	1314	2438	0	146
3078	1314	2437	0	145
3081	1313	2437	0	143
3084	1313	2436	0	142
3087	1315	2436	0	141
3090	1315	2435	0	142
3093	1315	2436	0	140
3096	1316	2436	0	142
3099	1317	2435	0	141
3102	1319	2434	0	144
3105	1319	2435	0	139
3108	1319	2436	0	133
3111	1319	2436	0	131
3114	1320	2435	0	131
3117	1321	2436	0	129
3120	1322	2436	0	128
3123	1322	2437	0	127
3126	1322	2436	0	123
3129	1323	2436	0	122
3132	1322	2437	0	119
3135	1323	2438	0	122
3138	1323	2438	0	123
3141	1323	2439	0	124
3144	1323	2439	0	127
3147	1323	2439	0	128
3150	1323	2439	0	125
3153	1322	2439	0	123
3156	1322	2437	0	124
3159	1322	2437	0	126
3162	1322	2438	0	128
3165	1322	2439	0	128
3168	1323	2439	0	131
3171	1323	2439	0	128
3174	1323	2439	0	128
3177	1323	2437	0	127
3180	1323	2437	0	126
3183	1323	2437	0	124
3186	1323	2437	0	126
3189	1325	2437	0	126
3192	1325	2437	0	127
3195	1325	2436	0	126
3198	1326	2436	0	124
3201	1325	2436	0	127
3204	1325	2436	0	126
3207	1325	2436	0	126
3210	1325	2436	0	124
3213	1325	2437	0	125
3216	1326	2437	0	125
3219	1326	2437	0	125
3222	1325	2437	0	126
3225	1325	2437	0	126
3228	1325	2437	0	125
3231	1325	2437	0	126
3234	1325	2437	0	124
3237	1325	2437	0	126
3240	1325	2436	0	124
3243	1325	2435	0	123
3246	1325	2435	0	122
3249	1324	2435	0	120
3252	1324	2435	0	118
3255	1324	2435	0	113
3258	1325	2434	0	110
3261	1325	2433	0	106
3264	1324	2433	0	107
3267	1324	2433	0	106
3270	1323	2433	0	106
3273	1323	2433	0	104
3276	1323	2433	0	106
3279	1323	2434	0	101
3282	1323	2434	0	98
3285	1323	2434	0	97
3288	1322	2434	0	95
3291	1321	2434	0	95
3294	1321	2434	0	96
3297	1321	2434	0	94
3300	1321	2434	0	89
3303	1321	2434	0	88
3306	1321	2434	0	89
3309	1321	2434	0	88
3312	1321	2434	0	88
3315	1321	2434	0	88
3318	1320	2434	0	87
3321	1320	2435	0	89
3324	1321	2434	0	89
3327	1320	2434	0	86
3330	1320	2434	0	85
3333	1320	2434	0	85
3336	1321	2434	0	86
3339	1321	2434	0	86
3342	1321	2433	0	87
3345	1322	2433	0	88
3348	1322	2433	0	86
3351	1322	2433	0	87
3354	1322	2433	0	88
3357	1322	2432	0	89
3360	1322	2433	0	91
3363	1322	2432	0	94
3366	1323	2432	0	95
3369	1323	2432	0	97
3372	1323	2432	0	98
3375	1323	2431	0	98
3378	1324	2432	0	97
3381	1324	2431	0	93
3384	1324	2432	0	92
3387	1324	2431	0	91
3390	1324	2432	0	92
3393	1324	2431	0	93
3396	1324	2431	0	92
3399	1324	2431	0	92
3402	1324	2431	0	92
3405	1324	2431	0	91
3408	1323	2431	0	89
3411	1323	2431	0	90
3414	1323	2431	0	90
3417	1322	2434	0	86
3420	1320	2435	0	84
3423	1319	2435	0	81
3426	1319	2436	0	83
3429	1318	2436	0	82
3432	1319	2435	0	84
3435	1319	2434	0	85
3438	1320	2434	0	85
3441	1320	2434	0	85
3444	1320	2434	0	86
3447	1320	2434	0	85
3450	1320	2434	0	87
3453	1320	2434	0	87
3456	1320	2434	0	87
3459	1320	2434	0	87
3462	1320	2434	0	88
3465	1320	2434	0	88
3468	1320	2434	0	88
3471	1320	2434	0	86
3474	1319	2434	0	88
3477	1319	2434	0	88
3480	1319	2434	0	90
3483	1318	2434	0	91
3486	1318	2434	0	92
3489	1318	2435	0	92
3492	1318	2435	0	94
3495	1318	2435	0	93
3498	1318	2434	0	92
3501	1318	2434	0	92
3504	1318	2434	0	93
3507	1318	2434	0	93
3510	1317	2434	0	92
3513	1317	2434	0	92
3516	1317	2434	0	93
3519	1318	2433	0	92
3522	1318	2433	0	92
3525	1318	2432	0	96
3528	1318	2433	0	93
3531	1318	2432	0	93
3534	1318	2433	0	93
3537	1318	2432	0	92
3540	1319	2431	0	93
3543	1319	2431	0	91
3546	1319	2431	0	91
3549	1319	2431	0	92
3552	1319	2430	0	92
3555	1318	2431	0	89
3558	1318	2431	0	89
3561	1319	2431	0	88
3564	1319	2432	0	89
3567	1319	2431	0	86
3570	1318	2431	0	85
3573	1319	2431	0	85
3576	1319	2431	0	86
3579	1318	2431	0	87
3582	1318	2430	0	87
3585	1319	2431	0	85
3588	1319	2431	0	88
3591	1319	2432	0	85
3594	1319	2432	0	86
3597	1318	2431	0	84
3600	1319	2431	0	86
3603	1319	2432	0	87
3606	1319	2432	0	87
3609	1319	2432	0	87
3612	1319	2432	0	86
3615	1319	2432	0	87
3618	1319	2432	0	89
3621	1319	2432	0	86
3624	1319	2433	0	85
3627	1319	2433	0	90
3630	1319	2433	0	92
3633	1319	2433	0	91
3636	1319	2433	0	92
3639	1319	2434	0	91
3642	1319	2434	0	91
3645	1319	2434	0	90
3648	1319	2434	0	90
3651	1319	2434	0	91
3654	1319	2434	0	92
3657	1319	2434	0	92
3660	1319	2434	0	92
3663	1319	2434	0	90
3666	1319	2434	0	89
3669	1319	2434	0	88
3672	1319	2434	0	88
3675	1319	2434	0	88
3678	1319	2434	0	88
3681	1320	2434	0	88
3684	1320	2434	0	88
3687	1320	2433	0	89
3690	1320	2434	0	88
3693	1320	2434	0	88
3696	1320	2434	0	87
3699	1320	2434	0	89
3702	1320	2434	0	88
3705	1320	2434	0	88
3708	1320	2433	0	86
3711	1320	2433	0	87
3714	1320	2433	0	87
3717	1320	2433	0	87
3720	1320	2433	0	88
3723	1320	2434	0	88
3726	1320	2433	0	87
3729	1320	2433	0	88
3732	1321	2433	0	88
3735	1321	2434	0	90
3738	1321	2434	0	89
3741	1321	2434	0	90
3744	1321	2434	0	89
3747	1321	2434	0	89
3750	1321	2434	0	90
3753	1321	2434	0	89
3756	1321	2433	0	90
3759	1321	2433	0	90
3762	1322	2433	0	90
3765	1322	2434	0	90
3768	1322	2433	0	88
3771	1322	2433	0	88
3774	1322	2433	0	88
3777	1322	2433	0	87
3780	1322	2433	0	88
3783	1322	2431	0	91
3786	1322	2429	0	94
3789	1320	2428	0	98
3792	1319	2425	0	105
3795	1319	2425	0	106
3798	1319	2426	0	104
3801	1318	2426	0	104
3804	1318	2427	0	106
3807	1318	2427	0	102
3810	1317	2427	0	104
3813	1316	2427	0	107
3816	1316	2428	0	110
3819	1315	2430	0	115
3822	1315	2432	0	119
3825	1314	2433	0	122
3828	1314	2433	0	121
3831	1313	2433	0	121
3834	1314	2434	0	121
3837	1314	2434	0	122
3840	1315	2434	0	120
3843	1315	2435	0	122
3846	1316	2435	0	124
3849	1317	2438	0	125
3852	1317	2439	0	124
3855	1317	2440	0	125
3858	1317	2440	0	124
3861	1317	2440	0	126
3864	1317	2441	0	131
3867	1318	2441	0	129
3870	1318	2439	0	127
3873	1318	2439	0	124
3876	1318	2439	0	123
3879	1318	2439	0	123
3882	1318	2439	0	125
3885	1317	2438	0	126
3888	1317	2439	0	125
3891	1317	2439	0	127
3894	1317	2439	0	124
3897	1317	2438	0	123
3900	1317	2437	0	119
3903	1317	2435	0	115
3906	1318	2435	0	118
3909	1319	2436	0	119
3912	1319	2436	0	119
3915	1320	2436	0	115
3918	1320	2432	0	112
3921	1320	2430	0	111
3924	1321	2428	0	106
3927	1322	2427	0	99
3930	1322	2428	0	94
3933	1321	2429	0	93
3936	1320	2429	0	95
3939	1319	2429	0	95
3942	1318	2431	0	96
3945	1318	2431	0	95
3948	1318	2431	0	96
3951	1319	2430	0	96
3954	1319	2431	0	96
3957	1319	2431	0	96
3960	1319	2431	0	96
3963	1319	2431	0	97
3966	1318	2431	0	97
3969	1318	2431	0	98
3972	1318	2433	0	95
3975	1318	2434	0	97
3978	1318	2433	0	97
3981	1317	2434	0	93
3984	1318	2434	0	93
3987	1318	2433	0	94
3990	1319	2433	0	96
3993	1319	2433	0	97
3996	1319	2434	0	97
3999	1319	2433	0	99
4002	1320	2433	0	98
4005	1320	2433	0	96
4008	1320	2432	0	95
4011	1320	2431	0	97
4014	1320	2431	0	94
4017	1319	2430	0	92
4020	1318	2429	0	87
4023	1318	2427	0	85
4026	1319	2427	0	76
4029	1320	2427	0	70
4032	1320	2429	0	63
4035	1321	2434	0	59
4038	1320	2438	0	61
4041	1319	2438	0	61
4044	1317	2438	0	58
4047	1317	2438	0	57
4050	1316	2438	0	56
4053	1315	2439	0	54
4056	1315	2439	0	54
4059	1314	2439	0	53
4062	1313	2438	0	55
4065	1312	2438	0	55
4068	1313	2437	0	58
4071	1313	2436	0	59
4074	1312	2437	0	61
4077	1311	2436	0	59
4080	1311	2437	0	59
4083	1310	2437	0	57
4086	1310	2438	0	58
4089	1310	2437	0	57
4092	1310	2437	0	55
4095	1311	2438	0	55
4098	1310	2438	0	56
4101	1311	2438	0	57
4104	1311	2438	0	56
4107	1311	2438	0	55
4110	1313	2437	0	54
4113	1313	2437	0	58
4116	1313	2436	0	60
4119	1313	2436	0	62
4122	1313	2436	0	63
4125	1313	2435	0	67
4128	1313	2434	0	67
4131	1313	2433	0	69
4134	1313	2432	0	72
4137	1312	2431	0	73
4140	1310	2431	0	71
4143	1308	2431	0	74
4146	1307	2430	0	75
4149	1307	2430	0	75
4152	1307	2430	0	76
4155	1308	2430	0	82
4158	1309	2431	0	84
4161	1310	2431	0	85
4164	1310	2431	0	83
4167	1310	2431	0	86
4170	1310	2431	0	87
4173	1310	2431	0	89
4176	1309	2432	0	90
4179	1309	2432	0	89
4182	1309	2432	0	91
4185	1309	2432	0	91
4188	1309	2433	0	92
4191	1309	2433	0	90
4194	1309	2432	0	91
4197	1310	2433	0	91
4200	1310	2433	0	89
4203	1311	2433	0	88
4206	1311	2432	0	88
4209	1311	2431	0	88
4212	1311	2432	0	86
4215	1312	2432	0	85
4218	1313	2431	0	86
4221	1313	2432	0	85
4224	1313	2432	0	87
4227	1313	2433	0	86
4230	1313	2433	0	86
4233	1313	2433	0	89
4236	1314	2433	0	91
4239	1316	2433	0	86
4242	1316	2434	0	85
4245	1318	2432	0	80
4248	1318	2431	0	71
4251	1318	2432	0	62
4254	1316	2436	0	57
4257	1315	2437	0	55
4260	1315	2436	0	54
4263	1316	2436	0	55
4266	1316	2436	0	53
4269	1317	2436	0	53
4272	1318	2436	0	53
4275	1319	2436	0	54
4278	1319	2436	0	54
4281	1320	2435	0	53
4284	1321	2435	0	51
4287	1324	2436	0	47
4290	1324	2437	0	42
4293	1325	2437	0	39
4296	1326	2442	0	34
4299	1326	2447	0	21
4302	1325	2453	0	20
4305	1324	2450	0	22
4308	1323	2450	0	21
4311	1323	2450	0	20
4314	1323	2450	0	17
4317	1323	2450	0	13
4320	1320	2451	0	14
4323	1317	2451	0	15
4326	1314	2452	0	15
4329	1312	2452	0	14
4332	1311	2452	0	17
4335	1310	2452	0	15
4338	1309	2452	0	12
4341	1306	2452	0	11
4344	1307	2453	0	9
4347	1309	2452	0	7
4350	1308	2451	0	2
4353	1307	2451	0	4
4356	1307	2451	0	4
4359	1307	2451	0	6
4362	1306	2451	0	7
4365	1306	2451	0	7
4368	1306	2450	0	8
4371	1306	2448	0	10
4374	1305	2447	0	15
4377	1306	2446	0	17
4380	1307	2445	0	18
4383	1306	2445	0	20
4386	1306	2446	0	22
4389	1306	2445	0	26
4392	1305	2446	0	30
4395	1305	2445	0	34
4398	1305	2445	0	34
4401	1304	2444	0	33
4404	1305	2443	0	38
4407	1305	2443	0	40
4410	1304	2442	0	41
4413	1303	2442	0	41
4416	1304	2442	0	44
4419	1304	2442	0	45
4422	1302	2441	0	55
4425	1303	2440	0	56
4428	1303	2439	0	56
4431	1302	2438	0	57
4434	1302	2438	0	58
4437	1302	2438	0	58
4440	1302	2438	0	59
4443	1302	2438	0	60
4446	1302	2437	0	58
4449	1302	2437	0	59
4452	1302	2437	0	59
4455	1301	2437	0	61
4458	1301	2436	0	58
4461	1301	2436	0	59
4464	1301	2436	0	57
4467	1301	2436	0	58
4470	1301	2436	0	56
4473	1300	2436	0	59
4476	1299	2436	0	60
4479	1299	2436	0	60
4482	1299	2436	0	63
4485	1298	2436	0	64
4488	1298	2436	0	65
4491	1297	2436	0	66
4494	1296	2436	0	68
4497	1296	2436	0	67
4500	1297	2436	0	68
4503	1298	2435	0	69
4506	1298	2434	0	72
4509	1298	2434	0	70
4512	1298	2434	0	71
4515	1298	2434	0	70
4518	1298	2434	0	71
4521	1299	2435	0	70
4524	1299	2435	0	70
4527	1299	2435	0	70
4530	1299	2436	0	69
4533	1299	2435	0	70
4536	1299	2435	0	69
4539	1299	2435	0	70
4542	1299	2434	0	72
4545	1299	2434	0	70
4548	1299	2434	0	71
4551	1298	2433	0	73
4554	1298	2434	0	73
4557	1298	2434	0	74
4560	1298	2434	0	74
4563	1299	2433	0	74
4566	1299	2433	0	74
4569	1299	2433	0	74
4572	1299	2432	0	76
4575	1300	2432	0	77
4578	1301	2430	0	78
4581	1302	2430	0	81
4584	1302	2430	0	85
4587	1301	2430	0	87
4590	1301	2429	0	92
4593	1300	2431	0	96
4596	1301	2434	0	102
4599	1302	2436	0	101
4602	1303	2436	0	105
4605	1304	2436	0	107
4608	1303	2437	0	108
4611	1304	2438	0	110
4614	1305	2439	0	116
4617	1305	2439	0	116
4620	1306	2440	0	116
4623	1308	2439	0	117
4626	1308	2440	0	118
4629	1308	2439	0	121
4632	1308	2439	0	123
4635	1307	2439	0	124
4638	1308	2439	0	124
4641	1308	2439	0	123
4644	1308	2440	0	124
4647	1309	2439	0	124
4650	1310	2439	0	122
4653	1312	2439	0	121
4656	1313	2439	0	122
4659	1313	2438	0	125
4662	1313	2437	0	129
4665	1313	2438	0	133
4668	1312	2440	0	136
4671	1313	2441	0	136
4674	1313	2442	0	136
4677	1314	2443	0	136
4680	1315	2444	0	138
4683	1315	2444	0	139
4686	1315	2443	0	140
4689	1315	2443	0	140
4692	1315	2443	0	140
4695	1314	2442	0	140
4698	1314	2442	0	139
4701	1312	2441	0	140
4704	1311	2440	0	145
4707	1310	2437	0	151
4710	1313	2437	0	346
4713	1316	2437	0	350
4716	1318	2437	0	346
4719	1321	2437	0	345
4722	1322	2437	0	345
4725	1323	2437	0	344
4728	1324	2437	0	341
4731	1329	2438	0	341
4734	1331	2438	0	340
4737	1333	2441	0	160
4740	1335	2440	0	158
4743	1337	2441	0	158
4746	1345	2438	0	169
4749	1350	2437	0	168
4752	1348	2436	0	350
4755	1350	2431	0	176
4758	1346	2432	0	163
4761	1347	2431	0	168
4764	1345	2431	0	173
4767	1344	2430	0	173
4770	1344	2430	0	168
4773	1346	2434	0	161
4776	1349	2435	0	162
4779	1349	2435	0	161
4782	1348	2434	0	157
4785	1348	2434	0	158
4788	1351	2436	0	157
4791	1349	2435	0	153
4794	1348	2435	0	155
4797	1346	2433	0	157
4800	1343	2434	0	159
4803	1340	2434	0	163
4806	1341	2433	0	168
4809	1338	2433	0	168
4812	1333	2433	0	171
4815	1329	2434	0	349
4818	1328	2433	0	343
4821	1329	2431	0	344
4824	1330	2431	0	342
4827	1331	2430	0	346
4830	1331	2429	0	345
4833	1332	2430	0	341
4836	1338	2435	0	344
4839	1339	2436	0	354
4842	1340	2436	0	353
4845	1342	2437	0	175
4848	1340	2436	0	352
4851	1340	2436	0	354
4854	1337	2435	0	351
4857	1332	2434	0	338
4860	1330	2436	0	353
4863	1329	2436	0	358
4866	1332	2436	0	357
4869	1333	2435	0	354
4872	1335	2436	0	356
4875	1341	2436	0	352
4878	1343	2435	0	169
4881	1345	2435	0	164
4884	1348	2435	0	162
4887	1350	2433	0	159
4890	1355	2437	0	346
4893	1356	2437	0	345
4896	1355	2436	0	340
4899	1354	2436	0	338
4902	1355	2436	0	338
4905	1355	2436	0	339
4908	1355	2436	0	339
4911	1355	2437	0	155
4914	1356	2438	0	152
4917	1356	2436	0	149
4920	1357	2434	0	147
4923	1358	2433	0	145
4926	1359	2432	0	136
4929	1360	2430	0	133
4932	1358	2432	0	127
4935	1357	2431	0	128
4938	1360	2429	0	125
4941	1361	2429	0	123
4944	1361	2429	0	124
4947	1361	2428	0	124
4950	1361	2428	0	122
4953	1363	2428	0	123
4956	1364	2427	0	123
4959	1364	2427	0	122
4962	1365	2427	0	122
4965	1366	2428	0	123
4968	1366	2427	0	122
4971	1368	2427	0	118
4974	1368	2426	0	117
4977	1369	2425	0	117
4980	1370	2426	0	116
4983	1369	2425	0	117
4986	1368	2425	0	117
4989	1368	2425	0	118
4992	1369	2425	0	119
4995	1369	2426	0	120
4998	1368	2427	0	121
5001	1368	2427	0	120
5004	1368	2428	0	122
5007	1368	2428	0	120
5010	1368	2427	0	119
5013	1368	2427	0	119
5016	1368	2428	0	119
5019	1368	2428	0	118
5022	1369	2427	0	121
5025	1370	2428	0	120
5028	1370	2428	0	120
5031	1370	2428	0	121
5034	1370	2429	0	121
5037	1370	2428	0	120
5040	1371	2428	0	118
5043	1370	2428	0	118
5046	1370	2428	0	118
5049	1371	2428	0	119
5052	1371	2428	0	118
5055	1371	2427	0	120
5058	1371	2427	0	118
5061	1371	2426	0	118
5064	1371	2426	0	118
5067	1371	2426	0	118
5070	1371	2426	0	118
5073	1371	2425	0	118
5076	1372	2425	0	119
5079	1372	2425	0	118
5082	1372	2425	0	118
5085	1372	2425	0	117
5088	1373	2424	0	118
5091	1374	2424	0	119
5094	1374	2424	0	118
5097	1374	2423	0	118
5100	1374	2423	0	119
5103	1374	2423	0	120
5106	1374	2423	0	120
5109	1374	2423	0	120
5112	1374	2423	0	119
5115	1374	2423	0	120
5118	1375	2423	0	119
5121	1375	2423	0	120
5124	1375	2423	0	121
5127	1375	2423	0	120
5130	1375	2422	0	119
5133	1375	2422	0	119
5136	1375	2422	0	119
5139	1375	2422	0	119
5142	1375	2422	0	120
5145	1375	2422	0	119
5148	1375	2422	0	120
5151	1375	2422	0	120
5154	1375	2422	0	120
5157	1375	2422	0	120
5160	1375	2422	0	119
5163	1375	2422	0	119
5166	1375	2422	0	119
5169	1374	2423	0	121
5172	1374	2423	0	120
5175	1373	2422	0	121
5178	1373	2422	0	121
5181	1373	2422	0	120
5184	1372	2423	0	122
5187	1372	2424	0	119
5190	1372	2425	0	117
5193	1372	2426	0	117
5196	1373	2426	0	120
5199	1373	2427	0	118
5202	1372	2428	0	119
5205	1373	2428	0	120
5208	1373	2428	0	119
5211	1373	2428	0	119
5214	1373	2427	0	120
5217	1373	2427	0	120
5220	1374	2427	0	120
5223	1374	2427	0	120
5226	1374	2426	0	119
5229	1375	2426	0	118
5232	1375	2425	0	119
5235	1376	2425	0	117
5238	1376	2425	0	118
5241	1376	2424	0	117
5244	1376	2424	0	118
5247	1376	2424	0	120
5250	1377	2424	0	119
5253	1377	2423	0	119
5256	1376	2423	0	120
5259	1377	2424	0	120
5262	1377	2424	0	122
5265	1377	2424	0	122
5268	1377	2424	0	122
5271	1377	2423	0	121
5274	1377	2424	0	121
5277	1377	2423	0	121
5280	1377	2423	0	122
5283	1377	2423	0	122
5286	1377	2423	0	122
5289	1377	2423	0	121
5292	1377	2422	0	120
5295	1377	2421	0	120
5298	1377	2423	0	121
5301	1377	2423	0	122
5304	1377	2422	0	119
5307	1377	2423	0	119
5310	1377	2423	0	118
5313	1377	2424	0	118
5316	1377	2425	0	118
5319	1377	2424	0	120
5322	1378	2425	0	117
5325	1378	2425	0	118
5328	1377	2425	0	119
5331	1377	2425	0	118
5334	1377	2425	0	118
5337	1377	2425	0	118
5340	1377	2425	0	118
5343	1377	2425	0	118
5346	1378	2425	0	117
5349	1378	2425	0	119
5352	1379	2425	0	117
5355	1378	2425	0	117
5358	1379	2425	0	117
5361	1379	2425	0	117
5364	1380	2425	0	117
5367	1380	2425	0	118
5370	1380	2425	0	117
5373	1380	2425	0	119
5376	1380	2425	0	118
5379	1381	2425	0	119
5382	1381	2424	0	117
5385	1380	2424	0	117
5388	1380	2425	0	117
5391	1380	2424	0	117
5394	1379	2425	0	116
5397	1379	2425	0	116
5400	1379	2425	0	116
5403	1380	2426	0	116
5406	1380	2425	0	117
5409	1380	2425	0	116
5412	1380	2425	0	116
5415	1380	2425	0	115
5418	1380	2425	0	115
5421	1380	2425	0	116
5424	1380	2425	0	116
5427	1380	2425	0	116
5430	1380	2425	0	115
5433	1380	2425	0	115
5436	1381	2424	0	115
5439	1381	2425	0	115
5442	1381	2424	0	116
5445	1381	2424	0	116
5448	1381	2424	0	114
5451	1381	2424	0	114
5454	1381	2424	0	114
5457	1381	2423	0	115
5460	1381	2423	0	116
5463	1380	2423	0	115
5466	1381	2423	0	116
5469	1381	2423	0	115
5472	1381	2423	0	117
5475	1381	2423	0	114
5478	1381	2423	0	114
5481	1381	2423	0	114
5484	1380	2424	0	112
5487	1380	2423	0	113
5490	1380	2424	0	113
5493	1380	2423	0	114
5496	1380	2424	0	114
5499	1379	2423	0	115
5502	1377	2424	0	116
5505	1376	2424	0	114
5508	1376	2424	0	113
5511	1374	2423	0	115
5514	1374	2423	0	114
5517	1374	2424	0	115
5520	1375	2424	0	115
5523	1374	2424	0	114
5526	1375	2424	0	115
5529	1375	2423	0	115
5532	1375	2423	0	113
5535	1376	2422	0	115
5538	1376	2422	0	115
5541	1376	2422	0	114
5544	1376	2422	0	114
5547	1376	2422	0	114
5550	1375	2423	0	114
5553	1375	2422	0	114
5556	1375	2422	0	117
5559	1375	2422	0	118
5562	1375	2422	0	118
5565	1375	2423	0	116
5568	1374	2423	0	117
5571	1375	2423	0	118
5574	1375	2424	0	117
5577	1375	2424	0	118
5580	1375	2423	0	117
5583	1375	2423	0	118
5586	1375	2423	0	116
5589	1375	2423	0	116
5592	1375	2423	0	117
5595	1375	2424	0	118
5598	1375	2425	0	117
5601	1376	2425	0	119
5604	1376	2426	0	119
5607	1376	2425	0	119
5610	1375	2424	0	119
5613	1375	2423	0	119
5616	1376	2424	0	117
5619	1376	2424	0	117
5622	1376	2424	0	115
5625	1376	2423	0	116
5628	1376	2423	0	117
5631	1376	2423	0	117
5634	1376	2423	0	118
5637	1376	2424	0	118
5640	1376	2423	0	116
5643	1377	2423	0	121
5646	1377	2422	0	120
5649	1377	2422	0	120
5652	1377	2422	0	121
5655	1377	2422	0	121
5658	1378	2423	0	121
5661	1378	2423	0	121
5664	1378	2423	0	121
5667	1377	2422	0	122
5670	1377	2423	0	122
5673	1377	2422	0	122
5676	1377	2422	0	121
5679	1377	2423	0	119
5682	1377	2423	0	118
5685	1377	2424	0	117
5688	1377	2424	0	119
5691	1377	2425	0	120
5694	1377	2425	0	120
5697	1378	2425	0	120
5700	1378	2426	0	121
5703	1378	2426	0	121
5706	1378	2426	0	121
5709	1378	2426	0	121
5712	1378	2426	0	122
5715	1378	2426	0	124
5718	1378	2426	0	125
5721	1378	2426	0	123
5724	1378	2425	0	123
5727	1378	2426	0	124
5730	1378	2425	0	124
5733	1378	2425	0	123
5736	1378	2426	0	122
5739	1377	2426	0	123
5742	1377	2426	0	122
5745	1378	2427	0	121
5748	1378	2427	0	121
5751	1377	2427	0	122
5754	1377	2427	0	123
5757	1377	2427	0	121
5760	1377	2427	0	121
5763	1377	2427	0	120
5766	1378	2427	0	120
5769	1378	2427	0	120
5772	1378	2427	0	121
5775	1377	2427	0	122
5778	1377	2427	0	123
5781	1377	2427	0	122
5784	1377	2427	0	124
5787	1376	2427	0	124
5790	1375	2425	0	121
5793	1374	2422	0	123
5796	1371	2421	0	119
5799	1370	2421	0	111
5802	1371	2420	0	112
5805	1371	2420	0	108
5808	1372	2423	0	106
5811	1373	2423	0	104
5814	1373	2423	0	101
5817	1372	2424	0	98
5820	1371	2425	0	94
5823	1370	2425	0	94
5826	1372	2423	0	92
5829	1372	2425	0	95
5832	1372	2425	0	96
5835	1370	2425	0	96
5838	1369	2425	0	97
5841	1369	2425	0	97
5844	1369	2425	0	96
5847	1367	2425	0	97
5850	1368	2426	0	98
5853	1368	2426	0	98
5856	1368	2425	0	96
5859	1369	2425	0	95
5862	1371	2425	0	90
5865	1370	2424	0	88
5868	1369	2424	0	89
5871	1369	2424	0	86
5874	1368	2423	0	86
5877	1368	2423	0	85
5880	1367	2423	0	86
5883	1366	2422	0	86
5886	1366	2423	0	85
5889	1366	2423	0	84
5892	1365	2423	0	84
5895	1365	2423	0	86
5898	1364	2423	0	84
5901	1363	2422	0	81
5904	1362	2422	0	73
5907	1361	2422	0	67
5910	1362	2423	0	65
5913	1357	2427	0	70
5916	1353	2431	0	68
5919	1354	2432	0	72
5922	1353	2433	0	72
5925	1355	2432	0	69
5928	1357	2432	0	69
5931	1357	2431	0	70
5934	1356	2431	0	67
5937	1356	2430	0	66
5940	1357	2429	0	65
5943	1358	2428	0	64
5946	1358	2427	0	64
5949	1357	2427	0	62
5952	1356	2427	0	56
5955	1356	2427	0	57
5958	1354	2427	0	58
5961	1353	2428	0	59
5964	1351	2428	0	58
5967	1351	2428	0	56
5970	1349	2430	0	60
5973	1348	2433	0	63
5976	1347	2435	0	60
5979	1346	2436	0	58
5982	1345	2436	0	53
5985	1342	2439	0	56
5988	1343	2439	0	50
5991	1342	2439	0	46
5994	1340	2441	0	45
5997	1339	2443	0	43
[truncated: 999 more rows]
