# Supplementary material for: Markerless tracking of an entire honey bee colony
Source: Nat Commun. 2021 Mar 19;12:1733. doi: 10.1038/s41467-021-21769-1 (PMC7979864; doi:10.1038/s41467-021-21769-1)
Supplement: Supplementary file 4 — Description of Additional Supplementary Files [file 41467_2021_21769_MOESM4_ESM.zip › raw_source/fig_5_sup_fig_21_22/S1_trajectories/000250.txt]

0	1505	1439	0	202
3	1505	1438	0	202
6	1505	1438	0	199
9	1505	1438	0	199
12	1506	1438	0	198
15	1505	1438	0	197
18	1505	1438	0	196
21	1505	1438	0	198
24	1505	1438	0	200
27	1505	1438	0	198
30	1506	1438	0	198
33	1506	1438	0	197
36	1506	1438	0	197
39	1506	1438	0	197
42	1506	1438	0	197
45	1506	1438	0	196
48	1505	1438	0	197
51	1506	1438	0	197
54	1506	1438	0	196
57	1506	1437	0	197
60	1507	1437	0	197
63	1507	1437	0	196
66	1507	1437	0	194
69	1507	1437	0	193
72	1506	1437	0	193
75	1506	1437	0	194
78	1506	1437	0	194
81	1506	1438	0	196
84	1506	1438	0	194
87	1506	1438	0	196
90	1507	1438	0	195
93	1507	1438	0	197
96	1507	1438	0	198
99	1507	1437	0	195
102	1507	1437	0	195
105	1506	1437	0	195
108	1506	1437	0	196
111	1507	1437	0	199
114	1508	1437	0	199
117	1508	1437	0	199
120	1508	1437	0	197
123	1508	1437	0	196
126	1507	1437	0	196
129	1507	1437	0	194
132	1507	1437	0	194
135	1507	1437	0	195
138	1507	1437	0	198
141	1507	1437	0	199
144	1506	1437	0	198
147	1507	1437	0	199
150	1507	1438	0	205
153	1509	1439	0	211
156	1509	1440	0	213
159	1509	1441	0	214
162	1510	1441	0	216
165	1511	1441	0	216
168	1511	1440	0	216
171	1512	1440	0	215
174	1513	1439	0	216
177	1513	1440	0	218
180	1513	1440	0	224
183	1511	1441	0	224
186	1513	1440	0	224
189	1513	1440	0	220
192	1513	1441	0	223
195	1514	1440	0	220
198	1514	1440	0	225
201	1514	1440	0	233
204	1514	1441	0	231
207	1514	1440	0	230
210	1513	1441	0	227
213	1513	1442	0	226
216	1513	1441	0	227
219	1513	1441	0	224
222	1513	1440	0	224
225	1513	1441	0	228
228	1513	1441	0	228
231	1514	1441	0	231
234	1514	1441	0	230
237	1514	1441	0	229
240	1515	1440	0	232
243	1515	1441	0	235
246	1515	1441	0	235
249	1515	1440	0	235
252	1515	1440	0	232
255	1514	1441	0	230
258	1514	1441	0	228
261	1515	1441	0	232
264	1515	1441	0	231
267	1515	1441	0	232
270	1514	1442	0	231
273	1514	1441	0	227
276	1516	1440	0	232
279	1516	1440	0	236
282	1516	1440	0	238
285	1516	1440	0	235
288	1516	1440	0	235
291	1516	1440	0	235
294	1516	1440	0	234
297	1516	1440	0	234
300	1517	1440	0	236
303	1516	1440	0	236
306	1517	1440	0	235
309	1517	1440	0	234
312	1517	1440	0	236
315	1517	1440	0	239
318	1518	1440	0	240
321	1518	1440	0	240
324	1517	1440	0	241
327	1517	1440	0	240
330	1517	1439	0	241
333	1517	1439	0	242
336	1517	1440	0	240
339	1517	1439	0	239
342	1516	1441	0	240
345	1515	1441	0	235
348	1515	1441	0	235
351	1516	1441	0	237
354	1516	1439	0	238
357	1516	1440	0	236
360	1516	1440	0	235
363	1516	1441	0	236
366	1517	1440	0	237
369	1517	1440	0	240
372	1516	1441	0	239
375	1515	1442	0	238
378	1515	1442	0	239
381	1515	1442	0	238
384	1515	1442	0	237
387	1516	1442	0	238
390	1515	1442	0	238
393	1516	1441	0	240
396	1516	1442	0	239
399	1516	1442	0	240
402	1516	1442	0	241
405	1516	1441	0	239
408	1516	1441	0	239
411	1516	1441	0	237
414	1516	1441	0	239
417	1516	1441	0	236
420	1516	1441	0	237
423	1516	1442	0	237
426	1516	1441	0	240
429	1516	1441	0	239
432	1516	1441	0	240
435	1516	1440	0	240
438	1516	1441	0	239
441	1516	1440	0	239
444	1515	1441	0	239
447	1516	1441	0	239
450	1515	1440	0	239
453	1516	1440	0	242
456	1515	1441	0	237
459	1515	1441	0	238
462	1515	1443	0	233
465	1515	1442	0	232
468	1515	1441	0	231
471	1515	1439	0	228
474	1515	1439	0	226
477	1513	1439	0	227
480	1512	1439	0	226
483	1511	1440	0	227
486	1510	1442	0	231
489	1509	1443	0	235
492	1507	1443	0	234
495	1507	1443	0	237
498	1507	1444	0	235
501	1507	1444	0	237
504	1506	1444	0	236
507	1505	1444	0	231
510	1506	1444	0	234
513	1506	1443	0	235
516	1505	1443	0	234
519	1505	1443	0	235
522	1505	1443	0	234
525	1505	1443	0	237
528	1505	1443	0	230
531	1505	1443	0	231
534	1505	1444	0	231
537	1505	1444	0	231
540	1505	1444	0	232
543	1505	1444	0	230
546	1505	1444	0	227
549	1505	1444	0	227
552	1504	1444	0	224
555	1504	1443	0	218
558	1505	1442	0	209
561	1505	1444	0	206
564	1509	1445	0	193
567	1511	1448	0	188
570	1514	1452	0	191
573	1517	1454	0	187
576	1519	1455	0	183
579	1520	1456	0	186
582	1520	1456	0	186
585	1520	1456	0	186
588	1520	1456	0	187
591	1520	1456	0	185
594	1519	1456	0	183
597	1520	1457	0	184
600	1520	1457	0	186
603	1518	1457	0	186
606	1518	1459	0	185
609	1518	1459	0	186
612	1518	1459	0	184
615	1517	1459	0	185
618	1518	1459	0	185
621	1517	1459	0	186
624	1518	1459	0	186
627	1518	1459	0	185
630	1518	1459	0	184
633	1517	1458	0	185
636	1517	1458	0	185
639	1517	1458	0	186
642	1517	1457	0	185
645	1518	1457	0	185
648	1518	1457	0	185
651	1518	1457	0	186
654	1518	1457	0	186
657	1518	1457	0	185
660	1518	1457	0	185
663	1518	1457	0	186
666	1518	1456	0	185
669	1517	1456	0	186
672	1517	1456	0	186
675	1517	1456	0	186
678	1517	1456	0	186
681	1517	1456	0	186
684	1518	1456	0	186
687	1518	1456	0	186
690	1517	1456	0	187
693	1518	1456	0	187
696	1518	1457	0	188
699	1518	1457	0	189
702	1518	1457	0	189
705	1518	1457	0	189
708	1518	1457	0	189
711	1518	1457	0	189
714	1518	1456	0	189
717	1518	1457	0	190
720	1518	1457	0	189
723	1518	1457	0	189
726	1518	1457	0	188
729	1518	1457	0	188
732	1518	1457	0	190
735	1518	1457	0	190
738	1518	1457	0	190
741	1518	1457	0	189
744	1518	1457	0	189
747	1518	1457	0	189
750	1517	1457	0	189
753	1517	1457	0	190
756	1516	1456	0	188
759	1517	1455	0	184
762	1517	1455	0	184
765	1517	1455	0	183
768	1517	1455	0	184
771	1517	1454	0	180
774	1517	1454	0	180
777	1517	1454	0	181
780	1517	1454	0	358
783	1516	1454	0	0
786	1516	1454	0	358
789	1515	1454	0	359
792	1516	1454	0	357
795	1516	1453	0	354
798	1515	1453	0	351
801	1515	1453	0	353
804	1516	1453	0	172
807	1515	1452	0	172
810	1513	1452	0	173
813	1512	1452	0	174
816	1512	1451	0	175
819	1510	1452	0	175
822	1511	1452	0	177
825	1510	1454	0	178
828	1511	1455	0	180
831	1511	1455	0	178
834	1512	1455	0	180
837	1512	1455	0	179
840	1511	1454	0	177
843	1511	1454	0	175
846	1511	1454	0	355
849	1511	1454	0	354
852	1511	1454	0	353
855	1510	1454	0	352
858	1510	1454	0	350
861	1510	1454	0	349
864	1510	1454	0	351
867	1510	1454	0	351
870	1510	1454	0	352
873	1510	1454	0	352
876	1511	1455	0	354
879	1511	1455	0	354
882	1511	1455	0	354
885	1511	1455	0	175
888	1512	1455	0	175
891	1513	1455	0	176
894	1513	1455	0	177
897	1513	1455	0	175
900	1513	1455	0	177
903	1513	1455	0	177
906	1513	1455	0	177
909	1514	1455	0	176
912	1514	1455	0	175
915	1514	1455	0	177
918	1514	1455	0	175
921	1515	1455	0	176
924	1515	1455	0	177
927	1515	1455	0	176
930	1515	1455	0	178
933	1515	1455	0	176
936	1515	1455	0	176
939	1516	1455	0	176
942	1515	1455	0	178
945	1516	1455	0	177
948	1516	1455	0	177
951	1515	1455	0	176
954	1516	1455	0	177
957	1516	1455	0	177
960	1516	1455	0	177
963	1516	1455	0	178
966	1516	1455	0	178
969	1516	1455	0	176
972	1516	1455	0	176
975	1516	1455	0	176
978	1516	1455	0	176
981	1517	1455	0	177
984	1517	1455	0	177
987	1517	1455	0	177
990	1517	1455	0	178
993	1517	1455	0	177
996	1517	1455	0	176
999	1517	1455	0	177
1002	1517	1455	0	176
1005	1516	1455	0	176
1008	1516	1455	0	176
1011	1516	1455	0	177
1014	1516	1455	0	177
1017	1516	1455	0	175
1020	1516	1455	0	175
1023	1516	1455	0	175
1026	1516	1455	0	174
1029	1515	1455	0	175
1032	1515	1454	0	354
1035	1516	1454	0	173
1038	1515	1454	0	355
1041	1515	1454	0	174
1044	1515	1454	0	174
1047	1515	1454	0	173
1050	1515	1454	0	354
1053	1516	1454	0	172
1056	1515	1454	0	352
1059	1516	1454	0	172
1062	1516	1454	0	354
1065	1516	1454	0	174
1068	1516	1454	0	173
1071	1516	1454	0	173
1074	1516	1454	0	173
1077	1516	1454	0	173
1080	1516	1454	0	174
1083	1515	1454	0	353
1086	1515	1454	0	353
1089	1515	1454	0	173
1092	1515	1454	0	352
1095	1514	1454	0	173
1098	1514	1454	0	173
1101	1513	1454	0	172
1104	1512	1454	0	173
1107	1512	1454	0	175
1110	1513	1454	0	176
1113	1513	1454	0	175
1116	1513	1454	0	175
1119	1513	1454	0	174
1122	1513	1454	0	173
1125	1514	1454	0	174
1128	1514	1454	0	174
1131	1514	1454	0	172
1134	1514	1454	0	173
1137	1515	1454	0	173
1140	1515	1454	0	173
1143	1515	1454	0	174
1146	1515	1454	0	173
1149	1515	1454	0	174
1152	1515	1454	0	174
1155	1515	1454	0	174
1158	1515	1454	0	354
1161	1515	1454	0	175
1164	1514	1454	0	175
1167	1515	1454	0	176
1170	1515	1454	0	177
1173	1516	1454	0	177
1176	1517	1454	0	178
1179	1518	1455	0	175
1182	1518	1455	0	172
1185	1518	1455	0	172
1188	1519	1455	0	173
1191	1519	1455	0	175
1194	1519	1455	0	177
1197	1520	1454	0	177
1200	1520	1454	0	178
1203	1520	1454	0	177
1206	1521	1454	0	174
1209	1521	1454	0	174
1212	1521	1454	0	175
1215	1521	1454	0	173
1218	1522	1454	0	173
1221	1522	1454	0	174
1224	1523	1454	0	175
1227	1522	1454	0	175
1230	1522	1454	0	176
1233	1522	1454	0	176
1236	1521	1454	0	177
1239	1521	1454	0	176
1242	1521	1454	0	174
1245	1521	1454	0	175
1248	1521	1454	0	174
1251	1522	1454	0	174
1254	1521	1454	0	175
1257	1521	1454	0	175
1260	1521	1454	0	176
1263	1522	1454	0	176
1266	1522	1454	0	176
1269	1522	1454	0	177
1272	1522	1454	0	176
1275	1522	1455	0	177
1278	1522	1455	0	178
1281	1522	1455	0	177
1284	1522	1455	0	178
1287	1522	1455	0	179
1290	1522	1455	0	180
1293	1522	1455	0	181
1296	1522	1455	0	181
1299	1522	1455	0	182
1302	1522	1456	0	184
1305	1522	1456	0	185
1308	1522	1456	0	182
1311	1521	1456	0	183
1314	1521	1457	0	184
1317	1522	1457	0	185
1320	1521	1458	0	185
1323	1522	1459	0	187
1326	1522	1459	0	189
1329	1522	1461	0	193
1332	1522	1461	0	194
1335	1522	1461	0	192
1338	1522	1461	0	194
1341	1521	1462	0	194
1344	1522	1463	0	197
1347	1521	1464	0	197
1350	1522	1463	0	200
1353	1524	1463	0	200
1356	1524	1463	0	200
1359	1524	1463	0	200
1362	1523	1463	0	199
1365	1524	1463	0	198
1368	1524	1464	0	200
1371	1524	1465	0	200
1374	1524	1465	0	200
1377	1525	1464	0	200
1380	1524	1464	0	199
1383	1524	1464	0	201
1386	1524	1464	0	202
1389	1524	1464	0	201
1392	1524	1464	0	200
1395	1524	1464	0	203
1398	1524	1464	0	203
1401	1524	1464	0	202
1404	1524	1464	0	200
1407	1524	1464	0	202
1410	1524	1464	0	202
1413	1524	1465	0	201
1416	1525	1465	0	200
1419	1525	1466	0	202
1422	1525	1465	0	202
1425	1524	1465	0	203
1428	1525	1466	0	205
1431	1527	1466	0	203
1434	1526	1466	0	200
1437	1526	1464	0	195
1440	1527	1464	0	195
1443	1526	1463	0	195
1446	1525	1464	0	195
1449	1525	1463	0	193
1452	1526	1464	0	194
1455	1525	1464	0	196
1458	1524	1465	0	197
1461	1524	1465	0	197
1464	1524	1466	0	200
1467	1523	1466	0	200
1470	1523	1466	0	201
1473	1523	1467	0	201
1476	1522	1466	0	200
1479	1523	1466	0	198
1482	1524	1466	0	199
1485	1523	1466	0	197
1488	1523	1466	0	195
1491	1523	1465	0	193
1494	1523	1465	0	193
1497	1522	1466	0	195
1500	1522	1466	0	196
1503	1522	1466	0	197
1506	1522	1466	0	196
1509	1522	1466	0	196
1512	1523	1466	0	196
1515	1523	1466	0	196
1518	1523	1466	0	197
1521	1522	1466	0	196
1524	1522	1466	0	196
1527	1522	1466	0	197
1530	1521	1466	0	196
1533	1518	1467	0	193
1536	1518	1467	0	193
1539	1518	1467	0	190
1542	1518	1466	0	187
1545	1519	1466	0	186
1548	1519	1465	0	184
1551	1519	1465	0	184
1554	1519	1466	0	186
1557	1520	1465	0	187
1560	1520	1464	0	183
1563	1521	1465	0	187
1566	1522	1466	0	189
1569	1522	1466	0	186
1572	1522	1467	0	187
1575	1522	1468	0	186
1578	1522	1468	0	184
1581	1522	1468	0	185
1584	1522	1468	0	185
1587	1522	1468	0	186
1590	1522	1468	0	185
1593	1522	1468	0	185
1596	1522	1468	0	186
1599	1523	1468	0	187
1602	1523	1468	0	186
1605	1523	1468	0	185
1608	1523	1469	0	186
1611	1521	1469	0	187
1614	1520	1470	0	190
1617	1519	1470	0	189
1620	1519	1469	0	186
1623	1520	1470	0	186
1626	1519	1470	0	189
1629	1518	1469	0	184
1632	1518	1469	0	186
1635	1518	1470	0	186
1638	1518	1470	0	183
1641	1517	1470	0	183
1644	1518	1470	0	182
1647	1518	1470	0	183
1650	1516	1470	0	184
1653	1517	1471	0	185
1656	1518	1471	0	184
1659	1519	1471	0	183
1662	1519	1471	0	181
1665	1519	1471	0	180
1668	1521	1472	0	182
1671	1521	1472	0	184
1674	1520	1472	0	180
1677	1519	1473	0	181
1680	1517	1473	0	186
1683	1515	1474	0	192
1686	1514	1474	0	191
1689	1515	1473	0	195
1692	1515	1472	0	194
1695	1515	1472	0	195
1698	1514	1472	0	192
1701	1515	1472	0	197
1704	1516	1471	0	197
1707	1516	1471	0	195
1710	1516	1470	0	200
1713	1515	1470	0	197
1716	1515	1470	0	197
1719	1515	1470	0	197
1722	1516	1471	0	199
1725	1516	1470	0	198
1728	1517	1468	0	193
1731	1517	1469	0	194
1734	1517	1469	0	192
1737	1518	1470	0	189
1740	1520	1471	0	188
1743	1521	1471	0	185
1746	1521	1471	0	186
1749	1521	1471	0	185
1752	1521	1471	0	185
1755	1522	1471	0	3
1758	1522	1471	0	2
1761	1522	1471	0	3
1764	1523	1471	0	1
1767	1523	1472	0	182
1770	1523	1472	0	183
1773	1523	1472	0	186
1776	1523	1474	0	180
1779	1522	1475	0	181
1782	1523	1475	0	176
1785	1523	1475	0	176
1788	1523	1475	0	174
1791	1522	1475	0	176
1794	1522	1475	0	173
1797	1522	1476	0	172
1800	1523	1476	0	172
1803	1522	1476	0	174
1806	1521	1476	0	175
1809	1521	1477	0	173
1812	1519	1477	0	168
1815	1519	1477	0	349
1818	1519	1478	0	348
1821	1519	1478	0	166
1824	1519	1478	0	166
1827	1519	1478	0	165
1830	1519	1478	0	168
1833	1519	1478	0	171
1836	1520	1478	0	172
1839	1520	1479	0	174
1842	1520	1478	0	175
1845	1521	1478	0	354
1848	1522	1478	0	356
1851	1522	1478	0	355
1854	1521	1478	0	358
1857	1521	1478	0	354
1860	1521	1478	0	357
1863	1521	1478	0	357
1866	1524	1478	0	355
1869	1523	1478	0	353
1872	1523	1478	0	350
1875	1523	1478	0	347
1878	1523	1478	0	349
1881	1523	1478	0	350
1884	1523	1478	0	348
1887	1523	1478	0	350
1890	1523	1478	0	350
1893	1523	1478	0	354
1896	1522	1478	0	352
1899	1522	1479	0	348
1902	1522	1478	0	347
1905	1523	1478	0	347
1908	1523	1479	0	351
1911	1522	1478	0	349
1914	1522	1479	0	171
1917	1523	1479	0	351
1920	1522	1479	0	353
1923	1522	1479	0	351
1926	1522	1479	0	352
1929	1523	1479	0	351
1932	1522	1480	0	166
1935	1523	1479	0	167
1938	1523	1480	0	349
1941	1523	1479	0	348
1944	1523	1480	0	347
1947	1523	1479	0	348
1950	1523	1480	0	348
1953	1523	1479	0	348
1956	1522	1479	0	348
1959	1523	1480	0	348
1962	1522	1480	0	167
1965	1522	1480	0	169
1968	1521	1481	0	168
1971	1520	1481	0	165
1974	1520	1481	0	165
1977	1520	1481	0	163
1980	1520	1481	0	162
1983	1521	1481	0	162
1986	1520	1481	0	160
1989	1519	1481	0	161
1992	1518	1481	0	161
1995	1517	1481	0	164
1998	1518	1481	0	166
2001	1517	1481	0	164
2004	1518	1481	0	164
2007	1518	1481	0	160
2010	1518	1481	0	158
2013	1518	1483	0	161
2016	1518	1482	0	159
2019	1520	1482	0	161
2022	1520	1481	0	161
2025	1520	1482	0	155
2028	1520	1481	0	153
2031	1520	1481	0	158
2034	1521	1481	0	159
2037	1522	1480	0	164
2040	1522	1480	0	166
2043	1522	1479	0	165
2046	1522	1480	0	164
2049	1522	1480	0	163
2052	1522	1479	0	163
2055	1522	1478	0	345
2058	1522	1478	0	347
2061	1522	1478	0	347
2064	1522	1478	0	348
2067	1522	1478	0	349
2070	1521	1478	0	352
2073	1521	1478	0	351
2076	1523	1479	0	349
2079	1524	1480	0	168
2082	1526	1481	0	168
2085	1525	1480	0	165
2088	1525	1481	0	164
2091	1525	1482	0	160
2094	1525	1482	0	161
2097	1525	1482	0	163
2100	1525	1481	0	162
2103	1526	1481	0	162
2106	1525	1481	0	164
2109	1525	1482	0	166
2112	1524	1481	0	164
2115	1525	1481	0	345
2118	1524	1481	0	166
2121	1524	1481	0	167
2124	1523	1481	0	166
2127	1524	1480	0	348
2130	1524	1480	0	349
2133	1524	1479	0	351
2136	1525	1479	0	351
2139	1526	1479	0	352
2142	1525	1479	0	351
2145	1524	1479	0	352
2148	1524	1479	0	350
2151	1524	1478	0	350
2154	1523	1478	0	350
2157	1523	1478	0	350
2160	1521	1478	0	350
2163	1521	1478	0	351
2166	1521	1478	0	351
2169	1518	1478	0	174
2172	1517	1478	0	179
2175	1516	1478	0	182
2178	1515	1477	0	184
2181	1515	1476	0	193
2184	1515	1475	0	197
2187	1516	1474	0	200
2190	1516	1474	0	203
2193	1516	1474	0	204
2196	1516	1473	0	203
2199	1516	1473	0	203
2202	1517	1473	0	202
2205	1517	1473	0	202
2208	1516	1472	0	203
2211	1515	1471	0	198
2214	1520	1469	0	195
2217	1520	1469	0	194
2220	1521	1468	0	191
2223	1521	1467	0	187
2226	1521	1466	0	186
2229	1520	1466	0	186
2232	1520	1465	0	181
2235	1521	1467	0	176
2238	1522	1468	0	174
2241	1522	1467	0	173
2244	1522	1468	0	172
2247	1525	1469	0	353
2250	1525	1469	0	172
2253	1527	1469	0	175
2256	1528	1469	0	175
2259	1528	1469	0	173
2262	1529	1469	0	351
2265	1529	1469	0	351
2268	1529	1468	0	349
2271	1529	1468	0	168
2274	1529	1468	0	167
2277	1528	1465	0	169
2280	1528	1466	0	166
2283	1528	1468	0	167
2286	1530	1469	0	169
2289	1528	1469	0	164
2292	1528	1470	0	164
2295	1528	1470	0	163
2298	1528	1470	0	163
2301	1528	1469	0	163
2304	1528	1469	0	168
2307	1527	1469	0	166
2310	1527	1470	0	169
2313	1526	1469	0	166
2316	1527	1467	0	158
2319	1528	1467	0	153
2322	1526	1466	0	147
2325	1526	1466	0	145
2328	1525	1466	0	146
2331	1523	1465	0	143
2334	1522	1464	0	144
2337	1521	1465	0	143
2340	1521	1464	0	140
2343	1521	1463	0	138
2346	1521	1463	0	137
2349	1521	1463	0	138
2352	1522	1461	0	133
2355	1522	1460	0	133
2358	1521	1459	0	140
2361	1522	1459	0	138
2364	1522	1459	0	140
2367	1522	1459	0	139
2370	1522	1459	0	139
2373	1523	1460	0	139
2376	1523	1460	0	139
2379	1523	1460	0	137
2382	1523	1460	0	135
2385	1523	1460	0	135
2388	1523	1460	0	139
2391	1522	1460	0	142
2394	1523	1461	0	140
2397	1523	1461	0	136
2400	1523	1461	0	138
2403	1522	1461	0	138
2406	1522	1461	0	136
2409	1523	1461	0	136
2412	1523	1461	0	136
2415	1524	1461	0	137
2418	1524	1461	0	136
2421	1524	1461	0	136
2424	1525	1462	0	136
2427	1524	1461	0	134
2430	1523	1460	0	133
2433	1524	1460	0	132
2436	1524	1460	0	133
2439	1524	1460	0	126
2442	1525	1458	0	124
2445	1525	1458	0	124
2448	1525	1457	0	123
2451	1526	1455	0	119
2454	1527	1457	0	118
2457	1527	1458	0	119
2460	1526	1456	0	121
2463	1526	1456	0	123
2466	1527	1456	0	121
2469	1526	1456	0	124
2472	1525	1455	0	131
2475	1525	1454	0	128
2478	1523	1454	0	132
2481	1523	1456	0	142
2484	1522	1457	0	147
2487	1521	1457	0	147
2490	1520	1458	0	145
2493	1519	1460	0	149
2496	1518	1462	0	161
2499	1517	1461	0	169
2502	1517	1458	0	168
2505	1517	1455	0	177
2508	1518	1454	0	177
2511	1517	1454	0	177
2514	1517	1453	0	176
2517	1518	1453	0	175
2520	1518	1453	0	175
2523	1517	1453	0	176
2526	1515	1454	0	180
2529	1516	1453	0	178
2532	1516	1453	0	173
2535	1516	1453	0	173
2538	1515	1453	0	176
2541	1516	1454	0	178
2544	1516	1453	0	179
2547	1517	1453	0	178
2550	1519	1453	0	178
2553	1520	1453	0	177
2556	1520	1453	0	176
2559	1520	1453	0	176
2562	1520	1453	0	176
2565	1520	1453	0	176
2568	1519	1453	0	174
2571	1520	1452	0	174
2574	1520	1452	0	174
2577	1519	1453	0	175
2580	1519	1453	0	174
2583	1520	1453	0	175
2586	1520	1453	0	176
2589	1520	1453	0	175
2592	1520	1453	0	175
2595	1520	1453	0	175
2598	1520	1453	0	175
2601	1520	1453	0	176
2604	1520	1453	0	176
2607	1520	1453	0	175
2610	1521	1453	0	175
2613	1520	1453	0	176
2616	1520	1453	0	176
2619	1520	1453	0	176
2622	1520	1453	0	176
2625	1520	1453	0	177
2628	1520	1453	0	177
2631	1520	1453	0	177
2634	1521	1453	0	176
2637	1520	1453	0	175
2640	1520	1453	0	176
2643	1520	1453	0	176
2646	1520	1453	0	176
2649	1521	1453	0	175
2652	1520	1453	0	176
2655	1520	1454	0	176
2658	1520	1453	0	179
2661	1520	1453	0	178
2664	1519	1453	0	175
2667	1519	1453	0	176
2670	1517	1452	0	176
2673	1517	1452	0	175
2676	1517	1451	0	172
2679	1517	1451	0	169
2682	1517	1451	0	168
2685	1517	1451	0	167
2688	1517	1451	0	169
2691	1517	1451	0	167
2694	1517	1450	0	169
2697	1517	1451	0	172
2700	1516	1450	0	169
2703	1515	1449	0	172
2706	1513	1448	0	172
2709	1510	1448	0	168
2712	1509	1447	0	169
2715	1509	1451	0	175
2718	1509	1451	0	171
2721	1509	1451	0	170
2724	1509	1453	0	350
2727	1509	1453	0	344
2730	1508	1453	0	161
2733	1507	1453	0	161
2736	1506	1453	0	163
2739	1505	1454	0	167
2742	1504	1455	0	167
2745	1504	1454	0	167
2748	1504	1454	0	169
2751	1507	1454	0	165
2754	1509	1454	0	169
2757	1508	1454	0	169
2760	1507	1454	0	350
2763	1506	1453	0	170
2766	1506	1453	0	171
2769	1507	1454	0	172
2772	1508	1454	0	173
2775	1507	1454	0	175
2778	1505	1452	0	175
2781	1505	1451	0	176
2784	1504	1452	0	177
2787	1504	1452	0	176
2790	1502	1449	0	170
2793	1502	1450	0	175
2796	1500	1450	0	180
2799	1500	1449	0	179
2802	1498	1451	0	179
2805	1496	1452	0	185
2808	1496	1453	0	191
2811	1495	1453	0	190
2814	1495	1449	0	191
2817	1494	1449	0	188
2820	1495	1450	0	192
2823	1495	1449	0	192
2826	1494	1447	0	186
2829	1494	1448	0	186
2832	1493	1448	0	187
2835	1493	1448	0	185
2838	1493	1447	0	187
2841	1493	1446	0	185
2844	1493	1447	0	189
2847	1490	1447	0	189
2850	1489	1445	0	189
2853	1488	1446	0	192
2856	1489	1447	0	194
2859	1486	1445	0	188
2862	1486	1446	0	195
2865	1487	1444	0	196
2868	1486	1442	0	198
2871	1487	1442	0	202
2874	1489	1441	0	207
2877	1489	1441	0	207
2880	1490	1441	0	208
2883	1490	1441	0	210
2886	1491	1441	0	209
2889	1492	1441	0	213
2892	1493	1440	0	213
2895	1493	1440	0	213
2898	1493	1440	0	212
2901	1493	1440	0	211
2904	1493	1441	0	211
2907	1493	1441	0	212
2910	1493	1441	0	211
2913	1493	1440	0	210
2916	1493	1440	0	209
2919	1493	1441	0	210
2922	1493	1441	0	210
2925	1493	1441	0	209
2928	1493	1441	0	210
2931	1493	1441	0	211
2934	1493	1441	0	211
2937	1493	1441	0	210
2940	1492	1440	0	211
2943	1492	1440	0	211
2946	1493	1440	0	211
2949	1493	1440	0	213
2952	1492	1441	0	213
2958	1492	1440	0	217
2961	1493	1440	0	217
2964	1493	1439	0	216
2967	1494	1438	0	216
2970	1494	1438	0	215
2973	1494	1438	0	214
2976	1494	1437	0	216
2979	1492	1438	0	219
2988	1492	1437	0	218
2991	1491	1435	0	216
2994	1490	1436	0	218
2997	1491	1436	0	218
3000	1492	1434	0	226
3003	1492	1434	0	226
3006	1494	1433	0	226
3009	1495	1432	0	228
3012	1496	1432	0	227
3015	1495	1433	0	227
3018	1494	1435	0	229
3021	1494	1434	0	228
3024	1495	1434	0	226
3027	1495	1434	0	226
3030	1495	1433	0	225
3033	1496	1433	0	225
3036	1496	1434	0	225
3039	1496	1434	0	226
3042	1496	1434	0	226
3045	1496	1433	0	227
3048	1496	1433	0	227
3051	1496	1433	0	227
3054	1496	1433	0	224
3057	1496	1433	0	225
3060	1496	1433	0	225
3063	1496	1433	0	226
3066	1497	1433	0	227
3069	1496	1433	0	227
3072	1496	1433	0	226
3075	1496	1433	0	225
3078	1496	1433	0	224
3081	1496	1433	0	223
3084	1495	1433	0	222
3087	1495	1433	0	222
3090	1496	1433	0	220
3093	1496	1433	0	222
3096	1496	1433	0	221
3099	1495	1433	0	221
3102	1495	1433	0	221
3105	1495	1432	0	221
3108	1495	1433	0	220
3111	1495	1433	0	220
3114	1495	1434	0	220
3117	1495	1434	0	220
3120	1495	1434	0	218
3123	1495	1433	0	216
3126	1495	1433	0	214
3129	1495	1433	0	214
3132	1495	1434	0	216
3135	1495	1434	0	214
3138	1495	1435	0	215
3141	1495	1436	0	216
3144	1496	1435	0	214
3147	1496	1436	0	212
3150	1496	1436	0	214
3153	1496	1435	0	214
3156	1496	1436	0	216
3159	1496	1436	0	216
3162	1496	1436	0	216
3165	1496	1436	0	216
3168	1496	1436	0	217
3171	1496	1436	0	214
3174	1496	1436	0	214
3177	1496	1436	0	214
3180	1496	1436	0	217
3183	1496	1436	0	217
3186	1496	1437	0	217
3189	1497	1436	0	216
3192	1496	1436	0	217
3195	1496	1437	0	217
3198	1496	1436	0	216
3201	1496	1436	0	216
3204	1496	1436	0	216
3207	1496	1436	0	216
3210	1496	1436	0	219
3213	1496	1436	0	219
3216	1496	1436	0	219
3219	1496	1436	0	219
3222	1496	1436	0	218
3225	1496	1436	0	217
3228	1497	1436	0	218
3231	1497	1436	0	218
3234	1497	1436	0	217
3237	1497	1436	0	218
3240	1497	1436	0	216
3243	1497	1436	0	216
3246	1497	1435	0	215
3249	1497	1436	0	215
3252	1497	1436	0	216
3255	1497	1436	0	215
3258	1497	1435	0	215
3261	1497	1436	0	214
3264	1497	1436	0	215
3267	1497	1436	0	214
3270	1496	1436	0	213
3273	1496	1435	0	210
3276	1496	1435	0	211
3279	1496	1435	0	209
3282	1495	1435	0	208
3285	1495	1434	0	207
3288	1495	1434	0	206
3291	1495	1434	0	205
3294	1495	1435	0	206
3297	1495	1435	0	204
3300	1495	1435	0	204
3303	1496	1435	0	204
3306	1496	1434	0	204
3309	1495	1435	0	204
3312	1495	1434	0	205
3315	1495	1434	0	206
3318	1495	1435	0	207
3321	1495	1435	0	211
3324	1494	1435	0	213
3327	1495	1435	0	214
3330	1494	1434	0	214
3333	1494	1435	0	214
3336	1494	1435	0	214
3339	1494	1435	0	214
3342	1495	1435	0	212
3345	1495	1435	0	213
3348	1495	1435	0	213
3351	1494	1435	0	214
3354	1495	1435	0	214
3357	1495	1435	0	214
3360	1495	1435	0	214
3363	1495	1435	0	213
3366	1495	1435	0	214
3369	1495	1435	0	214
3372	1496	1435	0	214
3375	1496	1435	0	213
3378	1495	1435	0	213
3381	1495	1434	0	213
3384	1495	1434	0	212
3387	1495	1434	0	213
3390	1496	1434	0	213
3393	1496	1434	0	212
3396	1496	1435	0	213
3399	1496	1435	0	213
3402	1496	1435	0	213
3405	1496	1435	0	213
3408	1496	1435	0	211
3411	1496	1435	0	211
3414	1496	1435	0	211
3417	1496	1435	0	212
3420	1496	1435	0	214
3423	1496	1435	0	213
3426	1496	1435	0	212
3429	1496	1435	0	212
3432	1496	1435	0	213
3435	1496	1435	0	213
3438	1496	1435	0	212
3441	1496	1435	0	213
3444	1496	1435	0	212
3447	1496	1435	0	211
3450	1496	1435	0	210
3453	1496	1435	0	210
3456	1496	1435	0	208
3459	1496	1435	0	209
3462	1496	1434	0	210
3465	1496	1434	0	208
3468	1496	1434	0	209
3471	1495	1435	0	208
3474	1496	1435	0	209
3477	1496	1434	0	208
3480	1496	1434	0	210
3483	1495	1434	0	211
3486	1495	1436	0	216
3489	1495	1435	0	215
3492	1494	1435	0	213
3495	1494	1435	0	214
3498	1494	1436	0	214
3501	1494	1436	0	216
3504	1494	1436	0	215
3507	1495	1436	0	215
3510	1495	1436	0	217
3513	1495	1437	0	218
3516	1495	1437	0	217
3519	1495	1437	0	218
3522	1496	1437	0	217
3525	1496	1437	0	217
3528	1495	1437	0	216
3531	1496	1437	0	218
3534	1496	1437	0	217
3537	1496	1437	0	216
3540	1496	1436	0	216
3543	1496	1436	0	216
3546	1496	1436	0	216
3549	1496	1436	0	216
3552	1496	1437	0	215
3555	1495	1437	0	215
3558	1496	1437	0	215
3561	1496	1437	0	216
3564	1496	1437	0	216
3567	1495	1437	0	215
3570	1495	1436	0	215
3573	1496	1437	0	216
3576	1495	1437	0	215
3579	1495	1437	0	215
3582	1495	1437	0	215
3585	1495	1437	0	215
3588	1495	1437	0	215
3591	1495	1437	0	214
3594	1495	1437	0	215
3597	1495	1437	0	216
3600	1496	1436	0	216
3603	1495	1437	0	216
3606	1496	1436	0	215
3609	1496	1436	0	215
3612	1496	1436	0	214
3615	1496	1436	0	213
3618	1496	1436	0	213
3621	1496	1436	0	213
3624	1496	1436	0	213
3627	1496	1436	0	212
3630	1496	1436	0	213
3633	1496	1436	0	213
3636	1496	1436	0	212
3639	1496	1436	0	212
3642	1496	1436	0	213
3645	1496	1436	0	213
3648	1496	1436	0	212
3651	1496	1436	0	213
3654	1497	1436	0	212
3657	1497	1435	0	214
3660	1496	1436	0	211
3663	1496	1436	0	213
3666	1496	1436	0	213
3669	1497	1436	0	215
3672	1496	1436	0	216
3675	1496	1436	0	213
3678	1496	1436	0	216
3681	1496	1436	0	213
3684	1496	1436	0	216
3687	1496	1436	0	213
3690	1497	1436	0	212
3693	1497	1436	0	212
3696	1497	1436	0	212
3699	1497	1437	0	213
3702	1497	1437	0	209
3705	1496	1437	0	212
3708	1495	1437	0	210
3711	1494	1438	0	212
3714	1494	1438	0	211
3717	1494	1438	0	213
3720	1495	1439	0	214
3723	1495	1438	0	211
3726	1495	1438	0	209
3729	1495	1439	0	209
3732	1495	1440	0	212
3735	1495	1440	0	209
3738	1494	1440	0	209
3741	1495	1439	0	209
3744	1495	1439	0	207
3747	1495	1439	0	208
3750	1495	1440	0	210
3753	1495	1440	0	210
3756	1495	1440	0	211
3759	1495	1439	0	209
3762	1494	1439	0	207
3765	1495	1439	0	207
3768	1494	1439	0	206
3771	1494	1439	0	205
3774	1494	1439	0	203
3777	1494	1439	0	203
3780	1494	1440	0	203
3783	1494	1440	0	205
3786	1494	1440	0	208
3789	1494	1440	0	206
3792	1495	1441	0	205
3795	1495	1441	0	206
3798	1495	1441	0	207
3801	1495	1440	0	205
3804	1495	1441	0	207
3807	1495	1441	0	207
3810	1495	1441	0	205
3813	1495	1441	0	207
3816	1495	1442	0	206
3819	1496	1441	0	206
3822	1496	1441	0	209
3825	1496	1441	0	207
3828	1496	1442	0	209
3831	1496	1442	0	208
3834	1496	1443	0	209
3837	1494	1444	0	212
3840	1493	1444	0	211
3843	1492	1445	0	210
3846	1491	1446	0	208
3849	1491	1446	0	208
3852	1490	1446	0	208
3855	1490	1447	0	208
3858	1490	1446	0	208
3861	1490	1446	0	206
3864	1489	1446	0	204
3867	1489	1446	0	205
3870	1489	1446	0	205
3873	1489	1446	0	207
3876	1489	1447	0	209
3879	1490	1447	0	210
3882	1489	1447	0	210
3885	1489	1447	0	210
3888	1490	1446	0	210
3891	1491	1446	0	208
3894	1490	1447	0	205
3897	1490	1446	0	206
3900	1489	1447	0	206
3903	1490	1447	0	207
3906	1489	1447	0	205
3909	1489	1447	0	206
3912	1487	1448	0	207
3915	1488	1446	0	200
3918	1491	1446	0	96
3921	1493	1447	0	184
3924	1493	1447	0	184
3927	1495	1447	0	184
3930	1494	1449	0	177
3933	1493	1448	0	178
3936	1493	1447	0	4
3939	1494	1448	0	1
3942	1495	1450	0	178
3945	1494	1453	0	181
3948	1496	1453	0	179
3951	1496	1452	0	176
3954	1494	1453	0	178
3957	1494	1452	0	177
3960	1494	1452	0	176
3963	1495	1453	0	177
3966	1496	1453	0	178
3969	1496	1453	0	179
3972	1496	1453	0	180
3975	1496	1453	0	179
3978	1497	1453	0	0
3981	1497	1454	0	359
3984	1497	1454	0	0
3987	1498	1455	0	4
3990	1499	1456	0	185
3993	1500	1458	0	186
3996	1501	1456	0	187
3999	1501	1456	0	188
4002	1501	1455	0	188
4005	1501	1455	0	188
4008	1501	1456	0	191
4011	1501	1457	0	192
4014	1501	1457	0	193
4017	1503	1457	0	191
4020	1503	1458	0	194
4023	1503	1458	0	194
4026	1503	1458	0	193
4029	1503	1458	0	193
4032	1503	1458	0	195
4035	1504	1457	0	197
4038	1504	1456	0	200
4041	1504	1455	0	200
4044	1504	1455	0	200
4047	1505	1455	0	203
4050	1505	1455	0	202
4053	1505	1454	0	200
4056	1505	1454	0	204
4059	1505	1454	0	206
4062	1506	1455	0	205
4065	1507	1455	0	207
4068	1509	1454	0	209
4071	1509	1455	0	210
4074	1510	1455	0	215
4077	1510	1454	0	215
4080	1511	1454	0	220
4083	1512	1453	0	218
4086	1512	1453	0	223
4089	1512	1454	0	225
4092	1513	1453	0	227
4095	1513	1454	0	232
4098	1515	1455	0	240
4101	1515	1454	0	247
4104	1515	1453	0	247
4107	1516	1451	0	252
4110	1518	1449	0	257
4113	1518	1448	0	258
4116	1518	1448	0	260
4119	1519	1447	0	261
4122	1520	1447	0	264
4125	1520	1447	0	262
4128	1519	1447	0	265
4131	1520	1447	0	265
4134	1520	1447	0	265
4137	1520	1446	0	264
4140	1520	1446	0	262
4143	1520	1446	0	264
4146	1520	1446	0	267
4149	1520	1445	0	269
4152	1519	1443	0	268
4155	1519	1443	0	268
4158	1519	1442	0	268
4161	1519	1441	0	268
4164	1519	1442	0	269
4167	1519	1442	0	270
4170	1519	1441	0	270
4173	1519	1440	0	273
4176	1519	1438	0	275
4179	1519	1439	0	272
4182	1520	1438	0	272
4185	1519	1436	0	271
4188	1519	1434	0	269
4191	1518	1433	0	265
4194	1519	1429	0	263
4197	1519	1428	0	264
4200	1518	1428	0	262
4203	1512	1417	0	270
4206	1513	1417	0	264
4209	1513	1415	0	268
4212	1518	1417	0	214
4215	1516	1417	0	242
4218	1520	1412	0	244
4221	1521	1412	0	242
4224	1521	1411	0	241
4227	1520	1408	0	236
4230	1521	1404	0	230
4233	1522	1403	0	231
4236	1522	1403	0	230
4239	1521	1404	0	234
4242	1520	1402	0	242
4245	1520	1401	0	243
4248	1521	1401	0	243
4251	1522	1400	0	239
4254	1523	1400	0	234
4257	1524	1401	0	234
4260	1523	1403	0	237
4263	1523	1403	0	236
4266	1524	1404	0	233
4269	1526	1404	0	226
4272	1526	1405	0	228
4275	1526	1406	0	231
4278	1527	1407	0	233
4281	1528	1408	0	233
4284	1528	1408	0	231
4287	1528	1409	0	229
4290	1529	1409	0	228
4293	1529	1410	0	231
4296	1529	1410	0	232
4299	1525	1410	0	232
4302	1524	1411	0	230
4305	1522	1412	0	231
4308	1523	1412	0	231
4311	1524	1413	0	237
4314	1524	1414	0	242
4317	1524	1415	0	243
4320	1523	1409	0	260
4323	1522	1414	0	243
4326	1521	1416	0	245
4329	1521	1416	0	243
4332	1521	1416	0	243
4335	1522	1416	0	243
4338	1522	1418	0	248
4341	1523	1419	0	249
4344	1522	1421	0	251
4347	1521	1421	0	252
4350	1521	1421	0	252
4353	1520	1421	0	252
4356	1520	1421	0	252
4359	1520	1421	0	249
4362	1520	1420	0	245
4365	1521	1420	0	244
4368	1520	1421	0	243
4371	1520	1420	0	241
4374	1520	1420	0	241
4377	1521	1420	0	242
4380	1521	1419	0	239
4383	1521	1419	0	240
4386	1521	1419	0	241
4389	1522	1418	0	242
4392	1521	1418	0	244
4395	1521	1418	0	240
4398	1522	1418	0	238
4401	1521	1418	0	237
4404	1522	1418	0	239
4407	1522	1418	0	240
4410	1522	1418	0	238
4413	1522	1418	0	237
4416	1522	1419	0	233
4419	1522	1420	0	229
4422	1521	1419	0	225
4425	1522	1419	0	217
4428	1523	1418	0	212
4431	1524	1418	0	211
4434	1523	1417	0	213
4437	1523	1418	0	215
4440	1524	1418	0	215
4443	1524	1418	0	213
4446	1524	1418	0	214
4449	1524	1418	0	211
4452	1524	1417	0	210
4455	1524	1418	0	206
4458	1524	1418	0	205
4461	1523	1417	0	202
4464	1523	1417	0	199
4467	1523	1416	0	199
4470	1523	1416	0	198
4473	1523	1416	0	198
4476	1523	1416	0	198
4479	1523	1416	0	200
4482	1523	1416	0	199
4485	1523	1416	0	198
4488	1523	1416	0	197
4491	1523	1416	0	199
4494	1523	1416	0	198
4497	1523	1416	0	198
4500	1523	1416	0	199
4503	1523	1416	0	200
4506	1523	1416	0	199
4509	1523	1416	0	199
4512	1523	1416	0	197
4515	1523	1416	0	199
4518	1523	1415	0	200
4521	1523	1415	0	198
4524	1523	1415	0	198
4527	1523	1415	0	198
4530	1523	1415	0	196
4533	1523	1414	0	193
4536	1523	1415	0	193
4539	1523	1415	0	195
4542	1523	1416	0	197
4545	1522	1415	0	196
4548	1523	1415	0	196
4551	1523	1413	0	189
4554	1522	1412	0	182
4557	1520	1413	0	183
4560	1516	1414	0	187
4563	1513	1414	0	188
4566	1512	1415	0	189
4569	1510	1415	0	191
4572	1508	1416	0	194
4575	1508	1416	0	201
4578	1507	1420	0	218
4581	1506	1420	0	224
4584	1504	1419	0	219
4587	1502	1420	0	211
4590	1499	1422	0	207
4593	1497	1424	0	209
4596	1497	1424	0	209
4599	1495	1423	0	213
4602	1494	1423	0	213
4605	1494	1424	0	213
4608	1494	1424	0	214
4611	1494	1424	0	211
4614	1494	1425	0	212
4617	1494	1425	0	214
4620	1493	1425	0	213
4623	1494	1425	0	212
4626	1494	1425	0	213
4629	1494	1424	0	212
4632	1494	1425	0	214
4635	1493	1426	0	219
4638	1493	1427	0	219
4641	1494	1426	0	218
4644	1494	1426	0	219
4647	1494	1425	0	221
4650	1494	1426	0	221
4653	1494	1426	0	219
4656	1493	1426	0	218
4659	1493	1426	0	218
4662	1494	1428	0	222
4665	1493	1429	0	221
4668	1490	1426	0	219
4671	1490	1426	0	218
4674	1489	1426	0	224
4677	1490	1426	0	228
4680	1490	1427	0	229
4683	1490	1426	0	230
4686	1491	1426	0	229
4689	1491	1426	0	225
4692	1491	1427	0	219
4695	1491	1427	0	217
4698	1493	1428	0	223
4701	1493	1428	0	221
4704	1493	1428	0	220
4707	1492	1428	0	219
4710	1491	1428	0	214
4713	1492	1428	0	216
4716	1492	1428	0	216
4719	1492	1428	0	217
4722	1492	1427	0	217
4725	1493	1427	0	215
4728	1493	1427	0	215
4731	1493	1428	0	214
4734	1493	1428	0	216
4737	1493	1427	0	216
4740	1494	1427	0	217
4743	1494	1427	0	218
4746	1494	1427	0	220
4749	1493	1427	0	218
4752	1492	1427	0	218
4755	1493	1427	0	218
4758	1492	1428	0	216
4761	1493	1428	0	218
4764	1493	1428	0	218
4767	1493	1428	0	219
4770	1493	1427	0	218
4773	1493	1427	0	219
4776	1493	1427	0	220
4779	1493	1427	0	220
4782	1493	1427	0	220
4785	1493	1428	0	220
4788	1493	1428	0	221
4791	1493	1428	0	220
4794	1494	1428	0	221
4797	1494	1428	0	218
4800	1493	1428	0	219
4803	1491	1428	0	215
4806	1493	1428	0	218
4809	1493	1428	0	216
4812	1491	1429	0	212
4815	1492	1430	0	217
4818	1492	1430	0	218
4821	1492	1430	0	217
4824	1492	1430	0	217
4827	1492	1429	0	217
4830	1492	1429	0	218
4833	1493	1429	0	218
4836	1492	1429	0	216
4839	1493	1429	0	217
4842	1493	1429	0	217
4845	1492	1430	0	217
4848	1492	1430	0	217
4851	1492	1430	0	217
4854	1492	1430	0	216
4857	1492	1429	0	217
4860	1492	1429	0	218
4863	1492	1429	0	218
4866	1492	1429	0	220
4869	1492	1429	0	219
4872	1492	1429	0	218
4875	1492	1429	0	219
4878	1492	1429	0	219
4881	1493	1429	0	219
4884	1492	1429	0	219
4887	1492	1429	0	218
4890	1492	1429	0	219
4893	1492	1429	0	217
4896	1493	1429	0	216
4899	1493	1429	0	217
4902	1492	1429	0	218
4905	1493	1429	0	218
4908	1493	1429	0	219
4911	1493	1428	0	220
4914	1493	1428	0	222
4917	1493	1428	0	222
4920	1494	1428	0	222
4923	1493	1428	0	221
4926	1493	1429	0	219
4929	1493	1429	0	219
4932	1492	1430	0	216
4935	1492	1430	0	217
4938	1492	1429	0	217
4941	1492	1430	0	217
4944	1492	1430	0	217
4947	1492	1430	0	219
4950	1492	1430	0	220
4953	1492	1430	0	220
4956	1492	1430	0	220
4959	1492	1429	0	219
4962	1492	1430	0	218
4965	1492	1429	0	218
4968	1492	1429	0	218
4971	1492	1429	0	219
4974	1492	1429	0	219
4977	1493	1429	0	219
4980	1493	1429	0	219
4983	1492	1429	0	219
4986	1493	1429	0	219
4989	1493	1429	0	219
4992	1493	1429	0	220
4995	1493	1429	0	219
4998	1493	1429	0	219
5001	1493	1429	0	219
5004	1493	1429	0	219
5007	1493	1429	0	219
5010	1493	1429	0	218
5013	1493	1429	0	218
5016	1494	1429	0	219
5019	1493	1429	0	219
5022	1493	1429	0	219
5025	1493	1429	0	219
5028	1493	1429	0	217
5031	1493	1429	0	218
5034	1493	1429	0	219
5037	1493	1429	0	220
5040	1493	1429	0	220
5043	1493	1429	0	220
5046	1493	1429	0	220
5049	1493	1429	0	220
5052	1493	1429	0	220
5055	1493	1429	0	220
5058	1493	1429	0	220
5061	1493	1429	0	219
5064	1493	1429	0	220
5067	1493	1429	0	219
5070	1493	1429	0	218
5073	1493	1429	0	218
5076	1493	1429	0	219
5079	1493	1429	0	218
5082	1493	1429	0	218
5085	1492	1429	0	216
5088	1493	1429	0	215
5091	1493	1429	0	216
5094	1493	1429	0	217
5097	1493	1429	0	217
5100	1493	1429	0	216
5103	1493	1429	0	216
5106	1493	1429	0	216
5109	1492	1429	0	219
5112	1492	1430	0	218
5115	1492	1430	0	217
5118	1493	1430	0	217
5121	1492	1430	0	216
5124	1492	1430	0	216
5127	1493	1429	0	218
5130	1493	1429	0	218
5133	1493	1429	0	218
5136	1493	1429	0	218
5139	1493	1429	0	218
5142	1493	1429	0	219
5145	1493	1429	0	218
5148	1493	1429	0	218
5151	1493	1429	0	218
5154	1493	1429	0	218
5157	1493	1429	0	219
5160	1493	1429	0	218
5163	1493	1429	0	218
5166	1493	1429	0	218
5169	1493	1429	0	218
5172	1493	1429	0	218
5175	1493	1429	0	218
5178	1493	1429	0	218
5181	1493	1429	0	217
5184	1493	1429	0	215
5187	1493	1430	0	217
5190	1493	1430	0	218
5193	1493	1430	0	219
5196	1493	1430	0	219
5199	1493	1430	0	219
5202	1492	1430	0	219
5205	1493	1430	0	219
5208	1493	1430	0	220
5211	1493	1430	0	219
5214	1493	1430	0	218
5217	1493	1430	0	218
5220	1492	1430	0	219
5223	1492	1431	0	218
5226	1492	1430	0	220
5229	1492	1431	0	221
5232	1493	1431	0	220
5235	1493	1431	0	221
5238	1493	1431	0	220
5241	1493	1430	0	220
5244	1492	1431	0	219
5247	1493	1431	0	218
5250	1492	1431	0	219
5253	1492	1431	0	218
5256	1493	1431	0	217
5259	1493	1431	0	217
5262	1493	1430	0	215
5265	1493	1430	0	217
5268	1492	1430	0	216
5271	1493	1430	0	215
5274	1493	1430	0	217
5277	1493	1430	0	218
5280	1493	1430	0	218
5283	1493	1430	0	216
5286	1493	1430	0	218
5289	1493	1430	0	216
5292	1493	1430	0	215
5295	1493	1430	0	216
5298	1493	1430	0	215
5301	1493	1430	0	215
5304	1493	1430	0	216
5307	1493	1430	0	216
5310	1493	1430	0	216
5313	1493	1430	0	216
5316	1493	1430	0	215
5319	1493	1430	0	216
5322	1493	1430	0	215
5325	1493	1430	0	215
5328	1493	1430	0	215
5331	1493	1430	0	215
5334	1493	1430	0	216
5337	1493	1430	0	215
5340	1493	1430	0	216
5343	1493	1430	0	215
5346	1493	1430	0	214
5349	1493	1430	0	214
5352	1493	1430	0	214
5355	1493	1430	0	214
5358	1493	1430	0	214
5361	1493	1430	0	214
5364	1493	1430	0	213
5367	1493	1430	0	214
5370	1493	1430	0	214
5373	1493	1430	0	214
5376	1493	1430	0	214
5379	1493	1430	0	213
5382	1493	1430	0	213
5385	1493	1430	0	215
5388	1493	1430	0	215
5391	1493	1430	0	215
5394	1493	1430	0	214
5397	1493	1430	0	215
5400	1493	1430	0	214
5403	1493	1430	0	214
5406	1493	1430	0	214
5409	1493	1430	0	215
5412	1493	1430	0	215
5415	1493	1430	0	215
5418	1493	1430	0	215
5421	1493	1430	0	214
5424	1493	1430	0	215
5427	1493	1430	0	215
5430	1493	1430	0	215
5433	1493	1430	0	215
5436	1493	1430	0	216
5439	1493	1430	0	216
5442	1493	1430	0	216
5445	1493	1430	0	216
5448	1493	1430	0	216
5451	1493	1430	0	215
5454	1493	1430	0	215
5457	1493	1430	0	215
5460	1493	1430	0	215
5463	1493	1430	0	216
5466	1493	1430	0	216
5469	1493	1430	0	217
5472	1493	1430	0	218
5475	1493	1430	0	217
5478	1493	1430	0	217
5481	1493	1430	0	216
5484	1493	1430	0	218
5487	1492	1430	0	219
5490	1493	1430	0	221
5493	1493	1431	0	220
5496	1493	1431	0	220
5499	1493	1431	0	221
5502	1492	1431	0	219
5508	1492	1431	0	224
5511	1492	1431	0	223
5514	1492	1431	0	224
5517	1492	1431	0	223
5520	1492	1431	0	222
5523	1492	1431	0	222
5526	1492	1430	0	223
5529	1492	1430	0	222
5532	1492	1430	0	223
5535	1492	1430	0	223
5538	1492	1431	0	223
5541	1493	1430	0	223
5544	1492	1430	0	222
5547	1492	1431	0	222
5550	1492	1431	0	221
5553	1492	1431	0	222
5556	1492	1431	0	222
5559	1492	1431	0	222
5562	1493	1431	0	222
5565	1493	1430	0	222
5568	1493	1431	0	222
5571	1493	1431	0	222
5574	1493	1431	0	221
5577	1493	1431	0	222
5580	1493	1431	0	221
5583	1493	1431	0	221
5586	1493	1431	0	222
5589	1493	1431	0	222
5592	1493	1431	0	222
5595	1493	1431	0	222
5598	1493	1431	0	222
5601	1493	1430	0	223
5604	1493	1430	0	222
5607	1493	1430	0	221
5610	1493	1431	0	222
5613	1493	1431	0	222
5616	1493	1431	0	222
5619	1492	1431	0	222
5622	1493	1431	0	221
5625	1493	1431	0	221
5628	1493	1430	0	223
5631	1493	1430	0	222
5634	1493	1431	0	223
5637	1493	1431	0	221
5640	1493	1430	0	222
5643	1492	1431	0	221
5646	1492	1431	0	221
5649	1493	1431	0	221
5652	1493	1431	0	221
5655	1492	1431	0	221
5658	1493	1431	0	221
5661	1493	1430	0	220
5664	1493	1431	0	221
5667	1493	1431	0	221
5670	1493	1431	0	221
5673	1493	1431	0	221
5676	1493	1431	0	221
5679	1493	1431	0	221
5682	1493	1431	0	221
5685	1493	1431	0	221
5688	1492	1431	0	219
5691	1492	1431	0	220
5694	1493	1431	0	221
5697	1492	1431	0	220
5700	1493	1431	0	221
5703	1493	1430	0	223
5706	1493	1430	0	222
5709	1493	1431	0	221
5712	1492	1431	0	220
5715	1493	1431	0	221
5718	1493	1431	0	221
5721	1493	1430	0	222
5724	1493	1430	0	222
5727	1493	1430	0	223
5730	1493	1430	0	223
5733	1493	1430	0	222
5736	1493	1430	0	221
5739	1493	1430	0	221
5742	1493	1430	0	221
5745	1493	1431	0	221
5748	1493	1430	0	221
5751	1493	1430	0	220
5754	1493	1430	0	221
5757	1493	1430	0	221
5760	1493	1430	0	221
5763	1493	1430	0	221
5766	1493	1430	0	221
5769	1493	1430	0	221
5772	1493	1430	0	221
5775	1493	1430	0	221
5778	1493	1430	0	220
5781	1493	1430	0	221
5784	1493	1430	0	221
5787	1493	1430	0	220
5790	1493	1430	0	219
5793	1493	1430	0	219
5796	1493	1430	0	220
5799	1493	1430	0	220
5802	1493	1430	0	219
5805	1493	1430	0	220
5808	1493	1430	0	220
5811	1492	1429	0	221
5814	1493	1428	0	221
5817	1493	1428	0	219
5820	1492	1427	0	219
5823	1493	1427	0	222
5826	1493	1427	0	222
5829	1493	1427	0	222
5832	1492	1427	0	224
5835	1492	1427	0	224
5838	1492	1427	0	224
5841	1491	1427	0	227
5844	1490	1428	0	230
5847	1490	1428	0	229
5850	1491	1428	0	227
5853	1491	1428	0	226
5856	1490	1428	0	230
5859	1489	1428	0	231
5862	1489	1427	0	236
5865	1488	1427	0	234
5868	1489	1428	0	232
5871	1491	1428	0	230
5874	1490	1428	0	228
5877	1490	1428	0	229
5880	1490	1428	0	230
5883	1490	1428	0	230
5886	1490	1428	0	229
5889	1490	1428	0	228
5892	1490	1428	0	229
5895	1490	1428	0	229
5898	1490	1428	0	229
5901	1490	1428	0	228
5904	1490	1428	0	228
5907	1490	1428	0	229
5910	1490	1428	0	230
5913	1490	1428	0	230
5916	1490	1428	0	228
5919	1490	1428	0	229
5922	1490	1428	0	230
5925	1490	1428	0	230
5928	1490	1429	0	228
5931	1490	1428	0	229
5934	1490	1428	0	229
5937	1490	1428	0	229
5940	1490	1428	0	230
5943	1490	1429	0	232
5946	1489	1429	0	232
5949	1489	1429	0	231
5952	1489	1429	0	230
5955	1489	1429	0	229
5958	1490	1429	0	229
5961	1490	1429	0	228
5964	1490	1428	0	227
5967	1490	1428	0	228
5970	1490	1428	0	227
5973	1490	1428	0	226
5976	1491	1428	0	227
5979	1490	1428	0	226
5982	1491	1428	0	226
5985	1491	1428	0	227
5988	1490	1428	0	226
5991	1490	1428	0	226
5994	1490	1428	0	226
5997	1490	1428	0	225
6000	1491	1428	0	227
6003	1490	1428	0	228
6006	1491	1428	0	227
6009	1490	1428	0	227
[truncated: 935 more rows]
