# Supplementary material for: Markerless tracking of an entire honey bee colony
Source: Nat Commun. 2021 Mar 19;12:1733. doi: 10.1038/s41467-021-21769-1 (PMC7979864; doi:10.1038/s41467-021-21769-1)
Supplement: Supplementary file 4 — Description of Additional Supplementary Files [file 41467_2021_21769_MOESM4_ESM.zip › raw_source/fig_5_sup_fig_21_22/S1_trajectories/000536.txt]

0	524	1399	0	175
3	523	1399	0	174
6	522	1400	0	173
9	523	1401	0	167
12	526	1401	0	167
15	527	1399	0	175
18	526	1399	0	177
21	525	1399	0	181
24	524	1399	0	181
27	522	1399	0	178
30	519	1399	0	178
33	520	1400	0	177
36	520	1400	0	176
39	520	1399	0	176
42	523	1399	0	175
45	524	1398	0	175
48	525	1398	0	174
51	525	1398	0	174
54	525	1398	0	176
57	525	1398	0	175
60	524	1398	0	175
63	525	1397	0	178
66	528	1396	0	184
69	535	1396	0	187
72	538	1396	0	184
75	537	1395	0	188
78	536	1395	0	188
81	536	1395	0	190
84	535	1396	0	191
87	535	1396	0	195
90	535	1396	0	194
93	535	1397	0	197
96	535	1396	0	196
99	536	1396	0	192
102	537	1397	0	189
105	539	1398	0	187
108	541	1398	0	186
111	541	1399	0	186
114	541	1400	0	186
117	541	1400	0	186
120	542	1399	0	191
123	543	1398	0	195
126	546	1397	0	199
129	548	1398	0	212
132	549	1397	0	223
135	551	1394	0	231
138	551	1394	0	231
141	551	1393	0	235
144	551	1393	0	233
147	552	1393	0	237
150	553	1392	0	236
153	553	1391	0	237
156	555	1388	0	236
159	556	1387	0	233
162	556	1385	0	232
165	556	1384	0	231
168	556	1383	0	233
171	557	1382	0	236
174	558	1381	0	242
177	558	1380	0	243
180	557	1380	0	245
183	554	1380	0	248
186	553	1379	0	254
189	552	1380	0	256
192	553	1381	0	261
195	553	1381	0	263
198	554	1381	0	259
201	554	1381	0	253
204	555	1380	0	250
207	556	1379	0	252
210	556	1378	0	251
213	556	1378	0	249
216	556	1378	0	249
219	556	1378	0	250
222	557	1378	0	244
225	557	1377	0	243
228	558	1377	0	243
231	559	1377	0	239
234	559	1376	0	241
237	560	1375	0	244
240	563	1372	0	240
243	565	1370	0	241
246	566	1370	0	244
249	567	1370	0	243
252	568	1370	0	244
255	568	1370	0	244
258	569	1369	0	239
261	569	1369	0	241
264	570	1367	0	238
267	571	1365	0	244
270	572	1363	0	243
273	573	1362	0	245
276	574	1361	0	248
279	574	1361	0	250
282	575	1359	0	248
285	575	1359	0	246
288	575	1359	0	245
291	575	1358	0	247
294	575	1358	0	250
297	575	1357	0	249
300	576	1357	0	251
303	578	1356	0	251
306	579	1356	0	251
309	579	1356	0	254
312	580	1356	0	251
315	579	1356	0	251
318	578	1356	0	257
321	578	1356	0	254
324	579	1355	0	255
327	578	1355	0	251
330	578	1356	0	252
333	579	1356	0	253
336	579	1356	0	257
339	579	1355	0	255
342	579	1355	0	254
345	579	1355	0	252
348	579	1355	0	252
351	577	1357	0	249
354	576	1357	0	250
357	576	1358	0	248
360	575	1358	0	249
363	576	1358	0	251
366	573	1351	0	286
369	573	1351	0	282
372	575	1358	0	248
375	575	1357	0	248
378	576	1357	0	249
381	576	1357	0	252
384	577	1357	0	254
387	578	1356	0	253
390	578	1357	0	255
393	578	1357	0	257
396	578	1357	0	255
399	577	1357	0	256
402	578	1357	0	254
405	578	1357	0	254
408	579	1356	0	253
411	579	1356	0	251
414	579	1356	0	250
417	579	1356	0	250
420	579	1356	0	250
423	579	1356	0	252
426	579	1356	0	253
429	579	1355	0	254
432	579	1355	0	253
435	579	1355	0	254
438	579	1354	0	252
441	579	1355	0	250
444	579	1355	0	247
447	579	1354	0	244
450	580	1355	0	243
453	579	1355	0	241
456	578	1356	0	238
459	578	1356	0	240
462	578	1356	0	240
465	579	1356	0	244
468	577	1355	0	241
471	577	1356	0	243
474	577	1356	0	243
477	577	1356	0	241
480	578	1356	0	243
483	578	1356	0	243
486	578	1356	0	243
489	578	1356	0	246
492	578	1357	0	245
495	577	1357	0	243
498	576	1357	0	242
501	576	1358	0	241
504	576	1359	0	238
507	574	1360	0	237
510	573	1362	0	238
513	572	1364	0	240
516	570	1367	0	235
519	570	1367	0	243
522	570	1369	0	239
525	569	1370	0	237
528	569	1370	0	232
531	570	1368	0	227
534	571	1369	0	232
537	571	1368	0	233
540	570	1368	0	228
543	569	1369	0	224
546	569	1370	0	220
549	568	1372	0	222
552	568	1372	0	220
555	570	1371	0	217
558	571	1370	0	214
561	572	1369	0	212
564	572	1369	0	210
567	572	1370	0	210
570	573	1371	0	210
573	575	1372	0	210
576	575	1371	0	208
579	576	1371	0	208
582	577	1371	0	206
585	578	1370	0	208
588	580	1370	0	205
591	581	1371	0	202
594	582	1370	0	198
597	583	1371	0	196
600	584	1371	0	198
603	584	1371	0	200
606	587	1370	0	203
609	588	1371	0	196
612	590	1370	0	192
615	590	1371	0	188
618	590	1372	0	190
621	592	1371	0	188
624	595	1370	0	183
627	600	1369	0	174
630	601	1369	0	172
633	600	1369	0	169
636	600	1369	0	169
639	603	1369	0	167
642	602	1368	0	160
645	604	1368	0	163
648	605	1369	0	165
651	606	1369	0	163
654	608	1369	0	168
657	609	1370	0	166
660	612	1372	0	163
663	615	1372	0	160
666	617	1373	0	169
669	619	1373	0	172
672	620	1373	0	354
675	621	1373	0	351
678	623	1373	0	172
681	626	1372	0	177
684	626	1371	0	177
687	627	1372	0	175
690	629	1374	0	169
693	630	1374	0	166
696	630	1374	0	168
699	631	1374	0	166
702	632	1374	0	168
705	634	1375	0	172
708	634	1375	0	171
711	635	1377	0	169
714	637	1380	0	172
717	638	1378	0	169
720	639	1379	0	170
723	641	1378	0	169
726	644	1375	0	177
729	644	1374	0	179
732	642	1372	0	181
735	643	1371	0	178
738	643	1371	0	173
741	643	1371	0	173
744	643	1370	0	178
747	645	1369	0	183
750	648	1368	0	187
753	652	1369	0	194
756	653	1370	0	199
759	655	1370	0	196
762	659	1369	0	195
765	663	1370	0	197
768	663	1369	0	199
771	663	1369	0	199
774	664	1368	0	198
777	664	1368	0	199
780	666	1369	0	201
783	666	1369	0	202
786	666	1368	0	198
789	664	1367	0	201
792	664	1367	0	202
795	663	1367	0	204
798	663	1367	0	202
801	662	1367	0	203
804	662	1367	0	203
807	662	1367	0	205
810	663	1366	0	201
813	663	1366	0	201
816	664	1367	0	200
819	665	1367	0	198
822	666	1367	0	196
825	665	1368	0	193
828	665	1370	0	191
831	664	1369	0	189
834	665	1368	0	191
837	666	1367	0	189
840	667	1368	0	188
843	669	1368	0	185
846	670	1368	0	186
849	672	1368	0	183
852	675	1370	0	179
855	678	1372	0	180
858	678	1371	0	180
861	680	1372	0	177
864	680	1370	0	177
867	681	1370	0	173
870	681	1369	0	174
873	680	1368	0	174
876	680	1368	0	175
879	682	1367	0	352
882	684	1366	0	170
885	684	1366	0	348
888	689	1368	0	168
891	688	1373	0	161
894	687	1375	0	157
897	690	1376	0	155
900	693	1378	0	147
903	692	1379	0	148
906	696	1379	0	146
909	700	1379	0	149
912	702	1379	0	151
915	702	1379	0	153
918	704	1380	0	157
921	704	1381	0	150
924	703	1382	0	144
927	705	1384	0	139
930	704	1385	0	137
933	705	1385	0	135
936	703	1385	0	140
939	706	1385	0	143
942	708	1384	0	139
945	707	1384	0	137
948	707	1386	0	143
951	708	1388	0	139
954	709	1389	0	138
957	708	1390	0	139
960	708	1391	0	135
963	710	1391	0	138
966	712	1390	0	136
969	720	1384	0	141
972	719	1389	0	147
975	719	1393	0	144
978	717	1397	0	149
981	716	1395	0	150
984	717	1391	0	156
987	723	1385	0	154
990	723	1386	0	155
993	723	1388	0	156
996	724	1388	0	154
999	725	1388	0	157
1002	726	1387	0	156
1005	726	1387	0	157
1008	726	1385	0	159
1011	726	1385	0	163
1014	727	1384	0	168
1017	727	1384	0	167
1020	727	1385	0	163
1023	727	1386	0	160
1026	728	1388	0	159
1029	729	1389	0	158
1032	730	1389	0	158
1035	730	1390	0	158
1038	730	1390	0	160
1041	731	1389	0	166
1044	733	1387	0	173
1047	733	1387	0	173
1050	734	1388	0	173
1053	735	1388	0	174
1056	737	1389	0	174
1059	738	1387	0	178
1062	740	1386	0	183
1065	744	1387	0	187
1068	747	1389	0	186
1071	750	1387	0	184
1074	749	1384	0	186
1077	750	1385	0	184
1080	749	1384	0	179
1083	748	1384	0	181
1086	747	1384	0	180
1089	745	1385	0	178
1092	745	1386	0	173
1095	745	1387	0	174
1098	745	1388	0	175
1101	745	1388	0	175
1104	744	1388	0	174
1107	743	1389	0	170
1110	743	1389	0	171
1113	743	1389	0	170
1116	742	1390	0	163
1119	742	1393	0	165
1122	745	1390	0	172
1125	745	1389	0	175
1128	745	1389	0	176
1131	743	1388	0	179
1134	743	1388	0	180
1137	742	1388	0	175
1140	741	1389	0	170
1143	741	1390	0	167
1146	740	1391	0	163
1149	739	1392	0	161
1152	738	1393	0	160
1155	738	1394	0	158
1158	739	1393	0	159
1161	738	1393	0	155
1164	738	1394	0	152
1167	739	1395	0	154
1170	740	1396	0	159
1173	742	1397	0	154
1176	745	1398	0	137
1179	746	1400	0	137
1182	748	1402	0	134
1185	748	1402	0	131
1188	748	1402	0	133
1191	748	1402	0	133
1194	748	1403	0	135
1197	749	1402	0	132
1200	749	1402	0	131
1203	749	1403	0	132
1206	749	1403	0	131
1209	749	1403	0	131
1212	750	1402	0	135
1215	751	1402	0	141
1218	752	1400	0	143
1221	753	1398	0	146
1224	754	1398	0	146
1227	754	1400	0	141
1230	755	1401	0	142
1233	755	1400	0	143
1236	755	1401	0	144
1239	755	1400	0	143
1242	756	1400	0	146
1245	756	1401	0	146
1248	756	1403	0	138
1251	756	1405	0	135
1254	755	1405	0	135
1257	755	1405	0	135
1260	755	1406	0	137
1263	755	1407	0	134
1266	756	1407	0	133
1269	756	1406	0	135
1272	757	1404	0	138
1275	757	1402	0	141
1278	758	1402	0	144
1281	758	1400	0	149
1284	757	1398	0	146
1287	756	1396	0	142
1290	757	1396	0	146
1293	757	1397	0	145
1296	758	1400	0	139
1299	758	1401	0	134
1302	758	1401	0	133
1305	759	1401	0	134
1308	759	1402	0	131
1311	758	1403	0	130
1314	757	1402	0	134
1317	757	1402	0	136
1320	756	1402	0	136
1323	755	1402	0	136
1326	756	1403	0	139
1329	756	1402	0	139
1332	757	1402	0	136
1335	758	1402	0	134
1338	759	1402	0	134
1341	758	1400	0	138
1344	759	1400	0	139
1347	759	1399	0	145
1350	759	1397	0	141
1353	759	1397	0	142
1356	758	1397	0	146
1359	753	1398	0	142
1362	747	1398	0	145
1365	744	1399	0	146
1368	744	1400	0	141
1371	746	1399	0	132
1374	746	1400	0	129
1377	747	1400	0	129
1380	747	1400	0	132
1383	748	1398	0	141
1386	750	1397	0	141
1389	751	1398	0	143
1392	752	1398	0	142
1395	754	1399	0	144
1398	756	1400	0	143
1401	757	1400	0	141
1404	757	1399	0	141
1407	757	1399	0	142
1410	756	1399	0	145
1413	755	1398	0	150
1416	756	1399	0	148
1419	755	1400	0	147
1422	754	1400	0	147
1425	753	1401	0	139
1428	754	1401	0	137
1431	759	1401	0	141
1434	762	1402	0	138
1437	762	1403	0	144
1440	764	1402	0	143
1443	767	1401	0	153
1446	771	1399	0	162
1449	771	1400	0	162
1452	772	1402	0	156
1455	775	1404	0	156
1458	777	1405	0	154
1461	779	1408	0	158
1464	784	1410	0	163
1467	785	1410	0	166
1470	785	1411	0	163
1473	785	1412	0	160
1476	785	1413	0	156
1479	786	1415	0	149
1482	787	1416	0	149
1485	791	1416	0	150
1488	793	1419	0	154
1491	795	1421	0	151
1494	796	1422	0	152
1497	797	1422	0	151
1500	799	1424	0	146
1503	801	1423	0	149
1506	799	1422	0	151
1509	797	1422	0	149
1512	798	1423	0	148
1515	800	1426	0	141
1518	804	1429	0	152
1521	805	1433	0	154
1524	806	1435	0	148
1527	814	1432	0	165
1530	817	1437	0	163
1533	819	1438	0	155
1536	821	1437	0	159
1539	824	1439	0	165
1542	831	1439	0	170
1545	834	1442	0	162
1548	835	1444	0	162
1551	837	1444	0	157
1554	839	1444	0	157
1557	840	1443	0	156
1560	841	1444	0	159
1563	841	1445	0	159
1566	841	1447	0	160
1569	843	1448	0	159
1572	845	1448	0	160
1575	848	1450	0	159
1578	850	1452	0	159
1581	852	1454	0	157
1584	854	1455	0	160
1587	857	1457	0	158
1590	859	1457	0	157
1593	862	1457	0	162
1596	864	1457	0	163
1599	865	1457	0	167
1602	867	1457	0	166
1605	869	1455	0	169
1608	871	1455	0	172
1611	870	1456	0	173
1614	869	1457	0	175
1617	865	1457	0	174
1620	866	1458	0	176
1623	866	1458	0	176
1626	868	1456	0	177
1629	870	1458	0	175
1632	870	1460	0	172
1635	873	1460	0	175
1638	873	1460	0	171
1641	874	1461	0	351
1644	875	1462	0	353
1647	876	1462	0	352
1650	876	1462	0	353
1653	878	1462	0	172
1656	882	1460	0	177
1659	883	1458	0	176
1662	884	1458	0	177
1665	885	1459	0	175
1668	887	1462	0	170
1671	888	1462	0	165
1674	889	1462	0	164
1677	890	1462	0	163
1680	890	1462	0	163
1683	893	1463	0	168
1686	896	1461	0	171
1689	900	1461	0	175
1692	902	1462	0	178
1695	904	1462	0	176
1698	906	1461	0	177
1701	908	1462	0	180
1704	909	1461	0	178
1707	911	1464	0	175
1710	912	1468	0	174
1713	912	1467	0	178
1716	909	1464	0	186
1719	908	1464	0	186
1722	908	1463	0	180
1725	908	1464	0	179
1728	907	1464	0	175
1731	907	1465	0	178
1734	907	1466	0	179
1737	907	1466	0	178
1740	905	1466	0	181
1743	905	1466	0	179
1746	905	1466	0	178
1749	904	1466	0	179
1752	904	1467	0	178
1755	904	1468	0	180
1758	903	1467	0	179
1761	904	1467	0	179
1764	904	1467	0	179
1767	904	1467	0	178
1770	906	1468	0	180
1773	906	1468	0	181
1776	907	1469	0	178
1779	909	1469	0	179
1782	911	1469	0	179
1785	912	1469	0	178
1788	912	1468	0	179
1791	912	1467	0	180
1794	912	1464	0	185
1797	913	1464	0	184
1800	913	1464	0	183
1803	912	1467	0	175
1806	912	1467	0	175
1809	911	1467	0	175
1812	911	1467	0	173
1815	912	1467	0	171
1818	911	1469	0	168
1821	914	1469	0	169
1824	914	1469	0	166
1827	914	1469	0	165
1830	914	1469	0	163
1833	914	1469	0	167
1836	913	1469	0	170
1839	913	1469	0	169
1842	912	1468	0	166
1845	911	1468	0	170
1848	912	1469	0	169
1851	912	1469	0	172
1854	915	1469	0	173
1857	916	1468	0	176
1860	916	1466	0	181
1863	916	1465	0	181
1866	916	1466	0	181
1869	917	1466	0	180
1872	918	1466	0	181
1875	919	1465	0	187
1878	919	1464	0	185
1881	920	1463	0	183
1884	920	1463	0	185
1887	922	1463	0	185
1890	923	1463	0	183
1893	923	1463	0	181
1896	923	1462	0	181
1899	924	1461	0	178
1902	924	1461	0	179
1905	924	1462	0	174
1908	926	1466	0	171
1911	927	1468	0	174
1914	928	1468	0	177
1917	928	1465	0	177
1920	929	1464	0	183
1923	928	1464	0	186
1926	927	1464	0	187
1929	927	1466	0	185
1932	928	1465	0	184
1935	930	1465	0	178
1938	929	1468	0	174
1941	930	1469	0	172
1944	934	1468	0	168
1947	934	1469	0	168
1950	934	1469	0	168
1953	934	1469	0	169
1956	934	1468	0	165
1959	934	1468	0	167
1962	934	1468	0	165
1965	934	1469	0	166
1968	934	1469	0	166
1971	933	1469	0	166
1974	933	1470	0	168
1977	933	1470	0	169
1980	933	1470	0	168
1983	932	1470	0	167
1986	932	1470	0	167
1989	932	1469	0	160
1992	933	1469	0	159
1995	933	1469	0	161
1998	933	1469	0	160
2001	932	1469	0	158
2004	932	1469	0	161
2007	932	1470	0	163
2010	931	1470	0	160
2013	931	1470	0	160
2016	931	1470	0	160
2019	931	1470	0	158
2022	932	1469	0	158
2025	932	1469	0	155
2028	932	1468	0	154
2031	932	1468	0	155
2034	932	1468	0	157
2037	932	1468	0	158
2040	931	1469	0	161
2043	931	1469	0	158
2046	931	1469	0	161
2049	932	1470	0	164
2052	932	1470	0	166
2055	932	1469	0	164
2058	932	1470	0	164
2061	932	1469	0	162
2064	932	1469	0	159
2067	933	1469	0	161
2070	933	1469	0	166
2073	934	1469	0	166
2076	934	1469	0	166
2079	934	1469	0	166
2082	934	1470	0	167
2085	934	1470	0	165
2088	934	1470	0	164
2091	934	1470	0	166
2094	934	1470	0	166
2097	933	1470	0	163
2100	933	1469	0	166
2103	933	1470	0	168
2106	933	1470	0	169
2109	934	1469	0	171
2112	935	1469	0	167
2115	937	1469	0	165
2118	940	1469	0	165
2121	942	1470	0	168
2124	944	1469	0	173
2127	948	1467	0	181
2130	952	1469	0	178
2133	957	1470	0	184
2136	961	1470	0	183
2139	963	1471	0	188
2142	966	1470	0	191
2145	968	1470	0	190
2148	970	1471	0	187
2151	972	1472	0	188
2154	972	1471	0	188
2157	975	1470	0	191
2160	977	1469	0	193
2163	980	1469	0	204
2166	981	1468	0	211
2169	982	1466	0	208
2172	986	1465	0	211
2175	988	1465	0	210
2178	990	1465	0	213
2181	993	1464	0	214
2184	994	1462	0	216
2187	995	1461	0	218
2190	995	1460	0	220
2193	996	1458	0	223
2196	996	1455	0	226
2199	995	1453	0	231
2202	995	1453	0	233
2205	995	1452	0	231
2208	996	1452	0	228
2211	997	1451	0	230
2214	998	1450	0	229
2217	999	1448	0	225
2220	1000	1448	0	220
2223	1003	1448	0	220
2226	1005	1447	0	218
2229	1006	1447	0	210
2232	1008	1446	0	209
2235	1009	1446	0	208
2238	1010	1447	0	207
2241	1011	1447	0	204
2244	1012	1446	0	203
2247	1012	1447	0	203
2250	1012	1446	0	203
2253	1013	1447	0	203
2256	1014	1447	0	200
2259	1014	1448	0	199
2262	1014	1447	0	198
2265	1015	1447	0	203
2268	1015	1446	0	201
2271	1016	1445	0	198
2274	1018	1445	0	198
2277	1020	1445	0	197
2280	1020	1444	0	196
2283	1021	1445	0	196
2286	1022	1445	0	195
2289	1022	1445	0	196
2292	1023	1444	0	198
2295	1023	1443	0	196
2298	1024	1443	0	197
2301	1024	1443	0	198
2304	1025	1443	0	198
2307	1028	1442	0	194
2310	1034	1443	0	185
2313	1038	1443	0	182
2316	1041	1444	0	179
2319	1043	1444	0	181
2322	1044	1445	0	179
2325	1045	1446	0	179
2328	1044	1447	0	177
2331	1046	1447	0	180
2334	1047	1447	0	181
2337	1047	1446	0	182
2340	1049	1444	0	191
2343	1049	1441	0	194
2346	1050	1441	0	193
2349	1052	1439	0	197
2352	1053	1439	0	194
2355	1055	1439	0	189
2358	1059	1439	0	186
2361	1063	1438	0	187
2364	1064	1439	0	185
2367	1064	1439	0	185
2370	1064	1439	0	185
2373	1065	1439	0	186
2376	1065	1437	0	191
2379	1065	1438	0	190
2382	1066	1438	0	188
2385	1066	1439	0	186
2388	1067	1440	0	182
2391	1069	1440	0	181
2394	1069	1441	0	179
2397	1071	1441	0	181
2400	1070	1440	0	181
2403	1070	1440	0	185
2406	1071	1442	0	183
2409	1073	1445	0	175
2412	1076	1446	0	173
2415	1078	1447	0	171
2418	1078	1448	0	174
2421	1079	1447	0	164
2424	1079	1448	0	164
2427	1080	1448	0	165
2430	1081	1448	0	165
2433	1082	1448	0	165
2436	1082	1449	0	166
2439	1083	1449	0	166
2442	1083	1449	0	166
2445	1084	1449	0	170
2448	1086	1450	0	169
2451	1088	1452	0	170
2454	1091	1454	0	168
2457	1093	1454	0	168
2460	1094	1454	0	350
2463	1095	1453	0	170
2466	1096	1452	0	172
2469	1098	1453	0	173
2472	1098	1453	0	173
2475	1099	1453	0	174
2478	1099	1454	0	174
2481	1100	1453	0	173
2484	1101	1454	0	170
2487	1102	1455	0	165
2490	1104	1456	0	160
2493	1105	1456	0	160
2496	1107	1454	0	165
2499	1107	1454	0	166
2502	1108	1455	0	165
2505	1108	1455	0	163
2508	1109	1456	0	165
2511	1109	1455	0	166
2514	1110	1454	0	168
2517	1111	1453	0	172
2520	1113	1453	0	178
2523	1117	1457	0	171
2526	1121	1455	0	177
2529	1120	1455	0	178
2532	1120	1454	0	177
2535	1120	1455	0	176
2538	1122	1457	0	171
2541	1122	1456	0	169
2544	1122	1457	0	167
2547	1122	1460	0	162
2550	1123	1459	0	165
2553	1124	1458	0	164
2556	1124	1458	0	165
2559	1124	1456	0	170
2562	1124	1455	0	173
2565	1124	1455	0	173
2568	1123	1455	0	172
2571	1123	1455	0	173
2574	1123	1455	0	174
2577	1123	1455	0	174
2580	1123	1455	0	173
2583	1122	1455	0	173
2586	1121	1454	0	173
2589	1121	1454	0	175
2592	1120	1453	0	352
2595	1120	1455	0	164
2598	1120	1455	0	169
2601	1121	1453	0	174
2604	1122	1453	0	177
2607	1124	1453	0	177
2610	1126	1453	0	176
2613	1126	1453	0	175
2616	1127	1453	0	175
2619	1127	1453	0	175
2622	1129	1455	0	172
2625	1133	1455	0	174
2628	1137	1455	0	184
2631	1141	1458	0	185
2634	1144	1458	0	183
2637	1146	1458	0	187
2640	1149	1457	0	185
2643	1149	1456	0	184
2646	1150	1456	0	184
2649	1150	1455	0	183
2652	1150	1455	0	185
2655	1150	1455	0	184
2658	1149	1456	0	184
2661	1149	1456	0	183
2664	1148	1456	0	184
2667	1148	1456	0	183
2670	1149	1456	0	183
2673	1150	1456	0	182
2676	1150	1456	0	182
2679	1150	1456	0	182
2682	1150	1456	0	182
2685	1151	1456	0	182
2688	1151	1456	0	182
2691	1152	1456	0	182
2694	1153	1456	0	182
2697	1153	1456	0	181
2700	1153	1456	0	180
2703	1152	1456	0	181
2706	1152	1456	0	182
2709	1152	1456	0	183
2712	1152	1456	0	182
2715	1153	1456	0	181
2718	1152	1456	0	180
2721	1152	1456	0	178
2724	1152	1456	0	178
2727	1153	1456	0	181
2730	1155	1457	0	183
2733	1154	1457	0	181
2736	1154	1458	0	179
2739	1154	1459	0	179
2742	1155	1460	0	180
2745	1155	1460	0	180
2748	1155	1459	0	183
2751	1155	1458	0	182
2754	1154	1460	0	180
2757	1152	1461	0	175
2760	1151	1462	0	180
2763	1153	1461	0	187
2766	1154	1461	0	187
2769	1156	1460	0	190
2772	1156	1460	0	191
2775	1157	1460	0	193
2778	1160	1461	0	206
2781	1162	1461	0	209
2784	1165	1461	0	216
2787	1166	1460	0	219
2790	1166	1460	0	222
2793	1166	1459	0	224
2796	1167	1459	0	221
2799	1166	1459	0	222
2802	1167	1459	0	223
2805	1168	1458	0	225
2808	1167	1458	0	226
2811	1168	1457	0	225
2814	1168	1456	0	226
2817	1167	1457	0	219
2820	1166	1458	0	207
2823	1167	1458	0	208
2826	1166	1459	0	206
2829	1166	1460	0	205
2832	1166	1461	0	204
2835	1166	1461	0	202
2838	1168	1462	0	194
2841	1170	1463	0	185
2844	1171	1463	0	184
2847	1174	1462	0	182
2850	1177	1462	0	181
2853	1179	1462	0	180
2856	1182	1463	0	180
2859	1185	1464	0	183
2862	1184	1464	0	180
2865	1185	1464	0	180
2868	1187	1463	0	179
2871	1189	1462	0	177
2874	1189	1460	0	170
2877	1192	1457	0	167
2880	1196	1459	0	164
2883	1196	1462	0	165
2886	1199	1461	0	160
2889	1206	1461	0	160
2892	1211	1463	0	170
2895	1213	1465	0	175
2898	1216	1464	0	174
2901	1221	1462	0	182
2904	1225	1464	0	184
2907	1229	1464	0	187
2910	1229	1465	0	183
2913	1233	1464	0	175
2916	1237	1469	0	171
2919	1237	1471	0	169
2922	1238	1471	0	168
2925	1239	1474	0	163
2928	1240	1477	0	159
2931	1241	1478	0	158
2934	1244	1479	0	158
2937	1247	1478	0	150
2940	1249	1479	0	150
2943	1250	1484	0	140
2946	1253	1485	0	144
2949	1256	1486	0	141
2952	1257	1482	0	154
2955	1261	1480	0	148
2958	1264	1483	0	332
2961	1267	1484	0	343
2964	1267	1483	0	344
2967	1267	1484	0	345
2970	1270	1485	0	342
2973	1272	1488	0	341
2976	1275	1489	0	156
2979	1283	1491	0	166
2982	1289	1488	0	187
2985	1293	1489	0	196
2988	1296	1492	0	184
2991	1300	1493	0	185
2994	1302	1493	0	187
2997	1305	1493	0	190
3000	1306	1494	0	187
3003	1306	1494	0	184
3006	1307	1497	0	352
3009	1308	1500	0	354
3012	1312	1499	0	348
3015	1315	1496	0	346
3018	1317	1498	0	341
3021	1322	1498	0	338
3024	1324	1500	0	344
3027	1326	1499	0	346
3030	1326	1500	0	348
3033	1328	1499	0	348
3036	1335	1500	0	352
3039	1339	1501	0	358
3042	1342	1502	0	353
3045	1344	1503	0	349
3048	1345	1503	0	346
3051	1349	1507	0	336
3054	1356	1510	0	338
3057	1362	1508	0	348
3060	1364	1508	0	347
3063	1364	1508	0	352
3066	1365	1509	0	348
3069	1374	1503	0	357
3072	1378	1507	0	180
3075	1382	1508	0	357
3078	1384	1511	0	351
3081	1386	1515	0	352
3084	1386	1516	0	354
3087	1388	1516	0	352
3090	1388	1516	0	354
3093	1388	1517	0	352
3096	1388	1517	0	351
3099	1388	1518	0	345
3102	1388	1520	0	340
3105	1388	1520	0	338
3108	1389	1520	0	342
3111	1389	1520	0	340
3114	1388	1519	0	346
3117	1388	1518	0	354
3120	1390	1517	0	359
3123	1393	1517	0	359
3126	1395	1517	0	2
3129	1397	1517	0	185
3132	1398	1516	0	186
3135	1399	1511	0	191
3138	1399	1513	0	188
3141	1400	1513	0	186
3144	1402	1512	0	189
3147	1404	1511	0	190
3150	1404	1512	0	186
3153	1404	1513	0	188
3156	1403	1513	0	188
3159	1402	1513	0	186
3162	1402	1515	0	184
3165	1403	1515	0	185
3168	1404	1515	0	185
3171	1405	1516	0	180
3174	1405	1517	0	183
3177	1406	1516	0	190
3180	1407	1515	0	191
3183	1408	1514	0	194
3186	1408	1511	0	202
3189	1409	1508	0	207
3192	1409	1508	0	208
3195	1410	1508	0	203
3198	1410	1509	0	201
3201	1411	1512	0	196
3204	1411	1515	0	191
3207	1412	1516	0	185
3210	1415	1517	0	186
3213	1417	1517	0	186
3216	1419	1513	0	187
3219	1421	1513	0	187
3222	1423	1515	0	185
3225	1424	1515	0	185
3228	1424	1514	0	185
3231	1424	1514	0	186
3234	1424	1514	0	187
3237	1423	1513	0	188
3240	1423	1513	0	188
3243	1424	1513	0	187
3246	1425	1509	0	192
3249	1426	1509	0	190
3252	1427	1509	0	191
3255	1428	1509	0	192
3258	1428	1509	0	191
3261	1430	1509	0	187
3264	1430	1509	0	186
3267	1432	1509	0	183
3270	1431	1510	0	184
3273	1431	1509	0	185
3276	1432	1510	0	186
3279	1435	1509	0	185
3282	1436	1508	0	183
3285	1436	1508	0	180
3288	1438	1509	0	180
3291	1438	1509	0	181
3294	1438	1510	0	181
3297	1439	1509	0	183
3300	1441	1507	0	185
3303	1445	1508	0	183
3306	1449	1509	0	182
3309	1451	1510	0	183
3312	1455	1511	0	169
3315	1455	1513	0	172
3318	1452	1512	0	179
3321	1451	1513	0	177
3324	1455	1510	0	168
3327	1457	1512	0	167
3330	1455	1512	0	175
3333	1456	1511	0	181
3336	1458	1511	0	189
3339	1461	1509	0	5
3342	1466	1508	0	185
3345	1469	1506	0	175
3348	1469	1506	0	169
3351	1470	1506	0	172
3354	1470	1506	0	174
3357	1471	1506	0	173
3360	1471	1506	0	170
3363	1472	1507	0	351
3366	1472	1507	0	349
3369	1472	1507	0	348
3372	1473	1507	0	350
3375	1472	1508	0	349
3378	1472	1507	0	347
3381	1471	1507	0	345
3384	1470	1507	0	342
3387	1469	1508	0	343
3390	1467	1509	0	341
3393	1467	1512	0	159
3396	1469	1514	0	147
3399	1470	1522	0	147
3402	1473	1524	0	147
3405	1474	1524	0	148
3408	1475	1525	0	144
3411	1475	1523	0	136
3414	1476	1525	0	135
3417	1474	1523	0	134
3420	1475	1522	0	134
3423	1476	1523	0	138
3426	1479	1522	0	130
3429	1480	1524	0	127
3432	1479	1525	0	124
3435	1478	1526	0	124
3438	1479	1526	0	119
3441	1481	1527	0	116
3444	1481	1527	0	117
3447	1483	1527	0	121
3450	1484	1527	0	127
3453	1483	1528	0	129
3456	1484	1529	0	136
3459	1486	1530	0	134
3462	1488	1529	0	134
3465	1488	1529	0	133
3468	1488	1527	0	129
3471	1489	1529	0	130
3474	1488	1533	0	132
3477	1488	1536	0	128
3480	1489	1539	0	121
3483	1488	1538	0	118
3486	1488	1538	0	122
3489	1491	1538	0	127
3492	1494	1539	0	123
3495	1495	1541	0	119
3498	1495	1543	0	115
3501	1503	1546	0	101
3504	1505	1547	0	103
3507	1507	1547	0	102
3510	1508	1548	0	101
3513	1509	1549	0	101
3516	1509	1550	0	101
3519	1509	1552	0	101
3522	1509	1554	0	101
3525	1511	1554	0	100
3528	1511	1555	0	99
3531	1511	1557	0	98
3534	1511	1561	0	97
3537	1510	1564	0	96
3540	1510	1568	0	100
3543	1508	1570	0	99
3546	1512	1574	0	96
3549	1515	1581	0	96
3552	1515	1584	0	100
3555	1512	1592	0	96
3558	1514	1593	0	102
3561	1518	1597	0	112
3564	1516	1601	0	112
3567	1516	1605	0	117
3570	1517	1606	0	118
3573	1514	1608	0	118
3576	1514	1611	0	124
3579	1515	1612	0	121
3582	1517	1613	0	120
3585	1518	1613	0	121
3588	1518	1613	0	121
3591	1518	1614	0	120
3594	1519	1616	0	120
3597	1520	1616	0	122
3600	1521	1616	0	121
3603	1521	1616	0	119
3606	1521	1616	0	121
3609	1522	1617	0	117
3612	1522	1618	0	118
3615	1523	1618	0	119
3618	1523	1618	0	122
3621	1524	1620	0	121
3624	1524	1620	0	124
3627	1525	1621	0	123
3630	1526	1621	0	120
3633	1526	1621	0	115
3636	1526	1621	0	117
3639	1526	1621	0	117
3642	1526	1621	0	119
3645	1528	1622	0	121
3648	1528	1623	0	119
3651	1528	1623	0	120
3654	1529	1624	0	118
3657	1528	1624	0	119
3660	1528	1624	0	121
3663	1529	1624	0	122
3666	1529	1625	0	122
3669	1529	1625	0	123
3672	1528	1625	0	123
3675	1528	1625	0	124
3678	1528	1625	0	124
3681	1528	1625	0	126
3684	1528	1626	0	126
3687	1529	1626	0	126
3690	1529	1626	0	127
3693	1529	1626	0	128
3696	1529	1626	0	129
3699	1529	1626	0	129
3702	1528	1625	0	124
3705	1529	1624	0	124
3708	1528	1623	0	122
3711	1526	1621	0	121
3714	1526	1620	0	117
3717	1525	1618	0	112
3720	1523	1617	0	112
3723	1520	1616	0	119
3726	1517	1617	0	122
3729	1517	1617	0	113
3732	1515	1617	0	112
3735	1514	1620	0	106
3738	1515	1623	0	101
3741	1514	1624	0	100
3744	1511	1627	0	92
3747	1510	1629	0	91
3750	1511	1631	0	85
3753	1511	1631	0	85
3756	1510	1632	0	85
3759	1509	1633	0	81
3762	1509	1634	0	79
3765	1509	1635	0	77
3768	1508	1636	0	74
3771	1507	1637	0	72
3774	1507	1638	0	75
3777	1505	1637	0	75
3780	1504	1637	0	76
3783	1503	1639	0	73
3786	1503	1640	0	71
3789	1503	1642	0	72
3792	1503	1643	0	73
3795	1503	1643	0	72
3798	1503	1643	0	70
3801	1502	1643	0	68
3804	1503	1643	0	65
3807	1501	1643	0	66
3810	1500	1643	0	65
3813	1500	1643	0	65
3816	1501	1643	0	68
3819	1500	1644	0	71
3822	1500	1644	0	72
3825	1499	1644	0	72
3828	1499	1644	0	71
3831	1497	1643	0	71
3834	1496	1643	0	70
3837	1496	1642	0	78
3840	1497	1643	0	91
3843	1497	1644	0	94
3846	1498	1644	0	97
3849	1498	1643	0	102
3852	1499	1645	0	100
3855	1500	1646	0	98
3858	1501	1649	0	96
3861	1501	1649	0	99
3864	1504	1651	0	99
3867	1507	1651	0	103
3870	1509	1652	0	106
3873	1510	1653	0	115
3876	1510	1652	0	123
3879	1514	1650	0	129
3882	1514	1650	0	135
3885	1516	1649	0	133
3888	1517	1648	0	129
3891	1517	1647	0	127
3894	1516	1646	0	130
3897	1517	1647	0	129
3900	1518	1648	0	128
3903	1517	1650	0	126
3906	1516	1651	0	128
3909	1515	1652	0	130
3912	1516	1653	0	136
3915	1516	1652	0	134
3918	1516	1652	0	131
3921	1514	1651	0	128
3924	1514	1650	0	125
3927	1514	1651	0	124
3930	1515	1653	0	119
3933	1518	1652	0	132
3936	1519	1654	0	135
3939	1520	1654	0	136
3942	1521	1655	0	132
3945	1521	1656	0	132
3948	1522	1657	0	133
3951	1524	1658	0	136
3954	1524	1660	0	140
3957	1525	1661	0	144
3960	1527	1662	0	144
3963	1528	1664	0	142
3966	1531	1665	0	145
3969	1533	1666	0	143
3972	1534	1668	0	146
3975	1535	1668	0	145
3978	1535	1669	0	147
3981	1534	1670	0	145
3984	1535	1671	0	149
3987	1537	1674	0	154
3990	1538	1674	0	153
3993	1539	1674	0	153
3996	1539	1675	0	153
3999	1541	1678	0	159
4002	1542	1679	0	167
4005	1541	1679	0	165
4008	1542	1680	0	169
4011	1541	1680	0	168
4014	1541	1680	0	172
4017	1541	1679	0	175
4020	1542	1679	0	178
4023	1539	1683	0	246
4026	1540	1683	0	245
4029	1542	1678	0	181
4032	1542	1678	0	182
4035	1543	1679	0	180
4038	1541	1684	0	246
4041	1542	1679	0	178
4044	1542	1679	0	175
4047	1543	1680	0	174
4050	1544	1680	0	174
4053	1543	1680	0	173
4056	1543	1680	0	175
4059	1544	1680	0	174
4062	1545	1679	0	173
4065	1545	1678	0	173
4068	1546	1677	0	175
4071	1548	1678	0	172
4074	1550	1677	0	170
4077	1551	1677	0	172
4080	1551	1678	0	171
4083	1553	1678	0	171
4086	1554	1679	0	175
4089	1553	1679	0	180
4092	1554	1679	0	179
4095	1555	1679	0	177
4098	1555	1680	0	175
4101	1554	1680	0	174
4104	1553	1680	0	174
4107	1552	1680	0	174
4110	1554	1680	0	176
4113	1555	1681	0	176
4116	1556	1681	0	175
4119	1556	1680	0	178
4122	1557	1680	0	181
4125	1558	1680	0	178
4128	1558	1680	0	177
4131	1558	1680	0	348
4134	1559	1679	1	352
4137	1559	1680	1	352
4140	1560	1680	1	355
4143	1560	1680	1	357
4146	1560	1680	1	358
4149	1560	1680	1	358
4152	1560	1680	1	359
4155	1560	1680	1	356
4158	1560	1679	1	353
4161	1561	1679	1	351
4164	1561	1679	1	348
4167	1561	1679	1	345
4170	1561	1679	1	344
4173	1561	1679	1	348
4176	1561	1679	1	344
4179	1561	1679	1	345
4182	1561	1679	1	347
4185	1561	1679	1	347
4188	1561	1679	1	345
4191	1561	1679	1	345
4194	1561	1679	1	346
4197	1561	1679	1	344
4200	1561	1679	1	345
4203	1561	1679	1	345
4206	1561	1679	1	347
4209	1561	1679	1	345
4212	1561	1679	1	348
4215	1561	1679	1	352
4218	1562	1679	1	359
4221	1562	1679	1	347
4224	1562	1679	1	353
4227	1562	1679	1	347
4230	1561	1679	1	350
4233	1561	1679	1	350
4236	1562	1679	1	347
4239	1562	1679	1	347
4242	1561	1679	1	350
4245	1562	1679	1	347
4248	1562	1679	1	348
4251	1561	1679	1	347
4254	1562	1679	1	347
4257	1562	1678	1	341
4260	1562	1678	1	345
4263	1561	1678	1	340
4266	1561	1678	1	340
4269	1561	1678	1	340
4272	1561	1678	1	344
4275	1561	1678	1	345
4278	1561	1678	1	346
4281	1561	1678	1	348
4284	1561	1678	1	348
4287	1561	1678	1	352
4290	1561	1678	1	354
4293	1561	1678	1	357
4296	1561	1678	1	353
4299	1561	1678	1	356
4302	1561	1678	1	347
4305	1561	1678	1	340
4308	1561	1678	1	337
4311	1562	1679	1	342
4314	1562	1679	1	338
4317	1562	1679	1	333
4320	1562	1679	1	331
4323	1562	1679	1	331
4326	1561	1679	1	333
4329	1561	1679	1	339
4332	1561	1679	1	337
4335	1562	1679	1	339
4338	1562	1679	1	337
4341	1561	1679	1	336
4344	1561	1679	1	322
4347	1561	1679	1	326
4350	1561	1679	1	330
4353	1561	1679	1	325
4356	1561	1679	1	328
4359	1562	1679	1	323
4362	1563	1680	1	332
4365	1562	1680	1	325
4368	1562	1680	1	336
4371	1562	1679	1	336
4374	1564	1679	1	344
4377	1564	1679	1	341
4380	1564	1680	1	341
4383	1563	1680	1	342
4386	1563	1680	1	340
4389	1563	1680	1	332
4392	1562	1680	1	325
4395	1562	1680	1	334
4398	1562	1680	1	329
4401	1563	1680	1	337
4404	1563	1680	1	341
4407	1563	1680	1	344
4410	1563	1680	1	346
4413	1563	1680	1	348
4416	1563	1680	1	338
4419	1563	1680	1	339
4422	1563	1680	1	348
4425	1563	1680	1	342
4428	1563	1680	1	336
4431	1562	1680	1	337
4434	1563	1680	1	352
4437	1563	1680	1	355
4440	1563	1680	1	342
4443	1563	1680	1	334
4446	1563	1679	1	341
4449	1563	1680	1	346
4452	1563	1680	1	356
4455	1564	1680	1	350
4458	1564	1680	1	348
4461	1564	1680	1	351
4464	1563	1680	1	339
4467	1564	1680	1	334
4470	1564	1680	1	339
4473	1564	1680	1	339
4476	1565	1680	1	337
4479	1565	1680	1	342
4482	1565	1680	1	342
4485	1565	1680	1	344
4488	1565	1680	1	344
4491	1566	1679	1	342
4494	1565	1679	1	345
4497	1565	1679	1	347
4500	1565	1679	1	349
4503	1566	1679	1	346
4506	1566	1679	1	348
4509	1565	1679	1	350
4512	1565	1679	1	353
4515	1565	1679	1	348
4518	1565	1679	1	348
4521	1565	1679	1	348
4524	1564	1679	1	357
4527	1564	1679	1	359
4530	1564	1679	1	0
4533	1564	1680	1	2
4536	1562	1680	1	5
4539	1562	1680	1	357
4542	1563	1680	1	348
4545	1563	1681	1	347
4548	1563	1680	1	354
4551	1563	1680	1	348
4554	1563	1680	1	347
4557	1563	1680	1	346
4560	1564	1680	1	343
4563	1564	1679	1	339
4566	1564	1680	1	339
4569	1564	1680	1	337
4572	1564	1680	1	338
4575	1564	1679	1	338
4578	1564	1679	1	334
4581	1564	1680	1	334
4584	1564	1680	1	337
4587	1564	1680	1	338
4590	1564	1680	1	338
4593	1564	1680	1	339
4596	1564	1680	1	341
4599	1564	1680	1	340
4602	1564	1680	1	344
4605	1564	1680	1	343
4608	1564	1680	1	349
4611	1564	1680	1	347
4614	1564	1680	1	355
4617	1564	1679	1	349
4620	1564	1679	1	351
4623	1564	1679	1	350
4626	1564	1679	1	351
4629	1564	1679	1	352
4632	1564	1680	1	350
4635	1564	1680	1	348
4638	1564	1680	1	349
4641	1564	1680	1	347
4644	1564	1680	1	349
4647	1563	1679	1	350
4650	1563	1679	1	345
4653	1563	1679	1	347
4656	1563	1679	1	345
4659	1563	1680	1	341
4662	1563	1680	1	345
4665	1564	1680	1	346
4668	1564	1679	1	344
4671	1564	1679	1	341
4674	1564	1680	1	347
4677	1563	1680	1	345
4680	1563	1680	1	342
4683	1563	1679	1	338
4686	1563	1680	1	341
4689	1563	1680	1	343
4692	1563	1680	1	343
4695	1561	1679	0	149
4698	1563	1680	1	344
4701	1562	1680	1	342
4704	1562	1680	1	338
4707	1562	1680	1	340
4710	1562	1680	1	338
4713	1562	1680	1	338
4716	1562	1680	1	340
4719	1562	1680	1	340
4722	1562	1680	1	342
4725	1562	1680	1	340
4728	1562	1680	1	339
4731	1562	1680	1	339
4734	1562	1680	1	339
4737	1562	1680	1	342
4740	1562	1680	1	339
4743	1562	1680	1	343
4746	1562	1680	1	343
4749	1562	1680	1	340
4752	1562	1680	1	344
4755	1562	1680	1	342
4758	1562	1680	1	344
4761	1562	1680	1	341
4764	1562	1680	1	339
4767	1562	1680	1	331
4770	1562	1680	1	334
4773	1562	1680	1	339
4776	1562	1680	1	335
4779	1562	1680	1	326
4782	1562	1680	1	312
4785	1562	1680	1	315
4788	1562	1680	1	331
4791	1562	1680	1	338
4794	1563	1680	1	334
4797	1563	1680	1	332
4800	1563	1680	1	332
4803	1563	1680	1	324
4806	1563	1680	1	329
4809	1563	1680	1	325
4812	1563	1681	1	322
4815	1563	1680	1	338
4818	1562	1680	1	334
4821	1562	1679	1	339
4824	1562	1680	1	333
4827	1562	1679	1	340
4830	1562	1680	1	340
4836	1563	1680	1	338
4839	1563	1680	1	340
4842	1563	1680	1	339
4845	1563	1680	1	341
4848	1563	1680	1	338
4851	1564	1680	1	349
4854	1564	1680	1	350
4857	1564	1680	1	350
4860	1564	1680	1	348
4863	1564	1680	1	347
4866	1564	1680	1	350
4869	1564	1680	1	346
4875	1563	1680	1	350
4878	1563	1680	1	349
4881	1563	1680	1	344
4884	1563	1680	1	345
4887	1563	1680	1	348
4890	1564	1680	1	345
4893	1564	1680	1	341
4896	1564	1680	1	338
4899	1563	1680	1	335
4902	1560	1678	0	156
4905	1563	1680	0	158
4908	1561	1679	0	157
4911	1561	1679	0	154
4914	1560	1678	0	154
4917	1558	1677	0	151
4920	1563	1680	1	343
4923	1563	1680	1	345
4926	1563	1680	1	344
4929	1562	1679	1	346
4932	1562	1679	1	348
4935	1562	1679	1	341
4938	1562	1679	1	345
4941	1562	1679	1	342
4944	1562	1679	1	346
4947	1562	1680	1	345
4950	1562	1680	1	350
4953	1563	1680	1	349
4956	1563	1680	1	348
4959	1563	1680	1	347
4962	1563	1680	1	354
4965	1563	1679	1	351
4968	1563	1680	1	349
4971	1563	1680	1	350
4974	1563	1680	1	337
4977	1563	1680	1	340
4980	1563	1680	1	340
4983	1563	1680	1	343
4986	1564	1680	1	334
4989	1564	1680	1	345
4992	1564	1680	1	345
4995	1564	1680	1	345
4998	1564	1680	1	343
5001	1564	1680	1	344
5004	1563	1680	1	344
5007	1563	1680	1	342
5010	1563	1680	1	340
5013	1563	1680	1	346
5016	1563	1680	1	348
5019	1563	1680	1	344
5022	1563	1680	1	348
5025	1563	1680	1	350
5028	1563	1680	1	342
5031	1564	1681	1	334
5034	1563	1681	1	339
5037	1563	1681	1	341
5040	1563	1681	1	337
5043	1563	1681	1	334
5046	1563	1681	1	336
5049	1563	1681	1	340
5052	1563	1681	1	343
5055	1563	1680	1	345
5058	1563	1680	1	343
5061	1563	1680	1	342
5064	1563	1680	1	350
5067	1563	1680	1	345
5070	1563	1680	1	340
5073	1562	1680	1	344
5076	1562	1680	1	344
5079	1562	1680	1	338
5082	1563	1680	1	343
5085	1563	1680	1	336
5088	1563	1681	1	336
5091	1562	1681	1	337
5094	1562	1681	1	333
5097	1562	1682	1	326
5100	1562	1682	1	332
5103	1562	1682	1	329
5106	1562	1682	1	331
5109	1561	1682	1	353
5112	1562	1682	1	351
5115	1563	1682	1	347
5118	1563	1682	1	353
5121	1563	1681	1	347
5124	1563	1681	1	346
5127	1563	1681	1	340
5130	1563	1681	1	345
5133	1563	1682	1	304
5136	1563	1684	1	74
5139	1562	1684	0	234
5142	1563	1684	1	82
5145	1564	1685	1	85
5148	1565	1684	1	83
5151	1565	1685	1	83
5154	1565	1685	1	88
5157	1564	1685	1	89
5160	1564	1685	0	268
5163	1563	1685	0	240
5166	1563	1684	0	249
5169	1563	1684	0	259
5172	1563	1684	0	260
5175	1563	1684	0	265
5178	1564	1684	1	88
5181	1564	1684	1	272
5184	1564	1684	1	87
5187	1565	1684	1	86
5190	1566	1683	1	79
5193	1566	1683	1	327
5196	1566	1683	1	326
5199	1566	1683	1	323
5202	1566	1683	1	306
5205	1565	1684	1	283
5208	1565	1684	0	96
5211	1565	1688	0	293
5214	1563	1687	0	261
5217	1564	1681	0	248
5220	1563	1680	0	246
5223	1564	1681	0	247
5226	1564	1683	0	257
5229	1563	1683	0	262
5232	1564	1680	0	262
5235	1564	1681	0	263
5238	1563	1682	0	257
5241	1564	1683	0	260
5244	1564	1684	0	262
5247	1566	1684	0	273
5250	1567	1685	0	277
5253	1568	1686	0	281
5256	1567	1688	0	281
5259	1566	1690	0	282
5262	1564	1690	0	284
5265	1567	1691	0	289
5268	1565	1690	0	278
5271	1563	1692	0	268
5274	1562	1693	0	267
5277	1562	1693	0	264
5280	1562	1694	0	270
5283	1564	1695	0	274
5289	1567	1700	0	272
5292	1567	1700	0	273
5295	1567	1700	0	272
5298	1568	1701	0	270
5301	1567	1702	0	259
5304	1568	1704	0	245
5307	1568	1702	0	230
5310	1567	1701	0	222
5313	1567	1701	0	221
5316	1565	1701	0	224
5319	1563	1702	0	225
5322	1562	1701	0	224
5325	1560	1701	0	217
5328	1560	1701	0	215
5331	1561	1701	0	204
5334	1564	1703	0	201
5337	1565	1704	0	206
5340	1565	1705	0	205
5343	1566	1705	0	209
5346	1567	1706	0	214
5349	1569	1705	0	214
5352	1569	1705	0	214
5355	1572	1705	0	217
5358	1574	1705	0	213
5361	1575	1704	0	208
5364	1577	1704	0	208
5367	1578	1704	0	209
5370	1579	1703	0	206
5373	1580	1703	0	205
5376	1581	1704	0	213
5379	1580	1703	0	209
5382	1584	1703	0	204
5385	1589	1706	0	200
5388	1590	1705	0	201
5391	1590	1705	0	197
5394	1593	1707	0	191
5397	1599	1705	0	187
5400	1599	1700	0	191
5403	1600	1697	0	191
5406	1603	1697	0	189
5409	1604	1697	0	190
5412	1606	1699	0	192
5415	1607	1700	0	191
5418	1608	1701	0	192
5421	1609	1701	0	193
5424	1611	1702	0	193
5427	1613	1702	0	191
5430	1616	1702	0	185
5433	1618	1704	0	180
5436	1617	1703	0	175
5439	1618	1703	0	173
5442	1618	1703	0	171
5445	1619	1705	0	160
5448	1619	1707	0	156
5451	1619	1709	0	155
5454	1622	1710	0	152
5457	1622	1710	0	153
5460	1622	1711	0	151
5463	1622	1711	0	150
5466	1622	1713	0	147
5469	1620	1714	0	149
5472	1621	1714	0	151
5475	1620	1713	0	148
5478	1620	1712	0	156
5481	1620	1713	0	155
5484	1622	1713	0	152
5487	1622	1713	0	156
5490	1623	1714	0	158
5493	1624	1715	0	156
5496	1625	1715	0	154
5499	1625	1715	0	154
5502	1625	1715	0	155
5505	1625	1714	0	152
5508	1626	1715	0	150
5511	1626	1715	0	151
5514	1626	1715	0	152
5517	1626	1715	0	154
5520	1625	1714	0	156
5523	1623	1712	0	154
5526	1622	1709	0	149
5529	1623	1708	0	155
5532	1625	1707	0	160
5535	1629	1707	0	160
5538	1633	1708	0	170
5541	1635	1704	0	164
5544	1636	1706	0	162
5547	1637	1709	0	163
5550	1641	1711	0	156
5553	1644	1712	0	157
5556	1646	1713	0	156
5559	1647	1714	0	156
5562	1648	1716	0	153
5565	1648	1717	0	149
5568	1649	1717	0	147
5571	1651	1716	0	144
5574	1654	1716	0	148
5577	1660	1715	0	158
5580	1661	1716	0	160
5583	1663	1717	0	157
5586	1664	1718	0	158
5589	1666	1716	0	163
5592	1666	1716	0	162
5595	1666	1714	0	160
5598	1667	1714	0	163
5601	1672	1715	0	166
5604	1674	1715	0	161
5607	1674	1715	0	160
5610	1676	1714	0	158
5613	1677	1714	0	157
5616	1679	1713	0	159
5619	1680	1713	0	160
5622	1681	1713	0	167
5625	1682	1713	0	173
5628	1687	1713	0	176
5631	1690	1714	0	175
5634	1691	1714	0	173
5637	1692	1714	0	170
5640	1694	1713	0	174
5643	1695	1713	0	176
5646	1696	1711	0	180
5649	1696	1711	0	182
5652	1696	1710	0	185
5655	1696	1710	0	187
5658	1696	1710	0	187
5661	1697	1710	0	187
5664	1698	1709	0	186
5667	1699	1709	0	184
5670	1701	1709	0	181
5673	1701	1709	0	180
5676	1703	1710	0	180
5679	1702	1711	0	175
5682	1702	1714	0	168
5685	1702	1715	0	165
5688	1702	1718	0	160
5691	1703	1719	0	158
5694	1704	1720	0	158
5697	1701	1724	0	160
5700	1700	1724	0	159
5703	1701	1725	0	154
5706	1701	1725	0	152
5709	1702	1724	0	153
5712	1702	1723	0	152
5715	1703	1723	0	152
5718	1703	1723	0	151
5721	1705	1722	0	153
5724	1704	1723	0	151
5727	1704	1724	0	147
5730	1706	1726	0	153
5733	1706	1726	0	154
5736	1706	1726	0	149
5739	1708	1726	0	146
5742	1708	1726	0	145
5745	1709	1727	0	145
5748	1710	1727	0	143
5751	1710	1727	0	145
5754	1709	1727	0	146
5757	1708	1725	0	150
5760	1708	1723	0	152
5763	1708	1725	0	146
5766	1709	1729	0	146
5769	1711	1731	0	142
5772	1713	1732	0	138
5775	1714	1733	0	139
5778	1716	1736	0	136
5781	1716	1737	0	140
5784	1716	1738	0	142
5787	1717	1739	0	141
5790	1717	1739	0	141
5793	1717	1738	0	143
5796	1717	1739	0	144
5799	1717	1739	0	145
5802	1719	1739	0	148
5805	1721	1739	0	146
5808	1722	1739	0	146
5811	1722	1741	0	137
5814	1722	1741	0	133
5817	1722	1742	0	133
5820	1722	1743	0	130
5823	1722	1743	0	132
5826	1722	1742	0	134
5829	1722	1741	0	135
5832	1722	1741	0	134
5835	1722	1741	0	136
5838	1723	1742	0	139
5841	1723	1742	0	141
5844	1724	1744	0	140
5847	1724	1745	0	142
5850	1727	1744	0	147
5853	1727	1745	0	151
5856	1727	1745	0	154
5859	1726	1745	0	152
5862	1727	1746	0	155
5865	1726	1746	0	156
5868	1727	1747	0	155
5871	1728	1747	0	152
5874	1728	1748	0	153
5877	1729	1748	0	150
5880	1729	1748	0	143
5883	1728	1749	0	138
5886	1727	1748	0	133
5889	1728	1748	0	129
5892	1728	1749	0	128
5895	1729	1750	0	128
5898	1729	1751	0	128
5901	1729	1752	0	123
5904	1729	1753	0	122
5907	1730	1754	0	121
5910	1730	1755	0	123
5913	1730	1755	0	125
5916	1730	1756	0	130
5919	1730	1756	0	131
5922	1729	1757	0	133
5925	1729	1757	0	134
5928	1729	1758	0	130
5931	1729	1758	0	134
5934	1730	1760	0	137
5937	1732	1761	0	134
5940	1734	1761	0	128
5943	1735	1761	0	123
5946	1737	1761	0	122
5949	1736	1761	0	117
5952	1738	1762	0	119
5955	1739	1763	0	119
5958	1738	1763	0	116
5961	1738	1763	0	114
5964	1740	1764	0	120
5967	1739	1763	0	121
5970	1738	1762	0	126
5973	1738	1763	0	122
5976	1739	1764	0	127
5979	1738	1764	0	131
5982	1739	1764	0	130
5985	1741	1764	0	138
5988	1743	1765	0	137
5991	1744	1766	0	137
5994	1748	1764	0	150
5997	1749	1764	0	151
6000	1751	1764	0	151
6003	1752	1764	0	149
6006	1751	1766	0	154
[truncated: 974 more rows]
