# Supplementary material for: Markerless tracking of an entire honey bee colony
Source: Nat Commun. 2021 Mar 19;12:1733. doi: 10.1038/s41467-021-21769-1 (PMC7979864; doi:10.1038/s41467-021-21769-1)
Supplement: Supplementary file 4 — Description of Additional Supplementary Files [file 41467_2021_21769_MOESM4_ESM.zip › raw_source/fig_5_sup_fig_21_22/S1_trajectories/000522.txt]

0	1922	1016	0	14
3	1920	1016	0	8
6	1921	1015	0	4
9	1923	1019	0	5
12	1919	1018	0	3
15	1917	1020	0	4
18	1917	1021	0	2
21	1919	1023	0	14
24	1916	1024	0	15
27	1914	1024	0	15
30	1911	1024	0	20
33	1906	1028	0	26
36	1905	1034	0	26
39	1898	1040	0	30
42	1899	1041	0	28
45	1900	1044	0	16
48	1899	1046	0	27
51	1896	1048	0	24
54	1896	1048	0	25
57	1897	1046	0	27
60	1897	1045	0	27
63	1898	1045	0	29
66	1899	1047	0	21
69	1901	1046	0	26
72	1902	1046	0	30
75	1902	1046	0	30
78	1901	1045	0	27
81	1902	1046	0	24
84	1901	1047	0	24
87	1899	1048	0	26
90	1893	1049	0	26
93	1892	1049	0	18
96	1890	1047	0	23
99	1889	1047	0	26
102	1888	1047	0	23
105	1889	1046	0	25
108	1890	1047	0	25
111	1892	1047	0	24
114	1896	1045	0	25
117	1899	1044	0	20
120	1902	1043	0	26
123	1902	1043	0	34
126	1904	1044	0	40
129	1906	1043	0	51
132	1906	1044	0	56
135	1907	1044	0	58
138	1905	1044	0	54
144	1905	1045	0	52
147	1906	1048	0	53
150	1908	1047	0	52
153	1911	1048	0	53
156	1911	1047	0	50
159	1913	1046	0	51
162	1915	1046	0	52
165	1916	1047	0	50
168	1913	1048	0	49
171	1911	1049	0	50
174	1908	1048	0	53
177	1907	1049	0	48
180	1907	1050	0	43
183	1910	1051	0	48
186	1911	1051	0	49
189	1911	1050	0	51
192	1911	1051	0	56
195	1912	1051	0	56
198	1915	1048	0	55
201	1912	1046	0	58
204	1911	1046	0	65
207	1911	1047	0	62
210	1912	1047	0	58
213	1913	1047	0	58
216	1913	1047	0	56
219	1913	1050	0	50
222	1914	1051	0	45
225	1913	1051	0	45
228	1913	1051	0	44
231	1911	1052	0	44
234	1910	1053	0	46
237	1911	1054	0	42
240	1914	1053	0	43
243	1917	1051	0	48
246	1918	1050	0	50
249	1917	1050	0	49
252	1917	1050	0	49
255	1917	1051	0	49
258	1915	1051	0	41
261	1910	1053	0	39
264	1910	1053	0	39
267	1910	1053	0	38
270	1912	1053	0	42
273	1916	1052	0	47
276	1918	1050	0	49
279	1921	1049	0	49
282	1920	1048	0	46
285	1920	1048	0	43
288	1925	1048	0	47
291	1924	1048	0	42
294	1923	1047	0	46
297	1922	1048	0	53
300	1921	1050	0	53
303	1924	1049	0	61
306	1924	1049	0	61
309	1924	1049	0	59
312	1924	1049	0	60
315	1922	1050	0	59
318	1922	1048	0	67
321	1922	1049	0	64
324	1923	1047	0	68
327	1924	1048	0	62
330	1926	1049	0	65
333	1930	1048	0	65
336	1931	1045	0	71
339	1931	1044	0	71
342	1932	1044	0	74
345	1933	1045	0	72
348	1934	1045	0	72
351	1934	1045	0	72
354	1934	1045	0	72
357	1934	1044	0	73
360	1934	1043	0	72
363	1936	1042	0	69
366	1936	1041	0	68
369	1936	1040	0	62
372	1937	1037	0	62
375	1937	1035	0	57
378	1938	1032	0	48
381	1935	1029	0	43
384	1933	1029	0	44
387	1932	1030	0	46
390	1932	1031	0	45
393	1928	1029	0	43
396	1927	1030	0	40
399	1926	1031	0	39
402	1925	1033	0	38
405	1923	1035	0	37
408	1921	1035	0	32
411	1920	1035	0	31
414	1922	1036	0	33
417	1922	1035	0	31
420	1920	1034	0	28
423	1925	1033	0	36
426	1928	1032	0	42
429	1929	1030	0	47
432	1929	1033	0	53
435	1926	1035	0	51
438	1925	1038	0	55
441	1924	1039	0	52
444	1924	1038	0	48
447	1923	1039	0	47
450	1923	1040	0	49
453	1923	1040	0	45
456	1925	1039	0	40
459	1926	1038	0	39
462	1928	1036	0	32
465	1929	1032	0	35
468	1930	1032	0	34
471	1931	1031	0	40
474	1931	1032	0	43
477	1928	1032	0	46
480	1927	1034	0	48
483	1926	1036	0	51
486	1926	1039	0	52
489	1926	1040	0	53
492	1924	1041	0	53
495	1925	1039	0	50
498	1925	1039	0	52
501	1925	1039	0	52
504	1925	1039	0	52
507	1923	1040	0	47
510	1921	1039	0	42
513	1915	1036	0	41
516	1914	1037	0	35
519	1912	1036	0	33
522	1913	1036	0	38
525	1913	1038	0	39
528	1914	1040	0	38
531	1912	1040	0	39
534	1911	1039	0	39
537	1910	1040	0	40
540	1909	1041	0	43
543	1906	1042	0	42
546	1905	1044	0	43
549	1905	1044	0	43
552	1904	1045	0	40
555	1904	1047	0	43
558	1906	1047	0	41
561	1907	1047	0	47
564	1908	1047	0	50
567	1907	1045	0	52
570	1908	1045	0	52
573	1910	1040	0	62
576	1911	1045	0	59
579	1912	1047	0	61
582	1911	1048	0	59
585	1909	1049	0	59
588	1910	1048	0	60
591	1909	1046	0	61
594	1910	1046	0	61
597	1910	1048	0	60
600	1912	1047	0	59
603	1914	1044	0	54
606	1914	1043	0	59
609	1914	1043	0	60
612	1914	1042	0	59
615	1913	1042	0	60
618	1912	1042	0	55
621	1912	1044	0	58
624	1910	1046	0	61
627	1909	1047	0	64
630	1907	1049	0	64
633	1907	1052	0	64
636	1906	1052	0	61
639	1906	1051	0	60
642	1906	1051	0	60
645	1906	1051	0	61
648	1905	1052	0	62
651	1905	1052	0	61
654	1906	1052	0	58
657	1907	1052	0	61
660	1907	1051	0	63
663	1908	1051	0	65
666	1910	1048	0	64
669	1909	1047	0	60
672	1910	1047	0	62
675	1912	1046	0	62
678	1912	1045	0	62
681	1911	1044	0	59
684	1910	1045	0	60
687	1909	1046	0	60
690	1909	1047	0	54
693	1909	1048	0	51
696	1906	1052	0	51
699	1906	1051	0	48
702	1907	1049	0	48
705	1907	1049	0	48
708	1906	1048	0	48
711	1907	1048	0	51
714	1908	1048	0	51
717	1908	1048	0	51
720	1909	1049	0	51
723	1908	1049	0	52
726	1908	1050	0	50
729	1908	1051	0	45
732	1908	1051	0	46
735	1907	1051	0	45
738	1909	1051	0	49
741	1910	1051	0	55
744	1912	1051	0	58
747	1914	1049	0	57
750	1914	1046	0	56
753	1915	1040	0	58
756	1914	1040	0	62
759	1913	1041	0	63
762	1912	1042	0	60
765	1914	1038	0	65
768	1914	1037	0	65
771	1913	1038	0	66
774	1912	1040	0	64
777	1914	1039	0	71
780	1916	1036	0	73
783	1916	1033	0	73
786	1916	1030	0	80
789	1914	1031	0	82
792	1914	1034	0	86
795	1914	1039	0	89
798	1915	1042	0	90
801	1916	1041	0	92
804	1917	1041	0	94
807	1917	1042	0	93
810	1916	1043	0	94
813	1915	1039	0	95
816	1915	1035	0	93
819	1912	1030	0	90
822	1910	1032	0	99
825	1912	1035	0	101
828	1911	1036	0	105
831	1912	1040	0	110
834	1913	1045	0	105
837	1913	1046	0	107
840	1911	1044	0	111
843	1910	1043	0	109
846	1910	1041	0	118
849	1910	1041	0	126
852	1910	1040	0	132
855	1911	1040	0	137
858	1911	1038	0	138
861	1909	1040	0	141
864	1910	1036	0	143
867	1906	1033	0	144
870	1905	1032	0	145
873	1907	1032	0	147
876	1907	1033	0	148
879	1906	1033	0	148
882	1908	1037	0	141
885	1910	1039	0	134
888	1909	1042	0	142
891	1911	1040	0	143
894	1910	1041	0	141
897	1911	1043	0	143
900	1910	1044	0	144
903	1913	1043	0	150
906	1913	1045	0	150
909	1910	1043	0	155
912	1909	1043	0	154
915	1909	1039	0	157
918	1910	1037	0	159
921	1910	1038	0	159
924	1913	1036	0	176
927	1916	1034	0	179
930	1919	1032	0	182
933	1922	1030	0	181
936	1921	1029	0	182
939	1922	1027	0	182
942	1921	1026	0	184
945	1921	1026	0	187
948	1921	1027	0	187
951	1921	1028	0	187
954	1923	1029	0	183
957	1921	1032	0	170
960	1920	1033	0	169
963	1919	1031	0	176
966	1919	1030	0	177
969	1922	1030	0	175
972	1922	1033	0	172
975	1921	1034	0	350
978	1919	1034	0	173
981	1916	1033	0	178
984	1912	1035	0	173
987	1907	1035	0	167
990	1906	1036	0	161
993	1905	1037	0	166
996	1906	1036	0	177
999	1910	1033	0	185
1002	1912	1032	0	185
1005	1914	1033	0	178
1008	1916	1034	0	176
1011	1916	1033	0	175
1014	1919	1034	0	176
1017	1919	1034	0	177
1020	1919	1034	0	175
1023	1920	1035	0	175
1026	1921	1036	0	169
1029	1917	1037	0	161
1032	1917	1036	0	163
1035	1918	1041	0	161
1038	1917	1045	0	149
1041	1917	1044	0	152
1044	1918	1044	0	155
1047	1918	1044	0	154
1050	1916	1044	0	155
1053	1912	1043	0	149
1056	1911	1045	0	148
1059	1911	1048	0	142
1062	1910	1045	0	141
1065	1909	1043	0	135
1068	1908	1044	0	135
1071	1909	1048	0	113
1074	1912	1049	0	110
1077	1913	1048	0	103
1080	1913	1048	0	104
1083	1912	1046	0	104
1086	1911	1045	0	105
1089	1910	1046	0	106
1092	1911	1045	0	103
1095	1911	1044	0	105
1098	1911	1044	0	103
1101	1912	1045	0	103
1104	1912	1046	0	100
1107	1911	1048	0	101
1110	1911	1050	0	101
1113	1911	1050	0	101
1116	1912	1051	0	99
1119	1911	1050	0	104
1122	1911	1050	0	104
1125	1911	1050	0	106
1128	1912	1048	0	115
1131	1912	1047	0	125
1134	1912	1045	0	131
1137	1912	1046	0	134
1140	1912	1046	0	134
1143	1912	1045	0	137
1146	1913	1045	0	142
1149	1914	1045	0	142
1152	1915	1044	0	147
1155	1915	1043	0	151
1158	1916	1044	0	151
1161	1918	1043	0	151
1164	1918	1042	0	152
1167	1915	1042	0	154
1170	1913	1042	0	159
1173	1912	1043	0	157
1176	1910	1042	0	158
1179	1909	1042	0	157
1182	1908	1041	0	160
1185	1904	1039	0	155
1188	1903	1037	0	161
1191	1900	1034	0	164
1194	1896	1034	0	159
1197	1896	1035	0	160
1200	1899	1036	0	167
1203	1900	1038	0	167
1206	1902	1038	0	169
1209	1907	1040	0	169
1212	1911	1039	0	164
1215	1912	1038	0	164
1218	1911	1038	0	166
1221	1911	1037	0	175
1224	1912	1036	0	177
1227	1912	1035	0	177
1230	1912	1034	0	182
1233	1914	1033	0	178
1236	1914	1033	0	177
1239	1916	1027	0	177
1242	1917	1026	0	178
1245	1918	1027	0	180
1248	1919	1027	0	180
1251	1918	1027	0	181
1254	1918	1028	0	181
1257	1918	1028	0	179
1260	1918	1028	0	176
1263	1918	1029	0	174
1266	1915	1031	0	167
1269	1916	1033	0	165
1272	1912	1034	0	157
1275	1911	1036	0	155
1278	1910	1038	0	153
1281	1907	1039	0	140
1284	1904	1037	0	135
1287	1903	1037	0	142
1290	1905	1039	0	138
1293	1906	1038	0	147
1296	1908	1038	0	152
1299	1912	1038	0	155
1302	1914	1035	0	162
1305	1912	1035	0	164
1308	1912	1034	0	164
1311	1912	1030	0	172
1314	1914	1028	0	174
1317	1919	1025	0	178
1320	1921	1024	0	180
1323	1918	1023	0	183
1326	1920	1022	0	183
1329	1920	1022	0	182
1332	1920	1023	0	183
1335	1920	1023	0	182
1338	1922	1025	0	180
1341	1922	1026	0	179
1344	1919	1025	0	176
1347	1917	1026	0	349
1350	1908	1023	0	174
1353	1909	1022	0	174
1356	1910	1023	0	176
1359	1916	1026	0	187
1362	1918	1025	0	191
1365	1918	1025	0	191
1368	1918	1025	0	189
1371	1918	1025	0	189
1374	1918	1025	0	187
1377	1918	1025	0	186
1380	1918	1025	0	186
1383	1918	1023	0	188
1386	1918	1024	0	188
1389	1918	1024	0	192
1392	1918	1025	0	193
1395	1919	1026	0	195
1398	1922	1024	0	197
1401	1923	1023	0	200
1404	1924	1022	0	200
1407	1925	1022	0	202
1410	1924	1021	0	203
1413	1924	1022	0	202
1416	1923	1022	0	202
1419	1924	1020	0	202
1422	1924	1021	0	204
1425	1924	1021	0	205
1428	1924	1021	0	205
1431	1924	1021	0	204
1434	1923	1020	0	205
1437	1923	1021	0	198
1440	1923	1022	0	193
1443	1922	1022	0	193
1446	1921	1021	0	193
1449	1918	1024	0	191
1452	1917	1023	0	193
1455	1917	1024	0	192
1458	1919	1025	0	190
1461	1920	1025	0	195
1464	1921	1025	0	197
1467	1922	1025	0	205
1470	1923	1023	0	204
1473	1922	1023	0	208
1476	1922	1023	0	202
1479	1923	1022	0	204
1482	1922	1021	0	200
1485	1922	1019	0	200
1488	1922	1019	0	196
1491	1922	1018	0	194
1494	1923	1018	0	193
1497	1923	1016	0	193
1500	1922	1015	0	196
1503	1923	1016	0	197
1506	1923	1016	0	200
1509	1924	1013	0	204
1512	1924	1013	0	208
1515	1923	1012	0	208
1518	1924	1012	0	209
1521	1927	1013	0	210
1524	1926	1013	0	214
1527	1927	1013	0	215
1530	1927	1013	0	217
1533	1928	1013	0	220
1536	1931	1011	0	224
1539	1931	1009	0	224
1542	1934	1007	0	222
1545	1935	1005	0	222
1548	1937	1006	0	220
1551	1940	1007	0	217
1554	1941	1005	0	218
1557	1941	1004	0	220
1560	1940	1004	0	221
1563	1941	1002	0	221
1566	1944	1002	0	215
1569	1949	1002	0	204
1572	1950	1002	0	200
1575	1950	1003	0	204
1578	1948	1002	0	205
1581	1947	1000	0	204
1584	1951	999	0	206
1587	1956	1001	0	202
1590	1956	999	0	200
1593	1958	997	0	204
1596	1963	996	0	203
1599	1965	996	0	200
1602	1964	995	0	195
1605	1966	999	0	200
1608	1964	1000	0	206
1611	1963	1002	0	205
1614	1968	1000	0	193
1617	1968	1001	0	187
1620	1968	1002	0	189
1623	1967	1003	0	2
1626	1970	1003	0	176
1629	1974	1006	0	157
1632	1973	1006	0	158
1635	1975	1008	0	335
1638	1976	1008	0	155
1641	1975	1007	0	335
1644	1977	1012	0	157
1647	1983	1011	0	335
1650	1985	1012	0	157
1653	1993	1015	0	155
1656	1997	1014	0	160
1659	1998	1016	0	157
1662	1998	1017	0	155
1665	1996	1017	0	158
1668	1992	1014	0	158
1671	1991	1016	0	163
1674	1994	1013	0	163
1677	1996	1011	0	164
1680	1996	1013	0	168
1683	1997	1015	0	166
1686	1998	1015	0	165
1689	1998	1014	0	163
1692	1998	1015	0	155
1695	1996	1018	0	152
1698	1990	1018	0	156
1701	1983	1016	0	165
1704	1982	1017	0	165
1707	1984	1019	0	164
1710	1991	1023	0	155
1713	1989	1022	0	157
1716	1990	1019	0	335
1719	1989	1016	0	155
1722	1987	1019	0	156
1725	1987	1022	0	154
1728	1991	1024	0	153
1731	1991	1023	0	156
1734	1990	1019	0	160
1737	1991	1020	0	160
1740	1995	1021	0	166
1743	1998	1025	0	174
1746	2001	1026	0	175
1749	2001	1026	0	177
1752	1998	1024	0	182
1755	1998	1020	0	194
1758	2001	1018	0	197
1761	2005	1014	0	201
1764	2006	1012	0	199
1767	2008	1012	0	199
1770	2011	1012	0	199
1773	2011	1016	0	214
1776	2011	1017	0	212
1779	2013	1016	0	214
1782	2012	1018	0	217
1785	2010	1019	0	220
1788	2008	1018	0	207
1791	2001	1020	0	208
1794	1999	1020	0	200
1797	1999	1019	0	203
1800	2000	1019	0	209
1803	2005	1019	0	212
1806	2008	1021	0	199
1809	2009	1020	0	200
1812	2008	1020	0	200
1815	2006	1021	0	196
1818	2008	1019	0	197
1821	2007	1019	0	198
1824	2008	1019	0	198
1827	2011	1018	0	206
1830	2012	1016	0	205
1833	2014	1017	0	204
1836	2013	1018	0	202
1839	2015	1019	0	205
1842	2017	1021	0	195
1845	2015	1022	0	195
1848	2016	1025	0	190
1851	2017	1027	0	185
1854	2017	1031	0	177
1857	2016	1034	0	347
1860	2019	1032	0	165
1863	2023	1034	0	346
1866	2024	1034	0	163
1869	2024	1035	0	164
1872	2024	1035	0	165
1875	2023	1035	0	346
1878	2023	1035	0	348
1881	2022	1035	0	348
1884	2022	1035	0	349
1887	2022	1036	0	171
1890	2025	1038	0	170
1893	2027	1036	0	174
1896	2026	1039	0	174
1899	2029	1040	0	171
1902	2029	1039	0	172
1905	2029	1040	0	170
1908	2030	1041	0	168
1911	2029	1039	0	174
1914	2029	1040	0	172
1917	2029	1039	0	172
1920	2029	1038	0	173
1923	2029	1039	0	168
1926	2027	1041	0	167
1929	2024	1042	0	348
1932	2021	1042	0	354
1935	2020	1041	0	180
1938	2022	1042	0	355
1941	2022	1041	0	173
1944	2022	1041	0	351
1947	2023	1041	0	354
1950	2025	1038	0	173
1953	2026	1039	0	174
1956	2024	1041	0	178
1959	2025	1042	0	172
1962	2032	1042	0	170
1965	2034	1042	0	172
1968	2036	1041	0	172
1971	2037	1040	0	183
1974	2034	1041	0	187
1977	2036	1037	0	196
1980	2038	1034	0	203
1983	2044	1031	0	201
1986	2042	1031	0	197
1989	2043	1033	0	200
1992	2043	1033	0	196
1995	2044	1034	0	196
1998	2045	1034	0	195
2001	2044	1033	0	196
2004	2047	1032	0	196
2007	2045	1033	0	193
2010	2044	1035	0	192
2013	2045	1036	0	192
2016	2045	1036	0	193
2019	2044	1035	0	196
2022	2048	1034	0	196
2025	2047	1034	0	196
2028	2045	1036	0	200
2031	2041	1035	0	201
2034	2042	1032	0	200
2037	2044	1032	0	198
2040	2044	1032	0	197
2043	2043	1032	0	199
2046	2044	1034	0	199
2049	2045	1035	0	198
2052	2045	1035	0	195
2055	2046	1036	0	193
2058	2046	1036	0	193
2061	2046	1036	0	193
2064	2046	1037	0	194
2067	2043	1041	0	189
2070	2041	1042	0	192
2073	2040	1041	0	191
2076	2039	1041	0	182
2079	2039	1041	0	180
2082	2037	1041	0	177
2085	2036	1041	0	174
2088	2037	1042	0	174
2091	2037	1042	0	171
2094	2037	1042	0	166
2097	2038	1043	0	343
2100	2040	1043	0	164
2103	2040	1043	0	162
2106	2040	1044	0	338
2109	2043	1043	0	165
2112	2044	1042	0	161
2115	2045	1042	0	160
2118	2045	1044	0	159
2121	2048	1046	0	152
2124	2049	1047	0	155
2127	2049	1049	0	158
2130	2049	1044	0	160
2133	2050	1044	0	164
2136	2051	1045	0	166
2139	2051	1044	0	167
2142	2051	1045	0	156
2145	2052	1043	0	150
2148	2052	1045	0	151
2151	2052	1043	0	154
2154	2054	1044	0	151
2157	2057	1046	0	147
2160	2062	1045	0	143
2163	2063	1044	0	138
2166	2065	1043	0	135
2169	2066	1043	0	133
2172	2066	1043	0	128
2175	2066	1043	0	128
2178	2064	1046	0	115
2181	2065	1049	0	118
2184	2063	1051	0	123
2187	2063	1047	0	130
2190	2063	1047	0	131
2193	2062	1047	0	132
2196	2060	1046	0	132
2199	2060	1049	0	134
2202	2061	1051	0	132
2205	2061	1052	0	133
2208	2061	1053	0	126
2211	2061	1051	0	133
2214	2062	1049	0	132
2217	2062	1049	0	132
2220	2062	1050	0	136
2223	2062	1049	0	137
2226	2062	1049	0	137
2229	2062	1049	0	137
2232	2062	1047	0	140
2235	2063	1047	0	141
2238	2064	1048	0	142
2241	2064	1047	0	144
2244	2064	1048	0	140
2247	2064	1048	0	137
2250	2064	1046	0	141
2253	2064	1046	0	143
2256	2064	1047	0	144
2259	2063	1045	0	143
2262	2063	1045	0	146
2265	2063	1045	0	149
2268	2063	1045	0	150
2271	2063	1045	0	148
2274	2063	1045	0	147
2277	2063	1045	0	142
2280	2063	1046	0	146
2283	2062	1046	0	146
2286	2061	1046	0	144
2289	2060	1045	0	149
2292	2060	1043	0	151
2295	2057	1044	0	153
2298	2056	1044	0	152
2301	2055	1044	0	154
2304	2055	1043	0	154
2307	2055	1043	0	152
2310	2055	1043	0	154
2313	2056	1042	0	155
2316	2057	1042	0	158
2319	2057	1043	0	168
2322	2060	1041	0	172
2325	2061	1041	0	169
2328	2062	1041	0	171
2331	2061	1042	0	354
2334	2058	1043	0	166
2337	2055	1043	0	342
2340	2056	1044	0	158
2343	2057	1043	0	335
2346	2056	1043	0	336
2349	2056	1043	0	337
2352	2057	1044	0	158
2355	2056	1044	0	157
2358	2055	1043	0	337
2361	2052	1044	0	159
2364	2052	1046	0	158
2367	2051	1046	0	156
2370	2051	1047	0	155
2373	2053	1047	0	151
2376	2053	1049	0	150
2379	2054	1048	0	148
2382	2054	1048	0	147
2385	2054	1048	0	148
2388	2054	1047	0	149
2391	2053	1047	0	154
2394	2052	1046	0	158
2397	2053	1044	0	159
2400	2053	1044	0	161
2403	2052	1047	0	160
2406	2050	1046	0	167
2409	2049	1044	0	163
2412	2047	1044	0	165
2415	2047	1044	0	157
2418	2051	1044	0	158
2421	2051	1045	0	153
2424	2050	1046	0	154
2427	2050	1046	0	153
2430	2050	1046	0	153
2433	2050	1046	0	152
2436	2049	1046	0	152
2439	2048	1045	0	152
2442	2049	1045	0	156
2445	2049	1045	0	154
2448	2049	1046	0	157
2451	2049	1046	0	153
2454	2049	1047	0	151
2457	2048	1047	0	153
2460	2049	1047	0	153
2463	2049	1047	0	153
2466	2048	1047	0	152
2469	2047	1045	0	152
2472	2047	1044	0	160
2475	2046	1042	0	340
2478	2046	1040	0	163
2481	2046	1040	0	169
2484	2047	1039	0	173
2487	2053	1036	0	180
2490	2056	1035	0	179
2493	2060	1035	0	180
2496	2062	1033	0	174
2499	2063	1034	0	166
2502	2061	1035	0	157
2505	2060	1036	0	151
2508	2058	1037	0	135
2511	2058	1037	0	132
2514	2059	1037	0	130
2517	2063	1037	0	125
2520	2067	1040	0	123
2523	2066	1044	0	108
2526	2070	1046	0	87
2529	2069	1050	0	77
2532	2069	1049	0	74
2535	2071	1049	0	58
2538	2069	1051	0	54
2541	2065	1049	0	59
2544	2063	1051	0	57
2547	2062	1050	0	54
2550	2063	1050	0	50
2553	2063	1052	0	49
2556	2063	1052	0	49
2559	2065	1054	0	48
2562	2069	1055	0	47
2565	2067	1055	0	43
2568	2068	1058	0	38
2571	2070	1059	0	35
2574	2068	1055	0	49
2577	2067	1054	0	43
2580	2065	1056	0	39
2583	2064	1056	0	39
2586	2064	1057	0	42
2589	2067	1054	0	47
2592	2067	1052	0	44
2595	2064	1052	0	42
2598	2066	1052	0	45
2601	2064	1055	0	44
2604	2063	1055	0	46
2607	2061	1054	0	45
2610	2060	1053	0	54
2613	2060	1055	0	61
2616	2059	1057	0	66
2619	2060	1055	0	66
2622	2062	1056	0	59
2625	2064	1054	0	61
2628	2064	1056	0	62
2631	2063	1056	0	65
2634	2063	1056	0	63
2637	2064	1056	0	60
2640	2065	1055	0	58
2643	2065	1057	0	59
2646	2066	1058	0	62
2649	2068	1059	0	67
2652	2069	1062	0	68
2655	2068	1063	0	69
2658	2068	1064	0	69
2661	2067	1064	0	69
2664	2067	1065	0	71
2667	2066	1066	0	68
2670	2066	1067	0	73
2673	2067	1062	0	76
2676	2070	1058	0	73
2679	2070	1056	0	72
2682	2071	1055	0	73
2685	2073	1054	0	73
2688	2073	1057	0	69
2691	2071	1059	0	66
2694	2072	1059	0	68
2697	2073	1061	0	72
2700	2072	1062	0	73
2703	2073	1062	0	77
2706	2074	1060	0	79
2709	2074	1057	0	80
2712	2074	1057	0	84
2715	2074	1059	0	83
2718	2074	1058	0	84
2721	2073	1058	0	84
2724	2072	1057	0	83
2727	2072	1057	0	77
2730	2073	1057	0	78
2733	2073	1057	0	78
2736	2073	1056	0	82
2739	2077	1050	0	70
2742	2077	1051	0	71
2745	2076	1052	0	77
2748	2075	1056	0	75
2751	2074	1057	0	80
2754	2075	1057	0	80
2757	2075	1057	0	84
2760	2078	1060	0	86
2763	2077	1061	0	83
2766	2079	1066	0	78
2769	2076	1067	0	80
2772	2074	1073	0	80
2775	2073	1076	0	92
2778	2077	1081	0	90
2781	2081	1084	0	95
2784	2082	1082	0	89
2787	2086	1079	0	85
2793	2089	1079	0	94
2796	2088	1081	0	102
2802	2088	1088	0	95
2805	2089	1095	0	98
2808	2090	1102	0	102
2811	2091	1107	0	112
2814	2090	1113	0	120
2817	2087	1110	0	117
2820	2086	1113	0	119
2823	2082	1113	0	109
2826	2082	1112	0	119
2829	2083	1111	0	115
2832	2084	1108	0	120
2835	2085	1106	0	116
2838	2086	1110	0	125
2841	2086	1111	0	133
2844	2086	1110	0	132
2847	2086	1108	0	125
2850	2084	1108	0	124
2853	2084	1107	0	122
2856	2084	1108	0	124
2859	2084	1108	0	121
2862	2084	1108	0	119
2865	2082	1112	0	129
2868	2079	1114	0	139
2871	2080	1111	0	148
2874	2083	1104	0	147
2877	2077	1101	0	147
2880	2074	1103	0	145
2883	2073	1103	0	144
2886	2073	1103	0	141
2889	2072	1102	0	138
2892	2073	1102	0	134
2895	2071	1100	0	126
2898	2070	1095	0	119
2901	2068	1092	0	108
2904	2069	1093	0	105
2907	2072	1095	0	93
2910	2071	1096	0	82
2913	2072	1101	0	81
2916	2071	1102	0	76
2919	2069	1103	0	67
2922	2069	1104	0	62
2925	2069	1106	0	53
2928	2069	1111	0	37
2931	2068	1112	0	22
2934	2070	1115	0	24
2937	2071	1118	0	23
2940	2071	1121	0	18
2943	2066	1122	0	16
2946	2059	1124	0	17
2949	2058	1127	0	20
2952	2060	1127	0	20
2955	2056	1128	0	19
2958	2053	1129	0	18
2961	2051	1129	0	15
2964	2050	1128	0	12
2967	2067	1123	0	16
2970	2071	1124	0	11
2973	2071	1123	0	9
2976	2070	1124	0	9
2979	2068	1124	0	7
2982	2065	1124	0	4
2985	2062	1123	0	3
2988	2061	1125	0	6
2991	2060	1125	0	7
2994	2060	1126	0	9
2997	2058	1127	0	11
3000	2056	1127	0	12
3003	2056	1127	0	13
3006	2055	1127	0	12
3009	2052	1126	0	9
3012	2050	1126	0	10
3015	2051	1127	0	10
3018	2052	1127	0	17
3021	2053	1128	0	19
3024	2053	1127	0	22
3027	2055	1127	0	21
3030	2055	1126	0	16
3033	2057	1124	0	7
3036	2056	1124	0	3
3039	2057	1124	0	2
3042	2059	1124	0	0
3045	2060	1124	0	1
3048	2061	1125	0	357
3051	2062	1125	0	358
3054	2063	1125	0	2
3057	2062	1125	0	2
3060	2061	1126	0	3
3063	2058	1126	0	6
3066	2052	1128	0	12
3069	2046	1128	0	15
3072	2046	1128	0	21
3075	2047	1130	0	21
3078	2046	1131	0	22
3081	2047	1130	0	20
3084	2046	1131	0	23
3087	2045	1133	0	27
3090	2044	1134	0	26
3093	2041	1132	0	25
3096	2040	1134	0	29
3099	2039	1134	0	28
3102	2040	1134	0	23
3105	2038	1135	0	21
3108	2035	1136	0	17
3111	2032	1135	0	14
3114	2030	1134	0	14
3117	2032	1133	0	18
3120	2033	1133	0	21
3123	2033	1133	0	25
3126	2037	1132	0	34
3129	2038	1133	0	37
3132	2036	1133	0	29
3135	2032	1132	0	25
3138	2029	1131	0	16
3141	2028	1132	0	17
3144	2029	1132	0	22
3147	2033	1128	0	27
3150	2033	1128	0	21
3153	2034	1129	0	25
3156	2033	1128	0	29
3159	2033	1127	0	30
3162	2033	1127	0	30
3165	2033	1126	0	28
3168	2031	1126	0	17
3171	2030	1126	0	12
3174	2029	1127	0	8
3177	2027	1127	0	7
3180	2026	1128	0	7
3183	2026	1129	0	14
3186	2028	1128	0	18
3189	2030	1127	0	19
3192	2027	1126	0	19
3195	2026	1124	0	17
3198	2032	1124	0	18
3201	2034	1124	0	18
3204	2035	1125	0	18
3207	2036	1125	0	19
3210	2036	1125	0	23
3213	2035	1126	0	31
3216	2035	1127	0	33
3219	2036	1126	0	38
3222	2038	1127	0	40
3225	2038	1126	0	47
3228	2039	1125	0	46
3231	2038	1123	0	45
3234	2037	1124	0	46
3237	2037	1125	0	49
3240	2037	1127	0	50
3243	2038	1126	0	46
3246	2037	1127	0	48
3249	2037	1128	0	49
3252	2037	1127	0	49
3255	2038	1126	0	52
3258	2039	1126	0	50
3261	2041	1125	0	49
3264	2040	1124	0	49
3267	2040	1123	0	51
3270	2041	1123	0	53
3273	2041	1123	0	53
3276	2042	1124	0	52
3279	2042	1122	0	56
3282	2042	1121	0	56
3285	2043	1121	0	60
3288	2045	1120	0	63
3291	2047	1121	0	69
3294	2048	1122	0	68
3297	2048	1122	0	71
3300	2046	1122	0	72
3303	2046	1122	0	73
3306	2046	1122	0	73
3309	2047	1122	0	69
3312	2047	1123	0	64
3315	2047	1123	0	56
3318	2047	1122	0	51
3321	2048	1121	0	52
3324	2047	1121	0	53
3327	2046	1123	0	55
3330	2044	1125	0	56
3333	2043	1125	0	58
3336	2043	1125	0	57
3339	2044	1124	0	56
3342	2043	1123	0	56
3345	2042	1125	0	53
3348	2041	1125	0	55
3351	2039	1127	0	56
3354	2040	1127	0	55
3357	2039	1127	0	54
3360	2039	1127	0	55
3363	2039	1127	0	57
3366	2038	1125	0	60
3369	2043	1123	0	58
3372	2043	1123	0	58
3375	2044	1122	0	57
3378	2045	1121	0	55
3381	2044	1122	0	56
3384	2043	1124	0	54
3387	2041	1125	0	58
3390	2041	1125	0	60
3393	2040	1125	0	58
3396	2041	1124	0	59
3399	2042	1124	0	60
3402	2042	1125	0	57
3405	2043	1126	0	62
3408	2043	1125	0	63
3411	2043	1125	0	60
3414	2043	1124	0	58
3417	2042	1122	0	56
3420	2043	1121	0	59
3423	2042	1122	0	59
3426	2042	1123	0	57
3429	2042	1123	0	57
3432	2042	1123	0	60
3435	2042	1122	0	60
3438	2042	1121	0	57
3441	2042	1120	0	56
3444	2043	1118	0	53
3447	2044	1117	0	51
3450	2045	1118	0	54
3453	2045	1119	0	57
3456	2045	1119	0	58
3459	2045	1119	0	60
3462	2046	1119	0	60
3465	2044	1120	0	63
3468	2045	1120	0	58
3471	2045	1120	0	60
3474	2045	1121	0	60
3477	2045	1119	0	63
3480	2044	1120	0	61
3483	2045	1121	0	59
3486	2045	1121	0	59
3489	2043	1122	0	61
3492	2041	1121	0	60
3495	2040	1122	0	60
3498	2038	1124	0	60
3501	2035	1126	0	63
3504	2036	1126	0	64
3507	2036	1123	0	66
3510	2037	1122	0	66
3513	2039	1122	0	58
3516	2038	1122	0	59
3519	2035	1123	0	68
3522	2034	1126	0	65
3525	2036	1131	0	69
3528	2035	1131	0	66
3531	2034	1131	0	61
3534	2034	1131	0	61
3537	2035	1130	0	62
3540	2036	1130	0	62
3543	2036	1128	0	64
3546	2038	1126	0	64
3549	2041	1121	0	64
3552	2039	1121	0	62
3555	2039	1118	0	60
3558	2042	1115	0	61
3561	2045	1115	0	62
3564	2047	1115	0	63
3567	2048	1113	0	60
3570	2049	1111	0	63
3573	2048	1112	0	60
3576	2048	1112	0	61
3579	2049	1109	0	58
3582	2049	1106	0	60
3585	2049	1107	0	62
3588	2049	1106	0	65
3591	2049	1106	0	63
3594	2048	1107	0	67
3597	2048	1107	0	65
3600	2048	1108	0	63
3603	2048	1107	0	63
3606	2048	1107	0	64
3609	2048	1107	0	65
3612	2048	1109	0	65
3615	2049	1110	0	67
3618	2050	1111	0	65
3621	2050	1112	0	63
3624	2050	1112	0	59
3627	2050	1112	0	59
3630	2050	1112	0	59
3633	2050	1112	0	59
3636	2051	1112	0	61
3639	2051	1112	0	60
3642	2051	1112	0	59
3645	2051	1112	0	58
3648	2051	1112	0	57
3651	2051	1112	0	57
3654	2051	1112	0	58
3657	2051	1112	0	60
3660	2051	1113	0	58
3663	2051	1113	0	58
3666	2051	1113	0	59
3669	2051	1115	0	61
3672	2049	1117	0	57
3675	2046	1121	0	55
3678	2040	1123	0	54
3681	2037	1124	0	53
3684	2035	1126	0	55
3687	2035	1124	0	56
3690	2035	1124	0	58
3693	2036	1122	0	55
3696	2037	1121	0	53
3699	2040	1117	0	50
3702	2040	1117	0	47
3705	2040	1120	0	48
3708	2039	1121	0	38
3711	2039	1121	0	35
3714	2038	1120	0	31
3717	2039	1120	0	26
3720	2039	1120	0	20
3723	2037	1120	0	19
3726	2036	1120	0	21
3729	2035	1120	0	23
3732	2034	1120	0	30
3735	2034	1119	0	36
3738	2033	1121	0	38
3741	2034	1122	0	36
3744	2033	1123	0	36
3747	2030	1125	0	38
3750	2025	1128	0	42
3753	2024	1128	0	40
3756	2022	1127	0	37
3759	2021	1126	0	33
3762	2022	1126	0	32
3765	2030	1124	0	40
3768	2031	1128	0	39
3771	2030	1127	0	34
3774	2031	1127	0	31
3777	2031	1128	0	29
3780	2030	1127	0	24
3783	2031	1126	0	23
3786	2032	1126	0	22
3789	2031	1125	0	24
3792	2031	1125	0	23
3795	2032	1123	0	23
3798	2032	1123	0	26
3801	2033	1123	0	27
3804	2035	1124	0	24
3807	2036	1126	0	21
3810	2035	1126	0	22
3813	2032	1130	0	23
3816	2026	1131	0	22
3819	2023	1132	0	21
3822	2023	1133	0	23
3825	2023	1132	0	24
3828	2026	1130	0	24
3831	2030	1130	0	22
3834	2028	1131	0	22
3837	2026	1132	0	26
3840	2022	1133	0	21
3843	2020	1131	0	9
3846	2017	1129	0	3
3849	2014	1128	0	358
3852	2014	1127	0	354
3855	2014	1127	0	354
3858	2014	1127	0	353
3861	2014	1127	0	354
3864	2011	1125	0	354
3867	2009	1123	0	350
3870	2006	1120	0	345
3873	2005	1121	0	343
3876	2008	1124	0	350
3879	2007	1125	0	351
3882	2007	1125	0	352
3885	2008	1125	0	353
3888	2008	1124	0	356
3891	2006	1125	0	358
3894	2006	1124	0	357
3897	2005	1125	0	356
3900	2005	1125	0	357
3903	2003	1126	0	2
3906	2001	1127	0	5
3909	2002	1127	0	3
3912	2003	1128	0	4
3915	2002	1128	0	8
3918	2002	1126	0	8
3921	2002	1125	0	7
3924	2003	1123	0	5
3927	2003	1122	0	0
3930	2002	1122	0	359
3933	2002	1122	0	359
3936	2001	1123	0	358
3939	1999	1122	0	353
3942	1997	1121	0	355
3945	1998	1121	0	359
3948	1997	1122	0	1
3951	1997	1123	0	3
3954	1998	1123	0	5
3957	1998	1121	0	4
3960	1998	1121	0	2
3963	1998	1117	0	12
3966	1994	1113	0	2
3969	1992	1112	0	356
3972	1988	1114	0	5
3975	1983	1115	0	17
3978	1982	1118	0	21
3981	1981	1119	0	22
3984	1973	1119	0	23
3987	1968	1121	0	28
3990	1964	1121	0	27
3993	1964	1129	0	25
3996	1964	1122	0	20
3999	1964	1120	0	20
4002	1962	1121	0	16
4005	1966	1124	0	27
4008	1965	1126	0	28
4011	1965	1126	0	27
4014	1965	1126	0	28
4017	1966	1126	0	25
4020	1961	1123	0	25
4023	1958	1125	0	30
4026	1956	1125	0	25
4029	1957	1124	0	21
4032	1957	1124	0	17
4035	1959	1125	0	20
4038	1960	1130	0	29
4041	1963	1128	0	47
4044	1964	1130	0	60
4047	1964	1126	0	49
4050	1963	1126	0	45
4053	1964	1127	0	35
4056	1965	1127	0	37
4059	1968	1128	0	27
4062	1967	1129	0	23
4065	1966	1128	0	31
4068	1965	1129	0	28
4071	1964	1130	0	23
4074	1963	1130	0	23
4077	1965	1130	0	24
4080	1965	1131	0	22
4083	1960	1129	0	35
4086	1959	1131	0	42
4089	1960	1133	0	46
4092	1961	1133	0	45
4095	1955	1132	0	52
4098	1951	1135	0	62
4101	1948	1136	0	62
4104	1948	1136	0	69
4107	1947	1135	0	70
4110	1948	1135	0	73
4113	1947	1137	0	75
4116	1945	1135	0	77
4119	1944	1133	0	84
4122	1944	1133	0	80
4125	1944	1135	0	82
4128	1946	1136	0	84
4131	1950	1132	0	83
4134	1950	1131	0	76
4137	1952	1132	0	70
4140	1952	1132	0	72
4143	1951	1132	0	75
4146	1952	1134	0	69
4149	1953	1136	0	58
4152	1948	1141	0	65
4155	1948	1143	0	62
4158	1943	1144	0	63
4161	1941	1145	0	63
4164	1943	1146	0	73
4167	1941	1152	0	69
4170	1931	1158	0	66
4173	1934	1165	0	71
4176	1937	1171	0	61
4179	1928	1171	0	65
4182	1926	1174	0	71
4185	1930	1180	0	73
4188	1925	1180	0	77
4191	1926	1182	0	77
4194	1926	1184	0	75
4197	1928	1187	0	75
4200	1928	1189	0	83
4203	1928	1194	0	85
4206	1923	1197	0	84
4209	1921	1201	0	87
4212	1921	1202	0	87
4215	1924	1203	0	87
4218	1924	1202	0	87
4221	1923	1202	0	83
4224	1923	1202	0	84
4227	1922	1201	0	85
4230	1923	1201	0	88
4233	1922	1202	0	91
4236	1922	1202	0	93
4239	1924	1203	0	96
4242	1925	1204	0	98
4245	1924	1204	0	102
4248	1924	1204	0	106
4251	1926	1202	0	102
4254	1926	1201	0	101
4257	1925	1202	0	98
4260	1924	1202	0	96
4263	1925	1202	0	91
4266	1924	1204	0	89
4269	1922	1206	0	99
4272	1924	1206	0	96
4275	1927	1204	0	93
4278	1926	1202	0	87
4281	1925	1203	0	84
4284	1926	1203	0	85
4287	1926	1204	0	82
4290	1926	1204	0	83
4293	1926	1205	0	85
4296	1928	1205	0	84
4299	1932	1206	0	78
4302	1931	1207	0	86
4305	1931	1207	0	93
4308	1934	1206	0	87
4311	1933	1206	0	92
4314	1933	1205	0	95
4317	1935	1204	0	89
4320	1940	1203	0	93
4323	1943	1207	0	90
4326	1944	1209	0	89
4329	1946	1213	0	87
4332	1947	1218	0	80
4335	1948	1219	0	76
4338	1948	1220	0	73
4341	1949	1222	0	74
4344	1949	1223	0	79
4347	1947	1226	0	81
4350	1947	1230	0	83
4353	1944	1234	0	86
4356	1943	1236	0	89
4359	1942	1238	0	89
4362	1947	1240	0	85
4365	1946	1243	0	80
4368	1947	1240	0	74
4371	1946	1241	0	72
4374	1944	1243	0	82
4377	1946	1245	0	80
4380	1948	1239	0	82
4383	1950	1239	0	86
4386	1949	1240	0	84
4389	1948	1242	0	87
4392	1949	1240	0	87
4395	1949	1240	0	85
4398	1952	1237	0	81
4401	1951	1237	0	81
4404	1951	1232	0	80
4407	1952	1232	0	79
4410	1952	1234	0	84
4413	1950	1238	0	86
4416	1951	1237	0	88
4419	1951	1235	0	85
4422	1950	1236	0	82
4425	1948	1238	0	80
4428	1947	1239	0	76
4431	1948	1240	0	68
4434	1946	1243	0	66
4437	1942	1246	0	61
4440	1941	1248	0	58
4443	1942	1250	0	57
4446	1942	1252	0	53
4449	1941	1253	0	46
4452	1940	1254	0	43
4455	1938	1255	0	45
4458	1937	1256	0	47
4461	1936	1256	0	47
4464	1935	1256	0	45
4467	1935	1254	0	40
4470	1935	1253	0	40
4473	1935	1253	0	42
4476	1939	1252	0	45
4479	1942	1252	0	47
4482	1943	1253	0	51
4485	1942	1252	0	54
4488	1943	1252	0	54
4491	1943	1253	0	53
4494	1943	1254	0	55
4497	1941	1254	0	56
4500	1942	1253	0	55
4503	1941	1253	0	58
4506	1942	1253	0	61
4509	1942	1252	0	67
4512	1943	1249	0	66
4515	1943	1247	0	63
4518	1942	1244	0	63
4521	1941	1243	0	75
4524	1943	1243	0	77
4527	1943	1243	0	78
4530	1943	1242	0	77
4533	1943	1241	0	77
4536	1945	1240	0	76
4539	1948	1240	0	77
4542	1948	1240	0	78
4545	1947	1241	0	77
4548	1946	1241	0	80
4551	1945	1242	0	84
4554	1944	1244	0	84
4557	1943	1245	0	85
4560	1942	1246	0	85
4563	1941	1247	0	85
4566	1940	1248	0	82
4569	1940	1248	0	79
4572	1941	1246	0	82
4575	1941	1244	0	82
4578	1941	1242	0	81
4581	1943	1240	0	81
4584	1944	1239	0	80
4587	1946	1238	0	82
4590	1946	1237	0	78
4593	1948	1235	0	80
4596	1949	1234	0	82
4599	1949	1234	0	78
4602	1948	1234	0	76
4605	1948	1234	0	74
4608	1948	1233	0	75
4611	1948	1232	0	80
4614	1949	1232	0	81
4617	1949	1230	0	74
4620	1949	1231	0	71
4623	1946	1234	0	67
4626	1946	1236	0	68
4629	1948	1238	0	73
4632	1947	1240	0	75
4635	1948	1242	0	79
4638	1948	1244	0	77
4641	1949	1247	0	77
4644	1947	1247	0	74
4647	1949	1244	0	78
4650	1951	1242	0	81
4653	1952	1242	0	80
4656	1952	1242	0	79
4659	1952	1247	0	74
4662	1951	1249	0	74
4665	1955	1248	0	75
4668	1957	1247	0	73
4671	1956	1247	0	70
4674	1956	1247	0	69
4677	1954	1248	0	67
4680	1954	1249	0	63
4683	1954	1249	0	65
4686	1954	1251	0	65
4689	1953	1255	0	64
4692	1951	1257	0	64
4695	1951	1257	0	66
4698	1952	1257	0	64
4701	1950	1258	0	63
4704	1948	1260	0	61
4707	1947	1258	0	55
4710	1949	1257	0	58
4713	1952	1255	0	55
4716	1951	1255	0	57
4719	1950	1257	0	63
4722	1950	1260	0	63
4725	1948	1263	0	62
4728	1948	1264	0	64
4731	1948	1266	0	67
4734	1947	1266	0	67
4737	1947	1267	0	68
4740	1947	1267	0	69
4743	1947	1267	0	70
4746	1948	1265	0	70
4749	1947	1266	0	72
4752	1947	1267	0	71
4755	1947	1268	0	69
4758	1947	1267	0	68
4761	1949	1265	0	69
4764	1949	1264	0	69
4767	1951	1267	0	78
4770	1953	1270	0	82
4773	1954	1271	0	85
4776	1955	1271	0	90
4779	1959	1271	0	96
4782	1960	1272	0	97
4785	1963	1273	0	99
4788	1963	1273	0	104
4791	1963	1273	0	104
4794	1964	1272	0	102
4797	1968	1270	0	97
4800	1967	1269	0	94
4803	1968	1268	0	89
4806	1968	1267	0	88
4809	1968	1268	0	89
4812	1969	1266	0	87
4815	1969	1263	0	87
4818	1967	1262	0	84
4821	1965	1260	0	81
4824	1967	1256	0	70
4827	1966	1254	0	69
4830	1966	1255	0	63
4833	1965	1254	0	55
4836	1967	1254	0	48
4839	1968	1252	0	44
4842	1969	1250	0	44
4845	1970	1249	0	42
4848	1972	1251	0	46
4851	1970	1249	0	47
4854	1971	1248	0	41
4857	1969	1245	0	27
4860	1968	1246	0	23
4863	1965	1247	0	23
4866	1963	1246	0	17
4869	1964	1244	0	13
4872	1965	1241	0	8
4875	1965	1237	0	0
4878	1964	1234	0	356
4881	1961	1234	0	350
4884	1959	1234	0	344
4887	1958	1234	0	346
4890	1957	1236	0	340
4893	1957	1237	0	337
4896	1955	1238	0	335
4899	1953	1237	0	333
4902	1954	1237	0	332
4905	1953	1237	0	337
4908	1951	1237	0	337
4911	1950	1235	0	336
4914	1950	1233	0	333
4917	1950	1232	0	337
4920	1951	1232	0	335
4923	1951	1229	0	335
4926	1951	1230	0	336
4929	1951	1230	0	338
4932	1950	1234	0	336
4935	1950	1234	0	335
4938	1947	1233	0	328
4941	1946	1235	0	327
4944	1947	1235	0	329
4947	1946	1235	0	327
4950	1945	1236	0	328
4953	1944	1237	0	325
4956	1943	1237	0	321
4959	1943	1237	0	322
4962	1943	1237	0	321
4965	1944	1236	0	321
4968	1942	1236	0	316
4971	1942	1236	0	315
4974	1942	1236	0	314
4977	1942	1237	0	311
4980	1942	1237	0	312
4983	1941	1236	0	314
4986	1942	1237	0	316
4989	1942	1237	0	315
4992	1942	1237	0	315
4995	1943	1238	0	313
4998	1943	1238	0	312
5001	1942	1238	0	312
5004	1942	1237	0	312
5007	1942	1237	0	314
5010	1941	1237	0	315
5013	1939	1237	0	316
5016	1939	1236	0	316
5019	1939	1236	0	314
5022	1940	1237	0	315
5025	1940	1237	0	315
5028	1940	1237	0	315
5031	1940	1237	0	314
5034	1938	1238	0	308
5037	1938	1239	0	306
5040	1938	1239	0	307
5043	1939	1240	0	314
5046	1939	1239	0	313
5049	1939	1239	0	311
5052	1937	1239	0	313
5055	1938	1238	0	313
5058	1936	1238	0	311
5061	1935	1237	0	309
5064	1936	1236	0	306
5067	1936	1235	0	304
5070	1936	1235	0	301
5073	1937	1234	0	298
5076	1936	1233	0	300
5079	1938	1233	0	298
5082	1937	1233	0	298
5085	1939	1232	0	301
5088	1940	1232	0	301
5091	1938	1232	0	302
5094	1936	1231	0	304
5097	1936	1230	0	304
5100	1939	1226	0	308
5103	1943	1226	0	311
5106	1946	1220	0	311
5109	1947	1217	0	317
5112	1946	1216	0	319
5115	1946	1213	0	319
5118	1947	1213	0	317
5121	1948	1213	0	314
5124	1947	1213	0	316
5127	1946	1212	0	316
5130	1946	1208	0	317
5133	1942	1211	0	319
5136	1939	1215	0	313
5139	1939	1216	0	316
5142	1939	1216	0	314
5145	1939	1216	0	315
5148	1939	1215	0	318
5151	1938	1217	0	325
5154	1937	1218	0	321
5157	1938	1218	0	321
5160	1938	1219	0	323
5163	1938	1220	0	325
5166	1938	1223	0	330
5169	1939	1220	0	328
5172	1942	1220	0	329
5175	1944	1218	0	334
5178	1941	1221	0	323
5181	1938	1218	0	324
5184	1936	1221	0	321
5187	1935	1221	0	323
5190	1933	1222	0	322
5193	1930	1223	0	318
5196	1929	1225	0	316
5199	1928	1225	0	317
5202	1928	1225	0	317
5205	1927	1223	0	321
5208	1934	1216	0	329
5211	1934	1216	0	325
5214	1937	1217	0	331
5217	1939	1217	0	336
5220	1940	1217	0	335
5223	1940	1217	0	330
5226	1938	1217	0	332
5229	1937	1217	0	327
5232	1937	1217	0	325
5235	1936	1217	0	328
5238	1938	1217	0	327
5241	1939	1217	0	326
5244	1938	1215	0	327
5247	1938	1212	0	326
5250	1943	1213	0	322
5253	1942	1212	0	320
5256	1938	1210	0	318
5259	1936	1208	0	313
5262	1937	1203	0	310
5265	1937	1200	0	306
5268	1935	1195	0	299
5271	1933	1193	0	299
5274	1931	1191	0	302
5277	1927	1190	0	298
5280	1925	1191	0	296
5283	1923	1188	0	296
5286	1922	1188	0	297
5289	1922	1189	0	298
5292	1922	1190	0	292
5295	1922	1190	0	293
5298	1924	1190	0	293
5301	1925	1189	0	293
5304	1924	1190	0	294
5307	1928	1191	0	297
5310	1929	1192	0	301
5313	1926	1191	0	301
5316	1923	1190	0	304
5319	1922	1191	0	304
5322	1921	1191	0	306
5325	1920	1191	0	309
5328	1920	1193	0	312
5331	1919	1193	0	318
5334	1918	1194	0	321
5337	1917	1196	0	322
5340	1914	1196	0	327
5343	1914	1198	0	330
5346	1915	1198	0	332
5349	1914	1198	0	335
5352	1912	1198	0	339
5355	1910	1198	0	340
5358	1909	1197	0	339
5361	1908	1195	0	340
5364	1908	1195	0	341
5367	1909	1195	0	339
5370	1908	1196	0	341
5373	1907	1195	0	340
5376	1907	1194	0	337
5379	1906	1197	0	341
5382	1906	1199	0	345
5385	1905	1200	0	346
5388	1903	1201	0	347
5391	1903	1203	0	340
5394	1902	1202	0	340
5397	1903	1203	0	337
5400	1906	1203	0	342
5403	1907	1203	0	343
5406	1907	1203	0	342
5409	1905	1202	0	344
5412	1905	1202	0	342
5415	1904	1204	0	340
5418	1906	1202	0	343
5421	1907	1200	0	345
5424	1908	1201	0	341
5427	1908	1201	0	343
5430	1910	1201	0	340
5433	1913	1200	0	342
5436	1916	1200	0	343
5439	1916	1200	0	344
5442	1915	1200	0	348
5445	1917	1201	0	346
5448	1916	1201	0	346
5451	1915	1201	0	345
5454	1915	1202	0	343
5457	1914	1202	0	343
5460	1914	1202	0	345
5463	1914	1202	0	344
5466	1913	1203	0	344
5469	1914	1202	0	343
5472	1914	1202	0	341
5475	1913	1202	0	341
5478	1913	1203	0	344
5481	1913	1203	0	346
5484	1914	1204	0	345
5487	1914	1203	0	344
5490	1916	1201	0	347
5493	1917	1200	0	347
5496	1917	1200	0	347
5499	1917	1200	0	349
5502	1917	1199	0	350
5505	1915	1197	0	350
5508	1915	1195	0	348
5511	1914	1194	0	349
5514	1913	1193	0	351
5517	1913	1193	0	350
5520	1913	1192	0	352
5523	1917	1193	0	354
5526	1915	1197	0	354
5529	1915	1198	0	354
5532	1914	1199	0	355
5535	1916	1195	0	356
5538	1918	1194	0	1
5541	1922	1193	0	1
5544	1922	1194	0	5
5547	1923	1193	0	359
5550	1923	1194	0	359
5553	1923	1194	0	358
5556	1922	1195	0	359
5559	1921	1196	0	358
5562	1918	1195	0	357
5565	1913	1194	0	358
5568	1911	1193	0	356
5571	1908	1192	0	351
5574	1904	1189	0	350
5577	1900	1188	0	343
5580	1900	1189	0	343
5583	1898	1191	0	339
5586	1898	1190	0	332
5589	1898	1189	0	331
5592	1898	1188	0	327
5595	1898	1188	0	330
5598	1900	1188	0	331
5601	1904	1185	0	334
5604	1906	1183	0	337
5607	1908	1180	0	330
5610	1907	1180	0	330
5613	1906	1181	0	335
5616	1902	1182	0	341
5619	1908	1179	0	334
5622	1909	1177	0	323
5625	1911	1174	0	314
5628	1911	1174	0	313
5631	1908	1171	0	311
5634	1907	1170	0	312
5637	1910	1169	0	315
5640	1912	1169	0	317
5643	1912	1169	0	316
5646	1909	1169	0	316
5649	1907	1170	0	317
5652	1904	1169	0	320
5655	1906	1170	0	321
5658	1908	1170	0	319
5661	1909	1168	0	307
5664	1908	1167	0	308
5667	1907	1165	0	306
5670	1905	1165	0	305
5673	1906	1165	0	306
5676	1906	1161	0	315
5679	1904	1159	0	326
5682	1901	1155	0	331
5706	1901	1150	0	331
5709	1899	1146	0	327
5712	1900	1145	0	323
5715	1900	1142	0	319
5718	1900	1143	0	326
5721	1899	1145	0	326
5724	1901	1145	0	328
5727	1901	1146	0	327
5730	1903	1145	0	327
5733	1907	1143	0	331
5736	1907	1142	0	332
5739	1908	1144	0	339
5742	1910	1146	0	336
5745	1911	1146	0	329
5748	1911	1147	0	331
5751	1911	1149	0	330
5754	1912	1150	0	329
5757	1913	1152	0	332
5760	1913	1153	0	331
5763	1912	1154	0	329
5766	1912	1155	0	328
5769	1913	1156	0	332
5772	1915	1157	0	329
5775	1916	1157	0	327
5778	1917	1157	0	327
5781	1920	1157	0	324
5784	1921	1157	0	316
5787	1924	1154	0	312
5790	1932	1151	0	305
5793	1945	1149	0	307
5796	1948	1147	0	316
5799	1950	1146	0	311
5802	1953	1140	0	311
5805	1953	1140	0	311
5808	1952	1140	0	314
5811	1953	1141	0	316
5814	1952	1142	0	317
5817	1954	1142	0	319
5820	1953	1142	0	318
5823	1951	1142	0	322
5826	1946	1141	0	331
5829	1941	1141	0	334
5832	1946	1141	0	333
5835	1947	1141	0	335
5838	1946	1141	0	335
5841	1947	1141	0	331
5844	1948	1142	0	329
5847	1950	1142	0	326
5850	1953	1141	0	322
5853	1952	1142	0	318
5856	1953	1141	0	316
5859	1953	1140	0	314
5862	1953	1140	0	313
5865	1954	1140	0	315
5868	1954	1138	0	319
5871	1956	1138	0	316
5874	1956	1139	0	315
5877	1957	1142	0	309
5880	1956	1143	0	306
5883	1956	1143	0	306
5886	1958	1144	0	300
5889	1960	1145	0	305
5892	1960	1142	0	310
5895	1958	1141	0	312
5898	1959	1139	0	316
5901	1955	1135	0	316
5904	1950	1133	0	316
5907	1951	1137	0	316
5910	1951	1135	0	314
5913	1950	1135	0	313
5916	1949	1135	0	314
5919	1945	1134	0	309
5922	1945	1132	0	311
5925	1942	1134	0	308
5928	1941	1134	0	311
5931	1942	1135	0	319
5934	1941	1136	0	321
5937	1943	1138	0	323
5940	1944	1140	0	322
5943	1945	1140	0	321
5946	1946	1138	0	316
5949	1944	1137	0	316
5952	1943	1136	0	313
5955	1943	1137	0	314
5958	1943	1138	0	312
5961	1941	1137	0	306
5964	1942	1138	0	307
5967	1942	1138	0	305
5970	1943	1139	0	309
5973	1947	1138	0	318
5976	1948	1139	0	325
5979	1948	1138	0	321
5982	1948	1139	0	325
5985	1949	1138	0	320
5988	1947	1139	0	313
5991	1947	1140	0	315
5994	1947	1141	0	309
5997	1947	1145	0	304
6000	1947	1144	0	302
6003	1947	1142	0	294
6006	1948	1144	0	279
6009	1947	1142	0	265
6012	1948	1137	0	259
6015	1949	1136	0	252
6018	1948	1139	0	251
6021	1949	1138	0	248
6024	1949	1136	0	246
6027	1950	1136	0	243
[truncated: 989 more rows]
