# Supplementary material for: Markerless tracking of an entire honey bee colony
Source: Nat Commun. 2021 Mar 19;12:1733. doi: 10.1038/s41467-021-21769-1 (PMC7979864; doi:10.1038/s41467-021-21769-1)
Supplement: Supplementary file 4 — Description of Additional Supplementary Files [file 41467_2021_21769_MOESM4_ESM.zip › raw_source/fig_5_sup_fig_21_22/S1_trajectories/000244.txt]

0	1471	1258	0	196
3	1471	1258	0	197
6	1471	1258	0	196
9	1471	1258	0	196
12	1471	1258	0	196
15	1471	1258	0	196
18	1471	1258	0	196
21	1471	1258	0	197
24	1471	1258	0	197
27	1471	1258	0	197
30	1471	1258	0	196
33	1471	1258	0	196
36	1471	1258	0	197
39	1471	1258	0	197
42	1471	1258	0	195
45	1471	1258	0	196
48	1471	1258	0	197
51	1471	1258	0	196
54	1471	1258	0	197
57	1471	1258	0	197
60	1471	1258	0	197
63	1471	1258	0	196
66	1471	1258	0	196
69	1471	1258	0	196
72	1471	1258	0	196
75	1471	1258	0	196
78	1471	1258	0	197
81	1471	1258	0	196
84	1471	1258	0	196
87	1471	1258	0	196
90	1471	1258	0	196
93	1471	1258	0	196
96	1471	1258	0	196
99	1471	1258	0	197
102	1471	1258	0	196
105	1471	1258	0	197
108	1471	1258	0	196
111	1471	1258	0	196
114	1471	1258	0	196
117	1471	1258	0	196
120	1471	1259	0	195
123	1471	1259	0	197
126	1471	1259	0	196
129	1471	1259	0	195
132	1471	1259	0	196
135	1471	1259	0	196
138	1471	1259	0	196
141	1471	1259	0	197
144	1471	1259	0	196
147	1471	1259	0	196
150	1471	1259	0	196
153	1471	1259	0	196
156	1471	1259	0	196
159	1471	1259	0	196
162	1471	1259	0	195
165	1471	1259	0	195
168	1471	1259	0	196
171	1471	1259	0	196
174	1471	1259	0	196
177	1471	1259	0	197
180	1471	1259	0	196
183	1471	1259	0	196
186	1470	1259	0	195
189	1470	1259	0	195
192	1469	1259	0	194
195	1468	1259	0	195
198	1468	1259	0	195
201	1461	1260	0	195
204	1463	1260	0	195
207	1467	1258	0	195
210	1463	1260	0	195
213	1463	1260	0	196
216	1462	1260	0	195
219	1462	1260	0	196
222	1462	1260	0	196
225	1462	1261	0	196
228	1462	1261	0	195
231	1462	1260	0	196
234	1462	1260	0	196
237	1466	1259	0	196
240	1464	1260	0	195
243	1465	1259	0	197
246	1465	1259	0	197
249	1465	1259	0	197
252	1465	1259	0	197
255	1465	1259	0	196
258	1466	1259	0	196
261	1466	1259	0	197
264	1466	1259	0	196
267	1465	1259	0	196
270	1465	1259	0	196
273	1466	1259	0	196
276	1466	1259	0	195
279	1466	1259	0	196
282	1466	1259	0	196
285	1466	1259	0	197
288	1466	1259	0	197
291	1466	1259	0	197
294	1466	1259	0	197
297	1466	1259	0	197
300	1466	1259	0	197
303	1466	1259	0	197
306	1465	1259	0	197
309	1466	1259	0	198
312	1466	1259	0	197
315	1466	1259	0	197
318	1466	1259	0	197
321	1466	1259	0	197
324	1466	1259	0	197
327	1466	1259	0	197
330	1466	1259	0	197
333	1466	1259	0	197
336	1466	1259	0	196
339	1466	1259	0	196
342	1465	1259	0	197
345	1465	1259	0	195
348	1466	1259	0	196
351	1466	1259	0	195
354	1466	1259	0	195
357	1465	1259	0	195
360	1465	1259	0	196
363	1465	1259	0	196
366	1465	1259	0	197
369	1465	1259	0	198
372	1465	1259	0	197
375	1465	1259	0	198
378	1466	1259	0	196
381	1465	1259	0	197
384	1465	1259	0	197
387	1465	1259	0	197
390	1466	1259	0	197
393	1466	1259	0	197
396	1466	1259	0	197
399	1466	1259	0	197
402	1466	1259	0	197
405	1466	1259	0	198
408	1466	1259	0	198
411	1465	1259	0	198
414	1465	1259	0	197
417	1465	1259	0	197
420	1463	1260	0	197
423	1462	1260	0	198
426	1463	1260	0	197
429	1462	1260	0	198
432	1465	1260	0	198
435	1465	1260	0	198
438	1465	1260	0	198
441	1465	1260	0	198
444	1465	1260	0	198
447	1465	1260	0	198
450	1462	1260	0	199
453	1462	1260	0	198
456	1465	1259	0	197
459	1465	1259	0	198
462	1465	1259	0	198
465	1464	1260	0	197
468	1462	1260	0	198
471	1462	1260	0	199
474	1463	1260	0	198
477	1465	1259	0	199
480	1465	1259	0	199
483	1466	1259	0	198
486	1466	1259	0	199
489	1466	1259	0	198
492	1466	1259	0	197
495	1466	1259	0	196
498	1466	1259	0	196
501	1466	1259	0	196
504	1466	1259	0	196
507	1466	1259	0	196
510	1466	1259	0	196
513	1466	1259	0	196
516	1466	1259	0	196
519	1466	1259	0	196
522	1466	1259	0	196
525	1466	1259	0	195
528	1466	1259	0	195
531	1466	1259	0	194
534	1466	1259	0	194
537	1466	1259	0	195
540	1466	1259	0	195
543	1466	1259	0	195
546	1466	1259	0	194
549	1466	1258	0	195
552	1466	1259	0	194
555	1467	1258	0	195
558	1466	1258	0	195
561	1466	1258	0	193
564	1466	1258	0	192
567	1466	1257	0	189
570	1466	1257	0	188
573	1466	1257	0	187
576	1466	1257	0	187
579	1466	1257	0	190
582	1466	1257	0	190
585	1466	1257	0	190
588	1466	1257	0	190
591	1466	1257	0	191
594	1466	1257	0	189
597	1466	1256	0	186
600	1466	1256	0	187
603	1466	1256	0	185
606	1466	1256	0	185
609	1466	1256	0	187
612	1467	1256	0	185
615	1467	1256	0	186
618	1467	1256	0	187
621	1467	1256	0	188
624	1467	1256	0	187
627	1467	1256	0	186
630	1467	1256	0	187
633	1467	1256	0	188
636	1467	1256	0	188
639	1466	1256	0	189
642	1466	1255	0	189
645	1467	1255	0	191
648	1467	1255	0	191
651	1467	1255	0	191
654	1467	1255	0	193
657	1468	1255	0	194
660	1467	1255	0	194
663	1467	1255	0	196
666	1467	1255	0	193
669	1467	1255	0	194
672	1468	1255	0	194
675	1468	1255	0	195
678	1468	1255	0	194
681	1468	1255	0	195
684	1468	1255	0	196
687	1467	1255	0	197
690	1467	1255	0	196
693	1466	1255	0	196
696	1467	1255	0	197
699	1467	1255	0	196
702	1466	1255	0	198
705	1466	1256	0	198
708	1466	1255	0	199
711	1466	1255	0	197
714	1466	1255	0	197
717	1466	1255	0	198
720	1466	1255	0	197
723	1466	1255	0	199
726	1466	1255	0	197
729	1466	1255	0	197
732	1466	1255	0	197
735	1466	1255	0	198
738	1466	1255	0	199
741	1467	1254	0	199
744	1467	1254	0	198
747	1467	1254	0	197
750	1467	1254	0	199
753	1468	1254	0	197
756	1467	1254	0	199
759	1468	1254	0	200
762	1469	1254	0	199
765	1468	1254	0	199
768	1468	1254	0	200
771	1469	1254	0	200
774	1469	1254	0	200
777	1469	1254	0	199
780	1469	1254	0	200
783	1469	1254	0	201
786	1469	1254	0	200
789	1469	1254	0	201
792	1469	1254	0	200
795	1469	1254	0	201
798	1469	1254	0	202
801	1468	1255	0	202
804	1467	1254	0	198
807	1468	1254	0	197
810	1467	1255	0	198
813	1467	1255	0	199
816	1468	1254	0	198
819	1469	1254	0	197
822	1469	1254	0	201
825	1470	1254	0	202
828	1472	1253	0	202
831	1472	1254	0	201
834	1473	1254	0	199
837	1474	1254	0	198
840	1475	1253	0	199
843	1476	1253	0	200
846	1477	1252	0	199
849	1478	1252	0	198
852	1478	1252	0	199
855	1478	1252	0	199
858	1478	1251	0	197
861	1478	1251	0	197
864	1479	1251	0	198
867	1478	1252	0	199
870	1479	1251	0	197
873	1479	1251	0	197
876	1479	1251	0	198
879	1480	1251	0	199
882	1480	1251	0	200
885	1480	1251	0	203
888	1480	1251	0	201
891	1480	1251	0	204
894	1479	1251	0	204
897	1480	1251	0	205
900	1480	1251	0	204
903	1480	1251	0	204
906	1480	1251	0	204
909	1480	1252	0	206
912	1480	1251	0	203
915	1480	1252	0	205
918	1480	1252	0	207
921	1480	1252	0	205
924	1480	1252	0	207
927	1480	1252	0	206
930	1481	1252	0	204
933	1481	1252	0	205
936	1481	1252	0	206
939	1480	1252	0	205
942	1480	1252	0	205
945	1480	1252	0	204
948	1480	1252	0	204
951	1481	1252	0	204
954	1480	1253	0	205
957	1480	1253	0	205
960	1480	1253	0	206
963	1480	1253	0	207
966	1480	1252	0	205
969	1480	1253	0	204
972	1480	1253	0	203
975	1481	1253	0	204
978	1480	1253	0	204
981	1481	1253	0	204
984	1481	1253	0	204
987	1481	1253	0	205
990	1481	1253	0	205
993	1481	1253	0	205
996	1481	1253	0	205
999	1481	1253	0	206
1002	1481	1253	0	205
1005	1481	1253	0	205
1008	1481	1252	0	205
1011	1481	1252	0	205
1014	1481	1253	0	204
1017	1481	1253	0	207
1020	1481	1252	0	207
1023	1481	1252	0	208
1026	1481	1252	0	207
1029	1481	1252	0	207
1032	1481	1253	0	206
1035	1481	1253	0	205
1038	1481	1253	0	205
1041	1481	1253	0	204
1044	1481	1253	0	203
1047	1481	1253	0	204
1050	1482	1253	0	203
1053	1482	1253	0	205
1056	1481	1253	0	204
1059	1481	1253	0	205
1062	1481	1253	0	203
1065	1481	1253	0	204
1068	1481	1253	0	205
1071	1482	1253	0	205
1074	1481	1253	0	205
1077	1482	1253	0	205
1080	1482	1253	0	206
1083	1482	1253	0	205
1086	1482	1253	0	205
1089	1482	1253	0	205
1092	1481	1253	0	205
1095	1481	1253	0	205
1098	1481	1253	0	205
1101	1481	1253	0	206
1104	1481	1253	0	206
1107	1481	1253	0	206
1110	1481	1253	0	206
1113	1481	1253	0	205
1116	1481	1253	0	205
1119	1482	1253	0	205
1122	1482	1253	0	206
1125	1481	1253	0	205
1128	1482	1253	0	206
1131	1482	1253	0	206
1134	1482	1253	0	206
1137	1481	1253	0	207
1140	1481	1253	0	207
1143	1481	1253	0	207
1146	1482	1253	0	207
1149	1481	1253	0	206
1152	1481	1253	0	206
1155	1481	1253	0	206
1158	1481	1253	0	206
1161	1481	1253	0	206
1164	1481	1253	0	206
1167	1481	1253	0	205
1170	1481	1253	0	204
1173	1481	1253	0	203
1176	1481	1252	0	202
1179	1481	1252	0	202
1182	1481	1253	0	203
1185	1481	1253	0	202
1188	1481	1253	0	203
1191	1481	1253	0	203
1194	1481	1253	0	202
1197	1481	1253	0	202
1200	1481	1253	0	203
1203	1481	1253	0	202
1206	1481	1253	0	202
1209	1482	1253	0	203
1212	1481	1253	0	202
1215	1481	1253	0	201
1218	1482	1253	0	202
1221	1481	1253	0	201
1224	1481	1253	0	201
1227	1482	1253	0	201
1230	1482	1253	0	203
1233	1481	1253	0	201
1236	1481	1253	0	202
1239	1481	1252	0	202
1242	1482	1252	0	202
1245	1482	1253	0	203
1248	1481	1252	0	200
1251	1482	1252	0	199
1254	1482	1252	0	198
1257	1483	1251	0	195
1260	1483	1251	0	197
1263	1484	1251	0	195
1266	1485	1251	0	196
1269	1485	1251	0	197
1272	1485	1251	0	196
1275	1485	1251	0	195
1278	1485	1251	0	194
1281	1484	1251	0	194
1284	1484	1251	0	195
1287	1484	1251	0	194
1290	1484	1251	0	194
1293	1484	1251	0	195
1296	1484	1251	0	194
1299	1484	1251	0	195
1302	1484	1251	0	195
1305	1484	1251	0	195
1308	1484	1251	0	195
1311	1484	1251	0	196
1314	1484	1251	0	196
1317	1484	1251	0	196
1320	1484	1251	0	195
1323	1484	1251	0	196
1326	1484	1251	0	196
1329	1484	1251	0	195
1332	1484	1251	0	195
1335	1484	1251	0	195
1338	1484	1251	0	196
1341	1484	1251	0	196
1344	1484	1251	0	195
1347	1484	1251	0	195
1350	1484	1251	0	196
1353	1484	1252	0	197
1356	1485	1251	0	197
1359	1485	1252	0	197
1362	1485	1252	0	197
1365	1485	1252	0	196
1368	1485	1252	0	196
1371	1485	1252	0	196
1374	1485	1252	0	197
1377	1485	1252	0	196
1380	1485	1252	0	196
1383	1485	1252	0	196
1386	1485	1252	0	197
1389	1485	1252	0	197
1392	1485	1252	0	197
1395	1485	1252	0	197
1398	1485	1252	0	196
1401	1485	1252	0	198
1404	1485	1252	0	197
1407	1485	1252	0	198
1410	1485	1252	0	197
1413	1485	1252	0	196
1416	1485	1252	0	197
1419	1485	1252	0	198
1422	1485	1252	0	198
1425	1485	1252	0	198
1428	1485	1252	0	197
1431	1485	1252	0	198
1434	1485	1252	0	197
1437	1485	1252	0	198
1440	1485	1252	0	198
1443	1485	1252	0	197
1446	1485	1252	0	197
1449	1485	1252	0	197
1452	1485	1252	0	196
1455	1485	1252	0	197
1458	1485	1252	0	197
1461	1485	1252	0	196
1464	1485	1252	0	195
1467	1485	1252	0	195
1470	1485	1252	0	197
1473	1485	1252	0	196
1476	1485	1252	0	196
1479	1485	1252	0	195
1482	1485	1252	0	194
1485	1485	1252	0	194
1488	1485	1252	0	195
1491	1485	1252	0	194
1494	1485	1252	0	195
1497	1485	1252	0	193
1500	1485	1252	0	195
1503	1485	1252	0	195
1506	1485	1252	0	195
1509	1486	1252	0	196
1512	1486	1252	0	195
1515	1486	1252	0	195
1518	1486	1252	0	195
1521	1486	1252	0	196
1524	1486	1252	0	195
1527	1485	1252	0	194
1530	1485	1252	0	195
1533	1486	1252	0	195
1536	1486	1252	0	196
1539	1486	1252	0	196
1542	1486	1252	0	196
1545	1486	1252	0	196
1548	1486	1252	0	195
1551	1486	1252	0	196
1554	1486	1252	0	196
1557	1486	1252	0	197
1560	1487	1252	0	198
1563	1487	1252	0	197
1566	1487	1252	0	196
1569	1487	1253	0	195
1572	1487	1253	0	194
1575	1487	1253	0	195
1578	1486	1253	0	194
1581	1487	1253	0	195
1584	1487	1253	0	194
1587	1486	1253	0	194
1590	1487	1253	0	194
1593	1487	1253	0	194
1596	1486	1253	0	195
1599	1487	1253	0	196
1602	1487	1253	0	195
1605	1487	1253	0	196
1608	1487	1253	0	195
1611	1487	1253	0	195
1614	1487	1253	0	195
1617	1487	1253	0	195
1620	1487	1253	0	196
1623	1487	1253	0	196
1626	1487	1253	0	196
1629	1487	1253	0	196
1632	1487	1253	0	197
1635	1487	1253	0	198
1638	1487	1253	0	197
1641	1487	1253	0	197
1644	1487	1253	0	198
1647	1487	1254	0	197
1650	1487	1254	0	197
1653	1487	1253	0	196
1656	1487	1253	0	197
1659	1487	1254	0	196
1662	1487	1254	0	198
1665	1486	1254	0	199
1668	1486	1254	0	200
1671	1485	1255	0	200
1674	1486	1255	0	197
1677	1486	1255	0	197
1680	1486	1255	0	197
1683	1486	1255	0	199
1686	1486	1255	0	199
1689	1485	1255	0	199
1692	1485	1255	0	198
1695	1484	1256	0	198
1698	1483	1256	0	197
1701	1484	1256	0	198
1704	1483	1255	0	200
1707	1483	1255	0	199
1710	1482	1255	0	200
1713	1482	1254	0	200
1716	1482	1254	0	201
1719	1482	1254	0	201
1722	1482	1254	0	201
1725	1482	1254	0	200
1728	1482	1254	0	201
1731	1482	1254	0	201
1734	1482	1254	0	201
1737	1483	1254	0	199
1740	1483	1254	0	198
1743	1483	1254	0	199
1746	1483	1255	0	198
1749	1483	1255	0	199
1752	1483	1255	0	199
1755	1483	1255	0	199
1758	1483	1255	0	199
1761	1483	1255	0	200
1764	1483	1255	0	199
1767	1483	1255	0	199
1770	1483	1255	0	200
1773	1483	1255	0	200
1776	1483	1255	0	199
1779	1483	1255	0	199
1782	1483	1255	0	196
1785	1483	1255	0	196
1788	1483	1255	0	197
1791	1483	1255	0	197
1794	1483	1255	0	198
1797	1483	1255	0	198
1800	1483	1255	0	197
1803	1483	1255	0	199
1806	1483	1255	0	197
1809	1483	1255	0	198
1812	1483	1255	0	197
1815	1483	1255	0	198
1818	1484	1255	0	198
1821	1483	1255	0	197
1824	1484	1255	0	197
1827	1483	1255	0	197
1830	1484	1255	0	197
1833	1483	1255	0	197
1836	1484	1255	0	197
1839	1483	1255	0	197
1842	1483	1255	0	197
1845	1484	1255	0	197
1848	1484	1255	0	196
1851	1484	1255	0	197
1854	1484	1255	0	197
1857	1483	1255	0	197
1860	1483	1255	0	198
1863	1483	1255	0	196
1866	1483	1255	0	197
1869	1483	1255	0	197
1872	1483	1255	0	196
1875	1483	1255	0	196
1878	1483	1255	0	194
1881	1483	1255	0	194
1884	1483	1255	0	196
1887	1483	1255	0	197
1890	1483	1255	0	194
1893	1483	1255	0	196
1896	1484	1256	0	198
1899	1484	1256	0	199
1902	1484	1255	0	197
1905	1485	1255	0	198
1908	1485	1255	0	197
1911	1485	1255	0	198
1914	1485	1255	0	196
1917	1485	1254	0	196
1920	1486	1255	0	196
1923	1486	1255	0	194
1926	1486	1254	0	196
1929	1486	1255	0	196
1932	1485	1255	0	196
1935	1486	1255	0	194
1938	1486	1255	0	196
1941	1487	1255	0	193
1944	1487	1256	0	188
1947	1488	1256	0	189
1950	1487	1256	0	188
1953	1488	1256	0	190
1956	1489	1256	0	190
1959	1488	1256	0	188
1962	1488	1256	0	187
1965	1488	1256	0	186
1968	1488	1256	0	186
1971	1488	1256	0	186
1974	1488	1256	0	186
1977	1488	1256	0	186
1980	1488	1256	0	186
1983	1489	1256	0	186
1986	1489	1256	0	186
1989	1489	1256	0	186
1992	1489	1256	0	186
1995	1489	1256	0	186
1998	1489	1256	0	186
2001	1489	1256	0	185
2004	1489	1256	0	185
2007	1489	1256	0	186
2010	1489	1256	0	186
2013	1489	1256	0	186
2016	1489	1256	0	187
2019	1489	1256	0	187
2022	1489	1256	0	186
2025	1489	1256	0	185
2028	1489	1256	0	186
2031	1489	1256	0	187
2034	1489	1256	0	187
2037	1489	1256	0	187
2040	1489	1256	0	187
2043	1489	1256	0	187
2046	1489	1256	0	187
2049	1489	1256	0	186
2052	1489	1256	0	186
2055	1489	1256	0	186
2058	1489	1256	0	186
2061	1489	1256	0	187
2064	1489	1256	0	186
2067	1489	1256	0	186
2070	1489	1256	0	186
2073	1489	1256	0	186
2076	1489	1256	0	186
2079	1489	1256	0	186
2082	1489	1256	0	186
2085	1489	1256	0	186
2088	1489	1256	0	186
2091	1489	1256	0	186
2094	1489	1256	0	186
2097	1489	1256	0	186
2100	1489	1256	0	186
2103	1489	1256	0	186
2106	1489	1256	0	186
2109	1489	1256	0	186
2112	1489	1256	0	186
2115	1489	1256	0	187
2118	1489	1256	0	187
2121	1489	1256	0	187
2124	1489	1256	0	186
2127	1489	1256	0	187
2130	1489	1256	0	187
2133	1488	1257	0	187
2136	1488	1257	0	187
2139	1489	1257	0	188
2142	1489	1257	0	187
2145	1489	1256	0	189
2148	1489	1256	0	187
2151	1491	1256	0	186
2154	1490	1256	0	185
2157	1491	1256	0	185
2160	1490	1256	0	184
2163	1490	1257	0	184
2166	1491	1257	0	181
2169	1492	1257	0	181
2172	1493	1258	0	183
2175	1493	1258	0	183
2178	1492	1258	0	185
2181	1493	1258	0	184
2184	1492	1257	0	183
2187	1493	1258	0	185
2190	1492	1258	0	184
2193	1492	1258	0	185
2196	1492	1258	0	182
2199	1492	1258	0	183
2202	1493	1258	0	183
2205	1493	1258	0	182
2208	1493	1258	0	182
2211	1493	1258	0	182
2214	1493	1258	0	182
2217	1493	1258	0	182
2220	1493	1258	0	183
2223	1493	1258	0	182
2226	1493	1258	0	182
2229	1493	1258	0	182
2232	1493	1258	0	182
2235	1493	1258	0	182
2238	1493	1258	0	183
2241	1493	1258	0	182
2244	1493	1258	0	182
2247	1493	1258	0	182
2250	1493	1258	0	181
2253	1493	1258	0	182
2256	1493	1258	0	182
2259	1493	1258	0	182
2262	1493	1258	0	182
2265	1494	1257	0	181
2268	1494	1257	0	181
2271	1494	1258	0	181
2274	1494	1258	0	181
2277	1494	1258	0	181
2280	1494	1258	0	180
2283	1494	1258	0	180
2286	1494	1258	0	180
2289	1494	1258	0	180
2292	1494	1258	0	180
2295	1494	1258	0	180
2298	1494	1258	0	180
2301	1494	1257	0	180
2304	1494	1258	0	180
2307	1494	1258	0	181
2310	1494	1258	0	181
2313	1494	1258	0	182
2316	1494	1258	0	181
2319	1494	1258	0	181
2322	1494	1258	0	181
2325	1494	1258	0	182
2328	1494	1258	0	182
2331	1494	1258	0	180
2334	1494	1258	0	180
2337	1494	1258	0	180
2340	1494	1258	0	180
2343	1494	1258	0	180
2346	1494	1258	0	180
2349	1494	1258	0	180
2352	1494	1258	0	180
2355	1494	1258	0	180
2358	1494	1258	0	181
2361	1494	1258	0	181
2364	1494	1258	0	181
2367	1494	1258	0	181
2370	1494	1258	0	181
2373	1494	1258	0	180
2376	1494	1258	0	181
2379	1494	1258	0	181
2382	1494	1258	0	180
2385	1494	1258	0	181
2388	1494	1258	0	180
2391	1494	1258	0	181
2394	1494	1258	0	181
2397	1494	1258	0	181
2400	1494	1258	0	181
2403	1494	1258	0	181
2406	1494	1258	0	180
2409	1494	1258	0	181
2412	1494	1258	0	180
2415	1494	1258	0	180
2418	1494	1258	0	180
2421	1494	1258	0	180
2424	1494	1258	0	179
2427	1494	1258	0	179
2430	1494	1257	0	179
2433	1494	1258	0	179
2436	1494	1258	0	179
2439	1494	1258	0	179
2442	1494	1258	0	178
2445	1494	1258	0	179
2448	1494	1258	0	179
2451	1494	1258	0	179
2454	1494	1258	0	179
2457	1494	1258	0	179
2460	1494	1258	0	179
2463	1494	1258	0	179
2466	1494	1258	0	179
2469	1494	1258	0	180
2472	1494	1258	0	179
2475	1494	1258	0	179
2478	1494	1258	0	179
2481	1494	1258	0	179
2484	1494	1258	0	179
2487	1494	1258	0	179
2490	1494	1258	0	179
2493	1493	1258	0	179
2496	1494	1258	0	179
2499	1494	1258	0	179
2502	1494	1258	0	178
2505	1494	1258	0	179
2508	1494	1258	0	178
2511	1494	1258	0	178
2514	1494	1258	0	178
2517	1494	1258	0	179
2520	1494	1258	0	180
2523	1494	1258	0	180
2526	1494	1258	0	179
2529	1494	1258	0	179
2532	1494	1258	0	180
2535	1494	1258	0	180
2538	1494	1258	0	179
2541	1494	1258	0	179
2544	1494	1258	0	179
2547	1494	1258	0	179
2550	1494	1258	0	179
2553	1494	1258	0	179
2556	1494	1258	0	179
2559	1494	1258	0	178
2562	1494	1258	0	177
2565	1494	1258	0	179
2568	1494	1258	0	179
2571	1494	1258	0	178
2574	1494	1258	0	178
2577	1494	1258	0	179
2580	1494	1258	0	179
2583	1494	1258	0	178
2586	1494	1258	0	179
2589	1494	1258	0	178
2592	1494	1258	0	179
2595	1494	1258	0	179
2598	1494	1258	0	180
2601	1494	1258	0	178
2604	1494	1258	0	178
2607	1494	1259	0	178
2610	1494	1258	0	178
2613	1494	1258	0	178
2616	1494	1258	0	178
2619	1494	1259	0	177
2622	1494	1259	0	178
2625	1494	1258	0	178
2628	1494	1258	0	178
2631	1494	1259	0	178
2634	1494	1259	0	177
2637	1494	1259	0	177
2640	1494	1259	0	178
2643	1494	1259	0	177
2646	1494	1259	0	178
2649	1494	1259	0	177
2652	1494	1259	0	177
2655	1494	1259	0	177
2658	1494	1259	0	177
2661	1494	1259	0	178
2664	1494	1259	0	178
2667	1494	1259	0	177
2670	1494	1259	0	178
2673	1494	1259	0	177
2676	1495	1259	0	177
2679	1495	1259	0	176
2682	1495	1259	0	176
2685	1495	1259	0	176
2688	1495	1259	0	177
2691	1494	1259	0	177
2694	1494	1259	0	177
2697	1494	1259	0	178
2700	1494	1259	0	178
2703	1494	1259	0	178
2706	1494	1259	0	178
2709	1494	1259	0	177
2712	1494	1259	0	178
2715	1494	1259	0	176
2718	1495	1259	0	176
2721	1495	1259	0	176
2724	1495	1259	0	176
2727	1494	1259	0	175
2730	1494	1259	0	175
2733	1495	1259	0	175
2736	1495	1259	0	174
2739	1495	1259	0	175
2742	1495	1259	0	173
2745	1495	1259	0	175
2748	1495	1259	0	173
2751	1495	1259	0	173
2754	1495	1259	0	174
2757	1495	1259	0	174
2760	1495	1259	0	173
2763	1495	1259	0	173
2766	1495	1259	0	174
2769	1495	1259	0	173
2772	1495	1259	0	173
2775	1495	1259	0	174
2778	1495	1259	0	173
2781	1495	1259	0	174
2784	1495	1259	0	174
2787	1495	1259	0	173
2790	1495	1259	0	172
2793	1495	1259	0	173
2796	1495	1259	0	173
2799	1495	1259	0	173
2802	1495	1259	0	174
2805	1495	1259	0	174
2808	1495	1259	0	175
2811	1495	1259	0	175
2814	1495	1259	0	175
2817	1495	1260	0	175
2820	1495	1260	0	176
2823	1495	1259	0	175
2826	1495	1259	0	175
2829	1495	1259	0	175
2832	1495	1259	0	175
2835	1495	1260	0	176
2838	1495	1260	0	175
2841	1495	1260	0	175
2844	1495	1259	0	175
2847	1495	1259	0	175
2850	1495	1259	0	174
2853	1495	1259	0	175
2856	1495	1259	0	175
2859	1495	1259	0	175
2862	1495	1260	0	175
2865	1495	1260	0	174
2868	1495	1260	0	174
2871	1495	1260	0	175
2874	1495	1260	0	174
2877	1494	1260	0	174
2880	1495	1260	0	174
2883	1495	1260	0	174
2886	1495	1260	0	175
2889	1495	1260	0	174
2892	1495	1260	0	173
2895	1495	1260	0	172
2898	1495	1260	0	172
2901	1495	1260	0	172
2904	1495	1260	0	172
2907	1495	1260	0	173
2910	1495	1260	0	173
2913	1495	1260	0	174
2916	1495	1260	0	174
2919	1495	1260	0	173
2922	1495	1260	0	173
2925	1495	1260	0	173
2928	1495	1260	0	173
2931	1495	1260	0	173
2934	1495	1260	0	173
2937	1495	1260	0	173
2940	1495	1260	0	173
2943	1495	1260	0	173
2946	1495	1260	0	173
2949	1495	1260	0	173
2952	1495	1260	0	174
2955	1495	1260	0	174
2958	1495	1260	0	174
2961	1495	1260	0	175
2964	1495	1260	0	173
2967	1495	1260	0	173
2970	1495	1260	0	175
2973	1495	1260	0	175
2976	1495	1260	0	175
2979	1495	1260	0	174
2982	1495	1260	0	174
2985	1495	1260	0	173
2988	1495	1260	0	174
2991	1495	1260	0	172
2994	1495	1260	0	172
2997	1495	1260	0	172
3000	1495	1260	0	171
3003	1495	1260	0	171
3006	1496	1261	0	173
3009	1495	1261	0	172
3012	1495	1261	0	172
3015	1496	1261	0	172
3018	1495	1261	0	172
3021	1495	1261	0	171
3024	1495	1261	0	171
3027	1495	1261	0	172
3030	1495	1261	0	172
3033	1496	1261	0	172
3036	1495	1261	0	172
3039	1496	1261	0	172
3042	1496	1261	0	172
3045	1496	1261	0	172
3048	1496	1261	0	173
3051	1496	1261	0	171
3054	1496	1261	0	172
3057	1496	1261	0	171
3060	1496	1261	0	173
3063	1496	1261	0	173
3066	1496	1261	0	173
3069	1496	1261	0	173
3072	1496	1261	0	175
3075	1496	1261	0	174
3078	1496	1261	0	174
3081	1496	1261	0	174
3084	1496	1261	0	174
3087	1496	1261	0	173
3090	1496	1261	0	173
3093	1496	1261	0	173
3096	1496	1261	0	173
3099	1496	1261	0	173
3102	1496	1261	0	172
3105	1496	1261	0	173
3108	1495	1261	0	173
3111	1496	1261	0	173
3114	1495	1261	0	173
3117	1495	1261	0	173
3120	1496	1261	0	172
3123	1496	1261	0	171
3126	1496	1261	0	172
3129	1496	1261	0	173
3132	1496	1261	0	172
3135	1496	1261	0	171
3138	1496	1261	0	171
3141	1496	1261	0	171
3144	1496	1261	0	171
3147	1496	1261	0	171
3150	1496	1261	0	171
3153	1496	1261	0	170
3156	1496	1261	0	170
3159	1496	1261	0	170
3162	1496	1261	0	170
3165	1496	1261	0	169
3168	1496	1261	0	170
3171	1496	1261	0	171
3174	1496	1261	0	170
3177	1496	1261	0	171
3180	1496	1261	0	170
3183	1496	1261	0	170
3186	1496	1261	0	170
3189	1496	1261	0	170
3192	1496	1261	0	170
3195	1496	1261	0	170
3198	1496	1261	0	170
3201	1496	1261	0	171
3204	1496	1261	0	171
3207	1496	1261	0	171
3210	1496	1261	0	171
3213	1496	1261	0	170
3216	1496	1261	0	171
3219	1496	1261	0	170
3222	1496	1261	0	170
3225	1496	1261	0	170
3228	1496	1261	0	170
3231	1496	1261	0	170
3234	1496	1261	0	170
3237	1496	1261	0	171
3240	1496	1261	0	169
3243	1496	1261	0	170
3246	1496	1261	0	171
3249	1496	1261	0	170
3252	1496	1261	0	171
3255	1496	1261	0	171
3258	1496	1261	0	171
3261	1496	1261	0	171
3264	1496	1261	0	171
3267	1496	1261	0	170
3270	1496	1261	0	170
3273	1496	1261	0	170
3276	1496	1261	0	170
3279	1496	1261	0	170
3282	1496	1261	0	170
3285	1496	1261	0	170
3288	1496	1261	0	170
3291	1496	1261	0	170
3294	1496	1261	0	169
3297	1496	1261	0	169
3300	1496	1261	0	168
3303	1496	1261	0	169
3306	1496	1261	0	170
3309	1496	1261	0	169
3312	1496	1261	0	169
3315	1496	1261	0	169
3318	1496	1261	0	168
3321	1496	1261	0	169
3324	1496	1261	0	169
3327	1496	1261	0	169
3330	1496	1261	0	169
3333	1496	1261	0	170
3336	1496	1261	0	169
3339	1496	1261	0	169
3342	1496	1261	0	168
3345	1496	1262	0	169
3348	1496	1262	0	169
3351	1496	1262	0	169
3354	1496	1262	0	169
3357	1497	1263	0	169
3360	1496	1263	0	171
3363	1496	1263	0	171
3366	1496	1263	0	171
3369	1496	1263	0	171
3372	1496	1263	0	172
3375	1496	1263	0	172
3378	1496	1263	0	172
3381	1496	1263	0	173
3384	1496	1263	0	172
3387	1496	1263	0	170
3390	1496	1263	0	170
3393	1497	1264	0	168
3396	1497	1264	0	167
3399	1497	1264	0	167
3402	1497	1264	0	167
3405	1497	1264	0	166
3408	1497	1264	0	168
3411	1497	1264	0	167
3414	1496	1264	0	165
3417	1496	1265	0	165
3420	1496	1265	0	165
3423	1496	1265	0	166
3426	1495	1265	0	168
3429	1495	1265	0	168
3432	1495	1265	0	168
3435	1495	1266	0	168
3438	1495	1266	0	168
3441	1495	1266	0	168
3444	1495	1266	0	167
3447	1495	1266	0	168
3450	1496	1266	0	167
3453	1496	1266	0	166
3456	1496	1266	0	166
3459	1495	1266	0	166
3462	1495	1266	0	166
3465	1495	1266	0	167
3468	1495	1266	0	166
3471	1495	1266	0	165
3474	1495	1266	0	165
3477	1495	1266	0	166
3480	1495	1266	0	165
3483	1496	1266	0	167
3486	1495	1266	0	168
3489	1496	1266	0	167
3492	1495	1266	0	167
3495	1496	1266	0	167
3498	1496	1266	0	168
3501	1496	1266	0	167
3504	1496	1266	0	167
3507	1496	1266	0	167
3510	1496	1266	0	167
3513	1496	1266	0	166
3516	1495	1266	0	167
3519	1495	1266	0	167
3522	1495	1266	0	168
3525	1496	1266	0	169
3528	1496	1267	0	170
3531	1496	1268	0	169
3534	1496	1268	0	168
3537	1496	1268	0	168
3540	1496	1268	0	164
3543	1496	1268	0	162
3546	1496	1268	0	163
3549	1496	1268	0	163
3552	1496	1268	0	163
3555	1496	1268	0	164
3558	1496	1268	0	163
3561	1496	1268	0	164
3564	1496	1268	0	163
3567	1497	1268	0	163
3570	1497	1268	0	163
3573	1497	1268	0	164
3576	1497	1268	0	164
3579	1497	1268	0	165
3582	1496	1268	0	166
3585	1496	1268	0	166
3588	1496	1268	0	165
3591	1497	1268	0	164
3594	1496	1268	0	164
3597	1496	1268	0	164
3600	1496	1268	0	166
3603	1496	1268	0	165
3606	1497	1268	0	165
3609	1497	1268	0	165
3612	1497	1268	0	165
3615	1497	1268	0	165
3618	1497	1268	0	164
3621	1497	1268	0	164
3624	1497	1268	0	164
3627	1497	1268	0	164
3630	1497	1268	0	164
3633	1497	1268	0	163
3636	1497	1268	0	164
3639	1497	1268	0	164
3642	1497	1268	0	165
3645	1497	1268	0	164
3648	1497	1268	0	164
3651	1497	1268	0	163
3654	1497	1268	0	164
3657	1497	1268	0	163
3660	1497	1268	0	163
3663	1497	1268	0	163
3666	1497	1268	0	163
3669	1497	1268	0	165
3672	1497	1268	0	165
3675	1497	1268	0	165
3678	1497	1268	0	164
3681	1497	1268	0	163
3684	1497	1268	0	166
3687	1497	1268	0	165
3690	1497	1268	0	166
3693	1497	1268	0	166
3696	1497	1268	0	162
3699	1497	1268	0	163
3702	1497	1268	0	163
3705	1497	1268	0	164
3708	1497	1268	0	163
3711	1497	1268	0	164
3714	1497	1268	0	164
3717	1497	1268	0	163
3720	1497	1268	0	163
3723	1497	1269	0	166
3726	1497	1269	0	166
3729	1497	1269	0	165
3732	1497	1269	0	164
3735	1497	1269	0	165
3738	1496	1270	0	167
3741	1496	1270	0	166
3744	1497	1270	0	170
3747	1498	1270	0	167
3750	1499	1270	0	169
3753	1499	1269	0	165
3756	1499	1269	0	165
3759	1500	1269	0	165
3762	1500	1268	0	165
3765	1500	1268	0	164
3768	1500	1268	0	163
3771	1500	1267	0	344
3774	1500	1267	0	341
3777	1500	1267	0	339
3780	1500	1268	0	340
3783	1500	1268	0	338
3786	1501	1268	0	338
3789	1500	1267	0	339
3792	1501	1268	0	162
3795	1501	1268	0	342
3798	1501	1268	0	161
3801	1500	1268	0	338
3804	1501	1268	0	159
3807	1501	1269	0	163
3810	1501	1268	0	160
3813	1501	1268	0	159
3816	1501	1268	0	159
3819	1501	1268	0	162
3822	1501	1268	0	160
3825	1502	1268	0	161
3828	1502	1268	0	161
3831	1502	1268	0	340
3834	1502	1267	0	340
3837	1502	1267	0	340
3840	1502	1267	0	342
3843	1502	1267	0	341
3846	1502	1267	0	340
3849	1502	1267	0	340
3852	1503	1267	0	339
3855	1503	1267	0	162
3858	1503	1267	0	160
3861	1503	1267	0	160
3864	1503	1267	0	159
3867	1503	1267	0	160
3870	1503	1268	0	161
3873	1503	1268	0	163
3876	1503	1268	0	164
3879	1503	1268	0	163
3882	1503	1268	0	163
3885	1504	1267	0	165
3888	1504	1267	0	166
3891	1504	1267	0	168
3894	1505	1268	0	164
3897	1505	1267	0	162
3900	1505	1267	0	162
3903	1505	1267	0	163
3906	1505	1267	0	163
3909	1506	1266	0	166
3912	1506	1266	0	166
3915	1507	1266	0	168
3918	1507	1266	0	169
3921	1507	1266	0	170
3924	1508	1266	0	171
3927	1507	1266	0	171
3930	1507	1265	0	171
3933	1507	1265	0	350
3936	1507	1265	0	170
3939	1507	1266	0	170
3942	1507	1266	0	171
3945	1508	1266	0	170
3948	1507	1266	0	170
3951	1508	1266	0	171
3954	1508	1266	0	169
3957	1508	1266	0	168
3960	1508	1266	0	168
3963	1508	1266	0	168
3966	1508	1266	0	167
3969	1508	1266	0	168
3972	1508	1266	0	166
3975	1508	1266	0	167
3978	1508	1266	0	167
3981	1508	1266	0	167
3984	1508	1266	0	166
3987	1508	1266	0	167
3990	1508	1266	0	166
3993	1508	1266	0	166
3996	1508	1266	0	165
3999	1508	1266	0	165
4002	1508	1266	0	165
4005	1508	1266	0	165
4008	1508	1266	0	164
4011	1508	1266	0	164
4014	1508	1266	0	165
4017	1508	1266	0	166
4020	1508	1267	0	167
4023	1508	1267	0	167
4026	1508	1268	0	166
4029	1508	1269	0	168
4032	1508	1270	0	165
4035	1508	1271	0	344
4038	1508	1271	0	346
4041	1508	1271	0	346
4044	1508	1271	0	346
4047	1508	1271	0	345
4050	1508	1271	0	342
4053	1508	1271	0	345
4056	1508	1271	0	345
4059	1509	1271	0	345
4062	1509	1271	0	344
4065	1509	1271	0	344
4068	1509	1271	0	344
4071	1509	1271	0	345
4074	1509	1271	0	345
4077	1509	1271	0	344
4080	1509	1271	0	345
4083	1509	1271	0	343
4086	1509	1271	0	342
4089	1509	1271	0	342
4092	1508	1272	0	163
4095	1508	1272	0	343
4098	1508	1272	0	343
4101	1509	1272	0	344
4104	1509	1272	0	343
4107	1509	1272	0	343
4110	1509	1272	0	341
4113	1508	1272	0	341
4116	1508	1272	0	341
4119	1508	1272	0	341
4122	1508	1272	0	343
4125	1508	1272	0	341
4128	1508	1272	0	340
4131	1508	1272	0	341
4134	1508	1272	0	342
4137	1509	1272	0	342
4140	1509	1272	0	342
4143	1509	1272	0	341
4146	1509	1272	0	341
4149	1509	1272	0	341
4152	1509	1272	0	341
4155	1509	1272	0	161
4158	1509	1272	0	161
4161	1509	1272	0	340
4164	1509	1272	0	340
4167	1509	1272	0	341
4170	1509	1272	0	341
4173	1509	1272	0	340
4176	1509	1272	0	160
4179	1509	1272	0	161
4182	1509	1272	0	159
4185	1509	1272	0	340
4188	1509	1272	0	340
4191	1509	1272	0	158
4194	1509	1272	0	159
4197	1509	1272	0	159
4200	1509	1272	0	158
4203	1509	1272	0	159
4206	1509	1272	0	159
4209	1509	1272	0	160
4212	1509	1272	0	160
4215	1509	1272	0	159
4218	1509	1272	0	161
4221	1509	1272	0	160
4224	1509	1272	0	160
4227	1509	1272	0	160
4230	1509	1272	0	160
4233	1509	1272	0	160
4236	1509	1272	0	161
4239	1509	1272	0	161
4242	1509	1272	0	161
4245	1509	1272	0	161
4248	1509	1272	0	160
4251	1509	1272	0	160
4254	1509	1272	0	160
4257	1509	1272	0	161
4260	1509	1272	0	162
4263	1509	1272	0	162
4266	1509	1272	0	162
4269	1509	1272	0	162
4272	1510	1272	0	163
4275	1510	1272	0	161
4278	1510	1272	0	160
4281	1510	1272	0	160
4284	1510	1272	0	160
4287	1510	1272	0	161
4290	1510	1272	0	159
4293	1510	1272	0	159
4296	1510	1272	0	161
4299	1510	1272	0	161
4302	1510	1272	0	160
4305	1510	1272	0	160
4308	1510	1272	0	161
4311	1510	1272	0	161
4314	1510	1272	0	161
4317	1510	1272	0	161
4320	1510	1272	0	159
4323	1510	1272	0	158
4326	1510	1272	0	160
4329	1509	1272	0	161
4332	1510	1273	0	160
4335	1510	1273	0	161
4338	1510	1273	0	161
4341	1510	1273	0	161
4344	1510	1273	0	162
4347	1510	1273	0	161
4350	1510	1273	0	162
4353	1511	1273	0	161
4356	1511	1273	0	161
4359	1510	1273	0	162
4362	1510	1273	0	161
4365	1510	1273	0	160
4368	1510	1273	0	159
4371	1510	1273	0	159
4374	1510	1274	0	159
4377	1511	1274	0	160
4380	1511	1274	0	160
4383	1511	1274	0	161
4386	1511	1274	0	160
4389	1511	1274	0	160
4392	1511	1274	0	160
4395	1511	1274	0	160
4398	1511	1274	0	160
4401	1511	1274	0	160
4404	1511	1274	0	160
4407	1511	1274	0	160
4410	1511	1274	0	160
4413	1511	1274	0	160
4416	1511	1274	0	161
4419	1511	1274	0	161
4422	1511	1274	0	161
4425	1511	1274	0	160
4428	1511	1274	0	159
4431	1511	1274	0	159
4434	1511	1274	0	160
4437	1511	1274	0	160
4440	1511	1274	0	160
4443	1511	1274	0	159
4446	1510	1274	0	160
4449	1511	1274	0	161
4452	1511	1274	0	161
4455	1511	1274	0	161
4458	1511	1274	0	161
4461	1511	1274	0	161
4464	1511	1274	0	161
4467	1511	1274	0	161
4470	1511	1274	0	161
4473	1512	1274	0	162
4476	1512	1274	0	162
4479	1511	1274	0	161
4482	1511	1275	0	166
4485	1511	1277	0	165
4488	1511	1277	0	167
4491	1510	1277	0	166
4494	1509	1276	0	167
4497	1510	1276	0	167
4500	1510	1276	0	166
4503	1510	1276	0	164
4506	1510	1276	0	165
4509	1511	1276	0	165
4512	1511	1276	0	166
4515	1511	1276	0	165
4518	1511	1276	0	165
4521	1511	1276	0	166
4524	1511	1276	0	164
4527	1511	1276	0	164
4530	1511	1276	0	165
4533	1511	1276	0	164
4536	1511	1276	0	163
4539	1511	1276	0	163
4542	1511	1276	0	162
4545	1511	1276	0	162
4548	1511	1276	0	162
4551	1511	1276	0	162
4554	1511	1276	0	162
4557	1511	1276	0	162
4560	1511	1276	0	162
4563	1512	1276	0	163
4566	1511	1276	0	163
4569	1511	1276	0	164
4572	1511	1276	0	163
4575	1511	1276	0	164
4578	1511	1276	0	163
4581	1511	1277	0	162
4584	1512	1276	0	162
4587	1511	1276	0	162
4590	1511	1276	0	162
4593	1511	1276	0	163
4596	1511	1276	0	163
4599	1511	1276	0	163
4602	1512	1276	0	163
4605	1512	1276	0	163
4608	1512	1276	0	163
4611	1511	1276	0	163
4614	1512	1276	0	162
4617	1512	1276	0	162
4620	1511	1276	0	162
4623	1512	1277	0	162
4626	1511	1277	0	161
4629	1511	1276	0	162
4632	1511	1277	0	163
4635	1511	1276	0	162
4638	1511	1276	0	162
4641	1511	1276	0	163
4644	1511	1276	0	161
4647	1511	1277	0	162
4650	1511	1277	0	162
4653	1511	1277	0	161
4656	1511	1276	0	163
4659	1511	1276	0	162
4662	1511	1276	0	162
4665	1511	1277	0	162
4668	1511	1277	0	162
4671	1511	1276	0	163
4674	1511	1276	0	163
4677	1511	1276	0	163
4680	1511	1277	0	162
4683	1511	1277	0	161
4686	1512	1277	0	162
4689	1511	1277	0	162
4692	1511	1277	0	162
4695	1511	1277	0	163
4698	1512	1277	0	162
4701	1512	1277	0	162
4704	1512	1277	0	162
4707	1512	1277	0	161
4710	1512	1277	0	161
4713	1512	1277	0	161
4716	1512	1277	0	160
4719	1512	1277	0	162
4722	1512	1277	0	161
4725	1513	1278	0	160
4728	1513	1277	0	159
4731	1513	1277	0	158
4734	1513	1277	0	158
4737	1513	1278	0	158
4740	1513	1278	0	158
4743	1513	1277	0	157
4746	1513	1278	0	158
4749	1513	1278	0	158
4752	1513	1278	0	158
4755	1513	1278	0	158
4758	1513	1278	0	157
4761	1513	1278	0	158
4764	1513	1278	0	157
4767	1513	1278	0	157
4770	1513	1278	0	157
4773	1513	1278	0	156
4776	1513	1278	0	157
4779	1513	1278	0	157
4782	1513	1278	0	157
4785	1513	1278	0	156
4788	1514	1278	0	155
4791	1514	1278	0	155
4794	1514	1278	0	156
4797	1513	1278	0	158
4800	1514	1278	0	158
4803	1514	1278	0	158
4806	1514	1278	0	158
4809	1513	1278	0	156
4812	1513	1278	0	157
4815	1513	1278	0	156
4818	1514	1278	0	157
4821	1514	1278	0	157
4824	1514	1278	0	157
4827	1514	1278	0	157
4830	1514	1278	0	156
4833	1514	1278	0	156
4836	1514	1278	0	157
4839	1514	1278	0	157
4842	1513	1278	0	156
4845	1513	1278	0	157
4848	1514	1278	0	157
4851	1514	1278	0	156
4854	1514	1278	0	156
4857	1514	1278	0	157
4860	1514	1278	0	156
4863	1514	1278	0	157
4866	1514	1278	0	157
4869	1514	1278	0	157
4872	1514	1278	0	156
4875	1513	1278	0	156
4878	1513	1278	0	158
4881	1513	1278	0	157
4884	1513	1278	0	157
4887	1513	1278	0	156
4890	1514	1278	0	157
4893	1513	1278	0	158
4896	1513	1278	0	158
4899	1513	1278	0	158
4902	1513	1279	0	158
4905	1513	1279	0	160
4908	1514	1278	0	160
4911	1513	1278	0	159
4914	1513	1278	0	159
4917	1513	1278	0	159
4920	1513	1278	0	159
4923	1513	1278	0	158
4926	1513	1278	0	158
4929	1513	1278	0	159
4932	1513	1278	0	158
4935	1513	1278	0	159
4938	1512	1278	0	159
4941	1513	1278	0	158
4944	1513	1278	0	158
4947	1513	1278	0	158
4950	1513	1278	0	158
4953	1513	1278	0	158
4956	1513	1278	0	158
4959	1513	1278	0	159
4962	1513	1278	0	159
4965	1513	1278	0	159
4968	1513	1278	0	160
4971	1513	1278	0	159
4974	1513	1278	0	159
4977	1513	1278	0	158
4980	1513	1278	0	159
4983	1513	1278	0	159
4986	1513	1278	0	158
4989	1513	1278	0	159
4992	1513	1278	0	159
4995	1513	1278	0	159
4998	1514	1278	0	158
5001	1513	1278	0	159
5004	1514	1278	0	159
5007	1513	1278	0	159
5010	1513	1278	0	159
5013	1514	1278	0	158
5016	1514	1278	0	158
5019	1514	1278	0	158
5022	1514	1278	0	158
5025	1513	1278	0	159
5028	1513	1278	0	159
5031	1513	1278	0	158
5034	1513	1278	0	157
5037	1514	1278	0	157
5040	1514	1278	0	156
5043	1514	1278	0	157
5046	1514	1278	0	157
5049	1514	1278	0	159
5052	1514	1278	0	159
5055	1513	1278	0	159
5058	1513	1278	0	159
5061	1513	1278	0	159
5064	1513	1278	0	159
5067	1514	1278	0	158
5070	1513	1278	0	157
5073	1513	1278	0	158
5076	1513	1278	0	157
5079	1513	1278	0	158
5082	1513	1278	0	158
5085	1513	1278	0	158
5088	1513	1278	0	158
5091	1513	1278	0	158
5094	1513	1278	0	159
5097	1513	1278	0	158
5100	1513	1278	0	159
5103	1513	1278	0	160
5106	1513	1278	0	160
5109	1513	1278	0	159
5112	1513	1278	0	159
5115	1513	1278	0	160
5118	1513	1278	0	160
5121	1513	1278	0	162
5124	1513	1278	0	160
5127	1513	1279	0	162
5130	1513	1278	0	160
5133	1513	1278	0	159
5136	1513	1278	0	159
5139	1513	1278	0	159
5142	1513	1278	0	158
5145	1513	1278	0	158
5148	1513	1278	0	158
5151	1513	1278	0	158
5154	1513	1278	0	158
5157	1513	1278	0	159
5160	1513	1278	0	159
5163	1513	1278	0	161
5166	1513	1279	0	163
5169	1512	1279	0	162
5172	1512	1279	0	162
5175	1512	1279	0	161
5178	1512	1279	0	160
5181	1512	1279	0	160
5184	1513	1279	0	159
5187	1513	1279	0	159
5190	1513	1279	0	159
5193	1512	1279	0	158
5196	1513	1279	0	159
5199	1513	1279	0	158
5202	1513	1279	0	159
5205	1513	1279	0	161
5208	1512	1279	0	163
5211	1512	1280	0	162
5214	1513	1280	0	163
5217	1513	1280	0	164
5220	1513	1280	0	162
5223	1514	1280	0	163
5226	1514	1280	0	163
5229	1514	1280	0	163
5232	1514	1280	0	163
5235	1514	1280	0	163
5238	1514	1280	0	164
5241	1515	1280	0	163
5244	1514	1280	0	161
5247	1515	1281	0	164
5250	1515	1281	0	165
5253	1515	1281	0	165
5256	1515	1281	0	164
5259	1515	1281	0	163
5262	1515	1281	0	162
5265	1515	1280	0	161
5268	1515	1281	0	162
5271	1515	1281	0	164
5274	1515	1281	0	164
5277	1515	1281	0	163
5280	1515	1281	0	161
5283	1515	1281	0	162
5286	1515	1281	0	162
5289	1515	1281	0	163
5292	1515	1281	0	161
5295	1515	1280	0	162
5298	1515	1281	0	162
5301	1515	1280	0	162
5304	1516	1281	0	163
5307	1516	1281	0	164
5310	1516	1281	0	165
5313	1515	1281	0	164
5316	1515	1281	0	164
5319	1515	1281	0	163
5322	1515	1281	0	163
5325	1515	1281	0	163
5328	1515	1281	0	163
5331	1515	1281	0	164
5334	1516	1281	0	164
5337	1515	1281	0	162
5340	1515	1281	0	163
5343	1516	1282	0	162
5346	1516	1282	0	164
5349	1516	1282	0	163
5352	1515	1282	0	162
5355	1516	1282	0	161
5358	1516	1282	0	162
5361	1515	1282	0	161
5364	1515	1282	0	159
5367	1515	1282	0	159
5370	1515	1281	0	158
5373	1515	1281	0	156
5376	1514	1281	0	154
5379	1513	1281	0	155
5382	1514	1281	0	156
5385	1513	1281	0	157
5388	1512	1281	0	161
5391	1511	1280	0	164
5394	1510	1278	0	167
5397	1510	1277	0	166
5400	1510	1276	0	165
5403	1510	1275	0	170
5406	1511	1274	0	178
5409	1511	1274	0	179
5412	1512	1273	0	180
5415	1513	1273	0	180
5418	1513	1272	0	181
5421	1513	1272	0	181
5424	1514	1272	0	182
5427	1514	1272	0	181
5430	1514	1272	0	184
5433	1514	1272	0	184
5436	1514	1272	0	183
5439	1514	1271	0	182
5442	1514	1271	0	183
5445	1513	1271	0	184
5448	1513	1271	0	185
5451	1513	1271	0	185
5454	1513	1271	0	185
5457	1513	1271	0	186
5460	1512	1271	0	183
5463	1512	1270	0	184
5466	1512	1268	0	186
5469	1512	1267	0	188
5472	1511	1267	0	186
5475	1511	1266	0	185
5478	1511	1266	0	187
5481	1511	1266	0	186
5484	1511	1266	0	187
5487	1511	1265	0	187
5490	1511	1265	0	188
5493	1511	1265	0	189
5496	1511	1264	0	190
5499	1512	1263	0	194
5502	1513	1262	0	196
5505	1514	1262	0	196
5508	1515	1261	0	197
5511	1515	1261	0	197
5514	1515	1261	0	199
5517	1516	1262	0	208
5520	1518	1262	0	211
5523	1519	1261	0	209
5526	1519	1261	0	207
5529	1520	1260	0	207
5532	1521	1260	0	206
5535	1521	1260	0	206
5538	1521	1260	0	208
5541	1521	1260	0	206
5544	1521	1260	0	207
5547	1521	1260	0	208
5550	1521	1260	0	207
5553	1521	1260	0	207
5556	1521	1260	0	207
5559	1521	1259	0	206
5562	1521	1260	0	207
5565	1522	1260	0	205
5568	1521	1260	0	206
5571	1521	1260	0	205
5574	1522	1260	0	204
5577	1521	1260	0	205
5580	1521	1260	0	206
5583	1521	1260	0	204
5586	1521	1260	0	205
5589	1522	1260	0	204
5592	1522	1260	0	205
5595	1521	1260	0	205
5598	1522	1260	0	205
5601	1521	1260	0	205
5604	1521	1260	0	205
5607	1522	1260	0	207
5610	1522	1260	0	205
5613	1522	1260	0	205
5616	1522	1260	0	206
5619	1521	1260	0	206
5622	1521	1260	0	205
5625	1521	1260	0	205
5628	1521	1260	0	205
5631	1521	1260	0	205
5634	1521	1260	0	207
5637	1521	1261	0	206
5640	1521	1261	0	205
5643	1521	1261	0	206
5646	1521	1261	0	207
5649	1522	1261	0	209
5652	1522	1260	0	206
5655	1522	1261	0	207
5658	1522	1261	0	207
5661	1522	1260	0	206
5664	1522	1260	0	207
5667	1522	1260	0	206
5670	1522	1260	0	206
5673	1522	1260	0	206
5676	1522	1260	0	208
5679	1522	1260	0	208
5682	1522	1260	0	207
5685	1522	1260	0	206
5688	1522	1260	0	208
5691	1522	1260	0	207
5694	1522	1260	0	208
5697	1522	1260	0	207
5700	1522	1260	0	207
5703	1522	1260	0	207
5706	1522	1260	0	204
5709	1522	1260	0	205
5712	1522	1260	0	205
5715	1522	1260	0	207
5718	1522	1260	0	207
5721	1522	1260	0	207
5724	1522	1260	0	207
5727	1522	1260	0	207
5730	1522	1259	0	206
5733	1522	1260	0	207
5736	1522	1260	0	207
5739	1522	1260	0	208
5742	1522	1260	0	209
5745	1522	1260	0	210
5748	1522	1260	0	209
5751	1522	1259	0	209
5754	1522	1260	0	208
5757	1522	1260	0	207
5760	1522	1260	0	207
5763	1521	1260	0	207
5766	1521	1260	0	206
5769	1521	1260	0	206
5772	1521	1260	0	205
5775	1521	1260	0	205
5778	1522	1260	0	205
5781	1521	1260	0	205
5784	1522	1260	0	204
5787	1522	1260	0	204
5790	1522	1260	0	206
5793	1522	1260	0	206
5796	1522	1260	0	205
5799	1521	1260	0	204
5802	1521	1261	0	204
5805	1521	1261	0	204
5808	1521	1261	0	204
5811	1521	1260	0	204
5814	1521	1261	0	204
5817	1521	1260	0	205
5820	1521	1260	0	204
5823	1522	1260	0	205
5826	1522	1260	0	205
5829	1522	1260	0	205
5832	1522	1260	0	206
5835	1522	1260	0	206
5838	1522	1260	0	205
5841	1522	1260	0	205
5844	1522	1260	0	203
5847	1522	1260	0	205
5850	1522	1260	0	204
5853	1522	1260	0	204
5856	1522	1260	0	204
5859	1522	1260	0	204
5862	1523	1260	0	204
5865	1524	1259	0	203
5868	1524	1258	0	203
5871	1525	1258	0	205
5874	1525	1257	0	204
5877	1526	1257	0	204
5880	1528	1257	0	201
5883	1529	1257	0	208
5886	1530	1256	0	210
5889	1531	1255	0	210
5892	1532	1254	0	207
5895	1533	1254	0	209
5898	1534	1253	0	206
5901	1534	1253	0	205
5904	1534	1253	0	208
5907	1534	1254	0	208
5910	1534	1254	0	209
5913	1534	1254	0	208
5916	1536	1253	0	203
5919	1538	1253	0	201
5922	1538	1253	0	204
5925	1538	1253	0	204
5928	1539	1253	0	205
5931	1539	1253	0	203
5934	1539	1253	0	203
5937	1539	1252	0	204
5940	1539	1252	0	204
5943	1540	1252	0	204
5946	1539	1251	0	202
5949	1539	1251	0	202
5952	1539	1250	0	201
5955	1539	1251	0	201
5958	1539	1251	0	201
5961	1541	1251	0	203
5964	1541	1251	0	203
5967	1542	1251	0	201
5970	1542	1251	0	201
5973	1543	1251	0	201
5976	1543	1251	0	200
5979	1544	1251	0	198
5982	1546	1251	0	194
5985	1546	1252	0	195
5988	1546	1252	0	196
5991	1546	1252	0	197
5994	1546	1253	0	199
5997	1546	1253	0	199
[truncated: 999 more rows]
