# Supplementary material for: Markerless tracking of an entire honey bee colony
Source: Nat Commun. 2021 Mar 19;12:1733. doi: 10.1038/s41467-021-21769-1 (PMC7979864; doi:10.1038/s41467-021-21769-1)
Supplement: Supplementary file 4 — Description of Additional Supplementary Files [file 41467_2021_21769_MOESM4_ESM.zip › raw_source/fig_5_sup_fig_21_22/S1_trajectories/000268.txt]

0	1335	2258	0	350
3	1335	2258	0	350
6	1335	2258	0	349
9	1335	2258	0	350
12	1335	2259	0	350
15	1335	2259	0	351
18	1334	2258	0	352
21	1334	2258	0	352
24	1333	2258	0	350
27	1331	2257	0	350
30	1331	2257	0	351
33	1331	2257	0	350
36	1331	2257	0	348
39	1331	2257	0	346
42	1332	2258	0	345
45	1330	2258	0	342
48	1330	2258	0	343
51	1331	2258	0	342
54	1330	2258	0	342
57	1331	2258	0	343
60	1331	2258	0	343
63	1331	2258	0	344
66	1330	2258	0	343
69	1331	2258	0	345
72	1331	2258	0	344
75	1331	2258	0	345
78	1331	2258	0	344
81	1330	2258	0	343
84	1330	2259	0	344
87	1330	2260	0	346
90	1331	2260	0	348
93	1330	2261	0	348
96	1330	2261	0	351
99	1330	2261	0	347
102	1331	2261	0	347
105	1331	2261	0	348
108	1331	2262	0	346
111	1331	2261	0	346
114	1331	2261	0	347
117	1331	2261	0	346
120	1331	2261	0	347
123	1331	2261	0	348
126	1331	2261	0	347
129	1332	2261	0	347
132	1332	2261	0	347
135	1332	2261	0	349
138	1332	2261	0	350
141	1332	2261	0	348
144	1332	2261	0	348
147	1332	2261	0	348
150	1332	2260	0	350
153	1332	2260	0	350
156	1332	2260	0	349
159	1332	2260	0	350
162	1332	2260	0	350
165	1332	2260	0	349
168	1332	2260	0	350
171	1332	2260	0	349
174	1332	2260	0	349
177	1332	2260	0	349
180	1332	2260	0	349
183	1332	2260	0	349
186	1332	2260	0	348
189	1332	2260	0	347
192	1332	2260	0	349
195	1332	2260	0	348
198	1332	2260	0	349
201	1332	2260	0	348
204	1332	2260	0	348
207	1332	2260	0	347
210	1332	2260	0	347
213	1332	2260	0	347
216	1332	2260	0	348
219	1332	2260	0	347
222	1332	2260	0	347
225	1332	2260	0	348
228	1332	2260	0	348
231	1332	2260	0	348
234	1332	2260	0	347
237	1332	2260	0	347
240	1332	2260	0	347
243	1332	2260	0	347
246	1332	2260	0	347
249	1332	2260	0	347
252	1332	2260	0	347
255	1332	2260	0	348
258	1332	2260	0	347
261	1332	2260	0	348
264	1332	2260	0	348
267	1332	2260	0	348
270	1333	2260	0	348
273	1332	2260	0	348
276	1332	2260	0	347
279	1332	2260	0	348
282	1332	2260	0	347
285	1332	2260	0	347
288	1332	2260	0	347
291	1332	2260	0	347
294	1332	2260	0	347
297	1333	2260	0	349
300	1333	2260	0	348
303	1333	2260	0	348
306	1333	2260	0	349
309	1333	2260	0	349
312	1333	2260	0	349
315	1333	2260	0	349
318	1333	2260	0	348
321	1333	2260	0	348
324	1333	2260	0	348
327	1333	2260	0	348
330	1333	2260	0	350
333	1333	2260	0	350
336	1333	2260	0	349
339	1333	2260	0	349
342	1333	2260	0	349
345	1333	2260	0	349
348	1333	2260	0	349
351	1333	2260	0	350
354	1333	2260	0	349
357	1333	2260	0	349
360	1333	2260	0	349
363	1333	2260	0	349
366	1333	2260	0	349
369	1333	2260	0	349
372	1333	2260	0	349
375	1333	2260	0	349
378	1333	2260	0	349
381	1333	2260	0	349
384	1333	2260	0	349
387	1333	2260	0	350
390	1333	2260	0	349
393	1333	2260	0	349
396	1333	2260	0	350
399	1333	2260	0	350
402	1333	2260	0	350
405	1332	2260	0	349
408	1333	2260	0	350
411	1333	2260	0	350
414	1333	2260	0	349
417	1333	2260	0	350
420	1333	2260	0	351
423	1333	2260	0	351
426	1332	2260	0	350
429	1333	2260	0	350
432	1333	2260	0	348
435	1333	2260	0	349
438	1333	2260	0	349
441	1333	2260	0	349
444	1333	2260	0	351
447	1333	2260	0	350
450	1333	2260	0	349
453	1333	2260	0	350
456	1333	2260	0	350
459	1333	2260	0	350
462	1333	2260	0	350
465	1333	2260	0	350
468	1333	2260	0	350
471	1333	2260	0	349
474	1333	2260	0	350
477	1333	2260	0	350
480	1333	2260	0	350
483	1333	2260	0	350
486	1333	2260	0	349
489	1333	2260	0	351
492	1333	2260	0	350
495	1333	2260	0	350
498	1333	2260	0	350
501	1333	2260	0	351
504	1333	2260	0	350
507	1333	2260	0	350
510	1333	2260	0	350
513	1333	2260	0	350
516	1333	2260	0	350
519	1333	2260	0	350
522	1333	2260	0	350
525	1333	2260	0	350
528	1333	2260	0	351
531	1333	2260	0	350
534	1333	2260	0	351
537	1333	2260	0	350
540	1333	2260	0	351
543	1333	2260	0	350
546	1333	2260	0	351
549	1333	2260	0	350
552	1333	2260	0	351
555	1333	2260	0	351
558	1333	2260	0	350
561	1333	2260	0	351
564	1333	2260	0	350
567	1333	2260	0	349
570	1333	2260	0	350
573	1333	2260	0	350
576	1333	2260	0	351
579	1333	2260	0	350
582	1333	2260	0	350
585	1333	2260	0	350
588	1333	2260	0	350
591	1333	2260	0	351
594	1333	2260	0	351
597	1333	2260	0	351
600	1333	2260	0	350
603	1333	2260	0	351
606	1333	2260	0	350
609	1333	2260	0	350
612	1333	2260	0	350
615	1333	2260	0	350
618	1333	2260	0	351
621	1332	2260	0	351
624	1333	2260	0	350
627	1333	2260	0	350
630	1333	2260	0	351
633	1333	2260	0	350
636	1333	2260	0	350
639	1333	2260	0	350
642	1333	2260	0	350
645	1333	2260	0	350
648	1333	2260	0	351
651	1332	2260	0	351
654	1333	2260	0	350
657	1333	2260	0	351
660	1333	2260	0	351
663	1333	2260	0	350
666	1333	2260	0	350
669	1333	2260	0	350
672	1333	2260	0	351
675	1333	2260	0	350
678	1333	2260	0	351
681	1332	2260	0	350
684	1333	2260	0	350
687	1333	2260	0	350
690	1333	2260	0	350
693	1333	2260	0	350
696	1333	2260	0	349
699	1333	2260	0	350
702	1333	2260	0	350
705	1333	2260	0	350
708	1333	2260	0	350
711	1333	2260	0	350
714	1333	2260	0	350
717	1333	2260	0	350
720	1333	2260	0	349
723	1333	2260	0	350
726	1333	2260	0	350
729	1333	2260	0	350
732	1333	2260	0	350
735	1333	2260	0	350
738	1333	2260	0	350
741	1333	2260	0	350
744	1333	2260	0	349
747	1333	2260	0	350
750	1333	2260	0	350
753	1333	2260	0	350
756	1333	2260	0	350
759	1333	2260	0	350
762	1333	2260	0	350
765	1333	2260	0	349
768	1333	2260	0	350
771	1333	2260	0	350
774	1333	2260	0	350
777	1333	2260	0	350
780	1333	2260	0	350
783	1333	2260	0	350
786	1333	2260	0	350
789	1333	2260	0	350
792	1333	2260	0	350
795	1333	2260	0	350
798	1332	2260	0	350
801	1333	2260	0	350
804	1333	2260	0	350
807	1333	2260	0	350
810	1333	2260	0	350
813	1333	2260	0	350
816	1332	2260	0	350
819	1333	2260	0	350
822	1333	2260	0	350
825	1333	2260	0	350
828	1333	2260	0	350
831	1333	2260	0	349
834	1333	2260	0	350
837	1333	2260	0	350
840	1333	2260	0	350
843	1333	2260	0	350
846	1333	2260	0	350
849	1333	2260	0	350
852	1333	2260	0	350
855	1333	2260	0	350
858	1333	2260	0	350
861	1333	2260	0	350
864	1333	2260	0	350
867	1333	2260	0	350
870	1333	2260	0	350
873	1333	2260	0	350
876	1333	2260	0	350
879	1333	2260	0	350
882	1333	2260	0	350
885	1333	2260	0	350
888	1333	2260	0	350
891	1333	2260	0	350
894	1333	2260	0	350
897	1333	2260	0	350
900	1333	2260	0	350
903	1333	2260	0	350
906	1333	2260	0	350
909	1333	2260	0	350
912	1333	2260	0	350
915	1333	2260	0	351
918	1333	2260	0	350
921	1332	2260	0	350
924	1332	2260	0	351
927	1332	2259	0	351
930	1332	2260	0	350
933	1333	2260	0	349
936	1332	2260	0	349
939	1332	2260	0	346
942	1332	2260	0	347
945	1332	2260	0	346
948	1333	2260	0	346
951	1333	2260	0	346
954	1332	2260	0	346
957	1332	2260	0	347
960	1332	2260	0	348
963	1332	2260	0	348
966	1332	2260	0	349
969	1332	2259	0	349
972	1332	2259	0	349
975	1332	2260	0	349
978	1332	2260	0	349
981	1332	2260	0	349
984	1332	2260	0	350
987	1333	2260	0	348
990	1333	2260	0	350
993	1333	2260	0	349
996	1333	2260	0	351
999	1333	2260	0	349
1002	1333	2260	0	349
1005	1333	2260	0	350
1008	1333	2260	0	350
1011	1333	2260	0	350
1014	1333	2260	0	350
1017	1333	2260	0	350
1020	1333	2260	0	349
1023	1333	2260	0	348
1026	1333	2260	0	348
1029	1333	2260	0	347
1032	1333	2260	0	348
1035	1333	2260	0	349
1038	1333	2260	0	351
1041	1333	2260	0	350
1044	1333	2260	0	350
1047	1333	2260	0	351
1050	1333	2260	0	351
1053	1334	2260	0	350
1056	1334	2260	0	352
1059	1333	2259	0	354
1062	1334	2259	0	353
1065	1334	2259	0	353
1068	1334	2259	0	352
1071	1334	2259	0	351
1074	1334	2259	0	352
1077	1334	2259	0	351
1080	1334	2259	0	351
1083	1334	2259	0	351
1086	1334	2259	0	351
1089	1335	2260	0	351
1092	1335	2261	0	356
1095	1336	2262	0	357
1098	1336	2262	0	357
1101	1336	2262	0	0
1104	1337	2262	0	358
1107	1337	2263	0	359
1110	1337	2264	0	0
1113	1337	2262	0	0
1116	1336	2260	0	359
1119	1336	2260	0	358
1122	1336	2260	0	357
1125	1336	2260	0	358
1128	1335	2259	0	358
1131	1335	2259	0	356
1134	1335	2260	0	356
1137	1335	2259	0	356
1140	1335	2259	0	355
1143	1335	2259	0	356
1146	1336	2259	0	357
1149	1336	2259	0	356
1152	1336	2259	0	358
1155	1336	2259	0	357
1158	1336	2260	0	357
1161	1336	2260	0	357
1164	1336	2260	0	357
1167	1336	2260	0	357
1170	1336	2260	0	358
1173	1336	2260	0	359
1176	1337	2260	0	359
1179	1337	2260	0	359
1182	1337	2260	0	359
1185	1337	2260	0	358
1188	1337	2260	0	359
1191	1337	2260	0	0
1194	1337	2260	0	0
1197	1337	2260	0	0
1200	1337	2261	0	1
1203	1338	2261	0	0
1206	1339	2260	0	1
1209	1339	2260	0	0
1212	1339	2259	0	1
1215	1339	2257	0	2
1218	1339	2257	0	1
1221	1339	2257	0	1
1224	1339	2260	0	358
1227	1340	2259	0	0
1230	1340	2260	0	2
1233	1349	2274	0	357
1236	1348	2273	0	354
1239	1349	2274	0	358
1242	1352	2277	0	3
1245	1353	2277	0	2
1248	1353	2277	0	0
1251	1352	2277	0	359
1254	1351	2276	0	0
1257	1350	2276	0	2
1260	1352	2277	0	3
1263	1352	2277	0	2
1266	1353	2277	0	1
1269	1352	2277	0	2
1272	1352	2277	0	1
1275	1353	2276	0	0
1278	1353	2275	0	355
1281	1354	2275	0	351
1284	1353	2275	0	352
1287	1353	2274	0	351
1290	1353	2275	0	356
1293	1352	2279	0	2
1296	1351	2280	0	5
1299	1351	2279	0	6
1302	1350	2279	0	7
1305	1350	2279	0	7
1308	1349	2279	0	8
1311	1348	2279	0	8
1314	1347	2279	0	9
1317	1347	2280	0	9
1320	1347	2280	0	9
1323	1346	2279	0	10
1326	1345	2279	0	10
1329	1343	2278	0	5
1332	1343	2279	0	2
1335	1342	2279	0	3
1338	1341	2280	0	1
1341	1341	2281	0	359
1344	1340	2282	0	0
1347	1340	2282	0	1
1350	1338	2280	0	1
1353	1337	2280	0	2
1356	1336	2280	0	1
1359	1336	2280	0	359
1362	1336	2280	0	0
1365	1335	2279	0	359
1368	1335	2278	0	1
1371	1335	2279	0	3
1374	1334	2279	0	1
1377	1334	2279	0	359
1380	1333	2278	0	359
1383	1333	2278	0	359
1386	1332	2278	0	0
1389	1332	2277	0	0
1392	1331	2277	0	358
1395	1333	2273	0	1
1398	1333	2272	0	1
1401	1332	2272	0	0
1404	1333	2271	0	0
1407	1332	2271	0	0
1410	1333	2271	0	358
1413	1332	2271	0	358
1416	1332	2271	0	359
1419	1334	2270	0	0
1422	1335	2270	0	1
1425	1335	2270	0	1
1428	1334	2270	0	359
1431	1335	2269	0	0
1434	1334	2269	0	1
1437	1334	2269	0	1
1440	1334	2269	0	0
1443	1333	2270	0	359
1446	1332	2274	0	0
1449	1333	2277	0	0
1452	1332	2276	0	359
1455	1332	2276	0	359
1458	1332	2275	0	358
1461	1332	2275	0	358
1464	1331	2274	0	358
1467	1332	2273	0	2
1470	1333	2277	0	5
1473	1334	2277	0	6
1476	1334	2277	0	6
1479	1334	2275	0	6
1482	1334	2274	0	7
1485	1335	2274	0	5
1488	1334	2274	0	5
1491	1334	2274	0	5
1494	1334	2274	0	5
1497	1332	2273	0	6
1500	1331	2273	0	7
1503	1331	2273	0	9
1506	1333	2274	0	12
1509	1335	2275	0	12
1512	1336	2275	0	16
1515	1336	2276	0	15
1518	1336	2276	0	15
1521	1336	2276	0	14
1524	1336	2277	0	14
1527	1337	2278	0	13
1530	1337	2279	0	12
1533	1337	2279	0	11
1536	1336	2279	0	11
1539	1336	2278	0	10
1542	1335	2278	0	8
1545	1334	2277	0	8
1548	1334	2277	0	8
1551	1334	2277	0	9
1554	1334	2277	0	7
1557	1334	2277	0	7
1560	1334	2277	0	7
1563	1334	2277	0	6
1566	1334	2276	0	6
1569	1334	2277	0	4
1572	1334	2277	0	5
1575	1334	2277	0	1
1578	1335	2277	0	356
1581	1333	2277	0	356
1584	1332	2277	0	356
1587	1331	2277	0	356
1590	1330	2277	0	357
1593	1330	2276	0	356
1596	1330	2277	0	359
1599	1331	2277	0	359
1602	1331	2277	0	358
1605	1330	2277	0	358
1608	1330	2277	0	357
1611	1330	2277	0	357
1614	1330	2277	0	356
1617	1331	2277	0	356
1620	1330	2276	0	356
1623	1329	2276	0	356
1626	1328	2277	0	357
1629	1327	2278	0	1
1632	1329	2276	0	2
1635	1329	2276	0	0
1638	1330	2273	0	1
1641	1330	2272	0	2
1644	1330	2271	0	2
1647	1330	2271	0	4
1650	1331	2271	0	7
1653	1331	2270	0	7
1656	1331	2270	0	8
1659	1331	2270	0	8
1662	1331	2270	0	12
1665	1331	2270	0	10
1668	1331	2270	0	8
1671	1331	2270	0	7
1674	1331	2271	0	7
1677	1331	2271	0	6
1680	1331	2271	0	6
1683	1331	2271	0	6
1686	1331	2271	0	7
1689	1331	2271	0	6
1692	1331	2271	0	7
1695	1331	2270	0	8
1698	1332	2270	0	8
1701	1331	2270	0	9
1704	1331	2270	0	11
1707	1331	2269	0	11
1710	1331	2269	0	12
1713	1331	2269	0	12
1716	1332	2268	0	14
1719	1331	2268	0	13
1722	1330	2268	0	15
1725	1330	2268	0	15
1728	1331	2268	0	16
1731	1332	2269	0	17
1734	1332	2269	0	12
1737	1332	2271	0	8
1740	1332	2271	0	8
1743	1331	2270	0	7
1746	1332	2269	0	7
1749	1332	2268	0	6
1752	1332	2269	0	7
1755	1332	2269	0	7
1758	1331	2269	0	7
1761	1332	2270	0	5
1764	1333	2269	0	6
1767	1333	2270	0	3
1770	1332	2269	0	3
1773	1333	2269	0	2
1776	1333	2267	0	5
1779	1333	2267	0	4
1782	1332	2268	0	4
1785	1333	2269	0	3
1788	1332	2269	0	2
1791	1334	2278	0	0
1794	1334	2274	0	6
1797	1334	2276	0	4
1800	1334	2275	0	3
1803	1334	2272	0	4
1806	1332	2268	0	5
1809	1332	2270	0	3
1812	1331	2270	0	1
1815	1331	2270	0	359
1818	1331	2269	0	1
1821	1332	2269	0	0
1824	1332	2270	0	358
1827	1333	2270	0	0
1830	1334	2269	0	358
1833	1334	2268	0	355
1836	1334	2269	0	357
1839	1333	2270	0	357
1842	1333	2270	0	357
1845	1332	2270	0	357
1848	1332	2270	0	356
1851	1332	2270	0	357
1854	1332	2270	0	356
1857	1332	2271	0	357
1860	1332	2271	0	357
1863	1332	2271	0	355
1866	1332	2272	0	355
1869	1333	2272	0	355
1872	1333	2272	0	355
1875	1334	2272	0	354
1878	1334	2272	0	354
1881	1334	2273	0	355
1884	1334	2273	0	355
1887	1334	2273	0	355
1890	1334	2273	0	354
1893	1334	2272	0	354
1896	1334	2273	0	353
1899	1335	2273	0	353
1902	1335	2274	0	358
1905	1334	2274	0	359
1908	1335	2275	0	0
1911	1335	2275	0	0
1914	1335	2276	0	0
1917	1335	2276	0	1
1920	1336	2275	0	1
1923	1336	2276	0	2
1926	1336	2277	0	1
1929	1337	2280	0	2
1932	1337	2281	0	2
1935	1337	2282	0	359
1938	1337	2281	0	358
1941	1337	2280	0	356
1944	1336	2279	0	357
1947	1336	2279	0	358
1950	1337	2279	0	358
1953	1336	2279	0	356
1956	1336	2278	0	357
1959	1336	2276	0	356
1962	1336	2276	0	355
1965	1337	2278	0	357
1968	1337	2279	0	358
1971	1338	2280	0	358
1974	1338	2280	0	0
1977	1338	2281	0	1
1980	1337	2281	0	359
1983	1337	2280	0	358
1986	1338	2281	0	358
1989	1337	2281	0	355
1992	1337	2280	0	352
1995	1338	2280	0	352
1998	1338	2279	0	351
2001	1338	2279	0	351
2004	1338	2279	0	350
2007	1338	2278	0	350
2010	1338	2278	0	351
2013	1338	2278	0	351
2016	1338	2278	0	352
2019	1338	2278	0	352
2022	1339	2278	0	355
2025	1339	2279	0	355
2028	1339	2279	0	354
2031	1339	2279	0	355
2034	1339	2279	0	356
2037	1339	2279	0	358
2040	1339	2280	0	358
2043	1339	2280	0	359
2046	1339	2281	0	359
2049	1338	2282	0	0
2052	1338	2282	0	0
2055	1338	2283	0	359
2058	1339	2282	0	356
2061	1339	2281	0	354
2064	1339	2281	0	355
2067	1339	2281	0	354
2070	1339	2281	0	356
2073	1339	2281	0	357
2076	1339	2281	0	357
2079	1339	2281	0	359
2082	1339	2281	0	0
2085	1339	2281	0	359
2088	1339	2280	0	359
2091	1339	2280	0	358
2094	1339	2281	0	358
2097	1339	2281	0	357
2100	1338	2281	0	359
2103	1338	2280	0	357
2106	1337	2281	0	356
2109	1336	2282	0	354
2112	1336	2282	0	353
2115	1335	2281	0	350
2118	1335	2280	0	350
2121	1334	2280	0	351
2124	1334	2280	0	350
2127	1333	2282	0	348
2130	1333	2283	0	349
2133	1333	2283	0	350
2136	1334	2284	0	348
2139	1333	2283	0	345
2142	1334	2283	0	344
2145	1334	2283	0	345
2148	1335	2281	0	347
2151	1335	2281	0	346
2154	1335	2281	0	346
2157	1335	2281	0	347
2160	1335	2281	0	346
2163	1336	2281	0	346
2166	1335	2281	0	346
2169	1335	2281	0	347
2172	1335	2281	0	346
2175	1335	2281	0	347
2178	1335	2281	0	346
2181	1335	2281	0	347
2184	1335	2281	0	347
2187	1335	2281	0	347
2190	1335	2281	0	347
2193	1335	2281	0	348
2196	1335	2281	0	348
2199	1335	2281	0	348
2202	1335	2281	0	347
2205	1335	2281	0	348
2208	1335	2281	0	347
2211	1335	2281	0	347
2214	1335	2281	0	347
2217	1335	2281	0	347
2220	1335	2281	0	346
2223	1335	2281	0	347
2226	1335	2281	0	347
2229	1335	2281	0	347
2232	1335	2281	0	347
2235	1335	2281	0	347
2238	1335	2281	0	347
2241	1335	2281	0	347
2244	1335	2281	0	347
2247	1335	2281	0	348
2250	1335	2281	0	348
2253	1335	2281	0	347
2256	1335	2281	0	348
2259	1336	2281	0	348
2262	1336	2281	0	348
2265	1336	2281	0	348
2268	1336	2281	0	348
2271	1336	2281	0	348
2274	1336	2281	0	348
2277	1336	2281	0	347
2280	1336	2281	0	347
2283	1336	2281	0	347
2286	1336	2281	0	348
2289	1336	2281	0	348
2292	1336	2281	0	348
2295	1336	2281	0	348
2298	1335	2280	0	348
2301	1336	2281	0	349
2304	1336	2281	0	348
2307	1335	2280	0	348
2310	1335	2281	0	348
2313	1336	2281	0	349
2316	1335	2280	0	348
2319	1336	2280	0	348
2322	1335	2280	0	349
2325	1336	2281	0	348
2328	1336	2281	0	348
2331	1336	2281	0	348
2334	1336	2281	0	348
2337	1336	2281	0	348
2340	1335	2280	0	348
2343	1335	2281	0	349
2346	1335	2280	0	349
2349	1336	2281	0	349
2352	1335	2280	0	349
2355	1335	2280	0	349
2358	1336	2280	0	349
2361	1336	2280	0	349
2364	1336	2280	0	350
2367	1336	2280	0	350
2370	1335	2280	0	351
2373	1336	2280	0	351
2376	1336	2280	0	350
2379	1336	2280	0	351
2382	1336	2280	0	351
2385	1336	2281	0	352
2388	1336	2281	0	352
2391	1336	2281	0	353
2394	1336	2281	0	353
2397	1336	2281	0	353
2400	1336	2281	0	353
2403	1336	2281	0	353
2406	1336	2281	0	353
2409	1337	2281	0	353
2412	1337	2281	0	352
2415	1337	2279	0	358
2418	1338	2280	0	357
2421	1338	2281	0	356
2424	1338	2280	0	357
2427	1338	2280	0	357
2430	1338	2281	0	356
2433	1338	2281	0	357
2436	1338	2281	0	356
2439	1338	2280	0	358
2442	1338	2280	0	356
2445	1338	2280	0	357
2448	1338	2281	0	355
2451	1338	2280	0	356
2454	1338	2280	0	356
2457	1337	2280	0	357
2460	1337	2280	0	355
2463	1336	2280	0	354
2466	1337	2280	0	355
2469	1336	2280	0	354
2472	1336	2280	0	354
2475	1336	2280	0	353
2478	1336	2280	0	354
2481	1337	2280	0	355
2484	1336	2280	0	354
2487	1336	2280	0	355
2490	1336	2280	0	355
2493	1336	2281	0	355
2496	1336	2281	0	355
2499	1336	2281	0	355
2502	1336	2281	0	355
2505	1337	2281	0	355
2508	1336	2281	0	355
2511	1336	2281	0	355
2514	1336	2281	0	355
2517	1336	2281	0	355
2520	1336	2281	0	355
2523	1337	2281	0	354
2526	1336	2281	0	355
2529	1336	2281	0	355
2532	1337	2281	0	355
2535	1336	2281	0	355
2538	1336	2281	0	355
2541	1336	2281	0	355
2544	1336	2281	0	355
2547	1336	2281	0	355
2550	1336	2281	0	355
2553	1336	2280	0	355
2556	1337	2281	0	355
2559	1336	2281	0	355
2562	1337	2281	0	354
2565	1337	2281	0	355
2568	1336	2281	0	355
2571	1337	2281	0	355
2574	1336	2281	0	355
2577	1336	2281	0	355
2580	1337	2281	0	355
2583	1336	2281	0	355
2586	1337	2281	0	355
2589	1337	2281	0	355
2592	1337	2281	0	355
2595	1337	2281	0	355
2598	1337	2281	0	355
2601	1336	2280	0	356
2604	1337	2281	0	355
2607	1336	2281	0	355
2610	1337	2281	0	355
2613	1337	2281	0	355
2616	1336	2281	0	355
2619	1337	2281	0	355
2622	1336	2281	0	356
2625	1337	2281	0	355
2628	1336	2280	0	356
2631	1336	2281	0	355
2634	1337	2281	0	356
2637	1336	2281	0	355
2640	1336	2281	0	355
2643	1336	2280	0	355
2646	1336	2281	0	356
2649	1336	2281	0	355
2652	1336	2281	0	355
2655	1336	2281	0	355
2658	1336	2280	0	355
2661	1336	2281	0	355
2664	1336	2281	0	355
2667	1336	2280	0	355
2670	1336	2280	0	355
2673	1336	2280	0	354
2676	1336	2280	0	355
2679	1336	2280	0	355
2682	1336	2280	0	355
2685	1336	2280	0	354
2688	1336	2280	0	355
2691	1336	2280	0	355
2694	1336	2280	0	355
2697	1336	2280	0	354
2700	1336	2280	0	354
2703	1336	2280	0	354
2706	1336	2280	0	355
2709	1336	2280	0	355
2712	1336	2280	0	355
2715	1336	2280	0	355
2718	1336	2280	0	354
2721	1336	2280	0	354
2724	1336	2280	0	354
2727	1336	2280	0	355
2730	1336	2280	0	355
2733	1336	2280	0	354
2736	1336	2281	0	354
2739	1336	2280	0	355
2742	1336	2280	0	354
2745	1336	2280	0	354
2748	1336	2280	0	355
2751	1336	2280	0	355
2754	1336	2280	0	355
2757	1336	2280	0	355
2760	1336	2280	0	354
2763	1336	2280	0	354
2766	1336	2280	0	355
2769	1336	2280	0	354
2772	1336	2280	0	354
2775	1336	2280	0	354
2778	1336	2280	0	354
2781	1336	2280	0	354
2784	1336	2280	0	354
2787	1336	2280	0	354
2790	1336	2280	0	354
2793	1336	2280	0	354
2796	1336	2280	0	355
2799	1336	2280	0	354
2802	1336	2280	0	354
2805	1336	2280	0	354
2808	1336	2280	0	355
2811	1336	2280	0	354
2814	1336	2280	0	354
2817	1336	2280	0	354
2820	1336	2280	0	354
2823	1336	2280	0	354
2826	1336	2280	0	354
2829	1336	2280	0	354
2832	1336	2280	0	355
2835	1336	2280	0	354
2838	1336	2280	0	354
2841	1336	2280	0	354
2844	1336	2280	0	354
2847	1336	2280	0	354
2850	1336	2280	0	354
2853	1336	2280	0	354
2856	1336	2280	0	354
2859	1336	2280	0	355
2862	1336	2280	0	354
2865	1336	2280	0	354
2868	1336	2280	0	354
2871	1336	2280	0	354
2874	1336	2280	0	354
2877	1336	2280	0	354
2880	1336	2280	0	354
2883	1336	2280	0	354
2886	1336	2280	0	354
2889	1336	2280	0	354
2892	1336	2280	0	354
2895	1336	2280	0	354
2898	1336	2280	0	354
2901	1336	2280	0	354
2904	1336	2280	0	354
2907	1336	2280	0	354
2910	1336	2280	0	354
2913	1336	2280	0	354
2916	1336	2280	0	354
2919	1336	2280	0	354
2922	1336	2280	0	354
2925	1336	2280	0	354
2928	1336	2280	0	354
2931	1336	2280	0	354
2934	1336	2280	0	354
2937	1336	2280	0	353
2940	1336	2280	0	354
2943	1336	2280	0	354
2946	1336	2280	0	354
2949	1336	2280	0	353
2952	1336	2280	0	354
2955	1336	2280	0	353
2958	1336	2280	0	354
2961	1336	2280	0	354
2964	1336	2280	0	354
2967	1336	2280	0	354
2970	1336	2280	0	354
2973	1336	2280	0	353
2976	1336	2280	0	354
2979	1336	2280	0	354
2982	1336	2280	0	354
2985	1336	2280	0	354
2988	1336	2280	0	354
2991	1336	2280	0	354
2994	1336	2280	0	354
2997	1336	2280	0	354
3000	1336	2280	0	354
3003	1336	2280	0	354
3006	1336	2280	0	354
3009	1336	2280	0	353
3012	1336	2280	0	354
3015	1336	2280	0	355
3018	1336	2280	0	355
3021	1336	2280	0	356
3024	1336	2280	0	356
3027	1336	2280	0	356
3030	1336	2280	0	355
3033	1336	2280	0	354
3036	1336	2280	0	354
3039	1336	2280	0	355
3042	1336	2280	0	355
3045	1336	2280	0	356
3048	1336	2280	0	356
3051	1336	2280	0	355
3054	1336	2280	0	356
3057	1336	2280	0	356
3060	1336	2280	0	356
3063	1336	2280	0	356
3066	1336	2280	0	356
3069	1336	2280	0	356
3072	1336	2280	0	356
3075	1336	2280	0	356
3078	1336	2280	0	356
3081	1336	2280	0	356
3084	1336	2280	0	356
3087	1336	2280	0	356
3090	1336	2280	0	356
3093	1336	2280	0	356
3096	1336	2280	0	356
3099	1336	2280	0	356
3102	1336	2280	0	356
3105	1336	2280	0	356
3108	1336	2280	0	356
3111	1336	2280	0	356
3114	1336	2280	0	356
3117	1336	2280	0	356
3120	1336	2280	0	356
3123	1336	2280	0	356
3126	1336	2280	0	356
3129	1336	2280	0	356
3132	1336	2280	0	356
3135	1336	2280	0	356
3138	1336	2280	0	355
3141	1336	2280	0	356
3144	1336	2280	0	355
3147	1336	2280	0	356
3150	1336	2280	0	356
3153	1336	2280	0	356
3156	1336	2280	0	355
3159	1336	2280	0	356
3162	1336	2280	0	356
3165	1336	2280	0	356
3168	1336	2280	0	355
3171	1336	2280	0	355
3174	1336	2280	0	355
3177	1336	2280	0	355
3180	1336	2280	0	355
3183	1336	2280	0	355
3186	1336	2280	0	356
3189	1336	2280	0	355
3192	1336	2280	0	355
3195	1336	2280	0	355
3198	1336	2280	0	355
3201	1336	2280	0	355
3204	1336	2280	0	355
3207	1336	2280	0	355
3210	1336	2280	0	355
3213	1336	2280	0	355
3216	1336	2280	0	355
3219	1336	2280	0	355
3222	1336	2280	0	354
3225	1336	2280	0	355
3228	1336	2280	0	355
3231	1336	2280	0	355
3234	1336	2279	0	355
3237	1336	2279	0	355
3240	1336	2280	0	355
3243	1336	2280	0	355
3246	1336	2280	0	355
3249	1336	2279	0	355
3252	1336	2279	0	355
3255	1336	2280	0	354
3258	1336	2279	0	355
3261	1336	2279	0	355
3264	1336	2279	0	356
3267	1336	2279	0	355
3270	1336	2279	0	355
3273	1336	2279	0	356
3276	1336	2279	0	355
3279	1336	2279	0	355
3282	1336	2279	0	355
3285	1336	2279	0	354
3288	1336	2279	0	355
3291	1336	2279	0	355
3294	1336	2279	0	354
3297	1336	2280	0	355
3300	1336	2279	0	355
3303	1336	2279	0	355
3306	1336	2279	0	355
3309	1336	2279	0	356
3312	1336	2279	0	355
3315	1336	2279	0	356
3318	1336	2279	0	355
3321	1336	2280	0	355
3324	1336	2280	0	354
3327	1336	2279	0	355
3330	1336	2279	0	355
3333	1336	2279	0	355
3336	1336	2279	0	355
3339	1336	2279	0	355
3342	1336	2279	0	355
3345	1336	2279	0	355
3348	1336	2279	0	355
3351	1336	2279	0	355
3354	1336	2279	0	355
3357	1336	2279	0	355
3360	1336	2279	0	355
3363	1336	2279	0	355
3366	1336	2279	0	355
3369	1336	2279	0	355
3372	1336	2279	0	355
3375	1336	2279	0	355
3378	1336	2279	0	355
3381	1336	2279	0	354
3384	1336	2279	0	355
3387	1336	2279	0	355
3390	1336	2279	0	355
3393	1336	2279	0	355
3396	1336	2279	0	355
3399	1336	2279	0	355
3402	1336	2279	0	355
3405	1336	2279	0	355
3408	1336	2279	0	355
3411	1336	2279	0	355
3414	1336	2279	0	355
3417	1336	2279	0	354
3420	1336	2279	0	355
3423	1336	2279	0	355
3426	1336	2279	0	355
3429	1336	2279	0	355
3432	1336	2279	0	355
3435	1336	2279	0	355
3438	1336	2279	0	355
3441	1336	2279	0	355
3444	1336	2279	0	355
3447	1336	2279	0	354
3450	1336	2279	0	355
3453	1336	2279	0	355
3456	1336	2279	0	355
3459	1336	2279	0	355
3462	1336	2279	0	354
3465	1336	2279	0	355
3468	1336	2279	0	355
3471	1336	2279	0	355
3474	1336	2279	0	354
3477	1336	2279	0	354
3480	1336	2279	0	355
3483	1336	2279	0	355
3486	1336	2279	0	354
3489	1336	2279	0	355
3492	1336	2279	0	354
3495	1336	2279	0	355
3498	1336	2279	0	355
3501	1336	2279	0	355
3504	1336	2279	0	355
3507	1336	2279	0	355
3510	1336	2279	0	355
3513	1336	2279	0	355
3516	1336	2279	0	355
3519	1336	2279	0	354
3522	1336	2279	0	355
3525	1336	2279	0	355
3528	1336	2279	0	354
3531	1336	2279	0	355
3534	1336	2279	0	355
3537	1336	2279	0	355
3540	1336	2279	0	355
3543	1336	2279	0	355
3546	1336	2279	0	355
3549	1336	2279	0	355
3552	1336	2279	0	354
3555	1336	2279	0	354
3558	1336	2279	0	355
3561	1336	2279	0	355
3564	1336	2279	0	354
3567	1336	2279	0	354
3570	1336	2279	0	355
3573	1336	2279	0	355
3576	1336	2279	0	354
3579	1336	2279	0	354
3582	1336	2279	0	354
3585	1336	2279	0	354
3588	1336	2279	0	355
3591	1336	2279	0	355
3594	1336	2279	0	354
3597	1336	2279	0	355
3600	1336	2279	0	354
3603	1336	2279	0	355
3606	1336	2279	0	355
3609	1336	2279	0	355
3612	1336	2279	0	354
3615	1336	2279	0	354
3618	1336	2279	0	355
3621	1336	2279	0	355
3624	1336	2279	0	355
3627	1336	2279	0	355
3630	1336	2279	0	355
3633	1336	2279	0	355
3636	1336	2279	0	355
3639	1336	2279	0	355
3642	1336	2279	0	355
3645	1336	2279	0	355
3648	1336	2279	0	355
3651	1336	2279	0	355
3654	1336	2279	0	355
3657	1336	2279	0	355
3660	1336	2279	0	355
3663	1336	2279	0	355
3666	1336	2279	0	355
3669	1336	2279	0	355
3672	1336	2279	0	355
3675	1336	2279	0	355
3678	1336	2279	0	355
3681	1336	2279	0	355
3684	1336	2279	0	355
3687	1336	2279	0	354
3690	1336	2279	0	354
3693	1336	2279	0	355
3696	1336	2279	0	355
3699	1336	2279	0	355
3702	1336	2279	0	355
3705	1336	2279	0	355
3708	1336	2279	0	355
3711	1336	2279	0	355
3714	1336	2279	0	355
3717	1336	2279	0	355
3720	1336	2279	0	355
3723	1336	2279	0	354
3726	1336	2279	0	355
3729	1336	2279	0	355
3732	1336	2279	0	355
3735	1336	2279	0	355
3738	1336	2279	0	355
3741	1336	2279	0	355
3744	1336	2279	0	355
3747	1336	2279	0	354
3750	1336	2279	0	355
3753	1336	2279	0	355
3756	1336	2279	0	355
3759	1336	2279	0	355
3762	1336	2279	0	355
3765	1336	2279	0	355
3768	1336	2279	0	355
3771	1336	2279	0	354
3774	1336	2279	0	354
3777	1336	2279	0	355
3780	1336	2279	0	355
3783	1336	2279	0	355
3786	1336	2279	0	355
3789	1336	2279	0	355
3792	1336	2279	0	355
3795	1336	2279	0	355
3798	1336	2279	0	355
3801	1336	2279	0	355
3804	1336	2279	0	355
3807	1336	2279	0	355
3810	1336	2279	0	355
3813	1336	2279	0	354
3816	1336	2279	0	355
3819	1336	2279	0	355
3822	1336	2279	0	354
3825	1336	2279	0	355
3828	1336	2279	0	355
3831	1336	2279	0	355
3834	1336	2279	0	355
3837	1336	2279	0	355
3840	1336	2279	0	355
3843	1336	2279	0	355
3846	1336	2279	0	355
3849	1336	2279	0	355
3852	1336	2279	0	355
3855	1336	2279	0	355
3858	1336	2279	0	355
3861	1336	2279	0	355
3864	1336	2279	0	355
3867	1336	2279	0	355
3870	1336	2279	0	355
3873	1336	2279	0	355
3876	1336	2279	0	355
3879	1336	2279	0	355
3882	1336	2279	0	355
3885	1336	2279	0	355
3888	1336	2279	0	355
3891	1336	2279	0	355
3894	1336	2279	0	355
3897	1336	2279	0	355
3900	1336	2279	0	355
3903	1336	2279	0	355
3906	1336	2279	0	355
3909	1336	2279	0	355
3912	1336	2279	0	355
3915	1336	2279	0	355
3918	1336	2279	0	355
3921	1336	2279	0	355
3924	1336	2279	0	355
3927	1336	2279	0	355
3930	1336	2279	0	355
3933	1336	2279	0	355
3936	1336	2279	0	355
3939	1336	2279	0	355
3942	1336	2279	0	355
3945	1336	2279	0	355
3948	1336	2279	0	355
3951	1336	2279	0	355
3954	1336	2279	0	355
3957	1336	2279	0	355
3960	1336	2279	0	355
3963	1336	2279	0	355
3966	1336	2279	0	355
3969	1336	2279	0	355
3972	1336	2279	0	355
3975	1336	2279	0	355
3978	1336	2279	0	355
3981	1336	2279	0	354
3984	1336	2279	0	355
3987	1336	2279	0	355
3990	1336	2279	0	355
3993	1336	2279	0	355
3996	1336	2279	0	356
3999	1336	2279	0	355
4002	1336	2279	0	355
4005	1336	2279	0	355
4008	1336	2279	0	355
4011	1336	2279	0	355
4014	1336	2279	0	355
4017	1336	2279	0	355
4020	1336	2279	0	355
4023	1336	2279	0	355
4026	1336	2279	0	355
4029	1336	2279	0	355
4032	1336	2279	0	355
4035	1336	2279	0	355
4038	1336	2279	0	355
4041	1336	2279	0	355
4044	1336	2279	0	355
4047	1336	2279	0	355
4050	1336	2279	0	355
4053	1336	2279	0	355
4056	1336	2279	0	355
4059	1336	2279	0	355
4062	1336	2279	0	355
4065	1336	2279	0	355
4068	1336	2279	0	355
4071	1336	2279	0	355
4074	1336	2279	0	355
4077	1336	2279	0	355
4080	1336	2279	0	355
4083	1336	2279	0	355
4086	1336	2279	0	355
4089	1336	2279	0	355
4092	1336	2279	0	355
4095	1336	2279	0	355
4098	1336	2279	0	355
4101	1336	2279	0	355
4104	1336	2279	0	355
4107	1336	2279	0	355
4110	1336	2279	0	355
4113	1336	2279	0	355
4116	1336	2279	0	355
4119	1336	2279	0	355
4122	1336	2279	0	355
4125	1336	2279	0	355
4128	1336	2279	0	355
4131	1336	2279	0	355
4134	1336	2279	0	355
4137	1336	2279	0	355
4140	1336	2279	0	355
4143	1335	2279	0	354
4146	1336	2279	0	355
4149	1336	2279	0	355
4152	1336	2279	0	355
4155	1336	2279	0	355
4158	1336	2279	0	355
4161	1336	2279	0	355
4164	1336	2279	0	355
4167	1336	2279	0	355
4170	1336	2279	0	355
4173	1336	2279	0	355
4176	1336	2279	0	355
4179	1336	2279	0	355
4182	1336	2279	0	355
4185	1336	2279	0	355
4188	1336	2279	0	355
4191	1336	2279	0	355
4194	1336	2279	0	355
4197	1336	2279	0	355
4200	1336	2279	0	355
4203	1336	2279	0	355
4206	1336	2279	0	355
4209	1336	2279	0	355
4212	1336	2279	0	356
4215	1336	2279	0	355
4218	1336	2279	0	355
4221	1336	2279	0	355
4224	1336	2279	0	355
4227	1336	2279	0	354
4230	1336	2279	0	355
4233	1336	2279	0	355
4236	1336	2279	0	355
4239	1336	2279	0	354
4242	1336	2279	0	354
4245	1336	2279	0	355
4248	1336	2279	0	355
4251	1336	2279	0	355
4254	1336	2279	0	355
4257	1336	2279	0	355
4260	1336	2279	0	355
4263	1336	2279	0	355
4266	1336	2279	0	354
4269	1336	2279	0	355
4272	1336	2279	0	355
4275	1336	2279	0	355
4278	1336	2279	0	355
4281	1336	2279	0	355
4284	1336	2279	0	356
4287	1336	2279	0	355
4290	1336	2279	0	355
4293	1336	2279	0	355
4296	1336	2279	0	355
4299	1336	2279	0	355
4302	1336	2279	0	355
4305	1336	2279	0	354
4308	1336	2279	0	355
4311	1336	2279	0	355
4314	1336	2279	0	355
4317	1336	2279	0	355
4320	1336	2279	0	355
4323	1336	2279	0	354
4326	1336	2279	0	355
4329	1336	2279	0	354
4332	1336	2279	0	355
4335	1336	2279	0	355
4338	1336	2279	0	355
4341	1336	2279	0	355
4344	1336	2279	0	355
4347	1336	2279	0	355
4350	1336	2279	0	355
4353	1336	2279	0	355
4356	1336	2279	0	355
4359	1336	2279	0	354
4362	1336	2279	0	355
4365	1336	2279	0	355
4368	1336	2279	0	355
4371	1336	2279	0	355
4374	1336	2279	0	355
4377	1336	2279	0	355
4380	1336	2279	0	355
4383	1336	2279	0	355
4386	1336	2279	0	355
4389	1336	2279	0	354
4392	1336	2279	0	354
4395	1336	2279	0	355
4398	1336	2279	0	354
4401	1336	2279	0	355
4404	1336	2279	0	355
4407	1336	2279	0	354
4410	1336	2279	0	354
4413	1336	2279	0	355
4416	1336	2279	0	355
4419	1336	2279	0	355
4422	1336	2279	0	355
4425	1336	2279	0	355
4428	1336	2279	0	355
4431	1336	2279	0	355
4434	1336	2279	0	355
4437	1336	2279	0	355
4440	1336	2279	0	355
4443	1336	2279	0	355
4446	1336	2279	0	355
4449	1336	2279	0	355
4452	1336	2279	0	355
4455	1336	2279	0	355
4458	1336	2279	0	354
4461	1336	2279	0	354
4464	1336	2279	0	355
4467	1336	2279	0	354
4470	1336	2279	0	354
4473	1336	2279	0	355
4476	1336	2279	0	355
4479	1336	2279	0	355
4482	1336	2279	0	355
4485	1336	2279	0	355
4488	1336	2279	0	354
4491	1336	2279	0	355
4494	1336	2279	0	355
4497	1336	2279	0	355
4500	1336	2279	0	355
4503	1336	2279	0	355
4506	1336	2279	0	355
4509	1336	2279	0	354
4512	1336	2279	0	355
4515	1336	2279	0	356
4518	1336	2279	0	355
4521	1336	2279	0	355
4524	1336	2279	0	355
4527	1336	2279	0	355
4530	1336	2279	0	355
4533	1336	2279	0	355
4536	1336	2279	0	355
4539	1336	2279	0	355
4542	1336	2279	0	354
4545	1336	2279	0	354
4548	1336	2280	0	355
4551	1336	2279	0	357
4554	1336	2278	0	357
4557	1336	2279	0	356
4560	1336	2279	0	356
4563	1336	2279	0	356
4566	1336	2279	0	356
4569	1336	2279	0	357
4572	1336	2279	0	357
4575	1336	2279	0	357
4578	1336	2279	0	357
4581	1336	2279	0	357
4584	1336	2279	0	357
4587	1336	2279	0	356
4590	1336	2279	0	355
4593	1336	2279	0	355
4596	1336	2279	0	356
4599	1336	2279	0	355
4602	1337	2279	0	355
4605	1337	2279	0	356
4608	1337	2279	0	356
4611	1337	2279	0	356
4614	1337	2279	0	355
4617	1336	2279	0	355
4620	1337	2279	0	355
4623	1336	2279	0	355
4626	1336	2279	0	355
4629	1337	2279	0	356
4632	1336	2279	0	355
4635	1336	2279	0	355
4638	1336	2279	0	356
4641	1336	2279	0	355
4644	1336	2280	0	350
4647	1335	2281	0	347
4650	1335	2281	0	343
4653	1335	2281	0	341
4656	1335	2281	0	341
4659	1335	2281	0	341
4662	1335	2280	0	341
4665	1335	2280	0	340
4668	1335	2280	0	341
4671	1335	2280	0	342
4674	1335	2280	0	343
4677	1335	2281	0	344
4680	1335	2281	0	344
4683	1335	2281	0	345
4686	1335	2281	0	345
4689	1335	2281	0	346
4692	1335	2281	0	345
4695	1335	2281	0	346
4698	1335	2281	0	346
4701	1335	2281	0	345
4704	1335	2281	0	346
4707	1335	2281	0	347
4710	1336	2281	0	346
4713	1336	2281	0	346
4716	1336	2281	0	347
4719	1335	2281	0	347
4722	1335	2281	0	348
4725	1335	2281	0	348
4728	1336	2281	0	349
4731	1336	2281	0	348
4734	1336	2281	0	348
4737	1336	2281	0	349
4740	1336	2281	0	348
4743	1336	2281	0	348
4746	1336	2281	0	348
4749	1336	2281	0	348
4752	1336	2281	0	348
4755	1336	2281	0	349
4758	1335	2281	0	348
4761	1336	2281	0	347
4764	1336	2281	0	347
4767	1336	2281	0	348
4770	1336	2281	0	348
4773	1336	2281	0	349
4776	1336	2281	0	349
4779	1336	2281	0	349
4782	1336	2281	0	349
4785	1337	2281	0	348
4788	1337	2280	0	346
4791	1337	2280	0	347
4794	1337	2280	0	347
4797	1337	2280	0	345
4800	1338	2280	0	341
4803	1338	2281	0	342
4806	1339	2282	0	338
4809	1339	2282	0	342
4812	1339	2281	0	345
4815	1339	2281	0	343
4818	1339	2281	0	342
4821	1338	2280	0	343
4824	1338	2280	0	345
4827	1340	2286	0	356
4830	1340	2285	0	358
4833	1340	2282	0	354
4836	1340	2282	0	354
4839	1340	2284	0	354
4842	1340	2284	0	353
4845	1340	2285	0	354
4848	1340	2285	0	353
4851	1340	2285	0	352
4854	1340	2284	0	352
4857	1341	2283	0	354
4860	1342	2283	0	355
4863	1342	2283	0	356
4866	1342	2284	0	356
4869	1342	2284	0	356
4872	1342	2283	0	356
4875	1342	2283	0	356
4878	1342	2283	0	356
4881	1342	2283	0	356
4884	1342	2283	0	356
4887	1342	2283	0	356
4890	1341	2283	0	356
4893	1342	2283	0	356
4896	1341	2283	0	356
4899	1341	2283	0	356
4902	1341	2283	0	356
4905	1341	2283	0	356
4908	1341	2283	0	356
4911	1341	2283	0	356
4914	1341	2283	0	356
4917	1341	2283	0	356
4920	1341	2283	0	356
4923	1341	2283	0	356
4926	1341	2283	0	355
4929	1341	2283	0	355
4932	1341	2283	0	354
4935	1341	2283	0	355
4938	1341	2283	0	354
4941	1341	2283	0	354
4944	1341	2283	0	355
4947	1341	2283	0	355
4950	1341	2283	0	355
4953	1341	2283	0	355
4956	1341	2283	0	354
4959	1341	2283	0	355
4962	1341	2283	0	355
4965	1341	2282	0	357
4968	1341	2282	0	356
4971	1341	2282	0	356
4974	1341	2283	0	355
4977	1341	2283	0	355
4980	1341	2283	0	355
4983	1341	2283	0	355
4986	1339	2281	0	357
4989	1339	2281	0	357
4992	1339	2281	0	357
4995	1339	2280	0	0
4998	1338	2279	0	2
5001	1338	2280	0	1
5004	1338	2279	0	2
5007	1338	2280	0	1
5010	1338	2281	0	1
5013	1338	2280	0	1
5016	1338	2280	0	0
5019	1338	2280	0	0
5022	1338	2280	0	359
5025	1338	2280	0	0
5028	1338	2280	0	359
5031	1338	2280	0	358
5034	1338	2280	0	357
5037	1338	2280	0	357
5040	1338	2281	0	358
5043	1338	2280	0	357
5046	1338	2280	0	357
5049	1338	2280	0	357
5052	1338	2281	0	358
5055	1338	2280	0	357
5058	1338	2280	0	357
5061	1338	2280	0	357
5064	1338	2281	0	357
5067	1338	2281	0	357
5070	1338	2281	0	357
5073	1338	2281	0	357
5076	1338	2281	0	357
5079	1338	2281	0	357
5082	1338	2281	0	357
5085	1338	2281	0	356
5088	1338	2281	0	356
5091	1338	2281	0	356
5094	1338	2281	0	356
5097	1338	2281	0	357
5100	1338	2281	0	357
5103	1338	2280	0	358
5106	1338	2281	0	357
5109	1338	2280	0	357
5112	1338	2280	0	358
5115	1338	2280	0	357
5118	1338	2281	0	357
5121	1338	2281	0	357
5124	1338	2281	0	357
5127	1338	2281	0	357
5130	1338	2281	0	356
5133	1338	2281	0	357
5136	1338	2281	0	356
5139	1338	2281	0	356
5142	1338	2281	0	357
5145	1338	2281	0	356
5148	1338	2281	0	356
5151	1338	2281	0	355
5154	1338	2281	0	356
5157	1338	2281	0	356
5160	1338	2281	0	356
5163	1338	2281	0	357
5166	1338	2281	0	357
5169	1338	2281	0	357
5172	1338	2281	0	357
5175	1338	2281	0	357
5178	1338	2281	0	357
5181	1338	2281	0	356
5184	1338	2281	0	357
5187	1338	2281	0	356
5190	1338	2281	0	357
5193	1338	2281	0	357
5196	1338	2281	0	357
5199	1338	2281	0	357
5202	1338	2281	0	357
5205	1338	2281	0	357
5208	1338	2281	0	357
5211	1338	2281	0	357
5214	1338	2281	0	358
5217	1338	2281	0	358
5220	1338	2281	0	358
5223	1338	2281	0	358
5226	1338	2281	0	357
5229	1338	2281	0	357
5232	1338	2281	0	357
5235	1338	2281	0	357
5238	1338	2281	0	357
5241	1338	2281	0	356
5244	1338	2281	0	357
5247	1337	2280	0	358
5250	1337	2280	0	358
5253	1337	2280	0	358
5256	1337	2280	0	357
5259	1337	2280	0	358
5262	1337	2280	0	358
5265	1337	2280	0	358
5268	1337	2281	0	357
5271	1337	2281	0	357
5274	1337	2282	0	356
5277	1337	2281	0	356
5280	1337	2281	0	355
5283	1337	2281	0	355
5286	1337	2281	0	355
5289	1337	2281	0	357
5292	1337	2281	0	357
5295	1337	2281	0	357
5298	1337	2281	0	358
5301	1337	2282	0	357
5304	1337	2281	0	359
5307	1337	2281	0	358
5310	1337	2281	0	358
5313	1336	2281	0	357
5316	1336	2280	0	355
5319	1336	2280	0	357
5322	1335	2280	0	357
5325	1335	2279	0	358
5328	1335	2281	0	355
5331	1335	2281	0	356
5334	1335	2280	0	353
5337	1334	2281	0	354
5340	1333	2279	0	354
5343	1332	2279	0	355
5346	1332	2278	0	355
5349	1332	2279	0	356
5352	1332	2278	0	355
5355	1332	2278	0	355
5358	1332	2278	0	355
5361	1332	2278	0	354
5364	1332	2279	0	355
5367	1331	2279	0	354
5370	1331	2278	0	354
5373	1330	2278	0	354
5376	1330	2278	0	353
5379	1331	2279	0	347
5382	1331	2279	0	348
5385	1331	2280	0	339
5388	1330	2281	0	333
5391	1330	2282	0	333
5394	1330	2282	0	331
5397	1330	2282	0	332
5400	1330	2282	0	333
5403	1330	2281	0	334
5406	1330	2282	0	334
5409	1330	2282	0	335
5412	1331	2282	0	336
5415	1331	2282	0	339
5418	1332	2282	0	338
5421	1332	2282	0	338
5424	1332	2282	0	338
5427	1332	2282	0	340
5430	1332	2282	0	339
5433	1332	2282	0	339
5436	1332	2282	0	340
5439	1332	2282	0	340
5442	1332	2282	0	341
5445	1333	2282	0	342
5448	1333	2282	0	341
5451	1333	2282	0	341
5454	1334	2282	0	341
5457	1334	2282	0	343
5460	1334	2282	0	344
5463	1334	2282	0	344
5466	1334	2282	0	345
5469	1334	2282	0	345
5472	1334	2282	0	345
5475	1335	2282	0	344
5478	1335	2282	0	344
5481	1335	2282	0	345
5484	1335	2282	0	345
5487	1335	2282	0	345
5490	1335	2282	0	346
5493	1335	2282	0	346
5496	1335	2282	0	345
5499	1335	2282	0	346
5502	1335	2282	0	346
5505	1335	2282	0	346
5508	1335	2282	0	346
5511	1335	2282	0	347
5514	1335	2282	0	346
5517	1335	2282	0	347
5520	1335	2282	0	347
5523	1335	2282	0	348
5526	1335	2282	0	348
5529	1335	2282	0	349
5532	1336	2282	0	348
5535	1336	2282	0	348
5538	1336	2282	0	348
5541	1336	2282	0	348
5544	1336	2282	0	349
5547	1336	2282	0	349
5550	1336	2282	0	349
5553	1336	2282	0	349
5556	1336	2282	0	348
5559	1336	2282	0	348
5562	1336	2282	0	349
5565	1336	2282	0	349
5568	1336	2282	0	349
5571	1336	2282	0	350
5574	1336	2282	0	350
5577	1336	2282	0	349
5580	1336	2282	0	348
5583	1336	2282	0	348
5586	1336	2282	0	349
5589	1336	2282	0	349
5592	1336	2282	0	349
5595	1336	2282	0	349
5598	1336	2282	0	349
5601	1336	2282	0	350
5604	1335	2281	0	351
5607	1335	2282	0	349
5610	1335	2282	0	348
5613	1336	2282	0	349
5616	1336	2282	0	349
5619	1336	2282	0	348
5622	1336	2282	0	347
5625	1336	2282	0	348
5628	1336	2282	0	347
5631	1335	2282	0	348
5634	1334	2281	0	347
5637	1334	2282	0	348
5640	1335	2282	0	348
5643	1335	2282	0	349
5646	1335	2282	0	349
5649	1335	2282	0	349
5652	1335	2282	0	349
5655	1335	2282	0	349
5658	1335	2282	0	349
5661	1334	2281	0	350
5664	1333	2279	0	355
5667	1333	2278	0	357
5670	1331	2277	0	357
5673	1332	2277	0	0
5676	1332	2277	0	357
5679	1331	2278	0	356
5682	1331	2277	0	355
5685	1330	2276	0	357
5688	1329	2277	0	357
5691	1329	2278	0	356
5694	1329	2279	0	353
5697	1327	2279	0	349
5700	1328	2280	0	346
5703	1327	2279	0	345
5706	1326	2279	0	342
5709	1326	2279	0	339
5712	1326	2279	0	339
5715	1326	2280	0	338
5718	1326	2280	0	336
5721	1326	2280	0	337
5724	1325	2280	0	337
5727	1325	2280	0	337
5730	1325	2280	0	337
5733	1325	2282	0	336
5736	1325	2282	0	335
5739	1325	2284	0	332
5742	1327	2286	0	338
5745	1327	2287	0	342
5748	1328	2287	0	343
5751	1330	2287	0	348
5754	1331	2287	0	353
5757	1330	2287	0	354
5760	1331	2287	0	353
5763	1332	2287	0	355
5766	1332	2288	0	353
5769	1332	2288	0	354
5772	1332	2288	0	354
5775	1333	2287	0	355
5778	1334	2287	0	355
5781	1334	2287	0	356
5784	1334	2286	0	356
5787	1335	2286	0	354
5790	1335	2286	0	354
5793	1335	2286	0	354
5796	1335	2286	0	354
5799	1335	2286	0	355
5802	1335	2286	0	355
5805	1336	2286	0	356
5808	1336	2285	0	356
5811	1336	2285	0	356
5814	1336	2285	0	356
5817	1336	2285	0	356
5820	1336	2285	0	356
5823	1336	2285	0	356
5826	1336	2285	0	355
5829	1336	2285	0	356
5832	1336	2285	0	357
5835	1336	2285	0	356
5838	1336	2285	0	357
5841	1336	2285	0	356
5844	1336	2284	0	356
5847	1336	2285	0	356
5850	1336	2284	0	356
5853	1336	2284	0	356
5856	1336	2284	0	356
5859	1336	2284	0	356
5862	1336	2284	0	356
5865	1336	2284	0	356
5868	1336	2284	0	356
5871	1336	2284	0	356
5874	1336	2284	0	357
5877	1336	2284	0	356
5880	1336	2284	0	356
5883	1336	2284	0	356
5886	1336	2284	0	356
5889	1337	2284	0	356
5892	1337	2284	0	356
5895	1336	2284	0	355
5898	1336	2284	0	356
5901	1337	2284	0	356
5904	1337	2284	0	357
5907	1337	2284	0	357
5910	1337	2284	0	357
5913	1337	2284	0	357
5916	1337	2284	0	356
5919	1337	2284	0	355
5922	1337	2284	0	355
5925	1337	2284	0	356
5928	1337	2284	0	356
5931	1337	2284	0	355
5934	1337	2284	0	356
5937	1337	2284	0	356
5940	1337	2284	0	355
5943	1337	2284	0	355
5946	1337	2284	0	356
5949	1337	2284	0	356
5952	1337	2284	0	355
5955	1337	2284	0	355
5958	1337	2284	0	355
5961	1337	2284	0	356
5964	1337	2284	0	356
5967	1337	2284	0	355
5970	1337	2284	0	355
5973	1337	2284	0	355
5976	1337	2284	0	355
5979	1337	2284	0	354
5982	1337	2284	0	354
5985	1337	2284	0	355
5988	1337	2284	0	355
5991	1337	2284	0	355
5994	1337	2284	0	355
5997	1337	2284	0	355
[truncated: 999 more rows]
