# Supplementary material for: Markerless tracking of an entire honey bee colony
Source: Nat Commun. 2021 Mar 19;12:1733. doi: 10.1038/s41467-021-21769-1 (PMC7979864; doi:10.1038/s41467-021-21769-1)
Supplement: Supplementary file 4 — Description of Additional Supplementary Files [file 41467_2021_21769_MOESM4_ESM.zip › raw_source/fig_5_sup_fig_21_22/S1_trajectories/000240.txt]

0	1252	968	0	12
3	1252	968	0	12
6	1252	968	0	12
9	1252	968	0	12
12	1252	968	0	13
15	1252	968	0	12
18	1253	968	0	12
21	1252	968	0	13
24	1252	968	0	13
27	1252	968	0	13
30	1252	968	0	13
33	1252	968	0	13
36	1252	967	0	14
39	1252	968	0	13
42	1252	968	0	13
45	1252	968	0	13
48	1252	968	0	13
51	1252	968	0	13
54	1252	968	0	13
57	1252	968	0	13
60	1252	968	0	13
63	1252	968	0	14
66	1252	968	0	13
69	1252	968	0	15
72	1252	968	0	13
75	1253	968	0	14
78	1253	968	0	14
81	1253	968	0	14
84	1253	968	0	13
87	1252	968	0	13
90	1252	968	0	13
93	1252	968	0	12
96	1252	968	0	13
99	1252	968	0	13
102	1252	968	0	13
105	1251	968	0	12
108	1251	968	0	13
111	1251	968	0	12
114	1252	968	0	12
117	1252	967	0	13
120	1252	967	0	12
123	1252	967	0	13
126	1252	967	0	12
129	1252	967	0	13
132	1252	967	0	12
135	1253	967	0	12
138	1252	967	0	13
141	1252	967	0	12
144	1253	967	0	12
147	1253	967	0	11
150	1253	967	0	12
153	1253	966	0	11
156	1253	967	0	11
159	1253	967	0	11
162	1253	967	0	10
165	1253	967	0	11
168	1253	967	0	11
171	1253	967	0	11
174	1253	967	0	11
177	1253	967	0	11
180	1253	967	0	11
183	1253	967	0	12
186	1253	967	0	11
189	1253	967	0	11
192	1253	967	0	11
195	1253	967	0	11
198	1253	967	0	11
201	1253	967	0	10
204	1253	967	0	11
207	1253	967	0	11
210	1252	967	0	11
213	1253	967	0	11
216	1252	967	0	12
219	1252	967	0	11
222	1252	967	0	11
225	1252	967	0	11
228	1252	967	0	12
231	1252	967	0	11
234	1252	967	0	12
237	1252	967	0	12
240	1252	967	0	12
243	1251	967	0	12
246	1251	967	0	13
249	1251	967	0	13
252	1251	967	0	13
255	1251	967	0	13
258	1251	967	0	13
261	1252	967	0	14
264	1251	967	0	14
267	1251	967	0	14
270	1251	967	0	14
273	1252	967	0	13
276	1252	967	0	13
279	1252	967	0	12
282	1252	967	0	13
285	1253	966	0	13
288	1254	967	0	13
291	1253	967	0	13
294	1254	967	0	13
297	1254	966	0	11
300	1254	966	0	13
303	1254	966	0	13
306	1254	966	0	13
309	1253	966	0	13
312	1253	966	0	13
315	1253	966	0	13
318	1253	967	0	13
321	1252	967	0	12
324	1252	967	0	12
327	1252	966	0	12
330	1251	967	0	12
333	1251	967	0	12
336	1251	967	0	11
339	1252	967	0	9
342	1252	968	0	10
345	1252	967	0	10
348	1252	968	0	10
351	1252	968	0	10
354	1252	968	0	11
357	1254	966	0	13
360	1253	967	0	10
363	1254	967	0	8
366	1255	968	0	11
369	1255	970	0	11
372	1255	970	0	12
375	1255	971	0	12
378	1254	971	0	13
381	1254	971	0	14
384	1253	971	0	12
387	1254	971	0	13
390	1254	972	0	14
393	1254	972	0	15
396	1253	972	0	15
399	1253	972	0	14
402	1253	972	0	15
405	1253	972	0	16
408	1252	972	0	15
411	1252	972	0	14
414	1253	972	0	14
417	1252	972	0	13
420	1252	972	0	13
423	1252	972	0	16
426	1252	972	0	16
429	1251	972	0	15
432	1251	972	0	14
435	1251	972	0	16
438	1251	972	0	14
441	1251	972	0	15
444	1251	971	0	15
447	1251	972	0	17
450	1251	972	0	16
453	1251	972	0	16
456	1251	972	0	17
459	1251	971	0	15
462	1251	972	0	16
465	1251	972	0	15
468	1251	972	0	15
471	1251	972	0	15
474	1251	972	0	14
477	1251	972	0	13
480	1251	972	0	15
483	1251	972	0	15
486	1251	972	0	14
489	1251	972	0	15
492	1251	972	0	16
495	1251	972	0	16
498	1251	972	0	16
501	1251	972	0	15
504	1251	972	0	16
507	1251	972	0	15
510	1251	972	0	17
513	1251	972	0	17
516	1251	972	0	17
519	1251	972	0	18
522	1251	972	0	17
525	1251	972	0	17
528	1251	972	0	18
531	1251	972	0	18
534	1251	972	0	17
537	1251	972	0	18
540	1251	972	0	18
543	1251	972	0	18
546	1251	972	0	19
549	1251	972	0	18
552	1251	972	0	17
555	1251	972	0	18
558	1251	972	0	18
561	1251	972	0	18
564	1251	972	0	18
567	1251	972	0	18
570	1251	972	0	17
573	1251	972	0	17
576	1251	972	0	17
579	1251	972	0	17
582	1251	972	0	16
585	1251	972	0	16
588	1251	972	0	17
591	1251	972	0	15
594	1251	971	0	17
597	1251	971	0	17
600	1251	971	0	17
603	1251	971	0	17
606	1251	971	0	17
609	1251	971	0	16
612	1251	971	0	17
615	1251	971	0	17
618	1251	971	0	17
621	1251	972	0	17
624	1251	972	0	17
627	1251	972	0	17
630	1251	972	0	18
633	1251	972	0	17
636	1251	972	0	18
639	1251	972	0	17
642	1251	972	0	17
645	1251	972	0	17
648	1251	972	0	17
651	1251	972	0	17
654	1251	972	0	17
657	1251	972	0	18
660	1251	972	0	18
663	1251	972	0	17
666	1251	972	0	18
669	1251	972	0	17
672	1252	971	0	17
675	1252	971	0	18
678	1252	972	0	17
681	1252	972	0	17
684	1251	972	0	16
687	1251	972	0	16
690	1251	972	0	16
693	1251	972	0	15
696	1251	972	0	16
699	1251	972	0	16
702	1251	972	0	15
705	1251	972	0	14
708	1251	972	0	14
711	1251	972	0	14
714	1251	972	0	14
717	1251	972	0	15
720	1251	972	0	14
723	1251	972	0	15
726	1251	972	0	14
729	1251	972	0	14
732	1251	972	0	14
735	1251	972	0	16
738	1252	972	0	17
741	1252	973	0	19
744	1252	973	0	18
747	1252	973	0	16
750	1252	972	0	15
753	1252	973	0	14
756	1252	973	0	15
759	1251	972	0	17
762	1251	972	0	15
765	1253	974	0	4
768	1253	974	0	1
771	1251	976	0	358
774	1252	977	0	2
777	1250	977	0	359
780	1250	977	0	359
783	1252	976	0	9
786	1250	976	0	5
789	1249	976	0	3
792	1249	977	0	359
795	1248	978	0	355
798	1248	977	0	359
801	1249	978	0	358
804	1248	978	0	4
807	1248	978	0	5
810	1249	979	0	4
813	1248	979	0	3
816	1248	980	0	6
819	1247	980	0	3
822	1247	979	0	2
825	1248	978	0	6
828	1249	979	0	2
831	1248	978	0	5
834	1248	978	0	3
837	1248	979	0	4
840	1248	979	0	3
843	1248	978	0	3
846	1248	978	0	3
849	1248	978	0	5
852	1248	978	0	5
855	1248	978	0	4
858	1248	978	0	3
861	1248	978	0	5
864	1248	978	0	4
867	1248	978	0	6
870	1248	977	0	6
873	1248	977	0	6
876	1248	977	0	6
879	1248	977	0	6
882	1248	977	0	6
885	1249	976	0	7
888	1249	977	0	6
891	1249	977	0	5
894	1248	977	0	4
897	1248	977	0	4
900	1248	977	0	2
903	1248	977	0	3
906	1248	978	0	1
909	1249	978	0	3
912	1249	978	0	1
915	1248	977	0	1
918	1248	977	0	4
921	1248	978	0	4
924	1248	979	0	5
927	1247	979	0	9
930	1247	980	0	6
933	1246	980	0	6
936	1247	980	0	3
939	1247	981	0	3
942	1247	981	0	3
945	1247	981	0	3
948	1247	981	0	3
951	1247	982	0	1
954	1247	982	0	358
957	1247	982	0	358
960	1247	982	0	359
963	1247	982	0	357
966	1247	981	0	0
969	1244	980	0	4
972	1243	980	0	6
975	1244	981	0	4
978	1240	981	0	1
981	1239	980	0	1
984	1239	980	0	0
987	1240	979	0	2
990	1241	978	0	4
993	1242	978	0	7
996	1241	979	0	5
999	1241	979	0	5
1002	1241	979	0	6
1005	1241	979	0	5
1008	1241	980	0	5
1011	1242	979	0	7
1014	1242	977	0	11
1017	1241	976	0	13
1020	1242	976	0	14
1023	1242	977	0	13
1026	1241	977	0	12
1029	1241	977	0	13
1032	1242	976	0	13
1035	1241	975	0	15
1038	1240	975	0	12
1041	1241	975	0	10
1044	1242	974	0	13
1047	1241	974	0	13
1050	1242	973	0	12
1053	1242	973	0	12
1056	1242	973	0	12
1059	1242	973	0	11
1062	1241	974	0	9
1065	1242	974	0	10
1068	1242	975	0	9
1071	1241	975	0	6
1074	1242	976	0	5
1077	1242	976	0	3
1080	1242	976	0	3
1083	1242	976	0	1
1086	1242	976	0	1
1089	1242	976	0	3
1092	1242	976	0	3
1095	1242	976	0	3
1098	1242	976	0	3
1101	1242	976	0	3
1104	1242	976	0	3
1107	1242	976	0	2
1110	1242	976	0	2
1113	1242	976	0	2
1116	1242	976	0	3
1119	1242	976	0	3
1122	1242	976	0	1
1125	1242	977	0	3
1128	1243	977	0	0
1131	1243	978	0	356
1134	1242	977	0	2
1137	1241	976	0	5
1140	1241	977	0	6
1143	1241	978	0	7
1146	1241	978	0	5
1149	1241	977	0	5
1152	1241	977	0	5
1155	1241	977	0	5
1158	1241	977	0	4
1161	1242	977	0	4
1164	1241	977	0	6
1167	1241	977	0	4
1170	1242	977	0	4
1173	1241	977	0	4
1176	1242	977	0	4
1179	1241	977	0	4
1182	1241	977	0	1
1185	1241	976	0	2
1188	1241	976	0	2
1191	1241	976	0	2
1194	1241	977	0	3
1197	1241	977	0	4
1200	1241	977	0	3
1203	1241	976	0	5
1206	1240	976	0	4
1209	1240	976	0	4
1212	1241	976	0	5
1215	1241	976	0	4
1218	1241	976	0	4
1221	1241	976	0	5
1224	1242	976	0	5
1227	1242	976	0	4
1230	1242	976	0	3
1233	1242	976	0	4
1236	1242	976	0	4
1239	1242	976	0	4
1242	1242	977	0	4
1245	1241	976	0	4
1248	1241	976	0	4
1251	1241	976	0	4
1254	1241	976	0	3
1257	1241	977	0	5
1260	1241	977	0	3
1263	1240	977	0	2
1266	1241	977	0	3
1269	1241	977	0	3
1272	1241	977	0	4
1275	1241	977	0	3
1278	1242	977	0	4
1281	1241	977	0	4
1284	1241	977	0	4
1287	1241	977	0	4
1290	1241	977	0	4
1293	1241	977	0	5
1296	1241	977	0	5
1299	1241	977	0	6
1302	1241	977	0	7
1305	1241	977	0	7
1308	1241	977	0	5
1311	1241	977	0	7
1314	1241	977	0	7
1317	1241	977	0	6
1320	1241	977	0	8
1323	1241	977	0	7
1326	1241	977	0	7
1329	1241	977	0	6
1332	1241	977	0	6
1335	1241	977	0	6
1338	1241	977	0	5
1341	1241	977	0	6
1344	1241	977	0	8
1347	1241	977	0	7
1350	1241	977	0	7
1353	1241	977	0	8
1356	1241	977	0	8
1359	1241	977	0	8
1362	1241	977	0	6
1365	1241	977	0	6
1368	1241	977	0	7
1371	1241	977	0	6
1374	1241	977	0	6
1377	1241	977	0	6
1380	1241	977	0	7
1383	1241	977	0	7
1386	1241	977	0	7
1389	1241	978	0	6
1392	1241	978	0	5
1395	1241	978	0	6
1398	1241	978	0	5
1401	1241	978	0	6
1404	1241	978	0	6
1407	1241	978	0	6
1410	1241	978	0	5
1413	1241	978	0	5
1416	1241	978	0	5
1419	1241	978	0	5
1422	1241	978	0	5
1425	1241	978	0	5
1428	1241	978	0	5
1431	1241	978	0	4
1434	1241	978	0	4
1437	1241	978	0	3
1440	1241	978	0	4
1443	1241	978	0	4
1446	1241	978	0	5
1449	1241	978	0	4
1452	1241	978	0	4
1455	1241	978	0	5
1458	1241	977	0	5
1461	1241	977	0	5
1464	1241	977	0	4
1467	1241	977	0	5
1470	1241	977	0	4
1473	1241	977	0	6
1476	1241	977	0	6
1479	1241	977	0	6
1482	1241	977	0	5
1485	1241	977	0	5
1488	1241	977	0	6
1491	1241	977	0	5
1494	1241	977	0	4
1497	1241	977	0	4
1500	1241	977	0	4
1503	1241	977	0	3
1506	1241	977	0	2
1509	1241	978	0	2
1512	1241	978	0	2
1515	1241	978	0	2
1518	1241	978	0	2
1521	1241	978	0	2
1524	1241	978	0	1
1527	1241	978	0	1
1530	1241	978	0	1
1533	1241	978	0	2
1536	1242	978	0	3
1539	1242	978	0	4
1542	1242	978	0	3
1545	1242	978	0	3
1548	1242	978	0	3
1551	1242	977	0	3
1554	1241	977	0	3
1557	1241	977	0	4
1560	1241	977	0	4
1563	1241	977	0	3
1566	1241	977	0	4
1569	1241	977	0	4
1572	1241	977	0	4
1575	1241	977	0	4
1578	1241	977	0	3
1581	1241	978	0	2
1584	1241	977	0	3
1587	1242	977	0	3
1590	1241	977	0	4
1593	1242	977	0	2
1596	1241	977	0	4
1599	1241	977	0	3
1602	1241	978	0	3
1605	1241	977	0	4
1608	1241	977	0	4
1611	1241	977	0	4
1614	1241	977	0	4
1617	1241	977	0	4
1620	1241	977	0	3
1623	1241	977	0	4
1626	1241	977	0	5
1629	1241	977	0	4
1632	1241	977	0	5
1635	1241	977	0	4
1638	1241	977	0	5
1641	1241	977	0	5
1644	1241	977	0	5
1647	1241	977	0	6
1650	1241	977	0	6
1653	1241	977	0	6
1656	1242	977	0	5
1659	1242	977	0	5
1662	1241	977	0	3
1665	1241	977	0	5
1668	1241	977	0	4
1671	1241	977	0	4
1674	1241	977	0	4
1677	1241	977	0	4
1680	1241	977	0	5
1683	1241	977	0	4
1686	1241	977	0	5
1689	1241	977	0	4
1692	1241	977	0	4
1695	1241	976	0	4
1698	1241	976	0	5
1701	1241	976	0	4
1704	1241	976	0	4
1707	1241	976	0	5
1710	1241	976	0	5
1713	1241	976	0	5
1716	1241	976	0	5
1719	1241	976	0	5
1722	1241	976	0	5
1725	1241	976	0	5
1728	1241	976	0	5
1731	1241	976	0	4
1734	1241	976	0	5
1737	1241	976	0	5
1740	1241	976	0	5
1743	1241	976	0	4
1746	1241	976	0	5
1749	1241	976	0	5
1752	1241	976	0	6
1755	1241	976	0	5
1758	1241	976	0	6
1761	1241	976	0	6
1764	1241	976	0	5
1767	1241	976	0	6
1770	1241	976	0	6
1773	1241	976	0	6
1776	1241	976	0	5
1779	1241	976	0	5
1782	1241	976	0	6
1785	1241	976	0	6
1788	1242	976	0	6
1791	1242	976	0	6
1794	1242	976	0	7
1797	1242	976	0	6
1800	1242	976	0	5
1803	1241	976	0	6
1806	1241	976	0	5
1809	1241	976	0	6
1812	1241	976	0	7
1815	1240	975	0	9
1818	1240	974	0	10
1821	1240	975	0	11
1824	1240	975	0	12
1827	1240	975	0	11
1830	1240	975	0	11
1833	1241	975	0	11
1836	1241	975	0	12
1839	1241	975	0	9
1842	1242	975	0	9
1845	1241	975	0	8
1848	1242	975	0	8
1851	1241	975	0	8
1854	1242	975	0	6
1857	1241	976	0	7
1860	1242	977	0	358
1863	1242	978	0	2
1866	1242	978	0	5
1869	1242	976	0	4
1872	1242	976	0	6
1875	1241	975	0	8
1878	1242	975	0	7
1881	1242	975	0	6
1884	1242	976	0	7
1887	1243	975	0	5
1890	1243	976	0	5
1893	1243	976	0	6
1896	1242	975	0	8
1899	1243	975	0	7
1902	1243	975	0	8
1905	1243	975	0	8
1908	1242	975	0	8
1911	1242	975	0	8
1914	1242	975	0	8
1917	1242	975	0	9
1920	1242	975	0	9
1923	1242	975	0	9
1926	1241	974	0	9
1929	1241	975	0	9
1932	1242	974	0	8
1935	1242	975	0	9
1938	1242	975	0	9
1941	1242	975	0	9
1944	1242	975	0	7
1947	1242	975	0	9
1950	1241	975	0	9
1953	1242	975	0	8
1956	1242	975	0	8
1959	1241	975	0	8
1962	1241	975	0	8
1965	1241	974	0	7
1968	1242	974	0	7
1971	1242	974	0	8
1974	1242	974	0	7
1977	1242	975	0	6
1980	1242	975	0	7
1983	1242	975	0	8
1986	1242	975	0	6
1989	1242	975	0	5
1992	1242	975	0	5
1995	1242	975	0	5
1998	1242	975	0	5
2001	1242	974	0	7
2004	1241	975	0	7
2007	1241	975	0	9
2010	1241	975	0	9
2013	1241	975	0	7
2016	1241	975	0	6
2019	1240	975	0	7
2022	1242	974	0	9
2025	1242	974	0	7
2028	1242	975	0	8
2031	1241	975	0	8
2034	1241	975	0	9
2037	1241	975	0	8
2040	1241	975	0	9
2043	1241	975	0	9
2046	1241	975	0	9
2049	1241	975	0	10
2052	1241	975	0	10
2055	1241	975	0	8
2058	1242	975	0	8
2061	1242	974	0	9
2064	1242	974	0	10
2067	1242	974	0	10
2070	1242	974	0	10
2073	1242	974	0	10
2076	1242	974	0	10
2079	1242	974	0	11
2082	1242	974	0	11
2085	1242	974	0	11
2088	1241	974	0	12
2091	1242	974	0	10
2094	1242	974	0	10
2097	1242	974	0	10
2100	1242	974	0	10
2103	1242	974	0	11
2106	1241	974	0	11
2109	1241	974	0	11
2112	1241	974	0	11
2115	1241	974	0	11
2118	1241	974	0	11
2121	1241	974	0	10
2124	1241	974	0	10
2127	1240	974	0	11
2130	1240	974	0	13
2133	1240	974	0	12
2136	1240	974	0	13
2139	1241	974	0	12
2142	1241	974	0	11
2145	1241	974	0	12
2148	1241	974	0	12
2151	1240	974	0	12
2154	1240	974	0	12
2157	1241	974	0	12
2160	1240	974	0	12
2163	1240	973	0	11
2166	1240	973	0	11
2169	1240	973	0	11
2172	1240	974	0	13
2175	1240	974	0	11
2178	1240	974	0	10
2181	1240	974	0	12
2184	1240	974	0	11
2187	1240	974	0	11
2190	1240	974	0	10
2193	1240	974	0	10
2196	1240	973	0	14
2199	1240	973	0	13
2202	1240	973	0	13
2205	1240	974	0	10
2208	1240	974	0	9
2211	1240	974	0	9
2214	1240	974	0	9
2217	1240	974	0	8
2220	1239	974	0	10
2223	1239	974	0	9
2226	1239	974	0	10
2229	1239	974	0	10
2232	1239	974	0	10
2235	1240	974	0	11
2238	1240	974	0	10
2241	1240	975	0	10
2244	1240	975	0	9
2247	1240	975	0	9
2250	1240	975	0	10
2253	1240	975	0	10
2256	1240	975	0	10
2259	1239	975	0	10
2262	1240	975	0	9
2265	1240	975	0	9
2268	1239	975	0	10
2271	1240	975	0	10
2274	1239	975	0	10
2277	1240	975	0	10
2280	1240	975	0	10
2283	1240	975	0	10
2286	1240	975	0	10
2289	1240	975	0	10
2292	1240	975	0	10
2295	1240	975	0	10
2298	1239	974	0	10
2301	1239	974	0	10
2304	1239	974	0	9
2307	1239	974	0	9
2310	1239	974	0	10
2313	1239	974	0	10
2316	1240	974	0	9
2319	1240	974	0	9
2322	1240	974	0	9
2325	1240	974	0	10
2328	1240	975	0	9
2331	1240	975	0	9
2334	1240	975	0	9
2337	1240	974	0	10
2340	1240	974	0	11
2343	1240	975	0	9
2346	1240	975	0	8
2349	1240	975	0	10
2352	1240	975	0	8
2355	1240	975	0	7
2358	1240	975	0	8
2361	1240	975	0	7
2364	1240	975	0	8
2367	1240	975	0	8
2370	1240	975	0	9
2373	1240	975	0	8
2376	1240	975	0	9
2379	1240	975	0	9
2382	1240	975	0	9
2385	1240	975	0	9
2388	1240	975	0	9
2391	1240	975	0	9
2394	1240	975	0	10
2397	1240	975	0	9
2400	1240	975	0	10
2403	1240	975	0	9
2406	1240	975	0	10
2409	1240	975	0	9
2412	1240	975	0	10
2415	1240	975	0	11
2418	1240	975	0	9
2421	1240	975	0	9
2424	1240	975	0	10
2427	1240	975	0	10
2430	1240	975	0	10
2433	1240	975	0	10
2436	1240	975	0	11
2439	1240	975	0	11
2442	1240	975	0	10
2445	1240	975	0	9
2448	1240	975	0	7
2451	1240	975	0	6
2454	1240	975	0	7
2457	1240	976	0	5
2460	1240	975	0	6
2463	1240	976	0	5
2466	1240	976	0	6
2469	1240	976	0	5
2472	1240	975	0	4
2475	1240	975	0	5
2478	1240	975	0	4
2481	1240	976	0	2
2484	1240	975	0	2
2487	1240	975	0	1
2490	1240	975	0	2
2493	1240	975	0	3
2496	1240	975	0	2
2499	1240	976	0	0
2502	1240	976	0	1
2505	1240	976	0	1
2508	1240	976	0	2
2511	1240	976	0	1
2514	1240	976	0	2
2517	1240	976	0	1
2520	1239	976	0	1
2523	1239	976	0	2
2526	1239	976	0	2
2529	1239	976	0	2
2532	1238	976	0	3
2535	1238	976	0	4
2538	1239	975	0	3
2541	1239	975	0	4
2544	1239	975	0	3
2547	1239	975	0	4
2550	1239	976	0	3
2553	1239	975	0	3
2556	1239	975	0	4
2559	1239	975	0	3
2562	1239	976	0	3
2565	1239	975	0	5
2568	1239	975	0	4
2571	1239	975	0	5
2574	1240	975	0	4
2577	1239	975	0	5
2580	1240	975	0	5
2583	1239	975	0	5
2586	1239	975	0	5
2589	1240	975	0	5
2592	1240	976	0	5
2595	1240	976	0	5
2598	1239	976	0	5
2601	1239	976	0	5
2604	1239	976	0	5
2607	1239	976	0	5
2610	1239	976	0	3
2613	1239	976	0	5
2616	1239	976	0	6
2619	1239	976	0	6
2622	1240	975	0	6
2625	1240	975	0	6
2628	1240	975	0	6
2631	1240	975	0	6
2634	1240	975	0	6
2637	1240	975	0	6
2640	1240	975	0	6
2643	1240	975	0	7
2646	1240	975	0	7
2649	1240	975	0	7
2652	1240	975	0	7
2655	1240	975	0	6
2658	1240	975	0	6
2661	1240	975	0	7
2664	1240	975	0	7
2667	1240	975	0	7
2670	1240	975	0	7
2673	1240	975	0	7
2676	1240	975	0	7
2679	1240	975	0	7
2682	1240	975	0	6
2685	1240	975	0	7
2688	1240	975	0	7
2691	1240	975	0	7
2694	1240	975	0	7
2697	1240	975	0	7
2700	1240	975	0	7
2703	1240	975	0	7
2706	1240	975	0	7
2709	1240	975	0	7
2712	1240	975	0	6
2715	1240	975	0	7
2718	1240	975	0	6
2721	1240	975	0	7
2724	1240	975	0	7
2727	1240	975	0	6
2730	1240	975	0	7
2733	1240	975	0	6
2736	1240	975	0	6
2739	1240	975	0	6
2742	1240	975	0	7
2745	1240	975	0	7
2748	1240	975	0	6
2751	1240	975	0	7
2754	1240	975	0	7
2757	1240	975	0	6
2760	1240	975	0	7
2763	1240	975	0	7
2766	1240	975	0	6
2769	1240	975	0	6
2772	1240	975	0	6
2775	1240	975	0	6
2778	1240	975	0	6
2781	1240	975	0	6
2784	1240	975	0	6
2787	1240	975	0	6
2790	1240	975	0	7
2793	1240	975	0	7
2796	1240	975	0	7
2799	1241	976	0	5
2802	1240	976	0	6
2805	1240	976	0	7
2808	1240	975	0	7
2811	1240	975	0	6
2814	1240	975	0	6
2817	1240	975	0	6
2820	1240	975	0	6
2823	1240	975	0	7
2826	1240	975	0	6
2829	1240	975	0	7
2832	1240	975	0	7
2835	1240	975	0	7
2838	1240	975	0	7
2841	1240	975	0	7
2844	1240	975	0	6
2847	1240	975	0	8
2850	1240	975	0	7
2853	1240	975	0	8
2856	1240	975	0	6
2859	1240	975	0	7
2862	1240	975	0	7
2865	1240	975	0	7
2868	1240	975	0	8
2871	1240	975	0	5
2874	1240	976	0	7
2877	1240	975	0	7
2880	1240	975	0	6
2883	1240	975	0	7
2886	1240	975	0	7
2889	1240	975	0	7
2892	1240	976	0	7
2895	1240	975	0	7
2898	1240	975	0	7
2901	1240	975	0	7
2904	1240	975	0	7
2907	1240	975	0	7
2910	1240	975	0	6
2913	1240	975	0	6
2916	1240	975	0	7
2919	1240	975	0	7
2922	1240	975	0	7
2925	1240	975	0	7
2928	1240	975	0	7
2931	1240	975	0	8
2934	1240	975	0	8
2937	1240	975	0	7
2940	1240	975	0	8
2943	1240	975	0	8
2946	1240	975	0	8
2949	1240	975	0	8
2952	1240	975	0	8
2955	1240	975	0	7
2958	1240	975	0	7
2961	1240	975	0	7
2964	1240	975	0	8
2967	1240	975	0	7
2970	1240	975	0	7
2973	1240	975	0	7
2976	1240	975	0	8
2979	1240	975	0	8
2982	1240	975	0	8
2985	1240	975	0	7
2988	1240	975	0	7
2991	1240	975	0	7
2994	1240	975	0	8
2997	1240	975	0	8
3000	1240	975	0	7
3003	1240	975	0	7
3006	1240	975	0	7
3009	1240	975	0	7
3012	1240	975	0	7
3015	1240	975	0	7
3018	1240	975	0	7
3021	1240	975	0	7
3024	1240	975	0	7
3027	1240	975	0	7
3030	1240	975	0	7
3033	1240	975	0	8
3036	1240	975	0	8
3039	1240	975	0	7
3042	1240	975	0	8
3045	1240	975	0	7
3048	1240	975	0	8
3051	1240	975	0	7
3054	1240	975	0	8
3057	1240	975	0	9
3060	1240	975	0	9
3063	1240	975	0	9
3066	1240	975	0	10
3069	1240	975	0	9
3072	1240	975	0	9
3075	1240	975	0	9
3078	1240	975	0	9
3081	1240	975	0	9
3084	1240	975	0	9
3087	1240	975	0	9
3090	1240	975	0	9
3093	1240	975	0	9
3096	1240	975	0	9
3099	1240	975	0	9
3102	1240	975	0	9
3105	1240	975	0	9
3108	1240	975	0	9
3111	1240	975	0	9
3114	1240	975	0	9
3117	1240	975	0	10
3120	1240	975	0	6
3123	1240	975	0	7
3126	1240	975	0	8
3129	1240	975	0	9
3132	1241	975	0	8
3135	1241	975	0	7
3138	1241	976	0	5
3141	1240	976	0	6
3144	1241	976	0	6
3147	1241	976	0	7
3150	1240	977	0	7
3153	1240	976	0	5
3156	1240	976	0	4
3159	1240	976	0	5
3162	1241	976	0	6
3165	1240	976	0	4
3168	1240	976	0	4
3171	1240	976	0	4
3174	1241	976	0	6
3177	1241	976	0	6
3180	1241	976	0	7
3183	1240	976	0	6
3186	1240	976	0	6
3189	1240	976	0	7
3192	1241	976	0	7
3195	1241	975	0	7
3198	1241	975	0	7
3201	1241	975	0	6
3204	1241	975	0	6
3207	1241	975	0	7
3210	1241	975	0	7
3213	1241	975	0	7
3216	1241	975	0	8
3219	1241	975	0	7
3222	1241	975	0	7
3225	1241	975	0	7
3228	1240	975	0	7
3231	1241	975	0	7
3234	1241	975	0	7
3237	1241	975	0	7
3240	1241	975	0	7
3243	1241	975	0	7
3246	1241	975	0	6
3249	1241	975	0	7
3252	1241	975	0	7
3255	1241	975	0	7
3258	1241	975	0	7
3261	1241	975	0	8
3264	1241	975	0	7
3267	1241	975	0	7
3270	1241	975	0	7
3273	1240	975	0	8
3276	1240	975	0	8
3279	1240	975	0	8
3282	1241	975	0	7
3285	1240	975	0	7
3288	1240	975	0	7
3291	1240	975	0	8
3294	1240	975	0	8
3297	1240	975	0	8
3300	1241	975	0	7
3303	1241	975	0	7
3306	1240	975	0	10
3309	1241	975	0	8
3312	1241	975	0	7
3315	1241	974	0	7
3318	1241	974	0	7
3321	1241	974	0	10
3324	1241	973	0	8
3327	1241	973	0	7
3330	1241	973	0	8
3333	1240	973	0	9
3336	1240	973	0	10
3339	1241	973	0	8
3342	1241	973	0	9
3345	1240	973	0	9
3348	1240	974	0	10
3351	1241	974	0	9
3354	1241	974	0	8
3357	1241	974	0	8
3360	1241	974	0	9
3363	1241	974	0	8
3366	1240	973	0	12
3369	1240	973	0	11
3372	1240	974	0	11
3375	1240	974	0	10
3378	1240	974	0	9
3381	1240	974	0	9
3384	1240	974	0	9
3387	1240	974	0	9
3390	1240	973	0	14
3393	1240	972	0	13
3396	1240	972	0	14
3399	1240	973	0	14
3402	1240	973	0	14
3405	1240	973	0	13
3408	1240	972	0	13
3411	1240	973	0	12
3414	1240	973	0	11
3417	1240	973	0	10
3420	1240	974	0	10
3423	1240	973	0	10
3426	1239	973	0	11
3429	1239	974	0	10
3432	1240	974	0	9
3435	1239	974	0	9
3438	1239	974	0	9
3441	1239	974	0	8
3444	1240	974	0	8
3447	1239	974	0	10
3450	1239	974	0	9
3453	1239	974	0	9
3456	1239	974	0	9
3459	1239	974	0	9
3462	1239	974	0	9
3465	1240	974	0	8
3468	1240	974	0	8
3471	1240	974	0	7
3474	1240	974	0	9
3477	1240	973	0	9
3480	1240	974	0	9
3483	1240	974	0	9
3486	1240	974	0	10
3489	1240	974	0	10
3492	1240	974	0	10
3495	1240	974	0	10
3498	1240	974	0	10
3501	1240	974	0	10
3504	1240	974	0	9
3507	1240	974	0	9
3510	1240	974	0	10
3513	1240	974	0	10
3516	1240	974	0	10
3519	1240	974	0	9
3522	1241	974	0	9
3525	1240	974	0	9
3528	1239	974	0	9
3531	1240	974	0	12
3534	1240	974	0	11
3537	1240	974	0	11
3540	1240	974	0	10
3543	1240	974	0	9
3546	1240	974	0	9
3549	1240	974	0	9
3552	1240	974	0	7
3555	1240	974	0	7
3558	1240	974	0	7
3561	1240	974	0	6
3564	1240	974	0	7
3567	1240	974	0	7
3570	1240	974	0	7
3573	1239	974	0	8
3576	1241	973	0	12
3579	1240	973	0	12
3582	1241	972	0	10
3585	1242	972	0	13
3588	1241	972	0	13
3591	1241	972	0	13
3594	1241	972	0	12
3597	1241	972	0	12
3600	1241	972	0	11
3603	1241	972	0	11
3606	1240	972	0	12
3609	1240	973	0	12
3612	1240	973	0	12
3615	1240	973	0	12
3618	1240	973	0	11
3621	1240	973	0	10
3624	1240	973	0	11
3627	1240	973	0	11
3630	1240	973	0	11
3633	1240	973	0	11
3636	1240	973	0	11
3639	1240	973	0	11
3642	1240	973	0	11
3645	1240	973	0	12
3648	1239	973	0	11
3651	1239	973	0	11
3654	1239	973	0	11
3657	1239	973	0	11
3660	1239	973	0	11
3663	1239	973	0	11
3666	1239	973	0	11
3669	1239	972	0	11
3672	1239	973	0	11
3675	1239	973	0	11
3678	1239	973	0	11
3681	1240	973	0	11
3684	1239	973	0	11
3687	1239	973	0	12
3690	1239	973	0	12
3693	1239	973	0	12
3696	1239	972	0	13
3699	1239	972	0	13
3702	1239	973	0	12
3705	1239	973	0	12
3708	1240	973	0	12
3711	1240	973	0	12
3714	1240	973	0	12
3717	1240	973	0	13
3720	1240	973	0	13
3723	1240	973	0	13
3726	1240	972	0	13
3729	1240	972	0	13
3732	1240	972	0	14
3735	1240	972	0	14
3738	1240	972	0	14
3741	1240	972	0	13
3744	1240	972	0	14
3747	1240	972	0	14
3750	1240	972	0	14
3753	1240	972	0	14
3756	1240	972	0	14
3759	1240	972	0	13
3762	1240	973	0	12
3765	1240	973	0	13
3768	1240	973	0	13
3771	1240	973	0	12
3774	1240	973	0	13
3777	1240	973	0	12
3780	1240	972	0	13
3783	1240	972	0	12
3786	1240	973	0	13
3789	1240	973	0	13
3792	1240	973	0	12
3795	1241	973	0	12
3798	1241	973	0	12
3801	1240	973	0	12
3804	1240	973	0	13
3807	1240	973	0	12
3810	1240	973	0	13
3813	1240	973	0	12
3816	1240	973	0	12
3819	1240	973	0	11
3822	1240	973	0	12
3825	1241	973	0	12
3828	1240	973	0	12
3831	1240	973	0	12
3834	1241	973	0	12
3837	1241	973	0	12
3840	1241	973	0	12
3843	1241	973	0	12
3846	1241	973	0	12
3849	1241	973	0	12
3852	1241	973	0	12
3855	1241	973	0	12
3858	1241	973	0	12
3861	1240	973	0	13
3864	1240	973	0	12
3867	1240	973	0	11
3870	1240	973	0	12
3873	1240	972	0	12
3876	1240	972	0	11
3879	1241	973	0	12
3882	1241	972	0	13
3885	1241	972	0	13
3888	1241	972	0	13
3891	1241	972	0	13
3894	1240	972	0	12
3897	1240	972	0	12
3900	1240	972	0	13
3903	1240	972	0	13
3906	1240	973	0	13
3909	1240	972	0	13
3912	1240	972	0	13
3915	1240	972	0	12
3918	1240	973	0	11
3921	1240	973	0	11
3924	1240	972	0	11
3927	1240	972	0	12
3930	1240	972	0	12
3933	1240	972	0	11
3936	1240	972	0	12
3939	1240	972	0	13
3942	1240	972	0	13
3945	1239	972	0	15
3948	1239	972	0	14
3951	1240	972	0	14
3954	1240	972	0	14
3957	1240	972	0	13
3960	1239	972	0	13
3963	1240	972	0	14
3966	1240	972	0	14
3969	1241	972	0	14
3972	1241	972	0	13
3975	1242	971	0	13
3978	1242	971	0	12
3981	1242	972	0	13
3984	1241	972	0	12
3987	1241	972	0	13
3990	1241	972	0	13
3993	1241	972	0	13
3996	1241	971	0	12
3999	1241	971	0	12
4002	1241	972	0	11
4005	1241	972	0	11
4008	1241	971	0	11
4011	1241	971	0	12
4014	1241	971	0	11
4017	1241	971	0	11
4020	1241	971	0	12
4023	1241	971	0	12
4026	1241	972	0	11
4029	1241	972	0	12
4032	1241	972	0	13
4035	1241	972	0	13
4038	1241	972	0	13
4041	1241	972	0	14
4044	1241	972	0	13
4047	1241	972	0	13
4050	1241	972	0	13
4053	1241	972	0	13
4056	1241	972	0	13
4059	1241	972	0	13
4062	1241	972	0	13
4065	1241	972	0	13
4068	1241	972	0	13
4071	1241	972	0	13
4074	1241	971	0	14
4077	1241	971	0	14
4080	1241	972	0	13
4083	1241	972	0	13
4086	1241	972	0	13
4089	1241	972	0	13
4092	1241	972	0	13
4095	1241	972	0	12
4098	1241	972	0	13
4101	1240	972	0	13
4104	1240	972	0	13
4107	1240	972	0	13
4110	1240	972	0	12
4113	1240	972	0	13
4116	1240	972	0	13
4119	1240	972	0	13
4122	1240	972	0	14
4125	1240	972	0	14
4128	1240	972	0	14
4131	1240	972	0	14
4134	1240	972	0	14
4137	1240	972	0	14
4140	1240	972	0	14
4143	1240	972	0	14
4146	1240	972	0	13
4149	1240	972	0	14
4152	1240	972	0	14
4155	1240	972	0	14
4158	1240	972	0	14
4161	1240	972	0	14
4164	1240	972	0	14
4167	1240	972	0	14
4170	1240	972	0	14
4173	1240	972	0	14
4176	1240	972	0	14
4179	1240	972	0	14
4182	1240	972	0	14
4185	1240	972	0	14
4188	1240	972	0	14
4191	1240	972	0	13
4194	1240	972	0	14
4197	1240	972	0	14
4200	1240	972	0	14
4203	1240	972	0	13
4206	1240	972	0	13
4209	1240	972	0	13
4212	1240	972	0	13
4215	1240	972	0	13
4218	1240	972	0	13
4221	1240	972	0	13
4224	1240	972	0	13
4227	1240	972	0	12
4230	1240	972	0	13
4233	1240	972	0	13
4236	1240	972	0	12
4239	1241	972	0	12
4242	1240	972	0	12
4245	1240	972	0	12
4248	1241	972	0	12
4251	1240	972	0	13
4254	1240	972	0	12
4257	1240	972	0	13
4260	1240	972	0	13
4263	1240	972	0	12
4266	1240	972	0	12
4269	1240	972	0	12
4272	1240	972	0	12
4275	1240	972	0	12
4278	1240	972	0	13
4281	1240	972	0	11
4284	1240	972	0	12
4287	1240	972	0	12
4290	1240	972	0	12
4293	1240	972	0	12
4296	1240	972	0	12
4299	1240	972	0	13
4302	1240	972	0	14
4305	1240	972	0	13
4308	1240	972	0	14
4311	1240	972	0	14
4314	1240	972	0	13
4317	1240	972	0	14
4320	1240	972	0	14
4323	1240	972	0	15
4326	1240	972	0	14
4329	1240	972	0	13
4332	1240	972	0	14
4335	1240	972	0	14
4338	1240	972	0	13
4341	1240	972	0	13
4344	1240	972	0	13
4347	1240	972	0	14
4350	1240	972	0	14
4353	1240	972	0	14
4356	1240	972	0	14
4359	1240	972	0	14
4362	1240	972	0	14
4365	1240	972	0	15
4368	1240	972	0	14
4371	1240	972	0	15
4374	1240	972	0	14
4377	1240	972	0	14
4380	1240	972	0	14
4383	1240	972	0	14
4386	1240	972	0	14
4389	1240	972	0	14
4392	1240	972	0	14
4395	1240	972	0	13
4398	1240	972	0	14
4401	1240	972	0	14
4404	1240	972	0	14
4407	1240	972	0	14
4410	1240	972	0	14
4413	1240	972	0	14
4416	1240	972	0	15
4419	1240	972	0	14
4422	1240	972	0	13
4425	1240	972	0	13
4428	1240	972	0	13
4431	1240	972	0	13
4434	1240	973	0	12
4437	1240	973	0	12
4440	1240	972	0	13
4443	1240	972	0	13
4446	1240	973	0	12
4449	1241	972	0	11
4452	1241	972	0	11
4455	1241	972	0	11
4458	1241	972	0	11
4461	1241	972	0	11
4464	1240	973	0	10
4467	1241	972	0	11
4470	1241	972	0	11
4473	1241	973	0	11
4476	1241	972	0	11
4479	1240	972	0	13
4482	1240	972	0	10
4485	1240	972	0	11
4488	1240	971	0	12
4491	1240	972	0	12
4494	1241	972	0	12
4497	1241	972	0	11
4500	1241	972	0	11
4503	1240	972	0	11
4506	1241	972	0	10
4509	1240	972	0	9
4512	1240	972	0	10
4515	1240	972	0	10
4518	1240	972	0	8
4521	1241	972	0	10
4524	1241	972	0	9
4527	1241	972	0	8
4530	1241	972	0	9
4533	1241	972	0	10
4536	1241	972	0	12
4539	1241	972	0	10
4542	1241	972	0	8
4545	1240	972	0	9
4548	1241	972	0	9
4551	1241	972	0	8
4554	1241	972	0	8
4557	1241	972	0	8
4560	1241	972	0	9
4563	1240	972	0	13
4566	1240	973	0	13
4569	1240	973	0	13
4572	1241	972	0	13
4575	1241	973	0	12
4578	1241	973	0	11
4581	1241	972	0	9
4584	1241	972	0	1
4587	1242	972	0	5
4590	1243	972	0	6
4593	1243	972	0	10
4596	1244	972	0	7
4599	1246	971	0	10
4602	1245	971	0	5
4605	1245	971	0	7
4608	1246	971	0	6
4611	1247	971	0	11
4614	1246	972	0	18
4617	1245	973	0	22
4620	1244	974	0	15
4623	1245	973	0	15
4626	1245	973	0	15
4629	1245	973	0	12
4632	1244	974	0	13
4635	1244	974	0	16
4638	1243	974	0	8
4641	1243	973	0	10
4644	1242	974	0	11
4647	1242	973	0	10
4650	1242	973	0	11
4653	1242	973	0	11
4656	1242	973	0	10
4659	1242	973	0	10
4662	1242	973	0	10
4665	1242	974	0	9
4668	1242	973	0	9
4671	1242	973	0	9
4674	1242	974	0	9
4677	1242	974	0	9
4680	1242	974	0	9
4683	1242	973	0	10
4686	1242	973	0	10
4689	1241	973	0	10
4692	1241	973	0	11
4695	1242	973	0	10
4698	1242	973	0	11
4701	1241	973	0	11
4704	1241	973	0	12
4707	1241	973	0	11
4710	1241	973	0	12
4713	1241	973	0	11
4716	1241	973	0	11
4719	1241	973	0	11
4722	1241	973	0	11
4725	1241	973	0	11
4728	1241	973	0	11
4731	1241	973	0	10
4734	1242	973	0	11
4737	1242	973	0	11
4740	1242	973	0	11
4743	1242	973	0	11
4746	1241	973	0	10
4749	1241	973	0	11
4752	1241	973	0	10
4755	1241	973	0	11
4758	1241	973	0	11
4761	1241	973	0	11
4764	1241	973	0	11
4767	1241	973	0	11
4770	1241	973	0	11
4773	1241	973	0	11
4776	1241	973	0	11
4779	1241	973	0	11
4782	1242	973	0	11
4785	1242	973	0	10
4788	1242	974	0	6
4791	1241	974	0	5
4794	1242	975	0	358
4797	1240	976	0	358
4800	1240	977	0	353
4803	1240	976	0	1
4806	1240	975	0	4
4809	1240	975	0	4
4812	1240	975	0	4
4815	1240	975	0	5
4818	1241	975	0	5
4821	1241	975	0	5
4824	1241	975	0	5
4827	1241	975	0	6
4830	1241	975	0	6
4833	1241	975	0	6
4836	1241	975	0	5
4839	1241	975	0	5
4842	1241	975	0	6
4845	1240	975	0	7
4848	1241	975	0	7
4851	1241	975	0	7
4854	1241	975	0	7
4857	1241	975	0	7
4860	1241	975	0	7
4863	1241	975	0	8
4866	1241	975	0	8
4869	1241	975	0	7
4872	1241	975	0	7
4875	1241	975	0	7
4878	1241	975	0	7
4881	1241	975	0	7
4884	1241	975	0	7
4887	1241	975	0	7
4890	1241	975	0	7
4893	1241	975	0	8
4896	1241	975	0	7
4899	1241	975	0	7
4902	1241	975	0	7
4905	1241	974	0	6
4908	1241	974	0	7
4911	1241	975	0	7
4914	1241	974	0	7
4917	1241	974	0	7
4920	1240	974	0	9
4923	1240	974	0	10
4926	1240	974	0	9
4929	1241	974	0	9
4932	1241	973	0	10
4935	1241	972	0	16
4938	1240	972	0	15
4941	1240	972	0	13
4944	1240	973	0	13
4947	1240	973	0	12
4950	1240	973	0	11
4953	1240	973	0	11
4956	1240	973	0	11
4959	1240	973	0	11
4962	1240	973	0	11
4965	1240	973	0	11
4968	1241	974	0	9
4971	1240	974	0	10
4974	1240	974	0	9
4977	1240	975	0	6
4980	1240	975	0	7
4983	1241	974	0	7
4986	1241	974	0	8
4989	1241	974	0	9
4992	1241	974	0	7
4995	1241	974	0	7
4998	1241	974	0	6
5001	1241	974	0	7
5004	1241	974	0	5
5007	1241	973	0	7
5010	1241	973	0	8
5013	1242	973	0	12
5016	1243	973	0	17
5019	1243	973	0	18
5022	1243	972	0	11
5025	1244	970	0	11
5028	1243	971	0	10
5031	1243	970	0	11
5034	1242	968	0	8
5037	1243	968	0	7
5040	1245	965	0	358
5043	1248	966	0	5
5046	1249	967	0	3
5049	1250	969	0	358
5052	1250	974	0	12
5055	1250	974	0	11
5058	1249	975	0	16
5061	1249	975	0	14
5064	1246	976	0	14
5067	1246	977	0	13
5070	1246	977	0	13
5073	1244	977	0	12
5076	1244	977	0	11
5079	1244	977	0	10
5082	1244	977	0	10
5085	1243	977	0	10
5088	1244	977	0	10
5091	1244	976	0	11
5094	1244	976	0	12
5097	1244	976	0	11
5100	1243	976	0	9
5103	1243	976	0	10
5106	1243	976	0	9
5109	1243	976	0	9
5112	1243	976	0	8
5115	1243	976	0	4
5118	1243	977	0	5
5121	1243	977	0	4
5124	1243	976	0	6
5127	1242	976	0	12
5130	1242	975	0	12
5133	1241	975	0	14
5136	1241	975	0	13
5139	1241	975	0	11
5142	1241	975	0	11
5145	1240	976	0	11
5148	1240	976	0	10
5151	1240	976	0	11
5154	1239	976	0	13
5157	1240	976	0	12
5160	1239	975	0	15
5163	1238	976	0	16
5166	1238	976	0	17
5169	1238	976	0	16
5172	1238	976	0	15
5175	1237	976	0	13
5178	1238	977	0	14
5181	1239	977	0	13
5184	1239	978	0	13
5187	1239	977	0	16
5190	1239	978	0	12
5193	1240	977	0	15
5196	1240	977	0	16
5199	1240	977	0	15
5202	1239	977	0	14
5205	1239	977	0	13
5208	1239	977	0	13
5211	1239	977	0	13
5214	1240	978	0	11
5217	1240	978	0	8
5220	1240	978	0	6
5223	1240	978	0	4
5226	1240	978	0	3
5229	1240	978	0	4
5232	1240	978	0	5
5235	1240	978	0	5
5238	1240	978	0	4
5241	1240	978	0	4
5244	1240	978	0	4
5247	1240	978	0	5
5250	1241	979	0	6
5253	1241	979	0	5
5256	1241	979	0	4
5259	1241	979	0	4
5262	1241	979	0	4
5265	1241	979	0	4
5268	1242	979	0	3
5271	1242	979	0	4
5274	1242	979	0	4
5277	1242	979	0	3
5280	1242	979	0	4
5283	1242	978	0	5
5286	1242	978	0	5
5289	1242	978	0	5
5292	1242	978	0	5
5295	1242	978	0	5
5298	1242	978	0	5
5301	1242	978	0	5
5304	1242	978	0	6
5307	1242	978	0	5
5310	1242	978	0	4
5313	1242	978	0	3
5316	1242	978	0	3
5319	1242	978	0	4
5322	1242	978	0	4
5325	1242	978	0	4
5328	1242	978	0	4
5331	1242	978	0	3
5334	1242	978	0	4
5337	1242	978	0	4
5340	1242	978	0	3
5343	1242	978	0	4
5346	1242	978	0	4
5349	1242	978	0	5
5352	1242	978	0	5
5355	1242	978	0	5
5358	1242	978	0	5
5361	1242	978	0	5
5364	1242	977	0	5
5367	1242	977	0	5
5370	1242	977	0	5
5373	1242	977	0	5
5376	1242	977	0	3
5379	1242	977	0	2
5382	1242	977	0	4
5385	1241	977	0	3
5388	1242	977	0	5
5391	1242	977	0	5
5394	1242	978	0	4
5397	1241	977	0	5
5400	1241	978	0	5
5403	1242	978	0	4
5406	1242	978	0	4
5409	1242	978	0	3
5412	1242	978	0	3
5415	1242	978	0	4
5418	1242	978	0	4
5421	1242	978	0	4
5424	1242	978	0	5
5427	1242	978	0	5
5430	1242	977	0	5
5433	1242	978	0	5
5436	1242	978	0	4
5439	1242	978	0	5
5442	1241	978	0	6
5445	1242	978	0	6
5448	1242	978	0	4
5451	1242	978	0	5
5454	1242	978	0	5
5457	1242	978	0	5
5460	1242	978	0	4
5463	1242	978	0	4
5466	1242	978	0	4
5469	1242	978	0	5
5472	1242	978	0	5
5475	1242	977	0	6
5478	1242	978	0	5
5481	1242	978	0	5
5484	1242	977	0	5
5487	1242	977	0	5
5490	1242	977	0	5
5493	1242	977	0	5
5496	1242	978	0	6
5499	1242	978	0	6
5502	1242	977	0	6
5505	1242	977	0	7
5508	1242	977	0	6
5511	1242	977	0	7
5514	1242	977	0	6
5517	1242	977	0	6
5520	1242	977	0	6
5523	1242	977	0	6
5526	1242	978	0	6
5529	1242	977	0	6
5532	1242	977	0	6
5535	1242	977	0	6
5538	1242	977	0	7
5541	1242	977	0	6
5544	1242	977	0	6
5547	1242	977	0	7
5550	1242	977	0	6
5553	1242	977	0	6
5556	1242	977	0	7
5559	1242	977	0	6
5562	1242	977	0	7
5565	1242	977	0	7
5568	1242	977	0	7
5571	1242	977	0	7
5574	1242	977	0	7
5577	1242	977	0	6
5580	1242	977	0	6
5583	1242	977	0	6
5586	1242	977	0	7
5589	1242	977	0	7
5592	1242	977	0	6
5595	1242	977	0	7
5598	1242	977	0	5
5601	1242	977	0	5
5604	1242	977	0	6
5607	1242	977	0	5
5610	1242	977	0	5
5613	1242	977	0	5
5616	1242	977	0	6
5619	1242	977	0	6
5622	1242	977	0	6
5625	1242	977	0	5
5628	1242	977	0	6
5631	1242	977	0	6
5634	1242	977	0	5
5637	1242	977	0	6
5640	1242	977	0	5
5643	1242	977	0	5
5646	1242	977	0	6
5649	1242	977	0	5
5652	1242	977	0	5
5655	1242	977	0	6
5658	1242	977	0	6
5661	1242	977	0	5
5664	1242	977	0	5
5667	1242	977	0	6
5670	1242	977	0	6
5673	1242	977	0	6
5676	1242	977	0	6
5679	1242	977	0	6
5682	1242	977	0	6
5685	1242	977	0	5
5688	1242	977	0	6
5691	1242	977	0	5
5694	1242	977	0	5
5697	1242	977	0	6
5700	1242	977	0	6
5703	1242	977	0	6
5706	1242	977	0	6
5709	1242	977	0	6
5712	1242	977	0	6
5715	1242	977	0	6
5718	1243	978	0	5
5721	1242	977	0	6
5724	1243	978	0	5
5727	1243	978	0	6
5730	1242	977	0	5
5733	1243	977	0	5
5736	1243	977	0	5
5739	1243	978	0	5
5742	1243	978	0	5
5745	1243	978	0	6
5748	1243	978	0	6
5751	1243	978	0	6
5754	1243	978	0	5
5757	1243	978	0	6
5760	1243	977	0	6
5763	1242	978	0	5
5766	1243	978	0	6
5769	1243	978	0	6
5772	1243	978	0	5
5775	1243	978	0	6
5778	1243	978	0	5
5781	1243	978	0	5
5784	1242	978	0	5
5787	1242	978	0	5
5790	1243	978	0	5
5793	1242	978	0	5
5796	1243	977	0	5
5799	1242	977	0	6
5802	1242	978	0	5
5805	1242	978	0	5
5808	1242	978	0	5
5811	1242	978	0	5
5814	1242	978	0	6
5817	1242	978	0	6
5820	1242	978	0	6
5823	1242	977	0	6
5826	1242	978	0	5
5829	1242	978	0	6
5832	1242	977	0	6
5835	1242	978	0	6
5838	1242	977	0	6
5841	1242	977	0	6
5844	1242	977	0	6
5847	1242	977	0	6
5850	1242	977	0	6
5853	1242	977	0	6
5856	1242	977	0	6
5859	1242	977	0	5
5862	1242	978	0	5
5865	1243	978	0	5
5868	1243	978	0	5
5871	1242	978	0	5
5874	1242	978	0	5
5877	1242	977	0	5
5880	1243	977	0	5
5883	1242	978	0	5
5886	1242	978	0	5
5889	1242	977	0	6
5892	1242	977	0	6
5895	1242	977	0	6
5898	1242	977	0	6
5901	1242	977	0	6
5904	1242	977	0	6
5907	1242	977	0	6
5910	1242	977	0	6
5913	1242	977	0	6
5916	1242	977	0	6
5919	1242	977	0	6
5922	1242	977	0	6
5925	1242	978	0	6
5928	1242	978	0	5
5931	1242	978	0	6
5934	1242	977	0	6
5937	1241	977	0	10
5940	1241	977	0	9
5943	1241	977	0	10
5946	1241	976	0	12
5949	1241	976	0	12
5952	1241	977	0	11
5955	1241	977	0	10
5958	1241	976	0	10
5961	1241	977	0	10
5964	1241	977	0	10
5967	1241	977	0	10
5970	1241	977	0	10
5973	1241	977	0	11
5976	1241	977	0	10
5979	1241	977	0	9
5982	1241	977	0	10
5985	1241	977	0	9
5988	1241	977	0	9
5991	1238	976	0	7
5994	1233	975	0	8
5997	1235	975	0	8
[truncated: 999 more rows]
