# Supplementary material for: Markerless tracking of an entire honey bee colony
Source: Nat Commun. 2021 Mar 19;12:1733. doi: 10.1038/s41467-021-21769-1 (PMC7979864; doi:10.1038/s41467-021-21769-1)
Supplement: Supplementary file 4 — Description of Additional Supplementary Files [file 41467_2021_21769_MOESM4_ESM.zip › raw_source/fig_5_sup_fig_21_22/S1_trajectories/000526.txt]

0	1833	690	0	309
3	1832	690	0	307
6	1831	689	0	304
9	1830	688	0	307
12	1827	684	0	302
15	1826	683	0	302
18	1826	684	0	302
21	1825	683	0	300
24	1825	683	0	302
27	1824	682	0	303
30	1824	681	0	304
33	1824	682	0	304
36	1824	681	0	307
39	1824	681	0	308
42	1824	681	0	307
45	1824	680	0	308
48	1824	680	0	309
51	1824	680	0	309
54	1824	680	0	308
57	1827	682	0	303
60	1833	685	0	308
63	1833	685	0	310
66	1833	686	0	315
69	1834	686	0	316
72	1831	686	0	321
75	1829	686	0	329
78	1826	687	0	332
81	1825	687	0	333
84	1825	687	0	338
87	1823	686	0	338
90	1821	685	0	342
93	1822	684	0	346
96	1821	684	0	350
99	1820	684	0	351
102	1822	684	0	351
105	1823	684	0	342
108	1823	683	0	343
111	1825	682	0	341
114	1828	682	0	336
117	1830	681	0	334
120	1831	680	0	327
123	1831	680	0	326
126	1831	680	0	321
129	1830	679	0	316
132	1833	677	0	318
135	1832	676	0	310
138	1829	677	0	301
141	1829	675	0	292
144	1829	672	0	292
147	1828	669	0	290
150	1829	669	0	290
153	1829	668	0	288
156	1828	667	0	286
186	1831	668	0	294
189	1833	670	0	299
192	1835	671	0	303
195	1837	672	0	311
198	1839	673	0	311
201	1837	675	0	318
204	1840	675	0	317
207	1842	676	0	323
210	1844	675	0	327
213	1843	676	0	331
216	1843	676	0	336
219	1842	677	0	341
222	1838	678	0	338
225	1836	678	0	336
228	1836	678	0	334
231	1836	677	0	331
234	1835	678	0	328
237	1832	676	0	330
240	1833	676	0	330
243	1835	675	0	333
246	1836	675	0	333
249	1841	675	0	341
252	1845	677	0	346
255	1846	678	0	342
258	1845	679	0	348
261	1849	678	0	353
264	1850	680	0	1
267	1852	683	0	7
270	1851	682	0	10
273	1851	685	0	19
276	1850	688	0	21
279	1849	690	0	20
282	1848	689	0	14
285	1849	689	0	12
288	1848	688	0	10
291	1848	689	0	13
294	1848	690	0	11
297	1849	689	0	10
300	1849	689	0	8
303	1849	690	0	9
306	1848	691	0	8
309	1849	692	0	7
312	1849	693	0	5
315	1846	693	0	8
318	1846	691	0	13
321	1845	689	0	16
324	1847	689	0	19
327	1853	687	0	21
330	1854	687	0	26
333	1853	689	0	39
336	1850	692	0	39
339	1848	693	0	45
342	1846	697	0	56
345	1850	695	0	71
348	1853	692	0	68
351	1853	690	0	72
354	1852	688	0	78
357	1852	687	0	81
360	1852	687	0	77
363	1853	688	0	70
366	1854	687	0	69
369	1854	686	0	67
372	1854	687	0	70
375	1854	687	0	68
378	1854	688	0	72
381	1854	688	0	74
384	1854	689	0	71
387	1853	693	0	76
390	1854	696	0	72
393	1856	698	0	70
396	1856	699	0	71
399	1855	699	0	71
402	1855	701	0	69
405	1852	703	0	72
408	1851	704	0	71
411	1849	704	0	67
414	1854	700	0	70
417	1856	696	0	70
420	1856	695	0	68
423	1856	696	0	68
426	1856	697	0	72
429	1856	698	0	76
432	1856	701	0	79
435	1855	702	0	80
438	1856	701	0	84
441	1856	701	0	83
444	1855	702	0	79
447	1855	700	0	76
450	1852	702	0	72
453	1851	703	0	70
456	1850	703	0	71
459	1851	703	0	69
462	1851	703	0	68
465	1851	703	0	70
468	1851	703	0	71
471	1851	704	0	69
474	1851	705	0	69
477	1850	706	0	67
480	1850	708	0	69
483	1851	710	0	85
486	1855	715	0	86
489	1856	720	0	84
492	1857	724	0	79
495	1855	723	0	69
498	1854	722	0	70
501	1852	725	0	72
504	1849	732	0	74
507	1846	739	0	77
510	1844	740	0	82
513	1844	746	0	86
516	1845	751	0	84
519	1844	752	0	87
522	1843	752	0	88
525	1843	749	0	88
528	1841	747	0	89
531	1842	749	0	88
534	1843	748	0	91
537	1842	747	0	89
540	1844	746	0	88
543	1842	744	0	94
546	1842	742	0	94
549	1843	741	0	90
552	1841	738	0	101
555	1841	738	0	95
558	1840	740	0	92
561	1840	743	0	87
564	1841	742	0	83
567	1842	745	0	81
570	1842	748	0	82
573	1844	751	0	88
576	1844	750	0	92
579	1844	751	0	96
582	1844	750	0	100
585	1842	746	0	95
588	1841	745	0	97
591	1841	743	0	98
594	1841	743	0	92
597	1841	744	0	93
600	1841	745	0	88
603	1842	747	0	83
606	1843	752	0	84
609	1842	751	0	84
612	1841	748	0	83
615	1840	748	0	88
618	1842	752	0	94
621	1842	751	0	90
624	1843	750	0	90
627	1843	749	0	89
630	1844	750	0	91
633	1845	754	0	91
636	1847	755	0	91
639	1846	755	0	94
642	1846	756	0	97
645	1847	757	0	97
648	1849	758	0	99
651	1849	758	0	102
654	1848	758	0	105
657	1846	755	0	100
660	1848	754	0	99
663	1849	755	0	98
666	1849	755	0	97
669	1848	756	0	109
672	1847	756	0	106
675	1847	757	0	105
678	1848	758	0	105
681	1848	758	0	106
684	1849	758	0	104
687	1850	759	0	101
690	1851	760	0	97
693	1851	760	0	96
696	1851	760	0	91
699	1851	761	0	88
702	1850	761	0	87
705	1850	762	0	87
708	1850	762	0	85
711	1850	762	0	86
714	1850	763	0	87
717	1849	763	0	87
720	1849	764	0	89
723	1850	764	0	87
726	1850	763	0	88
729	1850	763	0	89
732	1851	764	0	90
735	1850	763	0	90
738	1851	763	0	93
741	1852	763	0	94
744	1853	764	0	95
747	1854	765	0	93
750	1856	765	0	91
753	1857	764	0	92
756	1858	765	0	97
759	1858	766	0	96
762	1859	768	0	98
765	1858	767	0	101
768	1858	768	0	102
771	1858	767	0	103
774	1860	766	0	104
777	1860	766	0	106
780	1862	765	0	111
783	1858	767	0	110
786	1863	769	0	107
789	1863	772	0	110
792	1867	772	0	105
795	1865	777	0	109
798	1862	779	0	113
801	1862	779	0	111
804	1864	778	0	116
807	1862	781	0	119
810	1863	787	0	120
813	1866	792	0	119
816	1866	795	0	125
819	1867	798	0	123
822	1866	798	0	127
825	1866	799	0	130
828	1865	799	0	130
831	1865	800	0	131
834	1865	801	0	128
837	1865	801	0	132
840	1864	800	0	136
843	1862	797	0	140
846	1856	791	0	136
849	1854	788	0	135
852	1853	788	0	140
855	1856	790	0	145
858	1858	791	0	147
861	1860	793	0	146
864	1862	797	0	143
867	1863	798	0	144
870	1864	797	0	145
873	1865	798	0	144
876	1867	800	0	144
879	1867	799	0	145
882	1868	798	0	147
885	1869	798	0	148
888	1870	797	0	141
891	1872	799	0	132
894	1874	800	0	129
897	1875	802	0	122
900	1877	805	0	124
903	1884	809	0	113
906	1886	809	0	116
909	1884	810	0	111
912	1884	811	0	110
915	1884	812	0	110
918	1884	812	0	110
921	1885	812	0	109
924	1885	812	0	109
927	1885	812	0	107
930	1886	813	0	109
933	1886	813	0	109
936	1886	813	0	109
939	1886	813	0	109
942	1885	811	0	108
945	1886	812	0	110
948	1887	817	0	109
951	1887	818	0	110
954	1888	820	0	105
957	1889	822	0	104
960	1888	823	0	106
963	1888	823	0	106
966	1888	822	0	103
969	1887	817	0	108
972	1886	814	0	102
975	1887	814	0	95
978	1886	815	0	101
981	1887	815	0	100
984	1888	815	0	96
987	1886	815	0	101
990	1886	815	0	100
993	1886	815	0	99
996	1886	813	0	99
999	1887	811	0	99
1002	1888	811	0	98
1005	1888	810	0	99
1008	1888	810	0	97
1011	1889	810	0	98
1014	1889	811	0	99
1017	1890	812	0	100
1020	1891	815	0	100
1023	1891	818	0	99
1026	1891	822	0	99
1029	1890	825	0	106
1032	1888	826	0	108
1035	1888	825	0	108
1038	1888	823	0	114
1041	1889	819	0	120
1044	1891	817	0	128
1047	1890	816	0	131
1050	1891	817	0	130
1053	1891	818	0	132
1056	1892	818	0	132
1059	1894	818	0	132
1062	1893	818	0	134
1065	1895	819	0	129
1068	1896	820	0	129
1071	1894	822	0	130
1074	1898	823	0	130
1077	1898	824	0	123
1080	1893	821	0	114
1083	1892	821	0	112
1086	1893	821	0	109
1089	1893	822	0	109
1092	1893	821	0	106
1095	1894	822	0	104
1098	1894	822	0	101
1101	1893	823	0	98
1104	1893	823	0	99
1107	1893	822	0	103
1110	1893	823	0	104
1113	1893	822	0	103
1116	1893	821	0	103
1119	1893	820	0	104
1122	1893	820	0	104
1125	1894	819	0	108
1128	1896	820	0	102
1131	1897	821	0	99
1134	1898	821	0	96
1137	1899	821	0	93
1140	1898	822	0	96
1143	1897	823	0	97
1146	1898	825	0	94
1149	1898	825	0	92
1152	1896	825	0	83
1155	1894	825	0	83
1158	1898	825	0	81
1161	1898	826	0	80
1164	1897	827	0	79
1167	1899	830	0	69
1170	1899	831	0	70
1173	1899	832	0	73
1176	1900	833	0	72
1179	1901	834	0	75
1182	1902	838	0	77
1185	1902	838	0	77
1188	1901	840	0	80
1191	1901	840	0	79
1194	1900	840	0	80
1197	1900	841	0	80
1200	1900	840	0	80
1203	1900	840	0	81
1206	1900	840	0	82
1209	1900	840	0	81
1212	1899	841	0	82
1215	1899	841	0	79
1218	1900	839	0	79
1221	1901	837	0	76
1224	1901	837	0	76
1227	1900	837	0	75
1230	1899	837	0	74
1233	1899	836	0	74
1236	1899	838	0	75
1239	1899	839	0	74
1242	1899	838	0	74
1245	1899	839	0	76
1248	1899	839	0	76
1251	1899	840	0	77
1254	1899	840	0	76
1257	1898	840	0	77
1260	1898	839	0	77
1263	1897	840	0	74
1266	1898	840	0	74
1269	1898	840	0	72
1272	1897	841	0	70
1275	1898	840	0	72
1278	1898	841	0	73
1281	1898	840	0	74
1284	1897	840	0	74
1287	1896	840	0	74
1290	1896	840	0	76
1293	1897	841	0	75
1296	1895	841	0	72
1299	1895	841	0	72
1302	1895	842	0	71
1305	1895	841	0	71
1308	1895	841	0	74
1311	1895	840	0	75
1314	1896	841	0	77
1317	1895	840	0	75
1320	1895	839	0	75
1323	1895	839	0	74
1326	1895	839	0	76
1329	1895	839	0	75
1332	1895	839	0	73
1335	1895	839	0	72
1338	1895	840	0	72
1341	1894	840	0	73
1344	1894	840	0	73
1347	1894	842	0	73
1350	1894	841	0	71
1353	1893	841	0	72
1356	1894	841	0	72
1359	1893	841	0	71
1362	1893	841	0	71
1365	1893	841	0	69
1368	1893	841	0	69
1371	1894	841	0	70
1374	1894	841	0	69
1377	1893	842	0	69
1380	1894	841	0	67
1383	1893	842	0	69
1386	1893	842	0	70
1389	1893	843	0	71
1392	1891	842	0	69
1395	1891	842	0	64
1398	1891	842	0	65
1401	1891	841	0	63
1404	1891	840	0	65
1407	1891	841	0	65
1410	1891	842	0	68
1413	1891	841	0	67
1416	1891	841	0	72
1419	1891	842	0	74
1422	1891	841	0	75
1425	1892	840	0	74
1428	1893	841	0	75
1431	1892	841	0	72
1434	1892	841	0	74
1437	1891	840	0	72
1440	1891	841	0	72
1443	1892	841	0	72
1446	1892	840	0	72
1449	1892	840	0	71
1452	1893	840	0	70
1455	1892	842	0	71
1458	1892	843	0	70
1461	1891	843	0	68
1464	1890	843	0	67
1467	1889	843	0	65
1470	1889	843	0	63
1473	1888	843	0	65
1476	1888	843	0	65
1479	1889	843	0	66
1482	1889	843	0	66
1485	1890	843	0	67
1488	1890	844	0	69
1491	1890	843	0	66
1494	1891	842	0	69
1497	1891	841	0	70
1500	1890	842	0	69
1503	1890	842	0	69
1506	1890	842	0	64
1509	1890	842	0	66
1512	1891	842	0	68
1515	1891	841	0	71
1518	1891	842	0	72
1521	1892	841	0	75
1524	1893	841	0	76
1527	1893	841	0	78
1530	1894	841	0	79
1533	1894	841	0	80
1536	1894	842	0	81
1539	1895	842	0	82
1542	1895	841	0	83
1545	1896	840	0	83
1548	1896	842	0	84
1551	1895	843	0	82
1554	1895	843	0	82
1557	1894	841	0	85
1560	1895	843	0	86
1563	1895	844	0	87
1566	1895	844	0	86
1569	1894	844	0	86
1572	1894	845	0	86
1575	1894	844	0	86
1578	1894	843	0	86
1581	1894	841	0	86
1584	1894	840	0	86
1587	1895	840	0	84
1590	1894	841	0	85
1593	1892	840	0	86
1596	1893	840	0	87
1599	1893	842	0	89
1602	1894	842	0	90
1605	1895	841	0	89
1608	1894	843	0	90
1611	1894	844	0	91
1614	1894	844	0	92
1617	1894	844	0	92
1620	1894	843	0	90
1623	1895	843	0	91
1626	1895	842	0	90
1629	1896	842	0	90
1632	1895	843	0	90
1635	1895	843	0	91
1638	1895	842	0	90
1641	1895	842	0	88
1644	1895	841	0	91
1647	1895	842	0	91
1650	1895	842	0	90
1653	1895	842	0	91
1656	1895	841	0	89
1659	1895	840	0	89
1662	1895	840	0	90
1665	1895	842	0	89
1668	1895	840	0	89
1671	1894	841	0	90
1674	1893	839	0	92
1677	1894	840	0	93
1680	1893	838	0	93
1683	1894	839	0	93
1686	1894	840	0	93
1689	1894	841	0	90
1692	1894	842	0	91
1695	1893	843	0	92
1698	1892	843	0	92
1701	1892	844	0	91
1704	1893	842	0	91
1707	1893	842	0	92
1710	1894	843	0	92
1713	1894	844	0	94
1716	1894	843	0	92
1719	1894	842	0	91
1722	1894	841	0	90
1725	1894	840	0	89
1728	1893	839	0	89
1731	1892	839	0	89
1734	1892	838	0	88
1737	1893	839	0	88
1740	1893	839	0	87
1743	1893	839	0	87
1746	1893	839	0	87
1749	1893	839	0	87
1752	1892	839	0	86
1755	1892	840	0	87
1758	1891	840	0	84
1761	1890	840	0	84
1764	1890	840	0	83
1767	1890	841	0	81
1770	1889	842	0	83
1773	1889	841	0	82
1776	1888	841	0	81
1779	1888	842	0	82
1782	1887	843	0	81
1785	1887	842	0	81
1788	1887	842	0	84
1791	1887	841	0	84
1794	1888	841	0	85
1797	1888	842	0	85
1800	1889	843	0	86
1803	1889	844	0	88
1806	1889	844	0	88
1809	1889	844	0	88
1812	1889	844	0	90
1815	1889	843	0	90
1818	1890	843	0	91
1821	1891	843	0	91
1824	1891	843	0	93
1827	1891	842	0	93
1830	1891	842	0	92
1833	1891	842	0	90
1836	1891	842	0	88
1839	1891	840	0	86
1842	1891	841	0	89
1845	1892	842	0	88
1848	1893	843	0	90
1851	1893	844	0	93
1854	1893	845	0	96
1857	1893	847	0	96
1860	1894	846	0	96
1863	1894	846	0	94
1866	1894	845	0	96
1869	1895	845	0	97
1872	1895	844	0	96
1875	1895	842	0	93
1878	1895	842	0	91
1881	1896	841	0	93
1884	1896	842	0	91
1887	1896	842	0	89
1890	1896	841	0	89
1893	1896	841	0	88
1896	1896	842	0	87
1899	1895	841	0	86
1902	1895	841	0	85
1905	1895	840	0	86
1908	1893	840	0	83
1911	1892	840	0	82
1914	1892	840	0	83
1917	1891	839	0	80
1920	1891	839	0	78
1923	1890	839	0	78
1926	1890	839	0	79
1929	1891	840	0	80
1932	1892	839	0	80
1935	1891	839	0	81
1938	1891	839	0	80
1941	1891	840	0	80
1944	1891	840	0	79
1947	1891	840	0	80
1950	1891	840	0	82
1953	1891	840	0	81
1956	1891	840	0	80
1959	1891	840	0	83
1962	1891	840	0	82
1965	1891	840	0	83
1968	1891	839	0	83
1971	1891	840	0	83
1974	1891	840	0	83
1977	1891	840	0	82
1980	1891	840	0	81
1983	1892	840	0	80
1986	1893	840	0	81
1989	1892	839	0	80
1992	1892	839	0	79
1995	1892	839	0	79
1998	1892	840	0	80
2001	1892	840	0	81
2004	1893	841	0	83
2007	1893	841	0	85
2010	1893	840	0	84
2013	1894	840	0	84
2016	1894	839	0	83
2019	1894	840	0	84
2022	1893	840	0	82
2025	1893	839	0	82
2028	1892	839	0	80
2031	1890	839	0	82
2034	1890	839	0	82
2037	1890	838	0	81
2040	1890	836	0	80
2043	1890	838	0	80
2046	1889	838	0	78
2049	1888	838	0	72
2052	1887	838	0	69
2055	1887	841	0	70
2058	1887	843	0	67
2061	1887	842	0	68
2064	1887	841	0	65
2067	1888	840	0	62
2070	1889	838	0	63
2073	1891	835	0	68
2076	1890	830	0	75
2079	1890	827	0	81
2082	1890	826	0	82
2085	1890	824	0	82
2088	1890	822	0	79
2091	1889	822	0	83
2094	1889	822	0	89
2097	1889	821	0	88
2100	1889	820	0	91
2103	1891	815	0	94
2106	1891	813	0	97
2109	1892	814	0	102
2112	1894	818	0	103
2115	1895	821	0	104
2118	1896	824	0	104
2121	1897	829	0	103
2124	1898	832	0	100
2127	1897	837	0	103
2130	1898	840	0	109
2133	1898	841	0	116
2136	1899	841	0	119
2139	1900	840	0	118
2142	1900	840	0	116
2145	1901	841	0	117
2148	1902	841	0	121
2151	1903	841	0	122
2154	1904	840	0	126
2157	1906	840	0	129
2160	1907	840	0	128
2163	1908	840	0	122
2166	1906	841	0	115
2169	1902	844	0	114
2172	1903	846	0	116
2175	1903	850	0	114
2178	1903	849	0	113
2181	1905	846	0	105
2184	1904	843	0	100
2187	1905	843	0	97
2190	1907	840	0	87
2193	1906	840	0	88
2196	1905	840	0	89
2199	1905	843	0	89
2202	1905	844	0	87
2205	1904	846	0	85
2208	1902	848	0	82
2211	1901	850	0	81
2214	1900	852	0	83
2217	1900	851	0	84
2220	1900	850	0	85
2223	1900	852	0	84
2226	1900	852	0	85
2229	1900	851	0	86
2232	1901	851	0	86
2235	1900	852	0	87
2238	1900	851	0	90
2241	1900	853	0	89
2244	1899	853	0	89
2247	1900	854	0	87
2250	1899	853	0	90
2253	1898	853	0	89
2256	1898	854	0	88
2259	1898	853	0	83
2262	1898	853	0	84
2265	1898	853	0	84
2268	1897	853	0	83
2271	1897	853	0	82
2274	1897	853	0	81
2277	1897	853	0	80
2280	1896	853	0	79
2283	1895	854	0	77
2286	1894	855	0	76
2289	1894	855	0	75
2292	1894	855	0	76
2295	1893	856	0	75
2298	1893	856	0	72
2301	1892	856	0	73
2304	1892	856	0	72
2307	1892	856	0	72
2310	1892	856	0	69
2313	1892	857	0	70
2316	1892	856	0	72
2319	1892	856	0	72
2322	1893	855	0	73
2325	1894	853	0	75
2328	1893	853	0	74
2331	1893	854	0	76
2334	1894	853	0	75
2337	1894	852	0	74
2340	1894	853	0	73
2343	1895	854	0	72
2346	1895	854	0	73
2349	1896	852	0	74
2352	1896	851	0	74
2355	1895	850	0	75
2358	1895	850	0	75
2361	1896	852	0	74
2364	1897	851	0	76
2367	1896	852	0	77
2370	1896	851	0	78
2373	1896	851	0	78
2376	1895	850	0	80
2379	1896	849	0	79
2382	1895	849	0	79
2385	1896	850	0	77
2388	1897	849	0	74
2391	1896	851	0	70
2394	1897	850	0	70
2397	1897	851	0	67
2400	1898	853	0	75
2403	1899	853	0	73
2406	1899	854	0	74
2409	1898	855	0	72
2412	1898	855	0	68
2415	1898	855	0	65
2418	1898	855	0	62
2421	1898	856	0	60
2424	1899	858	0	54
2427	1900	857	0	52
2430	1900	857	0	57
2433	1901	858	0	58
2436	1903	857	0	57
2439	1903	857	0	57
2442	1902	857	0	56
2445	1901	858	0	56
2448	1902	857	0	56
2451	1903	857	0	54
2454	1904	857	0	52
2457	1905	856	0	46
2460	1905	858	0	49
2463	1905	858	0	50
2466	1906	856	0	49
2469	1907	856	0	49
2472	1906	857	0	52
2475	1907	857	0	54
2478	1907	857	0	55
2481	1908	857	0	54
2484	1909	857	0	54
2487	1909	857	0	55
2490	1909	858	0	55
2493	1909	858	0	56
2496	1910	858	0	56
2499	1909	858	0	58
2502	1909	858	0	57
2505	1910	858	0	54
2508	1910	858	0	56
2511	1910	858	0	55
2514	1910	858	0	55
2517	1910	858	0	55
2520	1910	857	0	56
2523	1911	857	0	54
2526	1910	856	0	54
2529	1910	857	0	56
2532	1910	858	0	57
2535	1910	858	0	55
2538	1910	858	0	55
2541	1910	858	0	55
2544	1910	858	0	55
2547	1910	857	0	55
2550	1911	857	0	53
2553	1911	856	0	50
2556	1909	856	0	42
2559	1909	855	0	38
2562	1908	856	0	38
2565	1908	856	0	36
2568	1908	857	0	35
2571	1909	858	0	35
2574	1909	858	0	36
2577	1909	858	0	34
2580	1912	860	0	33
2583	1912	859	0	34
2586	1913	861	0	38
2589	1912	860	0	36
2592	1913	860	0	36
2595	1913	860	0	35
2598	1913	860	0	34
2601	1913	860	0	33
2604	1912	860	0	34
2607	1913	859	0	35
2610	1914	859	0	34
2613	1915	858	0	38
2616	1916	859	0	40
2619	1916	859	0	42
2622	1916	859	0	42
2625	1916	858	0	39
2628	1917	858	0	37
2631	1915	859	0	29
2634	1913	859	0	20
2637	1913	859	0	14
2640	1913	859	0	13
2643	1911	860	0	10
2646	1911	862	0	10
2649	1910	862	0	10
2652	1912	863	0	16
2655	1912	864	0	11
2658	1912	865	0	8
2661	1912	865	0	8
2664	1912	868	0	9
2667	1913	869	0	12
2670	1913	870	0	11
2673	1912	871	0	17
2676	1912	873	0	18
2679	1913	874	0	22
2682	1914	878	0	18
2685	1913	881	0	14
2688	1908	879	0	9
2691	1909	878	0	0
2694	1907	877	0	357
2697	1906	876	0	355
2700	1905	875	0	3
2703	1905	876	0	5
2706	1900	876	0	10
2709	1898	875	0	17
2712	1897	876	0	23
2715	1893	878	0	23
2718	1890	877	0	24
2721	1890	878	0	26
2724	1890	877	0	25
2727	1889	876	0	21
2730	1885	878	0	19
2733	1884	879	0	22
2736	1883	881	0	21
2739	1882	881	0	19
2742	1881	882	0	19
2745	1879	887	0	17
2748	1874	886	0	14
2751	1874	885	0	19
2754	1879	877	0	26
2757	1876	883	0	30
2760	1876	888	0	34
2763	1875	888	0	29
2766	1874	888	0	25
2769	1877	894	0	20
2772	1874	894	0	22
2775	1871	891	0	20
2778	1869	889	0	20
2781	1869	885	0	22
2784	1869	885	0	22
2787	1868	885	0	27
2790	1868	886	0	23
2793	1867	886	0	25
2796	1866	887	0	27
2799	1865	887	0	27
2802	1864	888	0	22
2805	1862	888	0	25
2808	1863	888	0	30
2811	1868	886	0	29
2814	1871	883	0	27
2817	1874	879	0	23
2820	1875	878	0	15
2823	1876	878	0	10
2826	1877	877	0	6
2829	1878	877	0	8
2832	1878	877	0	9
2835	1879	877	0	7
2838	1877	877	0	7
2841	1875	878	0	7
2844	1875	877	0	5
2847	1875	876	0	3
2850	1879	876	0	2
2853	1879	876	0	4
2856	1879	875	0	2
2859	1879	874	0	3
2862	1877	871	0	356
2865	1877	869	0	357
2868	1877	869	0	355
2871	1877	868	0	350
2874	1876	868	0	347
2877	1874	868	0	342
2880	1873	866	0	344
2883	1872	867	0	343
2886	1871	868	0	338
2889	1872	869	0	331
2892	1872	870	0	333
2895	1871	871	0	331
2898	1868	872	0	332
2901	1866	872	0	333
2904	1867	873	0	330
2907	1867	874	0	332
2910	1867	875	0	331
2913	1867	874	0	338
2916	1867	874	0	338
2919	1867	874	0	338
2922	1867	874	0	334
2925	1867	874	0	335
2928	1868	873	0	336
2931	1868	873	0	334
2934	1868	873	0	330
2940	1869	873	0	330
2946	1874	874	0	333
2952	1875	868	0	344
2955	1877	865	0	348
2958	1878	863	0	337
2961	1881	862	0	349
2964	1883	862	0	350
2967	1885	862	0	350
2970	1885	864	0	339
2973	1883	865	0	328
2976	1886	866	0	336
2979	1888	868	0	340
2982	1888	870	0	344
2985	1888	870	0	346
2988	1888	870	0	347
2991	1887	871	0	345
2994	1888	871	0	353
2997	1890	870	0	358
3000	1891	869	0	359
3003	1889	870	0	358
3006	1888	871	0	2
3009	1886	875	0	4
3012	1884	878	0	8
3015	1884	880	0	13
3018	1885	882	0	14
3021	1881	882	0	18
3024	1878	882	0	22
3027	1876	882	0	22
3030	1874	881	0	20
3033	1871	882	0	24
3036	1870	880	0	30
3039	1869	880	0	29
3042	1867	881	0	31
3045	1867	882	0	31
3048	1867	882	0	33
3051	1868	882	0	33
3054	1869	881	0	36
3057	1871	881	0	39
3060	1871	881	0	42
3063	1871	881	0	43
3066	1871	881	0	46
3069	1873	878	0	55
3072	1874	878	0	60
3075	1874	878	0	61
3078	1873	878	0	64
3081	1873	877	0	66
3084	1872	877	0	68
3087	1872	876	0	68
3090	1872	875	0	72
3093	1872	875	0	76
3096	1870	879	0	74
3099	1869	880	0	77
3102	1868	881	0	81
3105	1868	881	0	87
3108	1867	886	0	90
3111	1867	884	0	94
3114	1868	882	0	98
3117	1868	880	0	99
3120	1869	879	0	98
3123	1868	880	0	101
3126	1866	880	0	105
3129	1865	885	0	96
3132	1862	888	0	104
3135	1858	891	0	98
3138	1856	892	0	95
3141	1855	892	0	95
3144	1853	890	0	92
3147	1853	888	0	90
3150	1851	889	0	86
3153	1851	889	0	88
3156	1851	890	0	90
3159	1847	891	0	90
3162	1846	890	0	94
3165	1847	890	0	93
3168	1847	888	0	94
3171	1847	888	0	96
3174	1847	887	0	97
3177	1847	887	0	95
3180	1847	885	0	94
3183	1846	882	0	87
3186	1846	879	0	90
3189	1846	879	0	85
3192	1844	884	0	88
3195	1843	890	0	81
3198	1841	890	0	81
3201	1838	889	0	76
3204	1837	890	0	75
3207	1838	890	0	77
3210	1838	890	0	79
3213	1839	890	0	81
3216	1840	889	0	84
3219	1840	888	0	80
3222	1841	888	0	70
3225	1843	887	0	63
3228	1847	887	0	60
3231	1846	887	0	57
3234	1844	887	0	57
3237	1843	888	0	53
3240	1842	888	0	52
3243	1840	888	0	46
3246	1836	890	0	42
3249	1838	892	0	46
3252	1839	893	0	42
3255	1839	893	0	40
3258	1839	894	0	37
3261	1843	891	0	40
3264	1843	891	0	38
3267	1842	891	0	29
3270	1842	890	0	24
3273	1839	891	0	17
3276	1836	893	0	3
3279	1833	893	0	4
3282	1832	893	0	1
3285	1833	892	0	357
3288	1833	891	0	355
3291	1832	889	0	354
3294	1832	889	0	355
3297	1830	889	0	1
3300	1829	889	0	1
3303	1828	889	0	3
3306	1831	890	0	1
3309	1831	889	0	1
3312	1832	889	0	2
3315	1831	888	0	0
3318	1830	888	0	356
3321	1828	888	0	356
3324	1830	887	0	355
3327	1832	887	0	348
3330	1832	884	0	342
3333	1832	883	0	342
3336	1836	887	0	341
3339	1836	889	0	335
3342	1837	889	0	337
3345	1837	891	0	337
3348	1836	893	0	332
3351	1837	890	0	333
3354	1836	890	0	333
3357	1837	890	0	333
3360	1837	889	0	332
3363	1837	889	0	329
3366	1832	884	0	311
3369	1829	882	0	308
3372	1829	882	0	302
3375	1830	877	0	295
3378	1829	876	0	292
3381	1829	874	0	284
3384	1828	873	0	283
3387	1827	871	0	277
3390	1826	871	0	286
3393	1826	867	0	292
3396	1826	868	0	288
3399	1827	866	0	291
3402	1828	868	0	296
3405	1828	869	0	296
3408	1828	868	0	298
3411	1828	866	0	295
3414	1828	866	0	294
3417	1832	870	0	296
3420	1832	873	0	294
3423	1831	872	0	292
3426	1830	872	0	294
3429	1830	872	0	294
3432	1830	870	0	295
3435	1830	871	0	296
3438	1832	871	0	299
3441	1834	868	0	298
3444	1835	868	0	301
3447	1832	866	0	295
3450	1831	867	0	284
3453	1830	868	0	276
3456	1834	869	0	282
3459	1834	870	0	277
3462	1832	871	0	262
3465	1832	871	0	255
3468	1834	868	0	258
3471	1835	867	0	263
3474	1834	867	0	261
3477	1836	867	0	267
3480	1836	866	0	270
3483	1834	863	0	266
3486	1834	862	0	265
3489	1832	864	0	263
3492	1833	867	0	268
3495	1832	866	0	263
3498	1832	866	0	263
3501	1831	868	0	259
3504	1833	870	0	255
3507	1834	870	0	255
3510	1834	871	0	257
3513	1836	868	0	256
3516	1835	867	0	254
3519	1835	866	0	253
3522	1835	865	0	253
3525	1839	865	0	259
3528	1842	865	0	266
3531	1839	865	0	272
3534	1838	864	0	275
3537	1837	870	0	263
3540	1836	873	0	254
3543	1836	873	0	246
3546	1838	873	0	240
3549	1840	872	0	232
3552	1842	872	0	231
3555	1842	873	0	229
3558	1842	875	0	231
3561	1842	875	0	234
3564	1842	872	0	237
3567	1842	872	0	236
3570	1844	873	0	237
3573	1844	872	0	237
3576	1845	871	0	233
3579	1844	871	0	235
3582	1844	870	0	235
3585	1845	868	0	234
3588	1845	866	0	234
3591	1848	865	0	235
3594	1854	867	0	236
3597	1855	866	0	220
3600	1852	865	0	222
3603	1852	866	0	225
3606	1850	869	0	231
3609	1846	870	0	230
3612	1846	874	0	228
3615	1846	877	0	235
3618	1844	878	0	231
3621	1845	878	0	227
3624	1848	880	0	216
3627	1850	882	0	204
3630	1852	883	0	198
3633	1851	883	0	191
3636	1850	882	0	185
3639	1851	880	0	195
3642	1849	877	0	189
3645	1850	878	0	188
3648	1853	880	0	186
3651	1851	882	0	193
3654	1851	882	0	199
3657	1855	880	0	215
3660	1857	878	0	215
3663	1859	875	0	217
3666	1865	872	0	226
3669	1867	868	0	223
3672	1868	866	0	225
3675	1875	860	0	235
3678	1879	857	0	231
3681	1882	855	0	231
3684	1880	853	0	228
3687	1878	848	0	224
3690	1878	848	0	228
3693	1879	851	0	229
3696	1881	852	0	233
3699	1881	852	0	232
3702	1880	853	0	229
3705	1878	853	0	233
3708	1880	850	0	228
3711	1883	841	0	220
3714	1887	838	0	221
3717	1891	835	0	223
3720	1896	833	0	222
3723	1900	830	0	226
3726	1900	828	0	222
3729	1909	821	0	224
3732	1908	821	0	218
3735	1904	825	0	219
3738	1898	832	0	222
3741	1892	837	0	220
3744	1890	839	0	218
3747	1893	838	0	218
3750	1899	832	0	220
3753	1900	830	0	219
3756	1903	828	0	205
3759	1909	825	0	202
3762	1911	825	0	194
3765	1912	825	0	193
3768	1909	829	0	190
3771	1907	831	0	187
3774	1910	831	0	188
3777	1912	829	0	196
3780	1914	830	0	194
3783	1923	828	0	187
3786	1930	828	0	184
3789	1932	829	0	182
3792	1934	829	0	182
3795	1935	829	0	184
3798	1937	828	0	185
3801	1940	826	0	191
3804	1941	822	0	198
3807	1941	820	0	205
3810	1942	817	0	212
3813	1943	813	0	213
3816	1944	812	0	219
3819	1941	814	0	215
3822	1941	811	0	210
3825	1941	810	0	211
3828	1939	808	0	215
3831	1941	806	0	214
3834	1945	803	0	215
3837	1949	802	0	217
3840	1950	801	0	218
3843	1949	800	0	218
3846	1957	795	0	216
3849	1957	795	0	217
3852	1951	800	0	215
3855	1949	801	0	215
3858	1948	800	0	215
3861	1951	797	0	215
3864	1953	796	0	211
3867	1951	797	0	209
3870	1948	797	0	212
3873	1949	797	0	212
3876	1949	797	0	211
3879	1949	795	0	200
3882	1948	798	0	192
3885	1947	799	0	190
3888	1947	800	0	185
3891	1949	800	0	182
3894	1949	801	0	180
3897	1950	801	0	180
3900	1951	801	0	182
3903	1953	801	0	182
3906	1953	802	0	182
3909	1950	802	0	184
3912	1946	801	0	188
3915	1942	802	0	188
3918	1937	804	0	196
3921	1936	801	0	195
3924	1937	796	0	197
3927	1941	795	0	194
3930	1944	795	0	192
3933	1945	795	0	187
3936	1945	795	0	187
3939	1943	795	0	195
3942	1944	795	0	191
3945	1946	795	0	193
3948	1946	795	0	193
3951	1946	795	0	193
3954	1947	795	0	193
3957	1946	796	0	196
3960	1946	796	0	198
3963	1945	796	0	201
3966	1944	797	0	202
3969	1943	797	0	200
3972	1944	797	0	200
3975	1944	797	0	197
3978	1943	796	0	191
3981	1942	797	0	185
3984	1940	799	0	182
3987	1939	801	0	181
3990	1939	801	0	180
3993	1939	801	0	181
3996	1939	801	0	182
3999	1939	800	0	181
4002	1942	801	0	180
4005	1945	802	0	179
4008	1947	802	0	174
4011	1951	803	0	172
4014	1955	804	0	174
4017	1956	804	0	173
4020	1953	803	0	172
4023	1948	802	0	178
4026	1938	801	0	191
4029	1935	801	0	190
4032	1934	801	0	190
4035	1933	801	0	197
4038	1934	800	0	198
4041	1937	798	0	193
4044	1940	795	0	193
4047	1940	794	0	194
4050	1941	795	0	197
4053	1945	796	0	198
4056	1946	794	0	198
4059	1950	796	0	192
4062	1950	797	0	191
4065	1950	795	0	191
4068	1949	800	0	193
4071	1949	800	0	193
4074	1950	799	0	192
4077	1951	799	0	185
4080	1954	801	0	179
4083	1957	803	0	175
4086	1957	804	0	174
4089	1957	804	0	173
4092	1956	805	0	171
4095	1957	804	0	176
4098	1959	804	0	348
4101	1960	804	0	172
4104	1962	804	0	176
4107	1962	803	0	176
4110	1962	803	0	175
4113	1963	803	0	178
4116	1965	802	0	179
4119	1968	800	0	186
4122	1970	800	0	190
4125	1968	799	0	192
4128	1961	796	0	192
4131	1956	797	0	186
4134	1955	797	0	181
4137	1958	801	0	175
4140	1958	802	0	172
4143	1958	803	0	172
4146	1959	803	0	171
4149	1960	803	0	172
4152	1962	803	0	174
4155	1965	803	0	173
4158	1967	804	0	172
4161	1969	804	0	172
4164	1970	803	0	170
4167	1966	801	0	158
4170	1963	805	0	162
4173	1960	805	0	166
4176	1958	805	0	164
4179	1956	805	0	166
4182	1954	805	0	162
4185	1952	804	0	154
4188	1951	805	0	150
4191	1951	807	0	141
4194	1951	809	0	137
4197	1951	810	0	142
4200	1950	811	0	141
4203	1949	812	0	140
4206	1947	812	0	138
4209	1947	812	0	137
4212	1947	811	0	135
4215	1948	812	0	137
4218	1947	813	0	133
4221	1944	814	0	129
4224	1942	815	0	130
4227	1939	814	0	129
4230	1939	814	0	127
4233	1939	814	0	126
4236	1940	814	0	127
4239	1940	815	0	127
4242	1939	815	0	126
4245	1940	816	0	127
4248	1943	815	0	131
4251	1943	816	0	130
4254	1942	817	0	128
4257	1942	817	0	127
4260	1942	815	0	129
4263	1942	814	0	129
4266	1942	814	0	129
4269	1942	812	0	131
4272	1943	811	0	130
4275	1942	814	0	132
4278	1944	814	0	135
4281	1946	817	0	128
4284	1948	818	0	126
4287	1949	818	0	124
4290	1951	817	0	128
4293	1952	816	0	128
4296	1953	816	0	130
4299	1949	813	0	137
4302	1947	811	0	138
4305	1942	805	0	135
4308	1937	800	0	127
4311	1939	798	0	122
4314	1940	797	0	117
4317	1941	799	0	120
4320	1941	800	0	117
4323	1942	802	0	116
4326	1941	802	0	115
4329	1940	803	0	116
4332	1940	804	0	115
4335	1940	804	0	121
4338	1939	804	0	120
4341	1941	802	0	118
4344	1939	801	0	115
4347	1936	798	0	110
4350	1938	797	0	98
4353	1939	795	0	96
4356	1941	794	0	91
4359	1942	793	0	88
4362	1941	795	0	90
4365	1942	795	0	97
4368	1943	796	0	110
4371	1942	797	0	116
4374	1946	797	0	120
4377	1947	797	0	128
4380	1947	795	0	121
4383	1946	794	0	116
4386	1946	794	0	116
4389	1946	794	0	109
4392	1944	795	0	104
4395	1943	797	0	103
4398	1944	799	0	102
4401	1944	800	0	102
4404	1943	802	0	99
4407	1942	803	0	103
4410	1943	805	0	104
4413	1946	808	0	106
4416	1945	809	0	106
4419	1946	811	0	105
4422	1948	814	0	104
4425	1948	817	0	105
4428	1949	820	0	108
4431	1951	826	0	107
4434	1954	831	0	113
4437	1957	836	0	114
4440	1961	836	0	112
4443	1962	844	0	121
4446	1961	848	0	125
4449	1962	848	0	130
4452	1961	844	0	135
4455	1961	844	0	139
4458	1962	844	0	145
4461	1962	843	0	146
4464	1962	843	0	140
4467	1963	843	0	144
4470	1966	846	0	145
4473	1968	848	0	151
4476	1969	848	0	148
4479	1973	848	0	142
4482	1973	851	0	142
4485	1977	855	0	146
4488	1974	856	0	149
4491	1976	858	0	151
4494	1978	857	0	147
4497	1977	856	0	149
4500	1977	856	0	148
4503	1977	856	0	148
4506	1979	856	0	145
4509	1974	853	0	143
4512	1974	854	0	145
4515	1970	852	0	146
4518	1966	851	0	158
4521	1965	850	0	150
4524	1963	848	0	147
4527	1964	847	0	150
4530	1964	846	0	148
4533	1965	847	0	146
4536	1964	845	0	150
4539	1963	845	0	150
4542	1963	844	0	148
4545	1965	846	0	150
4548	1967	846	0	150
4551	1967	846	0	150
4554	1967	846	0	150
4557	1967	846	0	147
4560	1967	847	0	145
4563	1966	844	0	141
4566	1965	845	0	138
4569	1966	847	0	135
4572	1965	847	0	136
4575	1966	847	0	136
4578	1965	847	0	137
4581	1964	847	0	134
4584	1963	847	0	130
4587	1961	845	0	126
4590	1959	846	0	120
4593	1960	846	0	119
4596	1960	846	0	115
4599	1959	848	0	108
4602	1960	851	0	106
4605	1961	852	0	103
4608	1953	853	0	120
4611	1951	854	0	116
4614	1950	854	0	120
4617	1950	853	0	121
4620	1952	854	0	127
4623	1953	854	0	129
4626	1953	854	0	131
4629	1953	854	0	135
4632	1952	853	0	144
4635	1952	852	0	145
4638	1952	851	0	143
4641	1951	848	0	136
4644	1950	849	0	139
4647	1948	849	0	137
4650	1948	850	0	136
4653	1946	850	0	134
4656	1946	850	0	138
4659	1946	852	0	139
4662	1943	852	0	137
4665	1940	850	0	140
4668	1939	849	0	141
4671	1937	850	0	135
4674	1935	851	0	132
4677	1934	852	0	132
4680	1934	852	0	129
4683	1931	852	0	130
4686	1930	852	0	129
4689	1929	852	0	130
4692	1927	853	0	132
4695	1925	854	0	136
4698	1924	855	0	135
4701	1923	855	0	132
4704	1921	858	0	129
4707	1919	854	0	120
4710	1918	852	0	112
4713	1918	854	0	111
4716	1919	855	0	111
4719	1919	855	0	108
4722	1919	857	0	112
4725	1918	856	0	110
4728	1917	856	0	105
4731	1918	857	0	92
4734	1917	858	0	85
4737	1916	859	0	78
4740	1916	860	0	73
4743	1914	860	0	72
4746	1914	860	0	71
4749	1911	860	0	73
4752	1908	860	0	69
4755	1907	862	0	61
4758	1903	864	0	54
4761	1898	864	0	57
4764	1896	864	0	55
4767	1896	865	0	52
4770	1896	864	0	48
4773	1897	864	0	45
4776	1897	865	0	45
4779	1897	865	0	47
4782	1898	864	0	46
4785	1898	864	0	45
4788	1899	865	0	45
4791	1901	865	0	47
4794	1903	864	0	49
4797	1904	865	0	50
4800	1905	864	0	50
4803	1907	865	0	45
4806	1906	866	0	43
4809	1905	866	0	41
4812	1904	867	0	40
4815	1901	869	0	37
4818	1899	868	0	32
4821	1897	869	0	34
4824	1895	869	0	29
4827	1894	870	0	20
4830	1894	872	0	11
4833	1894	873	0	8
4836	1894	872	0	12
4839	1895	873	0	11
4842	1896	873	0	11
4845	1893	875	0	17
4848	1892	875	0	17
4851	1891	874	0	17
4854	1889	874	0	12
4857	1887	874	0	9
4860	1885	875	0	12
4863	1885	875	0	16
4866	1886	876	0	11
4869	1887	876	0	13
4872	1887	876	0	15
4875	1885	875	0	20
4878	1885	876	0	18
4881	1885	875	0	20
4884	1886	872	0	18
4887	1884	874	0	17
4890	1884	873	0	17
4893	1885	873	0	14
4896	1884	872	0	16
4899	1885	872	0	17
4902	1885	872	0	20
4905	1887	873	0	18
4908	1885	875	0	15
4911	1884	876	0	15
4914	1884	876	0	15
4917	1883	876	0	15
4920	1883	876	0	15
4923	1881	875	0	15
4926	1880	873	0	19
4929	1880	874	0	23
4932	1880	875	0	23
4935	1879	876	0	24
4938	1876	878	0	26
4941	1873	879	0	34
4944	1871	880	0	33
4947	1872	871	0	37
4950	1872	869	0	43
4953	1873	869	0	44
4956	1876	870	0	46
4959	1877	871	0	49
4962	1876	873	0	44
4965	1874	875	0	34
4968	1872	878	0	30
4971	1869	881	0	29
4974	1867	880	0	27
4977	1866	881	0	31
4980	1866	881	0	34
4983	1868	878	0	38
4986	1871	875	0	32
4989	1871	876	0	30
4992	1871	876	0	33
4995	1872	877	0	37
4998	1871	876	0	36
5001	1871	878	0	41
5004	1871	879	0	42
5007	1870	878	0	41
5010	1869	879	0	37
5013	1869	878	0	34
5016	1868	878	0	32
5019	1868	878	0	32
5022	1866	878	0	34
5025	1865	879	0	35
5028	1865	879	0	36
5031	1866	878	0	36
5034	1867	879	0	37
5037	1867	879	0	37
5040	1866	880	0	38
5043	1865	881	0	39
5046	1864	882	0	38
5049	1864	882	0	39
5052	1864	882	0	38
5055	1863	882	0	37
5058	1863	882	0	37
5061	1863	881	0	38
5064	1863	880	0	37
5067	1863	880	0	38
5070	1862	881	0	38
5073	1861	882	0	38
5076	1860	882	0	39
5079	1862	882	0	38
5082	1862	882	0	38
5085	1862	882	0	38
5088	1862	882	0	37
5091	1861	881	0	37
5094	1859	882	0	42
5097	1859	883	0	41
5100	1859	884	0	42
5103	1859	885	0	40
5106	1862	885	0	37
5109	1862	885	0	38
5112	1864	886	0	37
5115	1861	885	0	32
5118	1862	885	0	33
5121	1862	884	0	33
5124	1862	884	0	35
5127	1861	884	0	34
5130	1859	884	0	35
5133	1861	884	0	35
5136	1862	883	0	36
5139	1862	883	0	34
5142	1862	884	0	31
5145	1860	884	0	33
5148	1862	884	0	32
5151	1862	884	0	34
5154	1861	883	0	30
5157	1859	885	0	33
5160	1857	885	0	32
5163	1857	885	0	24
5166	1856	885	0	29
5169	1857	885	0	27
5172	1857	887	0	22
5175	1857	887	0	24
5178	1862	886	0	23
5181	1862	885	0	19
5184	1862	884	0	16
5187	1860	884	0	13
5190	1860	883	0	13
5193	1859	883	0	14
5196	1859	883	0	13
5199	1860	882	0	13
5202	1859	883	0	14
5205	1859	883	0	14
5208	1860	882	0	13
5211	1860	882	0	13
5214	1861	882	0	12
5217	1862	882	0	13
5220	1862	881	0	15
5223	1862	881	0	16
5226	1862	881	0	13
5229	1862	881	0	12
5232	1862	881	0	11
5235	1863	882	0	11
5238	1863	882	0	9
5241	1863	883	0	8
5244	1863	883	0	7
5247	1861	884	0	7
5250	1863	884	0	3
5253	1863	884	0	4
5256	1864	883	0	3
5259	1863	884	0	2
5262	1863	886	0	3
5265	1862	886	0	6
5268	1862	886	0	10
5271	1860	884	0	10
5274	1859	883	0	7
5277	1859	883	0	5
5280	1858	884	0	6
5283	1858	885	0	5
5286	1860	887	0	8
5289	1861	887	0	9
5292	1860	886	0	15
5295	1859	886	0	20
5298	1858	887	0	18
5301	1858	887	0	17
5304	1858	887	0	18
5307	1856	888	0	19
5310	1854	888	0	24
5313	1851	889	0	25
5316	1850	890	0	27
5319	1846	890	0	29
5322	1845	891	0	32
5325	1845	891	0	32
5328	1846	890	0	30
5331	1846	891	0	26
5334	1846	892	0	26
5337	1849	892	0	30
5340	1849	891	0	29
5343	1850	891	0	31
5346	1851	890	0	33
5349	1851	890	0	30
5352	1852	890	0	28
5355	1853	890	0	29
5358	1855	889	0	28
5361	1855	890	0	37
5364	1855	890	0	36
5367	1856	890	0	37
5370	1855	892	0	36
5373	1854	894	0	39
5376	1854	895	0	41
5379	1854	895	0	43
5382	1853	895	0	45
5385	1852	895	0	45
5388	1852	896	0	43
5391	1848	897	0	43
5394	1848	899	0	41
5397	1847	897	0	40
5400	1846	898	0	39
5403	1846	898	0	39
5406	1847	898	0	45
5409	1847	898	0	46
5412	1846	897	0	44
5415	1848	897	0	46
5418	1850	897	0	50
5421	1851	897	0	48
5424	1852	896	0	46
5427	1854	896	0	46
5430	1854	896	0	44
5433	1854	896	0	43
5436	1856	896	0	45
5439	1855	896	0	46
5442	1852	897	0	47
5445	1852	896	0	46
5448	1849	897	0	46
5451	1848	898	0	47
5454	1846	898	0	48
5457	1845	898	0	50
5460	1846	899	0	55
5463	1845	899	0	54
5466	1845	899	0	54
5469	1844	899	0	57
5472	1844	899	0	56
5475	1844	899	0	58
5478	1844	900	0	56
5481	1843	901	0	58
5484	1843	903	0	57
5487	1842	903	0	57
5490	1839	903	0	53
5493	1837	904	0	52
5496	1836	905	0	48
5499	1835	905	0	46
5502	1835	905	0	46
5505	1834	905	0	45
5508	1835	907	0	44
5511	1834	907	0	46
5514	1833	908	0	46
5517	1832	909	0	48
5520	1831	910	0	49
5523	1831	910	0	51
5526	1833	911	0	57
5529	1832	909	0	64
5532	1832	909	0	65
5535	1831	910	0	62
5538	1828	912	0	57
5541	1827	912	0	56
5544	1828	913	0	57
5547	1828	914	0	65
5550	1829	915	0	74
5553	1828	917	0	80
5556	1829	919	0	80
5559	1827	922	0	82
5562	1827	923	0	85
5565	1828	924	0	85
5568	1828	925	0	85
5571	1827	925	0	81
5574	1826	923	0	80
5577	1827	922	0	85
5580	1828	922	0	83
5583	1829	922	0	76
5586	1826	926	0	74
5589	1824	929	0	75
5592	1824	931	0	70
5595	1826	934	0	63
5598	1825	935	0	63
5601	1825	936	0	68
5604	1824	937	0	72
5607	1822	938	0	75
5610	1821	941	0	78
5613	1820	942	0	80
5616	1817	944	0	74
5619	1816	946	0	70
5622	1817	946	0	72
5625	1817	947	0	72
5628	1818	945	0	76
5631	1818	945	0	75
5634	1819	945	0	74
5637	1819	944	0	76
5640	1819	943	0	78
5643	1820	944	0	81
5646	1819	944	0	84
5649	1819	944	0	86
5652	1820	948	0	86
5655	1822	949	0	88
5658	1823	949	0	93
5661	1824	951	0	95
5664	1826	956	0	95
5667	1828	957	0	98
5670	1827	958	0	100
5673	1827	959	0	100
5676	1828	958	0	100
5679	1827	958	0	100
5682	1827	959	0	97
5685	1827	959	0	96
5688	1825	958	0	94
5691	1824	957	0	96
5694	1824	956	0	97
5697	1825	955	0	97
5700	1824	956	0	100
5703	1824	956	0	102
5706	1825	959	0	104
5709	1824	959	0	106
5712	1824	959	0	108
5715	1825	958	0	105
5718	1826	959	0	100
5721	1825	958	0	100
5724	1824	958	0	97
5727	1821	959	0	93
5730	1821	960	0	88
5733	1820	960	0	89
5736	1822	962	0	86
5739	1822	963	0	88
5742	1824	964	0	87
5745	1824	964	0	89
5748	1824	966	0	88
5751	1823	966	0	90
5754	1824	963	0	90
5757	1822	960	0	91
5760	1821	960	0	95
5763	1821	961	0	98
5766	1822	960	0	98
5769	1823	960	0	101
5772	1823	960	0	104
5775	1823	959	0	103
5778	1823	958	0	102
5781	1823	958	0	99
5784	1821	959	0	92
5787	1823	960	0	84
5790	1822	962	0	82
5793	1820	963	0	83
5796	1819	965	0	87
5799	1819	965	0	90
5802	1819	964	0	88
5805	1819	963	0	86
5808	1819	964	0	86
5811	1819	965	0	83
5814	1820	966	0	83
5817	1819	967	0	82
5820	1819	968	0	81
5823	1819	969	0	82
5826	1819	969	0	82
5829	1819	969	0	83
5832	1818	968	0	81
5835	1818	968	0	82
5838	1818	969	0	84
5841	1818	968	0	87
5844	1818	968	0	88
5847	1818	968	0	90
5850	1818	967	0	89
5853	1816	967	0	90
5856	1816	966	0	90
5859	1816	965	0	92
5862	1816	963	0	92
5865	1816	962	0	90
5868	1815	962	0	89
5871	1818	964	0	90
5874	1816	964	0	92
5877	1814	964	0	96
5880	1814	961	0	94
5883	1814	959	0	94
5886	1813	959	0	95
5889	1812	959	0	93
5892	1812	959	0	95
5895	1811	960	0	96
5898	1811	960	0	91
5901	1813	963	0	93
5904	1814	963	0	88
5907	1814	963	0	86
5910	1813	965	0	85
5913	1813	965	0	86
5916	1812	964	0	86
5919	1811	966	0	87
5922	1812	966	0	84
5925	1813	965	0	87
5928	1813	964	0	88
5931	1812	963	0	89
5934	1812	963	0	88
5937	1811	963	0	90
5940	1811	962	0	90
5943	1811	962	0	95
5946	1810	960	0	93
5949	1810	962	0	94
5952	1809	962	0	92
5955	1810	963	0	94
5958	1811	964	0	92
5961	1811	964	0	90
5964	1812	963	0	91
5967	1811	961	0	92
5970	1813	959	0	93
5973	1814	959	0	91
5976	1810	958	0	103
5979	1809	958	0	102
5982	1808	958	0	102
5985	1809	959	0	102
5988	1813	960	0	99
5991	1813	959	0	93
5994	1813	960	0	96
5997	1814	962	0	93
6000	1814	962	0	93
6003	1813	961	0	91
6006	1811	960	0	95
6009	1812	960	0	96
6012	1813	961	0	97
6015	1813	960	0	96
6018	1812	960	0	91
6021	1812	960	0	88
6024	1812	960	0	89
6027	1812	959	0	89
6030	1813	959	0	91
6033	1813	959	0	94
[truncated: 987 more rows]
