# Supplementary material for: Markerless tracking of an entire honey bee colony
Source: Nat Commun. 2021 Mar 19;12:1733. doi: 10.1038/s41467-021-21769-1 (PMC7979864; doi:10.1038/s41467-021-21769-1)
Supplement: Supplementary file 4 — Description of Additional Supplementary Files [file 41467_2021_21769_MOESM4_ESM.zip › raw_source/fig_5_sup_fig_21_22/S1_trajectories/000532.txt]

0	2124	1521	0	358
3	2123	1522	0	0
6	2123	1522	0	1
9	2123	1522	0	359
12	2123	1522	0	3
15	2122	1524	0	4
18	2122	1523	0	1
21	2123	1524	0	2
24	2124	1524	0	1
27	2123	1524	0	1
30	2124	1524	0	1
33	2125	1524	0	4
36	2127	1523	0	359
39	2125	1523	0	353
42	2122	1521	0	355
45	2119	1519	0	355
48	2116	1517	0	356
51	2106	1517	0	4
54	2104	1516	0	5
57	2106	1518	0	8
60	2106	1517	0	7
63	2107	1517	0	6
66	2107	1517	0	5
69	2109	1516	0	2
81	2109	1518	0	347
84	2109	1517	0	346
87	2110	1516	0	352
90	2110	1516	0	352
105	2108	1516	0	349
120	2109	1518	0	334
123	2109	1517	0	339
126	2109	1519	0	331
129	2109	1519	0	336
132	2106	1515	0	338
135	2107	1517	0	338
144	2108	1517	0	165
147	2101	1515	0	355
150	2101	1519	0	357
153	2103	1520	0	356
156	2104	1518	0	341
159	2104	1517	0	337
162	2106	1517	0	338
165	2109	1517	0	337
168	2110	1518	0	328
180	2104	1511	0	323
183	2102	1507	0	312
186	2102	1507	0	313
189	2102	1507	0	316
192	2102	1505	0	313
195	2104	1505	0	309
198	2104	1505	0	307
201	2103	1506	0	299
204	2103	1505	0	294
207	2103	1502	0	294
210	2103	1503	0	290
213	2103	1503	0	296
216	2102	1502	0	298
219	2101	1501	0	306
222	2099	1501	0	301
225	2099	1502	0	304
228	2100	1504	0	303
231	2100	1506	0	307
234	2108	1514	0	319
237	2112	1516	0	316
240	2114	1519	0	318
243	2115	1519	0	325
246	2114	1519	0	318
249	2113	1518	0	319
252	2113	1519	0	320
255	2114	1518	0	324
258	2115	1520	0	318
261	2114	1522	0	318
264	2114	1522	0	322
267	2113	1522	0	320
270	2112	1522	0	322
273	2112	1522	0	322
276	2112	1523	0	320
279	2114	1523	0	320
282	2116	1525	0	322
285	2116	1526	0	324
288	2117	1527	0	318
291	2116	1528	0	320
294	2114	1530	0	317
297	2115	1531	0	318
300	2115	1531	0	318
303	2116	1533	0	317
306	2115	1533	0	319
309	2114	1533	0	317
312	2114	1533	0	313
315	2113	1534	0	314
318	2114	1536	0	315
321	2114	1536	0	316
324	2114	1536	0	314
327	2114	1537	0	314
330	2115	1538	0	317
333	2114	1538	0	318
336	2114	1538	0	317
339	2114	1538	0	317
342	2114	1538	0	318
345	2115	1539	0	320
348	2114	1540	0	317
351	2114	1540	0	314
354	2114	1541	0	312
357	2115	1541	0	310
360	2116	1541	0	310
363	2116	1542	0	313
366	2116	1541	0	306
369	2115	1540	0	305
372	2115	1541	0	308
375	2115	1541	0	309
378	2115	1540	0	309
381	2115	1540	0	305
384	2115	1540	0	309
387	2115	1539	0	304
390	2115	1540	0	308
393	2116	1540	0	314
396	2116	1540	0	311
399	2116	1540	0	308
402	2116	1540	0	307
405	2116	1540	0	306
408	2117	1540	0	309
411	2116	1540	0	307
414	2116	1540	0	306
417	2116	1540	0	302
420	2116	1540	0	304
423	2116	1540	0	308
426	2116	1540	0	310
429	2117	1540	0	312
432	2117	1540	0	310
435	2118	1540	0	312
438	2118	1540	0	314
441	2117	1540	0	313
444	2117	1540	0	312
447	2117	1540	0	314
450	2117	1540	0	314
453	2117	1540	0	316
456	2117	1540	0	317
459	2117	1540	0	320
462	2118	1540	0	324
465	2117	1540	0	325
468	2117	1541	0	326
471	2119	1541	0	330
474	2117	1540	0	326
477	2117	1540	0	329
480	2117	1540	0	327
483	2117	1540	0	323
486	2117	1541	0	323
489	2118	1541	0	322
492	2118	1541	0	322
495	2117	1540	0	320
498	2116	1539	0	318
501	2117	1539	0	317
504	2116	1539	0	318
507	2116	1540	0	322
510	2117	1540	0	328
513	2118	1540	0	334
516	2118	1540	0	337
519	2118	1541	0	335
522	2118	1541	0	334
525	2118	1541	0	331
528	2117	1541	0	332
531	2117	1540	0	325
534	2117	1540	0	326
537	2117	1540	0	325
540	2118	1541	0	330
543	2117	1540	0	324
546	2117	1540	0	325
549	2117	1541	0	325
552	2118	1540	0	329
555	2117	1540	0	324
558	2116	1541	0	324
561	2115	1540	0	319
564	2115	1540	0	322
567	2115	1539	0	314
570	2115	1539	0	320
573	2116	1539	0	315
576	2115	1539	0	310
579	2116	1539	0	310
582	2115	1539	0	310
585	2117	1539	0	311
588	2117	1539	0	315
591	2128	1540	0	353
594	2121	1540	0	344
597	2118	1540	0	334
600	2120	1540	0	338
603	2121	1541	0	333
606	2116	1539	0	321
609	2116	1540	0	324
612	2117	1541	0	327
615	2116	1540	0	325
618	2115	1540	0	323
621	2114	1540	0	324
624	2114	1539	0	322
627	2115	1539	0	321
630	2117	1539	0	316
633	2117	1540	0	323
636	2118	1540	0	326
639	2117	1539	0	320
642	2118	1540	0	326
645	2118	1540	0	326
648	2117	1540	0	326
651	2117	1540	0	328
654	2116	1540	0	328
657	2117	1540	0	327
660	2116	1540	0	329
663	2116	1539	0	324
666	2116	1539	0	322
669	2115	1539	0	320
672	2128	1538	0	7
675	2121	1540	0	349
678	2124	1540	0	351
681	2119	1540	0	336
684	2122	1541	0	339
687	2123	1541	0	338
690	2122	1541	0	336
693	2120	1540	0	334
696	2116	1539	0	324
699	2116	1539	0	322
702	2115	1538	0	320
705	2114	1538	0	317
708	2114	1538	0	318
711	2114	1538	0	318
714	2114	1538	0	316
717	2114	1538	0	316
720	2115	1538	0	317
723	2115	1538	0	319
726	2116	1539	0	319
729	2117	1539	0	320
732	2117	1539	0	320
735	2117	1539	0	320
738	2116	1539	0	319
741	2116	1539	0	321
744	2116	1539	0	321
747	2115	1539	0	316
750	2115	1538	0	316
753	2115	1539	0	319
756	2115	1539	0	321
759	2116	1539	0	319
762	2116	1540	0	327
765	2117	1540	0	327
768	2117	1539	0	323
771	2117	1539	0	320
774	2118	1540	0	334
777	2117	1540	0	329
780	2117	1540	0	326
783	2117	1540	0	327
786	2117	1539	0	326
789	2115	1539	0	324
792	2115	1539	0	324
795	2115	1539	0	323
798	2115	1539	0	322
801	2115	1539	0	324
804	2116	1539	0	323
807	2115	1538	0	321
810	2115	1538	0	322
813	2115	1538	0	320
816	2115	1538	0	320
819	2115	1539	0	320
822	2115	1539	0	321
825	2114	1539	0	323
828	2115	1539	0	323
831	2115	1539	0	325
834	2116	1539	0	325
837	2116	1540	0	325
840	2117	1540	0	328
843	2116	1539	0	325
846	2127	1535	0	20
849	2127	1536	0	18
852	2126	1538	0	13
855	2123	1539	0	359
858	2122	1539	0	353
861	2118	1540	0	333
864	2115	1540	0	323
867	2116	1539	0	322
870	2114	1538	0	320
873	2114	1538	0	317
876	2114	1538	0	319
879	2114	1537	0	316
882	2114	1537	0	318
885	2114	1538	0	318
888	2115	1539	0	320
891	2116	1540	0	325
894	2116	1541	0	331
897	2116	1540	0	324
900	2116	1539	0	321
903	2115	1539	0	319
906	2115	1538	0	320
909	2116	1539	0	320
912	2115	1538	0	320
915	2115	1538	0	320
918	2115	1538	0	319
921	2115	1538	0	318
924	2115	1538	0	320
927	2115	1538	0	320
930	2115	1538	0	318
933	2115	1538	0	317
936	2115	1538	0	317
939	2115	1538	0	317
942	2116	1538	0	316
945	2116	1538	0	319
948	2116	1538	0	321
951	2115	1538	0	320
954	2115	1538	0	321
957	2115	1538	0	321
960	2115	1538	0	319
963	2114	1538	0	317
966	2114	1537	0	317
969	2114	1538	0	318
972	2114	1537	0	317
975	2114	1537	0	317
978	2114	1537	0	317
981	2114	1537	0	317
984	2114	1537	0	317
987	2114	1537	0	317
990	2114	1538	0	318
993	2114	1538	0	318
996	2114	1537	0	316
999	2114	1537	0	316
1002	2114	1537	0	316
1005	2114	1537	0	317
1008	2114	1538	0	317
1011	2114	1537	0	316
1014	2114	1537	0	317
1017	2114	1538	0	317
1020	2114	1537	0	317
1023	2114	1537	0	318
1026	2114	1537	0	317
1029	2114	1537	0	316
1032	2114	1537	0	316
1035	2114	1537	0	317
1038	2114	1537	0	318
1041	2114	1537	0	318
1044	2114	1537	0	318
1047	2114	1538	0	318
1050	2114	1538	0	318
1053	2115	1538	0	318
1056	2115	1537	0	316
1059	2115	1538	0	317
1062	2115	1538	0	317
1065	2115	1538	0	316
1068	2115	1538	0	319
1071	2115	1538	0	319
1074	2115	1538	0	318
1077	2115	1538	0	318
1080	2115	1538	0	319
1083	2115	1538	0	321
1086	2115	1538	0	321
1089	2115	1538	0	320
1092	2115	1538	0	318
1095	2115	1538	0	319
1098	2116	1538	0	321
1101	2115	1538	0	318
1104	2116	1538	0	319
1107	2116	1538	0	320
1110	2116	1538	0	322
1113	2115	1538	0	319
1116	2115	1538	0	321
1119	2115	1538	0	320
1122	2115	1538	0	322
1125	2117	1539	0	327
1128	2116	1538	0	324
1131	2115	1538	0	320
1134	2115	1538	0	321
1137	2115	1538	0	321
1140	2115	1538	0	319
1143	2115	1538	0	319
1146	2115	1538	0	318
1149	2115	1538	0	320
1152	2115	1538	0	321
1155	2115	1538	0	323
1158	2115	1538	0	323
1161	2115	1538	0	324
1164	2115	1538	0	320
1167	2115	1538	0	323
1170	2115	1539	0	324
1173	2116	1539	0	323
1176	2116	1539	0	324
1179	2118	1540	0	331
1182	2118	1539	0	330
1185	2117	1539	0	327
1188	2117	1539	0	327
1191	2118	1539	0	329
1194	2118	1539	0	329
1197	2118	1539	0	328
1200	2118	1539	0	330
1203	2117	1539	0	326
1206	2118	1539	0	328
1209	2119	1540	0	330
1212	2118	1540	0	326
1215	2118	1539	0	326
1218	2117	1539	0	325
1221	2117	1539	0	325
1224	2117	1539	0	325
1227	2119	1539	0	329
1230	2119	1540	0	332
1233	2119	1539	0	331
1236	2120	1540	0	328
1239	2119	1540	0	326
1242	2119	1540	0	327
1245	2118	1539	0	327
1248	2117	1539	0	324
1251	2118	1539	0	324
1254	2117	1539	0	322
1257	2117	1539	0	323
1260	2117	1538	0	322
1263	2117	1538	0	322
1266	2117	1538	0	324
1269	2117	1538	0	322
1272	2117	1538	0	322
1275	2117	1538	0	322
1278	2116	1537	0	319
1281	2116	1537	0	318
1284	2116	1537	0	318
1287	2116	1537	0	316
1290	2116	1537	0	315
1293	2116	1538	0	320
1296	2116	1539	0	324
1299	2116	1538	0	321
1302	2116	1539	0	325
1305	2117	1539	0	327
1308	2116	1539	0	323
1311	2116	1538	0	324
1314	2116	1538	0	323
1317	2116	1538	0	322
1320	2116	1538	0	324
1323	2117	1539	0	324
1326	2117	1538	0	325
1329	2116	1538	0	320
1332	2116	1538	0	320
1335	2115	1538	0	319
1338	2116	1538	0	319
1341	2116	1538	0	320
1344	2116	1538	0	322
1347	2118	1539	0	327
1350	2118	1539	0	329
1353	2117	1539	0	324
1356	2117	1538	0	318
1359	2117	1538	0	319
1362	2118	1539	0	324
1365	2118	1539	0	323
1368	2118	1539	0	325
1371	2119	1539	0	329
1374	2119	1539	0	329
1377	2119	1539	0	327
1380	2118	1539	0	326
1383	2119	1540	0	329
1386	2120	1540	0	328
1389	2118	1539	0	325
1392	2117	1539	0	324
1395	2117	1539	0	322
1398	2117	1539	0	322
1401	2117	1539	0	321
1404	2117	1539	0	323
1407	2117	1539	0	323
1410	2118	1539	0	324
1413	2118	1539	0	325
1416	2119	1540	0	329
1419	2119	1540	0	329
1422	2118	1539	0	326
1425	2118	1539	0	324
1428	2118	1539	0	326
1431	2119	1540	0	330
1434	2119	1540	0	328
1437	2118	1539	0	326
1440	2118	1539	0	326
1443	2118	1539	0	324
1446	2118	1539	0	325
1449	2118	1539	0	326
1452	2119	1540	0	330
1455	2119	1539	0	327
1458	2119	1540	0	330
1461	2120	1540	0	330
1464	2119	1540	0	330
1467	2119	1539	0	330
1470	2119	1540	0	330
1473	2119	1540	0	332
1476	2119	1540	0	332
1479	2118	1539	0	330
1482	2117	1539	0	327
1485	2117	1539	0	328
1488	2117	1539	0	326
1491	2118	1539	0	330
1494	2117	1539	0	325
1497	2116	1538	0	322
1500	2115	1538	0	321
1503	2115	1538	0	319
1506	2115	1538	0	319
1509	2115	1538	0	319
1512	2115	1537	0	317
1515	2116	1538	0	320
1518	2116	1538	0	320
1521	2116	1538	0	319
1524	2116	1538	0	320
1527	2116	1538	0	321
1530	2116	1537	0	319
1533	2116	1537	0	318
1536	2115	1537	0	316
1539	2116	1537	0	319
1542	2115	1537	0	318
1545	2116	1537	0	318
1548	2116	1537	0	319
1551	2116	1537	0	319
1554	2116	1538	0	321
1557	2116	1538	0	321
1560	2116	1538	0	321
1563	2116	1538	0	322
1566	2116	1538	0	321
1569	2116	1538	0	320
1572	2116	1538	0	320
1575	2116	1537	0	319
1578	2117	1538	0	321
1581	2117	1538	0	323
1584	2118	1539	0	326
1587	2118	1539	0	326
1590	2118	1539	0	326
1593	2118	1538	0	325
1596	2117	1538	0	324
1599	2117	1538	0	322
1602	2117	1538	0	323
1605	2117	1538	0	322
1608	2117	1538	0	321
1611	2117	1537	0	319
1614	2116	1537	0	316
1617	2116	1537	0	317
1620	2116	1538	0	319
1623	2117	1538	0	320
1626	2117	1538	0	320
1629	2117	1538	0	320
1632	2116	1538	0	320
1635	2116	1538	0	317
1638	2116	1538	0	320
1641	2116	1538	0	322
1644	2116	1538	0	320
1647	2116	1538	0	317
1650	2116	1538	0	318
1653	2116	1538	0	318
1656	2116	1538	0	319
1659	2115	1538	0	320
1662	2116	1538	0	319
1665	2116	1538	0	319
1668	2116	1537	0	314
1671	2116	1538	0	318
1674	2116	1538	0	319
1677	2116	1538	0	318
1680	2116	1538	0	318
1683	2116	1538	0	317
1686	2116	1538	0	315
1689	2117	1538	0	316
1692	2117	1538	0	318
1695	2117	1538	0	318
1698	2117	1538	0	317
1701	2116	1538	0	318
1704	2117	1538	0	317
1707	2117	1539	0	320
1710	2117	1538	0	319
1713	2117	1538	0	316
1716	2117	1538	0	315
1719	2116	1538	0	315
1722	2117	1538	0	318
1725	2117	1538	0	320
1728	2117	1538	0	319
1731	2117	1538	0	318
1734	2117	1538	0	319
1737	2117	1538	0	321
1740	2117	1539	0	323
1743	2118	1539	0	325
1746	2117	1538	0	324
1749	2117	1539	0	325
1752	2117	1539	0	325
1755	2117	1539	0	325
1758	2118	1539	0	325
1761	2117	1539	0	325
1764	2118	1539	0	328
1767	2117	1539	0	332
1770	2116	1539	0	333
1773	2116	1539	0	333
1776	2116	1539	0	331
1779	2116	1539	0	332
1782	2116	1539	0	332
1785	2116	1539	0	332
1788	2116	1539	0	333
1791	2116	1539	0	333
1794	2116	1539	0	333
1797	2116	1539	0	333
1800	2116	1539	0	334
1803	2116	1539	0	333
1806	2117	1539	0	331
1809	2117	1539	0	328
1812	2118	1539	0	323
1815	2118	1539	0	324
1818	2118	1538	0	318
1821	2118	1538	0	316
1824	2117	1537	0	314
1827	2118	1538	0	320
1830	2118	1539	0	326
1833	2118	1539	0	327
1836	2118	1539	0	325
1839	2118	1539	0	325
1842	2118	1539	0	324
1845	2118	1539	0	325
1848	2118	1539	0	327
1851	2118	1540	0	328
1854	2118	1539	0	327
1857	2118	1539	0	326
1860	2118	1539	0	329
1863	2118	1539	0	329
1866	2117	1539	0	330
1869	2118	1539	0	327
1872	2118	1538	0	322
1875	2118	1539	0	324
1878	2117	1539	0	326
1881	2117	1539	0	323
1884	2117	1538	0	322
1887	2116	1538	0	321
1890	2116	1538	0	320
1893	2117	1538	0	322
1896	2117	1538	0	321
1899	2117	1538	0	320
1902	2117	1539	0	321
1905	2118	1539	0	322
1908	2118	1539	0	324
1911	2118	1539	0	324
1914	2118	1539	0	324
1917	2118	1539	0	326
1920	2117	1538	0	320
1923	2117	1539	0	324
1926	2117	1539	0	327
1929	2117	1539	0	317
1932	2117	1538	0	318
1935	2117	1538	0	315
1938	2117	1538	0	327
1941	2117	1538	0	327
1944	2117	1538	0	320
1947	2117	1537	0	313
1950	2117	1537	0	315
1953	2117	1538	0	318
1956	2117	1537	0	311
1959	2117	1537	0	312
1962	2117	1538	0	317
1965	2117	1539	0	329
1968	2117	1538	0	326
1971	2117	1539	0	326
1974	2117	1539	0	327
1977	2117	1539	0	327
1980	2117	1540	0	326
1983	2118	1539	0	322
1986	2118	1539	0	322
1989	2118	1539	0	318
1992	2118	1539	0	320
1995	2118	1539	0	319
1998	2118	1539	0	319
2001	2118	1539	0	318
2004	2118	1539	0	319
2007	2118	1539	0	320
2010	2118	1539	0	319
2013	2118	1539	0	319
2016	2118	1539	0	319
2019	2118	1539	0	321
2022	2118	1539	0	323
2025	2118	1539	0	320
2028	2118	1539	0	320
2031	2118	1539	0	322
2034	2118	1539	0	324
2037	2117	1538	0	323
2040	2118	1539	0	323
2043	2117	1539	0	324
2046	2118	1539	0	324
2049	2118	1539	0	324
2052	2118	1539	0	327
2055	2118	1539	0	328
2058	2118	1539	0	325
2061	2118	1539	0	328
2064	2118	1539	0	327
2067	2119	1539	0	325
2070	2118	1539	0	325
2073	2119	1540	0	329
2076	2119	1540	0	326
2079	2119	1540	0	328
2082	2120	1540	0	324
2085	2120	1540	0	324
2088	2120	1540	0	323
2091	2119	1539	0	323
2094	2119	1539	0	327
2097	2120	1540	0	327
2100	2119	1540	0	328
2103	2119	1540	0	328
2106	2120	1540	0	328
2109	2119	1539	0	327
2112	2118	1539	0	324
2115	2118	1539	0	323
2118	2118	1539	0	324
2121	2118	1538	0	323
2124	2118	1538	0	319
2127	2117	1538	0	319
2130	2117	1538	0	319
2133	2118	1538	0	320
2136	2117	1537	0	318
2139	2118	1538	0	318
2142	2119	1538	0	320
2145	2118	1538	0	322
2148	2118	1538	0	318
2151	2118	1538	0	317
2154	2118	1539	0	322
2157	2117	1539	0	327
2160	2119	1539	0	326
2163	2119	1539	0	324
2166	2119	1538	0	322
2169	2118	1538	0	321
2172	2118	1538	0	322
2175	2119	1538	0	323
2178	2118	1538	0	321
2181	2118	1538	0	322
2184	2118	1538	0	323
2187	2119	1539	0	323
2190	2119	1539	0	323
2193	2119	1539	0	325
2196	2118	1539	0	323
2199	2124	1542	0	331
2202	2119	1539	0	325
2205	2118	1539	0	326
2208	2119	1539	0	324
2211	2119	1539	0	324
2214	2120	1540	0	327
2217	2119	1539	0	321
2220	2119	1539	0	325
2223	2119	1539	0	325
2226	2119	1539	0	322
2229	2119	1539	0	321
2232	2119	1538	0	319
2235	2119	1539	0	324
2238	2119	1539	0	323
2241	2119	1539	0	323
2244	2119	1540	0	324
2247	2119	1539	0	324
2250	2119	1539	0	325
2253	2119	1540	0	326
2256	2119	1539	0	324
2259	2119	1539	0	324
2262	2118	1539	0	323
2265	2118	1538	0	320
2268	2118	1539	0	321
2271	2118	1539	0	320
2274	2118	1539	0	322
2277	2119	1539	0	323
2280	2119	1539	0	323
2283	2119	1539	0	322
2286	2119	1539	0	321
2289	2119	1539	0	324
2292	2118	1539	0	322
2295	2118	1539	0	321
2298	2118	1539	0	320
2301	2118	1539	0	322
2304	2118	1539	0	322
2307	2118	1539	0	320
2310	2118	1539	0	322
2313	2118	1539	0	319
2316	2118	1538	0	317
2319	2117	1538	0	318
2322	2117	1538	0	320
2325	2118	1539	0	320
2328	2117	1539	0	321
2331	2117	1539	0	321
2334	2117	1539	0	319
2337	2117	1538	0	318
2340	2117	1538	0	319
2343	2118	1539	0	320
2346	2118	1539	0	321
2349	2117	1539	0	318
2352	2117	1539	0	318
2355	2117	1539	0	320
2358	2117	1539	0	319
2361	2117	1539	0	320
2364	2118	1539	0	319
2367	2117	1538	0	316
2370	2117	1538	0	316
2373	2118	1539	0	317
2376	2118	1539	0	319
2379	2118	1539	0	320
2382	2118	1539	0	321
2385	2118	1539	0	321
2388	2118	1539	0	321
2391	2119	1539	0	322
2394	2119	1540	0	325
2397	2119	1540	0	324
2400	2119	1540	0	324
2403	2119	1540	0	324
2406	2119	1540	0	325
2409	2119	1540	0	324
2412	2119	1540	0	323
2415	2119	1540	0	323
2418	2119	1540	0	322
2421	2118	1539	0	322
2424	2119	1540	0	322
2427	2119	1540	0	323
2430	2119	1540	0	323
2433	2119	1540	0	323
2436	2119	1541	0	323
2439	2119	1540	0	321
2442	2119	1540	0	321
2445	2119	1540	0	322
2448	2119	1540	0	322
2451	2119	1540	0	322
2454	2119	1540	0	322
2457	2118	1540	0	322
2460	2119	1540	0	322
2463	2118	1540	0	321
2466	2119	1540	0	322
2469	2119	1540	0	322
2472	2118	1540	0	321
2475	2119	1540	0	321
2478	2118	1540	0	322
2481	2118	1540	0	321
2484	2118	1539	0	320
2487	2119	1539	0	321
2490	2119	1539	0	321
2493	2120	1540	0	321
2496	2119	1539	0	321
2499	2119	1539	0	322
2502	2119	1539	0	323
2505	2119	1539	0	323
2508	2119	1539	0	322
2511	2119	1539	0	322
2514	2119	1539	0	323
2517	2119	1539	0	324
2520	2119	1539	0	324
2523	2120	1540	0	324
2526	2119	1539	0	323
2529	2119	1539	0	323
2532	2119	1539	0	322
2535	2119	1539	0	322
2538	2118	1539	0	322
2541	2118	1539	0	322
2544	2118	1539	0	323
2547	2119	1539	0	323
2550	2119	1539	0	322
2553	2118	1539	0	321
2556	2119	1539	0	322
2559	2119	1539	0	321
2562	2119	1539	0	319
2565	2119	1539	0	318
2568	2118	1539	0	318
2571	2118	1539	0	316
2574	2118	1539	0	317
2577	2118	1539	0	317
2580	2118	1539	0	317
2583	2118	1539	0	317
2586	2119	1540	0	316
2589	2119	1539	0	316
2592	2118	1539	0	315
2595	2118	1539	0	316
2598	2118	1539	0	315
2601	2118	1539	0	316
2604	2118	1539	0	316
2607	2118	1539	0	317
2610	2118	1539	0	317
2613	2118	1538	0	317
2616	2118	1538	0	317
2619	2118	1538	0	317
2622	2118	1538	0	316
2625	2118	1538	0	317
2628	2118	1538	0	317
2631	2118	1539	0	317
2634	2118	1539	0	319
2637	2118	1539	0	319
2640	2118	1539	0	319
2643	2118	1539	0	319
2646	2118	1539	0	320
2649	2119	1539	0	320
2652	2119	1539	0	321
2655	2119	1539	0	321
2658	2119	1539	0	320
2661	2119	1539	0	320
2664	2119	1539	0	321
2667	2119	1539	0	321
2670	2119	1539	0	320
2673	2119	1539	0	321
2676	2118	1539	0	320
2679	2118	1539	0	320
2682	2118	1539	0	319
2685	2119	1539	0	321
2688	2119	1539	0	320
2691	2119	1539	0	320
2694	2119	1539	0	320
2697	2119	1539	0	319
2700	2118	1539	0	319
2703	2119	1539	0	318
2706	2119	1539	0	317
2709	2119	1539	0	317
2712	2119	1539	0	318
2715	2119	1539	0	318
2718	2119	1539	0	318
2721	2119	1539	0	318
2724	2119	1539	0	316
2727	2118	1539	0	318
2730	2119	1539	0	318
2733	2118	1539	0	316
2736	2119	1539	0	318
2739	2119	1539	0	316
2742	2119	1539	0	318
2745	2119	1540	0	318
2748	2119	1539	0	318
2751	2119	1539	0	317
2754	2119	1539	0	318
2757	2120	1540	0	316
2760	2120	1539	0	315
2763	2120	1539	0	314
2766	2119	1539	0	315
2769	2119	1540	0	317
2772	2119	1539	0	317
2775	2119	1539	0	317
2778	2119	1539	0	316
2781	2119	1539	0	316
2784	2119	1539	0	315
2787	2119	1539	0	316
2790	2118	1539	0	317
2793	2118	1539	0	315
2796	2118	1538	0	315
2799	2118	1538	0	314
2802	2118	1538	0	315
2805	2118	1538	0	316
2808	2118	1539	0	315
2811	2118	1539	0	315
2814	2118	1538	0	316
2817	2118	1538	0	316
2820	2118	1538	0	316
2823	2118	1538	0	317
2826	2118	1538	0	317
2829	2118	1538	0	318
2832	2118	1538	0	316
2835	2118	1538	0	316
2838	2119	1538	0	315
2841	2119	1538	0	315
2844	2119	1538	0	314
2847	2118	1538	0	315
2850	2119	1538	0	314
2853	2119	1538	0	314
2856	2118	1538	0	313
2859	2118	1538	0	313
2862	2118	1538	0	314
2865	2118	1538	0	315
2868	2118	1538	0	315
2871	2118	1538	0	316
2874	2118	1538	0	315
2877	2118	1538	0	315
2880	2118	1538	0	312
2883	2119	1539	0	313
2886	2118	1539	0	313
2889	2118	1539	0	315
2892	2118	1538	0	313
2895	2118	1539	0	315
2898	2118	1538	0	315
2901	2118	1539	0	315
2904	2118	1539	0	316
2907	2118	1538	0	314
2910	2118	1538	0	314
2913	2118	1538	0	315
2916	2118	1538	0	315
2919	2118	1538	0	316
2922	2118	1538	0	315
2925	2117	1538	0	315
2928	2117	1538	0	316
2931	2117	1538	0	316
2934	2117	1538	0	316
2937	2117	1538	0	316
2940	2117	1538	0	315
2943	2117	1538	0	316
2946	2117	1538	0	314
2949	2117	1538	0	314
2952	2117	1537	0	315
2955	2117	1538	0	314
2958	2118	1538	0	314
2961	2117	1538	0	315
2964	2118	1538	0	314
2967	2117	1538	0	315
2970	2118	1538	0	314
2973	2117	1537	0	316
2976	2117	1537	0	315
2979	2117	1537	0	314
2982	2117	1537	0	315
2985	2117	1537	0	314
2988	2117	1537	0	313
2991	2117	1537	0	315
2994	2117	1537	0	314
2997	2117	1537	0	314
3000	2117	1537	0	315
3003	2117	1538	0	315
3006	2117	1537	0	314
3009	2117	1538	0	314
3012	2118	1538	0	313
3015	2118	1538	0	313
3018	2118	1538	0	315
3021	2118	1538	0	317
3024	2118	1538	0	318
3027	2118	1538	0	316
3030	2118	1538	0	315
3033	2118	1538	0	315
3036	2117	1537	0	314
3039	2117	1538	0	314
3042	2118	1538	0	313
3045	2118	1538	0	313
3048	2118	1538	0	314
3051	2118	1538	0	314
3054	2118	1538	0	314
3057	2117	1539	0	317
3060	2117	1538	0	316
3063	2117	1538	0	315
3066	2117	1538	0	312
3069	2117	1538	0	314
3072	2117	1538	0	313
3075	2117	1538	0	314
3078	2117	1538	0	314
3081	2117	1538	0	316
3084	2117	1538	0	316
3087	2117	1538	0	316
3090	2117	1538	0	312
3093	2117	1538	0	313
3096	2117	1538	0	313
3099	2117	1538	0	313
3102	2117	1538	0	313
3105	2117	1537	0	313
3108	2117	1538	0	315
3111	2117	1538	0	315
3114	2117	1538	0	315
3117	2117	1539	0	316
3120	2117	1539	0	317
3123	2117	1539	0	316
3126	2117	1539	0	316
3129	2117	1539	0	316
3132	2117	1538	0	313
3135	2117	1539	0	315
3138	2117	1539	0	314
3141	2117	1539	0	314
3144	2117	1539	0	313
3147	2117	1539	0	314
3150	2117	1539	0	314
3153	2117	1539	0	313
3156	2117	1539	0	313
3159	2117	1539	0	314
3162	2118	1539	0	313
3165	2117	1539	0	313
3168	2117	1539	0	314
3171	2117	1538	0	313
3174	2117	1539	0	313
3177	2117	1539	0	314
3180	2117	1539	0	312
3183	2118	1539	0	312
3186	2117	1539	0	312
3189	2117	1538	0	310
3192	2117	1538	0	311
3195	2117	1538	0	313
3198	2117	1538	0	314
3201	2117	1539	0	314
3204	2117	1539	0	314
3207	2117	1539	0	313
3210	2117	1538	0	313
3213	2117	1538	0	311
3216	2117	1538	0	313
3219	2117	1538	0	313
3222	2117	1538	0	313
3225	2117	1538	0	314
3228	2117	1538	0	314
3231	2117	1538	0	314
3234	2117	1538	0	312
3237	2117	1538	0	311
3240	2117	1538	0	311
3243	2117	1539	0	314
3246	2117	1538	0	313
3249	2117	1539	0	314
3252	2117	1538	0	314
3255	2117	1538	0	314
3258	2117	1538	0	314
3261	2117	1539	0	314
3264	2117	1538	0	314
3267	2117	1538	0	315
3270	2117	1538	0	314
3273	2117	1538	0	313
3276	2117	1538	0	314
3279	2117	1538	0	315
3282	2117	1538	0	316
3285	2117	1538	0	315
3288	2117	1538	0	315
3291	2117	1538	0	314
3294	2117	1538	0	314
3297	2117	1538	0	314
3300	2117	1538	0	315
3303	2117	1538	0	315
3306	2117	1538	0	315
3309	2117	1538	0	314
3312	2118	1538	0	314
3315	2118	1538	0	313
3318	2118	1537	0	313
3321	2118	1537	0	312
3324	2117	1537	0	311
3327	2117	1537	0	310
3330	2117	1537	0	309
3333	2117	1537	0	308
3336	2117	1537	0	307
3339	2117	1537	0	307
3342	2117	1537	0	308
3345	2117	1537	0	307
3348	2117	1536	0	307
3351	2117	1537	0	306
3354	2117	1536	0	307
3357	2117	1537	0	307
3360	2117	1537	0	307
3363	2117	1537	0	307
3366	2117	1537	0	307
3369	2117	1536	0	307
3372	2117	1537	0	308
3375	2117	1537	0	309
3378	2117	1537	0	309
3381	2117	1538	0	312
3384	2117	1538	0	315
3387	2117	1538	0	315
3390	2117	1538	0	315
3393	2117	1538	0	316
3396	2117	1538	0	315
3399	2117	1538	0	314
3402	2117	1538	0	315
3405	2117	1538	0	314
3408	2117	1538	0	313
3411	2117	1538	0	313
3414	2117	1538	0	312
3417	2117	1538	0	314
3420	2117	1538	0	314
3423	2117	1538	0	314
3426	2117	1538	0	314
3429	2117	1538	0	315
3432	2117	1538	0	315
3435	2117	1538	0	315
3438	2117	1538	0	315
3441	2117	1538	0	315
3444	2117	1538	0	314
3447	2117	1538	0	314
3450	2117	1538	0	314
3453	2117	1538	0	314
3456	2117	1538	0	314
3459	2117	1538	0	314
3462	2117	1538	0	314
3465	2117	1537	0	313
3468	2117	1538	0	314
3471	2117	1538	0	315
3474	2117	1538	0	314
3477	2117	1538	0	315
3480	2117	1538	0	315
3483	2117	1538	0	315
3486	2117	1538	0	315
3489	2117	1538	0	314
3492	2117	1538	0	315
3495	2117	1538	0	315
3498	2117	1538	0	314
3501	2117	1538	0	314
3504	2117	1538	0	315
3507	2117	1538	0	314
3510	2117	1538	0	315
3513	2117	1538	0	314
3516	2117	1538	0	313
3519	2117	1538	0	314
3522	2117	1538	0	315
3525	2118	1539	0	314
3528	2117	1538	0	313
3531	2118	1539	0	314
3534	2118	1539	0	315
3537	2118	1539	0	315
3540	2118	1539	0	315
3543	2118	1539	0	317
3546	2118	1540	0	318
3549	2119	1540	0	319
3552	2119	1540	0	318
3555	2118	1539	0	317
3558	2119	1539	0	317
3561	2118	1539	0	317
3564	2118	1539	0	318
3567	2118	1539	0	317
3570	2118	1539	0	318
3573	2118	1539	0	317
3576	2118	1539	0	318
3579	2118	1539	0	318
3582	2118	1539	0	317
3585	2118	1539	0	317
3588	2118	1539	0	318
3591	2118	1539	0	317
3594	2118	1539	0	318
3597	2118	1539	0	318
3600	2118	1539	0	318
3603	2118	1539	0	318
3606	2118	1539	0	319
3609	2118	1539	0	317
3612	2118	1539	0	315
3615	2118	1539	0	316
3618	2118	1539	0	317
3621	2118	1539	0	316
3624	2118	1539	0	317
3627	2118	1538	0	317
3630	2118	1539	0	317
3633	2118	1539	0	316
3636	2118	1539	0	315
3639	2118	1539	0	318
3642	2118	1539	0	317
3645	2118	1539	0	318
3648	2118	1539	0	316
3651	2118	1539	0	318
3654	2118	1539	0	317
3657	2118	1539	0	317
3660	2118	1539	0	317
3663	2118	1539	0	317
3666	2118	1539	0	318
3669	2118	1539	0	318
3672	2118	1539	0	319
3675	2118	1539	0	318
3678	2118	1539	0	318
3681	2118	1539	0	318
3684	2118	1539	0	319
3687	2118	1539	0	318
3690	2118	1539	0	319
3693	2118	1539	0	318
3696	2118	1539	0	317
3699	2118	1539	0	316
3702	2118	1539	0	317
3705	2118	1539	0	316
3708	2118	1539	0	316
3711	2118	1539	0	316
3714	2118	1539	0	316
3717	2118	1538	0	316
3720	2117	1538	0	317
3723	2118	1538	0	316
3726	2118	1539	0	317
3729	2118	1539	0	316
3732	2118	1538	0	316
3735	2117	1538	0	317
3738	2117	1538	0	317
3741	2117	1538	0	315
3744	2117	1538	0	315
3747	2118	1539	0	316
3750	2117	1538	0	314
3753	2118	1539	0	316
3756	2118	1538	0	316
3759	2118	1538	0	317
3762	2118	1539	0	317
3765	2117	1539	0	317
3768	2117	1539	0	317
3771	2117	1539	0	317
3774	2118	1539	0	317
3777	2118	1538	0	317
3780	2117	1538	0	317
3783	2117	1538	0	315
3786	2118	1538	0	316
3789	2118	1538	0	316
3792	2117	1538	0	317
3795	2118	1539	0	316
3798	2118	1539	0	317
3801	2117	1538	0	316
3804	2117	1538	0	316
3807	2117	1538	0	316
3810	2117	1538	0	316
3813	2117	1538	0	316
3816	2117	1539	0	317
3819	2117	1538	0	316
3822	2117	1538	0	316
3825	2117	1539	0	317
3828	2118	1539	0	317
3831	2118	1539	0	317
3834	2118	1539	0	317
3837	2117	1539	0	318
3840	2117	1538	0	316
3843	2117	1538	0	317
3846	2117	1539	0	316
3849	2117	1538	0	317
3852	2117	1538	0	316
3855	2118	1539	0	316
3858	2118	1539	0	317
3861	2118	1539	0	316
3864	2118	1539	0	317
3867	2117	1539	0	317
3870	2118	1539	0	316
3873	2117	1539	0	318
3876	2117	1539	0	315
3879	2117	1539	0	315
3882	2117	1539	0	314
3885	2117	1539	0	315
3888	2117	1539	0	315
3891	2117	1539	0	316
3894	2117	1539	0	315
3897	2117	1539	0	315
3900	2117	1539	0	315
3903	2117	1539	0	315
3906	2117	1539	0	315
3909	2118	1539	0	316
3912	2118	1539	0	316
3915	2117	1539	0	316
3918	2118	1539	0	316
3921	2118	1539	0	315
3924	2118	1539	0	316
3927	2118	1539	0	314
3930	2118	1540	0	316
3933	2118	1540	0	315
3936	2118	1539	0	315
3939	2118	1539	0	314
3942	2118	1540	0	315
3945	2118	1540	0	317
3948	2118	1540	0	316
3951	2118	1540	0	316
3954	2118	1540	0	316
3957	2118	1539	0	315
3960	2118	1540	0	316
3963	2118	1540	0	316
3966	2118	1539	0	313
3969	2118	1539	0	313
3972	2118	1539	0	314
3975	2118	1539	0	314
3978	2118	1540	0	315
3981	2118	1540	0	315
3984	2118	1540	0	314
3987	2118	1540	0	314
3990	2118	1539	0	314
3993	2118	1539	0	314
3996	2118	1539	0	314
3999	2118	1539	0	314
4002	2118	1539	0	314
4005	2118	1539	0	313
4008	2118	1540	0	314
4011	2118	1539	0	314
4014	2118	1539	0	313
4017	2118	1539	0	314
4020	2118	1540	0	315
4023	2118	1540	0	315
4026	2118	1539	0	313
4029	2118	1539	0	314
4032	2118	1539	0	315
4035	2118	1540	0	315
4038	2118	1540	0	313
4041	2118	1540	0	312
4044	2118	1540	0	313
4047	2118	1540	0	314
4050	2118	1539	0	314
4053	2118	1539	0	312
4056	2118	1539	0	311
4059	2118	1539	0	310
4062	2118	1539	0	308
4065	2118	1539	0	311
4068	2118	1539	0	312
4071	2118	1539	0	311
4074	2119	1540	0	314
4077	2118	1539	0	311
4080	2118	1539	0	312
4083	2118	1539	0	311
4086	2118	1539	0	312
4089	2118	1539	0	312
4092	2118	1539	0	313
4095	2118	1539	0	312
4098	2118	1539	0	313
4101	2118	1539	0	312
4104	2118	1539	0	313
4107	2118	1539	0	313
4110	2118	1539	0	314
4113	2118	1539	0	312
4116	2119	1539	0	314
4119	2118	1539	0	315
4122	2119	1539	0	314
4125	2118	1539	0	314
4128	2119	1539	0	315
4131	2118	1539	0	314
4134	2119	1539	0	315
4137	2118	1539	0	315
4140	2119	1539	0	315
4143	2119	1539	0	315
4146	2118	1539	0	316
4149	2118	1539	0	315
4152	2118	1539	0	315
4155	2118	1539	0	315
4158	2118	1539	0	316
4161	2118	1539	0	315
4164	2119	1539	0	317
4167	2119	1540	0	314
4170	2119	1540	0	314
4173	2119	1540	0	314
4176	2119	1540	0	314
4179	2120	1540	0	317
4182	2119	1540	0	316
4185	2119	1541	0	315
4188	2119	1541	0	318
4191	2118	1540	0	320
4194	2119	1541	0	321
4197	2118	1540	0	320
4200	2118	1540	0	320
4203	2118	1542	0	350
4206	2116	1545	0	26
4209	2116	1544	0	33
4212	2116	1544	0	17
4215	2117	1542	0	335
4218	2117	1541	0	327
4221	2117	1541	0	325
4224	2116	1540	0	320
4227	2116	1539	0	318
4230	2116	1539	0	318
4233	2117	1539	0	318
4236	2117	1540	0	316
4239	2118	1540	0	317
4242	2119	1541	0	323
4245	2118	1541	0	321
4248	2119	1541	0	324
4251	2118	1540	0	322
4254	2118	1541	0	320
4257	2118	1542	0	344
4260	2119	1542	0	331
4263	2118	1542	0	347
4266	2119	1541	0	323
4269	2119	1541	0	320
4272	2119	1541	0	323
4275	2120	1541	0	311
4278	2120	1541	0	324
4281	2120	1540	0	319
4284	2119	1540	0	318
4287	2119	1540	0	320
4290	2120	1541	0	324
4293	2120	1540	0	319
4296	2119	1540	0	317
4299	2120	1540	0	317
4302	2120	1540	0	315
4305	2121	1540	0	309
4308	2120	1540	0	313
4311	2120	1539	0	315
4314	2119	1539	0	313
4317	2119	1539	0	312
4320	2119	1539	0	311
4323	2119	1539	0	310
4326	2119	1539	0	313
4329	2119	1539	0	312
4332	2119	1539	0	311
4335	2119	1539	0	314
4338	2120	1539	0	314
4341	2119	1539	0	313
4344	2119	1539	0	313
4347	2120	1539	0	314
4350	2120	1539	0	313
4353	2119	1540	0	312
4356	2119	1540	0	315
4359	2119	1539	0	312
4362	2119	1540	0	312
4365	2119	1539	0	313
4368	2118	1539	0	313
4371	2118	1539	0	315
4374	2118	1539	0	313
4377	2119	1540	0	313
4380	2119	1540	0	312
4383	2118	1540	0	314
4386	2118	1540	0	314
4389	2119	1540	0	312
4392	2119	1540	0	311
4395	2119	1540	0	313
4398	2119	1540	0	316
4401	2119	1540	0	313
4404	2119	1540	0	312
4407	2119	1540	0	310
4410	2119	1540	0	311
4413	2119	1540	0	310
4416	2119	1540	0	310
4419	2119	1540	0	312
4422	2119	1540	0	313
4425	2119	1540	0	313
4428	2119	1540	0	312
4431	2119	1540	0	316
4434	2119	1540	0	315
4437	2119	1540	0	315
4440	2119	1540	0	314
4443	2118	1539	0	316
4446	2119	1539	0	315
4449	2118	1539	0	315
4452	2119	1540	0	316
4455	2119	1540	0	317
4458	2120	1540	0	318
4461	2120	1541	0	318
4464	2119	1540	0	311
4467	2119	1540	0	314
4470	2119	1540	0	319
4473	2119	1540	0	319
4476	2119	1540	0	318
4479	2119	1540	0	317
4482	2119	1540	0	318
4485	2119	1540	0	318
4488	2119	1540	0	314
4491	2119	1540	0	315
4494	2119	1540	0	317
4497	2118	1540	0	316
4500	2118	1539	0	315
4503	2118	1539	0	315
4506	2118	1539	0	313
4509	2119	1539	0	313
4512	2119	1540	0	313
4515	2119	1539	0	315
4518	2119	1540	0	316
4521	2119	1540	0	316
4524	2119	1540	0	315
4527	2118	1540	0	314
4530	2119	1540	0	315
4533	2119	1540	0	315
4536	2119	1540	0	316
4539	2119	1540	0	315
4542	2119	1540	0	313
4545	2119	1540	0	314
4548	2119	1540	0	313
4551	2119	1540	0	311
4554	2119	1540	0	312
4557	2119	1540	0	313
4560	2119	1540	0	315
4563	2119	1540	0	315
4566	2119	1540	0	316
4569	2119	1540	0	315
4572	2119	1540	0	316
4575	2119	1540	0	313
4578	2118	1540	0	314
4581	2118	1540	0	315
4584	2119	1540	0	316
4587	2118	1540	0	315
4590	2118	1539	0	314
4593	2118	1539	0	312
4596	2118	1539	0	312
4599	2118	1539	0	312
4602	2119	1540	0	313
4605	2119	1541	0	318
4608	2119	1541	0	318
4611	2119	1540	0	317
4614	2119	1540	0	318
4617	2119	1540	0	316
4620	2119	1540	0	315
4623	2119	1540	0	315
4626	2119	1540	0	316
4629	2119	1540	0	317
4632	2119	1540	0	317
4635	2119	1540	0	316
4638	2119	1540	0	316
4641	2119	1540	0	315
4644	2119	1540	0	314
4647	2119	1540	0	313
4650	2119	1540	0	315
4653	2119	1540	0	315
4656	2119	1541	0	312
4659	2119	1541	0	312
4662	2119	1540	0	316
4665	2119	1541	0	311
4668	2119	1541	0	314
4671	2119	1542	0	323
4674	2119	1542	0	319
4677	2119	1541	0	318
4680	2118	1541	0	320
4683	2119	1541	0	321
4686	2118	1542	0	323
4689	2119	1541	0	318
4692	2118	1541	0	313
4695	2119	1541	0	312
4698	2119	1541	0	314
4701	2119	1541	0	315
4704	2119	1541	0	317
4707	2119	1542	0	317
4710	2120	1542	0	318
4713	2120	1541	0	314
4716	2120	1541	0	314
4719	2120	1541	0	315
4722	2120	1541	0	319
4725	2120	1541	0	318
4728	2120	1542	0	319
4731	2121	1542	0	319
4734	2120	1541	0	319
4737	2121	1542	0	321
4740	2122	1543	0	323
4743	2123	1544	0	326
4746	2124	1545	0	333
4749	2121	1544	0	339
4752	2123	1545	0	338
4755	2124	1545	0	335
4758	2121	1544	0	329
4761	2126	1546	0	329
4764	2119	1541	0	323
4767	2124	1544	0	327
4770	2124	1544	0	329
4773	2118	1540	0	321
4776	2117	1540	0	320
4779	2117	1540	0	322
4782	2118	1540	0	323
4785	2126	1545	0	330
4788	2118	1541	0	318
4791	2118	1540	0	320
4794	2119	1541	0	319
4797	2119	1541	0	320
4800	2120	1541	0	318
4803	2119	1541	0	320
4806	2119	1541	0	320
4809	2119	1541	0	319
4812	2119	1542	0	326
4815	2118	1542	0	335
4818	2119	1542	0	333
4821	2118	1543	0	347
4824	2118	1544	0	355
4827	2118	1544	0	353
4830	2117	1543	0	350
4833	2116	1543	0	349
4836	2116	1543	0	348
4839	2117	1542	0	343
4842	2117	1542	0	339
4845	2119	1542	0	330
4848	2119	1542	0	330
4851	2119	1542	0	326
4854	2119	1542	0	332
4857	2118	1541	0	320
4860	2117	1541	0	322
4863	2117	1541	0	327
4866	2117	1542	0	341
4869	2117	1542	0	344
4872	2117	1542	0	343
4875	2117	1542	0	348
4878	2117	1541	0	337
4881	2116	1541	0	336
4884	2117	1541	0	336
4887	2117	1541	0	336
4890	2117	1542	0	341
4893	2117	1542	0	345
4896	2118	1542	0	337
4899	2117	1542	0	348
4902	2117	1542	0	356
4905	2115	1542	0	357
4908	2118	1541	0	330
4911	2119	1540	0	319
4914	2119	1540	0	318
4917	2119	1540	0	314
4920	2119	1539	0	312
4923	2119	1540	0	315
4926	2119	1540	0	315
4929	2120	1540	0	315
4932	2120	1540	0	312
4935	2120	1540	0	314
4938	2119	1541	0	318
4941	2125	1544	0	326
4944	2126	1543	0	329
4947	2121	1541	0	317
4968	2120	1541	0	318
4971	2119	1540	0	318
4974	2120	1540	0	314
4977	2120	1541	0	318
4980	2120	1541	0	317
4983	2120	1541	0	315
4986	2119	1543	0	338
4989	2117	1544	0	1
4992	2119	1543	0	350
4995	2118	1543	0	359
4998	2117	1543	0	9
5001	2118	1543	0	4
5004	2118	1542	0	356
5007	2119	1543	0	357
5010	2121	1542	0	323
5013	2122	1544	0	338
5016	2122	1544	0	338
5019	2120	1544	0	355
5022	2121	1542	0	319
5025	2120	1540	0	315
5028	2121	1540	0	316
5031	2124	1543	0	322
5034	2125	1543	0	324
5037	2124	1542	0	322
5040	2123	1541	0	319
5043	2125	1543	0	323
5046	2126	1543	0	323
5049	2126	1544	0	325
5052	2126	1543	0	327
5055	2121	1541	0	319
5058	2120	1540	0	315
5061	2119	1539	0	314
5064	2119	1540	0	313
5067	2119	1540	0	318
5070	2119	1541	0	322
5073	2119	1541	0	325
5076	2119	1541	0	322
5079	2119	1540	0	322
5082	2117	1542	0	357
5085	2119	1541	0	320
5088	2118	1542	0	338
5091	2116	1544	0	7
5094	2117	1544	0	11
5097	2118	1543	0	6
5100	2116	1544	0	16
5103	2115	1544	0	22
5106	2115	1543	0	35
5109	2116	1542	0	29
5112	2117	1540	0	324
5115	2119	1540	0	317
5118	2119	1541	0	324
5121	2119	1541	0	324
5124	2119	1542	0	327
5127	2119	1542	0	326
5130	2120	1542	0	330
5133	2120	1543	0	336
5136	2120	1541	0	327
5139	2119	1542	0	338
5142	2120	1542	0	325
5145	2120	1541	0	321
5148	2120	1541	0	320
5151	2119	1541	0	319
5154	2119	1540	0	315
5157	2119	1540	0	314
5160	2118	1540	0	315
5163	2118	1540	0	318
5166	2118	1541	0	315
5169	2118	1540	0	312
5172	2117	1540	0	312
5175	2117	1540	0	311
5178	2118	1540	0	304
5181	2117	1540	0	300
5184	2118	1539	0	295
5187	2118	1540	0	307
5190	2119	1543	0	342
5193	2121	1542	0	334
5196	2122	1541	0	325
5199	2122	1541	0	323
5202	2124	1542	0	327
5205	2125	1543	0	327
5208	2127	1544	0	329
5211	2120	1540	0	313
5214	2119	1539	0	310
5217	2119	1539	0	309
5220	2119	1539	0	311
5223	2124	1542	0	326
5226	2120	1540	0	313
5229	2120	1540	0	314
5232	2119	1540	0	314
5235	2119	1540	0	313
5238	2120	1540	0	314
5241	2120	1540	0	314
5244	2120	1540	0	313
5247	2120	1540	0	312
5250	2120	1539	0	312
5253	2120	1540	0	313
5256	2120	1540	0	315
5259	2120	1540	0	316
5262	2120	1540	0	316
5265	2120	1540	0	315
5268	2120	1540	0	316
5271	2120	1539	0	314
5274	2119	1539	0	311
5277	2119	1539	0	311
5280	2120	1539	0	311
5283	2120	1540	0	312
5286	2119	1539	0	312
5289	2119	1539	0	313
5292	2119	1539	0	313
5295	2120	1540	0	314
5298	2120	1540	0	313
5301	2120	1539	0	311
5304	2120	1539	0	312
5307	2120	1539	0	312
5310	2120	1539	0	313
5313	2120	1540	0	314
5316	2120	1539	0	315
5319	2120	1540	0	315
5322	2120	1539	0	312
5325	2120	1539	0	313
5328	2120	1539	0	314
5331	2120	1539	0	314
5334	2120	1540	0	315
5337	2120	1539	0	312
5340	2119	1539	0	310
5343	2119	1539	0	310
5346	2119	1539	0	309
5349	2119	1538	0	309
5352	2118	1538	0	306
5355	2118	1538	0	307
5358	2118	1538	0	308
5361	2118	1538	0	307
5364	2118	1538	0	307
5367	2118	1538	0	308
5370	2118	1538	0	307
5373	2118	1538	0	307
5376	2118	1538	0	306
5379	2118	1538	0	305
5382	2118	1538	0	307
5385	2118	1538	0	306
5388	2118	1538	0	306
5391	2118	1538	0	305
5394	2118	1538	0	306
5397	2118	1538	0	308
5400	2118	1538	0	308
5403	2118	1538	0	308
5406	2118	1538	0	308
5409	2119	1538	0	305
5412	2119	1538	0	307
5415	2119	1539	0	308
5418	2119	1539	0	308
5421	2119	1538	0	305
5424	2119	1539	0	306
5427	2120	1539	0	308
5430	2120	1539	0	311
5433	2120	1539	0	309
5436	2119	1539	0	309
5439	2119	1538	0	307
5442	2119	1539	0	306
5445	2119	1539	0	306
5448	2119	1539	0	307
5451	2119	1539	0	308
5454	2118	1538	0	306
5457	2118	1538	0	305
5460	2118	1538	0	306
5463	2119	1538	0	306
5466	2118	1538	0	306
5469	2118	1538	0	306
5472	2118	1538	0	307
5475	2119	1538	0	307
5478	2119	1538	0	307
5481	2119	1538	0	307
5484	2119	1538	0	307
5487	2118	1538	0	307
5490	2118	1538	0	307
5493	2118	1538	0	305
5496	2119	1538	0	308
5499	2118	1538	0	308
5502	2118	1538	0	308
5505	2118	1538	0	307
5508	2119	1538	0	309
5511	2119	1538	0	309
5514	2119	1539	0	310
5517	2119	1538	0	310
5520	2119	1538	0	309
5523	2119	1538	0	308
5526	2118	1538	0	308
5529	2119	1539	0	309
5532	2119	1539	0	310
5535	2119	1539	0	311
5538	2119	1539	0	313
5541	2127	1545	0	324
5544	2119	1540	0	314
5547	2119	1539	0	314
5550	2119	1539	0	314
5553	2119	1539	0	312
5556	2119	1539	0	311
5559	2119	1539	0	313
5562	2125	1543	0	324
5565	2126	1544	0	325
5568	2124	1542	0	325
5571	2119	1539	0	312
5574	2119	1539	0	313
5577	2126	1544	0	324
5580	2126	1544	0	325
5583	2126	1544	0	324
5586	2119	1539	0	312
5589	2119	1539	0	309
5592	2119	1539	0	309
5595	2119	1539	0	308
5598	2118	1539	0	308
5601	2119	1539	0	311
5604	2119	1539	0	311
5607	2119	1539	0	312
5610	2119	1540	0	314
5613	2119	1539	0	309
5616	2119	1539	0	308
5619	2119	1539	0	309
5622	2118	1539	0	308
5625	2119	1539	0	307
5628	2118	1539	0	309
5631	2119	1539	0	309
5634	2119	1539	0	311
5637	2119	1540	0	312
5640	2119	1539	0	309
5643	2119	1540	0	311
5646	2119	1540	0	312
5649	2119	1540	0	311
5652	2119	1539	0	311
5655	2119	1539	0	312
5658	2119	1539	0	313
5661	2120	1539	0	313
5664	2120	1540	0	315
5667	2119	1539	0	313
5670	2119	1539	0	314
5673	2120	1540	0	315
5676	2120	1539	0	313
5679	2120	1539	0	313
5682	2120	1540	0	317
5685	2120	1540	0	316
5688	2120	1540	0	316
5691	2120	1540	0	317
5694	2120	1540	0	315
5697	2120	1540	0	316
5700	2120	1540	0	315
5703	2120	1540	0	313
5706	2120	1539	0	313
5709	2120	1539	0	312
5712	2119	1539	0	312
5715	2119	1539	0	313
5718	2119	1539	0	311
5721	2119	1539	0	313
5724	2119	1540	0	314
5727	2119	1541	0	315
5730	2125	1544	0	328
5733	2120	1541	0	317
5736	2125	1544	0	329
5739	2126	1544	0	331
5742	2126	1545	0	330
5745	2124	1544	0	329
5748	2120	1542	0	321
5751	2120	1542	0	319
5754	2120	1542	0	320
5757	2119	1541	0	318
5760	2124	1543	0	329
5763	2121	1542	0	322
5766	2120	1542	0	318
5769	2119	1541	0	311
5772	2119	1541	0	311
5775	2119	1541	0	307
5778	2119	1541	0	314
5781	2120	1541	0	316
5784	2118	1541	0	311
5787	2117	1540	0	307
5790	2118	1540	0	308
5793	2119	1541	0	313
5796	2120	1541	0	320
5799	2119	1540	0	314
5802	2119	1541	0	315
5805	2118	1541	0	313
5808	2118	1541	0	317
5811	2118	1541	0	315
5814	2119	1542	0	320
5817	2119	1542	0	322
5820	2119	1542	0	324
5823	2119	1542	0	323
5826	2119	1541	0	315
5829	2119	1541	0	317
5832	2119	1541	0	317
5835	2119	1540	0	313
5838	2119	1541	0	312
5841	2119	1541	0	318
5844	2119	1541	0	316
5847	2119	1540	0	314
5850	2118	1540	0	311
5853	2118	1541	0	311
5856	2119	1541	0	314
5859	2119	1540	0	314
5862	2119	1540	0	313
5865	2119	1540	0	311
5868	2120	1540	0	312
5871	2120	1540	0	313
5874	2121	1540	0	313
5877	2121	1541	0	316
5880	2121	1541	0	319
5883	2121	1542	0	317
5886	2120	1541	0	315
5889	2120	1540	0	316
5892	2119	1540	0	318
5895	2119	1540	0	317
5898	2119	1540	0	317
5901	2118	1540	0	316
5904	2118	1540	0	313
5907	2119	1540	0	315
5910	2119	1540	0	317
5913	2119	1540	0	317
5916	2119	1540	0	317
5919	2119	1540	0	318
5922	2119	1540	0	317
5925	2119	1541	0	318
5928	2119	1541	0	319
5931	2119	1541	0	318
5934	2119	1541	0	317
5937	2119	1540	0	318
5940	2119	1540	0	317
5943	2119	1541	0	317
5946	2119	1541	0	316
5949	2120	1541	0	318
5952	2120	1541	0	317
5955	2119	1541	0	317
5958	2119	1541	0	317
5961	2119	1541	0	315
5964	2119	1541	0	316
5967	2119	1541	0	315
5970	2118	1540	0	317
5973	2118	1540	0	317
5976	2118	1540	0	316
5979	2118	1541	0	322
5982	2119	1541	0	320
5985	2118	1542	0	329
5988	2118	1543	0	338
5991	2119	1543	0	325
5994	2120	1545	0	320
5997	2118	1545	0	319
6000	2118	1546	0	317
6003	2118	1545	0	316
6006	2118	1545	0	314
6009	2117	1544	0	313
6012	2118	1544	0	311
6015	2117	1545	0	308
6018	2120	1547	0	320
6021	2117	1546	0	312
6024	2117	1546	0	312
6027	2117	1547	0	311
6030	2118	1547	0	319
6033	2117	1546	0	319
6036	2116	1547	0	315
6039	2116	1548	0	313
6042	2112	1548	0	342
6045	2116	1548	0	304
6048	2114	1548	0	319
6051	2113	1551	0	347
6054	2118	1548	0	318
6057	2118	1546	0	323
6060	2120	1547	0	323
6063	2121	1547	0	319
[truncated: 726 more rows]
