# Supplementary material for: Markerless tracking of an entire honey bee colony
Source: Nat Commun. 2021 Mar 19;12:1733. doi: 10.1038/s41467-021-21769-1 (PMC7979864; doi:10.1038/s41467-021-21769-1)
Supplement: Supplementary file 4 — Description of Additional Supplementary Files [file 41467_2021_21769_MOESM4_ESM.zip › raw_source/fig_5_sup_fig_21_22/S1_trajectories/000254.txt]

0	1561	1412	1	338
3	1561	1412	1	354
6	1561	1413	1	12
9	1561	1413	1	1
12	1562	1413	1	337
15	1563	1413	1	336
18	1563	1413	1	336
21	1563	1413	1	332
24	1563	1413	1	338
27	1562	1413	1	336
30	1562	1413	1	338
33	1563	1413	1	334
36	1563	1413	1	326
39	1563	1413	1	325
42	1562	1414	1	331
45	1562	1413	1	331
48	1563	1414	1	328
51	1563	1414	1	327
54	1563	1414	1	321
57	1563	1414	1	329
60	1563	1414	1	328
63	1563	1414	1	325
66	1563	1414	1	323
69	1563	1414	1	328
72	1563	1414	1	327
75	1562	1414	1	308
78	1562	1414	1	308
81	1562	1414	1	315
84	1562	1414	1	309
87	1562	1413	1	311
90	1562	1413	1	292
93	1562	1413	1	294
96	1562	1413	1	306
99	1562	1412	1	315
102	1562	1413	1	311
105	1562	1413	1	309
108	1562	1414	1	305
111	1563	1415	1	313
114	1563	1415	1	339
117	1563	1414	1	339
120	1563	1414	1	334
123	1563	1414	1	335
126	1563	1414	1	336
129	1563	1414	1	339
132	1562	1414	1	345
135	1562	1415	1	349
138	1563	1414	1	343
141	1563	1414	1	348
144	1562	1414	1	349
147	1563	1414	1	343
150	1563	1414	1	334
153	1563	1414	1	329
156	1563	1414	1	327
159	1563	1413	1	331
162	1563	1413	1	335
165	1563	1413	1	332
168	1563	1414	1	341
171	1562	1414	1	345
174	1562	1414	1	339
177	1563	1414	1	332
180	1563	1414	1	333
183	1563	1414	1	332
186	1564	1414	1	331
189	1564	1414	1	330
192	1564	1414	1	330
195	1564	1414	1	330
198	1563	1413	1	339
201	1563	1413	1	339
204	1562	1413	1	338
207	1562	1414	1	334
210	1562	1414	1	324
213	1563	1414	1	323
216	1563	1414	1	328
219	1563	1414	1	326
222	1563	1414	1	326
225	1563	1413	1	315
228	1563	1413	1	323
231	1562	1413	1	320
234	1562	1413	1	317
237	1563	1413	1	307
240	1563	1414	1	309
243	1563	1414	1	331
246	1563	1413	1	321
249	1562	1413	0	329
252	1561	1413	0	336
255	1560	1412	0	337
258	1560	1412	0	336
261	1563	1414	1	336
264	1561	1413	0	336
267	1562	1413	0	334
270	1563	1414	0	335
273	1562	1413	1	323
276	1563	1414	1	325
279	1563	1414	1	337
282	1563	1413	1	339
285	1563	1413	1	339
288	1562	1413	0	337
291	1562	1413	0	336
294	1561	1412	0	334
297	1562	1413	0	330
300	1563	1413	1	341
303	1563	1413	1	339
306	1562	1413	1	341
309	1562	1413	1	337
312	1562	1413	1	324
315	1562	1413	1	313
318	1562	1413	1	324
321	1561	1413	1	340
324	1561	1413	1	335
327	1561	1413	0	347
330	1561	1413	1	351
333	1561	1413	1	344
336	1561	1413	0	341
339	1561	1413	0	340
342	1562	1413	1	327
345	1560	1413	0	347
348	1562	1414	1	342
351	1562	1414	0	348
354	1558	1413	0	352
357	1550	1413	0	344
360	1562	1414	1	339
363	1562	1414	1	342
366	1562	1414	1	335
369	1562	1414	1	342
372	1562	1413	1	327
375	1562	1413	1	333
378	1563	1414	0	338
381	1563	1414	1	332
384	1562	1413	0	348
387	1560	1413	0	348
390	1561	1413	0	347
393	1562	1414	0	343
396	1563	1414	1	326
399	1562	1414	1	331
402	1562	1414	1	333
405	1563	1414	1	325
408	1562	1413	1	327
411	1562	1413	1	322
414	1562	1413	1	313
417	1562	1413	1	324
420	1562	1414	1	336
423	1562	1413	1	321
426	1562	1413	1	324
429	1563	1414	1	324
432	1563	1414	1	329
435	1563	1414	1	339
438	1563	1414	1	341
441	1563	1414	1	342
444	1563	1414	1	348
447	1563	1414	1	351
450	1563	1414	1	344
453	1564	1414	1	334
456	1564	1414	1	338
459	1564	1414	1	343
462	1564	1414	1	354
465	1563	1414	1	336
468	1564	1415	1	339
471	1564	1415	1	334
474	1564	1415	1	326
477	1563	1415	1	312
480	1563	1414	1	322
483	1563	1415	1	327
486	1562	1414	1	330
489	1563	1414	1	327
492	1562	1415	1	329
495	1562	1415	1	330
498	1562	1414	1	328
501	1562	1414	1	320
504	1563	1414	1	323
507	1562	1414	1	323
510	1562	1414	1	319
513	1562	1414	1	329
516	1562	1414	1	323
519	1562	1414	1	319
522	1563	1414	1	323
525	1563	1414	1	323
528	1563	1414	1	325
531	1563	1414	1	325
534	1563	1414	1	326
537	1563	1414	1	325
540	1563	1414	1	332
543	1563	1414	1	330
546	1563	1414	1	328
549	1564	1414	1	327
552	1563	1414	1	317
555	1564	1414	1	316
558	1564	1414	1	317
561	1561	1413	0	339
564	1564	1414	1	316
567	1564	1414	1	326
570	1563	1414	1	328
573	1563	1414	1	336
576	1563	1414	1	335
579	1562	1413	1	326
582	1562	1413	1	329
585	1562	1413	1	323
588	1562	1413	1	323
591	1562	1413	1	326
594	1562	1414	1	320
597	1561	1413	1	317
600	1561	1413	1	311
603	1561	1413	1	316
606	1561	1413	1	314
609	1561	1413	1	313
612	1561	1413	1	320
615	1561	1413	1	314
618	1561	1413	1	311
621	1561	1413	1	308
624	1561	1413	1	309
627	1561	1413	1	312
630	1562	1413	1	306
633	1563	1414	1	325
636	1563	1414	1	328
639	1563	1414	1	328
642	1563	1414	1	331
645	1563	1414	1	328
648	1564	1414	1	334
651	1564	1414	1	333
654	1564	1414	1	330
657	1564	1414	1	329
660	1565	1414	1	341
663	1565	1414	1	339
666	1564	1414	1	335
669	1564	1414	1	331
672	1565	1414	1	328
675	1565	1414	1	328
678	1565	1414	1	325
681	1564	1414	1	325
684	1564	1414	1	320
687	1564	1414	1	322
690	1563	1413	1	324
693	1563	1413	1	331
696	1563	1413	1	321
699	1563	1413	1	325
702	1564	1413	1	321
705	1563	1413	1	315
708	1563	1413	1	326
711	1563	1413	1	332
714	1563	1413	1	337
717	1563	1412	1	336
720	1563	1412	1	341
723	1563	1413	1	3
726	1564	1413	1	21
729	1564	1413	1	37
732	1563	1413	1	38
735	1563	1414	1	43
738	1562	1413	1	1
741	1563	1413	1	332
744	1563	1413	1	306
747	1563	1414	1	314
750	1563	1414	1	320
753	1563	1414	1	324
756	1562	1413	1	325
759	1562	1413	1	316
762	1562	1414	1	325
765	1563	1414	1	330
768	1563	1413	1	326
771	1564	1413	1	331
774	1564	1414	1	332
777	1564	1414	1	335
780	1564	1414	1	336
783	1564	1414	1	337
786	1563	1414	1	346
789	1563	1414	1	349
792	1563	1413	1	356
795	1563	1413	1	11
798	1563	1412	1	7
801	1563	1412	1	23
804	1563	1412	1	19
807	1563	1412	1	8
810	1563	1412	1	349
813	1563	1412	1	345
816	1563	1413	1	345
819	1563	1414	1	354
822	1563	1413	1	350
825	1562	1413	1	349
828	1563	1413	1	345
831	1562	1413	1	341
834	1563	1413	1	338
837	1563	1413	1	339
840	1562	1413	1	337
843	1562	1412	1	343
846	1561	1412	1	350
849	1561	1412	1	348
852	1561	1412	1	343
855	1561	1412	1	348
858	1561	1412	1	350
861	1561	1412	1	350
864	1561	1412	1	343
867	1561	1412	1	341
870	1561	1412	1	351
873	1561	1412	1	352
876	1561	1412	1	351
879	1561	1412	1	347
882	1561	1412	1	347
885	1561	1412	1	343
888	1561	1412	1	338
891	1562	1412	1	340
894	1561	1413	1	348
897	1561	1412	1	338
900	1561	1412	1	340
903	1562	1412	1	338
906	1562	1413	1	323
909	1563	1413	1	330
912	1563	1413	1	326
915	1563	1413	1	331
918	1563	1413	1	329
921	1563	1413	1	324
924	1562	1412	1	333
927	1561	1412	1	332
930	1561	1413	1	345
933	1561	1412	1	333
936	1561	1412	1	343
939	1561	1412	1	341
942	1561	1412	1	352
945	1561	1412	1	351
948	1561	1412	1	352
951	1561	1412	1	356
954	1561	1412	1	353
957	1561	1413	1	348
960	1561	1413	1	353
963	1561	1413	1	348
966	1562	1413	1	329
969	1562	1413	1	337
972	1562	1413	1	331
975	1562	1413	1	326
978	1562	1413	1	334
981	1562	1413	1	341
984	1561	1413	1	346
987	1561	1413	1	345
990	1562	1413	1	346
993	1561	1413	1	345
996	1561	1413	1	345
999	1562	1413	1	336
1002	1562	1413	1	347
1005	1563	1413	1	330
1008	1562	1413	1	332
1011	1562	1413	1	327
1014	1562	1413	1	329
1017	1562	1413	1	330
1020	1562	1412	1	344
1023	1561	1412	1	353
1026	1561	1412	1	355
1029	1561	1412	1	348
1032	1561	1412	1	350
1035	1561	1412	1	349
1038	1561	1413	1	351
1041	1561	1413	1	356
1044	1561	1413	1	2
1047	1561	1413	1	4
1050	1562	1413	1	357
1053	1562	1414	1	3
1056	1562	1414	1	354
1059	1563	1413	1	352
1062	1563	1413	1	347
1065	1562	1412	1	334
1068	1562	1412	1	336
1071	1562	1412	1	327
1074	1562	1412	1	355
1077	1562	1412	1	352
1080	1562	1413	1	350
1083	1562	1413	1	349
1086	1562	1413	1	350
1089	1561	1412	1	345
1092	1561	1412	1	340
1095	1561	1412	1	340
1098	1561	1412	1	338
1101	1561	1412	1	339
1104	1561	1412	1	338
1107	1561	1412	1	334
1110	1561	1412	1	341
1113	1561	1412	1	347
1116	1561	1412	1	340
1119	1561	1412	1	345
1122	1561	1412	1	349
1125	1561	1412	1	340
1128	1561	1412	1	333
1131	1561	1412	1	326
1134	1561	1412	1	330
1137	1561	1412	1	332
1140	1562	1413	1	327
1143	1562	1413	1	326
1146	1562	1413	1	326
1149	1562	1413	1	329
1152	1562	1413	1	333
1155	1562	1413	1	331
1158	1562	1413	1	334
1161	1562	1412	1	328
1164	1562	1412	1	329
1167	1562	1413	1	335
1170	1562	1413	1	330
1173	1563	1413	1	328
1176	1563	1413	1	333
1179	1563	1413	1	332
1182	1563	1413	1	332
1185	1562	1413	1	339
1188	1562	1413	1	331
1191	1562	1413	1	328
1194	1562	1413	1	330
1197	1562	1413	1	327
1200	1562	1413	1	337
1203	1561	1413	1	331
1206	1561	1412	1	335
1209	1561	1412	1	345
1212	1561	1412	1	340
1215	1561	1412	1	345
1218	1561	1412	1	351
1221	1561	1412	1	352
1224	1561	1412	1	352
1227	1561	1412	1	351
1230	1561	1412	1	350
1233	1561	1412	1	350
1236	1561	1412	1	345
1239	1561	1412	1	351
1242	1561	1413	1	339
1245	1561	1413	1	319
1248	1561	1413	1	320
1251	1561	1413	1	326
1254	1562	1413	1	335
1257	1561	1413	1	333
1260	1561	1413	1	321
1263	1561	1413	1	323
1266	1561	1413	1	335
1269	1561	1413	1	338
1272	1562	1413	1	337
1275	1562	1413	1	349
1278	1562	1414	1	352
1281	1562	1414	1	343
1284	1561	1414	1	332
1287	1561	1413	1	337
1290	1561	1413	1	350
1293	1561	1414	1	342
1296	1561	1414	1	348
1299	1560	1414	1	359
1302	1560	1414	1	1
1305	1559	1414	1	354
1308	1560	1415	1	341
1311	1559	1415	1	273
1314	1559	1415	1	270
1338	1561	1416	1	45
1341	1562	1416	1	42
1344	1562	1416	1	28
1347	1561	1415	1	351
1350	1561	1415	1	3
1353	1561	1415	1	10
1356	1562	1415	1	359
1359	1561	1414	1	2
1362	1562	1415	1	3
1365	1561	1414	1	359
1368	1562	1414	1	359
1371	1562	1414	1	354
1374	1563	1414	1	2
1377	1563	1414	1	359
1380	1563	1414	1	357
1383	1563	1414	1	0
1386	1561	1414	1	353
1389	1561	1414	1	343
1392	1561	1413	1	322
1395	1561	1414	1	318
1398	1562	1414	1	330
1401	1562	1413	1	330
1404	1563	1413	1	329
1407	1564	1414	1	333
1410	1564	1414	1	331
1413	1565	1415	1	335
1416	1565	1415	1	334
1419	1565	1415	1	337
1422	1564	1415	1	337
1425	1564	1415	1	340
1428	1564	1415	1	344
1431	1564	1416	1	345
1434	1564	1416	1	339
1437	1563	1415	1	336
1440	1562	1414	1	328
1443	1562	1414	1	328
1446	1562	1414	1	320
1449	1562	1415	1	315
1452	1562	1415	1	315
1455	1560	1411	0	312
1458	1560	1412	0	315
1461	1563	1414	1	301
1464	1563	1414	1	306
1467	1563	1414	1	328
1470	1563	1414	1	317
1473	1562	1414	1	312
1476	1562	1414	1	315
1479	1563	1414	1	319
1482	1563	1414	1	295
1485	1563	1413	1	305
1488	1563	1414	1	312
1491	1563	1414	1	339
1494	1563	1414	1	336
1497	1563	1414	1	336
1500	1563	1414	1	339
1503	1563	1414	1	325
1506	1563	1414	1	331
1509	1563	1414	1	326
1512	1563	1414	1	322
1515	1563	1414	1	339
1518	1563	1414	1	345
1521	1563	1414	1	332
1524	1564	1414	1	342
1527	1563	1414	1	329
1530	1563	1415	1	340
1533	1562	1413	1	332
1536	1562	1413	1	341
1539	1563	1413	1	358
1542	1563	1414	1	343
1545	1563	1414	1	321
1548	1563	1414	1	320
1551	1563	1414	1	341
1554	1563	1413	1	294
1557	1563	1413	1	341
1560	1563	1413	1	341
1563	1563	1413	1	340
1566	1563	1413	1	339
1569	1564	1413	1	335
1572	1564	1413	1	328
1575	1564	1412	1	329
1578	1564	1412	1	9
1581	1564	1411	1	334
1584	1564	1411	1	339
1587	1564	1412	1	322
1590	1563	1412	1	0
1593	1564	1411	1	8
1596	1563	1412	1	20
1599	1563	1412	1	25
1602	1564	1412	1	38
1605	1565	1412	1	9
1608	1566	1412	1	21
1611	1565	1413	1	359
1614	1565	1414	1	339
1617	1563	1413	1	338
1620	1561	1412	0	339
1623	1561	1412	1	336
1626	1562	1412	1	321
1629	1562	1412	1	343
1632	1561	1412	1	338
1635	1561	1412	1	331
1638	1561	1412	1	343
1641	1561	1413	1	327
1644	1562	1413	1	318
1647	1562	1413	1	315
1650	1562	1414	1	305
1653	1561	1414	1	320
1656	1562	1414	1	322
1659	1561	1413	1	333
1662	1561	1413	1	349
1665	1561	1413	1	343
1668	1561	1413	1	341
1671	1560	1413	1	351
1674	1561	1413	1	338
1677	1562	1413	1	337
1680	1562	1412	1	349
1683	1562	1413	1	352
1686	1562	1413	1	351
1689	1563	1413	1	355
1692	1563	1414	1	331
1695	1562	1413	1	347
1698	1563	1413	1	352
1701	1563	1413	0	355
1704	1564	1413	1	359
1707	1563	1413	1	3
1710	1562	1412	1	4
1713	1562	1412	0	357
1716	1562	1412	1	350
1719	1562	1411	0	349
1722	1558	1410	0	345
1725	1555	1412	0	184
1728	1562	1411	1	4
1731	1563	1411	1	0
1734	1562	1412	1	354
1737	1558	1411	0	343
1740	1563	1412	0	351
1743	1557	1411	0	347
1746	1556	1410	0	343
1749	1555	1410	0	344
1752	1555	1410	0	342
1755	1556	1410	0	340
1758	1556	1411	0	344
1761	1557	1411	0	345
1764	1558	1411	0	344
1767	1562	1413	1	352
1770	1563	1413	1	358
1773	1564	1413	1	345
1776	1564	1413	1	359
1779	1564	1413	1	350
1782	1564	1413	1	348
1785	1564	1413	1	349
1788	1564	1413	1	351
1791	1565	1413	1	344
1794	1564	1413	1	352
1797	1564	1413	1	345
1800	1564	1413	1	339
1803	1564	1413	1	350
1806	1563	1413	1	342
1809	1564	1413	1	333
1812	1564	1413	1	345
1815	1563	1413	1	355
1818	1563	1413	1	353
1821	1563	1413	1	333
1824	1564	1413	1	90
1827	1564	1413	1	299
1830	1564	1413	1	305
1833	1563	1413	1	285
1836	1563	1413	1	273
1839	1563	1413	1	311
1842	1563	1412	1	310
1845	1563	1412	1	319
1848	1562	1412	1	332
1851	1562	1412	1	328
1854	1562	1412	1	323
1857	1562	1412	1	323
1860	1562	1412	1	330
1863	1562	1413	1	338
1866	1561	1413	1	10
1869	1561	1413	1	5
1872	1562	1413	1	356
1875	1562	1413	1	351
1878	1563	1413	1	346
1881	1563	1413	1	344
1884	1563	1413	1	336
1887	1564	1413	1	336
1890	1564	1413	1	344
1893	1565	1413	1	342
1896	1565	1413	1	343
1899	1565	1413	1	344
1902	1564	1413	1	352
1905	1564	1413	1	358
1908	1564	1413	1	346
1911	1564	1413	1	345
1914	1564	1413	0	341
1917	1564	1413	0	345
1920	1563	1413	0	348
1923	1563	1413	0	350
1926	1563	1413	0	351
1929	1564	1413	0	347
1932	1563	1413	0	355
1935	1563	1413	1	346
1938	1563	1413	1	329
1941	1563	1413	1	331
1944	1563	1413	1	330
1947	1563	1413	1	347
1950	1563	1413	0	331
1953	1563	1413	1	328
1956	1563	1413	1	320
1959	1563	1413	1	326
1962	1562	1413	1	313
1965	1563	1413	1	332
1968	1563	1413	1	334
1971	1563	1413	1	336
1974	1563	1413	1	338
1977	1561	1412	0	335
1980	1564	1413	1	328
1983	1564	1413	0	338
1986	1564	1414	0	345
1989	1564	1413	0	340
1992	1560	1412	0	345
1995	1559	1412	0	347
1998	1560	1412	0	348
2001	1559	1412	0	352
2004	1557	1412	0	353
2007	1562	1412	0	351
2010	1564	1413	1	342
2013	1564	1413	1	344
2016	1564	1413	1	347
2019	1563	1413	1	355
2022	1563	1413	1	358
2025	1564	1413	1	354
2028	1563	1412	1	346
2031	1563	1412	1	349
2034	1563	1412	1	349
2037	1563	1413	1	352
2040	1563	1412	1	353
2043	1563	1412	1	349
2046	1563	1412	1	353
2049	1563	1413	1	347
2052	1563	1413	1	344
2055	1563	1413	1	347
2058	1563	1413	1	348
2061	1563	1413	1	348
2064	1562	1413	1	348
2067	1562	1413	1	352
2070	1562	1413	1	0
2073	1562	1413	1	4
2076	1562	1412	1	6
2079	1562	1412	1	9
2082	1562	1412	1	1
2085	1562	1412	1	1
2088	1562	1412	1	359
2091	1562	1412	1	359
2094	1563	1412	1	327
2097	1563	1412	1	356
2100	1561	1412	0	359
2103	1563	1413	1	8
2106	1563	1413	1	5
2109	1564	1413	1	16
2112	1564	1413	1	17
2115	1564	1413	1	37
2118	1564	1413	1	355
2121	1563	1413	1	4
2124	1563	1413	1	4
2127	1563	1413	1	340
2130	1563	1413	1	337
2133	1563	1413	1	0
2136	1563	1413	1	354
2139	1564	1413	1	352
2142	1564	1413	1	357
2145	1565	1413	1	352
2148	1565	1413	1	353
2151	1565	1413	1	2
2154	1564	1413	1	7
2157	1564	1413	1	3
2160	1564	1413	1	5
2163	1564	1413	1	352
2166	1564	1413	1	340
2169	1564	1413	1	340
2172	1563	1413	1	335
2175	1563	1413	1	335
2178	1562	1413	1	338
2181	1563	1414	1	345
2184	1563	1414	1	352
2187	1562	1414	1	349
2190	1562	1413	1	355
2193	1563	1413	1	351
2196	1563	1413	1	349
2199	1562	1413	1	347
2202	1563	1413	1	343
2205	1562	1413	1	340
2208	1563	1414	1	344
2211	1562	1414	1	347
2214	1562	1414	1	347
2217	1563	1415	1	350
2220	1563	1415	1	352
2223	1563	1415	1	356
2226	1563	1415	1	353
2229	1563	1415	1	337
2232	1563	1414	1	330
2235	1563	1414	1	327
2238	1563	1413	1	334
2241	1562	1413	1	338
2244	1562	1413	1	334
2247	1563	1413	1	334
2250	1562	1413	1	334
2253	1562	1413	1	335
2256	1562	1413	1	336
2259	1563	1413	1	330
2262	1563	1413	1	328
2265	1563	1413	1	329
2268	1563	1414	1	326
2271	1562	1414	1	328
2274	1562	1413	1	333
2277	1562	1413	1	336
2280	1562	1413	1	335
2283	1562	1413	1	341
2286	1561	1413	1	338
2289	1561	1413	1	335
2292	1562	1413	1	336
2295	1562	1413	1	327
2298	1562	1413	1	319
2301	1562	1413	1	326
2304	1562	1413	1	334
2307	1562	1413	1	326
2310	1561	1413	1	328
2313	1562	1413	1	316
2316	1562	1414	1	316
2319	1562	1413	1	325
2322	1563	1413	1	325
2325	1562	1413	1	336
2328	1562	1413	1	330
2331	1563	1413	1	332
2334	1562	1413	1	324
2337	1562	1413	1	327
2340	1562	1413	1	339
2343	1562	1413	0	338
2346	1561	1413	0	345
2349	1562	1413	0	341
2352	1562	1413	0	340
2355	1562	1413	1	332
2358	1562	1413	1	324
2361	1563	1413	1	321
2364	1563	1413	1	317
2367	1563	1413	1	324
2376	1562	1413	1	323
2388	1563	1414	1	323
2391	1562	1413	1	326
2394	1561	1413	0	332
2397	1562	1414	1	331
2400	1561	1413	0	331
2403	1562	1414	0	326
2406	1562	1414	1	330
2409	1563	1414	1	327
2412	1563	1414	1	332
2415	1563	1414	1	333
2418	1562	1413	0	330
2421	1563	1414	1	331
2424	1564	1414	1	327
2427	1564	1414	1	321
2430	1564	1415	1	327
2433	1564	1415	1	332
2436	1563	1414	1	342
2439	1564	1414	1	328
2442	1564	1414	1	324
2445	1562	1413	1	330
2448	1562	1413	1	329
2451	1564	1413	1	335
2454	1564	1414	1	342
2457	1564	1414	1	344
2460	1564	1414	1	346
2463	1564	1414	1	347
2466	1564	1414	1	358
2469	1564	1414	1	325
2472	1563	1414	1	328
2475	1564	1414	1	314
2478	1565	1414	1	345
2481	1564	1414	1	1
2484	1564	1414	1	299
2487	1564	1415	1	318
2490	1564	1415	1	304
2493	1564	1415	1	292
2496	1563	1415	1	343
2499	1563	1414	1	9
2502	1563	1414	1	20
2505	1563	1414	1	31
2508	1564	1414	1	27
2511	1564	1414	1	27
2514	1564	1414	1	22
2517	1564	1414	1	9
2520	1564	1414	1	12
2523	1564	1414	1	7
2526	1564	1414	1	9
2529	1564	1414	1	8
2532	1564	1414	1	1
2535	1564	1414	1	346
2538	1564	1414	1	345
2541	1563	1413	1	355
2544	1563	1413	1	358
2547	1563	1413	1	352
2550	1563	1413	1	358
2553	1563	1413	1	356
2556	1563	1413	1	351
2559	1563	1413	1	356
2562	1563	1413	1	351
2565	1563	1413	1	348
2568	1563	1413	1	346
2571	1563	1413	1	340
2574	1563	1413	1	338
2577	1563	1413	1	324
2580	1564	1414	0	343
2583	1563	1413	1	324
2586	1563	1414	1	338
2589	1563	1414	1	6
2592	1564	1411	0	10
2595	1559	1413	0	15
2598	1558	1414	0	13
2601	1561	1414	0	15
2604	1563	1413	0	12
2607	1561	1413	0	12
2610	1563	1412	0	6
2613	1565	1412	0	7
2616	1564	1412	0	4
2619	1567	1413	0	7
2622	1570	1413	0	189
2625	1571	1414	0	7
2628	1573	1414	0	6
2631	1574	1411	0	17
2634	1581	1408	0	11
2637	1581	1406	0	358
2640	1582	1408	0	353
2643	1576	1413	0	2
2646	1578	1411	0	5
2649	1579	1411	0	3
2652	1579	1412	0	2
2655	1579	1413	0	4
2658	1583	1411	0	7
2661	1580	1408	0	3
2664	1583	1406	0	10
2667	1582	1409	0	15
2670	1581	1411	0	23
2673	1581	1414	0	30
2676	1579	1416	0	38
2679	1578	1417	0	38
2682	1580	1418	0	40
2685	1579	1419	0	44
2688	1579	1420	0	46
2691	1579	1421	0	46
2694	1580	1421	0	44
2697	1581	1419	0	40
2700	1582	1418	0	41
2703	1582	1417	0	43
2706	1583	1417	0	45
2709	1584	1415	0	44
2712	1584	1415	0	43
2715	1585	1416	0	39
2718	1586	1415	0	35
2721	1585	1414	0	36
2724	1586	1412	0	39
2727	1588	1409	0	39
2730	1588	1409	0	36
2733	1588	1409	0	33
2736	1588	1408	0	32
2739	1590	1407	0	34
2742	1592	1405	0	44
2745	1592	1402	0	47
2748	1594	1401	0	47
2751	1596	1400	0	43
2754	1598	1397	0	39
2757	1599	1395	0	41
2760	1600	1392	0	47
2763	1601	1391	0	54
2766	1600	1390	0	55
2769	1601	1387	0	62
2772	1600	1385	0	73
2775	1599	1383	0	74
2778	1598	1381	0	80
2781	1598	1380	0	81
2784	1597	1377	0	87
2787	1597	1376	0	85
2790	1597	1374	0	84
2793	1595	1373	0	88
2796	1597	1372	0	89
2799	1596	1371	0	95
2802	1596	1371	0	99
2805	1595	1370	0	102
2808	1596	1369	0	101
2811	1596	1369	0	106
2814	1595	1370	0	114
2817	1594	1368	0	111
2820	1594	1368	0	108
2823	1595	1369	0	108
2826	1593	1371	0	80
2829	1593	1365	0	115
2832	1594	1365	0	115
2835	1594	1365	0	110
2838	1595	1365	0	112
2841	1595	1365	0	111
2844	1594	1366	0	121
2847	1595	1367	0	128
2850	1595	1366	0	130
2853	1595	1364	0	118
2856	1596	1362	0	113
2859	1597	1362	0	109
2862	1597	1363	0	108
2865	1597	1363	0	102
2868	1599	1363	0	92
2871	1600	1363	0	87
2874	1600	1362	0	87
2877	1599	1362	0	84
2880	1599	1360	0	90
2883	1599	1357	0	90
2886	1599	1353	0	88
2889	1597	1350	0	95
2892	1596	1348	0	96
2895	1595	1346	0	101
2898	1596	1344	0	99
2901	1599	1341	0	79
2904	1599	1341	0	79
2907	1599	1339	0	75
2910	1600	1338	0	78
2913	1597	1337	0	67
2916	1592	1336	0	57
2919	1592	1337	0	55
2922	1589	1338	0	48
2925	1586	1340	0	48
2928	1583	1342	0	42
2931	1582	1341	0	41
2934	1581	1341	0	37
2937	1578	1341	0	40
2940	1579	1341	0	39
2943	1579	1341	0	38
2946	1583	1341	0	43
2949	1584	1341	0	45
2952	1584	1341	0	43
2955	1584	1341	0	41
2958	1583	1342	0	42
2961	1582	1343	0	37
2964	1581	1344	0	34
2967	1582	1347	0	40
2970	1583	1346	0	38
2973	1583	1345	0	34
2976	1584	1344	0	35
2979	1587	1341	0	33
2982	1590	1341	0	40
2985	1590	1340	0	40
2988	1590	1341	0	38
2991	1591	1340	0	41
2994	1591	1340	0	41
2997	1592	1341	0	39
3000	1591	1342	0	35
3003	1591	1342	0	35
3006	1590	1341	0	30
3009	1590	1341	0	29
3012	1589	1341	0	29
3015	1589	1342	0	30
3018	1591	1342	0	33
3021	1592	1342	0	33
3024	1591	1342	0	32
3027	1592	1343	0	32
3030	1595	1343	0	35
3033	1596	1343	0	36
3036	1595	1343	0	36
3039	1595	1343	0	30
3042	1595	1343	0	30
3045	1594	1344	0	28
3048	1591	1345	0	21
3051	1589	1344	0	16
3054	1587	1343	0	14
3057	1587	1343	0	9
3060	1587	1346	0	1
3063	1587	1348	0	347
3066	1586	1350	0	337
3069	1589	1348	0	342
3072	1589	1347	0	336
3075	1589	1347	0	335
3078	1589	1346	0	333
3081	1589	1347	0	332
3084	1587	1347	0	331
3087	1587	1348	0	325
3090	1587	1351	0	323
3093	1587	1351	0	323
3096	1586	1348	0	311
3099	1588	1348	0	315
3102	1589	1349	0	314
3105	1590	1349	0	312
3108	1591	1349	0	316
3111	1594	1350	0	310
3114	1595	1351	0	306
3117	1600	1352	0	301
3120	1601	1350	0	297
3123	1601	1350	0	297
3126	1601	1349	0	292
3129	1601	1350	0	295
3132	1601	1348	0	296
3135	1601	1347	0	293
3138	1600	1346	0	294
3141	1600	1344	0	290
3144	1599	1343	0	290
3147	1598	1342	0	288
3150	1598	1342	0	287
3153	1599	1343	0	285
3156	1599	1345	0	287
3159	1599	1345	0	287
3162	1600	1344	0	292
3165	1600	1343	0	293
3168	1601	1341	0	292
3171	1600	1340	0	293
3174	1600	1340	0	297
3177	1600	1340	0	300
3180	1599	1340	0	308
3183	1598	1340	0	308
3186	1598	1340	0	311
3189	1597	1342	0	322
3192	1597	1343	0	320
3195	1597	1343	0	326
3198	1596	1344	0	326
3201	1597	1345	0	328
3204	1597	1345	0	339
3207	1596	1344	0	340
3210	1596	1344	0	337
3213	1595	1344	0	337
3216	1594	1345	0	334
3219	1592	1344	0	336
3222	1590	1343	0	337
3225	1586	1341	0	334
3228	1585	1341	0	334
3231	1584	1339	0	331
3234	1583	1338	0	332
3237	1583	1338	0	330
3240	1582	1337	0	332
3243	1581	1336	0	331
3246	1580	1336	0	329
3249	1577	1335	0	332
3252	1576	1335	0	330
3255	1574	1334	0	335
3258	1570	1332	0	340
3261	1569	1332	0	341
3264	1567	1332	0	339
3267	1568	1333	0	339
3270	1569	1334	0	344
3273	1569	1333	0	345
3276	1568	1333	0	345
3279	1567	1333	0	345
3282	1566	1332	0	340
3285	1564	1332	0	341
3288	1563	1332	0	340
3291	1562	1332	0	339
3294	1561	1332	0	337
3297	1560	1331	0	331
3300	1559	1331	0	327
3303	1558	1331	0	327
3306	1558	1330	0	325
3309	1556	1328	0	325
3312	1555	1328	0	321
3315	1555	1327	0	328
3318	1554	1327	0	330
3321	1554	1328	0	324
3324	1553	1328	0	321
3327	1553	1327	0	321
3330	1552	1327	0	322
3333	1551	1326	0	319
3336	1550	1325	0	324
3339	1550	1325	0	321
3342	1549	1324	0	320
3345	1548	1324	0	316
3348	1547	1324	0	315
3351	1545	1324	0	310
3354	1544	1324	0	307
3357	1543	1325	0	299
3360	1541	1325	0	293
3363	1540	1324	0	291
3366	1540	1322	0	291
3369	1540	1319	0	290
3372	1539	1316	0	284
3375	1539	1316	0	283
3378	1538	1315	0	282
3381	1538	1313	0	284
3384	1538	1314	0	279
3387	1537	1313	0	273
3390	1538	1311	0	267
3393	1538	1311	0	269
3396	1538	1311	0	266
3399	1538	1311	0	266
3402	1538	1311	0	262
3405	1539	1310	0	263
3408	1538	1311	0	265
3411	1539	1309	0	267
3414	1539	1309	0	273
3417	1539	1310	0	277
3420	1541	1314	0	278
3423	1540	1317	0	275
3426	1539	1322	0	282
3429	1540	1323	0	287
3432	1541	1325	0	286
3435	1542	1325	0	288
3438	1542	1326	0	285
3441	1542	1326	0	283
3444	1542	1326	0	287
3447	1543	1325	0	287
3450	1543	1325	0	290
3453	1542	1323	0	292
3456	1541	1321	0	289
3459	1539	1319	0	284
3462	1539	1317	0	286
3465	1540	1316	0	283
3468	1540	1315	0	284
3471	1540	1315	0	281
3474	1540	1316	0	275
3477	1540	1319	0	268
3480	1537	1322	0	277
3483	1533	1325	0	266
3486	1530	1326	0	256
3489	1530	1327	0	253
3492	1530	1328	0	254
3495	1530	1328	0	250
3498	1531	1329	0	250
3501	1532	1331	0	250
3504	1531	1331	0	243
3507	1530	1334	0	232
3510	1530	1335	0	235
3513	1530	1337	0	241
3516	1531	1338	0	243
3519	1532	1338	0	249
3522	1532	1338	0	252
3525	1532	1338	0	256
3528	1532	1337	0	257
3531	1532	1337	0	259
3534	1532	1337	0	262
3537	1532	1335	0	263
3540	1531	1334	0	267
3543	1531	1335	0	269
3546	1531	1336	0	270
3549	1530	1334	0	271
3552	1529	1336	0	273
3555	1529	1334	0	275
3558	1530	1333	0	279
3561	1531	1332	0	283
3564	1532	1333	0	285
3567	1531	1335	0	275
3570	1530	1336	0	276
3573	1530	1333	0	278
3576	1530	1333	0	279
3579	1533	1336	0	277
3582	1532	1337	0	272
3585	1531	1337	0	272
3588	1531	1338	0	268
3591	1531	1340	0	272
3594	1528	1343	0	268
3597	1529	1343	0	271
3600	1528	1340	0	273
3603	1527	1337	0	273
3606	1526	1336	0	267
3609	1525	1334	0	266
3612	1525	1332	0	265
3615	1525	1331	0	266
3618	1524	1330	0	265
3621	1525	1328	0	263
3624	1526	1328	0	258
3627	1525	1327	0	255
3630	1525	1324	0	252
3633	1526	1323	0	253
3636	1527	1321	0	254
3639	1529	1319	0	248
3642	1529	1319	0	248
3645	1531	1318	0	244
3648	1533	1315	0	249
3651	1535	1318	0	258
3654	1529	1324	0	249
3657	1528	1325	0	251
3660	1528	1327	0	253
3663	1527	1330	0	255
3666	1528	1333	0	263
3669	1530	1335	0	270
3672	1531	1338	0	268
3675	1533	1341	0	274
3678	1530	1344	0	269
3681	1530	1346	0	269
3684	1530	1347	0	266
3687	1529	1345	0	265
3690	1530	1345	0	269
3693	1531	1345	0	269
3696	1530	1342	0	267
3699	1529	1340	0	271
3702	1529	1339	0	274
3705	1528	1338	0	275
3708	1529	1336	0	274
3711	1529	1335	0	275
3714	1529	1341	0	270
3717	1529	1342	0	271
3720	1529	1344	0	276
3723	1531	1347	0	277
3726	1531	1345	0	280
3729	1531	1345	0	280
3732	1532	1343	0	282
3735	1532	1342	0	276
3738	1533	1343	0	278
3741	1535	1345	0	278
3744	1536	1345	0	276
3747	1537	1346	0	276
3750	1539	1347	0	271
3753	1542	1346	0	273
3756	1545	1346	0	273
3759	1546	1347	0	268
3762	1545	1349	0	264
3765	1545	1350	0	255
3768	1547	1347	0	262
3771	1547	1346	0	264
3774	1548	1345	0	264
3777	1548	1344	0	261
3780	1549	1343	0	260
3783	1549	1343	0	261
3786	1549	1342	0	259
3789	1550	1342	0	263
3792	1551	1342	0	261
3795	1550	1341	0	257
3798	1549	1338	0	253
3801	1549	1334	0	261
3804	1548	1333	0	258
3807	1548	1333	0	258
3810	1546	1333	0	249
3813	1544	1332	0	241
3816	1543	1332	0	235
3819	1542	1333	0	218
3822	1540	1333	0	213
3825	1540	1333	0	215
3828	1538	1332	0	201
3831	1538	1330	0	191
3834	1539	1329	0	188
3837	1540	1329	0	184
3840	1542	1328	0	179
3843	1546	1328	0	177
3846	1550	1328	0	167
3849	1549	1327	0	165
3852	1552	1327	0	163
3855	1554	1327	0	157
3858	1557	1328	0	158
3861	1557	1328	0	160
3864	1558	1328	0	159
3867	1561	1328	0	158
3870	1561	1328	0	156
3873	1562	1329	0	156
3876	1562	1330	0	157
3879	1562	1331	0	158
3882	1562	1332	0	157
3885	1562	1332	0	158
3888	1562	1334	0	158
3891	1562	1335	0	156
3894	1561	1336	0	163
3897	1562	1334	0	160
3900	1563	1334	0	161
3903	1564	1334	0	161
3906	1564	1334	0	160
3909	1565	1334	0	162
3912	1567	1333	0	165
3915	1567	1333	0	165
3918	1568	1332	0	165
3921	1567	1332	0	163
3924	1566	1332	0	160
3927	1563	1331	0	155
3930	1561	1332	0	160
3933	1559	1334	0	168
3936	1557	1338	0	167
3939	1556	1338	0	162
3942	1554	1337	0	166
3945	1552	1338	0	174
3948	1550	1336	0	161
3951	1551	1336	0	163
3954	1550	1336	0	164
3957	1548	1336	0	164
3960	1548	1336	0	167
3963	1546	1336	0	169
3966	1545	1336	0	170
3969	1544	1336	0	170
3972	1544	1336	0	169
3975	1544	1336	0	171
3978	1544	1336	0	168
3981	1544	1336	0	170
3984	1544	1335	0	173
3987	1545	1335	0	174
3990	1543	1335	0	179
3993	1541	1336	0	182
3996	1540	1335	0	184
3999	1541	1336	0	186
4002	1541	1335	0	186
4005	1541	1335	0	189
4008	1542	1335	0	192
4011	1542	1334	0	192
4014	1542	1334	0	195
4017	1543	1334	0	196
4020	1542	1334	0	194
4023	1542	1334	0	193
4026	1543	1334	0	194
4029	1542	1334	0	197
4032	1541	1334	0	198
4035	1539	1335	0	199
4038	1538	1335	0	197
4041	1535	1334	0	198
4044	1535	1334	0	199
4047	1535	1335	0	203
4050	1533	1335	0	197
4053	1533	1335	0	207
4056	1534	1337	0	218
4059	1534	1333	0	223
4062	1534	1331	0	223
4065	1534	1329	0	227
4068	1535	1328	0	229
4071	1534	1328	0	230
4074	1534	1326	0	234
4077	1534	1326	0	235
4080	1534	1325	0	236
4083	1534	1325	0	236
4086	1532	1327	0	236
4089	1531	1330	0	241
4092	1530	1332	0	244
4095	1528	1333	0	241
4098	1528	1334	0	248
4101	1527	1332	0	252
4104	1526	1330	0	257
4107	1525	1330	0	258
4110	1526	1328	0	261
4113	1525	1327	0	261
4116	1526	1331	0	264
4119	1526	1334	0	267
4122	1524	1336	0	261
4125	1523	1338	0	262
4128	1523	1336	0	265
4131	1523	1336	0	264
4134	1522	1337	0	260
4137	1521	1339	0	258
4140	1520	1340	0	255
4143	1520	1339	0	253
4146	1520	1340	0	255
4149	1520	1339	0	254
4152	1520	1338	0	251
4155	1519	1337	0	245
4158	1519	1337	0	239
4161	1519	1335	0	229
4164	1519	1334	0	222
4167	1519	1335	0	218
4170	1519	1334	0	210
4173	1520	1335	0	204
4176	1524	1336	0	200
4179	1526	1336	0	200
4182	1529	1335	0	186
4185	1533	1337	0	188
4188	1534	1338	0	178
4191	1535	1340	0	169
4194	1535	1341	0	168
4197	1536	1342	0	166
4200	1536	1342	0	166
4203	1536	1343	0	166
4206	1537	1343	0	166
4209	1539	1344	0	167
4212	1544	1345	0	171
4215	1545	1344	0	177
4218	1548	1343	0	183
4221	1550	1344	0	181
4224	1553	1343	0	177
4227	1555	1342	0	178
4230	1552	1342	0	175
4233	1550	1342	0	175
4236	1551	1342	0	175
4239	1552	1343	0	175
4242	1552	1343	0	176
4245	1551	1343	0	175
4248	1551	1343	0	175
4251	1550	1343	0	176
4254	1546	1343	0	173
4257	1546	1343	0	176
4260	1547	1343	0	179
4263	1547	1344	0	180
4266	1547	1343	0	178
4269	1545	1343	0	180
4272	1544	1343	0	180
4275	1544	1343	0	181
4278	1542	1343	0	181
4281	1541	1342	0	177
4284	1541	1342	0	175
4287	1540	1342	0	171
4290	1541	1342	0	169
4293	1541	1342	0	170
4296	1541	1342	0	171
4299	1541	1342	0	172
4302	1541	1342	0	170
4305	1543	1343	0	173
4308	1543	1343	0	174
4311	1544	1343	0	176
4314	1546	1343	0	175
4317	1550	1343	0	176
4320	1553	1342	0	178
4323	1555	1342	0	178
4326	1555	1342	0	177
4329	1556	1342	0	172
4332	1556	1344	0	168
4335	1554	1346	0	164
4338	1554	1344	0	171
4341	1554	1344	0	179
4344	1554	1343	0	182
4347	1555	1343	0	182
4350	1555	1343	0	182
4353	1556	1343	0	183
4356	1556	1342	0	180
4359	1556	1342	0	178
4362	1556	1342	0	179
4365	1556	1342	0	179
4368	1555	1342	0	179
4371	1553	1342	0	185
4374	1550	1342	0	185
4377	1549	1343	0	185
4380	1547	1343	0	183
4383	1544	1343	0	186
4386	1543	1343	0	187
4389	1542	1342	0	194
4392	1541	1342	0	195
4395	1542	1341	0	195
4398	1542	1341	0	197
4401	1542	1341	0	197
4404	1541	1341	0	198
4407	1542	1341	0	202
4410	1543	1340	0	212
4413	1545	1339	0	211
4416	1545	1339	0	213
4419	1544	1339	0	215
4422	1543	1339	0	219
4425	1542	1338	0	217
4428	1541	1338	0	214
4431	1541	1337	0	216
4434	1539	1337	0	217
4437	1538	1337	0	218
4440	1536	1337	0	221
4443	1535	1336	0	225
4446	1534	1335	0	222
4449	1532	1333	0	218
4452	1532	1333	0	226
4455	1531	1333	0	226
4458	1530	1332	0	229
4461	1529	1330	0	234
4464	1528	1329	0	237
4467	1527	1331	0	236
4470	1525	1332	0	238
4473	1523	1333	0	240
4476	1523	1335	0	243
4479	1519	1337	0	238
4482	1518	1338	0	239
4485	1518	1340	0	240
4488	1518	1339	0	244
4491	1517	1337	0	240
4494	1516	1338	0	238
4497	1516	1338	0	240
4500	1516	1336	0	236
4503	1516	1335	0	232
4506	1516	1335	0	225
4509	1517	1334	0	227
4512	1518	1334	0	226
4515	1517	1335	0	223
4518	1518	1336	0	220
4521	1520	1336	0	208
4524	1521	1337	0	205
4527	1521	1338	0	202
4530	1522	1337	0	200
4533	1525	1337	0	200
4536	1526	1337	0	201
4539	1527	1337	0	201
4542	1527	1337	0	201
4545	1526	1337	0	204
4548	1526	1336	0	211
4551	1524	1336	0	209
4554	1524	1338	0	204
4557	1524	1338	0	201
4560	1522	1339	0	194
4563	1521	1340	0	193
4566	1520	1341	0	189
4569	1523	1342	0	4
4572	1520	1343	0	189
4575	1516	1342	0	188
4578	1513	1343	0	187
4581	1510	1343	0	188
4584	1509	1344	0	192
4587	1511	1343	0	190
4590	1513	1343	0	184
4593	1513	1343	0	182
4596	1512	1343	0	183
4599	1511	1344	0	184
4602	1512	1344	0	186
4605	1511	1344	0	181
4608	1508	1344	0	179
4611	1509	1345	0	175
4614	1510	1344	0	172
4617	1511	1346	0	172
4620	1510	1345	0	170
4623	1512	1345	0	347
4626	1512	1343	0	340
4629	1513	1344	0	332
4632	1512	1344	0	333
4635	1512	1345	0	151
4638	1511	1347	0	145
4641	1511	1348	0	138
4644	1513	1350	0	143
4647	1516	1352	0	140
4650	1516	1352	0	140
4653	1512	1352	0	148
4656	1511	1353	0	148
4659	1507	1351	0	146
4662	1507	1351	0	144
4665	1507	1351	0	148
4668	1507	1351	0	144
4671	1506	1351	0	148
4674	1506	1349	0	151
4677	1505	1346	0	157
4680	1505	1346	0	339
4683	1506	1346	0	163
4686	1506	1343	0	167
4689	1506	1343	0	353
4692	1507	1344	0	168
4695	1508	1343	0	350
4698	1508	1343	0	352
4701	1508	1342	0	355
4704	1508	1342	0	356
4707	1507	1342	0	356
4710	1506	1342	0	175
4713	1506	1344	0	178
4716	1505	1343	0	355
4719	1505	1344	0	179
4722	1506	1344	0	178
4725	1506	1344	0	178
4728	1506	1344	0	178
4731	1507	1344	0	176
4734	1508	1344	0	178
4737	1510	1344	0	182
4740	1511	1345	0	182
4743	1511	1344	0	183
4746	1511	1344	0	183
4749	1511	1345	0	184
4752	1511	1345	0	185
4755	1511	1345	0	185
4758	1511	1345	0	185
4761	1507	1343	0	182
4764	1504	1342	0	178
4767	1500	1341	0	173
4770	1499	1340	0	174
4773	1500	1341	0	172
4776	1501	1341	0	173
4779	1503	1341	0	170
4782	1504	1341	0	169
4785	1504	1341	0	174
4788	1504	1341	0	174
4791	1505	1341	0	176
4794	1504	1341	0	173
4797	1505	1342	0	173
4800	1505	1342	0	173
4803	1505	1343	0	171
4806	1506	1343	0	172
4809	1506	1342	0	172
4812	1507	1342	0	172
4815	1506	1342	0	172
4818	1507	1342	0	177
4821	1509	1342	0	178
4824	1512	1342	0	177
4827	1515	1342	0	176
4830	1517	1342	0	354
4833	1518	1342	0	354
4836	1518	1342	0	354
4839	1518	1342	0	174
4842	1518	1341	0	175
4845	1517	1341	0	174
4848	1517	1341	0	175
4851	1517	1341	0	175
4854	1517	1341	0	176
4857	1518	1341	0	173
4860	1519	1340	0	174
4863	1519	1340	0	172
4866	1519	1340	0	173
4869	1520	1340	0	173
4872	1520	1340	0	172
4875	1520	1341	0	171
4878	1520	1341	0	170
4881	1521	1341	0	170
4884	1522	1341	0	169
4887	1522	1341	0	172
4890	1522	1341	0	172
4893	1522	1340	0	176
4896	1522	1340	0	177
4899	1521	1341	0	179
4902	1519	1341	0	182
4905	1519	1340	0	182
4908	1520	1340	0	186
4911	1522	1338	0	193
4914	1523	1337	0	190
4917	1525	1336	0	191
4920	1526	1336	0	192
4923	1526	1335	0	191
4926	1526	1335	0	191
4929	1526	1334	0	188
4932	1526	1334	0	186
4935	1528	1334	0	185
4938	1529	1333	0	186
4941	1529	1333	0	186
4944	1529	1333	0	186
4947	1530	1334	0	186
4950	1531	1333	0	187
4953	1533	1333	0	187
4956	1534	1333	0	191
4959	1534	1333	0	195
4962	1535	1334	0	194
4965	1536	1334	0	194
4968	1537	1333	0	194
4971	1538	1333	0	195
4974	1539	1333	0	198
4977	1540	1333	0	201
4980	1541	1333	0	205
4983	1540	1333	0	205
4986	1540	1333	0	206
4989	1540	1334	0	209
4992	1540	1334	0	210
4995	1540	1334	0	210
4998	1536	1336	0	207
5001	1533	1337	0	208
5004	1531	1338	0	206
5007	1527	1341	0	215
5010	1525	1342	0	217
5013	1524	1342	0	220
5016	1523	1342	0	229
5019	1524	1340	0	233
5022	1524	1338	0	236
5025	1524	1338	0	234
5028	1524	1337	0	234
5031	1523	1338	0	232
5034	1523	1337	0	232
5037	1523	1336	0	233
5040	1522	1336	0	232
5043	1522	1337	0	227
5046	1520	1340	0	221
5049	1520	1341	0	214
5052	1521	1341	0	211
5055	1522	1341	0	207
5058	1523	1340	0	205
5061	1523	1340	0	205
5064	1524	1340	0	206
5067	1526	1340	0	205
5070	1526	1340	0	205
5073	1525	1341	0	207
5076	1525	1341	0	206
5079	1525	1340	0	206
5082	1526	1340	0	202
5085	1525	1341	0	203
5088	1525	1341	0	204
5091	1526	1340	0	204
5094	1526	1340	0	205
5097	1527	1340	0	201
5100	1527	1340	0	202
5103	1527	1340	0	203
5106	1527	1339	0	204
5109	1527	1339	0	208
5112	1528	1339	0	209
5115	1528	1339	0	212
5118	1525	1341	0	211
5121	1522	1342	0	207
5124	1521	1341	0	201
5127	1521	1340	0	197
5130	1521	1340	0	200
5133	1521	1342	0	198
5136	1521	1343	0	191
5139	1520	1344	0	191
5142	1517	1345	0	183
5145	1518	1346	0	180
5148	1519	1346	0	181
5151	1516	1346	0	179
5154	1515	1346	0	180
5157	1516	1345	0	185
5160	1517	1345	0	192
5163	1516	1344	0	193
5166	1515	1344	0	195
5169	1515	1344	0	194
5172	1515	1343	0	194
5175	1515	1343	0	194
5178	1516	1343	0	198
5181	1517	1344	0	201
5184	1515	1344	0	198
5187	1512	1343	0	195
5190	1510	1343	0	188
5193	1512	1347	0	169
5196	1514	1348	0	172
5199	1514	1349	0	171
5202	1515	1347	0	168
5205	1514	1347	0	172
5208	1514	1348	0	172
5211	1515	1347	0	173
5214	1514	1347	0	176
5217	1515	1348	0	173
5220	1514	1347	0	170
5223	1514	1346	0	168
5226	1514	1346	0	349
5229	1512	1345	0	347
5232	1512	1345	0	345
5235	1511	1346	0	160
5238	1511	1348	0	161
5241	1512	1348	0	165
5244	1513	1347	0	168
5247	1513	1346	0	173
5250	1513	1344	0	184
5253	1513	1345	0	191
5256	1514	1347	0	187
5259	1514	1348	0	185
5262	1515	1348	0	188
5265	1515	1348	0	188
5268	1514	1348	0	190
5271	1514	1346	0	186
5274	1517	1346	0	182
5277	1520	1348	0	173
5280	1522	1347	0	164
5283	1521	1345	0	163
5286	1521	1345	0	163
5289	1521	1347	0	162
5292	1521	1349	0	168
5295	1520	1349	0	172
5298	1520	1349	0	173
5301	1519	1348	0	172
5304	1519	1347	0	171
5307	1518	1345	0	170
5310	1518	1345	0	171
5313	1518	1345	0	172
5316	1517	1345	0	174
5319	1516	1344	0	179
5322	1514	1343	0	187
5325	1512	1343	0	187
5328	1510	1342	0	185
5331	1509	1342	0	356
5334	1508	1343	0	349
5337	1509	1344	0	177
5340	1510	1346	0	182
5343	1511	1346	0	184
5346	1511	1346	0	186
5349	1512	1348	0	181
5352	1512	1348	0	179
5355	1513	1348	0	178
5358	1514	1348	0	183
5361	1513	1348	0	181
5364	1513	1346	0	181
5367	1512	1345	0	184
5370	1511	1344	0	181
5373	1511	1344	0	180
5376	1511	1344	0	183
5379	1512	1343	0	184
5382	1513	1343	0	184
5385	1513	1343	0	183
5388	1512	1343	0	183
5391	1510	1343	0	182
5394	1510	1343	0	183
5397	1510	1343	0	183
5400	1510	1342	0	181
5403	1508	1342	0	176
5406	1507	1342	0	178
5409	1509	1343	0	179
5412	1509	1343	0	181
5415	1508	1344	0	181
5418	1509	1344	0	185
5421	1510	1344	0	183
5424	1511	1343	0	182
5427	1511	1342	0	182
5430	1512	1342	0	184
5433	1513	1342	0	183
5436	1515	1342	0	184
5439	1516	1342	0	183
5442	1517	1341	0	184
5445	1516	1341	0	184
5448	1517	1340	0	184
5451	1518	1340	0	183
5454	1519	1340	0	184
5457	1520	1339	0	186
5460	1523	1338	0	189
5463	1525	1336	0	188
5466	1526	1335	0	187
5469	1526	1335	0	186
5472	1526	1335	0	187
5475	1525	1336	0	186
5478	1523	1336	0	190
5481	1525	1336	0	189
5484	1525	1336	0	188
5487	1525	1336	0	186
5490	1526	1335	0	187
5493	1526	1336	0	188
5496	1526	1335	0	188
5499	1527	1333	0	194
5502	1526	1332	0	194
5505	1526	1332	0	198
5508	1526	1332	0	197
5511	1524	1335	0	200
5514	1523	1333	0	202
5517	1523	1331	0	210
5520	1524	1331	0	212
5523	1524	1331	0	212
5526	1524	1330	0	213
5529	1523	1330	0	213
5532	1523	1330	0	214
5535	1525	1329	0	216
5538	1527	1328	0	227
5541	1529	1326	0	228
5544	1531	1325	0	230
5547	1531	1322	0	230
5550	1531	1321	0	231
5553	1532	1321	0	230
5556	1532	1320	0	229
5559	1532	1320	0	229
5562	1533	1319	0	233
5565	1533	1319	0	234
5568	1533	1319	0	234
5571	1531	1320	0	235
5574	1530	1320	0	232
5577	1530	1321	0	238
5580	1529	1320	0	243
5583	1529	1319	0	244
5586	1529	1320	0	243
5589	1528	1320	0	241
5592	1527	1321	0	241
5595	1525	1325	0	247
5598	1523	1328	0	249
5601	1521	1330	0	238
5604	1521	1331	0	234
5607	1520	1331	0	231
5610	1520	1331	0	232
5613	1520	1331	0	231
5616	1520	1331	0	231
5619	1519	1333	0	230
5622	1518	1334	0	232
5625	1517	1333	0	228
5628	1516	1333	0	226
5631	1517	1333	0	229
5634	1520	1333	0	231
5637	1520	1332	0	228
5640	1519	1331	0	227
5643	1520	1330	0	227
5646	1520	1329	0	232
5649	1520	1329	0	233
5652	1521	1329	0	232
5655	1521	1328	0	234
5658	1521	1328	0	233
5661	1521	1328	0	237
5664	1520	1328	0	235
5667	1521	1327	0	237
5670	1522	1327	0	236
5673	1521	1327	0	237
5676	1521	1327	0	236
5679	1521	1326	0	237
5682	1521	1326	0	237
5685	1521	1327	0	234
5688	1520	1327	0	233
5691	1520	1328	0	233
5694	1518	1328	0	231
5697	1517	1330	0	228
5700	1516	1332	0	229
5703	1516	1332	0	226
5706	1517	1332	0	224
5709	1516	1332	0	222
5712	1515	1332	0	217
5715	1515	1332	0	214
5718	1515	1332	0	214
5721	1517	1332	0	214
5724	1519	1332	0	211
5727	1519	1332	0	211
5730	1520	1331	0	212
5733	1522	1331	0	211
5736	1523	1331	0	210
5739	1523	1332	0	210
5742	1526	1331	0	219
5745	1526	1330	0	220
5748	1526	1328	0	219
5751	1529	1325	0	218
5754	1530	1323	0	220
5757	1534	1322	0	229
5760	1535	1319	0	234
5763	1536	1318	0	232
5766	1536	1317	0	231
5769	1536	1317	0	233
5772	1537	1315	0	232
5775	1537	1315	0	230
5778	1538	1315	0	229
5781	1538	1314	0	230
5784	1538	1313	0	229
5787	1538	1313	0	228
5790	1539	1313	0	228
5793	1539	1312	0	231
5796	1539	1313	0	234
5799	1539	1312	0	232
5802	1539	1313	0	232
5805	1539	1312	0	235
5808	1539	1312	0	236
5811	1536	1312	0	229
5814	1535	1314	0	229
5817	1534	1315	0	234
5820	1535	1316	0	239
5823	1534	1315	0	236
5826	1533	1316	0	238
5829	1531	1317	0	239
5832	1532	1318	0	245
5835	1531	1319	0	240
5838	1531	1319	0	240
5841	1531	1319	0	240
5844	1531	1318	0	241
5847	1530	1317	0	234
5850	1530	1317	0	239
5853	1530	1317	0	235
5856	1529	1317	0	231
5859	1529	1317	0	231
5862	1529	1318	0	237
5865	1529	1320	0	238
5868	1529	1321	0	236
5871	1529	1321	0	236
5874	1528	1320	0	231
5877	1527	1322	0	230
5880	1527	1322	0	244
5883	1526	1321	0	255
5886	1523	1322	0	249
5889	1521	1323	0	241
5892	1523	1324	0	248
5895	1523	1323	0	251
5898	1523	1323	0	255
5901	1522	1324	0	256
5904	1523	1326	0	257
5907	1523	1326	0	257
5910	1523	1325	0	259
5913	1523	1326	0	258
5916	1523	1325	0	258
5919	1522	1324	0	259
5922	1522	1323	0	261
5925	1522	1322	0	262
5928	1521	1321	0	262
5931	1521	1321	0	260
5934	1521	1321	0	256
5937	1520	1322	0	254
5940	1520	1323	0	251
5943	1518	1326	0	250
5946	1517	1326	0	245
5949	1518	1325	0	245
5952	1517	1325	0	242
5955	1518	1325	0	241
5958	1519	1325	0	237
5961	1519	1324	0	237
5964	1519	1325	0	240
5967	1518	1326	0	241
5970	1518	1327	0	244
5973	1518	1330	0	245
5976	1518	1330	0	247
5979	1518	1329	0	247
5982	1518	1328	0	245
5985	1518	1328	0	245
5988	1519	1328	0	244
5991	1519	1327	0	241
5994	1520	1326	0	243
5997	1520	1326	0	239
6000	1520	1325	0	239
6003	1520	1325	0	240
6006	1520	1323	0	240
6009	1520	1324	0	239
6012	1518	1326	0	241
6015	1515	1327	0	233
6018	1514	1329	0	232
6021	1514	1331	0	235
6024	1513	1331	0	234
6027	1515	1331	0	235
6030	1515	1330	0	239
6033	1516	1331	0	240
[truncated: 986 more rows]
