# Supplementary material for: Markerless tracking of an entire honey bee colony
Source: Nat Commun. 2021 Mar 19;12:1733. doi: 10.1038/s41467-021-21769-1 (PMC7979864; doi:10.1038/s41467-021-21769-1)
Supplement: Supplementary file 4 — Description of Additional Supplementary Files [file 41467_2021_21769_MOESM4_ESM.zip › raw_source/fig_5_sup_fig_21_22/S1_trajectories/000283.txt]

0	1203	1746	0	13
3	1203	1747	0	10
6	1201	1742	0	15
9	1200	1739	0	24
12	1204	1737	0	7
15	1204	1739	0	13
18	1205	1739	0	10
21	1204	1740	0	13
24	1207	1741	0	9
27	1209	1745	0	1
30	1207	1743	0	1
33	1207	1744	0	0
36	1206	1742	0	2
39	1208	1742	0	6
42	1208	1743	0	9
45	1206	1745	0	15
48	1205	1748	0	12
51	1202	1746	0	14
54	1200	1747	0	8
57	1203	1746	0	10
60	1203	1748	0	9
63	1204	1744	0	13
66	1204	1747	0	6
69	1205	1745	0	10
72	1204	1745	0	10
75	1204	1745	0	7
78	1202	1746	0	0
81	1201	1746	0	0
84	1202	1745	0	8
87	1200	1747	0	4
90	1202	1748	0	6
93	1201	1751	0	8
96	1200	1749	0	3
99	1199	1748	0	4
102	1200	1747	0	4
105	1199	1745	0	7
108	1196	1745	0	0
111	1198	1739	0	7
114	1199	1738	0	7
117	1198	1737	0	9
120	1196	1737	0	4
123	1195	1742	0	1
126	1198	1743	0	357
129	1200	1743	0	4
132	1198	1744	0	1
135	1197	1743	0	358
138	1197	1744	0	5
141	1198	1744	0	2
144	1198	1743	0	1
147	1197	1744	0	0
150	1198	1743	0	359
153	1198	1742	0	1
156	1199	1741	0	359
159	1202	1741	0	358
162	1201	1742	0	358
165	1201	1742	0	359
168	1200	1743	0	358
171	1200	1743	0	358
174	1199	1743	0	358
177	1198	1743	0	357
180	1198	1742	0	1
183	1199	1742	0	1
186	1199	1743	0	358
189	1200	1743	0	358
192	1199	1743	0	358
195	1200	1743	0	357
198	1199	1743	0	358
201	1198	1741	0	359
204	1201	1741	0	353
207	1201	1741	0	353
210	1201	1740	0	356
213	1201	1739	0	358
216	1202	1740	0	1
219	1203	1740	0	0
222	1202	1740	0	357
225	1202	1740	0	355
228	1203	1740	0	356
231	1202	1739	0	357
234	1202	1739	0	357
237	1202	1738	0	358
240	1201	1738	0	359
243	1201	1738	0	356
246	1203	1738	0	356
249	1202	1738	0	356
252	1203	1739	0	355
255	1202	1739	0	354
258	1202	1739	0	356
261	1201	1739	0	358
264	1202	1740	0	358
267	1200	1739	0	2
270	1200	1740	0	4
273	1199	1741	0	2
276	1201	1741	0	1
279	1201	1741	0	0
282	1202	1742	0	2
285	1204	1743	0	5
288	1204	1745	0	359
291	1203	1745	0	0
294	1203	1742	0	6
297	1203	1742	0	5
300	1202	1744	0	0
303	1204	1742	0	5
306	1205	1742	0	4
309	1205	1741	0	359
312	1205	1738	0	4
315	1205	1738	0	0
318	1206	1736	0	357
321	1207	1736	0	357
324	1207	1737	0	357
327	1207	1737	0	357
330	1206	1738	0	359
333	1207	1739	0	358
336	1205	1739	0	357
339	1206	1740	0	355
342	1207	1744	0	3
345	1205	1745	0	3
348	1205	1746	0	5
351	1204	1747	0	3
354	1204	1747	0	358
357	1205	1747	0	358
360	1209	1747	0	2
363	1207	1747	0	359
366	1205	1748	0	358
369	1204	1749	0	0
372	1203	1750	0	357
375	1205	1748	0	358
378	1205	1748	0	353
381	1206	1749	0	353
384	1205	1749	0	351
387	1204	1750	0	345
390	1207	1751	0	347
393	1208	1750	0	346
396	1205	1749	0	350
399	1204	1749	0	350
402	1202	1748	0	354
405	1203	1748	0	356
408	1200	1749	0	358
411	1203	1749	0	359
414	1204	1749	0	357
417	1202	1748	0	358
420	1200	1749	0	0
423	1200	1749	0	359
426	1201	1749	0	0
429	1200	1749	0	359
432	1200	1749	0	359
435	1201	1748	0	356
438	1201	1748	0	356
441	1202	1749	0	354
444	1203	1749	0	357
447	1204	1748	0	357
450	1204	1748	0	356
453	1204	1748	0	357
456	1204	1747	0	358
459	1207	1746	0	1
462	1208	1747	0	1
465	1208	1747	0	3
468	1207	1746	0	2
471	1207	1746	0	1
474	1208	1745	0	1
477	1208	1746	0	1
480	1208	1745	0	1
483	1207	1745	0	359
486	1207	1745	0	4
489	1208	1746	0	4
492	1207	1747	0	3
495	1207	1746	0	3
498	1207	1747	0	6
501	1207	1747	0	2
504	1206	1747	0	3
507	1204	1748	0	4
510	1207	1746	0	359
513	1208	1746	0	1
516	1208	1746	0	3
519	1206	1747	0	8
522	1205	1747	0	7
525	1206	1747	0	11
528	1208	1747	0	3
531	1207	1746	0	3
534	1207	1746	0	2
537	1207	1746	0	1
540	1208	1746	0	1
543	1207	1746	0	2
546	1207	1746	0	0
549	1206	1747	0	2
552	1206	1747	0	0
555	1206	1747	0	1
558	1206	1747	0	0
561	1206	1748	0	358
564	1206	1748	0	359
567	1206	1748	0	359
570	1207	1748	0	1
573	1207	1747	0	1
576	1207	1747	0	2
579	1208	1745	0	2
582	1208	1746	0	1
585	1207	1746	0	1
588	1207	1747	0	1
591	1208	1746	0	0
594	1209	1746	0	1
597	1208	1746	0	1
600	1208	1745	0	1
603	1209	1745	0	0
606	1209	1745	0	1
609	1208	1746	0	2
612	1208	1746	0	3
615	1208	1745	0	3
618	1207	1747	0	4
621	1207	1747	0	3
624	1207	1747	0	2
627	1206	1748	0	0
630	1206	1747	0	0
633	1210	1747	0	179
636	1208	1747	0	2
639	1209	1747	0	3
642	1209	1746	0	2
645	1209	1746	0	1
648	1209	1746	0	3
651	1209	1748	0	2
654	1211	1748	0	4
657	1211	1744	0	6
660	1209	1745	0	3
663	1210	1745	0	0
666	1209	1745	0	0
669	1209	1746	0	3
672	1210	1746	0	3
675	1210	1747	0	1
678	1210	1747	0	357
681	1210	1746	0	358
684	1210	1746	0	355
687	1210	1751	0	350
690	1211	1751	0	354
693	1211	1751	0	357
696	1211	1750	0	355
699	1212	1750	0	350
702	1211	1749	0	349
705	1211	1748	0	349
708	1212	1747	0	351
711	1212	1746	0	353
714	1214	1746	0	352
717	1215	1746	0	354
720	1215	1745	0	356
723	1214	1744	0	356
726	1215	1746	0	1
729	1214	1746	0	2
732	1214	1746	0	3
735	1215	1746	0	359
738	1214	1746	0	358
741	1213	1747	0	359
744	1215	1746	0	0
747	1218	1747	0	184
750	1211	1750	0	356
753	1210	1751	0	356
756	1212	1754	0	359
759	1212	1755	0	358
762	1209	1754	0	172
765	1209	1754	0	350
768	1208	1754	0	351
771	1210	1753	0	348
774	1210	1753	0	348
777	1210	1752	0	352
780	1212	1751	0	353
783	1210	1751	0	174
786	1211	1752	0	352
789	1210	1751	0	350
792	1210	1752	0	353
795	1210	1752	0	353
798	1209	1752	0	353
801	1209	1755	0	357
804	1206	1755	0	175
807	1207	1755	0	0
810	1207	1755	0	0
813	1209	1755	0	351
816	1209	1755	0	344
819	1210	1755	0	349
822	1211	1754	0	349
825	1211	1752	0	348
828	1212	1754	0	346
831	1211	1755	0	350
834	1209	1754	0	348
837	1210	1753	0	351
840	1210	1753	0	352
843	1211	1753	0	352
846	1210	1752	0	346
849	1210	1749	0	345
852	1211	1749	0	348
855	1206	1748	0	347
858	1203	1747	0	349
861	1202	1746	0	350
864	1202	1746	0	349
867	1202	1746	0	346
870	1200	1746	0	345
873	1199	1745	0	336
876	1199	1745	0	335
879	1198	1745	0	332
882	1198	1744	0	330
885	1198	1742	0	328
888	1198	1747	0	285
891	1198	1740	0	332
894	1200	1740	0	328
897	1202	1738	0	331
900	1204	1740	0	328
903	1203	1740	0	331
906	1204	1743	0	328
909	1205	1744	0	327
912	1206	1745	0	329
915	1206	1744	0	334
918	1207	1744	0	333
921	1207	1745	0	338
924	1205	1743	0	344
927	1205	1744	0	356
930	1207	1745	0	1
933	1207	1745	0	358
936	1205	1743	0	352
939	1201	1742	0	356
942	1194	1741	0	349
945	1191	1741	0	352
948	1189	1742	0	356
951	1189	1744	0	0
954	1187	1744	0	6
957	1185	1743	0	8
960	1185	1742	0	12
963	1184	1743	0	11
966	1184	1743	0	10
969	1183	1742	0	11
972	1181	1743	0	20
975	1181	1744	0	14
978	1181	1744	0	20
981	1179	1744	0	22
984	1179	1744	0	21
987	1180	1743	0	18
990	1178	1743	0	18
993	1179	1742	0	17
996	1179	1743	0	16
999	1178	1741	0	13
1002	1177	1741	0	12
1005	1176	1741	0	11
1008	1177	1741	0	11
1011	1177	1740	0	11
1014	1178	1740	0	7
1017	1178	1741	0	13
1020	1179	1742	0	17
1023	1179	1745	0	11
1026	1180	1746	0	14
1029	1180	1745	0	12
1032	1181	1745	0	11
1035	1181	1745	0	11
1038	1182	1746	0	13
1041	1183	1746	0	13
1044	1182	1746	0	12
1047	1181	1746	0	12
1050	1181	1745	0	11
1053	1182	1744	0	8
1056	1183	1744	0	8
1059	1183	1746	0	11
1062	1183	1746	0	13
1065	1183	1745	0	14
1068	1184	1745	0	12
1071	1184	1744	0	12
1074	1184	1745	0	14
1077	1184	1744	0	14
1080	1183	1745	0	14
1083	1183	1746	0	14
1086	1183	1746	0	14
1089	1183	1746	0	13
1092	1183	1745	0	13
1095	1184	1744	0	11
1098	1183	1744	0	11
1101	1183	1744	0	12
1104	1183	1745	0	6
1107	1184	1744	0	11
1110	1184	1744	0	8
1113	1185	1743	0	10
1116	1184	1746	0	14
1119	1183	1748	0	8
1122	1182	1749	0	9
1125	1182	1749	0	11
1128	1182	1748	0	11
1131	1181	1748	0	7
1134	1182	1747	0	7
1137	1183	1747	0	7
1140	1183	1747	0	8
1143	1183	1747	0	9
1146	1183	1746	0	10
1149	1182	1746	0	10
1152	1182	1747	0	10
1155	1183	1747	0	11
1158	1183	1746	0	11
1161	1183	1746	0	9
1164	1182	1746	0	8
1167	1181	1745	0	11
1170	1183	1740	0	21
1173	1182	1741	0	22
1176	1182	1738	0	22
1179	1180	1736	0	15
1182	1178	1732	0	22
1185	1176	1728	0	18
1188	1175	1731	0	14
1191	1175	1729	0	9
1194	1174	1724	0	17
1197	1176	1729	0	11
1200	1176	1729	0	9
1203	1176	1728	0	14
1206	1174	1725	0	15
1209	1172	1722	0	12
1212	1174	1727	0	5
1215	1174	1727	0	10
1218	1174	1726	0	13
1221	1174	1726	0	10
1224	1173	1729	0	11
1227	1175	1729	0	10
1230	1172	1726	0	10
1233	1173	1726	0	13
1236	1174	1728	0	13
1239	1168	1720	0	30
1242	1167	1713	0	42
1245	1168	1717	0	35
1248	1172	1719	0	26
1251	1175	1724	0	21
1254	1176	1723	0	19
1257	1174	1723	0	22
1260	1178	1729	0	6
1263	1174	1727	0	13
1266	1176	1728	0	11
1269	1178	1723	0	16
1272	1179	1734	0	17
1275	1177	1734	0	19
1278	1179	1729	0	18
1281	1174	1728	0	27
1284	1175	1726	0	29
1287	1173	1728	0	24
1290	1172	1728	0	26
1293	1172	1727	0	22
1296	1171	1725	0	22
1299	1171	1725	0	20
1302	1171	1723	0	21
1305	1171	1723	0	20
1308	1172	1723	0	24
1311	1172	1722	0	24
1314	1172	1723	0	24
1317	1174	1725	0	29
1320	1173	1730	0	33
1323	1175	1733	0	22
1326	1176	1737	0	20
1329	1175	1738	0	13
1332	1175	1734	0	12
1335	1175	1736	0	16
1338	1176	1736	0	18
1341	1178	1735	0	10
1344	1179	1733	0	14
1347	1181	1735	0	13
1350	1183	1734	0	14
1353	1183	1735	0	14
1356	1183	1734	0	13
1359	1183	1735	0	14
1362	1183	1735	0	14
1365	1182	1736	0	14
1368	1182	1736	0	14
1371	1180	1737	0	13
1374	1181	1737	0	15
1377	1182	1737	0	15
1380	1182	1736	0	15
1383	1182	1738	0	13
1386	1179	1737	0	10
1389	1180	1739	0	9
1392	1180	1735	0	9
1395	1182	1736	0	10
1398	1183	1734	0	10
1401	1182	1735	0	12
1404	1179	1737	0	11
1407	1181	1731	0	7
1410	1180	1730	0	9
1413	1180	1729	0	7
1416	1180	1729	0	6
1419	1180	1729	0	6
1422	1179	1730	0	3
1425	1178	1730	0	4
1428	1178	1729	0	6
1431	1179	1729	0	7
1434	1179	1729	0	12
1437	1177	1729	0	16
1440	1178	1729	0	11
1443	1180	1730	0	10
1446	1180	1731	0	8
1449	1181	1731	0	12
1452	1183	1731	0	12
1455	1184	1730	0	12
1458	1182	1733	0	5
1461	1183	1733	0	1
1464	1181	1735	0	3
1467	1181	1734	0	2
1470	1180	1736	0	3
1473	1181	1735	0	2
1476	1180	1735	0	2
1479	1182	1736	0	0
1482	1182	1736	0	2
1485	1183	1735	0	359
1488	1183	1734	0	1
1491	1185	1732	0	5
1494	1186	1732	0	5
1497	1186	1732	0	5
1500	1184	1732	0	7
1503	1184	1732	0	3
1506	1184	1732	0	2
1509	1179	1733	0	5
1512	1181	1732	0	8
1515	1182	1732	0	10
1518	1183	1731	0	7
1521	1183	1731	0	8
1524	1184	1731	0	7
1527	1183	1730	0	8
1530	1181	1729	0	5
1533	1180	1729	0	5
1536	1180	1730	0	4
1539	1181	1729	0	5
1542	1182	1729	0	6
1545	1183	1730	0	7
1548	1183	1737	0	11
1551	1184	1736	0	14
1554	1182	1737	0	11
1557	1182	1738	0	13
1560	1183	1739	0	13
1563	1184	1738	0	9
1566	1183	1729	0	4
1569	1182	1730	0	5
1572	1179	1728	0	7
1575	1179	1729	0	7
1578	1183	1730	0	3
1581	1182	1731	0	4
1584	1183	1732	0	0
1587	1188	1734	0	3
1590	1182	1740	0	10
1593	1181	1739	0	13
1596	1181	1739	0	14
1599	1182	1739	0	16
1602	1185	1738	0	17
1605	1181	1737	0	13
1608	1180	1737	0	14
1611	1191	1735	0	193
1614	1182	1737	0	10
1617	1182	1736	0	12
1620	1181	1737	0	10
1623	1184	1738	0	14
1626	1185	1737	0	12
1629	1184	1738	0	12
1632	1186	1734	0	6
1635	1186	1735	0	8
1638	1186	1734	0	6
1641	1186	1736	0	7
1644	1187	1739	0	10
1647	1187	1739	0	10
1650	1185	1740	0	5
1653	1185	1742	0	10
1656	1187	1747	0	8
1659	1188	1747	0	11
1662	1190	1746	0	15
1665	1189	1745	0	11
1668	1187	1744	0	8
1671	1188	1745	0	12
1674	1188	1745	0	10
1677	1186	1744	0	16
1680	1187	1747	0	18
1683	1187	1746	0	15
1686	1187	1745	0	17
1689	1190	1744	0	17
1692	1189	1745	0	17
1695	1190	1746	0	15
1698	1190	1749	0	15
1701	1188	1750	0	15
1704	1188	1749	0	17
1707	1189	1749	0	15
1710	1186	1749	0	10
1713	1186	1751	0	5
1716	1185	1751	0	8
1719	1186	1752	0	7
1722	1184	1749	0	8
1725	1184	1751	0	11
1728	1185	1752	0	9
1731	1185	1752	0	9
1734	1187	1751	0	5
1737	1189	1753	0	7
1740	1186	1754	0	7
1743	1183	1755	0	6
1746	1181	1755	0	5
1749	1182	1755	0	7
1752	1187	1748	0	20
1755	1188	1751	0	12
1758	1185	1752	0	9
1761	1184	1749	0	10
1764	1187	1746	0	15
1767	1187	1752	0	10
1770	1184	1753	0	4
1773	1183	1752	0	7
1776	1182	1752	0	6
1779	1181	1751	0	10
1782	1179	1751	0	11
1785	1179	1752	0	16
1788	1182	1753	0	7
1791	1183	1751	0	11
1794	1182	1751	0	14
1797	1182	1751	0	16
1800	1182	1750	0	19
1803	1184	1749	0	18
1806	1185	1748	0	18
1809	1185	1749	0	18
1812	1185	1750	0	17
1815	1185	1748	0	13
1818	1186	1749	0	9
1821	1184	1749	0	14
1824	1184	1747	0	11
1827	1181	1744	0	15
1830	1180	1742	0	14
1833	1186	1741	0	200
1836	1182	1742	0	14
1839	1181	1739	0	9
1842	1184	1732	0	17
1845	1182	1734	0	16
1848	1181	1736	0	8
1851	1181	1737	0	8
1854	1184	1739	0	1
1857	1183	1735	0	3
1860	1183	1733	0	8
1863	1184	1733	0	6
1866	1184	1730	0	6
1869	1182	1730	0	6
1872	1182	1729	0	3
1875	1181	1730	0	2
1878	1181	1730	0	1
1881	1180	1730	0	4
1884	1179	1729	0	6
1887	1179	1729	0	4
1890	1178	1729	0	6
1893	1178	1729	0	5
1896	1179	1728	0	4
1899	1180	1728	0	4
1902	1181	1729	0	1
1905	1180	1729	0	2
1908	1180	1730	0	3
1911	1180	1728	0	5
1914	1179	1729	0	7
1917	1178	1729	0	10
1920	1180	1729	0	7
1923	1180	1728	0	9
1926	1180	1728	0	9
1929	1180	1729	0	9
1932	1181	1729	0	5
1935	1181	1730	0	6
1938	1181	1728	0	5
1941	1181	1728	0	6
1944	1181	1729	0	6
1947	1181	1729	0	6
1950	1183	1730	0	5
1953	1182	1731	0	4
1956	1183	1732	0	3
1959	1185	1731	0	2
1962	1184	1734	0	4
1965	1185	1736	0	4
1968	1184	1739	0	8
1971	1183	1736	0	9
1974	1182	1737	0	6
1977	1184	1735	0	6
1980	1184	1738	0	1
1983	1183	1734	0	4
1986	1183	1741	0	6
1989	1184	1740	0	6
1992	1184	1741	0	9
1995	1185	1740	0	7
1998	1186	1744	0	12
2001	1188	1744	0	15
2004	1186	1744	0	14
2007	1185	1743	0	15
2010	1185	1746	0	11
2013	1185	1745	0	11
2016	1186	1747	0	14
2019	1185	1749	0	11
2022	1184	1750	0	11
2025	1187	1749	0	9
2028	1187	1747	0	14
2031	1185	1746	0	11
2034	1184	1746	0	11
2037	1185	1746	0	11
2040	1185	1745	0	13
2043	1186	1744	0	17
2046	1186	1741	0	15
2049	1185	1743	0	12
2052	1185	1746	0	13
2055	1186	1742	0	12
2058	1182	1742	0	7
2061	1182	1742	0	10
2064	1184	1741	0	14
2067	1190	1744	0	16
2070	1188	1744	0	18
2073	1187	1745	0	17
2076	1186	1745	0	16
2079	1187	1746	0	16
2082	1187	1746	0	16
2085	1186	1746	0	16
2088	1187	1745	0	19
2091	1185	1747	0	15
2094	1184	1748	0	15
2097	1187	1747	0	16
2100	1188	1745	0	17
2103	1186	1744	0	17
2106	1187	1744	0	19
2109	1186	1744	0	17
2112	1185	1744	0	18
2115	1188	1740	0	18
2118	1187	1739	0	13
2121	1185	1738	0	13
2124	1185	1737	0	11
2127	1187	1738	0	9
2130	1187	1739	0	14
2133	1189	1738	0	16
2136	1189	1738	0	15
2139	1188	1738	0	12
2142	1189	1740	0	15
2145	1188	1740	0	17
2148	1185	1741	0	16
2151	1183	1740	0	14
2154	1183	1739	0	15
2157	1182	1739	0	14
2160	1184	1738	0	19
2163	1185	1737	0	19
2166	1186	1740	0	19
2169	1186	1740	0	15
2172	1185	1742	0	17
2175	1184	1743	0	20
2178	1185	1744	0	17
2181	1184	1745	0	15
2184	1184	1745	0	14
2187	1182	1747	0	11
2190	1182	1748	0	9
2193	1184	1749	0	10
2196	1182	1748	0	12
2199	1182	1749	0	11
2202	1182	1748	0	11
2205	1183	1747	0	14
2208	1183	1746	0	15
2211	1184	1745	0	15
2214	1183	1745	0	18
2217	1184	1744	0	19
2220	1185	1741	0	22
2223	1186	1741	0	22
2226	1185	1741	0	19
2229	1184	1742	0	16
2232	1181	1742	0	16
2235	1180	1747	0	18
2238	1183	1746	0	15
2241	1183	1747	0	15
2244	1186	1744	0	14
2247	1185	1740	0	15
2250	1185	1743	0	22
2253	1184	1745	0	17
2256	1186	1746	0	16
2259	1186	1747	0	16
2262	1185	1748	0	16
2265	1185	1747	0	16
2268	1189	1745	0	18
2271	1186	1747	0	17
2274	1185	1748	0	13
2277	1186	1748	0	15
2280	1188	1746	0	200
2283	1185	1748	0	16
2286	1185	1748	0	16
2289	1182	1749	0	16
2292	1182	1751	0	10
2295	1184	1751	0	10
2298	1183	1750	0	12
2301	1184	1750	0	12
2304	1184	1749	0	13
2307	1185	1750	0	12
2310	1184	1750	0	12
2313	1182	1751	0	10
2316	1186	1749	0	13
2319	1188	1747	0	13
2322	1190	1746	0	14
2325	1186	1747	0	16
2328	1185	1747	0	19
2331	1187	1746	0	17
2334	1185	1747	0	18
2337	1183	1747	0	18
2340	1182	1747	0	17
2343	1188	1745	0	18
2346	1187	1746	0	18
2349	1185	1748	0	17
2352	1184	1749	0	16
2355	1182	1751	0	12
2358	1187	1751	0	11
2361	1187	1750	0	12
2364	1185	1751	0	17
2367	1182	1751	0	12
2370	1180	1751	0	14
2373	1181	1752	0	12
2376	1181	1752	0	13
2379	1180	1752	0	14
2382	1180	1751	0	10
2385	1182	1750	0	11
2388	1184	1749	0	14
2391	1186	1748	0	16
2394	1189	1748	0	196
2397	1187	1748	0	196
2400	1187	1749	0	16
2403	1184	1750	0	12
2406	1184	1751	0	193
2409	1185	1746	0	13
2412	1182	1744	0	11
2415	1180	1743	0	9
2418	1179	1744	0	7
2421	1179	1743	0	7
2424	1178	1742	0	13
2427	1179	1742	0	11
2430	1179	1743	0	8
2433	1179	1742	0	8
2436	1180	1742	0	11
2439	1180	1741	0	13
2442	1179	1741	0	15
2445	1178	1742	0	13
2448	1180	1743	0	14
2451	1179	1742	0	12
2454	1180	1742	0	17
2457	1179	1742	0	15
2460	1180	1741	0	13
2463	1180	1741	0	14
2466	1180	1741	0	15
2469	1180	1741	0	11
2472	1179	1740	0	12
2475	1179	1739	0	12
2478	1178	1740	0	12
2481	1178	1740	0	11
2484	1179	1738	0	15
2487	1180	1739	0	13
2490	1178	1738	0	13
2493	1180	1738	0	12
2496	1180	1738	0	11
2499	1179	1738	0	17
2502	1178	1739	0	16
2505	1182	1736	0	14
2508	1183	1736	0	8
2511	1181	1737	0	10
2514	1180	1737	0	14
2517	1180	1740	0	13
2520	1180	1743	0	14
2523	1179	1739	0	11
2526	1179	1739	0	9
2529	1179	1737	0	10
2532	1179	1736	0	10
2535	1179	1735	0	8
2538	1179	1734	0	9
2541	1179	1734	0	7
2544	1181	1733	0	8
2547	1179	1732	0	8
2550	1178	1732	0	8
2553	1177	1732	0	10
2556	1176	1732	0	12
2559	1176	1731	0	13
2562	1174	1730	0	17
2565	1173	1731	0	20
2568	1173	1736	0	17
2571	1172	1732	0	23
2574	1173	1734	0	25
2577	1173	1736	0	22
2580	1173	1733	0	28
2583	1173	1733	0	26
2586	1173	1734	0	26
2589	1172	1735	0	27
2592	1171	1735	0	26
2595	1171	1735	0	26
2598	1171	1735	0	28
2601	1171	1735	0	30
2604	1171	1735	0	32
2607	1171	1734	0	26
2610	1170	1733	0	23
2613	1170	1733	0	25
2616	1171	1731	0	21
2619	1170	1730	0	19
2622	1169	1729	0	15
2625	1169	1729	0	14
2628	1170	1729	0	13
2631	1170	1728	0	12
2634	1171	1729	0	11
2637	1172	1729	0	11
2640	1172	1729	0	13
2643	1172	1730	0	12
2646	1173	1729	0	12
2649	1172	1728	0	13
2652	1172	1728	0	13
2655	1172	1728	0	11
2658	1174	1729	0	10
2661	1173	1730	0	8
2664	1171	1731	0	7
2667	1171	1730	0	7
2670	1171	1730	0	5
2673	1171	1729	0	6
2676	1170	1728	0	6
2679	1170	1730	0	2
2682	1171	1730	0	3
2685	1171	1731	0	6
2688	1171	1731	0	8
2691	1170	1731	0	5
2694	1171	1732	0	7
2697	1171	1732	0	11
2700	1170	1733	0	13
2703	1172	1733	0	16
2706	1174	1732	0	16
2709	1175	1732	0	15
2712	1175	1732	0	14
2715	1174	1732	0	12
2718	1174	1732	0	11
2721	1174	1732	0	11
2724	1172	1733	0	13
2727	1172	1733	0	16
2730	1172	1734	0	18
2733	1172	1735	0	16
2736	1173	1735	0	18
2739	1172	1735	0	18
2742	1172	1735	0	18
2745	1171	1735	0	15
2748	1171	1734	0	15
2751	1171	1735	0	16
2754	1171	1735	0	15
2757	1171	1735	0	15
2760	1171	1736	0	14
2763	1172	1736	0	17
2766	1175	1736	0	18
2769	1175	1736	0	16
2772	1175	1735	0	16
2775	1173	1733	0	16
2778	1173	1731	0	14
2781	1172	1732	0	11
2784	1171	1733	0	12
2787	1172	1734	0	11
2790	1172	1735	0	10
2793	1174	1735	0	15
2796	1174	1735	0	15
2799	1173	1735	0	12
2802	1173	1735	0	12
2805	1171	1735	0	12
2808	1171	1735	0	9
2811	1171	1735	0	9
2814	1172	1735	0	11
2817	1171	1735	0	10
2820	1171	1736	0	12
2823	1172	1736	0	12
2826	1173	1735	0	13
2829	1172	1735	0	12
2832	1171	1736	0	10
2835	1170	1735	0	12
2838	1170	1736	0	13
2841	1173	1735	0	11
2844	1172	1733	0	9
2847	1171	1733	0	10
2850	1172	1732	0	9
2853	1172	1732	0	8
2856	1173	1733	0	9
2859	1172	1733	0	8
2862	1172	1733	0	10
2865	1171	1733	0	12
2868	1172	1733	0	13
2871	1171	1734	0	11
2874	1172	1734	0	9
2877	1172	1734	0	6
2880	1173	1735	0	7
2883	1173	1734	0	7
2886	1173	1735	0	5
2889	1173	1735	0	5
2892	1172	1735	0	7
2895	1172	1735	0	11
2898	1172	1734	0	13
2901	1173	1734	0	13
2904	1173	1733	0	11
2907	1172	1733	0	10
2910	1173	1733	0	10
2913	1172	1733	0	12
2916	1173	1733	0	12
2919	1174	1733	0	12
2922	1173	1733	0	12
2925	1173	1735	0	9
2928	1174	1737	0	7
2931	1174	1739	0	6
2934	1174	1738	0	3
2937	1171	1738	0	2
2940	1171	1737	0	6
2943	1172	1737	0	8
2946	1172	1736	0	8
2949	1172	1733	0	4
2952	1174	1736	0	1
2955	1173	1735	0	5
2958	1175	1736	0	5
2961	1174	1733	0	7
2964	1173	1733	0	5
2967	1173	1733	0	4
2970	1174	1737	0	2
2973	1172	1735	0	1
2976	1173	1735	0	358
2979	1171	1734	0	359
2982	1171	1734	0	358
2985	1170	1734	0	358
2988	1170	1733	0	357
2991	1171	1733	0	357
2994	1170	1733	0	358
2997	1171	1733	0	358
3000	1169	1733	0	359
3003	1170	1733	0	359
3006	1170	1734	0	0
3009	1171	1734	0	0
3012	1172	1734	0	0
3015	1172	1734	0	0
3018	1172	1734	0	1
3021	1173	1734	0	3
3024	1173	1734	0	4
3027	1172	1734	0	2
3030	1171	1734	0	2
3033	1170	1734	0	0
3036	1169	1734	0	2
3039	1170	1734	0	3
3042	1170	1733	0	5
3045	1170	1734	0	4
3048	1169	1733	0	2
3051	1169	1737	0	5
3054	1168	1735	0	3
3057	1168	1735	0	2
3060	1168	1735	0	2
3063	1167	1735	0	2
3066	1167	1735	0	2
3069	1166	1734	0	1
3072	1166	1735	0	3
3075	1164	1735	0	8
3078	1163	1738	0	8
3081	1162	1739	0	9
3084	1163	1738	0	8
3087	1162	1736	0	7
3090	1161	1735	0	4
3093	1160	1735	0	3
3096	1159	1735	0	4
3099	1158	1735	0	3
3102	1158	1733	0	5
3105	1157	1733	0	6
3108	1156	1734	0	6
3111	1155	1734	0	7
3114	1155	1732	0	5
3117	1153	1732	0	9
3120	1153	1734	0	8
3123	1152	1732	0	9
3126	1152	1731	0	9
3129	1152	1730	0	6
3132	1152	1731	0	7
3135	1152	1731	0	7
3138	1152	1731	0	8
3141	1151	1730	0	6
3144	1151	1730	0	7
3147	1153	1732	0	10
3150	1153	1735	0	13
3153	1154	1735	0	13
3156	1154	1734	0	12
3159	1152	1733	0	10
3162	1153	1731	0	11
3165	1153	1731	0	10
3168	1153	1730	0	10
3171	1153	1730	0	7
3174	1153	1729	0	5
3177	1153	1727	0	4
3180	1153	1726	0	3
3183	1154	1727	0	3
3186	1153	1727	0	4
3189	1152	1727	0	4
3192	1151	1728	0	2
3195	1153	1726	0	2
3198	1154	1724	0	1
3201	1155	1724	0	359
3204	1155	1724	0	0
3207	1154	1725	0	0
3210	1155	1725	0	2
3213	1154	1725	0	2
3216	1153	1725	0	1
3219	1152	1725	0	359
3222	1152	1725	0	1
3225	1152	1726	0	0
3228	1151	1726	0	4
3231	1151	1726	0	3
3234	1152	1726	0	2
3237	1151	1726	0	3
3240	1151	1726	0	2
3243	1152	1726	0	3
3246	1152	1726	0	4
3249	1153	1726	0	5
3252	1153	1727	0	6
3255	1153	1727	0	6
3258	1153	1727	0	8
3261	1153	1727	0	7
3264	1153	1727	0	7
3267	1154	1726	0	6
3270	1154	1727	0	8
3273	1154	1727	0	8
3276	1155	1726	0	9
3279	1155	1726	0	10
3282	1154	1727	0	9
3285	1154	1727	0	9
3288	1154	1727	0	8
3291	1154	1727	0	7
3294	1154	1726	0	8
3297	1154	1726	0	8
3300	1154	1726	0	7
3303	1154	1726	0	7
3306	1153	1726	0	8
3309	1154	1727	0	10
3312	1154	1726	0	10
3315	1154	1727	0	10
3318	1154	1727	0	11
3321	1154	1727	0	11
3324	1154	1727	0	12
3327	1154	1728	0	12
3330	1154	1728	0	12
3333	1153	1728	0	10
3336	1153	1728	0	9
3339	1154	1728	0	6
3342	1154	1728	0	6
3345	1154	1728	0	7
3348	1154	1728	0	9
3351	1154	1728	0	10
3354	1154	1728	0	10
3357	1154	1728	0	10
3360	1154	1728	0	9
3363	1154	1727	0	8
3366	1153	1728	0	7
3369	1154	1728	0	6
3372	1154	1728	0	5
3375	1154	1728	0	5
3378	1154	1728	0	6
3381	1154	1728	0	7
3384	1154	1728	0	7
3387	1154	1728	0	7
3390	1154	1728	0	7
3393	1154	1728	0	6
3396	1154	1728	0	7
3399	1154	1728	0	6
3402	1154	1728	0	6
3405	1154	1728	0	6
3408	1154	1728	0	5
3411	1154	1728	0	4
3414	1154	1728	0	4
3417	1154	1728	0	5
3420	1154	1728	0	5
3423	1154	1728	0	5
3426	1154	1728	0	5
3429	1154	1728	0	5
3432	1154	1728	0	5
3435	1154	1728	0	5
3438	1154	1728	0	6
3441	1154	1728	0	5
3444	1154	1728	0	6
3447	1154	1728	0	5
3450	1154	1728	0	5
3453	1154	1727	0	5
3456	1154	1728	0	5
3459	1154	1727	0	5
3462	1154	1727	0	4
3465	1154	1727	0	4
3468	1154	1727	0	3
3471	1154	1727	0	3
3474	1154	1727	0	3
3477	1154	1727	0	4
3480	1154	1727	0	5
3483	1154	1727	0	6
3486	1154	1728	0	6
3489	1155	1728	0	6
3492	1155	1728	0	6
3495	1154	1728	0	6
3498	1155	1728	0	6
3501	1155	1728	0	5
3504	1155	1728	0	6
3507	1155	1728	0	6
3510	1155	1728	0	6
3513	1155	1728	0	7
3516	1155	1728	0	6
3519	1155	1728	0	7
3522	1155	1728	0	8
3525	1155	1727	0	9
3528	1154	1727	0	10
3531	1154	1727	0	13
3534	1154	1727	0	16
3537	1153	1727	0	16
3540	1153	1727	0	16
3543	1153	1727	0	14
3546	1153	1727	0	14
3549	1153	1727	0	14
3552	1152	1728	0	15
3555	1152	1730	0	11
3558	1150	1730	0	11
3561	1149	1731	0	13
3564	1149	1731	0	13
3567	1149	1731	0	12
3570	1150	1731	0	15
3573	1149	1731	0	18
3576	1146	1734	0	14
3579	1145	1734	0	9
3582	1144	1735	0	11
3585	1145	1735	0	8
3588	1144	1735	0	7
3591	1143	1734	0	3
3594	1144	1735	0	3
3597	1144	1733	0	1
3600	1143	1732	0	4
3603	1142	1732	0	2
3606	1142	1732	0	1
3609	1142	1731	0	1
3612	1141	1731	0	2
3615	1142	1730	0	1
3618	1142	1730	0	1
3621	1143	1730	0	1
3624	1143	1730	0	0
3627	1143	1729	0	359
3630	1144	1728	0	359
3633	1144	1728	0	0
3636	1144	1728	0	0
3639	1146	1726	0	357
3642	1146	1725	0	355
3645	1146	1725	0	356
3648	1148	1725	0	359
3651	1147	1725	0	1
3654	1146	1725	0	359
3657	1146	1725	0	0
3660	1147	1725	0	359
3663	1147	1726	0	359
3666	1147	1726	0	358
3669	1147	1726	0	358
3672	1146	1725	0	358
3675	1146	1725	0	0
3678	1146	1725	0	359
3681	1145	1725	0	0
3684	1145	1725	0	0
3687	1146	1725	0	359
3690	1146	1725	0	359
3693	1146	1724	0	1
3696	1146	1724	0	2
3699	1146	1724	0	1
3702	1146	1725	0	0
3705	1146	1725	0	0
3708	1145	1725	0	0
3711	1146	1724	0	2
3714	1145	1724	0	2
3717	1144	1724	0	6
3720	1144	1724	0	7
3723	1143	1725	0	7
3726	1141	1725	0	8
3729	1143	1726	0	8
3732	1140	1728	0	4
3735	1139	1728	0	4
3738	1141	1727	0	3
3741	1141	1726	0	3
3744	1142	1725	0	5
3747	1140	1725	0	4
3750	1139	1725	0	4
3753	1141	1725	0	2
3756	1142	1725	0	3
3759	1144	1724	0	5
3762	1144	1724	0	6
3765	1144	1724	0	6
3768	1144	1724	0	5
3771	1144	1724	0	4
3774	1144	1724	0	4
3777	1143	1724	0	4
3780	1144	1724	0	3
3783	1144	1724	0	5
3786	1144	1724	0	5
3789	1144	1724	0	5
3792	1144	1724	0	5
3795	1144	1724	0	5
3798	1144	1724	0	5
3801	1144	1724	0	5
3804	1145	1724	0	5
3807	1146	1724	0	4
3810	1146	1723	0	4
3813	1146	1723	0	5
3816	1146	1723	0	5
3819	1147	1723	0	7
3822	1147	1723	0	8
3825	1147	1723	0	8
3828	1147	1723	0	7
3831	1147	1723	0	7
3834	1147	1723	0	7
3837	1147	1723	0	7
3840	1147	1723	0	6
3843	1147	1723	0	5
3846	1147	1723	0	4
3849	1147	1723	0	5
3852	1146	1724	0	5
3855	1147	1724	0	5
3858	1147	1724	0	4
3861	1147	1724	0	4
3864	1147	1724	0	4
3867	1147	1724	0	4
3870	1147	1724	0	4
3873	1146	1724	0	5
3876	1146	1724	0	4
3879	1146	1724	0	5
3882	1146	1724	0	4
3885	1146	1724	0	4
3888	1146	1724	0	4
3891	1146	1724	0	4
3894	1147	1724	0	4
3897	1147	1724	0	3
3900	1147	1723	0	4
3903	1147	1723	0	4
3906	1147	1724	0	3
3909	1147	1724	0	3
3912	1147	1724	0	2
3915	1147	1724	0	3
3918	1147	1723	0	4
3921	1147	1724	0	5
3924	1147	1724	0	5
3927	1147	1724	0	4
3930	1147	1724	0	3
3933	1147	1724	0	2
3936	1147	1724	0	2
3939	1147	1724	0	3
3942	1147	1724	0	3
3945	1147	1724	0	3
3948	1147	1724	0	3
3951	1147	1724	0	3
3954	1147	1724	0	3
3957	1147	1724	0	2
3960	1147	1724	0	2
3963	1147	1724	0	3
3966	1148	1724	0	2
3969	1148	1724	0	2
3972	1148	1724	0	2
3975	1148	1724	0	2
3978	1148	1724	0	1
3981	1148	1724	0	1
3984	1148	1724	0	4
3987	1147	1723	0	4
3990	1148	1723	0	5
3993	1148	1723	0	4
3996	1148	1723	0	4
3999	1149	1723	0	3
4002	1148	1724	0	3
4005	1148	1724	0	2
4008	1149	1724	0	2
4011	1149	1724	0	3
4014	1148	1724	0	3
4017	1148	1724	0	4
4020	1148	1724	0	4
4023	1148	1724	0	5
4026	1148	1724	0	6
4029	1148	1724	0	5
4032	1148	1724	0	4
4035	1148	1724	0	4
4038	1148	1724	0	3
4041	1149	1724	0	5
4044	1149	1724	0	4
4047	1149	1724	0	5
4050	1149	1724	0	4
4053	1149	1724	0	5
4056	1149	1724	0	4
4059	1149	1724	0	5
4062	1149	1724	0	5
4065	1149	1724	0	4
4068	1149	1724	0	5
4071	1149	1724	0	5
4074	1149	1724	0	5
4077	1149	1724	0	5
4080	1149	1724	0	5
4083	1149	1724	0	5
4086	1149	1724	0	4
4089	1150	1723	0	3
4092	1149	1723	0	4
4095	1150	1723	0	4
4098	1150	1723	0	4
4101	1149	1723	0	3
4104	1149	1724	0	3
4107	1149	1723	0	2
4110	1149	1723	0	4
4113	1149	1723	0	3
4116	1149	1723	0	3
4119	1149	1723	0	3
4122	1149	1723	0	3
4125	1149	1723	0	3
4128	1149	1723	0	3
4131	1149	1723	0	2
4134	1149	1723	0	3
4137	1149	1723	0	4
4140	1148	1723	0	3
4143	1148	1724	0	4
4146	1147	1724	0	4
4149	1147	1724	0	5
4152	1147	1724	0	4
4155	1147	1724	0	4
4158	1148	1724	0	5
4161	1147	1724	0	5
4164	1148	1724	0	4
4167	1148	1724	0	3
4170	1148	1724	0	3
4173	1148	1724	0	4
4176	1148	1724	0	4
4179	1148	1724	0	4
4182	1148	1724	0	4
4185	1148	1724	0	3
4188	1148	1724	0	2
4191	1148	1725	0	1
4194	1148	1725	0	0
4197	1148	1725	0	359
4200	1148	1724	0	1
4203	1148	1724	0	1
4206	1148	1724	0	2
4209	1148	1724	0	3
4212	1147	1724	0	3
4215	1147	1725	0	2
4218	1148	1725	0	1
4221	1148	1725	0	1
4224	1148	1725	0	1
4227	1148	1724	0	2
4230	1148	1724	0	2
4233	1147	1724	0	2
4236	1148	1724	0	2
4239	1148	1724	0	2
4242	1148	1724	0	2
4245	1148	1724	0	3
4248	1148	1725	0	1
4251	1148	1724	0	2
4254	1148	1724	0	2
4257	1147	1724	0	2
4260	1147	1724	0	3
4263	1148	1724	0	4
4266	1148	1724	0	3
4269	1148	1724	0	3
4272	1148	1724	0	2
4275	1148	1724	0	2
4278	1148	1724	0	2
4281	1148	1724	0	3
4284	1148	1724	0	3
4287	1148	1724	0	2
4290	1147	1724	0	2
4293	1148	1724	0	3
4296	1148	1724	0	2
4299	1147	1724	0	2
4302	1147	1724	0	3
4305	1148	1724	0	3
4308	1148	1724	0	2
4311	1148	1724	0	2
4314	1148	1724	0	2
4317	1148	1724	0	2
4320	1148	1724	0	2
4323	1148	1724	0	2
4326	1148	1724	0	1
4329	1148	1724	0	1
4332	1148	1724	0	0
4335	1148	1724	0	1
4338	1148	1724	0	1
4341	1148	1724	0	2
4344	1148	1724	0	2
4347	1148	1724	0	2
4350	1148	1724	0	2
4353	1148	1724	0	2
4356	1148	1724	0	2
4359	1148	1725	0	3
4362	1148	1724	0	2
4365	1148	1724	0	2
4368	1148	1724	0	2
4371	1148	1724	0	1
4374	1148	1724	0	1
4377	1148	1724	0	1
4380	1148	1724	0	1
4383	1148	1724	0	1
4386	1148	1724	0	1
4389	1148	1724	0	2
4392	1148	1724	0	3
4395	1148	1724	0	3
4398	1148	1721	0	5
4401	1148	1721	0	7
4404	1148	1721	0	6
4407	1148	1722	0	7
4410	1149	1722	0	7
4413	1149	1722	0	6
4416	1148	1722	0	6
4419	1148	1722	0	6
4422	1149	1722	0	5
4425	1149	1722	0	5
4428	1149	1722	0	4
4431	1149	1722	0	4
4434	1149	1722	0	4
4437	1149	1722	0	4
4440	1149	1722	0	4
4443	1149	1722	0	4
4446	1149	1722	0	4
4449	1149	1722	0	4
4452	1149	1722	0	2
4455	1149	1722	0	3
4458	1149	1722	0	3
4461	1149	1722	0	4
4464	1149	1722	0	3
4467	1149	1722	0	3
4470	1148	1721	0	4
4473	1149	1721	0	4
4476	1149	1721	0	4
4479	1149	1721	0	4
4482	1148	1721	0	4
4485	1148	1722	0	5
4488	1148	1722	0	5
4491	1148	1722	0	4
4494	1148	1722	0	5
4497	1148	1722	0	5
4500	1148	1722	0	4
4503	1147	1722	0	5
4506	1147	1722	0	4
4509	1147	1722	0	5
4512	1147	1722	0	4
4515	1147	1722	0	5
4518	1148	1722	0	5
4521	1148	1722	0	5
4524	1148	1722	0	5
4527	1148	1722	0	4
4530	1147	1722	0	5
4533	1148	1722	0	5
4536	1148	1722	0	5
4539	1149	1722	0	5
4542	1149	1722	0	5
4545	1149	1722	0	5
4548	1149	1721	0	5
4551	1149	1722	0	5
4554	1150	1721	0	4
4557	1148	1721	0	5
4560	1148	1721	0	5
4563	1148	1721	0	6
4566	1148	1721	0	6
4569	1148	1721	0	5
4572	1148	1721	0	5
4575	1148	1721	0	5
4578	1149	1721	0	5
4581	1149	1721	0	4
4584	1148	1721	0	3
4587	1148	1721	0	4
4590	1148	1722	0	3
4593	1148	1722	0	3
4596	1148	1722	0	4
4599	1148	1721	0	4
4602	1148	1722	0	4
4605	1147	1722	0	4
4608	1147	1722	0	3
4611	1147	1722	0	3
4614	1147	1722	0	3
4617	1148	1722	0	3
4620	1147	1722	0	4
4623	1147	1722	0	4
4626	1147	1722	0	3
4629	1147	1722	0	3
4632	1148	1722	0	2
4635	1147	1722	0	3
4638	1147	1722	0	3
4641	1148	1722	0	3
4644	1148	1722	0	2
4647	1148	1722	0	2
4650	1148	1722	0	2
4653	1147	1722	0	2
4656	1148	1722	0	2
4659	1148	1722	0	2
4662	1148	1722	0	2
4665	1149	1722	0	2
4668	1148	1722	0	3
4671	1148	1722	0	3
4674	1148	1722	0	3
4677	1148	1722	0	3
4680	1148	1722	0	3
4683	1148	1722	0	2
4686	1148	1722	0	1
4689	1148	1722	0	1
4692	1148	1722	0	1
4695	1148	1722	0	2
4698	1148	1722	0	1
4701	1148	1722	0	1
4704	1148	1722	0	1
4707	1148	1722	0	1
4710	1148	1722	0	1
4713	1148	1722	0	2
4716	1148	1722	0	1
4719	1148	1722	0	1
4722	1148	1723	0	359
4725	1148	1723	0	359
4728	1148	1723	0	0
4731	1148	1723	0	359
4734	1147	1723	0	359
4737	1148	1723	0	359
4740	1148	1723	0	359
4743	1148	1723	0	359
4746	1148	1723	0	0
4749	1147	1723	0	359
4752	1147	1723	0	359
4755	1147	1723	0	358
4758	1147	1723	0	359
4761	1147	1723	0	358
4764	1147	1723	0	358
4767	1147	1723	0	358
4770	1147	1723	0	359
4773	1147	1723	0	359
4776	1147	1723	0	358
4779	1147	1723	0	357
4782	1146	1724	0	357
4785	1146	1724	0	357
4788	1146	1724	0	357
4791	1145	1724	0	358
4794	1145	1724	0	357
4797	1145	1724	0	357
4800	1145	1724	0	358
4803	1145	1724	0	358
4806	1145	1724	0	359
4809	1145	1724	0	359
4812	1145	1724	0	359
4815	1145	1724	0	358
4818	1146	1724	0	359
4821	1146	1724	0	359
4824	1146	1723	0	358
4827	1146	1723	0	358
4830	1147	1723	0	359
4833	1146	1723	0	358
4836	1146	1723	0	358
4839	1146	1724	0	357
4842	1146	1724	0	357
4845	1146	1724	0	357
4848	1146	1723	0	357
4851	1146	1723	0	358
4854	1146	1723	0	359
4857	1146	1723	0	359
4860	1146	1723	0	358
4863	1146	1723	0	358
4866	1146	1723	0	358
4869	1146	1723	0	358
4872	1146	1723	0	359
4875	1146	1723	0	358
4878	1147	1723	0	359
4881	1147	1723	0	358
4884	1146	1723	0	358
4887	1146	1724	0	358
4890	1146	1723	0	358
4893	1146	1723	0	359
4896	1146	1723	0	359
4899	1146	1723	0	359
4902	1146	1723	0	359
4905	1146	1723	0	359
4908	1147	1723	0	0
4911	1146	1723	0	359
4914	1146	1723	0	359
4917	1146	1723	0	0
4920	1146	1723	0	1
4923	1146	1723	0	1
4926	1146	1723	0	1
4929	1147	1723	0	1
4932	1147	1723	0	3
4935	1147	1723	0	4
4938	1148	1723	0	4
4941	1148	1723	0	3
4944	1147	1722	0	2
4947	1147	1722	0	1
4950	1147	1722	0	0
4953	1146	1722	0	2
4956	1146	1721	0	3
4959	1148	1721	0	5
4962	1148	1721	0	4
4965	1147	1721	0	2
4968	1147	1721	0	3
4971	1147	1721	0	4
4974	1148	1721	0	4
4977	1147	1721	0	3
4980	1146	1722	0	3
4983	1147	1722	0	3
4986	1147	1722	0	2
4989	1147	1722	0	2
4992	1147	1722	0	2
4995	1147	1722	0	2
4998	1147	1722	0	2
5001	1147	1722	0	2
5004	1147	1722	0	2
5007	1147	1722	0	1
5010	1147	1722	0	0
5013	1147	1722	0	0
5016	1147	1722	0	1
5019	1147	1722	0	1
5022	1147	1721	0	1
5025	1147	1721	0	0
5028	1147	1721	0	0
5031	1147	1722	0	359
5034	1147	1722	0	359
5037	1147	1722	0	359
5040	1147	1722	0	359
5043	1147	1722	0	358
5046	1147	1722	0	359
5049	1147	1722	0	359
5052	1147	1722	0	358
5055	1147	1722	0	358
5058	1147	1722	0	359
5061	1147	1722	0	358
5064	1147	1722	0	358
5067	1147	1722	0	358
5070	1147	1722	0	359
5073	1147	1722	0	359
5076	1148	1722	0	359
5079	1148	1722	0	359
5082	1148	1722	0	359
5085	1148	1722	0	0
5088	1148	1722	0	359
5091	1147	1722	0	0
5094	1148	1722	0	0
5097	1147	1722	0	0
5100	1147	1722	0	0
5103	1147	1722	0	1
5106	1147	1722	0	0
5109	1147	1722	0	1
5112	1147	1722	0	1
5115	1147	1722	0	1
5118	1148	1721	0	2
5121	1148	1721	0	2
5124	1148	1721	0	2
5127	1148	1721	0	2
5130	1148	1722	0	2
5133	1148	1722	0	1
5136	1148	1722	0	0
5139	1147	1722	0	0
5142	1147	1722	0	0
5145	1147	1722	0	0
5148	1147	1722	0	1
5151	1147	1722	0	1
5154	1147	1722	0	2
5157	1147	1722	0	2
5160	1147	1722	0	2
5163	1147	1722	0	2
5166	1147	1722	0	2
5169	1147	1722	0	2
5172	1147	1722	0	2
5175	1148	1722	0	2
5178	1147	1722	0	1
5181	1147	1722	0	2
5184	1147	1722	0	2
5187	1147	1722	0	2
5190	1147	1722	0	1
5193	1147	1722	0	1
5196	1147	1722	0	2
5199	1148	1721	0	2
5202	1148	1721	0	1
5205	1148	1721	0	1
5208	1148	1721	0	1
5211	1148	1721	0	2
5214	1148	1721	0	1
5217	1147	1722	0	2
5220	1147	1722	0	1
5223	1147	1721	0	2
5226	1148	1721	0	2
5229	1148	1721	0	3
5232	1148	1721	0	2
5235	1148	1721	0	2
5238	1148	1721	0	1
5241	1148	1721	0	2
5244	1147	1721	0	1
5247	1148	1721	0	2
5250	1147	1721	0	1
5253	1148	1721	0	1
5256	1147	1721	0	1
5259	1147	1721	0	1
5262	1147	1721	0	1
5265	1147	1722	0	1
5268	1147	1722	0	0
5271	1147	1722	0	0
5274	1147	1722	0	0
5277	1147	1722	0	0
5280	1147	1722	0	0
5283	1147	1722	0	359
5286	1147	1721	0	0
5289	1147	1722	0	1
5292	1148	1721	0	3
5295	1148	1721	0	5
5298	1148	1721	0	5
5301	1147	1721	0	5
5304	1147	1721	0	5
5307	1148	1721	0	4
5310	1147	1721	0	4
5313	1147	1721	0	4
5316	1147	1721	0	4
5319	1148	1721	0	5
5322	1148	1721	0	5
5325	1148	1721	0	6
5328	1148	1721	0	5
5331	1147	1721	0	5
5334	1147	1721	0	4
5337	1147	1721	0	5
5340	1147	1721	0	4
5343	1147	1721	0	4
5346	1147	1721	0	5
5349	1148	1721	0	5
5352	1147	1721	0	5
5355	1147	1721	0	5
5358	1147	1721	0	5
5361	1147	1721	0	4
5364	1147	1721	0	3
5367	1147	1721	0	3
5370	1147	1721	0	3
5373	1147	1721	0	3
5376	1147	1721	0	3
5379	1147	1721	0	3
5382	1147	1721	0	3
5385	1147	1721	0	3
5388	1147	1721	0	2
5391	1147	1721	0	2
5394	1147	1721	0	2
5397	1146	1721	0	2
5400	1146	1721	0	3
5403	1146	1721	0	3
5406	1146	1721	0	3
5409	1146	1721	0	3
5412	1146	1721	0	2
5415	1146	1721	0	3
5418	1147	1721	0	3
5421	1147	1721	0	3
5424	1146	1721	0	2
5427	1147	1721	0	2
5430	1147	1721	0	3
5433	1147	1721	0	2
5436	1148	1721	0	2
5439	1147	1721	0	2
5442	1147	1721	0	3
5445	1148	1721	0	4
5448	1148	1721	0	3
5451	1148	1721	0	3
5454	1148	1721	0	3
5457	1147	1721	0	3
5460	1147	1721	0	3
5463	1147	1721	0	3
5466	1147	1720	0	3
5469	1147	1720	0	3
5472	1147	1720	0	3
5475	1147	1720	0	3
5478	1147	1721	0	1
5481	1147	1721	0	0
5484	1147	1721	0	0
5487	1147	1721	0	1
5490	1147	1721	0	1
5493	1148	1721	0	1
5496	1148	1721	0	1
5499	1148	1721	0	1
5502	1148	1721	0	1
5505	1147	1721	0	2
5508	1147	1721	0	2
5511	1147	1721	0	2
5514	1148	1721	0	2
5517	1148	1721	0	2
5520	1148	1721	0	2
5523	1147	1721	0	3
5526	1147	1721	0	2
5529	1147	1721	0	3
5532	1148	1721	0	2
5535	1148	1721	0	3
5538	1148	1721	0	3
5541	1148	1721	0	1
5544	1148	1722	0	1
5547	1147	1722	0	1
5550	1147	1721	0	2
5553	1147	1721	0	3
5556	1147	1721	0	2
5559	1148	1721	0	2
5562	1147	1721	0	2
5565	1147	1721	0	2
5568	1147	1721	0	2
5571	1147	1721	0	3
5574	1147	1721	0	2
5577	1147	1721	0	2
5580	1147	1721	0	2
5583	1147	1721	0	1
5586	1147	1721	0	1
5589	1147	1721	0	2
5592	1148	1721	0	1
5595	1148	1721	0	1
5598	1148	1721	0	1
5601	1148	1721	0	1
5604	1148	1721	0	1
5607	1147	1721	0	1
5610	1146	1721	0	1
5613	1147	1721	0	0
5616	1147	1721	0	0
5619	1148	1721	0	0
5622	1148	1721	0	0
5625	1147	1721	0	0
5628	1147	1721	0	0
5631	1148	1721	0	1
5634	1148	1721	0	1
5637	1148	1721	0	1
5640	1148	1721	0	1
5643	1148	1721	0	1
5646	1147	1721	0	1
5649	1148	1721	0	1
5652	1148	1720	0	2
5655	1148	1720	0	2
5658	1148	1721	0	2
5661	1148	1720	0	2
5664	1148	1720	0	2
5667	1148	1721	0	1
5670	1148	1721	0	1
5673	1148	1721	0	2
5676	1148	1720	0	1
5679	1148	1720	0	2
5682	1148	1720	0	2
5685	1148	1720	0	1
5688	1148	1720	0	2
5691	1148	1720	0	1
5694	1148	1720	0	1
5697	1148	1720	0	1
5700	1148	1720	0	1
5703	1148	1720	0	1
5706	1148	1721	0	1
5709	1148	1720	0	1
5712	1148	1720	0	1
5715	1148	1720	0	1
5718	1148	1721	0	2
5721	1148	1720	0	1
5724	1148	1720	0	1
5727	1148	1721	0	1
5730	1148	1721	0	1
5733	1148	1721	0	1
5736	1148	1721	0	1
5739	1148	1721	0	2
5742	1148	1721	0	1
5745	1148	1721	0	2
5748	1148	1721	0	2
5751	1148	1721	0	2
5754	1148	1721	0	0
5757	1148	1721	0	0
5760	1148	1721	0	1
5763	1148	1721	0	1
5766	1148	1721	0	1
5769	1148	1721	0	1
5772	1148	1721	0	1
5775	1148	1721	0	1
5778	1148	1721	0	1
5781	1148	1721	0	1
5784	1148	1721	0	1
5787	1148	1721	0	1
5790	1148	1721	0	1
5793	1148	1721	0	1
5796	1148	1721	0	1
5799	1148	1721	0	1
5802	1148	1721	0	1
5805	1148	1721	0	1
5808	1148	1721	0	1
5811	1148	1721	0	1
5814	1148	1721	0	1
5817	1148	1721	0	1
5820	1148	1721	0	1
5823	1148	1721	0	1
5826	1148	1721	0	1
5829	1148	1721	0	1
5832	1148	1721	0	1
5835	1148	1721	0	1
5838	1148	1721	0	1
5841	1148	1721	0	1
5844	1148	1721	0	1
5847	1148	1721	0	1
5850	1148	1721	0	1
5853	1148	1721	0	1
5856	1148	1721	0	1
5859	1149	1721	0	1
5862	1148	1721	0	1
5865	1148	1721	0	2
5868	1148	1721	0	1
5871	1149	1721	0	1
5874	1149	1721	0	1
5877	1149	1721	0	1
5880	1149	1721	0	1
5883	1148	1721	0	1
5886	1148	1721	0	1
5889	1148	1721	0	1
5892	1148	1721	0	0
5895	1148	1721	0	0
5898	1148	1721	0	0
5901	1149	1721	0	1
5904	1149	1721	0	1
5907	1148	1721	0	2
5910	1149	1721	0	1
5913	1148	1721	0	1
5916	1148	1721	0	1
5919	1149	1721	0	1
5922	1149	1721	0	1
5925	1149	1721	0	1
5928	1149	1721	0	1
5931	1149	1721	0	1
5934	1149	1721	0	1
5937	1149	1721	0	1
5940	1149	1721	0	1
5943	1148	1721	0	0
5946	1149	1721	0	0
5949	1149	1721	0	0
5952	1149	1721	0	0
5955	1149	1721	0	0
5958	1149	1721	0	0
5961	1149	1721	0	1
5964	1149	1721	0	1
5967	1148	1721	0	1
5970	1149	1721	0	1
5973	1148	1721	0	1
5976	1148	1721	0	1
5979	1148	1721	0	1
5982	1148	1721	0	1
5985	1148	1721	0	2
5988	1149	1721	0	1
5991	1148	1721	0	1
5994	1148	1721	0	1
5997	1149	1721	0	1
[truncated: 999 more rows]
