# Supplementary material for: Markerless tracking of an entire honey bee colony
Source: Nat Commun. 2021 Mar 19;12:1733. doi: 10.1038/s41467-021-21769-1 (PMC7979864; doi:10.1038/s41467-021-21769-1)
Supplement: Supplementary file 4 — Description of Additional Supplementary Files [file 41467_2021_21769_MOESM4_ESM.zip › raw_source/fig_5_sup_fig_21_22/S1_trajectories/000297.txt]

0	1315	2335	0	295
3	1315	2335	0	295
6	1315	2335	0	295
9	1315	2335	0	294
12	1315	2335	0	294
15	1315	2336	0	295
18	1315	2336	0	295
21	1315	2336	0	294
24	1315	2336	0	294
27	1315	2336	0	294
30	1315	2336	0	294
33	1315	2336	0	294
36	1315	2336	0	295
39	1315	2336	0	294
42	1315	2336	0	294
45	1315	2336	0	294
48	1316	2336	0	294
51	1316	2336	0	293
54	1316	2337	0	293
57	1315	2337	0	295
60	1316	2337	0	296
63	1315	2337	0	296
66	1315	2337	0	295
69	1315	2337	0	294
72	1315	2337	0	292
75	1315	2337	0	291
78	1315	2337	0	290
81	1315	2337	0	288
84	1315	2337	0	287
87	1315	2337	0	287
90	1314	2338	0	287
93	1314	2338	0	288
96	1314	2338	0	287
99	1314	2338	0	287
102	1314	2339	0	288
105	1314	2339	0	287
108	1314	2339	0	287
111	1313	2338	0	285
114	1313	2339	0	284
117	1313	2339	0	283
120	1313	2339	0	282
123	1313	2338	0	282
126	1313	2338	0	283
129	1313	2339	0	283
132	1313	2339	0	284
135	1313	2339	0	283
138	1313	2339	0	284
141	1313	2339	0	284
144	1313	2339	0	284
147	1313	2339	0	284
150	1313	2339	0	284
153	1313	2339	0	284
156	1313	2339	0	284
159	1313	2338	0	281
162	1312	2338	0	281
165	1312	2337	0	281
168	1312	2337	0	279
171	1312	2337	0	278
174	1312	2337	0	278
177	1312	2337	0	278
180	1312	2337	0	278
183	1312	2337	0	278
186	1310	2338	0	271
189	1310	2338	0	272
192	1310	2338	0	272
195	1310	2338	0	272
198	1310	2338	0	273
201	1310	2338	0	273
204	1310	2338	0	274
207	1311	2338	0	275
210	1311	2338	0	277
213	1311	2338	0	276
216	1311	2337	0	276
219	1311	2337	0	277
222	1311	2337	0	279
225	1311	2337	0	278
228	1311	2337	0	280
231	1311	2338	0	280
234	1312	2337	0	281
237	1312	2337	0	281
240	1312	2337	0	281
243	1312	2337	0	280
246	1312	2337	0	281
249	1312	2338	0	281
252	1312	2338	0	282
255	1312	2338	0	282
258	1312	2338	0	282
261	1313	2338	0	282
264	1313	2338	0	283
267	1313	2338	0	282
270	1313	2338	0	283
273	1313	2338	0	283
276	1313	2338	0	283
279	1313	2338	0	282
282	1313	2338	0	283
285	1313	2338	0	283
288	1313	2338	0	282
291	1313	2338	0	281
294	1313	2338	0	281
297	1313	2338	0	281
300	1313	2338	0	281
303	1313	2338	0	280
306	1313	2338	0	280
309	1313	2338	0	280
312	1313	2338	0	281
315	1313	2338	0	280
318	1313	2338	0	280
321	1313	2338	0	281
324	1313	2338	0	281
327	1313	2338	0	281
330	1313	2338	0	281
333	1313	2338	0	282
336	1313	2338	0	282
339	1314	2338	0	282
342	1314	2338	0	283
345	1314	2338	0	282
348	1314	2338	0	282
351	1314	2339	0	283
354	1314	2338	0	283
357	1314	2339	0	283
360	1314	2339	0	283
363	1314	2339	0	284
366	1314	2339	0	284
369	1314	2339	0	283
372	1314	2339	0	284
375	1314	2339	0	284
378	1314	2339	0	283
381	1314	2339	0	284
384	1314	2339	0	284
387	1315	2339	0	284
390	1315	2339	0	284
393	1315	2339	0	284
396	1315	2339	0	284
399	1315	2339	0	285
402	1315	2339	0	284
405	1315	2339	0	283
408	1315	2339	0	283
411	1315	2339	0	283
414	1315	2339	0	284
417	1315	2339	0	282
420	1315	2339	0	282
423	1315	2339	0	282
426	1315	2339	0	283
429	1315	2339	0	283
432	1315	2340	0	284
435	1315	2339	0	284
438	1315	2340	0	285
441	1315	2340	0	285
444	1316	2340	0	285
447	1316	2340	0	285
450	1316	2340	0	285
453	1316	2340	0	286
456	1316	2340	0	285
459	1316	2340	0	286
462	1316	2340	0	286
465	1316	2339	0	286
468	1316	2340	0	286
471	1316	2340	0	286
474	1316	2340	0	285
477	1316	2340	0	285
480	1316	2340	0	285
483	1317	2339	0	285
486	1317	2339	0	285
489	1317	2339	0	284
492	1317	2339	0	284
495	1317	2339	0	284
498	1317	2339	0	284
501	1317	2339	0	284
504	1317	2339	0	283
507	1317	2339	0	284
510	1317	2339	0	283
513	1317	2338	0	282
516	1318	2338	0	282
519	1318	2338	0	282
522	1318	2338	0	282
525	1318	2338	0	282
528	1318	2338	0	283
531	1318	2338	0	283
534	1318	2338	0	283
537	1318	2338	0	284
540	1318	2338	0	285
543	1318	2339	0	284
546	1318	2338	0	284
549	1318	2338	0	284
552	1319	2338	0	283
555	1319	2338	0	283
558	1319	2338	0	283
561	1319	2338	0	282
564	1319	2338	0	283
567	1319	2338	0	284
570	1319	2338	0	283
573	1320	2338	0	283
576	1320	2338	0	283
579	1320	2338	0	283
582	1320	2339	0	283
585	1320	2339	0	283
588	1320	2339	0	282
591	1320	2339	0	282
594	1320	2339	0	283
597	1321	2339	0	283
600	1321	2339	0	283
603	1321	2338	0	283
606	1321	2338	0	284
609	1321	2339	0	283
612	1321	2338	0	284
615	1321	2338	0	284
618	1322	2338	0	285
621	1322	2338	0	286
624	1322	2338	0	286
627	1322	2338	0	287
630	1322	2338	0	287
633	1322	2338	0	286
636	1322	2338	0	286
639	1323	2338	0	286
642	1323	2338	0	285
645	1323	2338	0	285
648	1323	2338	0	284
651	1323	2338	0	284
654	1324	2338	0	285
657	1324	2337	0	284
660	1324	2337	0	287
663	1325	2337	0	288
666	1326	2337	0	288
669	1326	2337	0	289
672	1327	2337	0	288
675	1328	2337	0	288
678	1328	2337	0	288
681	1328	2337	0	288
684	1330	2342	0	285
687	1331	2341	0	295
690	1331	2339	0	295
693	1331	2339	0	296
696	1331	2339	0	296
699	1331	2338	0	300
702	1331	2338	0	300
705	1331	2338	0	302
708	1332	2337	0	299
711	1332	2337	0	300
714	1333	2337	0	300
717	1333	2337	0	298
720	1334	2337	0	296
723	1334	2337	0	298
726	1334	2337	0	298
729	1333	2337	0	297
732	1334	2337	0	295
735	1334	2337	0	296
738	1334	2337	0	295
741	1334	2337	0	295
744	1334	2336	0	295
747	1334	2336	0	295
750	1334	2336	0	295
753	1334	2336	0	295
756	1334	2336	0	295
759	1334	2336	0	295
762	1334	2337	0	295
765	1334	2337	0	295
768	1334	2337	0	297
771	1334	2337	0	298
774	1334	2337	0	297
777	1334	2336	0	296
780	1334	2336	0	298
783	1334	2336	0	298
786	1334	2336	0	299
789	1335	2335	0	299
792	1334	2335	0	299
795	1335	2335	0	300
798	1334	2334	0	299
801	1334	2333	0	296
804	1333	2332	0	294
807	1332	2332	0	294
810	1332	2332	0	293
813	1332	2332	0	293
816	1332	2333	0	294
819	1331	2333	0	295
822	1329	2333	0	291
825	1329	2333	0	289
828	1328	2333	0	291
831	1329	2333	0	289
834	1329	2333	0	285
837	1329	2331	0	287
840	1329	2331	0	288
843	1329	2330	0	286
846	1328	2330	0	289
849	1328	2330	0	291
852	1328	2330	0	293
855	1328	2330	0	293
858	1328	2330	0	295
861	1328	2331	0	297
864	1328	2331	0	298
867	1326	2331	0	301
870	1325	2331	0	305
873	1325	2330	0	305
876	1324	2330	0	305
879	1324	2330	0	305
882	1324	2331	0	305
885	1325	2330	0	305
888	1325	2330	0	302
891	1325	2330	0	302
894	1325	2330	0	302
897	1325	2329	0	303
900	1325	2329	0	304
903	1325	2329	0	304
906	1325	2329	0	304
909	1326	2330	0	304
912	1326	2330	0	304
915	1326	2330	0	302
918	1326	2330	0	302
921	1326	2330	0	301
924	1326	2330	0	302
927	1326	2330	0	301
930	1326	2330	0	301
933	1326	2329	0	302
936	1325	2329	0	302
939	1326	2330	0	302
942	1325	2330	0	303
945	1325	2330	0	303
948	1325	2329	0	304
951	1325	2329	0	304
954	1325	2329	0	304
957	1325	2329	0	304
960	1325	2330	0	303
963	1326	2330	0	304
966	1326	2330	0	305
969	1326	2330	0	302
972	1326	2330	0	300
975	1325	2329	0	299
978	1326	2329	0	296
981	1326	2329	0	295
984	1325	2329	0	294
987	1326	2329	0	293
990	1326	2331	0	294
993	1326	2332	0	292
996	1326	2331	0	291
999	1326	2332	0	293
1002	1327	2332	0	293
1005	1327	2332	0	295
1008	1327	2332	0	295
1011	1327	2332	0	295
1014	1327	2332	0	296
1017	1328	2332	0	297
1020	1328	2332	0	290
1023	1328	2331	0	290
1026	1329	2331	0	285
1029	1329	2330	0	290
1032	1329	2329	0	291
1035	1329	2330	0	289
1038	1328	2329	0	290
1041	1328	2329	0	291
1044	1329	2329	0	292
1047	1329	2329	0	294
1050	1330	2329	0	295
1053	1330	2329	0	295
1056	1330	2329	0	296
1059	1330	2329	0	295
1062	1330	2329	0	296
1065	1330	2328	0	296
1068	1330	2328	0	297
1071	1330	2328	0	297
1074	1330	2328	0	297
1077	1330	2328	0	298
1080	1330	2329	0	297
1083	1330	2328	0	298
1086	1330	2328	0	300
1089	1330	2328	0	300
1092	1329	2328	0	300
1095	1329	2328	0	300
1098	1329	2328	0	300
1101	1330	2328	0	302
1104	1330	2328	0	302
1107	1330	2328	0	303
1110	1330	2328	0	303
1113	1330	2328	0	303
1116	1330	2328	0	303
1119	1330	2328	0	303
1122	1330	2328	0	303
1125	1330	2328	0	303
1128	1330	2328	0	303
1131	1330	2328	0	303
1134	1330	2328	0	303
1137	1330	2328	0	303
1140	1330	2328	0	302
1143	1330	2328	0	301
1146	1330	2328	0	301
1149	1330	2328	0	301
1152	1330	2328	0	301
1155	1330	2328	0	301
1158	1330	2328	0	301
1161	1330	2328	0	301
1164	1331	2328	0	300
1167	1331	2328	0	300
1170	1331	2328	0	300
1173	1331	2328	0	300
1176	1331	2328	0	300
1179	1331	2328	0	300
1182	1331	2328	0	301
1185	1331	2328	0	300
1188	1331	2328	0	301
1191	1331	2328	0	300
1194	1331	2328	0	300
1197	1331	2328	0	300
1200	1331	2328	0	300
1203	1331	2328	0	300
1206	1331	2328	0	299
1209	1331	2328	0	299
1212	1331	2328	0	299
1215	1331	2328	0	299
1218	1331	2329	0	299
1221	1331	2329	0	298
1224	1331	2329	0	299
1227	1331	2329	0	298
1230	1331	2329	0	298
1233	1331	2329	0	298
1236	1331	2329	0	298
1239	1331	2329	0	298
1242	1332	2329	0	297
1245	1332	2329	0	297
1248	1332	2329	0	298
1251	1332	2329	0	297
1254	1332	2329	0	297
1257	1332	2329	0	297
1260	1332	2329	0	297
1263	1332	2329	0	297
1266	1332	2329	0	296
1269	1332	2329	0	296
1272	1332	2329	0	297
1275	1332	2329	0	297
1278	1332	2329	0	297
1281	1332	2329	0	296
1284	1332	2329	0	296
1287	1332	2329	0	296
1290	1332	2329	0	296
1293	1332	2329	0	296
1296	1332	2329	0	296
1299	1332	2329	0	296
1302	1332	2329	0	296
1305	1332	2329	0	296
1308	1332	2329	0	296
1311	1332	2329	0	296
1314	1332	2329	0	297
1317	1332	2329	0	297
1320	1332	2329	0	297
1323	1332	2329	0	296
1326	1332	2330	0	298
1329	1332	2330	0	298
1332	1332	2330	0	298
1335	1332	2330	0	298
1338	1333	2330	0	299
1341	1332	2330	0	297
1344	1332	2330	0	297
1347	1332	2330	0	298
1350	1331	2330	0	296
1353	1331	2331	0	295
1356	1330	2333	0	293
1359	1330	2334	0	295
1362	1330	2334	0	293
1365	1330	2334	0	294
1368	1328	2334	0	290
1371	1327	2336	0	286
1374	1326	2337	0	287
1377	1326	2337	0	288
1380	1326	2337	0	289
1383	1326	2337	0	289
1386	1326	2337	0	290
1389	1326	2336	0	289
1392	1326	2336	0	288
1395	1326	2335	0	288
1398	1326	2335	0	288
1401	1326	2334	0	288
1404	1326	2334	0	287
1407	1326	2333	0	289
1410	1326	2333	0	289
1413	1326	2333	0	289
1416	1327	2333	0	290
1419	1327	2333	0	290
1422	1327	2333	0	290
1425	1327	2333	0	291
1428	1327	2333	0	290
1431	1327	2333	0	291
1434	1327	2333	0	292
1437	1328	2333	0	292
1440	1328	2333	0	292
1443	1328	2333	0	293
1446	1328	2333	0	292
1449	1328	2333	0	293
1452	1328	2334	0	293
1455	1328	2334	0	294
1458	1329	2334	0	294
1461	1329	2334	0	293
1464	1328	2333	0	291
1467	1328	2333	0	291
1470	1328	2333	0	290
1473	1328	2334	0	291
1476	1329	2334	0	292
1479	1329	2334	0	291
1482	1329	2334	0	293
1485	1329	2335	0	293
1488	1330	2335	0	293
1491	1330	2335	0	293
1494	1330	2335	0	296
1497	1330	2335	0	297
1500	1330	2334	0	297
1503	1330	2334	0	297
1506	1330	2334	0	297
1509	1329	2334	0	299
1512	1329	2334	0	303
1515	1330	2334	0	307
1518	1330	2334	0	309
1521	1329	2333	0	307
1524	1329	2333	0	309
1527	1328	2333	0	306
1530	1328	2332	0	308
1533	1328	2332	0	307
1536	1327	2331	0	307
1539	1326	2330	0	308
1542	1326	2330	0	310
1545	1326	2330	0	312
1548	1326	2330	0	313
1551	1327	2330	0	310
1554	1327	2330	0	310
1557	1327	2331	0	311
1560	1327	2331	0	311
1563	1328	2331	0	311
1566	1328	2331	0	312
1569	1328	2330	0	312
1572	1328	2331	0	312
1575	1329	2331	0	312
1578	1329	2331	0	312
1581	1329	2331	0	312
1584	1329	2331	0	312
1587	1329	2332	0	312
1590	1330	2332	0	312
1593	1330	2332	0	311
1596	1330	2332	0	311
1599	1330	2332	0	312
1602	1331	2332	0	313
1605	1331	2333	0	312
1608	1331	2333	0	311
1611	1331	2333	0	311
1614	1331	2333	0	310
1617	1331	2333	0	310
1620	1331	2333	0	310
1623	1331	2333	0	309
1626	1331	2333	0	310
1629	1331	2333	0	310
1632	1331	2333	0	308
1635	1331	2334	0	307
1638	1332	2334	0	307
1641	1332	2334	0	308
1644	1332	2334	0	306
1647	1332	2335	0	307
1650	1333	2335	0	307
1653	1333	2335	0	309
1656	1333	2336	0	309
1659	1334	2336	0	307
1662	1334	2336	0	307
1665	1334	2336	0	308
1668	1334	2336	0	306
1671	1334	2336	0	307
1674	1334	2337	0	309
1677	1335	2337	0	308
1680	1335	2338	0	309
1683	1335	2338	0	308
1686	1335	2338	0	307
1689	1335	2338	0	307
1692	1335	2340	0	315
1695	1336	2338	0	300
1698	1337	2339	0	300
1701	1337	2339	0	303
1704	1336	2339	0	305
1707	1336	2339	0	310
1710	1336	2341	0	315
1713	1337	2340	0	313
1716	1336	2340	0	315
1719	1336	2340	0	315
1722	1336	2340	0	316
1725	1336	2341	0	319
1728	1337	2340	0	315
1731	1337	2339	0	316
1734	1337	2339	0	317
1737	1337	2339	0	318
1740	1337	2339	0	317
1743	1338	2338	0	319
1746	1338	2337	0	319
1749	1337	2337	0	320
1752	1338	2337	0	321
1755	1338	2337	0	320
1758	1338	2338	0	321
1761	1338	2339	0	320
1764	1339	2340	0	322
1767	1339	2340	0	323
1770	1338	2341	0	324
1773	1338	2341	0	323
1776	1339	2341	0	323
1779	1339	2343	0	320
1782	1339	2344	0	320
1785	1339	2344	0	320
1788	1340	2345	0	322
1791	1339	2345	0	322
1794	1339	2345	0	323
1797	1339	2345	0	323
1800	1339	2347	0	325
1803	1339	2347	0	321
1806	1340	2349	0	325
1809	1340	2349	0	323
1812	1339	2349	0	326
1815	1339	2349	0	327
1818	1339	2349	0	327
1821	1339	2349	0	328
1824	1339	2349	0	329
1827	1338	2349	0	328
1830	1339	2349	0	328
1833	1338	2348	0	328
1836	1338	2348	0	329
1839	1339	2348	0	328
1842	1339	2348	0	329
1845	1338	2348	0	326
1848	1338	2348	0	327
1851	1339	2348	0	329
1854	1339	2349	0	327
1857	1339	2348	0	324
1860	1339	2348	0	324
1863	1338	2349	0	326
1866	1338	2350	0	327
1869	1340	2352	0	326
1872	1340	2353	0	321
1875	1341	2352	0	318
1878	1341	2353	0	319
1881	1341	2353	0	320
1884	1341	2353	0	317
1887	1341	2353	0	318
1890	1340	2353	0	322
1893	1340	2354	0	323
1896	1339	2353	0	329
1899	1338	2352	0	329
1902	1338	2353	0	331
1905	1337	2353	0	331
1908	1337	2353	0	331
1911	1336	2352	0	331
1914	1336	2351	0	327
1917	1336	2349	0	327
1920	1334	2348	0	332
1923	1334	2348	0	328
1926	1334	2348	0	330
1929	1334	2349	0	331
1932	1332	2348	0	333
1935	1332	2348	0	335
1938	1332	2347	0	334
1941	1331	2347	0	333
1944	1330	2346	0	334
1947	1330	2344	0	337
1950	1329	2344	0	344
1953	1329	2343	0	342
1956	1327	2344	0	345
1959	1324	2342	0	347
1962	1326	2341	0	344
1965	1326	2339	0	341
1968	1320	2341	0	352
1971	1317	2342	0	349
1974	1314	2342	0	354
1977	1313	2342	0	352
1980	1313	2343	0	352
1983	1313	2343	0	350
1986	1312	2344	0	349
1989	1310	2344	0	344
1992	1309	2345	0	343
1995	1309	2345	0	342
1998	1309	2346	0	346
2001	1308	2346	0	343
2004	1308	2345	0	345
2007	1307	2344	0	345
2010	1306	2344	0	350
2013	1306	2345	0	348
2016	1305	2346	0	348
2019	1304	2347	0	352
2022	1304	2346	0	345
2025	1303	2345	0	344
2028	1303	2345	0	343
2031	1301	2344	0	339
2034	1300	2344	0	340
2037	1299	2345	0	342
2040	1298	2345	0	339
2043	1297	2344	0	339
2046	1298	2344	0	339
2049	1298	2344	0	339
2052	1298	2343	0	334
2055	1299	2343	0	339
2058	1299	2343	0	338
2061	1298	2343	0	338
2064	1298	2343	0	336
2067	1298	2342	0	338
2070	1299	2341	0	338
2073	1297	2341	0	339
2076	1297	2341	0	337
2079	1296	2341	0	335
2082	1296	2339	0	333
2085	1295	2336	0	333
2088	1294	2336	0	333
2091	1296	2334	0	336
2094	1295	2333	0	336
2097	1294	2332	0	341
2100	1293	2331	0	343
2103	1291	2331	0	342
2106	1291	2331	0	345
2109	1289	2331	0	347
2112	1288	2331	0	349
2115	1287	2331	0	349
2118	1285	2330	0	349
2121	1282	2329	0	350
2124	1281	2330	0	348
2127	1281	2331	0	348
2130	1279	2331	0	347
2133	1279	2331	0	344
2136	1277	2332	0	339
2139	1276	2332	0	338
2142	1279	2332	0	337
2145	1278	2332	0	335
2148	1277	2332	0	333
2151	1275	2331	0	332
2154	1273	2330	0	328
2157	1271	2328	0	326
2160	1270	2326	0	327
2163	1269	2324	0	328
2166	1269	2322	0	325
2169	1268	2317	0	329
2172	1267	2317	0	329
2175	1266	2316	0	328
2178	1263	2314	0	321
2181	1262	2312	0	316
2184	1261	2312	0	322
2187	1258	2310	0	325
2190	1257	2309	0	325
2193	1256	2307	0	322
2196	1256	2306	0	320
2199	1257	2304	0	321
2202	1258	2301	0	320
2205	1257	2302	0	320
2208	1254	2300	0	321
2211	1252	2299	0	322
2214	1251	2298	0	322
2217	1249	2296	0	320
2220	1248	2294	0	319
2223	1248	2292	0	319
2226	1246	2291	0	316
2229	1244	2290	0	314
2232	1244	2289	0	310
2235	1243	2288	0	305
2238	1243	2286	0	304
2241	1243	2284	0	310
2244	1242	2284	0	307
2247	1241	2283	0	307
2250	1239	2283	0	307
2253	1238	2280	0	310
2256	1238	2280	0	310
2259	1239	2279	0	309
2262	1238	2277	0	311
2265	1238	2276	0	312
2268	1239	2274	0	316
2271	1240	2273	0	319
2274	1242	2273	0	325
2277	1243	2273	0	325
2280	1243	2273	0	324
2283	1244	2274	0	323
2286	1245	2274	0	321
2289	1246	2274	0	322
2292	1247	2274	0	326
2295	1246	2273	0	327
2298	1246	2272	0	328
2301	1244	2270	0	327
2304	1252	2275	0	324
2307	1252	2273	0	322
2310	1251	2273	0	321
2313	1252	2271	0	330
2316	1253	2271	0	332
2319	1253	2270	0	331
2322	1253	2270	0	332
2325	1253	2270	0	331
2328	1253	2270	0	331
2331	1251	2268	0	334
2334	1250	2269	0	335
2337	1250	2269	0	335
2340	1249	2270	0	338
2343	1248	2269	0	337
2346	1247	2269	0	336
2349	1245	2270	0	337
2352	1246	2270	0	336
2355	1245	2269	0	333
2358	1243	2268	0	332
2361	1243	2267	0	329
2364	1242	2266	0	328
2367	1242	2267	0	328
2370	1242	2267	0	329
2373	1243	2266	0	329
2376	1243	2266	0	329
2379	1244	2265	0	330
2382	1246	2265	0	329
2385	1248	2265	0	330
2388	1248	2266	0	331
2391	1249	2266	0	333
2394	1251	2266	0	335
2397	1251	2266	0	334
2400	1251	2266	0	334
2403	1251	2266	0	337
2406	1250	2266	0	337
2409	1250	2267	0	341
2412	1250	2267	0	341
2415	1250	2267	0	338
2418	1250	2268	0	336
2421	1250	2267	0	331
2424	1249	2266	0	334
2427	1249	2266	0	335
2430	1250	2266	0	335
2433	1250	2266	0	335
2436	1251	2265	0	333
2439	1251	2265	0	333
2442	1251	2265	0	334
2445	1251	2265	0	334
2448	1250	2265	0	335
2451	1251	2265	0	337
2454	1251	2265	0	337
2457	1251	2265	0	337
2460	1252	2265	0	337
2463	1252	2266	0	338
2466	1252	2266	0	336
2469	1253	2265	0	335
2472	1253	2265	0	334
2475	1253	2265	0	334
2478	1253	2266	0	333
2481	1252	2265	0	334
2484	1252	2266	0	333
2487	1252	2265	0	333
2490	1252	2265	0	333
2493	1252	2265	0	334
2496	1252	2265	0	335
2499	1252	2265	0	334
2502	1252	2265	0	333
2505	1252	2265	0	333
2508	1252	2265	0	333
2511	1252	2265	0	333
2514	1252	2265	0	332
2517	1252	2265	0	332
2520	1252	2265	0	333
2523	1252	2265	0	332
2526	1252	2265	0	332
2529	1251	2265	0	333
2532	1252	2266	0	334
2535	1252	2266	0	334
2538	1252	2267	0	332
2541	1252	2268	0	338
2544	1250	2269	0	337
2547	1250	2269	0	334
2550	1250	2270	0	333
2553	1254	2272	0	331
2556	1252	2271	0	332
2559	1252	2272	0	334
2562	1249	2271	0	334
2565	1247	2270	0	328
2568	1247	2270	0	328
2571	1249	2270	0	336
2574	1246	2267	0	332
2577	1243	2265	0	336
2580	1244	2264	0	341
2583	1245	2264	0	341
2586	1246	2265	0	334
2589	1247	2264	0	337
2592	1246	2263	0	338
2595	1245	2262	0	338
2598	1243	2261	0	336
2601	1243	2261	0	338
2604	1243	2261	0	340
2607	1243	2261	0	341
2610	1244	2261	0	340
2613	1245	2262	0	340
2616	1248	2262	0	339
2619	1250	2260	0	341
2622	1248	2258	0	340
2625	1248	2259	0	337
2628	1248	2259	0	340
2631	1249	2260	0	347
2634	1249	2261	0	345
2637	1250	2261	0	343
2640	1251	2262	0	344
2643	1251	2262	0	342
2646	1251	2262	0	341
2649	1251	2262	0	341
2652	1251	2262	0	341
2655	1251	2262	0	342
2658	1250	2262	0	341
2661	1249	2262	0	341
2664	1249	2261	0	342
2667	1248	2261	0	344
2670	1246	2261	0	345
2673	1246	2261	0	347
2676	1245	2260	0	349
2679	1245	2260	0	347
2682	1245	2259	0	346
2685	1244	2258	0	341
2688	1244	2256	0	341
2691	1245	2256	0	340
2694	1245	2257	0	337
2697	1246	2257	0	334
2700	1246	2256	0	334
2703	1246	2255	0	334
2706	1246	2255	0	334
2709	1246	2255	0	335
2712	1245	2254	0	335
2715	1244	2253	0	336
2718	1242	2255	0	338
2721	1241	2256	0	336
2724	1242	2257	0	333
2727	1240	2256	0	332
2730	1240	2255	0	327
2733	1240	2255	0	326
2736	1238	2254	0	327
2739	1236	2254	0	331
2742	1236	2253	0	329
2745	1235	2253	0	326
2748	1235	2255	0	327
2751	1234	2254	0	329
2754	1233	2254	0	330
2757	1232	2254	0	333
2760	1232	2254	0	334
2763	1234	2255	0	337
2766	1235	2256	0	338
2769	1235	2257	0	340
2772	1236	2259	0	337
2775	1236	2260	0	333
2778	1238	2263	0	336
2781	1238	2263	0	336
2784	1238	2265	0	338
2787	1238	2265	0	337
2790	1238	2265	0	337
2793	1238	2265	0	336
2796	1238	2265	0	338
2799	1238	2266	0	340
2802	1238	2266	0	338
2805	1238	2266	0	337
2808	1238	2267	0	338
2811	1238	2267	0	335
2814	1238	2267	0	335
2817	1238	2267	0	334
2820	1239	2267	0	333
2823	1239	2266	0	330
2826	1239	2266	0	328
2829	1238	2266	0	330
2832	1239	2266	0	328
2835	1239	2265	0	330
2838	1239	2265	0	328
2841	1239	2265	0	327
2844	1238	2264	0	327
2847	1239	2263	0	322
2850	1239	2263	0	324
2853	1240	2265	0	329
2856	1240	2265	0	327
2859	1240	2265	0	327
2862	1240	2265	0	329
2865	1239	2265	0	328
2868	1240	2265	0	329
2871	1241	2265	0	328
2874	1242	2265	0	327
2877	1242	2265	0	327
2880	1242	2265	0	328
2883	1242	2264	0	329
2886	1242	2264	0	330
2889	1242	2264	0	330
2892	1243	2264	0	332
2895	1243	2264	0	331
2898	1243	2264	0	331
2901	1242	2264	0	331
2904	1242	2264	0	331
2907	1242	2264	0	331
2910	1242	2264	0	331
2913	1242	2263	0	329
2916	1242	2263	0	329
2919	1242	2263	0	329
2922	1242	2263	0	329
2925	1242	2263	0	329
2928	1242	2264	0	329
2931	1242	2263	0	329
2934	1242	2264	0	328
2937	1242	2264	0	328
2940	1242	2264	0	329
2943	1242	2264	0	329
2946	1242	2264	0	329
2949	1243	2264	0	329
2952	1243	2264	0	329
2955	1243	2264	0	328
2958	1243	2264	0	328
2961	1243	2264	0	329
2964	1242	2264	0	329
2967	1243	2263	0	328
2970	1243	2264	0	329
2973	1243	2264	0	329
2976	1243	2264	0	329
2979	1243	2264	0	329
2982	1243	2264	0	329
2985	1243	2264	0	330
2988	1243	2264	0	329
2991	1243	2264	0	328
2994	1243	2264	0	329
2997	1243	2264	0	328
3000	1243	2265	0	323
3003	1243	2265	0	320
3006	1242	2266	0	316
3009	1242	2267	0	318
3012	1242	2267	0	321
3015	1242	2267	0	324
3018	1242	2267	0	327
3021	1243	2267	0	328
3024	1243	2267	0	325
3027	1245	2267	0	323
3030	1246	2268	0	322
3033	1248	2268	0	317
3036	1248	2267	0	318
3039	1248	2266	0	315
3042	1248	2266	0	315
3045	1248	2265	0	314
3048	1248	2265	0	313
3051	1248	2265	0	314
3054	1249	2265	0	315
3057	1248	2265	0	317
3060	1248	2265	0	316
3063	1248	2264	0	317
3066	1248	2264	0	317
3069	1248	2263	0	319
3072	1249	2263	0	319
3075	1249	2263	0	319
3078	1250	2262	0	314
3081	1249	2263	0	319
3084	1248	2264	0	326
3087	1248	2264	0	323
3090	1247	2264	0	328
3093	1248	2264	0	329
3096	1248	2264	0	332
3099	1248	2263	0	332
3102	1248	2262	0	330
3105	1248	2262	0	330
3108	1246	2262	0	329
3111	1243	2261	0	326
3114	1242	2261	0	327
3117	1240	2260	0	328
3120	1238	2260	0	328
3123	1236	2259	0	328
3126	1236	2258	0	328
3129	1235	2258	0	325
3132	1234	2258	0	320
3135	1233	2258	0	329
3138	1233	2257	0	330
3141	1230	2254	0	323
3144	1229	2252	0	322
3147	1229	2252	0	327
3150	1228	2252	0	330
3153	1226	2251	0	327
3156	1226	2249	0	325
3159	1225	2249	0	329
3162	1223	2249	0	326
3165	1222	2248	0	323
3168	1221	2246	0	322
3171	1219	2245	0	321
3174	1220	2246	0	324
3177	1219	2245	0	324
3180	1220	2245	0	321
3183	1220	2245	0	319
3186	1219	2245	0	326
3189	1216	2244	0	325
3192	1215	2241	0	324
3195	1214	2238	0	328
3198	1211	2236	0	329
3201	1210	2236	0	337
3204	1209	2236	0	339
3207	1208	2235	0	336
3210	1206	2235	0	339
3213	1206	2235	0	338
3216	1207	2234	0	334
3219	1207	2234	0	335
3222	1206	2234	0	336
3225	1205	2233	0	336
3228	1206	2233	0	336
3231	1205	2233	0	337
3234	1205	2233	0	338
3237	1205	2233	0	336
3240	1205	2233	0	335
3243	1205	2233	0	335
3246	1205	2232	0	333
3249	1205	2233	0	332
3252	1204	2233	0	332
3255	1203	2232	0	330
3258	1202	2232	0	329
3261	1202	2232	0	331
3264	1202	2231	0	328
3267	1202	2232	0	329
3270	1202	2233	0	329
3273	1201	2232	0	316
3276	1200	2229	0	280
3279	1200	2234	0	337
3282	1199	2233	0	339
3285	1198	2233	0	335
3288	1197	2233	0	335
3291	1195	2233	0	340
3294	1193	2233	0	346
3297	1192	2232	0	345
3300	1190	2231	0	346
3303	1190	2231	0	346
3306	1189	2230	0	349
3309	1187	2229	0	346
3312	1187	2229	0	347
3315	1187	2227	0	346
3318	1187	2227	0	345
3321	1185	2226	0	346
3324	1186	2226	0	344
3327	1184	2225	0	344
3330	1183	2224	0	347
3333	1182	2225	0	350
3336	1181	2225	0	351
3339	1181	2225	0	349
3342	1181	2225	0	350
3345	1181	2225	0	355
3348	1181	2226	0	358
3351	1182	2227	0	0
3354	1181	2227	0	359
3357	1180	2228	0	358
3360	1180	2229	0	357
3363	1179	2229	0	356
3366	1178	2230	0	356
3369	1177	2230	0	358
3372	1177	2229	0	359
3375	1177	2229	0	1
3378	1177	2229	0	2
3381	1177	2229	0	359
3384	1177	2229	0	357
3387	1177	2229	0	359
3390	1177	2229	0	358
3393	1177	2229	0	356
3396	1177	2229	0	356
3399	1177	2229	0	355
3402	1177	2228	0	354
3405	1177	2228	0	352
3408	1176	2227	0	353
3411	1176	2227	0	352
3414	1175	2227	0	351
3417	1175	2227	0	352
3420	1174	2227	0	351
3423	1174	2227	0	349
3426	1173	2227	0	350
3429	1172	2226	0	349
3432	1172	2226	0	349
3435	1171	2225	0	350
3438	1170	2225	0	349
3441	1171	2226	0	349
3444	1188	2232	0	338
3447	1187	2232	0	338
3450	1187	2232	0	338
3453	1187	2232	0	338
3456	1170	2225	0	351
3459	1170	2224	0	350
3462	1169	2224	0	350
3465	1170	2225	0	347
3468	1170	2225	0	345
3471	1171	2225	0	346
3474	1169	2225	0	344
3477	1169	2224	0	347
3480	1169	2224	0	347
3483	1168	2224	0	344
3486	1167	2224	0	342
3489	1166	2224	0	339
3492	1166	2223	0	340
3495	1165	2223	0	338
3498	1164	2223	0	339
3501	1164	2222	0	340
3504	1164	2222	0	338
3507	1164	2223	0	341
3510	1163	2223	0	344
3513	1162	2224	0	341
3516	1162	2224	0	343
3519	1162	2224	0	343
3522	1162	2225	0	344
3525	1163	2226	0	347
3528	1163	2226	0	349
3531	1163	2226	0	348
3534	1164	2226	0	347
3537	1164	2225	0	347
3540	1164	2225	0	349
3543	1164	2224	0	347
3546	1164	2224	0	349
3549	1165	2224	0	347
3552	1165	2224	0	348
3555	1166	2225	0	347
3558	1166	2227	0	342
3561	1166	2227	0	340
3564	1166	2227	0	341
3567	1167	2227	0	343
3570	1167	2227	0	343
3573	1167	2227	0	342
3576	1168	2227	0	342
3579	1168	2227	0	344
3582	1168	2227	0	344
3585	1168	2227	0	345
3588	1168	2226	0	344
3591	1168	2225	0	344
3594	1168	2225	0	345
3597	1168	2225	0	346
3600	1167	2225	0	348
3603	1168	2225	0	347
3606	1168	2225	0	349
3609	1168	2225	0	350
3612	1168	2225	0	351
3615	1168	2225	0	351
3618	1168	2225	0	353
3621	1168	2225	0	354
3624	1168	2224	0	353
3627	1168	2224	0	353
3630	1168	2224	0	352
3633	1167	2225	0	353
3636	1167	2225	0	354
3639	1167	2225	0	353
3642	1168	2225	0	352
3645	1167	2225	0	352
3648	1167	2225	0	353
3651	1168	2225	0	351
3654	1168	2226	0	352
3657	1168	2226	0	351
3660	1168	2226	0	348
3663	1167	2225	0	353
3666	1167	2225	0	352
3669	1168	2226	0	348
3672	1169	2226	0	349
3675	1169	2226	0	350
3678	1169	2226	0	350
3681	1169	2226	0	351
3684	1169	2226	0	351
3687	1169	2226	0	352
3690	1168	2226	0	352
3693	1169	2226	0	352
3696	1169	2226	0	351
3699	1169	2226	0	351
3702	1169	2226	0	349
3705	1170	2226	0	349
3708	1170	2226	0	350
3711	1169	2226	0	349
3714	1169	2226	0	350
3717	1169	2226	0	351
3720	1169	2226	0	350
3723	1170	2226	0	350
3726	1169	2226	0	350
3729	1169	2226	0	351
3732	1169	2226	0	349
3735	1169	2226	0	348
3738	1168	2226	0	350
3741	1168	2226	0	349
3744	1170	2226	0	350
3747	1169	2226	0	351
3750	1171	2227	0	351
3753	1174	2227	0	352
3756	1177	2228	0	173
3759	1175	2227	0	352
3762	1173	2227	0	351
3765	1172	2226	0	350
3768	1171	2226	0	354
3771	1171	2226	0	352
3774	1181	2227	0	173
3777	1171	2226	0	352
3780	1170	2226	0	352
3783	1170	2226	0	352
3786	1169	2227	0	352
3789	1170	2227	0	350
3792	1170	2227	0	352
3795	1170	2226	0	352
3798	1170	2226	0	352
3801	1170	2226	0	352
3804	1170	2226	0	352
3807	1171	2226	0	351
3810	1171	2226	0	351
3813	1171	2226	0	352
3816	1171	2226	0	352
3819	1171	2226	0	352
3822	1171	2226	0	353
3825	1171	2226	0	353
3828	1171	2226	0	353
3831	1171	2226	0	353
3834	1171	2226	0	353
3837	1172	2226	0	352
3840	1172	2226	0	352
3843	1187	2231	0	341
3855	1183	2231	0	330
3858	1170	2224	0	349
3861	1170	2224	0	350
3864	1170	2224	0	352
3867	1171	2224	0	353
3870	1170	2223	0	350
3873	1170	2224	0	352
3876	1170	2225	0	352
3879	1172	2225	0	349
3882	1172	2225	0	351
3885	1170	2224	0	354
3888	1168	2224	0	354
3891	1168	2225	0	355
3894	1167	2224	0	354
3897	1167	2223	0	354
3900	1168	2223	0	357
3903	1168	2222	0	354
3906	1169	2222	0	355
3909	1169	2222	0	356
3912	1168	2222	0	354
3915	1169	2222	0	353
3918	1168	2221	0	352
3921	1167	2221	0	353
3924	1167	2220	0	353
3927	1167	2220	0	354
3930	1167	2220	0	354
3933	1166	2220	0	353
3936	1166	2221	0	351
3939	1167	2221	0	351
3942	1168	2221	0	350
3945	1169	2221	0	350
3948	1168	2222	0	350
3951	1168	2222	0	354
3954	1168	2223	0	354
3957	1168	2222	0	354
3960	1168	2222	0	355
3963	1168	2222	0	356
3966	1167	2221	0	357
3969	1167	2221	0	354
3972	1167	2222	0	355
3975	1167	2222	0	355
3978	1167	2222	0	355
3981	1167	2223	0	355
3984	1167	2223	0	356
3987	1167	2223	0	356
3990	1167	2223	0	357
3993	1168	2224	0	355
3996	1169	2224	0	356
3999	1168	2225	0	359
4002	1167	2223	0	2
4005	1166	2222	0	0
4008	1165	2222	0	359
4011	1165	2222	0	357
4014	1166	2222	0	0
4017	1167	2221	0	0
4020	1166	2221	0	357
4023	1167	2221	0	356
4026	1167	2221	0	356
4029	1167	2221	0	355
4032	1167	2221	0	353
4035	1167	2221	0	355
4038	1167	2221	0	354
4041	1167	2221	0	352
4044	1168	2221	0	352
4047	1167	2221	0	352
4050	1167	2220	0	351
4053	1168	2221	0	351
4056	1169	2221	0	349
4059	1169	2221	0	349
4062	1169	2221	0	351
4065	1169	2221	0	350
4068	1169	2221	0	352
4071	1169	2221	0	352
4074	1169	2221	0	353
4077	1169	2221	0	352
4080	1169	2220	0	351
4083	1169	2221	0	350
4086	1168	2221	0	350
4089	1168	2221	0	351
4092	1168	2221	0	351
4095	1168	2221	0	351
4098	1168	2221	0	352
4101	1168	2221	0	352
4104	1168	2221	0	353
4107	1168	2221	0	353
4110	1168	2221	0	352
4113	1168	2221	0	352
4116	1168	2221	0	351
4119	1168	2221	0	351
4122	1168	2221	0	351
4125	1168	2221	0	350
4128	1167	2221	0	351
4131	1168	2221	0	352
4134	1167	2221	0	351
4137	1167	2221	0	351
4140	1167	2221	0	352
4143	1167	2221	0	351
4146	1167	2221	0	352
4149	1167	2221	0	353
4152	1167	2221	0	352
4155	1168	2221	0	352
4158	1167	2221	0	353
4161	1167	2221	0	353
4164	1167	2221	0	353
4167	1167	2221	0	353
4170	1167	2221	0	352
4173	1168	2221	0	352
4176	1168	2221	0	353
4179	1168	2221	0	353
4182	1169	2221	0	354
4185	1169	2221	0	352
4188	1169	2221	0	354
4191	1169	2221	0	353
4194	1170	2222	0	354
4197	1169	2221	0	353
4200	1169	2221	0	353
4203	1169	2221	0	352
4206	1168	2221	0	353
4209	1169	2221	0	352
4212	1169	2222	0	352
4215	1169	2222	0	352
4218	1169	2221	0	352
4221	1169	2221	0	352
4224	1169	2221	0	352
4227	1169	2221	0	350
4230	1169	2221	0	350
4233	1168	2221	0	351
4236	1167	2221	0	350
4239	1167	2221	0	350
4242	1168	2221	0	350
4245	1168	2221	0	350
4248	1168	2221	0	350
4251	1168	2221	0	349
4254	1168	2221	0	350
4257	1168	2221	0	351
4260	1168	2221	0	349
4263	1168	2221	0	350
4266	1168	2221	0	349
4269	1168	2221	0	350
4272	1168	2221	0	350
4275	1168	2221	0	350
4278	1168	2221	0	350
4281	1168	2221	0	350
4284	1168	2221	0	351
4287	1168	2221	0	350
4290	1168	2221	0	350
4293	1168	2221	0	349
4296	1168	2221	0	350
4299	1168	2221	0	349
4302	1168	2221	0	349
4305	1168	2221	0	349
4308	1168	2221	0	350
4311	1168	2221	0	350
4314	1168	2221	0	350
4317	1168	2221	0	352
4320	1168	2221	0	352
4323	1169	2221	0	350
4326	1169	2221	0	349
4329	1169	2221	0	349
4332	1169	2221	0	350
4335	1169	2221	0	350
4338	1169	2221	0	350
4341	1169	2221	0	349
4344	1169	2221	0	350
4347	1169	2221	0	349
4350	1168	2221	0	351
4353	1169	2221	0	349
4356	1169	2221	0	350
4359	1169	2220	0	351
4362	1169	2220	0	350
4365	1169	2220	0	350
4368	1169	2220	0	350
4371	1168	2220	0	351
4374	1168	2220	0	351
4377	1169	2221	0	352
4380	1168	2221	0	352
4383	1168	2221	0	351
4386	1168	2220	0	351
4389	1168	2220	0	351
4392	1168	2220	0	351
4395	1169	2220	0	351
4398	1169	2220	0	351
4401	1169	2220	0	350
4404	1169	2221	0	349
4407	1169	2221	0	349
4410	1168	2221	0	350
4413	1168	2221	0	350
4416	1168	2221	0	349
4419	1169	2221	0	350
4422	1168	2221	0	352
4425	1168	2221	0	352
4428	1169	2221	0	352
4431	1168	2221	0	352
4434	1169	2221	0	352
4437	1169	2221	0	353
4440	1168	2221	0	352
4443	1169	2221	0	351
4446	1169	2221	0	352
4449	1169	2221	0	352
4452	1169	2221	0	351
4455	1169	2221	0	351
4458	1169	2221	0	352
4461	1169	2221	0	352
4464	1168	2221	0	352
4467	1169	2221	0	352
4470	1169	2221	0	351
4473	1169	2221	0	351
4476	1169	2221	0	350
4479	1169	2221	0	350
4482	1169	2221	0	350
4485	1169	2221	0	350
4488	1169	2221	0	351
4491	1169	2221	0	350
4494	1169	2221	0	350
4497	1169	2221	0	351
4500	1169	2221	0	351
4503	1169	2221	0	350
4506	1169	2221	0	350
4509	1169	2221	0	351
4512	1169	2221	0	351
4515	1169	2221	0	350
4518	1169	2221	0	349
4521	1169	2221	0	349
4524	1169	2221	0	349
4527	1169	2221	0	350
4530	1169	2221	0	350
4533	1168	2221	0	350
4536	1168	2221	0	350
4539	1168	2221	0	350
4542	1168	2221	0	350
4545	1168	2221	0	351
4548	1168	2221	0	350
4551	1169	2221	0	350
4554	1169	2221	0	350
4557	1169	2221	0	350
4560	1169	2221	0	350
4563	1169	2221	0	350
4566	1169	2221	0	350
4569	1169	2221	0	350
4572	1169	2221	0	350
4575	1169	2221	0	351
4578	1169	2221	0	350
4581	1169	2221	0	350
4584	1169	2221	0	351
4587	1169	2221	0	350
4590	1169	2221	0	350
4593	1169	2221	0	350
4596	1169	2221	0	350
4599	1169	2221	0	350
4602	1169	2221	0	350
4605	1169	2221	0	350
4608	1170	2221	0	349
4611	1170	2221	0	349
4614	1170	2221	0	349
4617	1170	2221	0	349
4620	1170	2221	0	350
4623	1170	2221	0	350
4626	1170	2221	0	349
4629	1170	2221	0	350
4632	1170	2221	0	350
4635	1170	2221	0	351
4638	1170	2221	0	351
4641	1170	2221	0	350
4644	1170	2220	0	352
4647	1170	2220	0	352
4650	1169	2220	0	351
4653	1170	2221	0	349
4656	1170	2221	0	349
4659	1170	2221	0	351
4662	1170	2221	0	351
4665	1171	2221	0	350
4668	1171	2221	0	350
4671	1171	2221	0	351
4674	1171	2220	0	352
4677	1171	2220	0	352
4680	1171	2220	0	351
4683	1171	2221	0	352
4686	1171	2221	0	352
4689	1170	2222	0	356
4692	1170	2221	0	354
4695	1171	2221	0	352
4698	1170	2221	0	352
4701	1170	2221	0	351
4704	1171	2221	0	348
4707	1170	2221	0	348
4710	1170	2221	0	351
4713	1170	2221	0	353
4716	1169	2221	0	359
4719	1167	2227	0	249
4722	1166	2228	0	243
4725	1170	2220	0	356
4728	1169	2221	0	357
4731	1170	2220	0	352
4734	1171	2220	0	352
4737	1171	2220	0	349
4740	1171	2221	0	350
4743	1172	2221	0	349
4746	1172	2221	0	350
4749	1171	2221	0	350
4752	1171	2221	0	349
4755	1171	2221	0	350
4758	1171	2221	0	351
4761	1171	2221	0	351
4764	1171	2221	0	350
4767	1171	2221	0	349
4770	1171	2221	0	349
4773	1171	2221	0	350
4776	1171	2221	0	350
4779	1171	2221	0	351
4782	1171	2221	0	352
4785	1171	2221	0	352
4788	1171	2221	0	352
4791	1171	2221	0	351
4794	1171	2221	0	350
4797	1171	2221	0	348
4800	1171	2221	0	349
4803	1171	2221	0	349
4806	1171	2221	0	349
4809	1171	2221	0	349
4812	1171	2221	0	350
4815	1172	2221	0	349
4818	1171	2221	0	350
4821	1171	2221	0	350
4824	1171	2221	0	351
4827	1172	2221	0	351
4830	1171	2221	0	351
4833	1171	2221	0	350
4836	1172	2221	0	350
4839	1172	2221	0	351
4842	1172	2221	0	354
4845	1172	2221	0	353
4848	1171	2221	0	352
4851	1171	2221	0	352
4854	1171	2221	0	351
4857	1171	2220	0	352
4860	1171	2221	0	352
4863	1171	2220	0	352
4866	1171	2220	0	351
4869	1172	2221	0	352
4872	1172	2221	0	352
4875	1171	2221	0	352
4878	1171	2220	0	352
4881	1171	2221	0	351
4884	1171	2221	0	351
4887	1171	2221	0	351
4890	1171	2221	0	350
4893	1171	2221	0	351
4896	1171	2221	0	353
4899	1171	2221	0	353
4902	1171	2220	0	353
4905	1171	2220	0	353
4908	1171	2220	0	352
4911	1171	2220	0	354
4914	1170	2220	0	356
4917	1170	2220	0	355
4920	1170	2220	0	356
4923	1171	2220	0	356
4926	1170	2220	0	356
4929	1171	2220	0	356
4932	1170	2220	0	357
4935	1170	2220	0	355
4938	1170	2220	0	357
4941	1170	2220	0	356
4944	1170	2220	0	355
4947	1170	2220	0	355
4950	1170	2220	0	354
4953	1170	2220	0	354
4956	1170	2220	0	355
4959	1170	2219	0	355
4962	1170	2219	0	356
4965	1170	2219	0	356
4968	1170	2219	0	356
4971	1170	2219	0	355
4974	1170	2219	0	356
4977	1170	2220	0	355
4980	1171	2220	0	351
4983	1171	2220	0	351
4986	1171	2220	0	353
4989	1171	2220	0	354
4992	1171	2220	0	354
4995	1171	2220	0	353
4998	1171	2220	0	352
5001	1172	2220	0	352
5004	1172	2220	0	352
5007	1172	2220	0	351
5010	1172	2219	0	351
5013	1172	2220	0	352
5016	1171	2219	0	351
5019	1172	2220	0	351
5022	1171	2220	0	351
5025	1171	2220	0	348
5028	1171	2220	0	350
5031	1171	2220	0	351
5034	1171	2220	0	352
5037	1171	2221	0	351
5040	1171	2221	0	352
5043	1171	2220	0	352
5046	1171	2221	0	352
5049	1171	2220	0	352
5052	1171	2220	0	351
5055	1172	2220	0	351
5058	1172	2220	0	351
5061	1171	2220	0	351
5064	1171	2220	0	353
5067	1172	2220	0	352
5070	1171	2220	0	352
5073	1171	2220	0	352
5076	1171	2221	0	352
5079	1171	2221	0	352
5082	1171	2220	0	352
5085	1171	2220	0	353
5088	1172	2220	0	352
5091	1172	2220	0	353
5094	1172	2220	0	354
5097	1172	2220	0	353
5100	1172	2220	0	353
5103	1172	2220	0	352
5106	1172	2220	0	352
5109	1172	2220	0	352
5112	1172	2220	0	353
5115	1171	2220	0	354
5118	1172	2220	0	353
5121	1172	2220	0	354
5124	1172	2220	0	354
5127	1172	2220	0	354
5130	1172	2220	0	352
5133	1172	2220	0	352
5136	1173	2220	0	352
5139	1173	2220	0	353
5142	1172	2220	0	353
5145	1173	2220	0	352
5148	1173	2220	0	353
5151	1173	2220	0	352
5154	1172	2220	0	353
5157	1172	2220	0	353
5160	1172	2220	0	352
5163	1172	2220	0	353
5166	1172	2220	0	352
5169	1172	2220	0	352
5172	1172	2220	0	351
5175	1172	2220	0	352
5178	1172	2220	0	352
5181	1172	2220	0	351
5184	1172	2220	0	352
5187	1172	2220	0	353
5190	1172	2220	0	352
5193	1172	2220	0	353
5196	1172	2220	0	353
5199	1172	2220	0	353
5202	1172	2220	0	355
5205	1172	2220	0	354
5208	1172	2220	0	353
5211	1172	2220	0	354
5214	1172	2220	0	353
5217	1172	2220	0	353
5220	1172	2220	0	353
5223	1172	2220	0	352
5226	1172	2220	0	353
5229	1172	2220	0	352
5232	1172	2220	0	353
5235	1172	2220	0	354
5238	1172	2220	0	354
5241	1172	2220	0	353
5244	1172	2220	0	353
5247	1172	2220	0	354
5250	1172	2219	0	354
5253	1172	2220	0	353
5256	1173	2220	0	352
5259	1173	2220	0	352
5262	1172	2220	0	353
5265	1173	2220	0	352
5268	1173	2220	0	351
5271	1173	2220	0	352
5274	1173	2220	0	353
5277	1173	2220	0	352
5280	1173	2220	0	352
5283	1173	2220	0	352
5286	1173	2220	0	353
5289	1173	2220	0	353
5292	1173	2220	0	353
5295	1173	2220	0	353
5298	1173	2220	0	354
5301	1173	2219	0	354
5304	1173	2219	0	354
5307	1173	2219	0	354
5310	1173	2219	0	354
5313	1173	2219	0	355
5316	1173	2219	0	354
5319	1173	2220	0	353
5322	1173	2219	0	354
5325	1173	2219	0	353
5328	1173	2219	0	354
5331	1173	2219	0	355
5334	1173	2219	0	355
5337	1173	2219	0	355
5340	1173	2219	0	356
5343	1173	2219	0	355
5346	1173	2219	0	355
5349	1173	2219	0	355
5352	1173	2219	0	355
5355	1173	2219	0	355
5358	1173	2219	0	354
5361	1173	2219	0	354
5364	1173	2219	0	354
5367	1173	2219	0	354
5370	1173	2219	0	354
5373	1174	2219	0	355
5376	1173	2219	0	355
5379	1173	2219	0	355
5382	1173	2219	0	355
5385	1173	2219	0	354
5388	1174	2219	0	354
5391	1174	2219	0	354
5394	1173	2219	0	355
5397	1173	2219	0	354
5400	1173	2219	0	354
5403	1173	2219	0	354
5406	1174	2219	0	354
5409	1174	2219	0	354
5412	1174	2219	0	355
5415	1174	2219	0	354
5418	1173	2219	0	354
5421	1174	2219	0	354
5424	1174	2219	0	353
5427	1174	2219	0	354
5430	1174	2219	0	353
5433	1174	2219	0	353
5436	1174	2219	0	353
5439	1174	2219	0	352
5442	1174	2219	0	352
5445	1174	2219	0	352
5448	1174	2219	0	351
5451	1174	2219	0	352
5454	1174	2219	0	353
5457	1174	2219	0	352
5460	1175	2219	0	353
5463	1174	2219	0	354
5466	1174	2219	0	353
5469	1174	2219	0	353
5472	1174	2219	0	353
5475	1174	2219	0	353
5478	1174	2219	0	354
5481	1174	2219	0	354
5484	1174	2220	0	355
5487	1174	2220	0	354
5490	1173	2219	0	354
5493	1173	2219	0	354
5496	1173	2219	0	354
5499	1174	2220	0	352
5502	1174	2220	0	352
5505	1174	2220	0	351
5508	1174	2220	0	351
5511	1173	2220	0	352
5514	1173	2220	0	352
5517	1174	2219	0	353
5520	1175	2219	0	352
5523	1174	2219	0	353
5526	1174	2220	0	356
5529	1174	2219	0	356
5532	1174	2219	0	354
5535	1174	2219	0	355
5538	1174	2219	0	354
5541	1174	2219	0	354
5544	1174	2219	0	355
5547	1174	2219	0	355
5550	1174	2219	0	356
5553	1174	2219	0	354
5556	1174	2219	0	354
5559	1174	2219	0	355
5562	1174	2219	0	354
5565	1174	2219	0	355
5568	1174	2219	0	354
5571	1174	2219	0	354
5574	1174	2219	0	354
5577	1174	2219	0	355
5580	1174	2219	0	354
5583	1174	2219	0	354
5586	1174	2219	0	354
5589	1174	2219	0	354
5592	1174	2219	0	354
5595	1174	2219	0	354
5598	1174	2219	0	353
5601	1174	2219	0	354
5604	1174	2219	0	354
5607	1174	2219	0	353
5610	1174	2219	0	354
5613	1174	2219	0	353
5616	1174	2219	0	353
5619	1174	2219	0	354
5622	1174	2219	0	353
5625	1174	2219	0	352
5628	1174	2219	0	353
5631	1174	2219	0	353
5634	1174	2219	0	353
5637	1174	2219	0	354
5640	1174	2219	0	354
5643	1174	2219	0	355
5646	1174	2219	0	356
5649	1174	2219	0	354
5652	1174	2219	0	354
5655	1174	2219	0	355
5658	1174	2219	0	355
5661	1174	2219	0	354
5664	1174	2219	0	353
5667	1174	2219	0	353
5670	1174	2219	0	353
5673	1174	2219	0	354
5676	1174	2219	0	354
5679	1174	2219	0	355
5682	1174	2219	0	355
5685	1174	2219	0	355
5688	1174	2219	0	355
5691	1174	2219	0	353
5694	1174	2219	0	353
5697	1174	2219	0	353
5700	1174	2219	0	353
5703	1174	2219	0	354
5706	1175	2219	0	354
5709	1174	2219	0	354
5712	1174	2219	0	354
5715	1175	2219	0	355
5718	1175	2219	0	354
5721	1175	2219	0	354
5724	1175	2219	0	354
5727	1175	2219	0	355
5730	1175	2219	0	354
5733	1175	2219	0	354
5736	1175	2219	0	354
5739	1175	2219	0	355
5742	1175	2219	0	355
5745	1174	2219	0	354
5748	1175	2219	0	355
5751	1175	2219	0	355
5754	1174	2219	0	354
5757	1175	2219	0	355
5760	1174	2219	0	356
5763	1174	2219	0	353
5766	1174	2219	0	354
5769	1174	2219	0	353
5772	1174	2219	0	353
5775	1174	2219	0	354
5778	1174	2219	0	353
5781	1174	2219	0	354
5784	1174	2219	0	354
5787	1174	2219	0	354
5790	1174	2219	0	354
5793	1175	2219	0	354
5796	1174	2219	0	354
5799	1174	2219	0	354
5802	1174	2218	0	353
5805	1173	2217	0	354
5808	1173	2217	0	356
5811	1173	2217	0	355
5814	1173	2217	0	355
5817	1174	2217	0	355
5820	1174	2217	0	358
5823	1173	2217	0	358
5826	1173	2216	0	359
5829	1173	2216	0	1
5832	1173	2217	0	0
5835	1173	2216	0	1
5838	1173	2216	0	0
5841	1173	2216	0	359
5844	1173	2216	0	0
5847	1174	2217	0	358
5850	1174	2218	0	353
5853	1174	2218	0	354
5856	1174	2219	0	353
5859	1174	2219	0	354
5862	1174	2220	0	354
5865	1174	2220	0	353
5868	1174	2221	0	353
5871	1174	2220	0	355
5874	1175	2220	0	355
5877	1175	2220	0	353
5880	1175	2220	0	352
5883	1175	2220	0	352
5886	1175	2220	0	351
5889	1175	2219	0	349
5892	1175	2219	0	351
5895	1175	2219	0	352
5898	1176	2219	0	346
5901	1176	2219	0	346
5904	1176	2219	0	346
5907	1178	2218	0	351
5910	1178	2217	0	353
5913	1178	2217	0	353
5916	1178	2217	0	354
5919	1178	2217	0	353
5922	1178	2217	0	353
5925	1178	2218	0	353
5928	1178	2217	0	354
5931	1178	2217	0	353
5934	1179	2218	0	351
5937	1179	2217	0	353
5940	1178	2217	0	353
5943	1178	2217	0	353
5946	1178	2218	0	351
5949	1178	2218	0	351
5952	1178	2218	0	353
5955	1179	2218	0	350
5958	1178	2218	0	351
5961	1178	2218	0	350
5964	1179	2218	0	351
5967	1179	2218	0	351
5970	1180	2218	0	350
5973	1179	2217	0	351
5976	1180	2219	0	350
5979	1180	2219	0	351
5982	1181	2219	0	351
5985	1182	2218	0	351
5988	1181	2218	0	352
5991	1180	2218	0	354
5994	1180	2218	0	355
5997	1179	2218	0	358
6000	1179	2219	0	353
6003	1179	2219	0	345
6006	1179	2219	0	348
[truncated: 996 more rows]
