# Supplementary material for: Markerless tracking of an entire honey bee colony
Source: Nat Commun. 2021 Mar 19;12:1733. doi: 10.1038/s41467-021-21769-1 (PMC7979864; doi:10.1038/s41467-021-21769-1)
Supplement: Supplementary file 4 — Description of Additional Supplementary Files [file 41467_2021_21769_MOESM4_ESM.zip › raw_source/fig_5_sup_fig_21_22/S1_trajectories/000718.txt]

0	832	2243	0	276
3	831	2241	0	277
6	831	2240	0	279
9	830	2240	0	283
12	830	2236	0	276
15	830	2236	0	275
18	829	2236	0	277
21	830	2235	0	281
24	829	2235	0	277
27	829	2234	0	276
30	827	2229	0	274
33	825	2226	0	275
36	825	2225	0	276
39	823	2220	0	271
42	823	2216	0	277
45	820	2212	0	280
48	818	2209	0	292
51	815	2206	0	299
54	812	2202	0	294
57	809	2199	0	299
60	806	2197	0	296
63	803	2196	0	294
66	800	2193	0	297
69	795	2188	0	306
72	794	2185	0	308
75	792	2182	0	310
78	790	2180	0	321
81	789	2178	0	308
84	786	2176	0	302
87	784	2176	0	291
90	781	2174	0	293
93	779	2171	0	290
105	774	2171	0	296
108	775	2170	0	297
111	776	2170	0	297
114	774	2168	0	294
117	772	2164	0	283
120	770	2161	0	270
123	770	2158	0	288
126	771	2148	0	283
129	770	2146	0	285
132	770	2146	0	287
135	769	2145	0	287
138	769	2143	0	275
141	767	2143	0	272
144	766	2143	0	268
147	767	2143	0	278
150	766	2137	0	299
153	766	2137	0	293
156	765	2133	0	279
159	763	2132	0	288
162	761	2132	0	297
165	760	2133	0	297
168	758	2132	0	300
171	756	2131	0	292
174	754	2130	0	291
177	751	2126	0	300
180	752	2121	0	297
183	751	2120	0	303
186	748	2117	0	291
189	746	2116	0	299
192	744	2112	0	317
195	739	2107	0	324
198	737	2105	0	321
201	735	2103	0	315
204	731	2100	0	303
207	727	2098	0	305
210	724	2097	0	299
213	721	2095	0	304
216	719	2094	0	302
219	718	2092	0	306
222	719	2089	0	308
225	719	2086	0	310
228	718	2085	0	314
231	717	2084	0	314
234	713	2083	0	317
237	712	2082	0	320
240	710	2081	0	320
243	708	2080	0	318
246	706	2080	0	314
249	703	2078	0	309
252	700	2075	0	303
255	698	2072	0	305
258	696	2070	0	304
261	693	2066	0	307
264	687	2064	0	317
267	684	2062	0	320
270	680	2057	0	309
273	677	2056	0	317
276	674	2054	0	320
279	672	2054	0	319
282	670	2053	0	318
285	666	2050	0	323
288	663	2047	0	325
291	661	2045	0	318
294	658	2041	0	326
297	655	2038	0	323
300	651	2036	0	331
303	649	2032	0	337
306	643	2029	0	331
309	640	2028	0	317
312	639	2028	0	314
315	637	2026	0	316
318	635	2025	0	317
321	633	2024	0	322
324	633	2020	0	313
327	631	2017	0	325
330	631	2016	0	323
333	630	2013	0	323
336	629	2011	0	328
339	628	2008	0	327
342	626	2005	0	327
345	625	2003	0	328
348	626	2002	0	328
351	626	2002	0	330
354	626	2002	0	330
357	628	2002	0	328
360	629	2003	0	323
363	630	2003	0	319
366	630	2004	0	325
369	631	2005	0	319
372	630	2006	0	319
375	630	2005	0	320
378	631	2004	0	319
381	632	2004	0	317
384	632	2005	0	315
387	632	2006	0	321
390	631	2005	0	319
393	631	2006	0	320
396	632	2007	0	322
399	630	2008	0	326
402	629	2007	0	327
405	628	2008	0	330
408	626	2009	0	335
411	627	2008	0	335
414	627	2008	0	334
417	626	2008	0	335
420	626	2008	0	334
423	626	2008	0	336
426	626	2009	0	337
429	626	2009	0	337
432	626	2008	0	336
435	628	2009	0	336
438	628	2009	0	334
441	629	2009	0	334
444	630	2009	0	332
447	630	2009	0	326
450	629	2008	0	323
453	629	2008	0	324
456	629	2007	0	323
459	630	2006	0	323
462	631	2006	0	321
465	631	2006	0	319
468	630	2006	0	321
471	632	2006	0	317
474	632	2005	0	317
477	632	2004	0	320
480	632	2004	0	318
483	633	2003	0	313
486	634	2001	0	316
489	633	1999	0	316
492	634	1999	0	315
495	634	1998	0	313
498	633	1997	0	309
501	634	1998	0	311
504	634	1998	0	308
507	634	1998	0	308
510	634	1998	0	309
513	634	1999	0	309
516	634	1998	0	308
519	634	1997	0	306
522	634	1997	0	305
525	634	1998	0	310
528	633	1998	0	314
531	633	1998	0	317
534	632	2000	0	315
537	630	2000	0	316
540	630	2002	0	319
543	630	2003	0	323
546	630	2004	0	321
549	629	2005	0	321
552	629	2007	0	323
555	629	2007	0	328
558	629	2008	0	332
561	629	2009	0	333
564	629	2009	0	336
567	629	2009	0	333
570	628	2009	0	332
573	627	2009	0	331
576	626	2009	0	333
579	625	2008	0	329
582	625	2008	0	331
585	624	2008	0	333
588	624	2008	0	335
591	624	2008	0	332
594	624	2007	0	332
597	623	2007	0	332
600	622	2007	0	331
603	623	2007	0	330
606	622	2006	0	330
609	624	2006	0	331
612	625	2007	0	330
615	626	2007	0	329
618	627	2008	0	331
621	628	2008	0	329
624	629	2007	0	325
627	630	2007	0	324
630	630	2007	0	324
633	629	2008	0	325
636	629	2007	0	325
639	629	2007	0	328
642	627	2005	0	324
645	627	2006	0	326
648	627	2004	0	325
651	627	2005	0	325
654	625	2006	0	326
657	623	2006	0	329
660	623	2006	0	331
663	623	2005	0	327
666	622	2005	0	332
669	620	2005	0	333
672	617	2005	0	333
675	618	2004	0	336
678	618	2004	0	334
681	619	2003	0	334
684	619	2003	0	335
687	617	2004	0	339
690	618	2005	0	338
693	617	2006	0	340
696	615	2005	0	341
699	615	2005	0	341
702	615	2005	0	344
705	614	2002	0	342
708	614	1999	0	348
711	610	1999	0	349
714	610	1998	0	349
717	610	1999	0	351
720	610	1999	0	353
723	611	1999	0	354
726	611	1999	0	355
729	612	1998	0	353
732	614	1997	0	353
735	616	1998	0	357
738	615	1999	0	357
741	614	1999	0	357
744	616	1998	0	355
747	617	1998	0	355
750	619	1998	0	355
753	619	1997	0	354
756	618	1997	0	354
759	618	1997	0	353
762	619	1998	0	353
765	619	1997	0	353
768	617	1997	0	356
771	615	1997	0	356
774	617	1997	0	353
777	617	1998	0	352
780	618	1999	0	353
783	617	2000	0	355
786	616	2002	0	355
789	615	2004	0	353
792	615	2004	0	353
795	614	2003	0	356
798	611	2002	0	357
801	609	2003	0	358
804	608	2004	0	359
807	607	2004	0	358
810	606	2004	0	358
813	606	2004	0	358
816	605	2005	0	3
819	603	2006	0	4
822	602	2006	0	4
825	601	2007	0	352
828	594	2009	0	343
831	588	2010	0	332
834	590	2009	0	330
837	591	2009	0	330
840	587	2008	0	328
843	587	2008	0	333
846	584	2008	0	320
849	583	2010	0	316
852	584	2011	0	319
855	585	2011	0	318
858	586	2012	0	314
861	587	2015	0	316
864	587	2015	0	320
867	587	2014	0	320
870	588	2015	0	317
873	589	2015	0	316
876	589	2015	0	312
879	591	2016	0	309
882	592	2016	0	307
885	590	2015	0	304
888	590	2015	0	297
891	589	2015	0	297
894	587	2015	0	306
897	586	2014	0	302
900	585	2013	0	302
903	584	2013	0	309
906	583	2012	0	309
909	584	2013	0	308
912	584	2013	0	307
915	585	2013	0	306
918	586	2012	0	298
921	585	2010	0	303
924	583	2010	0	299
927	582	2009	0	291
930	579	2004	0	293
933	578	2000	0	310
936	577	2000	0	312
939	575	1999	0	315
942	573	1997	0	311
945	571	1993	0	297
948	569	1986	0	310
951	567	1981	0	313
954	566	1978	0	312
957	563	1976	0	304
960	561	1975	0	305
963	558	1974	0	311
966	556	1971	0	312
969	556	1968	0	317
972	557	1967	0	317
975	558	1966	0	316
978	558	1964	0	318
981	556	1963	0	319
984	553	1960	0	317
987	552	1959	0	314
990	550	1958	0	311
993	549	1957	0	311
996	546	1956	0	306
999	544	1956	0	307
1002	543	1954	0	307
1005	543	1952	0	306
1008	541	1951	0	308
1011	541	1949	0	307
1014	541	1947	0	302
1017	539	1945	0	303
1020	537	1943	0	304
1023	536	1941	0	303
1026	535	1934	0	311
1029	533	1925	0	326
1032	533	1923	0	331
1035	524	1923	0	329
1038	521	1921	0	323
1041	521	1920	0	321
1044	519	1919	0	322
1047	520	1920	0	322
1050	524	1921	0	326
1053	524	1922	0	327
1056	525	1922	0	330
1059	528	1925	0	331
1062	531	1929	0	333
1065	532	1931	0	335
1068	534	1932	0	331
1071	535	1932	0	332
1074	536	1932	0	332
1077	535	1932	0	325
1080	535	1932	0	322
1083	534	1933	0	320
1086	532	1929	0	319
1089	529	1927	0	316
1092	528	1927	0	312
1095	527	1926	0	314
1098	527	1926	0	309
1101	527	1926	0	304
1104	526	1925	0	305
1107	527	1924	0	307
1110	526	1923	0	306
1113	525	1921	0	307
1116	525	1919	0	303
1119	526	1918	0	299
1122	526	1916	0	295
1125	528	1915	0	291
1128	527	1913	0	290
1131	527	1913	0	290
1134	528	1912	0	294
1137	529	1911	0	299
1140	529	1911	0	304
1143	529	1910	0	308
1146	528	1911	0	313
1149	528	1910	0	312
1152	528	1910	0	311
1155	529	1910	0	312
1158	530	1909	0	311
1161	531	1908	0	310
1164	533	1910	0	319
1167	533	1909	0	334
1170	533	1909	0	330
1173	534	1910	0	332
1176	533	1913	0	340
1179	535	1920	0	343
1182	534	1922	0	355
1185	530	1923	0	356
1188	528	1924	0	357
1191	527	1926	0	358
1194	524	1927	0	1
1197	520	1928	0	2
1200	515	1929	0	359
1203	513	1929	0	359
1206	514	1930	0	358
1209	514	1931	0	3
1212	513	1932	0	5
1215	511	1932	0	4
1218	510	1933	0	4
1221	510	1933	0	2
1224	510	1933	0	2
1227	509	1934	0	359
1230	509	1935	0	355
1233	508	1933	0	355
1236	507	1932	0	355
1239	505	1933	0	354
1242	506	1934	0	354
1245	506	1934	0	356
1248	505	1934	0	358
1251	504	1934	0	358
1254	502	1934	0	355
1257	501	1935	0	357
1260	502	1935	0	356
1263	502	1935	0	356
1266	502	1936	0	357
1269	502	1936	0	357
1272	502	1936	0	1
1275	502	1936	0	3
1278	502	1936	0	3
1281	502	1935	0	5
1284	502	1935	0	7
1287	502	1934	0	5
1290	502	1933	0	9
1293	503	1934	0	12
1296	503	1934	0	15
1299	504	1935	0	12
1302	505	1935	0	14
1305	506	1936	0	15
1308	506	1937	0	17
1311	505	1937	0	15
1314	505	1939	0	17
1317	503	1940	0	16
1320	502	1940	0	14
1323	501	1941	0	12
1326	501	1941	0	10
1329	500	1942	0	11
1332	500	1942	0	10
1335	499	1942	0	8
1338	499	1942	0	5
1341	499	1942	0	6
1344	499	1942	0	5
1347	500	1942	0	5
1350	500	1942	0	4
1353	500	1942	0	4
1356	501	1941	0	3
1359	501	1940	0	2
1362	501	1940	0	2
1365	502	1940	0	2
1368	503	1939	0	0
1371	504	1939	0	0
1374	505	1938	0	359
1377	505	1937	0	0
1380	505	1936	0	4
1383	506	1936	0	4
1386	506	1936	0	4
1389	508	1936	0	4
1392	509	1935	0	3
1395	511	1935	0	3
1398	513	1935	0	4
1401	513	1935	0	4
1404	513	1935	0	2
1407	513	1935	0	1
1410	512	1935	0	1
1413	512	1936	0	0
1416	512	1936	0	0
1419	511	1936	0	0
1422	512	1936	0	359
1425	512	1936	0	357
1428	513	1936	0	357
1431	513	1936	0	357
1434	514	1936	0	359
1437	514	1936	0	357
1440	514	1935	0	359
1443	514	1936	0	0
1446	514	1935	0	0
1449	515	1935	0	0
1452	515	1935	0	0
1455	515	1935	0	0
1458	515	1935	0	1
1461	515	1935	0	1
1464	515	1935	0	2
1467	516	1935	0	2
1470	516	1935	0	2
1473	516	1935	0	2
1476	516	1935	0	1
1479	516	1935	0	1
1482	516	1935	0	1
1485	517	1935	0	1
1488	517	1935	0	1
1491	517	1935	0	1
1494	517	1935	0	0
1497	517	1935	0	0
1500	517	1935	0	359
1503	517	1935	0	1
1506	517	1935	0	0
1509	517	1935	0	1
1512	517	1936	0	1
1515	517	1936	0	1
1518	517	1936	0	2
1521	517	1936	0	2
1524	517	1935	0	1
1527	517	1935	0	0
1530	517	1936	0	1
1533	517	1935	0	0
1536	517	1935	0	1
1539	517	1935	0	1
1542	517	1935	0	0
1545	517	1935	0	0
1548	518	1936	0	0
1551	518	1936	0	0
1554	517	1936	0	0
1557	518	1936	0	1
1560	518	1936	0	1
1563	518	1936	0	1
1566	518	1936	0	1
1569	518	1936	0	1
1572	518	1936	0	1
1575	518	1936	0	0
1578	518	1936	0	1
1581	518	1936	0	1
1584	518	1936	0	0
1587	518	1936	0	2
1590	518	1936	0	2
1593	519	1936	0	2
1596	519	1936	0	0
1599	519	1937	0	1
1602	519	1937	0	0
1605	519	1937	0	1
1608	519	1937	0	1
1611	519	1937	0	1
1614	519	1937	0	0
1617	520	1937	0	0
1620	521	1937	0	1
1623	521	1937	0	1
1626	520	1937	0	359
1629	520	1937	0	357
1632	520	1938	0	357
1635	520	1938	0	356
1638	520	1938	0	354
1641	521	1939	0	354
1644	521	1939	0	352
1647	520	1939	0	350
1650	520	1939	0	351
1653	520	1940	0	352
1656	520	1940	0	355
1659	520	1940	0	356
1662	520	1940	0	355
1665	520	1940	0	354
1668	520	1940	0	354
1671	520	1940	0	354
1674	520	1940	0	355
1677	520	1940	0	356
1680	520	1940	0	357
1683	520	1940	0	356
1686	520	1940	0	356
1689	521	1940	0	355
1692	521	1940	0	355
1695	521	1940	0	356
1698	521	1940	0	355
1701	521	1940	0	354
1704	522	1939	0	353
1707	522	1940	0	355
1710	523	1941	0	357
1713	522	1941	0	358
1716	522	1943	0	3
1719	521	1945	0	2
1722	520	1946	0	0
1725	520	1946	0	0
1728	521	1946	0	359
1731	521	1946	0	359
1734	521	1946	0	0
1737	521	1946	0	359
1740	521	1946	0	358
1743	521	1945	0	359
1746	521	1945	0	358
1749	521	1945	0	359
1752	521	1945	0	359
1755	521	1946	0	359
1758	521	1945	0	358
1761	521	1945	0	358
1764	521	1943	0	358
1767	522	1943	0	357
1770	522	1942	0	356
1773	523	1942	0	356
1776	523	1942	0	353
1779	523	1942	0	353
1782	524	1942	0	356
1785	523	1942	0	355
1788	523	1943	0	355
1791	523	1943	0	355
1794	523	1943	0	355
1797	523	1943	0	355
1800	523	1943	0	356
1803	524	1943	0	354
1806	524	1943	0	355
1809	524	1943	0	355
1812	524	1943	0	355
1815	524	1943	0	355
1818	525	1943	0	353
1821	524	1942	0	353
1824	525	1943	0	353
1827	526	1944	0	352
1830	528	1946	0	344
1833	528	1947	0	340
1836	529	1947	0	334
1839	529	1950	0	329
1842	530	1949	0	331
1845	530	1948	0	327
1848	532	1947	0	323
1851	534	1943	0	322
1854	534	1941	0	319
1857	533	1940	0	323
1860	533	1939	0	324
1863	534	1937	0	326
1866	533	1936	0	327
1869	530	1935	0	323
1872	529	1934	0	320
1875	529	1933	0	322
1878	528	1932	0	323
1881	528	1931	0	322
1884	527	1931	0	323
1887	526	1931	0	325
1890	527	1930	0	326
1893	525	1929	0	331
1896	523	1928	0	328
1899	522	1926	0	325
1902	524	1921	0	335
1905	523	1919	0	336
1908	521	1917	0	335
1911	521	1913	0	338
1914	520	1911	0	335
1917	519	1910	0	335
1920	519	1910	0	334
1923	518	1910	0	336
1926	517	1911	0	334
1929	517	1912	0	336
1932	516	1912	0	339
1935	516	1912	0	338
1938	516	1912	0	338
1941	516	1912	0	338
1944	516	1912	0	338
1947	516	1912	0	339
1950	517	1912	0	338
1953	518	1913	0	337
1956	518	1912	0	337
1959	518	1913	0	337
1962	519	1913	0	337
1965	519	1913	0	338
1968	520	1912	0	336
1971	521	1912	0	338
1974	521	1912	0	337
1977	522	1912	0	338
1980	522	1912	0	337
1983	523	1912	0	338
1986	524	1912	0	339
1989	524	1912	0	339
1992	524	1912	0	340
1995	524	1912	0	339
1998	525	1913	0	338
2001	525	1913	0	338
2004	525	1913	0	339
2007	525	1913	0	341
2010	526	1913	0	340
2013	526	1913	0	341
2016	526	1913	0	343
2019	527	1913	0	344
2022	527	1913	0	344
2025	527	1913	0	345
2028	527	1913	0	344
2031	527	1913	0	344
2034	528	1913	0	343
2037	528	1913	0	344
2040	528	1913	0	344
2043	528	1913	0	343
2046	529	1913	0	343
2049	529	1914	0	343
2052	529	1914	0	343
2055	529	1914	0	342
2058	529	1914	0	342
2061	529	1914	0	341
2064	529	1914	0	342
2067	530	1914	0	342
2070	530	1913	0	342
2073	530	1914	0	341
2076	530	1914	0	341
2079	530	1914	0	341
2082	530	1914	0	341
2085	530	1914	0	342
2088	530	1914	0	340
2091	531	1913	0	340
2094	531	1914	0	342
2097	531	1914	0	343
2100	531	1914	0	342
2103	531	1914	0	342
2106	531	1913	0	341
2109	531	1914	0	340
2112	531	1914	0	339
2115	531	1914	0	339
2118	531	1914	0	338
2121	531	1913	0	339
2124	531	1913	0	339
2127	532	1913	0	339
2130	532	1913	0	338
2133	532	1913	0	340
2136	532	1914	0	342
2139	532	1914	0	341
2142	532	1914	0	343
2145	532	1914	0	342
2148	532	1914	0	342
2151	532	1914	0	342
2154	532	1914	0	343
2157	532	1914	0	343
2160	532	1914	0	343
2163	532	1914	0	343
2166	532	1914	0	343
2169	532	1914	0	344
2172	532	1914	0	344
2175	533	1914	0	344
2178	533	1914	0	344
2181	533	1914	0	344
2184	533	1914	0	343
2187	533	1914	0	345
2190	533	1914	0	344
2193	533	1914	0	345
2196	533	1914	0	345
2199	533	1914	0	345
2202	533	1914	0	345
2205	533	1914	0	346
2208	533	1914	0	345
2211	533	1914	0	346
2214	533	1914	0	345
2217	533	1914	0	346
2220	534	1914	0	346
2223	534	1914	0	346
2226	534	1914	0	346
2229	534	1914	0	347
2232	534	1914	0	348
2235	534	1914	0	348
2238	534	1914	0	348
2241	534	1914	0	347
2244	534	1914	0	347
2247	534	1914	0	347
2250	534	1914	0	347
2253	534	1914	0	348
2256	535	1914	0	348
2259	534	1914	0	348
2262	534	1914	0	347
2265	535	1914	0	347
2268	535	1915	0	344
2271	535	1914	0	345
2274	535	1914	0	347
2277	535	1914	0	346
2280	536	1914	0	347
2283	536	1914	0	346
2286	536	1914	0	346
2289	536	1914	0	347
2292	536	1914	0	347
2295	536	1914	0	347
2298	536	1914	0	347
2301	536	1914	0	348
2304	536	1914	0	348
2307	536	1914	0	347
2310	536	1914	0	348
2313	536	1914	0	348
2316	536	1915	0	349
2319	536	1914	0	349
2322	536	1914	0	349
2325	536	1915	0	349
2328	536	1914	0	349
2331	536	1914	0	348
2334	537	1914	0	348
2337	537	1914	0	348
2340	537	1914	0	347
2343	537	1914	0	348
2346	537	1914	0	347
2349	537	1915	0	347
2352	537	1915	0	347
2355	537	1915	0	347
2358	537	1915	0	347
2361	537	1915	0	347
2364	538	1915	0	346
2367	538	1915	0	345
2370	538	1915	0	345
2373	538	1915	0	346
2376	538	1915	0	346
2379	538	1915	0	345
2382	538	1915	0	345
2385	538	1915	0	346
2388	538	1915	0	346
2391	538	1915	0	346
2394	538	1915	0	347
2397	538	1915	0	347
2400	538	1915	0	346
2403	538	1915	0	346
2406	538	1915	0	346
2409	538	1915	0	347
2412	538	1915	0	347
2415	538	1915	0	346
2418	538	1915	0	346
2421	538	1915	0	346
2424	538	1915	0	346
2427	538	1915	0	346
2430	539	1915	0	346
2433	539	1915	0	347
2436	539	1915	0	346
2439	539	1915	0	346
2442	539	1915	0	346
2445	539	1915	0	346
2448	539	1915	0	346
2451	539	1915	0	346
2454	539	1915	0	346
2457	539	1915	0	346
2460	539	1915	0	346
2463	539	1915	0	346
2466	539	1915	0	347
2469	539	1915	0	348
2472	539	1915	0	347
2475	539	1915	0	348
2478	539	1915	0	348
2481	539	1915	0	349
2484	539	1915	0	349
2487	539	1914	0	349
2490	539	1914	0	350
2493	539	1914	0	350
2496	539	1914	0	350
2499	539	1914	0	350
2502	539	1914	0	351
2505	539	1914	0	352
2508	539	1914	0	352
2511	539	1914	0	352
2514	539	1914	0	352
2517	539	1914	0	352
2520	540	1914	0	352
2523	540	1914	0	352
2526	540	1914	0	353
2529	540	1914	0	352
2532	540	1914	0	353
2535	540	1914	0	353
2538	540	1914	0	353
2541	540	1914	0	353
2544	540	1914	0	353
2547	540	1914	0	352
2550	540	1914	0	352
2553	540	1914	0	352
2556	541	1914	0	352
2559	541	1914	0	353
2562	541	1914	0	353
2565	541	1914	0	353
2568	541	1914	0	352
2571	541	1914	0	351
2574	541	1914	0	352
2577	541	1914	0	352
2580	541	1914	0	352
2583	541	1914	0	352
2586	541	1914	0	352
2589	541	1914	0	352
2592	541	1914	0	351
2595	541	1914	0	352
2598	541	1914	0	352
2601	542	1914	0	351
2604	541	1914	0	352
2607	542	1914	0	352
2610	542	1914	0	352
2613	542	1914	0	351
2616	542	1914	0	352
2619	542	1914	0	352
2622	542	1914	0	352
2625	542	1914	0	352
2628	542	1914	0	352
2631	542	1914	0	352
2634	542	1914	0	353
2637	542	1914	0	353
2640	542	1914	0	353
2643	542	1914	0	353
2646	542	1914	0	352
2649	542	1914	0	352
2652	543	1914	0	354
2655	543	1914	0	352
2658	543	1914	0	352
2661	543	1914	0	352
2664	543	1915	0	352
2667	545	1914	0	353
2670	545	1914	0	354
2673	544	1914	0	352
2676	545	1914	0	352
2679	545	1915	0	350
2682	545	1914	0	354
2685	545	1914	0	354
2688	545	1914	0	353
2691	545	1914	0	352
2694	545	1914	0	354
2697	545	1914	0	353
2700	545	1914	0	353
2703	546	1914	0	354
2706	546	1914	0	355
2709	546	1914	0	355
2712	546	1914	0	356
2715	546	1914	0	354
2718	546	1914	0	354
2721	546	1914	0	355
2724	546	1914	0	355
2727	546	1914	0	352
2730	547	1914	0	351
2733	546	1914	0	353
2736	547	1915	0	351
2739	547	1914	0	351
2742	547	1914	0	352
2745	547	1914	0	351
2748	547	1913	0	352
2751	548	1914	0	348
2754	548	1914	0	349
2757	548	1913	0	351
2760	548	1914	0	349
2763	548	1914	0	348
2766	548	1915	0	347
2769	549	1914	0	347
2772	549	1914	0	347
2775	549	1914	0	348
2778	548	1914	0	349
2781	548	1914	0	350
2784	549	1914	0	350
2787	548	1914	0	351
2790	549	1914	0	350
2793	549	1914	0	350
2796	549	1914	0	351
2799	549	1914	0	351
2802	549	1914	0	351
2805	549	1914	0	351
2808	549	1914	0	351
2811	550	1914	0	350
2814	550	1914	0	351
2817	550	1914	0	351
2820	550	1914	0	352
2823	550	1914	0	351
2826	550	1914	0	353
2829	550	1914	0	353
2832	550	1914	0	353
2835	550	1914	0	353
2838	550	1914	0	352
2841	550	1914	0	353
2844	551	1914	0	352
2847	550	1914	0	353
2850	550	1914	0	354
2853	551	1914	0	353
2856	550	1914	0	354
2859	551	1915	0	352
2862	551	1914	0	353
2865	551	1914	0	354
2868	551	1914	0	354
2871	551	1914	0	353
2874	551	1914	0	353
2877	551	1914	0	353
2880	551	1914	0	353
2883	551	1914	0	354
2886	552	1914	0	353
2889	552	1914	0	353
2892	552	1914	0	352
2895	552	1914	0	353
2898	552	1914	0	353
2901	553	1914	0	353
2904	553	1914	0	353
2907	553	1914	0	354
2910	553	1914	0	353
2913	553	1914	0	353
2916	553	1914	0	353
2919	553	1914	0	354
2922	553	1914	0	354
2925	553	1914	0	354
2928	553	1914	0	354
2931	554	1914	0	354
2934	554	1914	0	355
2937	554	1914	0	354
2940	554	1914	0	353
2943	554	1914	0	353
2946	554	1914	0	353
2949	554	1914	0	353
2952	554	1914	0	354
2955	554	1914	0	355
2958	554	1914	0	353
2961	554	1915	0	354
2964	554	1914	0	353
2967	554	1914	0	354
2970	554	1914	0	353
2973	555	1914	0	352
2976	554	1914	0	354
2979	554	1914	0	353
2982	555	1914	0	352
2985	554	1915	0	354
2988	554	1914	0	353
2991	554	1914	0	352
2994	554	1914	0	352
2997	554	1914	0	352
3000	554	1914	0	352
3003	554	1914	0	353
3006	554	1914	0	351
3009	554	1914	0	350
3012	554	1914	0	348
3015	553	1915	0	347
3018	554	1915	0	345
3021	554	1915	0	345
3024	553	1914	0	345
3027	554	1915	0	345
3030	554	1915	0	344
3033	554	1915	0	345
3036	553	1915	0	345
3039	554	1915	0	345
3042	554	1915	0	342
3045	554	1914	0	345
3048	554	1915	0	345
3051	554	1915	0	345
3054	554	1915	0	345
3057	554	1915	0	345
3060	555	1915	0	345
3063	555	1915	0	345
3066	555	1915	0	345
3069	555	1915	0	345
3072	555	1915	0	345
3075	555	1915	0	344
3078	555	1914	0	345
3081	555	1914	0	345
3084	555	1914	0	344
3087	555	1914	0	344
3090	555	1914	0	344
3093	555	1914	0	344
3096	555	1914	0	343
3099	555	1914	0	343
3102	555	1914	0	344
3105	556	1914	0	343
3108	556	1914	0	343
3111	559	1916	0	339
3114	559	1916	0	339
3117	556	1914	0	343
3120	560	1916	0	339
3123	559	1916	0	339
3126	559	1916	0	339
3129	559	1916	0	339
3132	560	1916	0	339
3135	560	1916	0	339
3138	556	1914	0	343
3141	556	1914	0	344
3144	556	1914	0	344
3147	557	1914	0	344
3150	557	1914	0	344
3153	556	1914	0	344
3156	557	1914	0	343
3159	557	1914	0	344
3162	556	1914	0	344
3165	556	1914	0	344
3168	557	1914	0	344
3171	557	1914	0	344
3174	556	1914	0	345
3177	556	1914	0	345
3180	556	1914	0	345
3183	557	1914	0	345
3186	556	1914	0	345
3189	556	1914	0	345
3192	556	1914	0	165
3195	556	1914	0	345
3198	557	1914	0	345
3201	557	1914	0	344
3204	557	1914	0	344
3207	557	1914	0	344
3210	557	1914	0	344
3213	557	1914	0	343
3216	557	1914	0	343
3219	557	1914	0	343
3222	557	1914	0	344
3225	556	1914	0	344
3228	556	1914	0	344
3231	556	1914	0	344
3234	556	1913	0	344
3237	556	1913	0	344
3240	556	1913	0	343
3243	556	1913	0	341
3246	556	1913	0	341
3249	556	1913	0	341
3252	556	1913	0	343
3255	556	1913	0	342
3258	556	1913	0	343
3261	556	1913	0	343
3264	556	1913	0	344
3267	556	1913	0	343
3270	556	1913	0	344
3273	556	1913	0	344
3276	556	1913	0	343
3279	556	1913	0	344
3282	556	1913	0	344
3285	556	1913	0	344
3288	556	1913	0	343
3291	556	1913	0	343
3294	556	1913	0	344
3297	556	1913	0	343
3300	556	1913	0	343
3303	556	1913	0	343
3306	556	1913	0	343
3309	556	1913	0	343
3312	556	1913	0	343
3315	556	1913	0	343
3318	556	1913	0	344
3321	556	1913	0	343
3324	556	1913	0	344
3327	556	1913	0	343
3330	556	1913	0	343
3333	556	1913	0	343
3336	556	1913	0	343
3339	556	1913	0	343
3342	557	1913	0	342
3345	556	1913	0	343
3348	557	1913	0	343
3351	557	1913	0	343
3354	557	1913	0	342
3357	557	1913	0	343
3360	557	1913	0	343
3363	557	1913	0	343
3366	557	1913	0	343
3369	557	1913	0	343
3372	557	1913	0	343
3375	557	1913	0	344
3378	557	1913	0	344
3381	557	1913	0	345
3384	557	1913	0	345
3387	557	1913	0	345
3390	557	1913	0	345
3393	557	1913	0	345
3396	557	1913	0	345
3399	557	1913	0	345
3402	557	1913	0	345
3405	557	1913	0	344
3408	557	1913	0	346
3411	557	1913	0	345
3414	557	1913	0	345
3417	557	1913	0	345
3420	557	1913	0	345
3423	557	1913	0	345
3426	557	1913	0	345
3429	558	1913	0	345
3432	558	1913	0	344
3435	558	1913	0	345
3438	558	1913	0	345
3441	558	1913	0	344
3444	558	1913	0	345
3447	558	1913	0	345
3450	558	1913	0	345
3453	558	1913	0	345
3456	558	1913	0	346
3459	558	1913	0	345
3462	558	1914	0	345
3465	558	1914	0	345
3468	558	1914	0	345
3471	558	1914	0	345
3474	558	1914	0	345
3477	558	1914	0	346
3480	558	1913	0	346
3483	558	1914	0	345
3486	558	1914	0	345
3489	558	1913	0	346
3492	558	1913	0	345
3495	558	1914	0	345
3498	558	1914	0	345
3501	558	1914	0	346
3504	558	1914	0	346
3507	558	1914	0	347
3510	558	1914	0	346
3513	558	1914	0	345
3516	558	1914	0	346
3519	558	1913	0	346
3522	559	1914	0	345
3525	559	1914	0	344
3528	559	1914	0	343
3531	559	1914	0	342
3534	560	1914	0	343
3537	559	1914	0	344
3540	559	1913	0	343
3543	559	1913	0	344
3546	559	1913	0	344
3549	559	1913	0	343
3552	559	1913	0	342
3555	559	1913	0	346
3558	559	1913	0	346
3561	559	1912	0	346
3564	558	1912	0	346
3567	558	1912	0	346
3570	559	1912	0	346
3573	558	1912	0	346
3576	559	1912	0	348
3579	559	1912	0	347
3582	559	1912	0	347
3585	558	1912	0	347
3588	559	1912	0	347
3591	559	1912	0	348
3594	559	1912	0	348
3597	558	1912	0	347
3600	558	1912	0	348
3603	558	1912	0	347
3606	558	1912	0	347
3609	559	1912	0	346
3612	558	1912	0	346
3615	558	1912	0	347
3618	558	1912	0	347
3621	558	1912	0	346
3624	558	1912	0	346
3627	559	1913	0	346
3630	559	1913	0	346
3633	558	1913	0	345
3636	559	1913	0	345
3639	559	1913	0	345
3642	559	1913	0	345
3645	559	1913	0	344
3648	559	1913	0	345
3651	559	1913	0	346
3654	559	1913	0	345
3657	558	1913	0	346
3660	558	1913	0	346
3663	559	1913	0	345
3666	559	1913	0	346
3669	558	1913	0	345
3672	559	1913	0	345
3675	559	1913	0	345
3678	559	1913	0	345
3681	559	1913	0	345
3684	559	1913	0	345
3687	558	1913	0	345
3690	559	1913	0	345
3693	559	1913	0	345
3696	558	1913	0	345
3699	558	1913	0	345
3702	558	1913	0	344
3705	558	1913	0	345
3708	559	1913	0	345
3711	559	1913	0	345
3714	559	1913	0	344
3717	559	1913	0	344
3720	559	1913	0	345
3723	559	1913	0	344
3726	559	1913	0	344
3729	559	1913	0	344
3732	559	1913	0	344
3735	559	1913	0	344
3738	559	1913	0	344
3741	559	1913	0	344
3744	559	1913	0	344
3747	559	1913	0	344
3750	559	1913	0	344
3753	559	1913	0	344
3756	559	1913	0	344
3759	559	1913	0	344
3762	559	1913	0	344
3765	559	1913	0	344
3768	559	1913	0	344
3771	559	1913	0	344
3774	559	1913	0	344
3777	559	1913	0	344
3780	559	1913	0	344
3783	559	1913	0	343
3786	559	1913	0	344
3789	559	1913	0	344
3792	559	1913	0	344
3795	559	1913	0	344
3798	559	1913	0	344
3801	559	1913	0	344
3804	559	1913	0	343
3807	559	1913	0	344
3810	559	1913	0	344
3813	559	1913	0	344
3816	559	1913	0	342
3819	559	1913	0	344
3822	559	1913	0	346
3825	559	1913	0	344
3828	559	1913	0	344
3831	559	1913	0	345
3834	559	1913	0	344
3837	559	1913	0	345
3840	560	1913	0	344
3843	560	1913	0	344
3846	560	1913	0	345
3849	560	1913	0	345
3852	560	1913	0	345
3855	560	1913	0	345
3858	560	1913	0	344
3861	560	1913	0	344
3864	560	1913	0	345
3867	560	1913	0	344
3870	560	1913	0	344
3873	560	1913	0	345
3876	560	1913	0	345
3879	560	1913	0	344
3882	560	1913	0	344
3885	560	1913	0	343
3888	560	1913	0	344
3891	560	1913	0	344
3894	560	1913	0	345
3897	560	1913	0	345
3900	560	1913	0	346
3903	560	1913	0	346
3906	560	1913	0	346
3909	560	1913	0	345
3912	560	1913	0	346
3915	560	1913	0	345
3918	560	1913	0	346
3921	560	1913	0	345
3924	560	1913	0	346
3927	560	1913	0	345
3930	560	1913	0	345
3933	560	1913	0	345
3936	560	1913	0	345
3939	560	1913	0	345
3942	560	1913	0	345
3945	560	1913	0	345
3948	560	1913	0	345
3951	560	1913	0	345
3954	560	1913	0	345
3957	560	1913	0	345
3960	560	1913	0	346
3963	560	1913	0	345
3966	560	1913	0	345
3969	560	1913	0	346
3972	560	1913	0	345
3975	560	1913	0	346
3978	560	1913	0	346
3981	560	1913	0	345
3984	561	1913	0	345
3987	560	1913	0	345
3990	560	1913	0	346
3993	560	1913	0	346
3996	561	1913	0	346
3999	561	1913	0	346
4002	561	1913	0	346
4005	561	1913	0	346
4008	561	1913	0	346
4011	561	1913	0	347
4014	561	1913	0	346
4017	561	1913	0	346
4020	561	1913	0	346
4023	561	1913	0	346
4026	561	1913	0	346
4029	561	1913	0	347
4032	561	1913	0	347
4035	561	1913	0	347
4038	561	1913	0	347
4041	561	1913	0	347
4044	561	1913	0	346
4047	561	1913	0	346
4050	561	1913	0	347
4053	561	1913	0	347
4056	561	1913	0	346
4059	561	1913	0	346
4062	561	1913	0	346
4065	561	1913	0	346
4068	561	1913	0	345
4071	561	1913	0	346
4074	561	1913	0	346
4077	561	1913	0	346
4080	561	1913	0	345
4083	561	1913	0	345
4086	561	1913	0	346
4089	561	1913	0	347
4092	561	1913	0	346
4095	561	1913	0	346
4098	561	1913	0	346
4101	561	1913	0	346
4104	561	1913	0	345
4107	561	1913	0	345
4110	561	1913	0	346
4113	561	1913	0	346
4116	561	1913	0	346
4119	561	1913	0	345
4122	561	1913	0	346
4125	561	1913	0	346
4128	561	1913	0	345
4131	561	1913	0	344
4134	561	1913	0	345
4137	561	1913	0	345
4140	561	1913	0	345
4143	561	1913	0	345
4146	561	1913	0	344
4149	561	1913	0	344
4152	561	1913	0	345
4155	561	1913	0	344
4158	561	1913	0	344
4161	561	1913	0	344
4164	561	1913	0	344
4167	561	1913	0	345
4170	561	1913	0	344
4173	561	1913	0	344
4176	561	1913	0	345
4179	561	1913	0	344
4182	561	1913	0	345
4185	561	1913	0	344
4188	561	1913	0	345
4191	561	1913	0	344
4194	561	1913	0	345
4197	561	1913	0	345
4200	561	1913	0	345
4203	561	1913	0	345
4206	561	1913	0	344
4209	561	1913	0	345
4212	561	1913	0	345
4215	561	1913	0	345
4218	562	1913	0	344
4221	561	1913	0	345
4224	562	1913	0	344
4227	562	1913	0	342
4230	561	1913	0	344
4233	561	1913	0	344
4236	562	1913	0	343
4239	561	1913	0	345
4242	562	1913	0	343
4245	562	1913	0	342
4248	561	1913	0	344
4251	562	1913	0	344
4254	562	1913	0	343
4257	562	1913	0	344
4260	562	1913	0	343
4263	561	1913	0	344
4266	562	1913	0	344
4269	562	1913	0	343
4272	562	1913	0	343
4275	562	1913	0	343
4278	562	1913	0	343
4281	562	1913	0	343
4284	562	1913	0	343
4287	562	1913	0	342
4290	562	1913	0	343
4293	562	1913	0	343
4296	562	1913	0	343
4299	562	1913	0	343
4302	562	1913	0	344
4305	562	1913	0	343
4308	562	1913	0	343
4311	562	1913	0	343
4314	562	1913	0	342
4317	562	1913	0	343
4320	562	1913	0	343
4323	562	1913	0	341
4326	562	1913	0	344
4329	562	1913	0	343
4332	562	1913	0	343
4335	562	1913	0	343
4338	562	1913	0	343
4341	562	1913	0	344
4344	562	1913	0	343
4347	562	1913	0	342
4350	562	1913	0	343
4353	562	1913	0	343
4356	562	1913	0	343
4359	562	1913	0	341
4362	562	1913	0	342
4365	562	1913	0	342
4368	562	1913	0	343
4371	562	1913	0	343
4374	562	1913	0	343
4377	562	1913	0	343
4380	562	1913	0	343
4383	562	1913	0	343
4386	562	1913	0	343
4389	562	1913	0	344
4392	562	1913	0	343
4395	562	1913	0	343
4398	562	1913	0	342
4401	562	1913	0	342
4404	562	1913	0	342
4407	562	1913	0	342
4410	562	1913	0	343
4413	562	1913	0	341
4416	562	1913	0	342
4419	562	1913	0	343
4422	562	1912	0	343
4425	562	1912	0	343
4428	562	1913	0	343
4431	562	1912	0	343
4434	562	1912	0	343
4437	562	1913	0	343
4440	562	1913	0	343
4443	562	1912	0	343
4446	562	1913	0	343
4449	562	1912	0	343
4452	562	1912	0	343
4455	562	1912	0	343
4458	562	1912	0	343
4461	562	1912	0	343
4464	562	1912	0	343
4467	562	1912	0	343
4470	562	1912	0	343
4473	562	1912	0	343
4476	562	1912	0	343
4479	562	1912	0	342
4482	562	1912	0	343
4485	562	1912	0	342
4488	562	1912	0	343
4491	563	1912	0	343
4494	563	1912	0	343
4497	562	1912	0	343
4500	562	1912	0	343
4503	562	1912	0	342
4506	563	1912	0	343
4509	562	1912	0	342
4512	563	1912	0	342
4515	563	1912	0	341
4518	563	1912	0	341
4521	563	1912	0	342
4524	563	1912	0	341
4527	563	1912	0	341
4530	563	1912	0	342
4533	563	1912	0	342
4536	563	1912	0	342
4539	562	1912	0	341
4542	563	1912	0	341
4545	563	1912	0	342
4548	563	1912	0	341
4551	563	1912	0	342
4554	563	1912	0	341
4557	563	1912	0	342
4560	563	1912	0	341
4563	563	1912	0	341
4566	563	1912	0	341
4569	563	1912	0	342
4572	563	1912	0	341
4575	563	1912	0	340
4578	563	1912	0	341
4581	563	1912	0	341
4584	563	1912	0	340
4587	563	1912	0	340
4590	563	1912	0	340
4593	563	1912	0	339
4596	563	1912	0	340
4599	563	1912	0	340
4602	563	1912	0	340
4605	563	1912	0	340
4608	563	1912	0	339
4611	563	1912	0	339
4614	563	1912	0	339
4617	563	1912	0	340
4620	563	1912	0	340
4623	563	1912	0	341
4626	563	1912	0	341
4629	564	1912	0	342
4632	564	1912	0	341
4635	564	1912	0	342
4638	564	1912	0	342
4641	564	1912	0	343
4644	564	1912	0	342
4647	564	1912	0	342
4650	564	1912	0	342
4653	564	1912	0	342
4656	563	1913	0	343
4659	564	1913	0	343
4662	563	1913	0	344
4665	564	1913	0	344
4668	564	1913	0	344
4671	564	1913	0	342
4674	564	1913	0	343
4677	564	1913	0	343
4680	564	1913	0	343
4683	564	1913	0	343
4686	564	1913	0	343
4689	564	1913	0	343
4692	564	1913	0	342
4695	564	1913	0	342
4698	564	1913	0	341
4701	564	1913	0	341
4704	564	1913	0	341
4707	564	1913	0	342
4710	564	1913	0	342
4713	564	1913	0	342
4716	564	1913	0	341
4719	564	1913	0	341
4722	564	1913	0	341
4725	563	1913	0	342
4728	564	1913	0	342
4731	563	1913	0	342
4734	563	1913	0	342
4737	564	1913	0	342
4740	564	1913	0	342
4743	564	1913	0	342
4746	563	1913	0	342
4749	564	1914	0	341
4752	564	1913	0	341
4755	564	1913	0	342
4758	564	1913	0	342
4761	564	1913	0	342
4764	564	1913	0	342
4767	564	1913	0	344
4770	564	1913	0	344
4773	564	1913	0	344
4776	564	1913	0	344
4779	564	1913	0	345
4782	564	1913	0	345
4785	564	1913	0	345
4788	564	1913	0	344
4791	565	1913	0	345
4794	564	1913	0	344
4797	565	1913	0	345
4800	564	1913	0	344
4803	564	1913	0	345
4806	564	1913	0	344
4809	564	1913	0	344
4812	564	1913	0	344
4815	564	1913	0	345
4818	564	1913	0	345
4821	564	1913	0	344
4824	564	1913	0	344
4827	565	1913	0	344
4830	564	1913	0	344
4833	565	1913	0	345
4836	564	1913	0	345
4839	564	1913	0	343
4842	564	1913	0	345
4845	564	1913	0	344
4848	564	1913	0	345
4851	564	1913	0	346
4854	565	1913	0	345
4857	565	1913	0	345
4860	565	1913	0	346
4863	565	1913	0	346
4866	565	1913	0	345
4869	565	1913	0	345
4872	565	1913	0	346
4875	565	1913	0	347
4878	565	1913	0	346
4881	565	1913	0	346
4884	565	1913	0	346
4887	565	1913	0	346
4890	565	1913	0	346
4893	565	1913	0	345
4896	565	1913	0	345
4899	565	1913	0	345
4902	565	1914	0	345
4905	565	1913	0	345
4908	565	1913	0	345
4911	565	1913	0	346
4914	565	1913	0	346
4917	565	1913	0	346
4920	565	1913	0	347
4923	565	1913	0	347
4926	565	1913	0	347
4929	565	1913	0	346
4932	565	1913	0	348
4935	565	1913	0	347
4938	565	1913	0	348
4941	565	1913	0	348
4944	565	1913	0	348
4947	565	1913	0	348
4950	565	1913	0	348
4953	565	1913	0	347
4956	565	1913	0	347
4959	565	1913	0	348
4962	565	1913	0	348
4965	565	1913	0	348
4968	565	1913	0	348
4971	565	1913	0	348
4974	565	1913	0	346
4977	565	1913	0	346
4980	565	1913	0	347
4983	565	1913	0	346
4986	565	1913	0	346
4989	565	1913	0	348
4992	565	1913	0	348
4995	565	1913	0	346
4998	565	1913	0	346
5001	565	1913	0	347
5004	565	1913	0	347
5007	566	1913	0	346
5010	566	1913	0	346
5013	565	1913	0	347
5016	565	1913	0	347
5019	565	1914	0	346
5022	565	1914	0	346
5025	566	1914	0	346
5028	566	1914	0	347
5031	565	1914	0	347
5034	566	1914	0	347
5037	565	1913	0	347
5040	566	1913	0	348
5043	566	1913	0	348
5046	566	1914	0	347
5049	566	1913	0	347
5052	566	1913	0	349
5055	566	1913	0	348
5058	566	1913	0	348
5061	566	1913	0	348
5064	566	1914	0	347
5067	566	1914	0	348
5070	566	1914	0	348
5073	566	1914	0	347
5076	566	1914	0	347
5079	566	1913	0	348
5082	566	1914	0	347
5085	566	1913	0	347
5088	566	1913	0	347
5091	566	1913	0	346
5094	566	1914	0	347
5097	566	1914	0	346
5100	566	1913	0	345
5103	566	1913	0	347
5106	566	1914	0	347
5109	566	1914	0	346
5112	566	1914	0	347
5115	566	1914	0	347
5118	566	1913	0	347
5121	566	1914	0	346
5124	566	1914	0	347
5127	566	1914	0	348
5130	566	1914	0	346
5133	566	1914	0	346
5136	566	1914	0	347
5139	566	1914	0	346
5142	566	1914	0	347
5145	566	1914	0	347
5148	566	1914	0	346
5151	566	1914	0	347
5154	566	1914	0	347
5157	566	1913	0	347
5160	566	1914	0	347
5163	566	1914	0	347
5166	565	1914	0	346
5169	565	1914	0	347
5172	565	1914	0	346
5175	565	1913	0	345
5178	565	1913	0	345
5181	565	1913	0	345
5184	565	1914	0	346
5187	565	1913	0	345
5190	565	1913	0	345
5193	565	1913	0	345
5196	566	1914	0	344
5199	565	1914	0	345
5202	565	1914	0	345
5205	565	1913	0	344
5208	565	1913	0	344
5211	566	1913	0	343
5214	565	1913	0	343
5217	565	1913	0	343
5220	565	1914	0	345
5223	565	1913	0	343
5226	566	1913	0	341
5229	566	1913	0	342
5232	566	1913	0	342
5235	566	1913	0	342
5238	566	1913	0	342
5241	566	1913	0	344
5244	566	1913	0	344
5247	566	1913	0	344
5250	566	1913	0	343
5253	565	1913	0	344
5256	566	1913	0	344
5259	566	1913	0	343
5262	566	1913	0	342
5265	565	1913	0	344
5268	566	1913	0	344
5271	566	1913	0	343
5274	566	1913	0	343
5277	566	1913	0	344
5280	565	1913	0	344
5283	565	1913	0	343
5286	566	1913	0	343
5289	566	1913	0	343
5292	566	1913	0	343
5295	566	1913	0	345
5298	566	1913	0	344
5301	565	1913	0	342
5304	565	1913	0	342
5307	566	1913	0	342
5310	566	1913	0	341
5313	567	1913	0	340
5316	566	1913	0	338
5319	566	1913	0	342
5322	566	1913	0	341
5325	566	1913	0	340
5328	566	1913	0	341
5331	566	1913	0	341
5334	566	1913	0	343
5337	566	1913	0	342
5340	565	1913	0	342
5343	565	1913	0	342
5346	565	1913	0	341
5349	565	1913	0	341
5352	565	1913	0	341
5355	565	1913	0	342
5358	565	1913	0	341
5361	565	1913	0	342
5364	565	1913	0	341
5367	566	1913	0	341
5370	566	1913	0	341
5373	566	1913	0	341
5376	565	1913	0	341
5379	565	1913	0	342
5382	565	1913	0	342
5385	566	1913	0	341
5388	566	1913	0	341
5391	566	1913	0	340
5394	566	1913	0	340
5397	566	1913	0	341
5400	566	1913	0	341
5403	566	1913	0	341
5406	566	1913	0	341
5409	566	1913	0	340
5412	566	1913	0	340
5415	565	1913	0	341
5418	566	1913	0	341
5421	565	1913	0	341
5424	565	1913	0	339
5427	566	1913	0	341
5430	566	1913	0	340
5433	566	1913	0	339
5436	566	1913	0	338
5439	566	1913	0	338
5442	566	1913	0	338
5445	566	1913	0	338
5448	566	1913	0	339
5451	565	1912	0	338
5454	565	1912	0	338
5457	565	1912	0	338
5460	565	1912	0	339
5463	565	1912	0	339
5466	565	1912	0	339
5469	565	1912	0	339
5472	565	1912	0	339
5475	565	1912	0	339
5478	565	1912	0	339
5481	565	1912	0	339
5484	565	1912	0	339
5487	565	1912	0	339
5490	565	1912	0	340
5493	565	1912	0	339
5496	565	1912	0	340
5499	565	1912	0	339
5502	565	1912	0	340
5505	565	1912	0	339
5508	566	1912	0	339
5511	566	1912	0	339
5514	566	1912	0	342
5517	566	1911	0	341
5520	566	1911	0	341
5523	566	1911	0	340
5526	566	1911	0	341
5529	566	1911	0	341
5532	566	1911	0	341
5535	566	1911	0	341
5538	566	1911	0	341
5541	567	1911	0	341
5544	566	1911	0	342
5547	566	1911	0	342
5550	566	1911	0	342
5553	566	1911	0	342
5556	566	1911	0	343
5559	566	1911	0	343
5562	566	1911	0	343
5565	567	1911	0	343
5568	566	1911	0	343
5571	566	1911	0	342
5574	566	1911	0	342
5577	566	1911	0	342
5580	566	1911	0	342
5583	567	1911	0	341
5586	567	1911	0	342
5589	567	1911	0	341
5592	567	1911	0	340
5595	567	1911	0	341
5598	567	1911	0	341
5601	567	1911	0	341
5604	567	1911	0	342
5607	567	1911	0	341
5610	567	1911	0	342
5613	567	1911	0	341
5616	567	1911	0	341
5619	567	1911	0	341
5622	567	1911	0	342
5625	567	1911	0	340
5628	567	1911	0	341
5631	567	1911	0	341
5634	567	1911	0	340
5637	567	1911	0	342
5640	567	1911	0	342
5643	567	1911	0	341
5646	567	1911	0	342
5649	567	1911	0	342
5652	567	1911	0	341
5655	567	1911	0	342
5658	567	1911	0	342
5661	567	1911	0	342
5664	567	1911	0	342
5667	567	1911	0	342
5670	567	1911	0	342
5673	567	1911	0	341
5676	567	1911	0	341
5679	567	1911	0	342
5682	567	1911	0	342
5685	567	1911	0	342
5688	567	1911	0	342
5691	567	1911	0	342
5694	567	1911	0	343
5697	567	1911	0	341
5700	567	1911	0	342
5703	567	1911	0	341
5706	567	1911	0	340
5709	567	1911	0	340
5712	568	1911	0	340
5715	567	1911	0	339
5718	568	1911	0	340
5721	567	1910	0	340
5724	567	1911	0	342
5727	568	1911	0	342
5730	568	1911	0	342
5733	568	1911	0	342
5736	568	1911	0	342
5739	568	1911	0	342
5742	568	1911	0	342
5745	568	1911	0	342
5748	568	1911	0	342
5751	568	1911	0	342
5754	568	1911	0	342
5757	567	1911	0	342
5760	568	1911	0	342
5763	568	1911	0	342
5766	568	1911	0	342
5769	568	1911	0	342
5772	568	1911	0	342
5775	568	1911	0	341
5778	568	1911	0	341
5781	568	1911	0	342
5784	568	1911	0	342
5787	568	1911	0	342
5790	568	1911	0	343
5793	568	1911	0	341
5796	568	1911	0	342
5799	568	1911	0	342
5802	568	1911	0	342
5805	567	1911	0	343
5808	568	1911	0	342
5811	568	1911	0	342
5814	568	1911	0	342
5817	568	1911	0	342
5820	568	1911	0	342
5823	568	1911	0	342
5826	568	1911	0	342
5829	568	1911	0	342
5832	568	1911	0	343
5835	568	1911	0	342
5838	567	1911	0	342
5841	568	1911	0	342
5844	568	1911	0	343
5847	568	1911	0	342
5850	568	1911	0	342
5853	568	1911	0	342
5856	567	1910	0	342
5859	568	1911	0	342
5862	568	1911	0	343
5865	568	1910	0	343
5868	568	1911	0	342
5871	568	1910	0	342
5874	568	1910	0	342
5877	568	1910	0	342
5880	568	1911	0	341
5883	568	1911	0	342
5886	568	1911	0	339
5889	568	1910	0	336
5892	571	1912	0	337
5895	571	1912	0	336
5898	570	1911	0	338
5901	569	1911	0	339
5904	570	1910	0	346
5907	569	1909	0	353
5910	569	1909	0	353
5913	569	1909	0	353
5916	569	1909	0	355
5919	569	1908	0	356
5922	569	1908	0	356
5925	569	1908	0	355
5928	570	1908	0	356
5931	570	1908	0	356
5934	571	1908	0	357
5937	572	1907	0	0
5940	574	1906	0	1
5943	573	1907	0	4
5946	574	1906	0	9
5949	575	1906	0	10
5952	576	1906	0	10
5955	577	1906	0	10
5958	578	1905	0	10
5961	579	1905	0	9
5964	579	1905	0	10
5967	579	1905	0	10
5970	578	1905	0	10
5973	579	1905	0	12
5976	579	1905	0	12
5979	579	1905	0	10
5982	580	1905	0	12
5985	579	1905	0	14
5988	578	1905	0	15
5991	579	1906	0	16
5994	579	1906	0	14
5997	578	1906	0	14
6000	578	1907	0	17
6003	578	1907	0	18
6006	579	1907	0	17
[truncated: 989 more rows]
