# Supplementary material for: Markerless tracking of an entire honey bee colony
Source: Nat Commun. 2021 Mar 19;12:1733. doi: 10.1038/s41467-021-21769-1 (PMC7979864; doi:10.1038/s41467-021-21769-1)
Supplement: Supplementary file 4 — Description of Additional Supplementary Files [file 41467_2021_21769_MOESM4_ESM.zip › raw_source/fig_5_sup_fig_21_22/S1_trajectories/000724.txt]

0	1869	965	0	45
3	1867	966	0	48
6	1867	965	0	45
9	1868	966	0	42
12	1867	966	0	35
15	1867	966	0	33
18	1868	966	0	36
21	1868	965	0	36
24	1868	964	0	36
27	1869	964	0	35
30	1869	966	0	27
33	1869	966	0	30
36	1869	966	0	30
39	1869	966	0	32
42	1868	966	0	31
45	1867	966	0	31
48	1865	967	0	28
51	1864	967	0	24
54	1864	966	0	19
57	1863	966	0	20
60	1864	967	0	21
63	1864	967	0	21
66	1863	968	0	21
69	1864	968	0	15
72	1864	968	0	17
75	1864	967	0	15
78	1864	967	0	12
81	1863	967	0	12
84	1861	968	0	15
87	1858	969	0	10
90	1857	970	0	11
93	1856	968	0	14
96	1855	970	0	13
99	1854	970	0	10
102	1854	971	0	8
105	1854	971	0	4
108	1855	972	0	6
111	1855	972	0	7
114	1855	972	0	8
117	1853	972	0	9
120	1852	972	0	7
123	1851	971	0	6
126	1849	968	0	6
129	1848	967	0	4
132	1847	966	0	3
135	1847	967	0	2
138	1846	966	0	0
141	1844	965	0	358
144	1841	964	0	359
147	1839	964	0	359
150	1839	963	0	359
153	1839	963	0	356
156	1841	965	0	355
159	1844	966	0	354
162	1846	965	0	357
165	1847	965	0	355
168	1847	965	0	354
171	1848	965	0	353
174	1848	965	0	350
177	1849	964	0	351
180	1851	964	0	351
183	1850	963	0	356
186	1849	963	0	359
189	1848	963	0	5
192	1848	962	0	7
195	1848	961	0	9
198	1847	961	0	8
201	1847	961	0	10
204	1847	961	0	7
207	1847	961	0	8
210	1848	960	0	6
213	1850	960	0	4
216	1851	960	0	4
219	1851	960	0	2
222	1851	962	0	2
225	1851	962	0	1
228	1850	962	0	1
231	1850	963	0	0
234	1850	963	0	358
237	1848	962	0	1
240	1848	962	0	2
243	1848	962	0	4
246	1847	962	0	2
249	1846	962	0	1
252	1846	962	0	1
255	1846	963	0	2
258	1848	963	0	3
261	1848	962	0	6
264	1848	962	0	7
267	1849	960	0	12
270	1850	961	0	13
273	1850	965	0	9
276	1851	964	0	8
279	1849	963	0	8
282	1849	963	0	7
285	1849	963	0	4
288	1849	963	0	0
291	1848	963	0	355
294	1847	962	0	352
297	1847	961	0	348
300	1846	961	0	347
303	1846	962	0	351
306	1847	962	0	351
309	1849	963	0	347
312	1848	963	0	347
315	1849	963	0	344
318	1850	964	0	336
321	1850	966	0	337
324	1850	965	0	335
327	1851	965	0	337
330	1853	964	0	339
333	1854	964	0	340
336	1854	964	0	345
339	1854	963	0	346
342	1854	964	0	344
345	1855	965	0	345
348	1855	966	0	347
351	1856	970	0	344
354	1858	971	0	344
357	1860	974	0	346
360	1859	975	0	350
363	1859	975	0	354
366	1861	973	0	356
369	1863	972	0	353
372	1865	973	0	351
375	1865	974	0	348
378	1864	975	0	345
381	1862	973	0	343
384	1862	972	0	341
387	1861	971	0	335
390	1862	972	0	331
393	1861	971	0	320
396	1860	970	0	317
399	1860	971	0	310
402	1859	969	0	309
405	1860	969	0	306
408	1860	969	0	304
411	1861	969	0	303
414	1861	968	0	304
417	1862	970	0	304
420	1862	972	0	302
423	1862	973	0	302
426	1861	975	0	300
429	1862	974	0	303
432	1861	973	0	304
435	1862	973	0	303
438	1860	972	0	306
441	1859	972	0	309
444	1858	972	0	306
447	1856	972	0	310
450	1855	972	0	313
453	1854	972	0	314
456	1853	972	0	314
459	1852	971	0	314
462	1851	972	0	312
465	1850	971	0	315
468	1848	969	0	321
471	1847	968	0	323
474	1846	968	0	326
477	1846	967	0	328
480	1845	967	0	328
483	1845	966	0	331
486	1845	966	0	329
489	1846	965	0	331
492	1846	965	0	329
495	1843	967	0	329
498	1842	967	0	331
501	1845	968	0	328
504	1845	968	0	330
507	1844	967	0	330
510	1844	967	0	328
513	1845	967	0	325
516	1844	967	0	325
519	1845	967	0	327
522	1845	966	0	329
525	1846	967	0	329
528	1846	965	0	330
531	1847	964	0	333
534	1846	963	0	333
537	1844	963	0	335
540	1840	962	0	337
543	1838	963	0	332
546	1839	961	0	336
549	1839	962	0	336
552	1840	963	0	336
555	1840	964	0	335
558	1839	963	0	336
561	1840	962	0	338
564	1841	962	0	337
567	1842	962	0	334
570	1842	960	0	337
573	1842	961	0	335
576	1838	963	0	334
579	1837	963	0	336
582	1837	963	0	333
585	1836	964	0	333
588	1832	965	0	333
591	1832	963	0	332
594	1831	963	0	332
597	1830	963	0	332
600	1829	962	0	333
603	1828	963	0	331
606	1827	963	0	331
609	1825	963	0	329
612	1825	963	0	327
615	1824	964	0	328
618	1824	964	0	327
621	1823	964	0	327
624	1822	964	0	324
627	1822	963	0	323
630	1823	964	0	321
633	1824	963	0	319
636	1824	963	0	322
639	1825	964	0	326
642	1827	963	0	322
645	1826	964	0	320
648	1826	964	0	320
651	1824	962	0	317
654	1824	960	0	315
657	1825	959	0	314
660	1825	958	0	311
663	1824	956	0	309
666	1823	955	0	307
669	1823	956	0	308
672	1824	958	0	312
675	1824	958	0	317
678	1825	958	0	319
681	1824	959	0	321
684	1825	959	0	323
687	1824	959	0	321
690	1823	959	0	321
693	1823	958	0	325
696	1823	958	0	326
699	1823	957	0	326
702	1823	957	0	327
705	1823	957	0	326
708	1824	958	0	321
711	1826	959	0	325
714	1827	959	0	329
717	1825	960	0	330
720	1825	960	0	331
723	1824	959	0	333
726	1823	958	0	336
729	1823	958	0	335
732	1823	958	0	335
735	1824	958	0	334
738	1825	958	0	332
741	1825	958	0	332
744	1825	958	0	333
747	1826	959	0	333
750	1825	958	0	336
753	1827	959	0	337
756	1827	959	0	335
759	1827	960	0	330
762	1826	960	0	330
765	1826	960	0	333
768	1827	960	0	333
771	1827	959	0	334
774	1827	959	0	333
777	1826	959	0	332
780	1825	958	0	333
783	1825	957	0	334
786	1825	957	0	333
789	1826	957	0	334
792	1826	958	0	334
795	1826	959	0	332
798	1825	959	0	329
801	1825	959	0	330
804	1825	958	0	330
807	1824	957	0	334
810	1823	956	0	334
813	1822	955	0	329
816	1818	954	0	329
819	1818	952	0	326
822	1817	951	0	323
825	1818	951	0	322
828	1818	952	0	322
831	1822	954	0	328
834	1823	956	0	332
837	1823	957	0	335
840	1823	958	0	332
843	1822	958	0	330
846	1822	957	0	331
849	1821	955	0	333
852	1820	954	0	329
855	1822	955	0	327
858	1822	954	0	325
861	1822	951	0	325
864	1821	951	0	324
867	1823	953	0	325
870	1825	953	0	328
873	1827	953	0	326
876	1827	953	0	328
879	1828	953	0	331
882	1829	954	0	333
885	1829	955	0	336
888	1829	956	0	335
891	1830	956	0	337
894	1829	955	0	335
897	1829	955	0	336
900	1828	955	0	337
903	1827	956	0	339
906	1827	956	0	335
909	1826	953	0	327
912	1824	953	0	327
915	1821	953	0	322
918	1818	950	0	316
921	1817	948	0	319
924	1819	948	0	318
927	1820	949	0	318
930	1821	948	0	318
933	1822	949	0	313
936	1822	949	0	313
939	1823	950	0	308
942	1823	950	0	305
945	1825	951	0	305
948	1828	953	0	305
951	1829	956	0	298
954	1830	958	0	289
957	1830	959	0	276
960	1830	959	0	275
963	1831	959	0	278
966	1831	958	0	282
969	1830	960	0	278
972	1829	959	0	280
975	1828	959	0	277
978	1828	958	0	275
981	1829	958	0	277
984	1829	959	0	274
987	1829	956	0	279
990	1829	951	0	283
993	1829	950	0	283
996	1828	947	0	285
999	1829	943	0	288
1002	1829	944	0	285
1005	1829	947	0	286
1008	1829	949	0	286
1011	1829	950	0	286
1014	1833	948	0	297
1017	1834	949	0	295
1020	1835	949	0	294
1023	1837	950	0	295
1026	1836	951	0	292
1029	1837	952	0	291
1032	1837	954	0	284
1035	1836	954	0	282
1038	1834	953	0	280
1041	1831	951	0	279
1044	1830	950	0	279
1047	1826	950	0	271
1050	1826	949	0	270
1053	1828	949	0	268
1056	1830	948	0	272
1059	1828	946	0	271
1062	1827	940	0	274
1065	1826	936	0	281
1068	1827	936	0	285
1071	1827	935	0	287
1074	1825	935	0	283
1077	1824	934	0	280
1080	1825	936	0	288
1083	1823	935	0	282
1086	1824	936	0	283
1089	1825	936	0	281
1092	1825	938	0	286
1095	1826	937	0	287
1098	1829	938	0	290
1101	1828	939	0	288
1104	1829	942	0	293
1107	1829	943	0	294
1110	1829	944	0	292
1113	1827	946	0	291
1116	1826	945	0	283
1119	1826	944	0	289
1122	1826	943	0	290
1125	1825	943	0	293
1128	1826	945	0	292
1131	1827	947	0	291
1134	1827	945	0	290
1137	1826	945	0	290
1140	1825	945	0	292
1143	1827	946	0	290
1146	1826	946	0	284
1149	1827	943	0	288
1152	1826	940	0	282
1155	1825	939	0	278
1158	1825	940	0	274
1161	1825	940	0	275
1164	1825	940	0	274
1167	1825	941	0	272
1170	1826	941	0	271
1173	1825	939	0	267
1176	1824	939	0	267
1179	1819	939	0	265
1182	1819	938	0	264
1185	1819	939	0	267
1188	1817	940	0	262
1191	1817	940	0	263
1194	1817	939	0	263
1197	1817	939	0	262
1200	1817	939	0	261
1203	1819	938	0	261
1206	1819	936	0	265
1209	1817	935	0	261
1212	1815	935	0	258
1215	1814	935	0	255
1218	1813	935	0	253
1221	1812	934	0	248
1224	1812	933	0	249
1227	1810	934	0	253
1230	1811	935	0	255
1233	1812	934	0	256
1236	1812	933	0	254
1239	1813	934	0	252
1242	1813	933	0	253
1245	1812	933	0	253
1248	1812	933	0	251
1251	1812	933	0	250
1254	1812	933	0	251
1257	1812	933	0	250
1260	1812	933	0	249
1263	1812	934	0	250
1266	1812	936	0	251
1269	1813	935	0	256
1272	1814	934	0	254
1275	1815	933	0	252
1278	1816	932	0	249
1281	1816	929	0	249
1284	1816	929	0	245
1287	1817	929	0	250
1290	1816	930	0	247
1293	1816	930	0	247
1296	1815	931	0	245
1299	1815	934	0	253
1302	1815	936	0	260
1305	1816	938	0	261
1308	1818	939	0	263
1311	1818	937	0	264
1314	1818	937	0	263
1317	1818	935	0	263
1320	1817	934	0	265
1323	1817	932	0	261
1326	1816	931	0	256
1329	1816	932	0	253
1332	1813	932	0	247
1335	1812	934	0	248
1338	1813	934	0	252
1341	1814	933	0	247
1344	1814	932	0	248
1347	1815	932	0	248
1350	1815	933	0	249
1353	1813	934	0	246
1356	1813	934	0	243
1359	1813	935	0	243
1362	1813	936	0	243
1365	1815	938	0	245
1368	1814	940	0	241
1371	1812	942	0	238
1374	1810	945	0	224
1377	1812	949	0	227
1380	1816	953	0	237
1383	1813	952	0	233
1386	1811	951	0	224
1389	1810	952	0	223
1392	1808	953	0	214
1395	1808	954	0	212
1398	1809	955	0	210
1401	1809	957	0	198
1404	1811	958	0	185
1407	1813	959	0	183
1410	1814	957	0	186
1413	1814	958	0	185
1416	1815	955	0	179
1419	1815	955	0	172
1422	1814	955	0	174
1425	1813	956	0	170
1428	1813	958	0	165
1431	1813	960	0	167
1434	1813	960	0	167
1437	1813	961	0	162
1440	1812	962	0	162
1443	1813	962	0	158
1446	1815	963	0	159
1449	1815	964	0	340
1452	1816	964	0	160
1455	1817	964	0	159
1458	1817	964	0	161
1461	1816	964	0	158
1464	1817	963	0	340
1467	1818	963	0	344
1470	1818	963	0	341
1473	1818	963	0	337
1476	1819	962	0	334
1479	1820	962	0	155
1482	1821	962	0	157
1485	1821	961	0	157
1488	1822	962	0	156
1491	1823	963	0	153
1494	1824	963	0	151
1497	1822	962	0	156
1500	1822	963	0	156
1503	1821	964	0	155
1506	1821	965	0	151
1509	1823	966	0	153
1512	1823	967	0	156
1515	1826	968	0	150
1518	1829	968	0	146
1521	1831	967	0	147
1524	1831	964	0	148
1527	1830	964	0	148
1530	1831	966	0	144
1533	1832	966	0	139
1536	1838	966	0	131
1539	1841	967	0	120
1542	1840	968	0	116
1545	1839	969	0	119
1548	1839	971	0	115
1551	1839	974	0	116
1554	1840	976	0	116
1557	1840	976	0	114
1560	1840	977	0	113
1563	1840	978	0	109
1566	1841	978	0	104
1569	1840	977	0	108
1572	1840	975	0	102
1575	1842	974	0	101
1578	1843	975	0	101
1581	1843	975	0	103
1584	1844	975	0	105
1587	1845	977	0	107
1590	1846	977	0	110
1593	1846	977	0	109
1596	1846	978	0	110
1599	1846	980	0	110
1602	1845	982	0	106
1605	1844	983	0	103
1608	1843	984	0	99
1611	1841	983	0	99
1614	1840	982	0	104
1617	1840	980	0	92
1620	1838	981	0	91
1623	1838	981	0	90
1626	1838	981	0	89
1629	1838	982	0	87
1632	1837	983	0	85
1635	1836	985	0	84
1638	1836	984	0	84
1641	1836	983	0	84
1644	1836	983	0	86
1647	1835	984	0	93
1650	1836	982	0	95
1653	1835	979	0	96
1656	1834	978	0	99
1659	1832	974	0	104
1662	1830	974	0	107
1665	1829	974	0	112
1668	1829	974	0	110
1671	1829	975	0	110
1674	1827	975	0	112
1677	1827	976	0	106
1680	1826	979	0	102
1683	1825	985	0	93
1686	1825	984	0	96
1689	1824	984	0	91
1692	1824	986	0	85
1695	1821	989	0	81
1698	1820	991	0	80
1701	1820	991	0	79
1704	1819	990	0	80
1707	1820	990	0	79
1710	1820	990	0	79
1713	1819	991	0	78
1716	1817	991	0	79
1719	1817	990	0	77
1722	1817	990	0	71
1725	1817	990	0	70
1728	1817	990	0	69
1731	1818	990	0	71
1734	1817	990	0	74
1737	1818	992	0	74
1740	1816	992	0	76
1743	1815	992	0	76
1746	1814	992	0	72
1749	1814	992	0	71
1752	1814	991	0	70
1755	1814	992	0	68
1758	1814	992	0	68
1761	1813	994	0	65
1764	1812	994	0	63
1767	1810	993	0	65
1770	1809	993	0	63
1773	1810	995	0	68
1776	1809	996	0	69
1779	1809	995	0	70
1782	1809	996	0	67
1785	1808	995	0	67
1788	1808	995	0	67
1791	1808	995	0	65
1794	1809	995	0	61
1797	1810	995	0	60
1800	1810	993	0	62
1803	1810	992	0	63
1806	1811	989	0	64
1809	1812	987	0	69
1812	1811	985	0	69
1815	1810	983	0	73
1818	1811	981	0	71
1821	1811	981	0	64
1824	1811	979	0	66
1827	1810	979	0	66
1830	1807	980	0	67
1833	1806	983	0	62
1836	1805	985	0	62
1839	1805	986	0	64
1842	1806	987	0	60
1845	1805	991	0	60
1848	1804	992	0	57
1851	1803	992	0	56
1854	1802	992	0	53
1857	1801	991	0	51
1860	1800	991	0	45
1863	1796	994	0	41
1866	1793	996	0	41
1869	1791	997	0	41
1872	1789	998	0	37
1875	1788	999	0	32
1878	1786	1000	0	33
1881	1785	1001	0	33
1884	1783	1002	0	35
1887	1781	1002	0	29
1890	1779	1003	0	25
1893	1776	1005	0	29
1896	1773	1005	0	25
1899	1772	1006	0	26
1902	1768	1009	0	28
1905	1764	1010	0	25
1908	1761	1010	0	26
1911	1761	1010	0	28
1914	1761	1009	0	29
1917	1761	1010	0	33
1920	1757	1012	0	36
1923	1756	1013	0	38
1926	1756	1013	0	37
1929	1754	1013	0	43
1932	1752	1014	0	46
1935	1751	1014	0	49
1938	1751	1015	0	51
1941	1750	1016	0	54
1944	1749	1016	0	54
1947	1749	1016	0	54
1950	1748	1016	0	49
1953	1748	1017	0	47
1956	1747	1017	0	48
1959	1747	1017	0	49
1962	1747	1017	0	51
1965	1747	1017	0	52
1968	1747	1017	0	54
1971	1747	1016	0	54
1974	1748	1016	0	52
1977	1747	1016	0	51
1980	1747	1015	0	49
1983	1748	1014	0	45
1986	1748	1013	0	40
1989	1749	1013	0	34
1992	1749	1012	0	31
1995	1748	1012	0	34
1998	1745	1012	0	37
2001	1743	1014	0	41
2004	1742	1014	0	35
2007	1742	1014	0	33
2010	1741	1014	0	30
2013	1739	1014	0	31
2016	1738	1013	0	36
2019	1736	1015	0	41
2022	1734	1016	0	39
2025	1731	1018	0	32
2028	1730	1018	0	31
2031	1730	1019	0	31
2034	1730	1018	0	32
2037	1729	1018	0	32
2040	1729	1018	0	31
2043	1729	1018	0	32
2046	1729	1017	0	31
2049	1729	1018	0	29
2052	1730	1018	0	29
2055	1729	1018	0	29
2058	1730	1017	0	30
2061	1731	1017	0	28
2064	1734	1016	0	27
2067	1736	1015	0	32
2070	1739	1015	0	31
2073	1740	1015	0	30
2076	1741	1012	0	34
2079	1741	1011	0	37
2082	1741	1010	0	36
2085	1741	1010	0	39
2088	1741	1010	0	43
2091	1741	1009	0	44
2094	1742	1009	0	42
2097	1743	1008	0	36
2100	1742	1008	0	39
2103	1743	1008	0	40
2106	1743	1007	0	36
2109	1740	1008	0	33
2112	1738	1009	0	35
2115	1738	1008	0	35
2118	1737	1009	0	35
2121	1737	1009	0	37
2124	1736	1009	0	35
2127	1735	1011	0	32
2130	1733	1011	0	35
2133	1733	1012	0	37
2136	1733	1012	0	35
2139	1732	1012	0	36
2142	1731	1013	0	39
2145	1731	1013	0	40
2148	1730	1014	0	45
2151	1729	1016	0	44
2154	1729	1016	0	41
2157	1729	1016	0	40
2160	1729	1016	0	40
2163	1729	1017	0	41
2166	1728	1017	0	40
2169	1729	1017	0	40
2172	1728	1018	0	41
2175	1728	1020	0	42
2178	1727	1020	0	44
2181	1726	1021	0	45
2184	1727	1021	0	44
2187	1727	1021	0	44
2190	1727	1021	0	43
2193	1726	1022	0	42
2196	1726	1022	0	43
2199	1726	1022	0	43
2202	1726	1022	0	42
2205	1725	1021	0	39
2208	1724	1022	0	42
2211	1724	1021	0	42
2214	1724	1021	0	40
2217	1724	1022	0	43
2220	1724	1022	0	44
2223	1724	1022	0	43
2226	1723	1025	0	40
2229	1725	1025	0	32
2232	1724	1026	0	34
2235	1724	1024	0	36
2238	1725	1022	0	37
2241	1727	1022	0	35
2244	1727	1021	0	34
2247	1729	1021	0	32
2250	1729	1020	0	32
2253	1729	1020	0	36
2256	1730	1020	0	38
2259	1730	1020	0	39
2262	1731	1020	0	38
2265	1732	1019	0	42
2268	1731	1020	0	42
2271	1731	1020	0	43
2274	1730	1020	0	43
2277	1731	1020	0	44
2280	1731	1020	0	42
2283	1730	1021	0	43
2286	1730	1020	0	39
2289	1729	1021	0	40
2292	1729	1021	0	40
2295	1729	1021	0	38
2298	1729	1022	0	39
2301	1729	1022	0	36
2304	1729	1022	0	37
2307	1729	1023	0	37
2310	1728	1023	0	39
2313	1728	1024	0	43
2316	1729	1024	0	42
2319	1729	1024	0	41
2322	1729	1024	0	42
2325	1729	1024	0	42
2328	1729	1024	0	41
2331	1729	1024	0	41
2334	1729	1023	0	43
2337	1729	1023	0	44
2340	1729	1023	0	44
2343	1729	1023	0	45
2346	1729	1023	0	45
2349	1730	1023	0	44
2352	1730	1024	0	44
2355	1730	1024	0	42
2358	1730	1024	0	41
2361	1730	1024	0	42
2364	1729	1024	0	40
2367	1729	1024	0	40
2370	1729	1024	0	36
2373	1729	1024	0	36
2376	1729	1024	0	36
2379	1729	1024	0	36
2382	1729	1024	0	37
2385	1729	1024	0	35
2388	1728	1024	0	35
2391	1728	1024	0	36
2394	1727	1024	0	35
2397	1727	1024	0	36
2400	1727	1024	0	35
2403	1727	1025	0	36
2406	1727	1025	0	35
2409	1726	1025	0	35
2412	1727	1025	0	35
2415	1727	1025	0	37
2418	1727	1025	0	35
2421	1727	1025	0	35
2424	1727	1025	0	35
2427	1727	1025	0	34
2430	1729	1025	0	31
2433	1730	1025	0	32
2436	1730	1025	0	31
2439	1730	1025	0	29
2442	1730	1025	0	28
2445	1729	1025	0	28
2448	1728	1025	0	30
2451	1728	1025	0	32
2454	1728	1025	0	31
2457	1727	1025	0	31
2460	1725	1026	0	28
2463	1725	1026	0	28
2466	1725	1026	0	28
2469	1724	1026	0	29
2472	1724	1027	0	30
2475	1726	1027	0	29
2478	1727	1026	0	31
2481	1728	1024	0	30
2484	1729	1022	0	31
2487	1730	1022	0	27
2490	1730	1021	0	24
2493	1730	1021	0	22
2496	1731	1022	0	21
2499	1730	1022	0	20
2502	1731	1021	0	22
2505	1731	1021	0	24
2508	1731	1022	0	29
2511	1730	1023	0	32
2514	1730	1023	0	35
2517	1730	1023	0	34
2520	1727	1025	0	36
2523	1724	1026	0	30
2526	1722	1026	0	34
2529	1721	1026	0	35
2532	1722	1024	0	38
2535	1722	1024	0	39
2538	1722	1024	0	38
2541	1722	1024	0	34
2544	1722	1024	0	38
2547	1721	1025	0	39
2550	1721	1025	0	39
2553	1721	1024	0	41
2556	1720	1024	0	43
2559	1719	1023	0	47
2562	1720	1022	0	47
2565	1719	1022	0	52
2568	1719	1021	0	55
2571	1718	1020	0	57
2574	1718	1018	0	57
2577	1718	1019	0	58
2580	1718	1018	0	61
2583	1718	1018	0	64
2586	1719	1017	0	65
2589	1718	1015	0	74
2592	1718	1016	0	75
2595	1719	1016	0	70
2598	1720	1017	0	76
2601	1721	1019	0	82
2604	1722	1019	0	88
2607	1723	1020	0	89
2610	1723	1019	0	88
2613	1722	1021	0	91
2616	1722	1021	0	90
2619	1723	1023	0	96
2622	1723	1024	0	101
2625	1723	1024	0	103
2628	1724	1025	0	102
2631	1724	1026	0	99
2634	1724	1026	0	97
2637	1724	1023	0	91
2640	1722	1019	0	95
2643	1720	1019	0	96
2646	1717	1017	0	99
2649	1717	1017	0	106
2652	1717	1015	0	102
2655	1718	1014	0	102
2658	1718	1013	0	104
2661	1717	1013	0	107
2664	1717	1011	0	108
2667	1718	1010	0	106
2670	1718	1008	0	110
2673	1717	1007	0	113
2676	1717	1007	0	112
2679	1717	1005	0	110
2682	1718	1005	0	105
2685	1719	1004	0	107
2688	1720	1004	0	106
2691	1720	1004	0	106
2694	1720	1004	0	106
2697	1720	1004	0	106
2700	1718	1004	0	109
2703	1718	1004	0	109
2706	1719	1003	0	106
2709	1719	1003	0	107
2712	1719	1003	0	104
2715	1719	1003	0	104
2718	1719	1003	0	105
2721	1720	1003	0	109
2724	1719	1004	0	111
2727	1719	1003	0	112
2730	1718	1004	0	117
2733	1718	1005	0	122
2736	1718	1004	0	124
2739	1718	1004	0	122
2742	1718	1005	0	124
2745	1719	1007	0	122
2748	1722	1007	0	121
2751	1725	1008	0	118
2754	1725	1007	0	118
2757	1725	1007	0	123
2760	1724	1007	0	124
2763	1723	1006	0	125
2766	1723	1004	0	124
2769	1723	1004	0	124
2772	1722	1001	0	123
2775	1724	1000	0	122
2778	1724	998	0	123
2781	1725	997	0	120
2784	1726	996	0	114
2787	1726	996	0	114
2790	1726	995	0	115
2793	1726	995	0	116
2796	1726	994	0	116
2799	1726	994	0	115
2802	1726	993	0	115
2805	1726	993	0	115
2808	1726	992	0	112
2811	1726	992	0	115
2814	1726	992	0	115
2817	1726	992	0	114
2820	1726	993	0	114
2823	1725	992	0	115
2826	1725	991	0	113
2829	1725	991	0	113
2832	1724	991	0	113
2835	1724	991	0	113
2838	1724	991	0	113
2841	1724	990	0	112
2844	1723	990	0	115
2847	1723	991	0	114
2850	1723	990	0	116
2853	1723	990	0	114
2856	1723	990	0	114
2859	1723	990	0	115
2862	1723	989	0	113
2865	1722	989	0	115
2868	1722	989	0	116
2871	1722	989	0	116
2874	1722	989	0	114
2877	1722	989	0	115
2880	1722	989	0	113
2883	1722	990	0	113
2886	1722	989	0	114
2889	1722	989	0	113
2892	1722	989	0	114
2895	1722	989	0	114
2898	1722	989	0	113
2901	1722	989	0	113
2904	1722	989	0	113
2907	1722	989	0	112
2910	1722	989	0	112
2913	1722	989	0	112
2916	1722	989	0	112
2919	1722	989	0	113
2922	1722	989	0	112
2925	1722	989	0	112
2928	1722	989	0	112
2931	1722	989	0	112
2934	1722	989	0	112
2937	1722	989	0	112
2940	1722	989	0	112
2943	1722	989	0	112
2946	1722	989	0	113
2949	1722	989	0	113
2952	1722	989	0	112
2955	1722	988	0	112
2958	1722	988	0	112
2961	1722	988	0	111
2964	1722	989	0	111
2967	1722	988	0	111
2970	1722	988	0	112
2973	1722	988	0	113
2976	1722	989	0	112
2979	1722	988	0	112
2982	1722	989	0	111
2985	1722	988	0	111
2988	1722	989	0	110
2991	1722	989	0	111
2994	1722	989	0	113
2997	1722	989	0	112
3000	1722	989	0	113
3003	1722	989	0	112
3006	1722	989	0	113
3009	1721	989	0	112
3012	1722	989	0	112
3015	1722	989	0	112
3018	1722	989	0	112
3021	1722	989	0	112
3024	1721	988	0	113
3027	1721	988	0	113
3030	1722	989	0	113
3033	1721	989	0	110
3036	1722	989	0	112
3039	1722	989	0	112
3042	1722	989	0	114
3045	1722	988	0	113
3048	1722	988	0	113
3051	1722	989	0	113
3054	1722	988	0	112
3057	1722	988	0	112
3060	1722	988	0	112
3063	1722	988	0	112
3066	1722	988	0	111
3069	1722	988	0	110
3072	1722	988	0	111
3075	1722	988	0	110
3078	1721	989	0	112
3081	1721	989	0	111
3084	1721	989	0	111
3087	1722	989	0	112
3090	1722	989	0	112
3093	1722	989	0	112
3096	1722	989	0	112
3099	1722	989	0	112
3102	1722	989	0	111
3105	1722	989	0	112
3108	1722	989	0	112
3111	1722	989	0	111
3114	1722	989	0	111
3117	1721	989	0	112
3120	1721	989	0	113
3123	1721	989	0	114
3126	1721	989	0	113
3129	1721	989	0	113
3132	1721	989	0	113
3135	1721	989	0	112
3138	1721	989	0	109
3141	1721	989	0	108
3144	1721	988	0	109
3147	1721	989	0	108
3150	1721	988	0	110
3153	1722	989	0	111
3156	1721	989	0	108
3159	1721	988	0	109
3162	1721	988	0	109
3165	1721	988	0	110
3168	1722	988	0	111
3171	1722	988	0	110
3174	1721	988	0	111
3177	1721	988	0	110
3180	1721	988	0	108
3183	1721	988	0	110
3186	1721	988	0	110
3189	1721	987	0	109
3192	1721	987	0	109
3195	1721	988	0	108
3198	1721	988	0	111
3201	1721	989	0	114
3204	1722	990	0	114
3207	1721	989	0	115
3210	1721	990	0	115
3213	1721	989	0	114
3216	1721	989	0	113
3219	1721	989	0	114
3222	1721	989	0	113
3225	1721	989	0	112
3228	1721	989	0	112
3231	1721	989	0	112
3234	1721	989	0	112
3237	1721	989	0	113
3240	1721	989	0	112
3243	1721	989	0	112
3246	1721	989	0	112
3249	1721	989	0	112
3252	1720	990	0	114
3255	1720	990	0	115
3258	1720	990	0	115
3261	1720	990	0	114
3264	1719	990	0	115
3267	1718	989	0	115
3270	1718	989	0	113
3273	1718	990	0	114
3276	1718	990	0	112
3279	1718	989	0	110
3282	1718	989	0	110
3285	1718	989	0	110
3288	1718	989	0	110
3291	1718	989	0	110
3294	1719	990	0	108
3297	1718	991	0	104
3300	1717	991	0	104
3303	1717	991	0	101
3306	1717	992	0	101
3309	1716	993	0	100
3312	1716	995	0	96
3315	1716	995	0	95
3318	1717	996	0	97
3321	1716	996	0	94
3324	1716	997	0	94
3327	1716	997	0	94
3330	1716	996	0	95
3333	1716	997	0	94
3336	1715	997	0	93
3339	1715	996	0	94
3342	1714	996	0	93
3345	1714	996	0	94
3348	1712	998	0	92
3351	1711	997	0	94
3354	1710	997	0	92
3357	1710	997	0	93
3360	1710	997	0	92
3363	1710	997	0	92
3366	1709	997	0	92
3369	1709	997	0	92
3372	1709	997	0	92
3375	1709	996	0	90
3378	1709	996	0	89
3381	1710	995	0	90
3384	1710	994	0	90
3387	1710	992	0	94
3390	1710	990	0	100
3393	1711	988	0	99
3396	1711	987	0	100
3399	1710	987	0	103
3402	1711	986	0	100
3405	1712	985	0	98
3408	1711	985	0	96
3411	1709	985	0	96
3414	1709	985	0	96
3417	1709	985	0	97
3420	1710	986	0	91
3423	1711	986	0	88
3426	1712	986	0	88
3429	1712	985	0	87
3432	1711	986	0	83
3435	1709	987	0	82
3438	1707	987	0	78
3441	1706	988	0	74
3444	1707	989	0	74
3447	1707	989	0	75
3450	1706	989	0	72
3453	1706	990	0	69
3456	1706	990	0	68
3459	1706	991	0	69
3462	1706	991	0	67
3465	1705	991	0	68
3468	1705	990	0	67
3471	1705	990	0	68
3474	1704	990	0	68
3477	1704	990	0	68
3480	1704	991	0	70
3483	1704	991	0	73
3486	1703	991	0	73
3489	1702	991	0	73
3492	1702	991	0	74
3495	1701	989	0	72
3498	1700	988	0	71
3501	1700	987	0	72
3504	1699	987	0	71
3507	1698	986	0	72
3510	1700	985	0	70
3513	1701	986	0	70
3516	1702	986	0	64
3519	1703	986	0	62
3522	1703	986	0	63
3525	1704	986	0	61
3528	1704	985	0	61
3531	1705	985	0	57
3534	1706	985	0	55
3537	1706	984	0	53
3540	1706	985	0	49
3543	1706	985	0	48
3546	1706	985	0	49
3549	1706	984	0	47
3552	1706	984	0	49
3555	1706	985	0	49
3558	1705	986	0	48
3561	1704	987	0	46
3564	1704	987	0	45
3567	1704	986	0	44
3570	1704	986	0	43
3573	1704	986	0	43
3576	1705	987	0	42
3579	1705	987	0	40
3582	1705	987	0	39
3585	1705	987	0	41
3588	1705	987	0	40
3591	1706	986	0	41
3594	1707	985	0	42
3597	1707	983	0	48
3600	1708	983	0	47
3603	1709	982	0	47
3606	1709	982	0	48
3609	1707	983	0	46
3612	1708	982	0	44
3615	1708	981	0	43
3618	1709	980	0	43
3621	1709	980	0	43
3624	1710	980	0	42
3627	1710	980	0	43
3630	1711	979	0	43
3633	1711	978	0	44
3636	1712	976	0	47
3639	1713	976	0	51
3642	1714	975	0	53
3645	1714	974	0	54
3648	1714	973	0	58
3651	1715	971	0	59
3654	1716	971	0	61
3657	1716	971	0	62
3660	1716	970	0	64
3663	1716	970	0	64
3666	1716	970	0	72
3669	1717	970	0	72
3672	1717	972	0	72
3675	1717	974	0	78
3678	1717	976	0	78
3681	1717	977	0	78
3684	1717	979	0	76
3687	1717	979	0	75
3690	1717	980	0	75
3693	1717	981	0	75
3696	1717	982	0	76
3699	1717	983	0	77
3702	1716	984	0	75
3705	1716	985	0	76
3708	1716	987	0	77
3711	1716	987	0	78
3714	1715	989	0	78
3717	1714	989	0	76
3720	1715	990	0	77
3723	1715	990	0	77
3726	1716	990	0	77
3729	1717	989	0	78
3732	1718	989	0	81
3735	1719	986	0	84
3738	1720	985	0	87
3741	1721	985	0	89
3744	1722	986	0	90
3747	1722	986	0	91
3750	1722	986	0	92
3753	1722	986	0	95
3756	1723	987	0	96
3759	1723	987	0	96
3762	1723	987	0	97
3765	1723	987	0	97
3768	1723	987	0	98
3771	1723	987	0	98
3774	1723	986	0	97
3777	1723	986	0	96
3780	1723	986	0	96
3783	1723	984	0	98
3786	1723	984	0	98
3789	1723	984	0	98
3792	1723	983	0	102
3795	1722	983	0	106
3798	1722	984	0	107
3801	1722	984	0	108
3804	1723	985	0	110
3807	1723	985	0	110
3810	1724	987	0	109
3813	1725	986	0	107
3816	1725	987	0	107
3819	1725	986	0	109
3822	1725	986	0	108
3825	1725	986	0	108
3828	1725	986	0	109
3831	1725	986	0	109
3834	1725	986	0	110
3837	1725	986	0	111
3840	1725	986	0	112
3843	1726	987	0	113
3846	1728	987	0	111
3849	1731	987	0	112
3852	1733	987	0	109
3855	1734	987	0	109
3858	1734	987	0	112
3861	1735	987	0	112
3864	1736	986	0	113
3867	1737	986	0	115
3870	1737	986	0	115
3873	1737	986	0	118
3876	1737	986	0	118
3879	1737	985	0	118
3882	1736	985	0	115
3885	1736	985	0	113
3888	1735	984	0	118
3891	1733	982	0	115
3894	1733	982	0	115
3897	1733	981	0	118
3900	1732	979	0	121
3903	1731	978	0	123
3906	1731	978	0	126
3909	1732	978	0	124
3912	1732	978	0	124
3915	1732	978	0	122
3918	1732	979	0	118
3921	1732	980	0	114
3924	1732	982	0	111
3927	1732	983	0	110
3930	1732	984	0	108
3933	1732	986	0	106
3936	1732	986	0	108
3939	1731	985	0	106
3942	1732	987	0	103
3945	1732	989	0	99
3948	1732	990	0	99
3951	1732	991	0	100
3954	1732	992	0	101
3957	1732	993	0	98
3960	1732	993	0	98
3963	1732	993	0	98
3966	1732	994	0	98
3969	1733	995	0	96
3972	1733	995	0	95
3975	1733	997	0	93
3978	1733	998	0	89
3981	1734	998	0	87
3984	1734	998	0	85
3987	1734	998	0	84
3990	1734	998	0	83
3993	1734	998	0	83
3996	1735	998	0	83
3999	1735	998	0	83
4002	1735	998	0	82
4005	1735	998	0	83
4008	1735	997	0	82
4011	1736	997	0	81
4014	1735	997	0	81
4017	1735	997	0	82
4020	1736	997	0	81
4023	1736	997	0	81
4026	1736	997	0	81
4029	1736	997	0	82
4032	1736	997	0	83
4035	1736	996	0	82
4038	1736	997	0	82
4041	1736	997	0	80
4044	1736	998	0	79
4047	1736	998	0	76
4050	1736	998	0	75
4053	1736	998	0	77
4056	1735	998	0	73
4059	1735	998	0	71
4062	1734	999	0	68
4065	1733	999	0	66
4068	1733	1000	0	63
4071	1732	1000	0	60
4074	1730	1001	0	57
4077	1730	1001	0	55
4080	1729	1002	0	52
4083	1728	1002	0	53
4086	1727	1003	0	51
4089	1726	1003	0	48
4092	1726	1004	0	42
4095	1725	1004	0	40
4098	1726	1004	0	37
4101	1727	1004	0	37
4104	1727	1003	0	34
4107	1726	1004	0	29
4110	1726	1003	0	27
4113	1726	1003	0	27
4116	1726	1002	0	26
4119	1726	1002	0	27
4122	1727	1003	0	23
4125	1727	1003	0	20
4128	1726	1003	0	19
4131	1726	1003	0	18
4134	1726	1003	0	18
4137	1726	1003	0	17
4140	1726	1003	0	17
4143	1725	1002	0	16
4146	1726	1001	0	15
4149	1726	1001	0	15
4152	1727	1001	0	16
4155	1728	1001	0	15
4158	1728	1001	0	14
4161	1728	1000	0	18
4164	1728	1000	0	17
4167	1728	1000	0	17
4170	1728	1000	0	15
4173	1729	1000	0	14
4176	1730	1000	0	15
4179	1730	999	0	16
4182	1730	1000	0	16
4185	1731	1000	0	14
4188	1732	1000	0	9
4191	1733	999	0	7
4194	1734	999	0	5
4197	1735	999	0	4
4200	1735	998	0	4
4203	1736	999	0	4
4206	1736	998	0	4
4209	1736	998	0	5
4212	1736	998	0	6
4215	1736	998	0	6
4218	1736	997	0	7
4221	1736	997	0	11
4224	1736	995	0	17
4227	1736	995	0	18
4230	1736	995	0	18
4233	1735	995	0	21
4236	1736	994	0	23
4239	1736	993	0	28
4242	1736	993	0	31
4245	1737	993	0	32
4248	1737	992	0	33
4251	1736	992	0	38
4254	1736	992	0	39
4257	1736	992	0	40
4260	1736	991	0	38
4263	1736	991	0	39
4266	1736	992	0	39
4269	1737	991	0	33
4272	1738	990	0	29
4275	1738	990	0	27
4278	1738	990	0	28
4281	1739	990	0	26
4284	1738	990	0	22
4287	1739	990	0	23
4290	1740	989	0	27
4293	1740	989	0	28
4296	1741	989	0	29
4299	1741	989	0	28
4302	1741	989	0	28
4305	1740	990	0	29
4308	1740	990	0	26
4311	1738	991	0	24
4314	1737	991	0	21
4317	1735	990	0	18
4320	1733	990	0	6
4323	1730	989	0	1
4326	1728	989	0	358
4329	1727	989	0	358
4332	1727	990	0	356
4335	1727	989	0	357
4338	1727	989	0	358
4341	1727	989	0	359
4344	1728	989	0	359
4347	1728	988	0	357
4350	1728	988	0	357
4353	1728	988	0	357
4356	1729	988	0	358
4359	1729	988	0	359
4362	1729	988	0	0
4365	1728	988	0	359
4368	1729	988	0	359
4371	1729	988	0	359
4374	1729	987	0	358
4377	1730	987	0	356
4380	1731	986	0	355
4383	1731	986	0	353
4386	1731	986	0	350
4389	1733	986	0	348
4392	1735	985	0	346
4395	1738	983	0	347
4398	1740	981	0	344
4401	1743	979	0	350
4404	1745	979	0	350
4407	1745	979	0	347
4410	1745	980	0	344
4413	1744	981	0	337
4416	1744	981	0	336
4419	1744	982	0	338
4422	1744	982	0	338
4425	1744	983	0	337
4428	1747	985	0	337
4431	1747	985	0	336
4434	1748	985	0	335
4437	1748	984	0	333
4440	1747	983	0	333
4443	1746	983	0	333
4446	1745	982	0	333
4449	1744	982	0	336
4452	1744	981	0	336
4455	1743	982	0	340
4458	1743	982	0	339
4461	1742	982	0	340
4464	1742	982	0	340
4467	1742	982	0	338
4470	1742	981	0	338
4473	1741	981	0	340
4476	1740	980	0	344
4479	1738	980	0	348
4482	1738	979	0	350
4485	1738	979	0	349
4488	1739	979	0	350
4491	1739	979	0	349
4494	1739	978	0	349
4497	1739	978	0	350
4500	1741	978	0	349
4503	1742	978	0	349
4506	1742	978	0	349
4509	1742	978	0	348
4512	1742	978	0	349
4515	1741	978	0	350
4518	1740	978	0	347
4521	1738	977	0	346
4524	1735	976	0	347
4527	1733	976	0	346
4530	1731	975	0	344
4533	1730	975	0	342
4536	1729	972	0	333
4539	1728	972	0	328
4542	1729	972	0	327
4545	1730	972	0	327
4548	1730	972	0	329
4551	1732	972	0	332
4554	1733	972	0	330
4557	1733	971	0	331
4560	1735	969	0	336
4563	1736	969	0	336
4566	1736	969	0	338
4569	1736	969	0	338
4572	1737	969	0	337
4575	1738	970	0	340
4578	1739	970	0	340
4581	1738	971	0	340
4584	1739	971	0	340
4587	1739	972	0	339
4590	1739	972	0	338
4593	1741	972	0	338
4596	1741	972	0	338
4599	1741	973	0	335
4602	1741	974	0	339
4605	1740	974	0	338
4608	1739	974	0	337
4611	1740	974	0	340
4614	1740	975	0	340
4617	1740	975	0	344
4620	1740	975	0	344
4623	1742	975	0	346
4626	1744	976	0	347
4629	1744	976	0	348
4632	1744	976	0	351
4635	1744	976	0	350
4638	1744	977	0	352
4641	1742	977	0	352
4644	1739	977	0	349
4647	1738	978	0	352
4650	1737	979	0	352
4653	1736	979	0	353
4656	1735	979	0	354
4659	1735	979	0	356
4662	1735	980	0	357
4665	1735	980	0	358
4668	1735	980	0	358
4671	1735	980	0	358
4674	1735	980	0	358
4677	1735	980	0	357
4680	1735	980	0	358
4683	1735	980	0	0
4686	1735	980	0	359
4689	1736	981	0	2
4692	1740	982	0	11
4695	1744	981	0	17
4698	1746	981	0	23
4701	1748	979	0	27
4704	1749	978	0	28
4707	1755	975	0	27
4710	1761	967	0	20
4713	1761	963	0	22
4716	1762	960	0	32
4719	1767	960	0	32
4722	1768	961	0	29
4725	1770	960	0	26
4728	1770	960	0	29
4731	1771	959	0	31
4734	1772	959	0	28
4737	1775	961	0	21
4740	1773	958	0	24
4743	1771	957	0	23
4746	1769	955	0	20
4749	1768	956	0	22
4752	1765	958	0	23
4755	1766	960	0	24
4758	1767	961	0	27
4761	1766	963	0	26
4764	1763	964	0	23
4767	1762	964	0	20
4770	1761	964	0	23
4773	1760	965	0	27
4776	1758	965	0	27
4779	1759	963	0	28
4782	1759	962	0	30
4785	1759	963	0	30
4788	1759	965	0	29
4791	1757	967	0	32
4794	1757	967	0	30
4797	1756	968	0	32
4800	1754	969	0	33
4803	1756	971	0	34
4806	1760	971	0	37
4809	1763	971	0	41
4812	1769	972	0	48
4815	1771	973	0	49
4818	1771	974	0	49
4821	1771	974	0	49
4824	1772	974	0	49
4827	1773	974	0	49
4830	1773	974	0	50
4833	1773	974	0	50
4836	1773	973	0	51
4839	1773	972	0	53
4842	1773	971	0	48
4845	1774	971	0	49
4848	1772	970	0	49
4851	1773	970	0	48
4854	1773	970	0	47
4857	1773	970	0	45
4860	1774	970	0	45
4863	1775	972	0	43
4866	1776	972	0	44
4869	1776	972	0	46
4872	1775	970	0	49
4875	1777	968	0	54
4878	1780	965	0	59
4881	1781	963	0	63
4884	1783	960	0	63
4887	1784	960	0	60
4890	1784	960	0	61
4893	1783	959	0	66
4896	1782	958	0	65
4899	1783	957	0	70
4902	1782	955	0	73
4905	1782	953	0	77
4908	1781	950	0	80
4911	1782	952	0	83
4914	1782	951	0	85
4917	1782	950	0	85
4920	1784	947	0	86
4923	1787	947	0	85
4926	1788	949	0	85
4929	1788	949	0	81
4932	1788	949	0	83
4935	1787	948	0	83
4938	1786	948	0	82
4941	1785	948	0	80
4944	1784	948	0	79
4947	1783	948	0	80
4950	1781	947	0	86
4953	1778	945	0	95
4956	1777	944	0	97
4959	1778	944	0	99
4962	1785	947	0	98
4965	1784	948	0	105
4968	1784	948	0	107
4971	1784	948	0	105
4974	1785	948	0	106
4977	1784	949	0	107
4980	1784	949	0	107
4983	1786	950	0	106
4986	1786	949	0	107
4989	1784	947	0	111
4992	1782	947	0	109
4995	1779	946	0	109
4998	1778	945	0	111
5001	1777	945	0	116
5004	1775	943	0	123
5007	1775	943	0	121
5010	1775	943	0	121
5013	1774	941	0	118
5016	1774	938	0	118
5019	1773	939	0	118
5022	1772	940	0	116
5025	1772	940	0	119
5028	1770	940	0	117
5031	1769	939	0	118
5034	1768	940	0	116
5037	1768	940	0	116
5040	1767	939	0	117
5043	1765	939	0	124
5046	1763	936	0	129
5049	1762	936	0	130
5052	1758	935	0	141
5055	1756	935	0	144
5058	1755	936	0	143
5061	1755	936	0	141
5064	1754	935	0	140
5067	1754	937	0	138
5070	1754	938	0	135
5073	1754	939	0	136
5076	1753	940	0	139
5079	1752	940	0	142
5082	1752	941	0	148
5085	1753	943	0	148
5088	1753	944	0	151
5091	1755	945	0	154
5094	1758	944	0	154
5097	1759	946	0	158
5100	1759	945	0	159
5103	1760	943	0	158
5106	1761	943	0	159
5109	1760	943	0	159
5112	1761	943	0	160
5115	1761	944	0	162
5118	1761	945	0	164
5121	1761	945	0	166
5124	1763	946	0	164
5127	1763	947	0	165
5130	1763	947	0	166
5133	1762	948	0	170
5136	1761	948	0	172
5139	1761	948	0	172
5142	1761	948	0	171
5145	1761	949	0	169
5148	1761	950	0	165
5151	1761	952	0	165
5154	1760	953	0	168
5157	1757	957	0	169
5160	1754	957	0	173
5163	1752	959	0	181
5166	1750	958	0	180
5169	1747	959	0	182
5172	1746	960	0	181
5175	1746	959	0	176
5178	1746	960	0	180
5181	1748	960	0	186
5184	1752	962	0	186
5187	1756	967	0	174
5190	1756	966	0	171
5193	1757	967	0	176
5196	1758	968	0	177
5199	1758	968	0	176
5202	1760	970	0	171
5205	1762	970	0	171
5208	1762	970	0	169
5211	1763	970	0	169
5214	1764	970	0	170
5217	1765	971	0	173
5220	1767	971	0	176
5223	1768	972	0	177
5226	1768	972	0	175
5229	1768	973	0	173
5232	1769	974	0	170
5235	1771	975	0	173
5238	1773	976	0	173
5241	1775	975	0	177
5244	1779	976	0	179
5247	1782	978	0	178
5250	1782	978	0	179
5253	1783	975	0	183
5256	1784	973	0	188
5259	1786	973	0	190
5262	1787	974	0	191
5265	1787	974	0	190
5268	1786	975	0	190
5271	1785	975	0	191
5274	1784	974	0	193
5277	1781	973	0	191
5280	1778	975	0	201
5283	1777	976	0	204
5286	1775	976	0	196
5289	1775	974	0	190
5292	1775	975	0	190
5295	1776	975	0	187
5298	1777	975	0	181
5301	1777	975	0	177
5304	1779	975	0	177
5307	1779	976	0	179
5310	1780	976	0	183
5313	1780	976	0	184
5316	1780	975	0	188
5319	1780	973	0	194
5322	1782	972	0	192
5325	1784	973	0	194
5328	1786	974	0	191
5331	1788	975	0	186
5334	1789	975	0	187
5337	1789	977	0	187
5340	1789	976	0	186
5343	1788	973	0	193
5346	1786	975	0	192
5349	1785	972	0	190
5352	1783	974	0	196
5355	1781	977	0	201
5358	1783	979	0	195
5361	1781	979	0	196
5364	1781	979	0	194
5367	1784	978	0	190
5370	1788	978	0	192
5373	1791	976	0	192
5376	1795	975	0	195
5379	1796	973	0	197
5382	1795	968	0	190
5385	1796	968	0	187
5388	1797	967	0	187
5391	1797	967	0	190
5394	1798	967	0	189
5397	1798	966	0	191
5400	1800	965	0	191
5403	1801	967	0	197
5406	1800	968	0	198
5409	1799	967	0	197
5412	1798	965	0	199
5415	1796	964	0	200
5418	1795	962	0	206
5421	1793	962	0	206
5424	1793	960	0	202
5427	1793	961	0	202
5430	1793	962	0	200
5433	1794	962	0	205
5436	1794	958	0	207
5439	1794	958	0	208
5442	1794	958	0	208
5445	1794	957	0	207
5448	1794	957	0	206
5451	1794	957	0	205
5454	1794	956	0	203
5457	1793	956	0	201
5460	1793	956	0	202
5463	1792	956	0	198
5466	1792	957	0	198
5469	1792	955	0	195
5472	1793	955	0	195
5475	1792	954	0	195
5478	1792	953	0	194
5481	1790	952	0	191
5484	1789	953	0	185
5487	1789	955	0	187
5490	1789	955	0	187
5493	1789	956	0	189
5496	1790	957	0	197
5499	1790	958	0	192
5502	1790	957	0	187
5505	1791	958	0	183
5508	1792	959	0	180
5511	1793	959	0	180
5514	1794	958	0	183
5517	1795	957	0	182
5520	1795	955	0	179
5523	1795	954	0	175
5526	1794	955	0	177
5529	1793	958	0	179
5532	1792	958	0	177
5535	1789	958	0	170
5538	1785	959	0	155
5541	1785	961	0	155
5544	1782	962	0	158
5547	1782	963	0	157
5550	1783	964	0	155
5553	1781	966	0	158
5556	1779	967	0	158
5559	1778	969	0	153
5562	1778	970	0	149
5565	1776	971	0	146
5568	1775	971	0	143
5571	1774	971	0	137
5574	1774	971	0	126
5577	1772	970	0	121
5580	1772	970	0	115
5583	1772	971	0	113
5586	1772	973	0	110
5589	1773	976	0	111
5592	1773	977	0	110
5595	1773	977	0	109
5598	1772	979	0	110
5601	1770	979	0	115
5604	1770	979	0	114
5607	1769	979	0	116
5610	1767	980	0	115
5613	1767	979	0	114
5616	1766	979	0	117
5619	1764	980	0	121
5622	1763	980	0	124
5625	1763	980	0	125
5628	1762	980	0	127
5631	1761	979	0	132
5634	1762	978	0	126
5637	1762	975	0	117
5640	1762	975	0	119
5643	1761	972	0	116
5646	1760	969	0	109
5649	1760	967	0	107
5652	1761	967	0	105
5655	1761	967	0	101
5658	1759	968	0	90
5661	1758	970	0	79
5664	1757	973	0	77
5667	1755	973	0	78
5670	1756	973	0	76
5673	1754	973	0	71
5676	1754	973	0	68
5679	1753	973	0	68
5682	1752	973	0	64
5685	1752	973	0	62
5688	1751	972	0	53
5691	1751	972	0	51
5694	1750	971	0	48
5697	1749	971	0	48
5700	1746	970	0	47
5703	1745	969	0	48
5706	1744	969	0	48
5709	1743	970	0	48
5712	1743	970	0	50
5715	1743	969	0	50
5718	1743	969	0	51
5721	1743	969	0	51
5724	1743	969	0	51
5727	1743	968	0	45
5730	1741	969	0	44
5733	1741	968	0	43
5736	1740	968	0	41
5739	1739	965	0	36
5742	1739	963	0	36
5745	1740	962	0	35
5748	1740	959	0	34
5751	1739	960	0	41
5754	1738	960	0	42
5757	1736	963	0	46
5760	1735	964	0	43
5763	1734	965	0	44
5766	1734	965	0	41
5769	1734	967	0	41
5772	1733	968	0	41
5775	1734	965	0	37
5778	1735	964	0	37
5781	1735	963	0	36
5784	1736	962	0	32
5787	1737	962	0	28
5790	1738	959	0	30
5793	1739	958	0	39
5796	1740	957	0	41
5799	1741	955	0	46
5802	1741	955	0	45
5805	1742	955	0	42
5808	1743	955	0	43
5811	1743	956	0	42
5814	1743	956	0	39
5817	1743	956	0	38
5820	1743	957	0	40
5823	1744	957	0	42
5826	1744	957	0	45
5829	1744	956	0	46
5832	1744	956	0	47
5835	1745	957	0	54
5838	1746	958	0	55
5841	1746	959	0	55
5844	1746	959	0	56
5847	1745	961	0	62
5850	1743	963	0	64
5853	1743	964	0	66
5856	1741	966	0	67
5859	1738	970	0	65
5862	1735	973	0	65
5865	1735	974	0	68
5868	1734	974	0	66
5871	1734	975	0	65
5874	1734	974	0	64
5877	1734	974	0	66
5880	1740	970	0	61
5883	1740	969	0	61
5886	1735	966	0	73
5889	1734	966	0	78
5892	1734	966	0	83
5895	1736	966	0	82
5898	1738	964	0	79
5901	1738	962	0	74
5904	1739	957	0	76
5907	1738	954	0	79
5910	1740	952	0	81
5913	1741	951	0	80
5916	1741	951	0	80
5919	1741	951	0	79
5922	1741	951	0	78
5925	1741	951	0	77
5928	1741	951	0	75
5931	1743	950	0	75
5934	1745	949	0	76
5937	1747	948	0	77
5940	1748	950	0	79
5943	1747	950	0	77
5946	1747	951	0	79
5949	1746	951	0	74
5952	1749	949	0	75
5955	1751	949	0	76
5958	1753	949	0	64
5961	1752	951	0	63
5964	1752	953	0	58
5967	1751	954	0	53
5970	1749	955	0	55
5973	1748	955	0	47
5976	1747	958	0	40
5979	1744	960	0	37
5982	1744	963	0	42
5985	1741	966	0	48
5988	1739	969	0	46
5991	1739	972	0	48
5994	1738	973	0	50
5997	1738	974	0	48
[truncated: 999 more rows]
