# Supplementary material for: Markerless tracking of an entire honey bee colony
Source: Nat Commun. 2021 Mar 19;12:1733. doi: 10.1038/s41467-021-21769-1 (PMC7979864; doi:10.1038/s41467-021-21769-1)
Supplement: Supplementary file 4 — Description of Additional Supplementary Files [file 41467_2021_21769_MOESM4_ESM.zip › raw_source/fig_5_sup_fig_21_22/S1_trajectories/000042.txt]

0	214	1446	0	342
3	214	1446	0	344
6	214	1446	0	343
9	214	1446	0	344
12	214	1446	0	343
15	214	1446	0	344
18	214	1446	0	344
21	214	1446	0	344
24	214	1446	0	343
27	214	1446	0	343
30	214	1446	0	344
33	214	1446	0	343
36	214	1446	0	344
39	214	1446	0	344
42	214	1446	0	344
45	214	1446	0	343
48	214	1446	0	344
51	214	1446	0	343
54	214	1446	0	344
57	214	1446	0	344
60	214	1446	0	343
63	214	1446	0	344
66	214	1446	0	343
69	214	1446	0	343
72	214	1446	0	343
75	214	1446	0	343
78	214	1446	0	343
81	214	1446	0	343
84	214	1446	0	343
87	214	1446	0	342
90	214	1446	0	343
93	214	1446	0	343
96	214	1446	0	343
99	214	1446	0	343
102	214	1446	0	343
105	214	1446	0	343
108	214	1446	0	343
111	214	1446	0	342
114	214	1446	0	343
117	214	1446	0	343
120	214	1446	0	342
123	214	1446	0	343
126	214	1446	0	343
129	214	1446	0	343
132	214	1446	0	343
135	214	1446	0	342
138	214	1446	0	343
141	214	1446	0	343
144	214	1446	0	342
147	214	1446	0	343
150	214	1446	0	342
153	214	1446	0	342
156	214	1446	0	343
159	214	1446	0	342
162	214	1446	0	342
165	214	1446	0	342
168	214	1446	0	342
171	214	1446	0	342
174	214	1446	0	342
177	214	1446	0	342
180	214	1446	0	342
183	214	1446	0	342
186	214	1446	0	342
189	214	1446	0	342
192	214	1446	0	342
195	214	1446	0	342
198	214	1446	0	342
201	214	1446	0	342
204	214	1446	0	342
207	214	1446	0	342
210	214	1446	0	342
213	214	1446	0	342
216	214	1446	0	342
219	214	1446	0	342
222	214	1446	0	342
225	214	1446	0	342
228	214	1446	0	342
231	214	1446	0	342
234	214	1446	0	342
237	214	1446	0	342
240	214	1446	0	342
243	214	1446	0	342
246	214	1446	0	342
249	214	1446	0	342
252	214	1446	0	342
255	214	1446	0	342
258	214	1446	0	342
261	214	1446	0	343
264	214	1446	0	343
267	214	1446	0	342
270	214	1446	0	342
273	214	1446	0	342
276	214	1446	0	343
279	214	1446	0	343
282	214	1446	0	342
285	214	1446	0	343
288	214	1446	0	343
291	214	1446	0	343
294	214	1446	0	343
297	214	1446	0	343
300	214	1446	0	343
303	214	1446	0	343
306	214	1446	0	342
309	214	1446	0	342
312	214	1446	0	343
315	214	1446	0	342
318	214	1446	0	342
321	214	1446	0	342
324	214	1446	0	342
327	214	1446	0	342
330	214	1446	0	342
333	214	1446	0	342
336	214	1446	0	342
339	214	1446	0	343
342	214	1446	0	342
345	214	1446	0	343
348	214	1446	0	343
351	214	1446	0	342
354	214	1446	0	343
357	214	1446	0	343
360	214	1446	0	343
363	214	1446	0	343
366	214	1446	0	343
369	214	1446	0	342
372	214	1446	0	342
375	214	1446	0	342
378	214	1446	0	342
381	214	1446	0	342
384	214	1446	0	343
387	214	1446	0	343
390	214	1446	0	343
393	214	1446	0	343
396	214	1446	0	342
399	214	1446	0	343
402	214	1446	0	343
405	214	1446	0	343
408	214	1446	0	343
411	214	1446	0	343
414	214	1446	0	343
417	214	1446	0	343
420	214	1446	0	343
423	214	1446	0	343
426	214	1446	0	343
429	214	1446	0	343
432	214	1446	0	343
435	214	1446	0	343
438	214	1446	0	343
441	214	1446	0	343
444	214	1446	0	343
447	214	1446	0	342
450	214	1446	0	343
453	214	1446	0	343
456	214	1446	0	343
459	214	1446	0	343
462	214	1446	0	343
465	214	1446	0	343
468	214	1446	0	343
471	214	1446	0	343
474	214	1446	0	343
477	214	1446	0	343
480	214	1446	0	343
483	214	1446	0	343
486	214	1446	0	343
489	214	1446	0	343
492	214	1446	0	343
495	214	1446	0	343
498	214	1446	0	343
501	214	1446	0	343
504	214	1446	0	343
507	214	1446	0	343
510	214	1446	0	343
513	214	1446	0	342
516	214	1446	0	343
519	214	1446	0	343
522	214	1446	0	343
525	214	1446	0	343
528	214	1446	0	343
531	214	1446	0	343
534	214	1446	0	343
537	214	1446	0	343
540	214	1446	0	343
543	214	1446	0	343
546	214	1446	0	343
549	214	1446	0	343
552	214	1446	0	343
555	214	1446	0	343
558	214	1446	0	343
561	214	1446	0	343
564	214	1446	0	343
567	214	1446	0	343
570	214	1446	0	343
573	214	1446	0	344
576	214	1446	0	343
579	214	1446	0	343
582	214	1446	0	343
585	214	1446	0	343
588	214	1446	0	343
591	214	1446	0	343
594	214	1446	0	343
597	214	1446	0	343
600	214	1446	0	343
603	214	1446	0	343
606	214	1446	0	343
609	214	1446	0	343
612	214	1446	0	343
615	214	1446	0	343
618	214	1446	0	343
621	214	1446	0	343
624	214	1446	0	342
627	214	1446	0	343
630	214	1446	0	343
633	214	1446	0	343
636	214	1446	0	343
639	214	1446	0	343
642	214	1446	0	343
645	214	1446	0	343
648	214	1446	0	343
651	214	1446	0	343
654	214	1446	0	343
657	214	1446	0	343
660	214	1446	0	343
663	214	1446	0	342
666	214	1446	0	343
669	214	1446	0	342
672	214	1446	0	342
675	214	1446	0	343
678	214	1446	0	343
681	214	1446	0	343
684	214	1446	0	342
687	214	1446	0	343
690	214	1446	0	343
693	214	1446	0	342
696	214	1446	0	342
699	214	1446	0	343
702	214	1446	0	343
705	214	1446	0	343
708	214	1446	0	343
711	214	1446	0	343
714	214	1446	0	342
717	214	1446	0	343
720	214	1446	0	342
723	214	1446	0	343
726	214	1446	0	343
729	214	1446	0	343
732	214	1446	0	343
735	214	1446	0	342
738	214	1446	0	343
741	214	1446	0	343
744	214	1446	0	342
747	214	1446	0	343
750	214	1446	0	343
753	214	1446	0	343
756	214	1446	0	343
759	214	1446	0	343
762	214	1446	0	343
765	214	1446	0	343
768	214	1446	0	343
771	214	1446	0	343
774	214	1446	0	343
777	214	1446	0	343
780	214	1446	0	343
783	214	1446	0	343
786	214	1446	0	343
789	214	1446	0	343
792	214	1446	0	343
795	214	1446	0	343
798	214	1446	0	343
801	214	1446	0	343
804	214	1446	0	344
807	214	1446	0	343
810	214	1446	0	343
813	214	1446	0	343
816	214	1446	0	343
819	214	1446	0	343
822	214	1446	0	343
825	214	1446	0	343
828	213	1446	0	344
831	213	1446	0	344
834	214	1446	0	344
837	214	1446	0	344
840	214	1446	0	344
843	213	1446	0	343
846	214	1446	0	344
849	214	1446	0	344
852	214	1446	0	344
855	214	1446	0	344
858	214	1446	0	344
861	214	1446	0	344
864	214	1446	0	344
867	214	1446	0	344
870	214	1446	0	344
873	214	1446	0	344
876	214	1446	0	344
879	214	1446	0	344
882	214	1446	0	344
885	214	1446	0	344
888	214	1446	0	344
891	214	1446	0	344
894	214	1446	0	344
897	214	1446	0	344
900	214	1446	0	344
903	214	1446	0	344
906	214	1446	0	344
909	214	1446	0	344
912	214	1446	0	343
915	214	1446	0	344
918	214	1446	0	344
921	214	1446	0	344
924	214	1446	0	343
927	214	1446	0	344
930	214	1446	0	343
933	214	1446	0	342
936	214	1446	0	343
939	214	1446	0	343
942	214	1446	0	342
945	214	1446	0	343
948	214	1446	0	343
951	214	1446	0	343
954	214	1446	0	344
957	214	1446	0	344
960	214	1446	0	344
963	214	1446	0	343
966	214	1446	0	344
969	214	1446	0	344
972	214	1446	0	344
975	214	1446	0	343
978	214	1446	0	343
981	214	1446	0	343
984	214	1446	0	343
987	214	1446	0	342
990	214	1446	0	343
993	214	1446	0	342
996	214	1446	0	343
999	214	1446	0	343
1002	214	1446	0	342
1005	214	1446	0	343
1008	214	1446	0	343
1011	214	1446	0	343
1014	214	1446	0	342
1017	214	1446	0	342
1020	214	1446	0	343
1023	214	1446	0	343
1026	214	1446	0	343
1029	214	1446	0	343
1032	214	1446	0	342
1035	214	1446	0	343
1038	214	1446	0	343
1041	214	1446	0	343
1044	214	1446	0	343
1047	214	1446	0	343
1050	214	1446	0	343
1053	214	1446	0	343
1056	214	1446	0	343
1059	214	1446	0	343
1062	214	1446	0	343
1065	214	1446	0	343
1068	214	1446	0	344
1071	214	1446	0	343
1074	214	1446	0	343
1077	214	1446	0	344
1080	214	1446	0	343
1083	214	1446	0	343
1086	214	1446	0	343
1089	214	1446	0	343
1092	214	1446	0	343
1095	214	1446	0	344
1098	214	1446	0	343
1101	214	1446	0	343
1104	214	1446	0	343
1107	214	1446	0	344
1110	214	1446	0	343
1113	214	1446	0	343
1116	214	1446	0	343
1119	214	1446	0	343
1122	214	1446	0	343
1125	214	1446	0	343
1128	214	1446	0	343
1131	214	1446	0	343
1134	214	1446	0	343
1137	214	1446	0	343
1140	214	1446	0	343
1143	214	1446	0	343
1146	214	1446	0	342
1149	214	1446	0	342
1152	214	1446	0	344
1155	214	1446	0	344
1158	214	1446	0	343
1161	214	1446	0	344
1164	214	1446	0	343
1167	214	1446	0	343
1170	214	1446	0	342
1173	214	1446	0	343
1176	214	1446	0	343
1179	214	1446	0	343
1182	214	1446	0	343
1185	214	1446	0	344
1188	214	1446	0	344
1191	214	1446	0	343
1194	214	1446	0	343
1197	214	1446	0	344
1200	214	1446	0	343
1203	214	1446	0	343
1206	214	1446	0	343
1209	214	1446	0	343
1212	214	1446	0	343
1215	214	1446	0	342
1218	214	1446	0	343
1221	214	1446	0	343
1224	214	1446	0	342
1227	214	1446	0	342
1230	214	1446	0	343
1233	214	1446	0	343
1236	214	1446	0	342
1239	214	1446	0	342
1242	214	1446	0	343
1245	214	1446	0	342
1248	214	1446	0	342
1251	214	1446	0	343
1254	214	1446	0	342
1257	214	1446	0	343
1260	214	1446	0	342
1263	214	1446	0	343
1266	214	1446	0	342
1269	214	1446	0	342
1272	214	1446	0	342
1275	214	1446	0	342
1278	214	1446	0	342
1281	214	1446	0	342
1284	214	1446	0	342
1287	214	1446	0	343
1290	214	1446	0	343
1293	214	1446	0	343
1296	214	1446	0	343
1299	214	1446	0	342
1302	214	1446	0	343
1305	214	1446	0	343
1308	214	1446	0	343
1311	214	1446	0	343
1314	214	1446	0	343
1317	214	1446	0	342
1320	214	1446	0	342
1323	214	1446	0	342
1326	214	1446	0	343
1329	214	1446	0	343
1332	214	1446	0	343
1335	214	1446	0	343
1338	214	1446	0	343
1341	214	1446	0	343
1344	214	1446	0	343
1347	214	1446	0	343
1350	214	1446	0	344
1353	214	1446	0	343
1356	214	1446	0	343
1359	214	1446	0	343
1362	214	1446	0	343
1365	214	1446	0	343
1368	214	1446	0	343
1371	214	1446	0	343
1374	214	1446	0	343
1377	214	1446	0	343
1380	214	1446	0	343
1383	214	1446	0	343
1386	214	1446	0	343
1389	214	1446	0	343
1392	214	1446	0	343
1395	214	1446	0	343
1398	214	1446	0	343
1401	214	1446	0	343
1404	214	1446	0	343
1407	214	1446	0	343
1410	214	1446	0	343
1413	214	1446	0	342
1416	214	1446	0	343
1419	214	1446	0	342
1422	214	1446	0	343
1425	214	1446	0	343
1428	214	1446	0	343
1431	214	1446	0	343
1434	214	1446	0	343
1437	214	1446	0	343
1440	214	1446	0	343
1443	214	1446	0	343
1446	214	1446	0	342
1449	214	1446	0	343
1452	214	1446	0	343
1455	214	1446	0	343
1458	214	1446	0	343
1461	214	1446	0	343
1464	214	1446	0	343
1467	214	1446	0	343
1470	214	1446	0	343
1473	214	1446	0	343
1476	214	1446	0	343
1479	214	1446	0	343
1482	214	1446	0	343
1485	214	1446	0	343
1488	214	1446	0	343
1491	214	1446	0	343
1494	214	1446	0	343
1497	214	1446	0	343
1500	214	1446	0	343
1503	214	1446	0	343
1506	214	1446	0	343
1509	214	1446	0	343
1512	214	1446	0	343
1515	214	1446	0	343
1518	214	1446	0	342
1521	214	1446	0	343
1524	214	1446	0	343
1527	214	1446	0	343
1530	214	1446	0	343
1533	214	1446	0	342
1536	214	1446	0	343
1539	214	1446	0	343
1542	214	1446	0	343
1545	214	1446	0	343
1548	214	1446	0	343
1551	214	1446	0	343
1554	214	1446	0	343
1557	214	1446	0	343
1560	214	1446	0	343
1563	214	1446	0	343
1566	214	1446	0	343
1569	214	1446	0	343
1572	214	1446	0	343
1575	214	1446	0	343
1578	214	1446	0	343
1581	214	1446	0	343
1584	214	1446	0	343
1587	214	1446	0	343
1590	214	1446	0	343
1593	214	1446	0	343
1596	214	1446	0	343
1599	214	1446	0	343
1602	214	1446	0	343
1605	214	1446	0	343
1608	214	1446	0	343
1611	214	1446	0	343
1614	214	1446	0	343
1617	214	1446	0	343
1620	214	1446	0	343
1623	214	1446	0	343
1626	214	1446	0	343
1629	214	1446	0	343
1632	214	1446	0	344
1635	214	1446	0	344
1638	214	1446	0	344
1641	214	1446	0	344
1644	214	1446	0	344
1647	214	1446	0	344
1650	214	1446	0	344
1653	214	1446	0	344
1656	214	1446	0	343
1659	214	1446	0	343
1662	214	1446	0	343
1665	214	1446	0	343
1668	214	1446	0	343
1671	214	1446	0	342
1674	214	1446	0	342
1677	214	1446	0	342
1680	214	1446	0	343
1683	214	1446	0	343
1686	214	1446	0	343
1689	214	1446	0	343
1692	214	1446	0	343
1695	214	1446	0	343
1698	214	1446	0	343
1701	214	1446	0	343
1704	214	1446	0	344
1707	214	1446	0	343
1710	214	1446	0	343
1713	214	1446	0	343
1716	214	1446	0	343
1719	214	1446	0	343
1722	214	1446	0	343
1725	214	1446	0	343
1728	214	1446	0	343
1731	214	1446	0	343
1734	214	1446	0	343
1737	214	1446	0	343
1740	214	1446	0	343
1743	214	1446	0	343
1746	214	1446	0	343
1749	214	1446	0	343
1752	214	1446	0	343
1755	214	1446	0	343
1758	214	1446	0	343
1761	214	1446	0	343
1764	214	1446	0	343
1767	214	1446	0	343
1770	214	1446	0	343
1773	214	1446	0	343
1776	214	1446	0	343
1779	214	1446	0	343
1782	214	1446	0	343
1785	214	1446	0	343
1788	214	1446	0	343
1791	214	1446	0	343
1794	214	1446	0	343
1797	214	1446	0	343
1800	214	1446	0	343
1803	214	1446	0	343
1806	214	1446	0	344
1809	214	1446	0	343
1812	214	1446	0	344
1815	214	1446	0	344
1818	214	1446	0	343
1821	214	1446	0	344
1824	214	1446	0	344
1827	214	1446	0	343
1830	214	1446	0	343
1833	214	1446	0	343
1836	214	1446	0	343
1839	214	1446	0	343
1842	214	1446	0	343
1845	214	1446	0	343
1848	214	1446	0	343
1851	214	1446	0	343
1854	214	1446	0	343
1857	214	1446	0	344
1860	214	1446	0	343
1863	214	1446	0	343
1866	214	1446	0	343
1869	214	1446	0	343
1872	214	1446	0	343
1875	214	1446	0	344
1878	214	1446	0	343
1881	214	1446	0	343
1884	214	1446	0	343
1887	214	1446	0	343
1890	214	1446	0	343
1893	214	1446	0	343
1896	214	1446	0	343
1899	214	1446	0	343
1902	214	1446	0	343
1905	214	1446	0	343
1908	214	1446	0	343
1911	214	1446	0	343
1914	214	1446	0	343
1917	214	1446	0	343
1920	214	1446	0	343
1923	214	1446	0	343
1926	214	1446	0	343
1929	214	1446	0	343
1932	214	1446	0	343
1935	214	1446	0	343
1938	214	1446	0	343
1941	214	1446	0	343
1944	214	1446	0	343
1947	214	1446	0	344
1950	214	1446	0	343
1953	214	1446	0	343
1956	214	1446	0	343
1959	214	1446	0	343
1962	214	1446	0	343
1965	214	1446	0	343
1968	214	1446	0	343
1971	214	1446	0	343
1974	214	1446	0	343
1977	214	1446	0	343
1980	214	1446	0	343
1983	214	1446	0	343
1986	214	1446	0	343
1989	214	1446	0	343
1992	214	1446	0	343
1995	214	1446	0	343
1998	214	1446	0	343
2001	214	1446	0	344
2004	214	1446	0	343
2007	214	1446	0	343
2010	214	1446	0	344
2013	214	1446	0	343
2016	214	1446	0	343
2019	214	1446	0	343
2022	214	1446	0	343
2025	214	1447	0	344
2028	213	1447	0	342
2031	213	1447	0	342
2034	213	1447	0	343
2037	213	1447	0	343
2040	214	1447	0	344
2043	214	1446	0	343
2046	214	1447	0	344
2049	213	1447	0	344
2052	213	1447	0	344
2055	213	1446	0	342
2058	213	1446	0	343
2061	213	1446	0	343
2064	213	1446	0	342
2067	213	1446	0	344
2070	213	1446	0	343
2073	214	1446	0	343
2076	214	1446	0	343
2079	214	1446	0	343
2082	214	1446	0	343
2085	214	1446	0	343
2088	214	1446	0	343
2091	214	1446	0	343
2094	214	1446	0	343
2097	214	1446	0	343
2100	214	1446	0	343
2103	214	1446	0	343
2106	214	1446	0	343
2109	214	1446	0	342
2112	214	1446	0	343
2115	214	1446	0	343
2118	214	1446	0	343
2121	214	1446	0	343
2124	214	1446	0	343
2127	214	1446	0	343
2130	214	1446	0	343
2133	214	1446	0	342
2136	214	1446	0	342
2139	214	1446	0	343
2142	214	1446	0	343
2145	214	1446	0	343
2148	214	1446	0	342
2151	214	1446	0	343
2154	214	1446	0	343
2157	214	1446	0	342
2160	214	1446	0	342
2163	214	1446	0	342
2166	214	1446	0	343
2169	214	1446	0	343
2172	214	1446	0	342
2175	214	1446	0	343
2178	214	1446	0	343
2181	214	1446	0	343
2184	214	1446	0	343
2187	214	1446	0	342
2190	214	1446	0	342
2193	214	1446	0	343
2196	214	1446	0	343
2199	214	1446	0	343
2202	214	1446	0	342
2205	214	1446	0	342
2208	214	1446	0	343
2211	214	1446	0	342
2214	214	1446	0	342
2217	214	1446	0	342
2220	214	1446	0	342
2223	214	1446	0	342
2226	214	1446	0	343
2229	214	1446	0	343
2232	214	1446	0	343
2235	214	1446	0	342
2238	214	1446	0	342
2241	214	1446	0	342
2244	214	1446	0	342
2247	214	1446	0	343
2250	214	1446	0	342
2253	214	1446	0	342
2256	214	1446	0	342
2259	214	1446	0	342
2262	214	1446	0	342
2265	214	1446	0	342
2268	214	1446	0	343
2271	214	1446	0	342
2274	214	1446	0	343
2277	214	1446	0	342
2280	214	1446	0	342
2283	214	1446	0	342
2286	214	1446	0	343
2289	214	1446	0	343
2292	214	1446	0	343
2295	214	1446	0	342
2298	214	1446	0	342
2301	214	1446	0	343
2304	214	1446	0	342
2307	214	1446	0	342
2310	214	1446	0	343
2313	214	1446	0	342
2316	214	1446	0	342
2319	214	1446	0	342
2322	214	1446	0	343
2325	214	1446	0	343
2328	214	1446	0	343
2331	214	1446	0	343
2334	214	1446	0	343
2337	214	1446	0	343
2340	214	1446	0	342
2343	214	1446	0	343
2346	214	1446	0	343
2349	214	1446	0	343
2352	214	1446	0	343
2355	214	1446	0	342
2358	214	1446	0	343
2361	214	1446	0	343
2364	214	1446	0	343
2367	214	1446	0	343
2370	214	1446	0	343
2373	214	1446	0	342
2376	214	1446	0	342
2379	214	1446	0	342
2382	214	1446	0	342
2385	214	1446	0	342
2388	214	1446	0	342
2391	214	1446	0	343
2394	214	1446	0	343
2397	214	1446	0	342
2400	214	1446	0	342
2403	214	1446	0	342
2406	214	1446	0	343
2409	214	1446	0	343
2412	214	1446	0	343
2415	214	1446	0	343
2418	214	1446	0	343
2421	214	1446	0	343
2424	214	1446	0	343
2427	214	1446	0	342
2430	214	1446	0	342
2433	214	1446	0	343
2436	214	1446	0	342
2439	214	1446	0	342
2442	214	1446	0	343
2445	214	1446	0	343
2448	214	1446	0	342
2451	214	1446	0	343
2454	214	1446	0	342
2457	214	1446	0	343
2460	214	1446	0	342
2463	214	1446	0	342
2466	214	1446	0	342
2469	214	1446	0	342
2472	214	1446	0	342
2475	214	1446	0	342
2478	214	1446	0	342
2481	214	1446	0	343
2484	214	1446	0	343
2487	214	1446	0	342
2490	214	1446	0	342
2493	214	1446	0	342
2496	214	1446	0	342
2499	214	1446	0	342
2502	214	1446	0	342
2505	214	1446	0	342
2508	214	1446	0	342
2511	214	1446	0	343
2514	214	1446	0	343
2517	214	1446	0	343
2520	214	1446	0	343
2523	214	1446	0	343
2526	214	1446	0	343
2529	214	1446	0	343
2532	214	1446	0	343
2535	214	1446	0	343
2538	214	1446	0	343
2541	214	1446	0	343
2544	214	1446	0	343
2547	214	1446	0	344
2550	214	1446	0	343
2553	214	1446	0	343
2556	214	1446	0	343
2559	214	1446	0	343
2562	214	1446	0	343
2565	214	1446	0	342
2568	214	1446	0	343
2571	214	1446	0	342
2574	214	1446	0	343
2577	214	1446	0	342
2580	214	1446	0	343
2583	214	1446	0	343
2586	214	1446	0	342
2589	214	1446	0	342
2592	214	1446	0	342
2595	214	1446	0	343
2598	214	1446	0	343
2601	214	1446	0	343
2604	214	1446	0	342
2607	214	1446	0	342
2610	214	1446	0	342
2613	214	1446	0	343
2616	214	1446	0	343
2619	214	1446	0	343
2622	214	1446	0	343
2625	214	1446	0	342
2628	214	1446	0	342
2631	214	1446	0	342
2634	214	1446	0	342
2637	214	1446	0	342
2640	214	1446	0	343
2643	214	1446	0	342
2646	214	1446	0	342
2649	214	1446	0	343
2652	214	1446	0	342
2655	214	1446	0	342
2658	214	1446	0	342
2661	214	1446	0	343
2664	214	1446	0	342
2667	214	1446	0	342
2670	214	1446	0	342
2673	214	1446	0	343
2676	214	1446	0	343
2679	214	1446	0	343
2682	214	1446	0	343
2685	214	1446	0	343
2688	214	1446	0	343
2691	214	1446	0	343
2694	214	1446	0	343
2697	214	1446	0	343
2700	214	1446	0	343
2703	214	1446	0	343
2706	214	1446	0	343
2709	214	1446	0	343
2712	214	1446	0	343
2715	214	1446	0	343
2718	214	1446	0	343
2721	214	1446	0	342
2724	214	1446	0	342
2727	214	1446	0	343
2730	214	1446	0	343
2733	214	1446	0	343
2736	214	1446	0	343
2739	214	1446	0	342
2742	214	1446	0	343
2745	214	1446	0	343
2748	214	1446	0	343
2751	214	1446	0	343
2754	214	1446	0	343
2757	214	1446	0	343
2760	214	1446	0	342
2763	214	1446	0	342
2766	214	1446	0	343
2769	214	1446	0	343
2772	214	1446	0	343
2775	214	1446	0	343
2778	214	1446	0	343
2781	214	1446	0	343
2784	214	1446	0	343
2787	214	1446	0	343
2790	214	1446	0	343
2793	214	1446	0	343
2796	214	1446	0	343
2799	214	1446	0	343
2802	214	1446	0	343
2805	214	1446	0	343
2808	214	1446	0	343
2811	214	1446	0	342
2814	214	1446	0	343
2817	214	1446	0	343
2820	214	1446	0	343
2823	214	1446	0	343
2826	214	1446	0	343
2829	214	1446	0	343
2832	214	1446	0	343
2835	214	1446	0	343
2838	214	1446	0	343
2841	214	1446	0	343
2844	214	1446	0	343
2847	214	1446	0	343
2850	214	1446	0	343
2853	214	1446	0	343
2856	214	1446	0	343
2859	214	1446	0	343
2862	214	1446	0	343
2865	214	1446	0	343
2868	214	1446	0	343
2871	214	1446	0	343
2874	214	1446	0	343
2877	214	1446	0	343
2880	214	1446	0	342
2883	214	1446	0	343
2886	214	1446	0	343
2889	214	1446	0	342
2892	214	1446	0	342
2895	214	1446	0	343
2898	214	1446	0	343
2901	214	1446	0	343
2904	214	1446	0	343
2907	214	1446	0	343
2910	214	1446	0	343
2913	214	1446	0	343
2916	214	1446	0	343
2919	214	1446	0	343
2922	214	1446	0	343
2925	214	1446	0	343
2928	214	1446	0	342
2931	214	1446	0	342
2934	214	1446	0	343
2937	214	1446	0	343
2940	214	1446	0	343
2943	214	1446	0	342
2946	214	1446	0	342
2949	214	1446	0	343
2952	214	1446	0	342
2955	214	1446	0	343
2958	214	1446	0	343
2961	214	1446	0	343
2964	214	1446	0	343
2967	214	1446	0	343
2970	214	1446	0	343
2973	214	1446	0	343
2976	214	1446	0	343
2979	214	1446	0	343
2982	214	1446	0	343
2985	214	1446	0	343
2988	214	1446	0	343
2991	214	1446	0	343
2994	214	1446	0	342
2997	214	1446	0	343
3000	214	1446	0	343
3003	214	1446	0	343
3006	214	1446	0	342
3009	214	1446	0	343
3012	214	1446	0	343
3015	214	1446	0	343
3018	214	1446	0	343
3021	214	1446	0	343
3024	214	1446	0	343
3027	214	1446	0	343
3030	214	1446	0	343
3033	214	1446	0	342
3036	214	1446	0	343
3039	214	1446	0	343
3042	214	1446	0	342
3045	214	1446	0	343
3048	214	1446	0	343
3051	214	1446	0	342
3054	214	1446	0	343
3057	214	1446	0	343
3060	214	1446	0	343
3063	214	1446	0	343
3066	214	1446	0	343
3069	214	1446	0	342
3072	214	1446	0	343
3075	214	1446	0	342
3078	214	1446	0	343
3081	214	1446	0	343
3084	214	1446	0	343
3087	214	1446	0	343
3090	214	1446	0	343
3093	214	1446	0	342
3096	214	1446	0	343
3099	214	1446	0	342
3102	214	1446	0	343
3105	214	1446	0	343
3108	214	1446	0	343
3111	214	1446	0	343
3114	214	1446	0	343
3117	214	1446	0	343
3120	214	1446	0	343
3123	214	1446	0	343
3126	214	1446	0	342
3129	214	1446	0	342
3132	214	1446	0	343
3135	214	1446	0	343
3138	214	1446	0	342
3141	214	1446	0	343
3144	214	1446	0	343
3147	214	1446	0	343
3150	214	1446	0	343
3153	214	1446	0	343
3156	214	1446	0	342
3159	214	1446	0	342
3162	214	1446	0	343
3165	214	1446	0	342
3168	214	1446	0	343
3171	214	1446	0	342
3174	214	1446	0	342
3177	214	1446	0	343
3180	214	1446	0	342
3183	214	1446	0	343
3186	214	1446	0	343
3189	214	1446	0	343
3192	214	1446	0	343
3195	214	1446	0	343
3198	214	1446	0	343
3201	214	1446	0	342
3204	214	1446	0	342
3207	214	1446	0	342
3210	214	1446	0	342
3213	214	1446	0	342
3216	214	1446	0	342
3219	214	1446	0	342
3222	214	1446	0	343
3225	214	1446	0	342
3228	214	1446	0	342
3231	214	1446	0	342
3234	214	1446	0	343
3237	214	1446	0	342
3240	214	1446	0	342
3243	214	1446	0	343
3246	214	1446	0	343
3249	214	1446	0	343
3252	214	1446	0	343
3255	214	1446	0	343
3258	214	1446	0	343
3261	214	1446	0	342
3264	214	1446	0	342
3267	214	1446	0	342
3270	214	1446	0	343
3273	214	1446	0	342
3276	214	1446	0	343
3279	214	1446	0	343
3282	214	1446	0	343
3285	214	1446	0	343
3288	214	1446	0	342
3291	214	1446	0	342
3294	214	1446	0	343
3297	214	1446	0	343
3300	214	1446	0	343
3303	214	1446	0	343
3306	214	1446	0	343
3309	214	1446	0	343
3312	214	1446	0	343
3315	214	1446	0	343
3318	214	1446	0	343
3321	214	1446	0	343
3324	214	1446	0	343
3327	214	1446	0	342
3330	214	1446	0	343
3333	214	1446	0	343
3336	214	1446	0	343
3339	214	1446	0	342
3342	214	1446	0	343
3345	214	1446	0	343
3348	214	1446	0	342
3351	214	1446	0	342
3354	214	1446	0	342
3357	214	1446	0	342
3360	214	1446	0	342
3363	214	1446	0	342
3366	214	1446	0	343
3369	214	1446	0	342
3372	214	1446	0	342
3375	214	1446	0	342
3378	214	1446	0	343
3381	214	1446	0	342
3384	214	1446	0	342
3387	214	1446	0	342
3390	214	1446	0	343
3393	214	1446	0	342
3396	214	1446	0	343
3399	214	1446	0	342
3402	214	1446	0	342
3405	214	1446	0	342
3408	214	1446	0	342
3411	214	1446	0	343
3414	214	1446	0	343
3417	214	1446	0	342
3420	214	1446	0	342
3423	214	1446	0	342
3426	214	1446	0	343
3429	214	1446	0	343
3432	214	1446	0	343
3435	214	1446	0	342
3438	214	1446	0	342
3441	214	1446	0	342
3444	214	1446	0	343
3447	214	1446	0	342
3450	214	1446	0	342
3453	214	1446	0	342
3456	214	1446	0	342
3459	214	1446	0	342
3462	214	1446	0	342
3465	214	1446	0	342
3468	214	1446	0	342
3471	214	1446	0	342
3474	214	1446	0	343
3477	214	1446	0	342
3480	214	1446	0	342
3483	214	1446	0	342
3486	214	1446	0	342
3489	214	1446	0	342
3492	214	1446	0	343
3495	214	1446	0	342
3498	214	1446	0	342
3501	214	1446	0	342
3504	214	1446	0	343
3507	214	1446	0	342
3510	214	1446	0	343
3513	214	1446	0	342
3516	214	1446	0	342
3519	214	1446	0	343
3522	214	1446	0	342
3525	214	1446	0	343
3528	214	1446	0	342
3531	214	1446	0	342
3534	214	1446	0	342
3537	214	1446	0	342
3540	214	1446	0	342
3543	214	1446	0	343
3546	214	1446	0	343
3549	214	1446	0	342
3552	214	1446	0	343
3555	214	1446	0	343
3558	214	1446	0	343
3561	214	1446	0	342
3564	214	1446	0	342
3567	214	1446	0	343
3570	214	1446	0	343
3573	214	1446	0	343
3576	214	1446	0	342
3579	214	1446	0	342
3582	214	1446	0	342
3585	214	1446	0	343
3588	214	1446	0	343
3591	214	1446	0	343
3594	214	1446	0	343
3597	214	1446	0	343
3600	214	1446	0	343
3603	214	1446	0	343
3606	214	1446	0	343
3609	214	1446	0	343
3612	214	1446	0	343
3615	214	1446	0	343
3618	214	1446	0	343
3621	214	1446	0	342
3624	214	1446	0	343
3627	214	1446	0	343
3630	214	1446	0	343
3633	214	1446	0	342
3636	214	1446	0	343
3639	214	1446	0	343
3642	214	1446	0	343
3645	214	1446	0	344
3648	214	1446	0	343
3651	214	1446	0	343
3654	214	1446	0	343
3657	214	1446	0	343
3660	214	1446	0	343
3663	214	1446	0	343
3666	214	1446	0	343
3669	214	1446	0	343
3672	214	1446	0	343
3675	214	1446	0	343
3678	214	1446	0	343
3681	214	1446	0	343
3684	214	1446	0	343
3687	214	1446	0	343
3690	214	1446	0	343
3693	214	1446	0	342
3696	214	1446	0	342
3699	214	1446	0	343
3702	214	1446	0	343
3705	214	1446	0	343
3708	214	1446	0	343
3711	214	1446	0	343
3714	214	1446	0	343
3717	214	1446	0	343
3720	214	1446	0	343
3723	214	1446	0	343
3726	214	1446	0	343
3729	214	1446	0	343
3732	214	1446	0	343
3735	214	1446	0	343
3738	214	1446	0	343
3741	214	1446	0	343
3744	214	1446	0	343
3747	214	1446	0	343
3750	214	1446	0	342
3753	214	1446	0	342
3756	214	1446	0	342
3759	214	1446	0	342
3762	214	1446	0	343
3765	214	1446	0	343
3768	214	1446	0	343
3771	214	1446	0	343
3774	214	1446	0	342
3777	214	1446	0	342
3780	214	1446	0	342
3783	214	1446	0	343
3786	214	1446	0	342
3789	214	1446	0	342
3792	214	1446	0	343
3795	214	1446	0	342
3798	214	1446	0	342
3801	214	1446	0	342
3804	214	1446	0	342
3807	214	1446	0	343
3810	214	1446	0	342
3813	214	1446	0	342
3816	214	1446	0	342
3819	214	1446	0	342
3822	214	1446	0	343
3825	214	1446	0	342
3828	214	1446	0	342
3831	214	1446	0	342
3834	214	1446	0	342
3837	214	1446	0	343
3840	214	1446	0	343
3843	214	1446	0	342
3846	214	1446	0	342
3849	214	1446	0	342
3852	214	1446	0	342
3855	214	1446	0	342
3858	214	1446	0	342
3861	214	1446	0	342
3864	214	1446	0	343
3867	214	1446	0	342
3870	214	1446	0	342
3873	214	1446	0	342
3876	214	1446	0	342
3879	214	1446	0	342
3882	214	1446	0	342
3885	214	1446	0	342
3888	214	1446	0	342
3891	214	1446	0	342
3894	214	1446	0	342
3897	214	1446	0	342
3900	214	1446	0	342
3903	214	1446	0	342
3906	214	1446	0	342
3909	214	1446	0	342
3912	214	1446	0	342
3915	214	1446	0	342
3918	214	1446	0	342
3921	214	1446	0	342
3924	214	1446	0	342
3927	214	1446	0	342
3930	214	1446	0	342
3933	214	1446	0	342
3936	214	1446	0	342
3939	214	1446	0	342
3942	214	1446	0	342
3945	214	1446	0	342
3948	214	1446	0	342
3951	214	1446	0	342
3954	214	1446	0	342
3957	214	1446	0	342
3960	214	1446	0	342
3963	214	1446	0	342
3966	214	1446	0	342
3969	214	1446	0	342
3972	214	1446	0	343
3975	214	1446	0	342
3978	214	1446	0	343
3981	214	1446	0	342
3984	214	1446	0	342
3987	214	1446	0	342
3990	214	1446	0	342
3993	214	1446	0	343
3996	214	1446	0	342
3999	214	1446	0	342
4002	214	1446	0	342
4005	214	1446	0	342
4008	214	1446	0	342
4011	214	1446	0	342
4014	214	1446	0	342
4017	214	1446	0	342
4020	214	1446	0	342
4023	214	1446	0	342
4026	214	1446	0	342
4029	214	1446	0	343
4032	214	1446	0	342
4035	214	1446	0	342
4038	214	1446	0	342
4041	214	1446	0	342
4044	214	1446	0	342
4047	214	1446	0	343
4050	214	1446	0	342
4053	214	1446	0	342
4056	214	1446	0	342
4059	214	1446	0	342
4062	214	1446	0	342
4065	214	1446	0	342
4068	214	1446	0	342
4071	214	1446	0	342
4074	214	1446	0	342
4077	214	1446	0	342
4080	214	1446	0	342
4083	214	1446	0	343
4086	214	1446	0	342
4089	214	1446	0	342
4092	214	1446	0	342
4095	214	1446	0	342
4098	214	1446	0	342
4101	214	1446	0	342
4104	214	1446	0	342
4107	214	1446	0	342
4110	214	1446	0	341
4113	214	1446	0	342
4116	214	1446	0	342
4119	214	1446	0	342
4122	214	1446	0	342
4125	214	1446	0	342
4128	214	1446	0	342
4131	214	1446	0	342
4134	214	1446	0	342
4137	214	1446	0	342
4140	214	1446	0	343
4143	214	1446	0	343
4146	214	1446	0	342
4149	214	1446	0	343
4152	214	1446	0	343
4155	214	1446	0	342
4158	214	1446	0	342
4161	214	1446	0	342
4164	214	1446	0	343
4167	214	1446	0	343
4170	214	1446	0	343
4173	214	1446	0	343
4176	214	1446	0	342
4179	214	1446	0	342
4182	214	1446	0	343
4185	214	1446	0	342
4188	214	1446	0	343
4191	214	1446	0	342
4194	214	1446	0	342
4197	214	1446	0	342
4200	214	1446	0	342
4203	214	1446	0	342
4206	214	1446	0	342
4209	214	1446	0	342
4212	214	1446	0	342
4215	214	1446	0	343
4218	214	1446	0	342
4221	214	1446	0	342
4224	214	1446	0	343
4227	214	1446	0	342
4230	214	1446	0	343
4233	214	1446	0	342
4236	214	1446	0	342
4239	214	1446	0	343
4242	214	1446	0	343
4245	214	1446	0	342
4248	214	1446	0	342
4251	214	1446	0	343
4254	214	1446	0	342
4257	214	1446	0	343
4260	214	1446	0	343
4263	214	1446	0	343
4266	214	1446	0	342
4269	214	1446	0	343
4272	214	1446	0	342
4275	214	1446	0	343
4278	214	1446	0	343
4281	214	1446	0	343
4284	214	1446	0	343
4287	214	1446	0	343
4290	214	1446	0	342
4293	214	1446	0	343
4296	214	1446	0	343
4299	214	1446	0	343
4302	214	1446	0	343
4305	214	1446	0	343
4308	214	1446	0	343
4311	214	1446	0	343
4314	214	1446	0	342
4317	214	1446	0	343
4320	214	1446	0	342
4323	214	1446	0	343
4326	214	1446	0	343
4329	214	1446	0	343
4332	214	1446	0	343
4335	214	1446	0	343
4338	214	1446	0	343
4341	214	1446	0	343
4344	214	1446	0	342
4347	214	1446	0	342
4350	214	1446	0	343
4353	214	1446	0	343
4356	214	1446	0	343
4359	214	1446	0	343
4362	214	1446	0	343
4365	214	1446	0	343
4368	214	1446	0	343
4371	214	1446	0	343
4374	214	1446	0	343
4377	214	1446	0	343
4380	214	1446	0	343
4383	214	1446	0	343
4386	214	1446	0	342
4389	214	1446	0	343
4392	214	1446	0	342
4395	214	1446	0	343
4398	214	1446	0	343
4401	214	1446	0	343
4404	214	1446	0	343
4407	214	1446	0	343
4410	214	1446	0	343
4413	214	1446	0	343
4416	214	1446	0	343
4419	214	1446	0	343
4422	214	1446	0	343
4425	214	1446	0	343
4428	214	1446	0	343
4431	214	1446	0	343
4434	214	1446	0	343
4437	214	1446	0	343
4440	214	1446	0	343
4443	214	1446	0	343
4446	214	1446	0	343
4449	214	1446	0	343
4452	214	1446	0	343
4455	214	1446	0	343
4458	214	1446	0	343
4461	214	1446	0	343
4464	214	1446	0	343
4467	214	1446	0	342
4470	214	1446	0	343
4473	214	1446	0	343
4476	214	1446	0	343
4479	214	1446	0	343
4482	214	1446	0	343
4485	214	1446	0	342
4488	214	1446	0	342
4491	214	1446	0	343
4494	214	1446	0	342
4497	214	1446	0	343
4500	214	1446	0	342
4503	214	1446	0	342
4506	214	1446	0	343
4509	214	1446	0	342
4512	214	1446	0	343
4515	214	1446	0	342
4518	214	1446	0	342
4521	214	1446	0	342
4524	214	1446	0	342
4527	214	1446	0	343
4530	214	1446	0	343
4533	214	1446	0	342
4536	214	1446	0	343
4539	214	1446	0	342
4542	214	1446	0	343
4545	214	1446	0	342
4548	214	1446	0	342
4551	214	1446	0	342
4554	214	1446	0	342
4557	214	1446	0	342
4560	214	1446	0	343
4563	214	1446	0	343
4566	214	1446	0	343
4569	214	1446	0	343
4572	214	1446	0	344
4575	214	1446	0	343
4578	214	1446	0	343
4581	214	1446	0	343
4584	214	1446	0	343
4587	214	1446	0	343
4590	214	1446	0	343
4593	214	1446	0	343
4596	214	1446	0	343
4599	214	1446	0	343
4602	214	1446	0	343
4605	214	1446	0	343
4608	214	1446	0	343
4611	214	1446	0	343
4614	214	1446	0	343
4617	214	1446	0	343
4620	214	1446	0	343
4623	214	1446	0	343
4626	214	1446	0	342
4629	214	1446	0	343
4632	214	1446	0	343
4635	214	1446	0	343
4638	214	1446	0	343
4641	214	1446	0	343
4644	214	1446	0	343
4647	214	1446	0	342
4650	214	1446	0	343
4653	214	1446	0	343
4656	214	1446	0	343
4659	214	1446	0	343
4662	214	1446	0	343
4665	214	1446	0	343
4668	214	1446	0	343
4671	214	1446	0	342
4674	214	1446	0	342
4677	214	1446	0	343
4680	214	1446	0	343
4683	214	1446	0	343
4686	214	1446	0	342
4689	214	1446	0	343
4692	214	1446	0	343
4695	214	1446	0	343
4698	214	1446	0	343
4701	214	1446	0	343
4704	214	1446	0	343
4707	214	1446	0	343
4710	214	1446	0	342
4713	214	1446	0	342
4716	214	1446	0	343
4719	214	1446	0	343
4722	214	1446	0	342
4725	214	1446	0	343
4728	214	1446	0	342
4731	214	1446	0	343
4734	214	1446	0	342
4737	214	1446	0	343
4740	214	1446	0	343
4743	214	1446	0	343
4746	214	1446	0	343
4749	214	1446	0	343
4752	214	1446	0	343
4755	214	1446	0	343
4758	214	1446	0	343
4761	214	1446	0	343
4764	214	1446	0	343
4767	214	1446	0	344
4770	214	1446	0	343
4773	214	1446	0	342
4776	214	1446	0	343
4779	214	1446	0	342
4782	214	1446	0	343
4785	214	1446	0	343
4788	214	1446	0	342
4791	214	1446	0	342
4794	214	1446	0	343
4797	214	1446	0	342
4800	214	1446	0	342
4803	214	1446	0	343
4806	214	1446	0	343
4809	214	1446	0	343
4812	214	1446	0	342
4815	214	1446	0	342
4818	214	1446	0	342
4821	214	1446	0	343
4824	214	1446	0	343
4827	214	1446	0	343
4830	214	1446	0	343
4833	214	1446	0	343
4836	214	1446	0	343
4839	214	1446	0	343
4842	214	1446	0	343
4845	214	1446	0	343
4848	214	1446	0	343
4851	214	1446	0	343
4854	214	1446	0	343
4857	214	1446	0	344
4860	214	1446	0	344
4863	214	1446	0	343
4866	214	1446	0	343
4869	214	1446	0	343
4872	214	1446	0	343
4875	214	1446	0	343
4878	214	1446	0	343
4881	214	1446	0	343
4884	214	1446	0	343
4887	214	1446	0	343
4890	214	1446	0	343
4893	214	1446	0	343
4896	214	1446	0	343
4899	214	1446	0	343
4902	214	1446	0	344
4905	214	1447	0	344
4908	214	1446	0	343
4911	214	1446	0	344
4914	214	1446	0	344
4917	214	1446	0	343
4920	214	1446	0	344
4923	214	1446	0	343
4926	214	1446	0	343
4929	214	1446	0	344
4932	214	1446	0	343
4935	214	1446	0	344
4938	214	1446	0	343
4941	214	1446	0	344
4944	214	1446	0	344
4947	214	1446	0	343
4950	214	1447	0	344
4953	214	1446	0	344
4956	214	1446	0	344
4959	214	1446	0	344
4962	214	1446	0	344
4965	214	1446	0	344
4968	214	1446	0	344
4971	214	1446	0	344
4974	214	1446	0	343
4977	214	1446	0	344
4980	214	1446	0	345
4983	214	1446	0	344
4986	214	1446	0	344
4989	214	1446	0	344
4992	214	1446	0	343
4995	214	1446	0	344
4998	214	1446	0	344
5001	214	1446	0	344
5004	214	1446	0	344
5007	214	1446	0	344
5010	214	1446	0	344
5013	214	1446	0	344
5016	214	1446	0	344
5019	214	1446	0	344
5022	214	1446	0	345
5025	214	1446	0	344
5028	214	1446	0	343
5031	214	1446	0	344
5034	214	1446	0	344
5037	214	1446	0	344
5040	214	1446	0	344
5043	214	1446	0	344
5046	214	1446	0	344
5049	214	1446	0	344
5052	214	1446	0	344
5055	214	1446	0	344
5058	214	1446	0	344
5061	214	1446	0	344
5064	214	1446	0	344
5067	214	1446	0	344
5070	214	1446	0	344
5073	214	1446	0	344
5076	214	1446	0	344
5079	214	1446	0	344
5082	214	1446	0	344
5085	214	1446	0	344
5088	214	1446	0	343
5091	214	1446	0	344
5094	214	1446	0	344
5097	214	1446	0	344
5100	214	1446	0	344
5103	214	1446	0	344
5106	214	1446	0	344
5109	214	1446	0	343
5112	214	1446	0	344
5115	214	1446	0	343
5118	214	1446	0	344
5121	214	1446	0	343
5124	214	1446	0	344
5127	214	1446	0	344
5130	214	1446	0	344
5133	214	1446	0	344
5136	214	1446	0	343
5139	214	1446	0	344
5142	214	1446	0	344
5145	214	1446	0	344
5148	214	1446	0	344
5151	214	1446	0	344
5154	214	1446	0	344
5157	214	1446	0	343
5160	214	1446	0	344
5163	214	1446	0	344
5166	214	1446	0	344
5169	214	1446	0	345
5172	214	1446	0	344
5175	214	1446	0	344
5178	214	1446	0	344
5181	214	1446	0	344
5184	214	1446	0	344
5187	214	1446	0	344
5190	214	1447	0	344
5193	214	1446	0	344
5196	214	1446	0	344
5199	214	1446	0	344
5202	214	1446	0	344
5205	214	1446	0	344
5208	214	1446	0	344
5211	214	1446	0	344
5214	214	1446	0	344
5217	214	1446	0	344
5220	214	1446	0	344
5223	214	1446	0	344
5226	214	1446	0	344
5229	214	1446	0	344
5232	214	1446	0	342
5235	213	1446	0	341
5238	214	1446	0	342
5241	214	1446	0	340
5244	214	1446	0	342
5247	214	1446	0	342
5250	214	1446	0	343
5253	214	1446	0	342
5256	214	1446	0	342
5259	214	1446	0	342
5262	214	1446	0	342
5265	214	1446	0	342
5268	214	1446	0	342
5271	214	1446	0	342
5274	214	1446	0	342
5277	214	1446	0	342
5280	214	1446	0	343
5283	214	1446	0	342
5286	214	1446	0	342
5289	214	1446	0	342
5292	214	1446	0	343
5295	214	1446	0	342
5298	214	1446	0	342
5301	214	1446	0	342
5304	214	1446	0	343
5307	214	1446	0	342
5310	214	1446	0	342
5313	214	1446	0	342
5316	214	1446	0	343
5319	214	1446	0	342
5322	214	1446	0	342
5325	214	1446	0	342
5328	214	1446	0	342
5331	214	1446	0	342
5334	214	1446	0	342
5337	214	1446	0	343
5340	214	1446	0	342
5343	214	1446	0	343
5346	214	1446	0	342
5349	214	1446	0	342
5352	214	1446	0	342
5355	214	1446	0	343
5358	214	1446	0	342
5361	214	1446	0	342
5364	214	1446	0	343
5367	214	1446	0	342
5370	214	1446	0	342
5373	214	1446	0	342
5376	214	1446	0	342
5379	214	1446	0	343
5382	214	1446	0	342
5385	214	1446	0	343
5388	214	1446	0	342
5391	214	1446	0	343
5394	214	1446	0	342
5397	214	1446	0	342
5400	214	1446	0	343
5403	214	1446	0	342
5406	214	1446	0	342
5409	214	1446	0	342
5412	214	1446	0	342
5415	214	1446	0	342
5418	214	1446	0	342
5421	214	1446	0	342
5424	214	1446	0	342
5427	214	1446	0	343
5430	214	1446	0	343
5433	214	1446	0	342
5436	214	1446	0	342
5439	214	1446	0	342
5442	214	1446	0	342
5445	214	1446	0	342
5448	214	1446	0	343
5451	214	1446	0	343
5454	214	1446	0	343
5457	214	1446	0	343
5460	214	1446	0	343
5463	214	1446	0	342
5466	214	1446	0	342
5469	214	1446	0	343
5472	214	1446	0	342
5475	214	1446	0	343
5478	214	1446	0	342
5481	214	1446	0	343
5484	214	1446	0	343
5487	214	1446	0	342
5490	214	1446	0	343
5493	214	1446	0	343
5496	214	1446	0	343
5499	214	1446	0	343
5502	214	1446	0	343
5505	214	1446	0	343
5508	214	1446	0	343
5511	214	1446	0	343
5514	214	1446	0	342
5517	214	1446	0	342
5520	214	1446	0	343
5523	214	1446	0	343
5526	214	1446	0	342
5529	214	1446	0	342
5532	214	1446	0	342
5535	214	1446	0	342
5538	214	1446	0	343
5541	214	1446	0	342
5544	214	1446	0	342
5547	214	1446	0	342
5550	214	1446	0	342
5553	214	1446	0	342
5556	214	1446	0	342
5559	214	1446	0	342
5562	214	1446	0	343
5565	214	1446	0	342
5568	214	1446	0	342
5571	214	1446	0	342
5574	214	1446	0	342
5577	214	1446	0	342
5580	214	1446	0	342
5583	214	1446	0	342
5586	214	1446	0	343
5589	214	1446	0	343
5592	214	1446	0	343
5595	214	1446	0	343
5598	214	1446	0	342
5601	214	1446	0	342
5604	214	1446	0	343
5607	214	1446	0	342
5610	214	1446	0	342
5613	214	1446	0	342
5616	214	1446	0	343
5619	214	1447	0	346
5622	213	1447	0	345
5625	214	1447	0	343
5628	214	1446	0	342
5631	214	1447	0	343
5634	215	1447	0	344
5637	215	1447	0	343
5640	215	1447	0	344
5643	216	1447	0	344
5646	215	1447	0	344
5649	216	1447	0	345
5652	216	1447	0	344
5655	216	1447	0	345
5658	216	1446	0	342
5661	216	1446	0	342
5664	216	1446	0	342
5667	217	1446	0	341
5670	217	1446	0	341
5673	217	1446	0	341
5676	217	1445	0	341
5679	217	1445	0	340
5682	214	1447	0	349
5685	214	1449	0	351
5688	213	1451	0	353
5691	211	1454	0	356
5694	211	1454	0	359
5697	211	1455	0	1
5700	212	1455	0	2
5703	214	1455	0	0
5706	214	1455	0	0
5709	213	1455	0	1
5712	213	1454	0	1
5715	213	1454	0	2
5718	213	1454	0	3
5721	214	1453	0	3
5724	213	1453	0	1
5727	213	1453	0	0
5730	212	1453	0	1
5733	213	1453	0	1
5736	213	1454	0	2
5739	213	1454	0	4
5742	213	1454	0	2
5745	213	1454	0	1
5748	213	1454	0	2
5751	213	1454	0	2
5754	213	1454	0	1
5757	213	1454	0	1
5760	213	1454	0	1
5763	214	1454	0	358
5766	214	1453	0	357
5769	214	1453	0	355
5772	214	1453	0	354
5775	214	1453	0	353
5778	214	1452	0	354
5781	214	1452	0	354
5784	214	1452	0	353
5787	214	1452	0	353
5790	214	1452	0	354
5793	215	1452	0	354
5796	214	1452	0	354
5799	214	1452	0	355
5802	214	1452	0	354
5805	214	1452	0	353
5808	214	1452	0	353
5811	214	1452	0	352
5814	214	1452	0	353
5817	214	1452	0	353
5820	214	1452	0	353
5823	214	1453	0	353
5826	215	1453	0	355
5829	213	1454	0	352
5832	212	1455	0	354
5835	213	1455	0	351
5838	213	1455	0	351
5841	213	1454	0	347
5844	214	1452	0	341
5847	214	1451	0	336
5850	212	1450	0	337
5853	212	1450	0	333
5856	212	1450	0	330
5859	212	1450	0	329
5862	210	1449	0	327
5865	209	1448	0	328
5868	211	1448	0	329
5871	211	1449	0	327
5874	211	1449	0	327
5877	212	1450	0	326
5880	211	1449	0	327
5883	211	1450	0	327
5886	210	1450	0	322
5889	211	1451	0	320
5892	211	1452	0	321
5895	211	1451	0	322
5898	212	1451	0	323
5901	213	1450	0	323
5904	213	1449	0	323
5907	214	1449	0	323
5910	213	1448	0	323
5913	213	1451	0	316
5916	213	1451	0	314
5919	213	1452	0	313
5922	213	1454	0	314
5925	213	1453	0	310
5928	214	1454	0	306
5931	214	1457	0	302
5934	215	1457	0	314
5937	216	1457	0	321
5940	215	1456	0	321
5943	214	1456	0	319
5946	213	1456	0	320
5949	212	1456	0	322
5952	212	1456	0	324
5955	212	1455	0	325
5958	211	1455	0	322
5961	212	1454	0	321
5964	211	1453	0	319
5967	210	1452	0	319
5970	211	1454	0	320
5973	211	1454	0	318
5976	211	1453	0	317
5979	211	1451	0	315
5982	211	1449	0	319
5985	212	1449	0	320
5988	212	1449	0	321
5991	212	1448	0	321
5994	212	1448	0	322
5997	212	1448	0	320
[truncated: 999 more rows]
