# Supplementary material for: Markerless tracking of an entire honey bee colony
Source: Nat Commun. 2021 Mar 19;12:1733. doi: 10.1038/s41467-021-21769-1 (PMC7979864; doi:10.1038/s41467-021-21769-1)
Supplement: Supplementary file 4 — Description of Additional Supplementary Files [file 41467_2021_21769_MOESM4_ESM.zip › raw_source/fig_5_sup_fig_21_22/S1_trajectories/000056.txt]

0	132	1625	0	356
3	132	1625	0	356
6	132	1625	0	356
9	132	1625	0	356
12	132	1625	0	357
15	132	1625	0	357
18	132	1625	0	356
21	132	1625	0	356
24	132	1625	0	356
27	132	1625	0	356
30	132	1625	0	356
33	132	1625	0	356
36	132	1625	0	356
39	132	1625	0	356
42	132	1625	0	356
45	132	1625	0	356
48	132	1625	0	356
51	132	1625	0	356
54	132	1625	0	357
57	132	1625	0	356
60	132	1625	0	356
63	132	1625	0	356
66	132	1625	0	356
69	132	1625	0	356
72	132	1625	0	356
75	132	1625	0	356
78	132	1625	0	356
81	132	1625	0	356
84	132	1625	0	356
87	132	1625	0	356
90	132	1625	0	357
93	132	1625	0	356
96	132	1625	0	356
99	132	1625	0	356
102	132	1625	0	356
105	132	1625	0	356
108	133	1625	0	356
111	133	1625	0	356
114	132	1625	0	357
117	132	1625	0	356
120	132	1625	0	357
123	132	1625	0	357
126	132	1625	0	357
129	132	1625	0	357
132	132	1625	0	357
135	132	1625	0	357
138	132	1625	0	357
141	132	1625	0	357
144	132	1625	0	357
147	132	1625	0	357
150	132	1625	0	357
153	132	1625	0	357
156	132	1625	0	356
159	132	1625	0	357
162	132	1625	0	357
165	132	1625	0	357
168	132	1625	0	357
171	132	1625	0	357
174	132	1625	0	357
177	132	1625	0	357
180	132	1625	0	356
183	132	1625	0	357
186	132	1625	0	356
189	132	1625	0	356
192	132	1625	0	356
195	132	1625	0	356
198	132	1625	0	356
201	132	1625	0	356
204	132	1625	0	356
207	132	1625	0	356
210	132	1625	0	356
213	132	1625	0	356
216	132	1625	0	356
219	132	1625	0	357
222	132	1625	0	357
225	132	1625	0	357
228	132	1625	0	356
231	132	1625	0	356
234	132	1625	0	356
237	132	1625	0	356
240	132	1625	0	356
243	132	1625	0	356
246	132	1625	0	356
249	132	1625	0	356
252	132	1625	0	356
255	132	1625	0	356
258	132	1625	0	356
261	132	1625	0	356
264	132	1625	0	356
267	132	1625	0	356
270	132	1625	0	356
273	132	1625	0	356
276	132	1625	0	356
279	132	1625	0	357
282	132	1625	0	356
285	132	1625	0	356
288	132	1625	0	356
291	132	1625	0	356
294	132	1625	0	356
297	132	1625	0	356
300	132	1625	0	356
303	132	1625	0	356
306	132	1625	0	357
309	132	1625	0	357
312	132	1625	0	356
315	132	1625	0	356
318	132	1625	0	356
321	132	1625	0	356
324	132	1625	0	357
327	132	1625	0	356
330	132	1625	0	356
333	132	1625	0	356
336	132	1625	0	356
339	132	1625	0	356
342	132	1625	0	356
345	132	1625	0	356
348	132	1625	0	356
351	132	1625	0	356
354	132	1625	0	356
357	132	1625	0	356
360	132	1625	0	356
363	132	1625	0	356
366	132	1625	0	356
369	132	1625	0	356
372	132	1625	0	356
375	132	1625	0	356
378	132	1625	0	356
381	132	1625	0	356
384	132	1625	0	356
387	132	1625	0	356
390	132	1625	0	356
393	132	1625	0	356
396	132	1625	0	356
399	132	1625	0	356
402	132	1625	0	356
405	132	1625	0	356
408	132	1625	0	356
411	132	1625	0	356
414	132	1625	0	356
417	132	1625	0	357
420	132	1625	0	357
423	132	1625	0	356
426	132	1625	0	356
429	132	1625	0	356
432	132	1625	0	356
435	132	1625	0	356
438	132	1625	0	356
441	132	1625	0	357
444	132	1625	0	356
447	132	1625	0	356
450	132	1625	0	357
453	132	1625	0	356
456	132	1625	0	356
459	132	1625	0	356
462	132	1625	0	356
465	132	1625	0	356
468	132	1625	0	356
471	132	1625	0	356
474	132	1625	0	356
477	132	1625	0	356
480	132	1625	0	356
483	132	1625	0	356
486	132	1625	0	357
489	132	1625	0	357
492	132	1625	0	357
495	132	1625	0	357
498	132	1625	0	357
501	132	1625	0	356
504	132	1625	0	357
507	132	1625	0	356
510	132	1625	0	356
513	132	1625	0	357
516	132	1625	0	356
519	132	1625	0	356
522	132	1625	0	357
525	132	1625	0	356
528	132	1625	0	356
531	132	1625	0	356
534	132	1625	0	356
537	132	1625	0	356
540	132	1625	0	356
543	132	1625	0	356
546	132	1625	0	356
549	132	1625	0	356
552	132	1625	0	357
555	132	1625	0	357
558	132	1625	0	357
561	132	1625	0	357
564	132	1625	0	356
567	132	1625	0	356
570	132	1625	0	356
573	132	1625	0	356
576	132	1625	0	356
579	132	1625	0	356
582	132	1625	0	356
585	132	1625	0	356
588	132	1625	0	357
591	132	1625	0	356
594	132	1625	0	356
597	132	1625	0	356
600	132	1625	0	356
603	132	1625	0	356
606	132	1625	0	356
609	132	1625	0	357
612	132	1625	0	356
615	132	1625	0	356
618	132	1625	0	357
621	132	1625	0	356
624	132	1625	0	356
627	132	1625	0	356
630	132	1625	0	356
633	132	1625	0	356
636	132	1625	0	356
639	132	1625	0	356
642	132	1625	0	356
645	132	1625	0	356
648	132	1625	0	356
651	132	1625	0	356
654	132	1625	0	356
657	132	1625	0	356
660	132	1625	0	356
663	132	1625	0	357
666	132	1625	0	356
669	132	1625	0	356
672	132	1625	0	357
675	132	1625	0	357
678	132	1625	0	357
681	132	1625	0	358
684	132	1625	0	358
687	132	1625	0	357
690	132	1625	0	356
693	132	1625	0	357
696	132	1625	0	357
699	132	1625	0	357
702	132	1625	0	357
705	132	1625	0	357
708	132	1625	0	357
711	132	1625	0	357
714	132	1625	0	357
717	132	1625	0	357
720	132	1625	0	358
723	132	1625	0	357
726	132	1625	0	357
729	132	1625	0	357
732	132	1625	0	357
735	132	1625	0	357
738	132	1625	0	357
741	132	1625	0	357
744	132	1625	0	357
747	132	1625	0	357
750	132	1625	0	357
753	132	1625	0	358
756	132	1625	0	358
759	132	1625	0	358
762	132	1625	0	357
765	132	1625	0	357
768	132	1625	0	357
771	132	1625	0	358
774	132	1625	0	358
777	132	1625	0	357
780	132	1625	0	358
783	132	1625	0	357
786	132	1625	0	357
789	132	1625	0	358
792	132	1625	0	357
795	132	1625	0	357
798	132	1625	0	357
801	132	1625	0	357
804	132	1625	0	357
807	132	1625	0	357
810	133	1625	0	357
813	133	1625	0	357
816	133	1625	0	357
819	133	1625	0	357
822	133	1625	0	357
825	133	1625	0	357
828	132	1625	0	357
831	132	1625	0	357
834	132	1625	0	357
837	132	1625	0	357
840	133	1625	0	357
843	133	1625	0	357
846	133	1625	0	357
849	132	1625	0	357
852	132	1625	0	357
855	132	1625	0	357
858	132	1625	0	357
861	132	1625	0	357
864	132	1625	0	357
867	132	1625	0	357
870	132	1625	0	357
873	132	1625	0	357
876	132	1625	0	357
879	132	1625	0	357
882	132	1625	0	357
885	132	1625	0	357
888	132	1625	0	357
891	132	1625	0	357
894	132	1625	0	357
897	132	1625	0	357
900	132	1625	0	357
903	132	1625	0	357
906	132	1625	0	357
909	132	1625	0	357
912	132	1625	0	357
915	132	1625	0	357
918	132	1625	0	357
921	132	1625	0	357
924	132	1625	0	357
927	132	1625	0	357
930	132	1625	0	357
933	132	1625	0	356
936	132	1625	0	357
939	132	1625	0	357
942	132	1625	0	357
945	132	1625	0	357
948	132	1625	0	357
951	132	1625	0	357
954	132	1625	0	357
957	132	1625	0	357
960	132	1625	0	357
963	132	1625	0	357
966	132	1625	0	358
969	132	1625	0	357
972	132	1625	0	358
975	132	1625	0	357
978	132	1625	0	357
981	132	1625	0	357
984	132	1625	0	357
987	132	1625	0	358
990	132	1625	0	358
993	132	1625	0	358
996	132	1625	0	358
999	132	1625	0	358
1002	132	1625	0	358
1005	132	1625	0	358
1008	132	1625	0	357
1011	132	1625	0	357
1014	132	1625	0	357
1017	132	1625	0	358
1020	132	1625	0	358
1023	132	1625	0	358
1026	132	1625	0	357
1029	132	1625	0	358
1032	132	1625	0	358
1035	132	1625	0	358
1038	133	1625	0	357
1041	132	1625	0	358
1044	132	1625	0	358
1047	132	1625	0	358
1050	132	1625	0	358
1053	132	1625	0	358
1056	132	1625	0	358
1059	132	1625	0	358
1062	132	1625	0	358
1065	132	1625	0	358
1068	132	1625	0	358
1071	132	1625	0	358
1074	132	1625	0	358
1077	132	1625	0	358
1080	132	1625	0	358
1083	132	1625	0	358
1086	132	1625	0	358
1089	132	1625	0	358
1092	132	1625	0	358
1095	132	1625	0	358
1098	132	1625	0	357
1101	132	1625	0	358
1104	132	1625	0	357
1107	132	1625	0	357
1110	132	1625	0	357
1113	132	1625	0	358
1116	132	1625	0	358
1119	132	1625	0	357
1122	132	1625	0	357
1125	132	1625	0	357
1128	132	1625	0	358
1131	132	1625	0	358
1134	132	1625	0	358
1137	132	1625	0	358
1140	132	1625	0	358
1143	132	1625	0	358
1146	132	1625	0	358
1149	132	1625	0	358
1152	132	1625	0	358
1155	132	1625	0	358
1158	132	1625	0	357
1161	132	1625	0	358
1164	132	1625	0	358
1167	132	1625	0	358
1170	132	1625	0	358
1173	133	1625	0	358
1176	132	1625	0	358
1179	132	1625	0	358
1182	132	1625	0	358
1185	132	1625	0	358
1188	132	1625	0	358
1191	133	1625	0	358
1194	132	1625	0	358
1197	132	1625	0	358
1200	132	1625	0	358
1203	133	1625	0	358
1206	132	1625	0	358
1209	132	1625	0	358
1212	132	1625	0	358
1215	132	1625	0	358
1218	132	1625	0	358
1221	133	1625	0	358
1224	132	1625	0	357
1227	132	1625	0	358
1230	132	1625	0	357
1233	132	1625	0	358
1236	132	1625	0	358
1239	132	1625	0	358
1242	132	1625	0	358
1245	132	1625	0	358
1248	132	1625	0	358
1251	132	1625	0	358
1254	132	1625	0	358
1257	132	1625	0	358
1260	132	1625	0	358
1263	132	1625	0	358
1266	132	1625	0	358
1269	132	1625	0	358
1272	133	1625	0	357
1275	133	1625	0	358
1278	133	1625	0	357
1281	134	1625	0	358
1284	134	1625	0	357
1287	134	1625	0	357
1290	133	1625	0	358
1293	134	1625	0	358
1296	133	1625	0	358
1299	134	1625	0	358
1302	134	1625	0	357
1305	134	1625	0	357
1308	133	1625	0	358
1311	134	1625	0	358
1314	134	1625	0	358
1317	134	1625	0	358
1320	134	1625	0	358
1323	134	1625	0	358
1326	134	1625	0	358
1329	134	1625	0	358
1332	134	1625	0	358
1335	134	1625	0	357
1338	134	1625	0	358
1341	134	1625	0	358
1344	134	1625	0	357
1347	134	1625	0	358
1350	134	1625	0	358
1353	134	1625	0	358
1356	134	1625	0	358
1359	134	1625	0	358
1362	134	1625	0	357
1365	134	1625	0	358
1368	134	1625	0	358
1371	134	1625	0	358
1374	134	1625	0	358
1377	134	1625	0	358
1380	134	1625	0	358
1383	134	1625	0	358
1386	134	1625	0	358
1389	134	1625	0	358
1392	134	1625	0	358
1395	134	1625	0	358
1398	134	1625	0	358
1401	134	1625	0	359
1404	134	1625	0	358
1407	134	1625	0	358
1410	134	1625	0	358
1413	134	1625	0	358
1416	135	1625	0	358
1419	134	1625	0	358
1422	134	1625	0	358
1425	134	1625	0	358
1428	134	1625	0	358
1431	134	1625	0	358
1434	134	1625	0	358
1437	134	1625	0	358
1440	134	1625	0	358
1443	134	1625	0	357
1446	134	1625	0	358
1449	134	1625	0	358
1452	134	1625	0	358
1455	134	1625	0	358
1458	134	1625	0	358
1461	134	1625	0	358
1464	134	1625	0	358
1467	134	1625	0	358
1470	134	1625	0	358
1473	133	1625	0	358
1476	133	1625	0	358
1479	133	1625	0	358
1482	133	1625	0	358
1485	133	1625	0	357
1488	133	1625	0	358
1491	133	1625	0	358
1494	134	1625	0	358
1497	133	1625	0	358
1500	134	1625	0	359
1503	133	1625	0	358
1506	134	1625	0	358
1509	133	1625	0	357
1512	133	1625	0	357
1515	134	1625	0	358
1518	133	1625	0	358
1521	133	1625	0	358
1524	133	1625	0	358
1527	132	1625	0	357
1530	132	1625	0	358
1533	132	1625	0	358
1536	131	1625	0	358
1539	131	1625	0	358
1542	131	1625	0	358
1545	131	1625	0	358
1548	131	1625	0	358
1551	131	1625	0	358
1554	131	1625	0	358
1557	131	1625	0	357
1560	131	1625	0	357
1563	131	1625	0	358
1566	131	1625	0	358
1569	131	1625	0	358
1572	131	1625	0	358
1575	131	1625	0	358
1578	131	1625	0	358
1581	131	1625	0	358
1584	131	1625	0	358
1587	131	1625	0	358
1590	131	1625	0	358
1593	131	1625	0	358
1596	132	1625	0	358
1599	132	1625	0	358
1602	132	1625	0	358
1605	132	1625	0	358
1608	132	1625	0	358
1611	131	1625	0	357
1614	132	1625	0	358
1617	132	1625	0	358
1620	132	1625	0	358
1623	132	1625	0	358
1626	132	1625	0	358
1629	132	1625	0	358
1632	132	1625	0	358
1635	131	1625	0	358
1638	131	1625	0	358
1641	131	1625	0	358
1644	132	1625	0	359
1647	131	1625	0	358
1650	131	1625	0	358
1653	131	1625	0	358
1656	131	1625	0	358
1659	131	1625	0	358
1662	131	1625	0	358
1665	131	1625	0	358
1668	131	1625	0	358
1671	131	1625	0	358
1674	131	1625	0	358
1677	131	1625	0	357
1680	131	1625	0	358
1683	131	1625	0	358
1686	131	1625	0	358
1689	131	1625	0	358
1692	131	1625	0	358
1695	131	1625	0	358
1698	131	1625	0	358
1701	131	1625	0	358
1704	131	1625	0	358
1707	131	1625	0	358
1710	131	1625	0	358
1713	131	1625	0	357
1716	131	1625	0	358
1719	131	1625	0	358
1722	131	1625	0	358
1725	131	1625	0	358
1728	131	1625	0	358
1731	131	1625	0	357
1734	131	1625	0	358
1737	131	1625	0	357
1740	131	1625	0	358
1743	131	1625	0	358
1746	131	1625	0	358
1749	131	1625	0	358
1752	131	1625	0	357
1755	131	1625	0	358
1758	131	1625	0	358
1761	131	1625	0	358
1764	131	1625	0	357
1767	131	1625	0	357
1770	131	1625	0	358
1773	131	1625	0	358
1776	131	1625	0	358
1779	131	1625	0	358
1782	131	1625	0	358
1785	131	1625	0	358
1788	131	1625	0	358
1791	131	1625	0	357
1794	131	1625	0	357
1797	131	1625	0	357
1800	131	1625	0	358
1803	131	1625	0	357
1806	131	1625	0	357
1809	131	1625	0	357
1812	131	1625	0	357
1815	131	1625	0	357
1818	131	1625	0	358
1821	131	1625	0	357
1824	131	1625	0	358
1827	131	1625	0	358
1830	131	1625	0	357
1833	131	1625	0	357
1836	131	1625	0	358
1839	131	1625	0	357
1842	131	1625	0	357
1845	131	1625	0	357
1848	131	1625	0	357
1851	131	1625	0	357
1854	131	1625	0	357
1857	131	1625	0	357
1860	131	1625	0	357
1863	131	1625	0	357
1866	131	1625	0	357
1869	131	1625	0	357
1872	131	1625	0	357
1875	131	1625	0	357
1878	131	1625	0	358
1881	131	1625	0	357
1884	131	1625	0	357
1887	131	1625	0	357
1890	131	1625	0	357
1893	131	1625	0	357
1896	131	1625	0	358
1899	131	1625	0	358
1902	131	1625	0	357
1905	131	1625	0	357
1908	131	1625	0	357
1911	131	1625	0	357
1914	131	1625	0	357
1917	131	1625	0	357
1920	131	1625	0	357
1923	131	1625	0	357
1926	131	1625	0	357
1929	131	1625	0	357
1932	131	1625	0	357
1935	131	1625	0	357
1938	131	1625	0	357
1941	131	1625	0	357
1944	131	1625	0	357
1947	131	1625	0	357
1950	131	1625	0	358
1953	131	1625	0	357
1956	131	1625	0	358
1959	131	1625	0	358
1962	131	1625	0	357
1965	131	1625	0	357
1968	131	1625	0	358
1971	131	1625	0	358
1974	131	1625	0	358
1977	131	1625	0	358
1980	131	1625	0	358
1983	131	1625	0	358
1986	131	1625	0	358
1989	131	1625	0	358
1992	131	1625	0	358
1995	131	1625	0	358
1998	131	1625	0	358
2001	131	1625	0	358
2004	131	1625	0	358
2007	131	1625	0	357
2010	131	1625	0	358
2013	131	1625	0	358
2016	131	1625	0	358
2019	131	1625	0	358
2022	131	1625	0	357
2025	131	1625	0	357
2028	131	1625	0	358
2031	131	1625	0	358
2034	131	1625	0	358
2037	131	1625	0	357
2040	131	1625	0	357
2043	131	1625	0	358
2046	131	1625	0	357
2049	131	1625	0	357
2052	131	1625	0	358
2055	131	1625	0	357
2058	131	1625	0	358
2061	131	1625	0	358
2064	131	1625	0	358
2067	131	1625	0	358
2070	131	1625	0	358
2073	131	1625	0	358
2076	131	1625	0	358
2079	131	1625	0	357
2082	131	1625	0	358
2085	131	1625	0	357
2088	131	1625	0	357
2091	131	1625	0	358
2094	131	1625	0	358
2097	131	1625	0	359
2100	131	1625	0	358
2103	131	1625	0	358
2106	131	1625	0	358
2109	131	1625	0	358
2112	131	1625	0	358
2115	131	1625	0	359
2118	131	1625	0	358
2121	131	1625	0	358
2124	131	1625	0	358
2127	131	1625	0	359
2130	131	1625	0	358
2133	131	1625	0	358
2136	131	1625	0	358
2139	131	1625	0	358
2142	131	1625	0	358
2145	131	1625	0	358
2148	131	1625	0	357
2151	131	1625	0	358
2154	131	1625	0	358
2157	131	1625	0	357
2160	131	1625	0	357
2163	131	1625	0	357
2166	131	1625	0	358
2169	131	1625	0	357
2172	131	1625	0	357
2175	131	1625	0	357
2178	131	1625	0	357
2181	131	1625	0	358
2184	131	1625	0	358
2187	131	1625	0	358
2190	131	1625	0	357
2193	131	1625	0	358
2196	131	1625	0	358
2199	131	1625	0	357
2202	131	1625	0	358
2205	131	1625	0	357
2208	131	1625	0	357
2211	131	1625	0	357
2214	131	1625	0	357
2217	131	1625	0	358
2220	131	1625	0	357
2223	131	1625	0	357
2226	131	1625	0	358
2229	131	1625	0	358
2232	131	1625	0	357
2235	131	1625	0	358
2238	131	1625	0	358
2241	131	1625	0	358
2244	131	1625	0	357
2247	131	1625	0	357
2250	131	1625	0	357
2253	131	1625	0	357
2256	131	1625	0	358
2259	131	1625	0	358
2262	131	1625	0	358
2265	131	1625	0	357
2268	131	1625	0	357
2271	131	1625	0	358
2274	131	1625	0	358
2277	131	1625	0	358
2280	131	1625	0	358
2283	131	1625	0	358
2286	131	1625	0	358
2289	131	1625	0	358
2292	131	1625	0	358
2295	131	1625	0	358
2298	131	1625	0	358
2301	131	1625	0	358
2304	131	1625	0	358
2307	131	1625	0	358
2310	131	1625	0	358
2313	131	1625	0	359
2316	131	1625	0	358
2319	131	1625	0	358
2322	131	1625	0	358
2325	131	1625	0	358
2328	131	1625	0	358
2331	131	1625	0	358
2334	131	1625	0	359
2337	131	1625	0	359
2340	131	1625	0	359
2343	131	1625	0	358
2346	131	1625	0	358
2349	131	1625	0	359
2352	131	1625	0	359
2355	131	1625	0	358
2358	131	1625	0	359
2361	131	1625	0	359
2364	131	1625	0	359
2367	131	1625	0	358
2370	131	1625	0	359
2373	131	1625	0	359
2376	131	1625	0	359
2379	131	1625	0	359
2382	131	1625	0	359
2385	131	1625	0	359
2388	131	1625	0	359
2391	131	1625	0	359
2394	131	1625	0	359
2397	131	1625	0	359
2400	131	1625	0	359
2403	131	1625	0	359
2406	131	1625	0	359
2409	131	1625	0	359
2412	131	1625	0	359
2415	131	1625	0	359
2418	131	1625	0	359
2421	131	1625	0	359
2424	131	1625	0	359
2427	131	1625	0	359
2430	131	1625	0	359
2433	131	1625	0	359
2436	131	1625	0	359
2439	131	1625	0	358
2442	131	1625	0	358
2445	131	1625	0	359
2448	131	1625	0	359
2451	131	1625	0	358
2454	131	1625	0	359
2457	131	1625	0	359
2460	131	1625	0	358
2463	131	1625	0	358
2466	131	1625	0	358
2469	131	1625	0	358
2472	131	1625	0	358
2475	131	1625	0	358
2478	131	1625	0	358
2481	131	1625	0	358
2484	131	1625	0	359
2487	131	1625	0	359
2490	131	1625	0	359
2493	131	1625	0	359
2496	131	1625	0	359
2499	131	1625	0	358
2502	131	1625	0	359
2505	131	1625	0	358
2508	131	1625	0	359
2511	131	1625	0	359
2514	131	1625	0	359
2517	131	1625	0	359
2520	131	1625	0	359
2523	131	1625	0	359
2526	131	1625	0	359
2529	131	1625	0	359
2532	131	1625	0	359
2535	131	1625	0	359
2538	131	1625	0	359
2541	131	1625	0	359
2544	131	1625	0	359
2547	131	1625	0	359
2550	131	1625	0	359
2553	131	1625	0	359
2556	131	1625	0	359
2559	131	1625	0	359
2562	131	1625	0	359
2565	131	1625	0	359
2568	131	1625	0	359
2571	131	1625	0	359
2574	131	1625	0	359
2577	131	1625	0	359
2580	131	1625	0	359
2583	131	1625	0	359
2586	131	1625	0	359
2589	131	1625	0	359
2592	131	1625	0	359
2595	131	1625	0	359
2598	131	1625	0	359
2601	131	1625	0	359
2604	131	1625	0	359
2607	131	1625	0	359
2610	131	1625	0	359
2613	131	1625	0	359
2616	131	1625	0	359
2619	131	1625	0	359
2622	131	1625	0	359
2625	131	1625	0	359
2628	131	1625	0	359
2631	131	1625	0	359
2634	131	1625	0	359
2637	131	1625	0	359
2640	131	1625	0	359
2643	131	1625	0	359
2646	131	1625	0	359
2649	131	1625	0	359
2652	131	1625	0	359
2655	131	1625	0	359
2658	131	1625	0	359
2661	131	1625	0	359
2664	131	1625	0	359
2667	131	1625	0	359
2670	131	1625	0	358
2673	131	1625	0	359
2676	131	1625	0	358
2679	131	1625	0	359
2682	131	1625	0	359
2685	131	1625	0	359
2688	131	1625	0	359
2691	131	1625	0	359
2694	131	1625	0	359
2697	131	1625	0	359
2700	131	1625	0	359
2703	131	1625	0	359
2706	131	1625	0	359
2709	131	1625	0	359
2712	131	1625	0	359
2715	131	1625	0	359
2718	131	1625	0	359
2721	131	1625	0	359
2724	131	1625	0	359
2727	131	1625	0	359
2730	131	1625	0	359
2733	131	1625	0	359
2736	131	1625	0	359
2739	131	1625	0	359
2742	131	1625	0	359
2745	131	1625	0	359
2748	131	1625	0	359
2751	131	1625	0	359
2754	131	1625	0	359
2757	131	1625	0	359
2760	131	1625	0	359
2763	131	1625	0	359
2766	131	1625	0	359
2769	131	1625	0	359
2772	131	1625	0	359
2775	131	1625	0	359
2778	131	1625	0	359
2781	131	1625	0	359
2784	131	1625	0	359
2787	131	1625	0	358
2790	131	1625	0	359
2793	131	1625	0	359
2796	131	1625	0	359
2799	131	1625	0	359
2802	131	1625	0	359
2805	131	1625	0	359
2808	131	1625	0	359
2811	131	1625	0	359
2814	131	1625	0	359
2817	131	1625	0	359
2820	131	1625	0	359
2823	131	1625	0	359
2826	131	1625	0	359
2829	131	1625	0	358
2832	131	1625	0	358
2835	131	1625	0	359
2838	131	1625	0	359
2841	131	1625	0	359
2844	131	1625	0	359
2847	131	1625	0	359
2850	131	1625	0	359
2853	131	1625	0	359
2856	131	1625	0	359
2859	131	1625	0	359
2862	131	1625	0	359
2865	131	1625	0	359
2868	131	1625	0	359
2871	131	1625	0	359
2874	131	1625	0	359
2877	131	1625	0	359
2880	131	1625	0	358
2883	131	1625	0	358
2886	131	1625	0	359
2889	131	1625	0	359
2892	131	1625	0	358
2895	131	1625	0	359
2898	131	1625	0	359
2901	131	1625	0	358
2904	131	1625	0	358
2907	131	1625	0	358
2910	131	1625	0	358
2913	131	1625	0	358
2916	131	1625	0	358
2919	131	1625	0	358
2922	131	1625	0	359
2925	131	1625	0	358
2928	131	1625	0	358
2931	131	1625	0	358
2934	131	1625	0	358
2937	131	1625	0	358
2940	131	1625	0	359
2943	131	1625	0	358
2946	131	1625	0	358
2949	131	1625	0	358
2952	131	1625	0	358
2955	131	1625	0	358
2958	131	1625	0	358
2961	131	1625	0	358
2964	131	1625	0	358
2967	131	1625	0	358
2970	131	1625	0	358
2973	131	1625	0	358
2976	132	1625	0	358
2979	131	1625	0	358
2982	131	1625	0	358
2985	131	1625	0	358
2988	131	1625	0	358
2991	132	1625	0	358
2994	132	1625	0	358
2997	131	1625	0	358
3000	131	1625	0	359
3003	131	1625	0	358
3006	131	1625	0	358
3009	131	1625	0	359
3012	131	1625	0	359
3015	131	1625	0	359
3018	131	1625	0	0
3021	131	1625	0	0
3024	132	1625	0	359
3027	132	1625	0	0
3030	132	1625	0	0
3033	132	1625	0	0
3036	132	1625	0	359
3039	132	1625	0	0
3042	132	1625	0	0
3045	132	1625	0	0
3048	132	1625	0	0
3051	132	1625	0	0
3054	132	1625	0	0
3057	132	1625	0	359
3060	132	1625	0	0
3063	132	1625	0	0
3066	132	1625	0	0
3069	132	1625	0	0
3072	132	1625	0	0
3075	132	1625	0	359
3078	132	1625	0	0
3081	132	1625	0	359
3084	132	1625	0	0
3087	132	1625	0	1
3090	132	1625	0	0
3093	133	1625	0	0
3096	132	1625	0	0
3099	133	1625	0	0
3102	133	1625	0	1
3105	133	1625	0	359
3108	133	1625	0	359
3111	133	1625	0	359
3114	132	1625	0	359
3117	132	1625	0	0
3120	132	1625	0	1
3123	132	1625	0	1
3126	132	1625	0	1
3129	132	1625	0	1
3132	132	1625	0	1
3135	132	1625	0	1
3138	132	1625	0	1
3141	132	1625	0	0
3144	132	1625	0	0
3147	132	1625	0	1
3150	132	1625	0	1
3153	132	1625	0	1
3156	132	1625	0	0
3159	132	1625	0	0
3162	132	1625	0	1
3165	132	1625	0	1
3168	132	1625	0	0
3171	132	1625	0	1
3174	132	1625	0	0
3177	132	1624	0	1
3180	132	1625	0	0
3183	132	1625	0	0
3186	132	1625	0	1
3189	132	1625	0	1
3192	132	1625	0	0
3195	132	1625	0	0
3198	132	1625	0	0
3201	132	1625	0	0
3204	132	1625	0	1
3207	132	1625	0	1
3210	132	1625	0	0
3213	132	1624	0	0
3216	132	1625	0	1
3219	132	1624	0	0
3222	132	1624	0	1
3225	132	1624	0	1
3228	132	1624	0	1
3231	132	1624	0	1
3234	132	1624	0	1
3237	132	1624	0	1
3240	132	1624	0	1
3243	132	1624	0	1
3246	132	1624	0	1
3249	132	1624	0	1
3252	132	1624	0	1
3255	132	1624	0	1
3258	132	1624	0	1
3261	132	1624	0	1
3264	132	1625	0	2
3267	132	1624	0	1
3270	132	1625	0	1
3273	132	1624	0	1
3276	132	1624	0	2
3279	132	1624	0	1
3282	132	1624	0	1
3285	132	1624	0	1
3288	132	1624	0	0
3291	132	1624	0	1
3294	132	1624	0	1
3297	132	1624	0	1
3300	132	1624	0	1
3303	132	1624	0	1
3306	132	1624	0	1
3309	132	1624	0	0
3312	132	1624	0	1
3315	132	1624	0	1
3318	132	1624	0	1
3321	132	1624	0	1
3324	132	1624	0	1
3327	132	1624	0	1
3330	132	1624	0	1
3333	132	1624	0	1
3336	132	1624	0	1
3339	132	1624	0	1
3342	132	1624	0	1
3345	132	1624	0	1
3348	132	1624	0	1
3351	132	1624	0	1
3354	132	1624	0	1
3357	132	1624	0	1
3360	132	1624	0	1
3363	132	1624	0	1
3366	132	1624	0	1
3369	132	1625	0	1
3372	132	1625	0	1
3375	132	1624	0	1
3378	132	1624	0	1
3381	132	1624	0	1
3384	132	1624	0	1
3387	132	1624	0	1
3390	132	1625	0	0
3393	133	1625	0	0
3396	133	1624	0	1
3399	133	1625	0	0
3402	133	1624	0	1
3405	133	1624	0	0
3408	133	1624	0	0
3411	133	1624	0	0
3414	134	1625	0	0
3417	134	1625	0	0
3420	134	1625	0	0
3423	134	1624	0	0
3426	134	1625	0	359
3429	134	1624	0	0
3432	134	1624	0	0
3435	134	1624	0	0
3438	134	1624	0	1
3441	134	1624	0	0
3444	134	1624	0	1
3447	134	1624	0	0
3450	134	1624	0	0
3453	134	1624	0	359
3456	134	1624	0	0
3459	134	1624	0	0
3462	134	1624	0	359
3465	134	1624	0	359
3468	134	1624	0	359
3471	133	1624	0	359
3474	134	1624	0	359
3477	133	1624	0	359
3480	134	1624	0	359
3483	133	1624	0	359
3486	133	1624	0	359
3489	134	1624	0	359
3492	133	1624	0	359
3495	134	1624	0	359
3498	133	1624	0	359
3501	133	1624	0	0
3504	133	1624	0	359
3507	133	1624	0	0
3510	133	1624	0	0
3513	133	1624	0	359
3516	133	1624	0	0
3519	133	1624	0	0
3522	133	1624	0	0
3525	133	1624	0	0
3528	133	1624	0	359
3531	133	1624	0	0
3534	133	1624	0	0
3537	133	1624	0	1
3540	133	1624	0	359
3543	133	1624	0	0
3546	133	1624	0	0
3549	133	1624	0	0
3552	133	1624	0	0
3555	132	1624	0	0
3558	132	1624	0	0
3561	133	1624	0	1
3564	132	1624	0	0
3567	132	1624	0	0
3570	132	1624	0	0
3573	132	1624	0	0
3576	133	1624	0	0
3579	132	1624	0	0
3582	132	1624	0	0
3585	132	1624	0	1
3588	132	1624	0	1
3591	132	1624	0	1
3594	133	1624	0	1
3597	132	1624	0	1
3600	133	1624	0	1
3603	132	1624	0	2
3606	133	1624	0	1
3609	133	1624	0	0
3612	133	1624	0	1
3615	133	1624	0	1
3618	133	1624	0	1
3621	133	1624	0	0
3624	133	1624	0	1
3627	133	1624	0	1
3630	133	1624	0	1
3633	133	1624	0	2
3636	133	1624	0	2
3639	133	1624	0	2
3642	133	1624	0	2
3645	133	1624	0	2
3648	133	1624	0	2
3651	133	1624	0	3
3654	133	1624	0	3
3657	133	1624	0	3
3660	133	1624	0	3
3663	133	1624	0	2
3666	133	1624	0	2
3669	133	1624	0	3
3672	133	1624	0	3
3675	133	1624	0	3
3678	133	1624	0	3
3681	133	1624	0	4
3684	133	1624	0	3
3687	133	1624	0	4
3690	134	1624	0	4
3693	134	1624	0	4
3696	133	1624	0	4
3699	133	1624	0	4
3702	134	1624	0	5
3705	134	1624	0	5
3708	134	1624	0	4
3711	134	1624	0	5
3714	134	1624	0	5
3717	134	1624	0	5
3720	134	1624	0	5
3723	134	1624	0	5
3726	134	1624	0	5
3729	134	1624	0	5
3732	134	1624	0	5
3735	134	1624	0	4
3738	134	1624	0	4
3741	134	1624	0	5
3744	134	1624	0	4
3747	134	1624	0	5
3750	134	1624	0	5
3753	134	1624	0	5
3756	134	1624	0	5
3759	134	1624	0	5
3762	134	1624	0	5
3765	134	1624	0	5
3768	134	1624	0	5
3771	134	1624	0	5
3774	134	1624	0	4
3777	134	1624	0	4
3780	134	1624	0	4
3783	134	1624	0	4
3786	134	1624	0	4
3789	134	1624	0	4
3792	134	1624	0	3
3795	134	1624	0	4
3798	134	1624	0	3
3801	134	1624	0	4
3804	134	1624	0	4
3807	134	1624	0	4
3810	134	1624	0	4
3813	134	1624	0	4
3816	134	1624	0	4
3819	134	1624	0	4
3822	134	1624	0	3
3825	134	1624	0	4
3828	134	1624	0	4
3831	134	1624	0	4
3834	134	1624	0	3
3837	134	1624	0	3
3840	134	1624	0	4
3843	134	1624	0	4
3846	134	1624	0	4
3849	134	1624	0	4
3852	134	1624	0	4
3855	134	1624	0	4
3858	134	1624	0	4
3861	134	1624	0	4
3864	134	1624	0	4
3867	134	1624	0	3
3870	134	1624	0	4
3873	134	1624	0	4
3876	134	1624	0	4
3879	134	1624	0	4
3882	134	1624	0	4
3885	134	1624	0	4
3888	134	1624	0	4
3891	134	1624	0	4
3894	134	1624	0	4
3897	134	1624	0	4
3900	134	1624	0	4
3903	134	1624	0	4
3906	134	1624	0	4
3909	134	1624	0	4
3912	134	1624	0	4
3915	134	1624	0	4
3918	134	1624	0	4
3921	134	1624	0	4
3924	134	1624	0	4
3927	134	1624	0	4
3930	134	1624	0	4
3933	134	1624	0	4
3936	134	1624	0	4
3939	134	1624	0	4
3942	134	1624	0	4
3945	134	1624	0	4
3948	134	1624	0	4
3951	134	1624	0	4
3954	134	1624	0	5
3957	134	1624	0	4
3960	134	1624	0	4
3963	134	1624	0	4
3966	134	1624	0	5
3969	134	1624	0	4
3972	134	1624	0	4
3975	134	1624	0	4
3978	134	1624	0	4
3981	134	1624	0	4
3984	134	1624	0	4
3987	134	1624	0	4
3990	134	1624	0	4
3993	134	1624	0	4
3996	134	1624	0	5
3999	134	1624	0	4
4002	134	1624	0	4
4005	134	1624	0	4
4008	134	1624	0	4
4011	134	1624	0	4
4014	134	1624	0	5
4017	134	1624	0	4
4020	134	1624	0	4
4023	134	1624	0	4
4026	134	1624	0	4
4029	134	1624	0	4
4032	134	1624	0	4
4035	134	1624	0	4
4038	134	1624	0	4
4041	134	1624	0	4
4044	134	1624	0	4
4047	134	1624	0	4
4050	134	1624	0	4
4053	134	1624	0	4
4056	134	1624	0	4
4059	134	1624	0	4
4062	134	1624	0	4
4065	134	1624	0	4
4068	134	1624	0	4
4071	134	1624	0	4
4074	134	1624	0	4
4077	134	1624	0	4
4080	134	1624	0	5
4083	134	1624	0	4
4086	134	1624	0	4
4089	134	1624	0	4
4092	134	1624	0	5
4095	134	1624	0	4
4098	134	1624	0	4
4101	134	1624	0	5
4104	134	1624	0	5
4107	134	1624	0	4
4110	134	1624	0	5
4113	134	1624	0	5
4116	134	1624	0	4
4119	134	1624	0	4
4122	134	1624	0	4
4125	134	1624	0	4
4128	134	1624	0	4
4131	134	1624	0	5
4134	134	1624	0	4
4137	134	1624	0	5
4140	134	1624	0	4
4143	134	1624	0	4
4146	134	1624	0	4
4149	134	1624	0	4
4152	134	1624	0	4
4155	134	1624	0	4
4158	134	1624	0	4
4161	134	1624	0	4
4164	134	1624	0	4
4167	134	1624	0	4
4170	134	1624	0	4
4173	134	1624	0	4
4176	133	1624	0	4
4179	134	1624	0	4
4182	134	1624	0	3
4185	134	1624	0	4
4188	134	1624	0	4
4191	134	1624	0	4
4194	134	1624	0	4
4197	134	1624	0	4
4200	134	1624	0	4
4203	134	1624	0	3
4206	134	1624	0	3
4209	134	1624	0	4
4212	134	1624	0	4
4215	134	1624	0	4
4218	134	1624	0	4
4221	134	1624	0	4
4224	134	1624	0	4
4227	134	1624	0	3
4230	134	1624	0	4
4233	134	1624	0	4
4236	134	1624	0	3
4239	134	1624	0	4
4242	134	1624	0	4
4245	134	1624	0	4
4248	134	1624	0	4
4251	134	1624	0	4
4254	134	1624	0	3
4257	134	1624	0	4
4260	134	1624	0	4
4263	134	1624	0	4
4266	134	1624	0	4
4269	134	1624	0	3
4272	134	1624	0	4
4275	134	1624	0	3
4278	134	1624	0	4
4281	134	1624	0	4
4284	134	1624	0	4
4287	134	1624	0	4
4290	134	1624	0	4
4293	134	1624	0	4
4296	134	1624	0	4
4299	134	1624	0	4
4302	134	1624	0	4
4305	134	1624	0	4
4308	134	1624	0	4
4311	134	1624	0	5
4314	134	1624	0	4
4317	134	1624	0	4
4320	134	1624	0	5
4323	134	1624	0	4
4326	134	1624	0	4
4329	134	1624	0	4
4332	134	1624	0	5
4335	134	1624	0	4
4338	134	1624	0	5
4341	134	1624	0	5
4344	134	1624	0	5
4347	134	1624	0	5
4350	134	1624	0	5
4353	134	1624	0	5
4356	134	1624	0	5
4359	134	1624	0	5
4362	134	1624	0	5
4365	134	1624	0	5
4368	134	1624	0	5
4371	134	1624	0	5
4374	134	1624	0	5
4377	134	1624	0	4
4380	134	1624	0	5
4383	134	1624	0	5
4386	134	1624	0	5
4389	134	1624	0	4
4392	134	1624	0	4
4395	134	1624	0	4
4398	134	1624	0	4
4401	134	1624	0	4
4404	134	1624	0	4
4407	134	1624	0	5
4410	134	1624	0	5
4413	134	1624	0	4
4416	134	1624	0	4
4419	134	1624	0	5
4422	134	1624	0	4
4425	134	1624	0	5
4428	134	1624	0	5
4431	134	1624	0	5
4434	134	1624	0	5
4437	134	1624	0	4
4440	134	1624	0	5
4443	134	1624	0	5
4446	134	1624	0	5
4449	134	1624	0	5
4452	134	1624	0	5
4455	134	1624	0	5
4458	134	1624	0	5
4461	134	1624	0	6
4464	134	1624	0	5
4467	134	1624	0	5
4470	134	1624	0	5
4473	134	1624	0	5
4476	134	1624	0	5
4479	134	1624	0	4
4482	134	1624	0	5
4485	134	1624	0	4
4488	134	1624	0	5
4491	134	1624	0	5
4494	134	1624	0	4
4497	134	1624	0	5
4500	134	1624	0	5
4503	134	1624	0	4
4506	134	1624	0	4
4509	134	1624	0	5
4512	134	1624	0	4
4515	134	1624	0	5
4518	134	1624	0	5
4521	134	1624	0	6
4524	134	1624	0	6
4527	134	1624	0	5
4530	134	1624	0	5
4533	134	1624	0	6
4536	134	1624	0	5
4539	134	1624	0	5
4542	134	1624	0	5
4545	134	1624	0	5
4548	134	1624	0	5
4551	134	1624	0	5
4554	134	1624	0	6
4557	134	1624	0	5
4560	134	1624	0	5
4563	134	1624	0	5
4566	134	1624	0	5
4569	134	1624	0	5
4572	134	1624	0	5
4575	134	1624	0	6
4578	134	1624	0	5
4581	134	1624	0	5
4584	134	1624	0	5
4587	134	1624	0	5
4590	134	1624	0	5
4593	134	1624	0	5
4596	134	1624	0	5
4599	134	1624	0	5
4602	134	1624	0	5
4605	134	1624	0	5
4608	134	1624	0	4
4611	134	1624	0	5
4614	134	1624	0	4
4617	134	1624	0	4
4620	134	1624	0	5
4623	134	1624	0	5
4626	134	1624	0	5
4629	134	1624	0	5
4632	134	1624	0	4
4635	134	1624	0	4
4638	134	1624	0	5
4641	134	1624	0	5
4644	134	1624	0	5
4647	134	1624	0	5
4650	134	1624	0	5
4653	134	1624	0	4
4656	134	1624	0	5
4659	134	1624	0	5
4662	134	1624	0	4
4665	134	1624	0	5
4668	134	1624	0	5
4671	134	1624	0	5
4674	134	1624	0	4
4677	134	1624	0	5
4680	134	1624	0	4
4683	134	1624	0	5
4686	134	1624	0	4
4689	134	1624	0	5
4692	134	1624	0	4
4695	134	1624	0	4
4698	134	1624	0	5
4701	134	1624	0	4
4704	134	1624	0	4
4707	134	1624	0	4
4710	134	1624	0	4
4713	134	1624	0	4
4716	134	1624	0	4
4719	134	1624	0	5
4722	134	1624	0	4
4725	134	1624	0	4
4728	134	1624	0	5
4731	134	1624	0	5
4734	134	1624	0	5
4737	134	1624	0	4
4740	134	1624	0	5
4743	134	1624	0	5
4746	134	1624	0	5
4749	134	1624	0	4
4752	134	1624	0	4
4755	134	1624	0	5
4758	134	1624	0	5
4761	134	1624	0	4
4764	134	1624	0	4
4767	134	1624	0	5
4770	134	1624	0	5
4773	134	1624	0	5
4776	134	1624	0	4
4779	134	1624	0	4
4782	134	1624	0	5
4785	134	1624	0	4
4788	134	1624	0	4
4791	134	1624	0	5
4794	134	1624	0	4
4797	134	1624	0	4
4800	134	1624	0	4
4803	134	1624	0	4
4806	134	1624	0	5
4809	134	1624	0	4
4812	134	1624	0	4
4815	134	1624	0	4
4818	134	1624	0	4
4821	134	1624	0	4
4824	134	1624	0	4
4827	134	1624	0	4
4830	134	1624	0	4
4833	134	1624	0	4
4836	134	1624	0	4
4839	134	1624	0	4
4842	134	1624	0	4
4845	134	1624	0	4
4848	134	1624	0	4
4851	134	1624	0	4
4854	134	1624	0	4
4857	134	1624	0	4
4860	134	1624	0	3
4863	134	1624	0	4
4866	134	1624	0	4
4869	134	1624	0	4
4872	134	1624	0	4
4875	134	1624	0	4
4878	134	1624	0	4
4881	134	1624	0	4
4884	134	1624	0	4
4887	134	1624	0	4
4890	134	1624	0	4
4893	134	1624	0	4
4896	134	1624	0	4
4899	134	1624	0	4
4902	134	1624	0	4
4905	134	1624	0	3
4908	134	1624	0	4
4911	134	1624	0	4
4914	134	1624	0	4
4917	134	1624	0	4
4920	134	1624	0	4
4923	134	1624	0	4
4926	134	1624	0	4
4929	134	1624	0	4
4932	134	1624	0	4
4935	134	1624	0	3
4938	134	1624	0	4
4941	134	1624	0	3
4944	134	1624	0	4
4947	134	1624	0	4
4950	134	1624	0	3
4953	134	1624	0	4
4956	134	1624	0	3
4959	134	1624	0	3
4962	134	1624	0	3
4965	134	1624	0	4
4968	134	1624	0	4
4971	134	1624	0	4
4974	134	1624	0	4
4977	134	1624	0	3
4980	134	1624	0	4
4983	134	1624	0	3
4986	134	1624	0	4
4989	134	1624	0	4
4992	134	1624	0	4
4995	134	1624	0	4
4998	134	1624	0	4
5001	134	1624	0	3
5004	134	1624	0	4
5007	134	1624	0	4
5010	134	1624	0	4
5013	134	1624	0	4
5016	134	1624	0	4
5019	134	1624	0	4
5022	134	1624	0	4
5025	134	1624	0	4
5028	134	1624	0	4
5031	134	1624	0	3
5034	134	1624	0	3
5037	134	1624	0	3
5040	134	1624	0	4
5043	134	1624	0	3
5046	134	1624	0	4
5049	134	1624	0	4
5052	134	1624	0	4
5055	134	1624	0	4
5058	134	1624	0	4
5061	134	1624	0	4
5064	134	1624	0	4
5067	134	1624	0	4
5070	134	1624	0	4
5073	134	1624	0	4
5076	134	1624	0	4
5079	134	1624	0	5
5082	134	1624	0	4
5085	134	1624	0	4
5088	134	1624	0	5
5091	134	1624	0	5
5094	134	1624	0	4
5097	134	1624	0	5
5100	134	1624	0	5
5103	134	1624	0	4
5106	134	1624	0	5
5109	134	1624	0	4
5112	134	1624	0	4
5115	134	1624	0	5
5118	134	1624	0	4
5121	134	1624	0	4
5124	134	1624	0	4
5127	134	1624	0	4
5130	134	1624	0	4
5133	134	1624	0	4
5136	134	1624	0	4
5139	134	1624	0	3
5142	134	1624	0	4
5145	134	1624	0	4
5148	134	1624	0	3
5151	134	1624	0	3
5154	134	1624	0	3
5157	134	1624	0	4
5160	134	1624	0	3
5163	134	1624	0	4
5166	134	1624	0	4
5169	134	1624	0	4
5172	134	1624	0	4
5175	134	1624	0	4
5178	134	1624	0	5
5181	134	1624	0	4
5184	134	1624	0	4
5187	134	1624	0	4
5190	134	1624	0	4
5193	134	1624	0	4
5196	134	1624	0	3
5199	134	1624	0	3
5202	134	1624	0	3
5205	134	1624	0	3
5208	134	1624	0	3
5211	134	1624	0	3
5214	134	1624	0	3
5217	134	1624	0	3
5220	134	1624	0	3
5223	134	1624	0	4
5226	134	1624	0	3
5229	134	1624	0	3
5232	134	1624	0	3
5235	134	1624	0	3
5238	134	1624	0	3
5241	134	1624	0	4
5244	134	1624	0	3
5247	134	1624	0	3
5250	134	1624	0	3
5253	134	1624	0	3
5256	134	1624	0	3
5259	134	1624	0	3
5262	134	1624	0	3
5265	133	1624	0	3
5268	134	1624	0	3
5271	134	1624	0	3
5274	134	1624	0	3
5277	134	1624	0	3
5280	134	1624	0	3
5283	134	1624	0	3
5286	134	1624	0	4
5289	134	1624	0	3
5292	134	1624	0	3
5295	134	1624	0	3
5298	133	1624	0	3
5301	134	1624	0	3
5304	133	1624	0	3
5307	134	1624	0	3
5310	134	1624	0	3
5313	134	1624	0	4
5316	134	1624	0	4
5319	133	1624	0	4
5322	133	1624	0	3
5325	134	1624	0	4
5328	133	1624	0	4
5331	134	1624	0	4
5334	134	1624	0	4
5337	134	1624	0	3
5340	133	1624	0	4
5343	134	1624	0	4
5346	134	1624	0	4
5349	133	1624	0	3
5352	133	1624	0	4
5355	133	1624	0	4
5358	134	1624	0	4
5361	134	1624	0	4
5364	134	1624	0	4
5367	134	1624	0	4
5370	134	1624	0	4
5373	134	1624	0	3
5376	134	1624	0	3
5379	134	1624	0	3
5382	134	1624	0	3
5385	134	1624	0	3
5388	134	1624	0	3
5391	134	1624	0	3
5394	134	1624	0	3
5397	134	1624	0	4
5400	134	1624	0	3
5403	134	1624	0	3
5406	134	1624	0	4
5409	134	1624	0	4
5412	134	1624	0	4
5415	134	1624	0	4
5418	134	1624	0	3
5421	134	1624	0	4
5424	134	1624	0	3
5427	134	1624	0	3
5430	134	1624	0	3
5433	134	1624	0	3
5436	134	1624	0	3
5439	134	1624	0	3
5442	134	1624	0	3
5445	134	1624	0	3
5448	134	1624	0	3
5451	134	1624	0	3
5454	134	1624	0	3
5457	134	1624	0	3
5460	134	1624	0	3
5463	134	1624	0	3
5466	134	1624	0	3
5469	134	1624	0	3
5472	134	1624	0	3
5475	134	1624	0	4
5478	134	1624	0	3
5481	134	1624	0	3
5484	134	1624	0	3
5487	134	1624	0	3
5490	134	1624	0	3
5493	134	1624	0	3
5496	134	1624	0	3
5499	134	1624	0	4
5502	134	1624	0	4
5505	134	1624	0	3
5508	134	1624	0	3
5511	134	1624	0	3
5514	134	1624	0	4
5517	134	1624	0	3
5520	134	1624	0	4
5523	134	1624	0	3
5526	134	1624	0	3
5529	134	1624	0	3
5532	134	1624	0	4
5535	134	1624	0	3
5538	134	1624	0	3
5541	134	1624	0	3
5544	134	1624	0	3
5547	134	1624	0	3
5550	134	1624	0	2
5553	134	1624	0	3
5556	134	1624	0	3
5559	134	1624	0	3
5562	134	1624	0	3
5565	134	1624	0	3
5568	134	1624	0	4
5571	134	1624	0	3
5574	134	1624	0	3
5577	134	1624	0	4
5580	134	1624	0	3
5583	134	1624	0	3
5586	134	1624	0	3
5589	134	1624	0	3
5592	134	1624	0	3
5595	134	1624	0	3
5598	134	1624	0	3
5601	134	1624	0	3
5604	134	1624	0	3
5607	134	1624	0	3
5610	134	1624	0	2
5613	134	1624	0	3
5616	134	1624	0	3
5619	134	1624	0	3
5622	134	1624	0	3
5625	134	1624	0	3
5628	134	1624	0	3
5631	134	1624	0	3
5634	134	1624	0	3
5637	134	1624	0	3
5640	134	1624	0	3
5643	134	1624	0	3
5646	134	1624	0	3
5649	134	1624	0	3
5652	134	1624	0	3
5655	134	1624	0	3
5658	134	1624	0	4
5661	134	1624	0	4
5664	134	1624	0	3
5667	134	1624	0	3
5670	134	1624	0	3
5673	134	1624	0	3
5676	134	1624	0	3
5679	134	1624	0	3
5682	134	1624	0	3
5685	134	1624	0	3
5688	134	1624	0	3
5691	134	1624	0	3
5694	134	1624	0	3
5697	134	1624	0	3
5700	134	1624	0	4
5703	134	1624	0	3
5706	134	1624	0	3
5709	134	1624	0	3
5712	134	1624	0	3
5715	134	1624	0	3
5718	134	1624	0	3
5721	134	1624	0	3
5724	134	1624	0	3
5727	134	1624	0	3
5730	134	1624	0	3
5733	134	1624	0	4
5736	134	1624	0	4
5739	134	1624	0	3
5742	134	1624	0	3
5745	134	1624	0	3
5748	134	1624	0	4
5751	134	1624	0	4
5754	134	1624	0	4
5757	134	1624	0	4
5760	134	1624	0	4
5763	134	1624	0	3
5766	134	1624	0	4
5769	134	1624	0	4
5772	134	1624	0	4
5775	134	1624	0	3
5778	134	1624	0	3
5781	134	1624	0	4
5784	134	1624	0	4
5787	134	1624	0	4
5790	134	1624	0	3
5793	134	1624	0	3
5796	134	1624	0	3
5799	134	1624	0	4
5802	134	1624	0	4
5805	134	1624	0	4
5808	134	1624	0	4
5811	134	1624	0	4
5814	134	1624	0	4
5817	134	1624	0	4
5820	134	1624	0	4
5823	134	1624	0	4
5826	133	1624	0	3
5829	134	1624	0	4
5832	134	1624	0	4
5835	134	1624	0	4
5838	134	1624	0	4
5841	134	1624	0	4
5844	134	1624	0	4
5847	134	1624	0	3
5850	134	1624	0	3
5853	134	1624	0	4
5856	134	1624	0	4
5859	134	1624	0	4
5862	134	1624	0	4
5865	134	1624	0	3
5868	134	1624	0	4
5871	134	1624	0	4
5874	134	1624	0	4
5877	134	1624	0	4
5880	134	1624	0	4
5883	134	1624	0	4
5886	134	1624	0	4
5889	134	1624	0	4
5892	134	1624	0	4
5895	134	1624	0	4
5898	134	1624	0	4
5901	134	1624	0	4
5904	134	1624	0	4
5907	134	1624	0	4
5910	134	1624	0	3
5913	134	1624	0	4
5916	134	1624	0	3
5919	134	1624	0	4
5922	134	1624	0	4
5925	134	1624	0	4
5928	134	1624	0	4
5931	134	1624	0	4
5934	134	1624	0	4
5937	134	1624	0	4
5940	134	1624	0	3
5943	134	1624	0	3
5946	134	1624	0	4
5949	134	1624	0	4
5952	134	1624	0	4
5955	134	1624	0	4
5958	134	1624	0	4
5961	134	1624	0	3
5964	134	1624	0	4
5967	134	1624	0	4
5970	134	1624	0	4
5973	134	1624	0	4
5976	134	1624	0	4
5979	134	1624	0	4
5982	134	1624	0	4
5985	134	1624	0	4
5988	134	1624	0	4
5991	134	1624	0	4
5994	134	1624	0	4
5997	134	1624	0	4
[truncated: 999 more rows]
