# Supplementary material for: Markerless tracking of an entire honey bee colony
Source: Nat Commun. 2021 Mar 19;12:1733. doi: 10.1038/s41467-021-21769-1 (PMC7979864; doi:10.1038/s41467-021-21769-1)
Supplement: Supplementary file 4 — Description of Additional Supplementary Files [file 41467_2021_21769_MOESM4_ESM.zip › raw_source/fig_5_sup_fig_21_22/S1_trajectories/000730.txt]

0	1993	790	0	111
3	1998	795	0	106
6	2001	801	0	102
9	2003	808	0	99
12	2002	831	0	103
15	2000	837	0	104
18	1999	844	0	97
21	2010	851	0	107
24	2009	855	0	102
27	2011	865	0	108
30	2019	880	0	102
33	2019	884	0	95
36	2018	891	0	96
39	2021	894	0	104
42	2024	893	0	112
45	2026	897	0	110
48	2026	900	0	112
51	2026	898	0	115
54	2026	896	0	123
57	2029	897	0	126
60	2032	898	0	127
63	2032	898	0	123
66	2029	899	0	109
69	2027	899	0	106
72	2027	901	0	110
75	2026	904	0	108
78	2026	905	0	110
81	2027	904	0	111
84	2028	902	0	115
87	2030	900	0	113
90	2030	903	0	116
93	2028	901	0	129
96	2030	901	0	134
99	2031	901	0	134
102	2032	901	0	140
105	2035	899	0	150
108	2036	900	0	343
111	2038	902	0	158
114	2037	899	0	154
117	2036	897	0	134
120	2037	895	0	122
123	2036	899	0	107
126	2034	905	0	99
129	2033	909	0	100
132	2032	912	0	95
135	2032	913	0	98
138	2033	915	0	97
141	2033	917	0	100
144	2034	921	0	102
147	2035	921	0	98
150	2039	924	0	93
153	2039	924	0	91
156	2039	925	0	89
159	2039	928	0	87
162	2039	929	0	87
165	2038	930	0	88
168	2036	932	0	89
171	2034	934	0	95
174	2032	937	0	100
177	2033	940	0	101
180	2034	940	0	101
183	2035	935	0	96
186	2038	930	0	88
189	2037	930	0	87
192	2036	931	0	86
195	2034	930	0	87
198	2033	933	0	95
201	2032	937	0	98
204	2033	942	0	99
207	2032	944	0	93
210	2032	945	0	92
213	2032	949	0	90
216	2032	954	0	91
219	2032	957	0	101
222	2033	966	0	100
225	2032	969	0	90
228	2038	977	0	82
231	2034	985	0	90
234	2033	989	0	92
237	2034	994	0	90
240	2032	999	0	87
243	2036	1007	0	88
246	2037	1016	0	92
249	2036	1019	0	91
252	2036	1022	0	98
255	2035	1027	0	94
258	2035	1031	0	92
261	2035	1035	0	96
264	2035	1036	0	96
267	2035	1038	0	95
270	2038	1038	0	102
273	2036	1040	0	102
276	2034	1044	0	99
279	2033	1045	0	99
282	2033	1051	0	97
285	2039	1057	0	104
288	2044	1067	0	99
291	2047	1073	0	92
294	2053	1072	0	87
297	2054	1069	0	89
300	2055	1067	0	91
303	2053	1072	0	91
306	2050	1077	0	90
309	2049	1083	0	98
312	2051	1087	0	106
315	2054	1089	0	118
318	2056	1090	0	124
321	2059	1092	0	122
324	2061	1094	0	121
327	2060	1094	0	121
330	2059	1094	0	120
333	2058	1093	0	120
336	2059	1092	0	118
339	2059	1092	0	127
342	2059	1093	0	124
345	2056	1094	0	124
348	2053	1092	0	121
351	2051	1091	0	124
354	2052	1089	0	125
357	2053	1089	0	123
360	2054	1090	0	125
363	2056	1093	0	123
366	2056	1093	0	122
369	2056	1093	0	125
372	2057	1095	0	129
375	2060	1094	0	128
378	2062	1096	0	128
381	2064	1099	0	127
384	2066	1101	0	120
387	2066	1102	0	117
390	2067	1097	0	117
393	2068	1098	0	114
396	2073	1100	0	112
399	2074	1106	0	109
402	2073	1108	0	110
405	2076	1109	0	113
408	2077	1111	0	117
411	2078	1113	0	115
414	2080	1116	0	109
417	2081	1119	0	101
420	2084	1121	0	105
423	2084	1124	0	98
426	2086	1127	0	99
429	2090	1128	0	100
432	2091	1128	0	100
435	2091	1129	0	97
438	2090	1132	0	97
441	2090	1138	0	94
444	2090	1142	0	90
447	2090	1148	0	86
450	2090	1150	0	86
453	2090	1153	0	83
456	2089	1154	0	87
459	2091	1149	0	85
462	2091	1143	0	82
465	2093	1137	0	83
468	2089	1135	0	86
471	2087	1138	0	87
474	2086	1141	0	101
477	2091	1137	0	90
480	2089	1136	0	95
483	2089	1138	0	99
486	2091	1141	0	102
489	2091	1143	0	97
492	2090	1147	0	93
495	2092	1151	0	95
498	2093	1156	0	89
501	2092	1159	0	85
504	2092	1161	0	88
507	2096	1162	0	89
510	2096	1163	0	89
513	2098	1170	0	91
516	2094	1176	0	86
519	2098	1180	0	84
522	2101	1181	0	81
525	2100	1185	0	79
528	2099	1192	0	79
531	2094	1200	0	73
534	2095	1204	0	67
537	2093	1207	0	68
540	2095	1211	0	76
543	2098	1216	0	87
546	2097	1215	0	89
549	2094	1217	0	80
552	2091	1222	0	78
555	2088	1230	0	72
558	2092	1229	0	75
561	2093	1232	0	74
564	2092	1236	0	75
567	2092	1241	0	70
570	2092	1244	0	71
573	2094	1245	0	77
576	2093	1251	0	81
579	2094	1256	0	81
582	2093	1258	0	82
585	2096	1256	0	86
588	2098	1255	0	84
591	2098	1257	0	75
594	2100	1259	0	76
597	2102	1259	0	82
600	2102	1260	0	86
603	2102	1263	0	84
606	2101	1266	0	83
609	2101	1267	0	82
612	2105	1269	0	78
615	2104	1273	0	74
618	2104	1278	0	79
621	2102	1285	0	78
624	2102	1293	0	82
627	2105	1296	0	91
630	2108	1299	0	93
633	2109	1302	0	86
636	2111	1304	0	86
639	2110	1303	0	81
642	2110	1303	0	75
645	2109	1303	0	66
648	2105	1300	0	62
651	2102	1300	0	60
654	2103	1298	0	62
657	2105	1297	0	64
660	2107	1293	0	76
663	2110	1295	0	83
666	2111	1299	0	82
669	2111	1302	0	80
672	2111	1306	0	78
675	2111	1307	0	77
678	2111	1310	0	78
681	2109	1314	0	80
684	2109	1315	0	79
687	2110	1313	0	78
690	2109	1312	0	78
693	2110	1312	0	83
696	2111	1311	0	85
699	2112	1311	0	85
702	2111	1311	0	87
705	2110	1311	0	85
708	2109	1312	0	82
711	2108	1312	0	78
714	2108	1311	0	78
717	2108	1311	0	76
720	2108	1310	0	73
723	2108	1310	0	72
726	2108	1311	0	74
729	2111	1311	0	76
732	2112	1310	0	81
735	2113	1309	0	83
738	2115	1308	0	84
741	2117	1302	0	89
744	2115	1301	0	90
747	2115	1302	0	87
750	2113	1300	0	82
753	2113	1300	0	82
756	2113	1302	0	83
759	2113	1304	0	82
762	2113	1304	0	79
765	2113	1302	0	74
768	2112	1300	0	70
771	2110	1301	0	69
774	2108	1301	0	59
777	2108	1303	0	61
780	2109	1303	0	61
783	2111	1304	0	63
786	2117	1301	0	56
789	2126	1300	0	60
792	2128	1301	0	68
795	2128	1304	0	75
798	2136	1308	0	75
801	2140	1311	0	70
804	2141	1311	0	69
807	2142	1312	0	66
810	2142	1310	0	59
813	2145	1307	0	49
816	2147	1305	0	57
819	2151	1308	0	42
822	2161	1311	0	27
825	2159	1313	0	29
828	2157	1315	0	28
831	2155	1316	0	21
834	2155	1315	0	23
837	2155	1316	0	25
840	2157	1317	0	25
843	2160	1318	0	21
846	2162	1319	0	16
849	2161	1319	0	13
852	2163	1319	0	16
855	2160	1319	0	16
858	2157	1321	0	16
861	2158	1321	0	18
864	2158	1323	0	30
867	2157	1324	0	31
870	2155	1326	0	31
873	2155	1325	0	30
876	2156	1327	0	32
879	2155	1328	0	31
882	2154	1329	0	38
885	2157	1332	0	39
888	2161	1333	0	44
891	2171	1334	0	53
894	2175	1333	0	52
897	2177	1333	0	54
900	2175	1332	0	47
903	2170	1331	0	28
906	2167	1333	0	25
909	2166	1334	0	25
912	2169	1334	0	16
915	2172	1330	0	3
918	2174	1329	0	357
921	2175	1329	0	353
924	2180	1336	0	345
927	2180	1335	0	347
930	2180	1334	0	350
933	2177	1333	0	350
936	2172	1331	0	354
939	2173	1331	0	355
942	2175	1333	0	355
945	2176	1333	0	356
948	2178	1333	0	355
951	2178	1333	0	359
954	2176	1336	0	2
957	2176	1339	0	8
960	2176	1340	0	8
963	2176	1340	0	8
966	2177	1339	0	5
969	2176	1340	0	359
972	2177	1341	0	352
975	2178	1340	0	352
978	2180	1338	0	351
981	2181	1335	0	345
984	2182	1335	0	351
987	2178	1334	0	356
990	2175	1335	0	359
993	2176	1337	0	2
996	2176	1338	0	2
999	2173	1339	0	1
1002	2170	1341	0	4
1005	2169	1341	0	4
1008	2168	1342	0	9
1011	2167	1343	0	9
1014	2173	1343	0	2
1017	2180	1342	0	354
1020	2182	1342	0	349
1023	2183	1341	0	347
1026	2182	1342	0	351
1029	2184	1344	0	348
1032	2182	1343	0	353
1035	2182	1344	0	352
1038	2182	1345	0	355
1041	2183	1345	0	359
1044	2181	1345	0	1
1047	2175	1342	0	2
1050	2172	1341	0	1
1053	2171	1341	0	2
1056	2170	1340	0	359
1059	2172	1337	0	355
1062	2174	1335	0	351
1065	2175	1332	0	350
1068	2175	1331	0	350
1071	2177	1333	0	354
1074	2175	1334	0	6
1077	2174	1335	0	9
1080	2172	1336	0	8
1083	2169	1337	0	10
1086	2168	1341	0	14
1089	2166	1344	0	15
1092	2166	1346	0	13
1095	2166	1347	0	10
1098	2167	1348	0	8
1101	2169	1346	0	2
1104	2171	1343	0	356
1107	2173	1340	0	352
1110	2177	1337	0	348
1113	2181	1335	0	348
1116	2183	1336	0	353
1119	2180	1339	0	4
1122	2176	1343	0	5
1125	2175	1343	0	5
1128	2173	1343	0	4
1131	2172	1344	0	7
1134	2172	1344	0	6
1137	2173	1345	0	10
1140	2173	1344	0	8
1143	2174	1344	0	2
1146	2177	1341	0	352
1149	2179	1342	0	355
1152	2181	1342	0	355
1155	2180	1342	0	352
1158	2182	1340	0	346
1161	2183	1337	0	336
1164	2186	1335	0	340
1167	2189	1332	0	329
1170	2188	1333	0	328
1173	2184	1335	0	327
1176	2176	1339	0	351
1179	2171	1339	0	355
1182	2163	1339	0	1
1185	2163	1341	0	3
1188	2159	1343	0	8
1191	2157	1344	0	7
1194	2157	1345	0	7
1197	2157	1344	0	1
1200	2158	1342	0	359
1203	2158	1341	0	354
1206	2161	1341	0	346
1209	2164	1340	0	342
1212	2166	1340	0	344
1215	2164	1340	0	352
1218	2162	1341	0	354
1221	2161	1343	0	359
1224	2156	1347	0	1
1227	2153	1349	0	6
1230	2153	1348	0	2
1233	2151	1349	0	3
1236	2152	1346	0	359
1239	2153	1346	0	355
1242	2155	1347	0	351
1245	2160	1349	0	2
1248	2160	1350	0	7
1251	2159	1350	0	10
1254	2156	1350	0	9
1257	2153	1349	0	7
1260	2147	1347	0	1
1263	2146	1347	0	0
1266	2146	1348	0	1
1269	2149	1348	0	358
1272	2152	1346	0	0
1275	2152	1344	0	357
1278	2150	1345	0	1
1281	2148	1345	0	1
1284	2148	1345	0	1
1287	2150	1346	0	359
1290	2153	1347	0	358
1293	2155	1348	0	355
1296	2158	1348	0	358
1299	2162	1350	0	0
1302	2163	1350	0	356
1305	2163	1349	0	353
1308	2162	1346	0	335
1311	2164	1345	0	331
1314	2165	1345	0	332
1317	2162	1347	0	351
1320	2156	1346	0	353
1323	2155	1344	0	356
1326	2154	1344	0	355
1329	2152	1344	0	358
1332	2151	1345	0	2
1335	2151	1347	0	0
1338	2153	1348	0	356
1341	2153	1348	0	351
1344	2153	1347	0	350
1347	2151	1347	0	352
1350	2148	1345	0	347
1353	2147	1344	0	345
1356	2146	1343	0	343
1359	2145	1342	0	342
1362	2146	1342	0	342
1365	2147	1341	0	340
1368	2148	1341	0	340
1371	2149	1342	0	347
1374	2149	1343	0	348
1377	2150	1343	0	343
1380	2149	1342	0	341
1383	2148	1340	0	340
1386	2146	1339	0	340
1389	2144	1337	0	336
1392	2142	1338	0	338
1395	2141	1339	0	339
1398	2141	1339	0	336
1401	2142	1340	0	331
1404	2144	1342	0	328
1407	2145	1341	0	329
1410	2145	1340	0	330
1413	2144	1340	0	333
1416	2145	1339	0	346
1419	2146	1340	0	350
1422	2145	1339	0	350
1425	2145	1340	0	349
1428	2145	1340	0	351
1431	2145	1340	0	350
1434	2142	1340	0	349
1437	2143	1341	0	352
1440	2141	1342	0	356
1443	2142	1344	0	349
1446	2141	1342	0	344
1449	2138	1341	0	352
1452	2139	1340	0	356
1455	2141	1336	0	348
1458	2143	1335	0	354
1461	2144	1334	0	356
1464	2143	1332	0	358
1467	2144	1332	0	354
1470	2143	1332	0	353
1473	2142	1332	0	352
1476	2141	1332	0	352
1479	2141	1333	0	353
1482	2141	1335	0	356
1485	2141	1336	0	357
1488	2143	1338	0	3
1491	2148	1337	0	3
1494	2152	1336	0	9
1497	2157	1337	0	7
1500	2157	1339	0	19
1503	2157	1340	0	19
1506	2159	1338	0	13
1509	2164	1333	0	0
1512	2165	1333	0	0
1515	2164	1335	0	358
1518	2164	1337	0	358
1521	2164	1337	0	358
1524	2166	1335	0	355
1527	2165	1334	0	352
1530	2163	1335	0	345
1533	2161	1337	0	334
1536	2160	1336	0	331
1539	2163	1331	0	317
1542	2162	1327	0	316
1545	2162	1328	0	325
1548	2161	1330	0	324
1551	2159	1329	0	322
1554	2158	1327	0	323
1557	2159	1322	0	320
1560	2160	1321	0	319
1563	2161	1321	0	326
1566	2162	1320	0	329
1569	2165	1319	0	333
1572	2166	1320	0	335
1575	2166	1323	0	335
1578	2165	1323	0	342
1581	2165	1323	0	344
1584	2167	1324	0	347
1587	2169	1324	0	348
1590	2168	1324	0	351
1593	2167	1324	0	356
1596	2168	1325	0	0
1599	2169	1326	0	3
1602	2171	1327	0	1
1605	2170	1326	0	356
1608	2167	1327	0	354
1611	2164	1325	0	351
1614	2165	1323	0	346
1617	2168	1318	0	335
1620	2170	1314	0	329
1623	2168	1313	0	327
1626	2166	1310	0	323
1629	2164	1311	0	324
1632	2161	1312	0	334
1635	2159	1311	0	340
1638	2161	1311	0	341
1641	2161	1311	0	343
1644	2163	1315	0	351
1647	2163	1318	0	351
1650	2164	1320	0	353
1653	2163	1322	0	353
1656	2164	1320	0	352
1659	2163	1318	0	352
1662	2163	1315	0	351
1665	2163	1313	0	341
1668	2163	1313	0	338
1671	2162	1312	0	334
1674	2161	1311	0	330
1677	2159	1310	0	332
1680	2155	1308	0	332
1683	2154	1305	0	330
1686	2153	1305	0	330
1689	2152	1304	0	331
1692	2153	1303	0	332
1695	2152	1303	0	324
1698	2150	1299	0	322
1701	2146	1295	0	327
1704	2144	1294	0	325
1707	2143	1293	0	330
1710	2143	1292	0	332
1713	2144	1291	0	335
1716	2150	1292	0	347
1719	2153	1294	0	353
1722	2154	1295	0	1
1725	2157	1297	0	0
1728	2160	1292	0	354
1731	2160	1292	0	344
1734	2161	1293	0	338
1737	2160	1296	0	348
1740	2159	1298	0	356
1743	2156	1302	0	1
1746	2158	1304	0	1
1749	2160	1303	0	0
1752	2164	1302	0	356
1755	2166	1302	0	353
1758	2167	1302	0	357
1761	2166	1302	0	358
1764	2165	1304	0	0
1767	2166	1305	0	3
1770	2167	1305	0	0
1773	2168	1303	0	356
1776	2169	1303	0	356
1779	2168	1303	0	356
1782	2169	1303	0	357
1785	2169	1302	0	357
1788	2169	1302	0	356
1791	2168	1304	0	0
1794	2167	1303	0	359
1797	2170	1302	0	356
1800	2170	1302	0	358
1803	2171	1295	0	1
1806	2172	1293	0	351
1809	2171	1291	0	350
1812	2168	1291	0	354
1815	2168	1289	0	356
1818	2170	1286	0	353
1821	2170	1287	0	347
1824	2172	1288	0	342
1827	2171	1288	0	338
1830	2170	1288	0	344
1833	2168	1288	0	348
1836	2168	1288	0	353
1839	2167	1288	0	357
1842	2166	1287	0	1
1845	2165	1288	0	359
1848	2166	1289	0	357
1851	2173	1283	0	359
1854	2178	1281	0	13
1857	2178	1283	0	17
1860	2183	1276	0	20
1863	2192	1271	0	14
1866	2194	1280	0	23
1869	2194	1281	0	18
1872	2191	1280	0	17
1875	2191	1280	0	13
1878	2192	1281	0	11
1881	2191	1280	0	8
1884	2189	1279	0	5
1887	2190	1275	0	359
1890	2189	1272	0	356
1893	2190	1272	0	1
1896	2187	1271	0	357
1899	2184	1270	0	356
1902	2180	1269	0	356
1905	2181	1269	0	352
1908	2185	1270	0	353
1911	2184	1267	0	346
1914	2182	1265	0	347
1917	2183	1263	0	346
1920	2182	1261	0	337
1923	2182	1261	0	340
1926	2182	1263	0	346
1929	2183	1264	0	349
1932	2186	1262	0	355
1935	2187	1260	0	356
1938	2192	1258	0	353
1941	2201	1255	0	348
1944	2204	1255	0	345
1947	2203	1254	0	345
1950	2203	1253	0	349
1953	2204	1253	0	355
1956	2202	1253	0	358
1959	2201	1253	0	1
1962	2201	1256	0	6
1965	2202	1256	0	1
1968	2203	1255	0	356
1971	2204	1254	0	352
1974	2203	1253	0	352
1977	2203	1254	0	354
1980	2205	1258	0	9
1983	2207	1261	0	16
1986	2206	1262	0	20
1989	2208	1265	0	29
1992	2212	1269	0	42
1995	2214	1272	0	48
1998	2213	1276	0	46
2001	2217	1277	0	47
2004	2219	1280	0	42
2007	2219	1282	0	43
2010	2221	1285	0	42
2013	2221	1285	0	42
2016	2221	1286	0	45
2019	2221	1287	0	47
2022	2222	1289	0	52
2025	2224	1292	0	47
2028	2225	1299	0	39
2031	2225	1301	0	34
2034	2223	1301	0	31
2037	2224	1304	0	35
2040	2224	1304	0	29
2043	2223	1305	0	23
2046	2223	1304	0	17
2049	2224	1303	0	11
2052	2223	1302	0	7
2055	2223	1302	0	6
2058	2221	1302	0	9
2061	2221	1303	0	12
2064	2225	1308	0	354
2067	2223	1305	0	351
2070	2223	1306	0	339
2073	2222	1306	0	337
2076	2217	1302	0	336
2079	2215	1301	0	333
2082	2212	1301	0	334
2085	2209	1301	0	330
2088	2206	1300	0	325
2091	2207	1297	0	324
2094	2206	1295	0	321
2097	2204	1295	0	313
2100	2204	1294	0	312
2103	2201	1291	0	308
2106	2200	1288	0	310
2109	2201	1285	0	313
2112	2199	1284	0	316
2115	2199	1283	0	316
2118	2200	1283	0	317
2121	2197	1283	0	317
2124	2196	1281	0	319
2127	2200	1283	0	326
2130	2207	1290	0	322
2133	2208	1291	0	313
2136	2208	1290	0	310
2139	2210	1291	0	310
2142	2211	1295	0	326
2145	2209	1295	0	329
2148	2205	1295	0	341
2151	2201	1296	0	338
2154	2200	1297	0	343
2157	2202	1298	0	338
2160	2206	1298	0	330
2163	2207	1300	0	330
2166	2208	1304	0	332
2169	2209	1307	0	327
2172	2212	1309	0	330
2175	2214	1309	0	327
2178	2214	1311	0	323
2181	2212	1307	0	313
2184	2210	1305	0	316
2187	2209	1303	0	320
2190	2211	1302	0	318
2193	2210	1301	0	325
2196	2211	1303	0	337
2199	2208	1305	0	339
2202	2206	1305	0	339
2205	2207	1305	0	333
2208	2206	1301	0	324
2211	2204	1295	0	320
2214	2203	1294	0	316
2217	2201	1295	0	324
2220	2201	1296	0	332
2223	2207	1299	0	346
2226	2207	1302	0	356
2229	2207	1304	0	6
2232	2207	1308	0	15
2235	2206	1313	0	26
2238	2203	1317	0	22
2241	2196	1322	0	15
2244	2195	1328	0	16
2247	2188	1330	0	17
2250	2186	1330	0	17
2253	2183	1330	0	17
2256	2183	1331	0	6
2259	2184	1329	0	2
2262	2188	1329	0	4
2265	2194	1329	0	359
2268	2194	1328	0	355
2271	2197	1326	0	355
2274	2195	1326	0	356
2277	2194	1326	0	355
2280	2196	1325	0	354
2283	2201	1325	0	355
2286	2204	1326	0	350
2289	2206	1329	0	347
2292	2209	1331	0	337
2295	2209	1331	0	344
2298	2207	1334	0	342
2301	2204	1337	0	344
2304	2198	1340	0	0
2307	2194	1336	0	1
2310	2191	1337	0	3
2313	2187	1335	0	358
2316	2189	1331	0	352
2319	2188	1330	0	347
2322	2189	1333	0	347
2325	2194	1328	0	346
2328	2197	1320	0	340
2331	2204	1316	0	318
2334	2203	1314	0	311
2337	2201	1316	0	310
2340	2198	1316	0	307
2343	2196	1313	0	304
2346	2196	1310	0	308
2349	2197	1310	0	314
2352	2198	1314	0	315
2355	2198	1316	0	314
2358	2200	1316	0	319
2361	2198	1314	0	317
2364	2196	1314	0	314
2367	2195	1316	0	312
2370	2194	1317	0	315
2373	2192	1315	0	312
2376	2191	1315	0	316
2379	2190	1314	0	320
2382	2191	1314	0	321
2385	2191	1313	0	322
2388	2191	1313	0	322
2391	2191	1313	0	322
2394	2191	1312	0	321
2397	2192	1310	0	317
2400	2200	1305	0	319
2403	2204	1305	0	320
2406	2210	1304	0	326
2409	2210	1303	0	323
2412	2209	1300	0	323
2415	2208	1299	0	326
2418	2207	1300	0	324
2421	2206	1299	0	328
2424	2205	1299	0	329
2427	2205	1298	0	329
2430	2205	1297	0	328
2433	2204	1298	0	329
2436	2204	1298	0	334
2439	2203	1294	0	333
2442	2204	1292	0	338
2445	2202	1290	0	344
2448	2201	1291	0	344
2451	2200	1289	0	343
2454	2205	1291	0	0
2457	2207	1291	0	13
2460	2208	1295	0	19
2463	2207	1296	0	25
2466	2207	1296	0	23
2469	2208	1294	0	29
2472	2207	1295	0	41
2475	2206	1299	0	51
2478	2203	1303	0	56
2481	2202	1304	0	57
2484	2202	1305	0	60
2487	2203	1306	0	56
2490	2205	1303	0	66
2493	2204	1302	0	74
2496	2207	1298	0	80
2499	2207	1299	0	85
2502	2208	1302	0	85
2505	2208	1304	0	86
2508	2208	1306	0	83
2511	2209	1306	0	77
2514	2209	1305	0	72
2517	2209	1302	0	73
2520	2210	1302	0	72
2523	2210	1302	0	70
2526	2211	1302	0	63
2529	2211	1300	0	54
2532	2214	1301	0	46
2535	2212	1301	0	41
2538	2214	1303	0	47
2541	2213	1305	0	49
2544	2211	1306	0	48
2547	2211	1308	0	52
2550	2213	1310	0	51
2553	2217	1310	0	53
2556	2215	1309	0	53
2559	2214	1307	0	53
2562	2212	1306	0	47
2565	2210	1308	0	40
2568	2207	1309	0	33
2571	2205	1310	0	20
2574	2203	1311	0	17
2577	2199	1314	0	15
2580	2199	1319	0	18
2583	2197	1321	0	16
2586	2195	1323	0	22
2589	2193	1323	0	23
2592	2193	1323	0	20
2595	2193	1322	0	16
2598	2194	1323	0	9
2601	2193	1324	0	9
2604	2192	1325	0	12
2607	2192	1325	0	16
2610	2192	1324	0	17
2613	2192	1325	0	22
2616	2190	1326	0	24
2619	2190	1327	0	28
2622	2189	1330	0	34
2625	2188	1333	0	34
2628	2188	1335	0	37
2631	2191	1332	0	43
2634	2193	1335	0	51
2637	2197	1343	0	50
2640	2196	1342	0	47
2643	2193	1344	0	38
2646	2191	1344	0	36
2649	2189	1343	0	33
2652	2189	1343	0	32
2655	2189	1344	0	39
2658	2187	1348	0	37
2661	2185	1351	0	45
2664	2182	1351	0	44
2667	2177	1351	0	46
2670	2181	1355	0	45
2673	2179	1354	0	50
2676	2177	1353	0	52
2679	2173	1354	0	45
2682	2176	1351	0	38
2685	2178	1350	0	36
2688	2178	1349	0	41
2691	2177	1353	0	44
2694	2176	1351	0	47
2697	2176	1352	0	44
2700	2175	1356	0	43
2703	2176	1358	0	42
2706	2176	1358	0	35
2709	2177	1358	0	39
2712	2179	1357	0	39
2715	2181	1356	0	39
2718	2182	1356	0	29
2721	2182	1355	0	17
2724	2181	1355	0	14
2727	2180	1355	0	20
2730	2181	1354	0	14
2733	2180	1353	0	11
2736	2180	1352	0	6
2739	2185	1349	0	357
2742	2190	1347	0	10
2745	2190	1348	0	7
2748	2192	1346	0	3
2751	2194	1346	0	1
2754	2196	1343	0	2
2757	2194	1339	0	359
2760	2192	1335	0	358
2763	2192	1340	0	351
2766	2192	1339	0	345
2769	2193	1337	0	341
2772	2195	1337	0	348
2775	2197	1335	0	356
2778	2196	1333	0	358
2781	2198	1333	0	354
2784	2200	1329	0	339
2787	2200	1326	0	336
2790	2200	1325	0	336
2793	2199	1321	0	329
2796	2199	1320	0	320
2799	2199	1318	0	318
2802	2197	1319	0	326
2805	2194	1317	0	329
2808	2195	1314	0	332
2811	2192	1313	0	334
2814	2190	1314	0	335
2817	2188	1314	0	334
2820	2186	1312	0	333
2823	2184	1312	0	333
2826	2181	1312	0	331
2829	2179	1312	0	329
2832	2178	1313	0	324
2835	2178	1313	0	328
2838	2176	1312	0	330
2841	2172	1310	0	326
2844	2170	1310	0	334
2847	2166	1308	0	345
2850	2164	1306	0	348
2853	2160	1306	0	349
2856	2157	1307	0	351
2859	2156	1307	0	353
2862	2155	1305	0	350
2865	2153	1305	0	350
2868	2149	1304	0	354
2871	2147	1306	0	355
2874	2147	1312	0	354
2877	2148	1316	0	358
2880	2149	1317	0	4
2883	2145	1321	0	7
2886	2145	1322	0	2
2889	2143	1319	0	9
2892	2142	1320	0	2
2895	2138	1319	0	1
2898	2133	1320	0	14
2901	2126	1318	0	17
2904	2123	1322	0	20
2907	2125	1322	0	12
2910	2124	1322	0	13
2913	2124	1323	0	14
2916	2123	1326	0	7
2919	2122	1325	0	7
2922	2121	1326	0	5
2925	2117	1323	0	3
2928	2115	1320	0	5
2931	2119	1318	0	3
2934	2121	1314	0	353
2937	2118	1316	0	349
2940	2113	1315	0	354
2943	2110	1317	0	357
2946	2105	1311	0	1
2949	2104	1310	0	3
2952	2102	1306	0	7
2955	2097	1304	0	359
2958	2094	1305	0	353
2961	2086	1308	0	352
2964	2082	1307	0	356
2967	2088	1310	0	359
2970	2088	1316	0	12
2973	2085	1317	0	22
2976	2083	1318	0	31
2979	2083	1322	0	37
2982	2078	1324	0	42
2985	2076	1324	0	42
2988	2074	1323	0	45
2991	2075	1322	0	48
2994	2076	1319	0	53
2997	2076	1318	0	60
3000	2077	1320	0	63
3003	2076	1320	0	69
3006	2074	1319	0	80
3009	2073	1323	0	85
3012	2076	1322	0	86
3015	2076	1322	0	86
3018	2074	1323	0	86
3021	2071	1325	0	89
3024	2071	1328	0	93
3027	2071	1330	0	92
3030	2074	1325	0	87
3033	2074	1323	0	85
3036	2072	1322	0	86
3039	2071	1322	0	88
3042	2070	1323	0	87
3045	2068	1324	0	83
3048	2070	1323	0	83
3051	2073	1323	0	83
3054	2071	1324	0	81
3057	2077	1317	0	71
3060	2076	1317	0	72
3063	2075	1318	0	67
3066	2075	1310	0	80
3069	2074	1307	0	89
3072	2073	1306	0	100
3075	2074	1307	0	102
3078	2074	1308	0	101
3081	2071	1306	0	105
3084	2067	1302	0	103
3087	2066	1303	0	105
3090	2069	1301	0	105
3093	2072	1297	0	109
3096	2073	1297	0	112
3099	2074	1295	0	109
3102	2076	1292	0	99
3105	2077	1287	0	96
3108	2077	1285	0	104
3111	2078	1282	0	107
3114	2081	1278	0	110
3117	2087	1279	0	106
3120	2090	1279	0	98
3123	2093	1276	0	90
3126	2096	1274	0	75
3129	2095	1276	0	70
3132	2095	1276	0	72
3135	2095	1278	0	75
3138	2092	1280	0	71
3141	2092	1282	0	65
3144	2091	1284	0	63
3147	2092	1281	0	60
3150	2096	1279	0	81
3153	2097	1276	0	83
3156	2101	1275	0	89
3159	2101	1275	0	89
3162	2103	1273	0	88
3165	2105	1273	0	77
3168	2103	1281	0	82
3174	2098	1289	0	87
3177	2095	1289	0	66
3180	2095	1288	0	72
3183	2094	1289	0	71
3186	2093	1290	0	70
3189	2089	1292	0	66
3192	2088	1293	0	69
3195	2087	1293	0	70
3198	2089	1294	0	64
3201	2089	1295	0	66
3204	2089	1294	0	62
3207	2092	1295	0	54
3210	2095	1294	0	44
3213	2094	1295	0	46
3216	2093	1298	0	45
3219	2094	1302	0	42
3222	2096	1306	0	37
3225	2095	1310	0	30
3228	2094	1307	0	24
3231	2093	1309	0	18
3234	2092	1309	0	12
3237	2093	1306	0	17
3240	2097	1303	0	14
3243	2097	1304	0	9
3246	2097	1304	0	9
3249	2098	1305	0	7
3252	2096	1308	0	9
3255	2096	1308	0	3
3258	2095	1307	0	0
3261	2096	1307	0	359
3264	2095	1307	0	356
3267	2095	1307	0	354
3270	2094	1310	0	350
3273	2097	1312	0	341
3276	2098	1315	0	333
3279	2103	1315	0	332
3282	2101	1315	0	328
3285	2095	1314	0	325
3288	2095	1311	0	321
3291	2097	1309	0	314
3294	2106	1305	0	311
3297	2108	1304	0	320
3300	2110	1304	0	326
3303	2110	1300	0	331
3306	2108	1297	0	330
3309	2105	1295	0	328
3312	2105	1295	0	326
3315	2108	1297	0	329
3318	2111	1299	0	324
3321	2116	1304	0	326
3324	2118	1303	0	309
3327	2116	1299	0	302
3330	2118	1298	0	288
3333	2120	1298	0	277
3336	2120	1296	0	276
3339	2121	1298	0	270
3342	2125	1301	0	284
3345	2126	1299	0	288
3348	2123	1296	0	288
3351	2122	1294	0	284
3354	2119	1291	0	285
3357	2115	1292	0	284
3360	2113	1291	0	284
3363	2112	1293	0	279
3366	2115	1297	0	271
3369	2117	1299	0	265
3372	2117	1299	0	267
3375	2117	1299	0	267
3378	2118	1298	0	270
3381	2117	1296	0	273
3384	2115	1294	0	280
3387	2115	1293	0	283
3390	2114	1293	0	286
3393	2114	1294	0	285
3396	2115	1295	0	277
3399	2118	1298	0	269
3402	2118	1297	0	273
3405	2117	1293	0	278
3408	2116	1288	0	280
3411	2115	1287	0	278
3414	2115	1286	0	275
3420	2114	1287	0	270
3423	2112	1290	0	271
3426	2114	1291	0	270
3429	2117	1288	0	266
3432	2117	1287	0	263
3435	2117	1288	0	262
3438	2119	1291	0	266
3441	2120	1293	0	270
3444	2120	1294	0	267
3447	2119	1293	0	272
3450	2117	1295	0	284
3453	2116	1296	0	288
3456	2115	1296	0	286
3459	2116	1296	0	279
3462	2118	1298	0	275
3465	2119	1299	0	276
3468	2118	1297	0	286
3471	2117	1296	0	296
3474	2119	1296	0	301
3477	2120	1294	0	295
3480	2118	1292	0	296
3483	2119	1290	0	288
3486	2119	1286	0	279
3489	2119	1283	0	277
3492	2121	1286	0	273
3495	2122	1289	0	274
3498	2122	1292	0	283
3501	2120	1295	0	290
3504	2118	1295	0	288
3507	2118	1295	0	285
3510	2119	1295	0	286
3513	2118	1295	0	283
3516	2118	1295	0	281
3519	2116	1293	0	288
3522	2112	1291	0	298
3525	2116	1291	0	290
3528	2117	1288	0	279
3531	2117	1285	0	277
3534	2117	1284	0	274
3537	2118	1280	0	273
3540	2118	1281	0	270
3543	2120	1283	0	273
3552	2118	1283	0	277
3555	2117	1280	0	279
3558	2117	1279	0	277
3561	2118	1278	0	276
3564	2117	1277	0	274
3567	2116	1277	0	273
3570	2116	1275	0	270
3573	2116	1276	0	265
3576	2116	1279	0	260
3579	2113	1282	0	254
3585	2115	1289	0	236
3588	2116	1288	0	257
3591	2114	1285	0	267
3594	2112	1280	0	269
3597	2112	1274	0	278
3600	2111	1271	0	284
3603	2112	1267	0	293
3606	2111	1265	0	288
3609	2111	1263	0	283
3612	2109	1260	0	282
3615	2108	1259	0	285
3618	2109	1260	0	285
3621	2109	1261	0	286
3624	2109	1260	0	291
3627	2108	1260	0	293
3630	2108	1259	0	293
3633	2107	1259	0	292
3636	2108	1257	0	294
3639	2107	1256	0	290
3642	2109	1257	0	291
3648	2109	1258	0	290
3651	2109	1261	0	292
3654	2112	1266	0	292
3657	2110	1266	0	290
3660	2112	1265	0	282
3663	2112	1266	0	272
3666	2111	1269	0	266
3669	2110	1274	0	262
3672	2108	1277	0	255
3675	2105	1280	0	250
3678	2106	1280	0	256
3681	2106	1280	0	253
3684	2106	1280	0	250
3687	2107	1280	0	244
3690	2107	1282	0	254
3693	2107	1282	0	263
3696	2106	1278	0	277
3699	2105	1277	0	285
3702	2104	1278	0	286
3705	2101	1277	0	284
3708	2102	1277	0	289
3711	2104	1274	0	282
3714	2106	1272	0	276
3717	2106	1272	0	275
3720	2107	1270	0	273
3723	2107	1268	0	278
3726	2108	1266	0	284
3729	2108	1267	0	288
3732	2109	1266	0	285
3735	2109	1265	0	285
3738	2109	1265	0	287
3741	2109	1264	0	282
3744	2109	1266	0	289
3747	2110	1268	0	284
3750	2111	1269	0	295
3753	2115	1271	0	298
3756	2114	1273	0	321
3759	2116	1272	0	324
3762	2118	1269	0	312
3765	2118	1268	0	320
3768	2118	1268	0	302
3771	2118	1267	0	298
3774	2116	1269	0	310
3777	2112	1267	0	312
3780	2112	1265	0	307
3783	2110	1263	0	298
3786	2113	1261	0	302
3789	2112	1262	0	312
3792	2111	1268	0	327
3795	2108	1273	0	341
3798	2107	1278	0	349
3801	2103	1282	0	356
3804	2102	1283	0	3
3807	2096	1283	0	4
3810	2088	1285	0	7
3813	2083	1290	0	8
3816	2082	1294	0	15
3819	2079	1297	0	14
3822	2069	1300	0	20
3825	2065	1299	0	14
3828	2061	1302	0	13
3831	2056	1306	0	15
3834	2048	1308	0	23
3837	2042	1313	0	26
3840	2036	1320	0	28
3843	2029	1323	0	25
3846	2023	1325	0	25
3849	2018	1328	0	29
3852	2013	1330	0	21
3855	2006	1332	0	9
3858	1999	1336	0	13
3861	2000	1339	0	20
3864	1997	1341	0	25
3867	1992	1343	0	21
3870	1985	1343	0	18
3873	1979	1347	0	16
3876	1977	1352	0	13
3879	1975	1350	0	359
3882	1973	1351	0	355
3885	1972	1352	0	353
3888	1966	1353	0	5
3891	1961	1355	0	4
3894	1957	1357	0	2
3897	1949	1357	0	358
3900	1942	1358	0	7
3903	1937	1358	0	9
3906	1934	1356	0	9
3909	1929	1358	0	11
3912	1926	1363	0	17
3915	1920	1367	0	9
3918	1919	1368	0	2
3921	1917	1370	0	0
3924	1914	1371	0	1
3927	1908	1373	0	355
3930	1905	1376	0	349
3933	1902	1379	0	348
3936	1898	1377	0	342
3939	1899	1376	0	338
3942	1893	1377	0	343
3945	1893	1374	0	348
3948	1890	1370	0	341
3951	1884	1372	0	345
3954	1884	1370	0	338
3957	1884	1369	0	342
3960	1883	1367	0	349
3963	1881	1367	0	349
3966	1879	1364	0	345
3969	1878	1366	0	351
3972	1876	1364	0	352
3975	1878	1367	0	354
3978	1879	1370	0	349
3981	1879	1370	0	343
3984	1879	1370	0	339
3987	1884	1368	0	339
3990	1888	1367	0	341
3993	1885	1366	0	346
3996	1882	1366	0	347
3999	1877	1364	0	349
4002	1873	1364	0	348
4005	1871	1367	0	350
4008	1868	1365	0	348
4011	1865	1366	0	345
4014	1863	1365	0	345
4017	1860	1365	0	353
4020	1860	1368	0	347
4023	1858	1368	0	350
4026	1857	1370	0	356
4029	1856	1373	0	354
4032	1854	1376	0	349
4035	1856	1377	0	346
4038	1855	1379	0	342
4041	1855	1378	0	341
4044	1855	1379	0	334
4047	1852	1381	0	330
4050	1849	1382	0	327
4053	1848	1382	0	323
4056	1849	1383	0	330
4059	1851	1384	0	340
4062	1854	1386	0	351
4065	1853	1388	0	343
4068	1851	1388	0	341
4071	1848	1388	0	344
4074	1844	1389	0	330
4077	1845	1391	0	327
4080	1844	1392	0	322
4083	1843	1392	0	317
4086	1843	1392	0	314
4089	1842	1392	0	306
4092	1842	1392	0	305
4095	1841	1390	0	304
4098	1841	1389	0	304
4101	1841	1390	0	299
4104	1841	1390	0	298
4107	1842	1393	0	295
4110	1841	1395	0	296
4113	1843	1394	0	299
4116	1843	1394	0	307
4119	1842	1394	0	311
4122	1840	1393	0	310
4125	1840	1393	0	310
4128	1839	1391	0	309
4131	1839	1392	0	308
4134	1836	1392	0	306
4137	1836	1391	0	310
4140	1836	1392	0	309
4143	1835	1391	0	311
4146	1835	1392	0	308
4149	1835	1393	0	302
4152	1834	1393	0	295
4155	1834	1393	0	294
4158	1833	1393	0	287
4161	1834	1393	0	288
4164	1835	1391	0	291
4167	1834	1392	0	287
4170	1833	1393	0	284
4173	1833	1393	0	285
4176	1832	1396	0	287
4179	1833	1396	0	292
4182	1834	1397	0	296
4185	1837	1399	0	300
4188	1837	1399	0	302
4191	1838	1398	0	303
4194	1837	1398	0	306
4197	1836	1396	0	305
4200	1836	1396	0	308
4203	1835	1396	0	307
4206	1833	1395	0	305
4209	1832	1396	0	310
4212	1832	1397	0	309
4215	1835	1402	0	311
4218	1836	1402	0	312
4221	1836	1405	0	312
4224	1836	1405	0	311
4227	1837	1406	0	315
4230	1836	1408	0	319
4233	1837	1407	0	320
4236	1837	1406	0	316
4239	1837	1404	0	314
4242	1833	1402	0	318
4245	1831	1401	0	313
4248	1825	1401	0	315
4251	1823	1402	0	310
4254	1821	1400	0	312
4257	1821	1401	0	309
4260	1820	1403	0	310
4263	1820	1404	0	307
4266	1819	1404	0	304
4269	1818	1404	0	303
4272	1818	1405	0	303
4275	1819	1405	0	300
4278	1819	1405	0	298
4281	1817	1404	0	299
4284	1816	1403	0	300
4287	1816	1401	0	296
4290	1815	1401	0	293
4293	1814	1401	0	288
4296	1814	1402	0	288
4299	1814	1402	0	287
4302	1814	1401	0	283
4305	1815	1402	0	285
4308	1814	1402	0	284
4311	1815	1403	0	285
4314	1815	1402	0	286
4317	1814	1402	0	284
4320	1813	1402	0	282
4323	1812	1402	0	279
4326	1813	1400	0	279
4329	1817	1400	0	262
4332	1818	1400	0	262
4335	1818	1402	0	266
4338	1817	1403	0	266
4341	1815	1407	0	270
4344	1812	1411	0	269
4347	1812	1414	0	271
4350	1813	1416	0	275
4353	1812	1418	0	276
4356	1810	1420	0	271
4359	1808	1419	0	269
4362	1807	1418	0	269
4365	1806	1417	0	267
4368	1806	1416	0	264
4371	1807	1417	0	265
4374	1810	1422	0	273
4377	1811	1425	0	277
4380	1811	1425	0	279
4383	1811	1426	0	275
4386	1809	1423	0	269
4389	1808	1418	0	274
4392	1808	1412	0	275
4395	1806	1409	0	280
4398	1807	1407	0	288
4401	1807	1404	0	285
4404	1807	1402	0	282
4407	1805	1399	0	282
4410	1806	1398	0	283
4413	1806	1397	0	281
4416	1802	1397	0	285
4419	1799	1399	0	289
4422	1799	1401	0	284
4425	1797	1399	0	284
4428	1796	1399	0	283
4431	1795	1401	0	274
4434	1796	1401	0	269
4437	1797	1402	0	265
4440	1798	1400	0	276
4443	1800	1400	0	284
4446	1800	1400	0	286
4449	1805	1398	0	291
4452	1803	1393	0	288
4455	1800	1392	0	287
4458	1797	1392	0	291
4461	1795	1394	0	290
4464	1792	1396	0	294
4467	1791	1396	0	296
4470	1790	1395	0	295
4473	1788	1396	0	296
4476	1789	1391	0	293
4479	1788	1386	0	287
4482	1786	1386	0	287
4485	1784	1387	0	285
4488	1784	1388	0	283
4491	1784	1390	0	286
4494	1784	1390	0	287
4497	1784	1386	0	285
4500	1784	1382	0	284
4503	1783	1376	0	280
4506	1783	1372	0	286
4509	1781	1366	0	289
4512	1781	1363	0	277
4515	1781	1359	0	272
4518	1780	1357	0	268
4521	1784	1354	0	269
4524	1783	1353	0	269
4527	1784	1355	0	263
4530	1783	1358	0	257
4533	1782	1360	0	241
4536	1785	1359	0	228
4539	1787	1359	0	225
4542	1793	1358	0	212
4545	1793	1355	0	217
4548	1798	1356	0	204
4551	1799	1355	0	203
4554	1801	1354	0	205
4557	1801	1354	0	203
4560	1799	1354	0	200
4563	1794	1356	0	200
4566	1793	1358	0	202
4569	1794	1360	0	207
4572	1791	1359	0	209
4575	1789	1361	0	208
4578	1789	1362	0	205
4581	1794	1365	0	200
4584	1798	1366	0	211
4587	1799	1367	0	212
4590	1797	1368	0	205
4593	1797	1368	0	200
4596	1797	1369	0	198
4599	1795	1373	0	196
4602	1796	1376	0	195
4605	1800	1377	0	190
4608	1799	1375	0	192
4611	1796	1373	0	203
4614	1796	1373	0	198
4617	1800	1370	0	194
4620	1805	1369	0	189
4623	1809	1366	0	191
4626	1813	1364	0	196
4629	1820	1361	0	195
4632	1823	1360	0	196
4635	1825	1358	0	192
4638	1825	1357	0	188
4641	1825	1354	0	185
4644	1831	1350	0	178
4647	1831	1353	0	166
4650	1833	1353	0	166
4653	1835	1357	0	160
4656	1836	1357	0	157
4659	1837	1358	0	158
4662	1836	1358	0	160
4665	1836	1359	0	159
4668	1836	1361	0	157
4671	1839	1363	0	153
4674	1841	1363	0	151
4677	1841	1362	0	146
4680	1842	1362	0	137
4683	1843	1364	0	136
4686	1843	1367	0	132
4689	1841	1367	0	132
4692	1839	1366	0	131
4695	1832	1366	0	147
4698	1827	1362	0	155
4701	1825	1365	0	156
4704	1826	1366	0	159
4707	1835	1367	0	161
4710	1838	1370	0	160
4713	1837	1371	0	165
4716	1839	1369	0	173
4719	1846	1368	0	178
4722	1850	1371	0	187
4725	1852	1369	0	194
4728	1853	1368	0	186
4731	1852	1374	0	174
4734	1856	1374	0	175
4737	1856	1372	0	177
4740	1860	1371	0	185
4743	1865	1371	0	178
4746	1868	1372	0	174
4749	1868	1374	0	165
4752	1866	1374	0	161
4755	1866	1377	0	160
4758	1870	1381	0	162
4761	1868	1380	0	160
4764	1865	1380	0	162
4767	1863	1378	0	158
4770	1864	1381	0	166
4773	1863	1381	0	176
4776	1864	1382	0	172
4779	1866	1379	0	183
4782	1865	1378	0	181
4785	1862	1378	0	168
4788	1862	1382	0	154
4791	1863	1383	0	141
4794	1862	1386	0	134
4797	1864	1389	0	136
4800	1865	1389	0	144
4803	1869	1391	0	148
4806	1868	1391	0	149
4809	1866	1389	0	150
4812	1868	1390	0	160
4815	1865	1394	0	144
4818	1862	1397	0	125
4821	1862	1399	0	125
4824	1864	1399	0	137
4827	1865	1401	0	132
4830	1868	1402	0	135
4833	1866	1402	0	131
4836	1865	1403	0	134
4839	1866	1405	0	137
4842	1870	1406	0	145
4845	1873	1409	0	141
4848	1878	1410	0	138
4851	1881	1410	0	131
4854	1880	1413	0	124
4857	1879	1412	0	121
4860	1880	1411	0	125
4863	1880	1411	0	121
4866	1880	1413	0	118
4869	1879	1416	0	105
4872	1880	1420	0	102
4875	1883	1421	0	100
4878	1886	1423	0	90
4881	1887	1425	0	90
4884	1889	1425	0	91
4887	1891	1427	0	93
4890	1895	1434	0	89
4893	1898	1436	0	84
4896	1901	1440	0	80
4899	1903	1441	0	78
4902	1901	1444	0	75
4905	1900	1447	0	78
4908	1899	1452	0	79
4911	1896	1452	0	72
4914	1900	1455	0	72
4917	1901	1459	0	67
4920	1899	1462	0	64
4923	1898	1466	0	64
4926	1896	1468	0	58
4929	1895	1468	0	51
4932	1897	1474	0	54
4935	1896	1475	0	48
4938	1891	1476	0	42
4941	1888	1478	0	39
4944	1885	1477	0	37
4947	1884	1476	0	40
4950	1884	1478	0	40
4953	1882	1478	0	33
4956	1880	1479	0	32
4959	1881	1479	0	32
4962	1884	1479	0	25
4965	1884	1481	0	22
4968	1883	1482	0	21
4971	1883	1482	0	22
4974	1881	1485	0	23
4977	1879	1484	0	26
4980	1877	1486	0	25
4983	1877	1487	0	14
4986	1878	1487	0	15
4989	1878	1488	0	13
4992	1878	1487	0	16
4995	1879	1487	0	18
4998	1885	1489	0	14
5001	1891	1489	0	9
5004	1890	1489	0	6
5007	1896	1492	0	1
5010	1894	1494	0	6
5013	1890	1491	0	10
5016	1889	1493	0	9
5019	1890	1489	0	6
5022	1894	1481	0	15
5025	1896	1484	0	20
5028	1897	1488	0	27
5031	1897	1491	0	25
5034	1897	1492	0	24
5037	1898	1496	0	14
5040	1900	1495	0	11
5043	1902	1495	0	8
5046	1907	1499	0	9
5049	1905	1501	0	4
5052	1902	1504	0	3
5055	1902	1507	0	1
5058	1902	1507	0	5
5061	1901	1507	0	9
5064	1902	1510	0	10
5067	1908	1512	0	10
5070	1907	1513	0	7
5073	1905	1514	0	2
5076	1904	1514	0	1
5079	1901	1514	0	357
5082	1900	1510	0	350
5085	1900	1511	0	351
5088	1898	1512	0	358
5091	1897	1512	0	0
5094	1895	1512	0	7
5097	1894	1513	0	14
5100	1895	1515	0	19
5103	1896	1515	0	22
5106	1898	1514	0	16
5109	1898	1512	0	7
5112	1898	1511	0	4
5115	1899	1509	0	356
5118	1899	1505	0	357
5121	1896	1504	0	353
5124	1892	1502	0	348
5127	1893	1500	0	346
5130	1894	1498	0	346
5133	1899	1499	0	353
5136	1900	1498	0	354
5139	1905	1499	0	356
5142	1908	1498	0	5
5145	1913	1501	0	8
5148	1916	1499	0	15
5151	1916	1498	0	8
5154	1911	1495	0	356
5157	1907	1493	0	356
5160	1900	1491	0	357
5163	1898	1490	0	353
5166	1898	1491	0	356
5169	1897	1494	0	356
5172	1895	1496	0	358
5175	1895	1496	0	358
5178	1894	1498	0	357
5181	1894	1501	0	358
5184	1895	1502	0	350
5187	1895	1502	0	347
5190	1895	1501	0	345
5193	1891	1502	0	341
5196	1887	1499	0	343
5199	1890	1494	0	340
5202	1889	1490	0	334
5205	1891	1486	0	334
5208	1891	1484	0	336
5211	1890	1484	0	341
5214	1888	1485	0	346
5217	1886	1483	0	346
5220	1887	1482	0	347
5223	1886	1480	0	353
5226	1886	1477	0	354
5229	1888	1478	0	355
5232	1888	1480	0	350
5235	1891	1483	0	349
5238	1892	1482	0	349
5241	1895	1486	0	345
5244	1895	1488	0	350
5247	1897	1489	0	351
5250	1899	1490	0	353
5253	1899	1490	0	350
5256	1900	1488	0	347
5259	1900	1487	0	347
5262	1899	1487	0	349
5265	1897	1486	0	351
5268	1895	1487	0	353
5271	1894	1487	0	356
5274	1893	1488	0	357
5277	1895	1486	0	357
5280	1896	1485	0	353
5283	1896	1483	0	353
5286	1895	1483	0	357
5289	1896	1482	0	354
5292	1897	1481	0	356
5295	1899	1482	0	355
5298	1906	1478	0	354
5301	1909	1476	0	350
5304	1914	1474	0	348
5307	1914	1474	0	341
5310	1914	1474	0	332
5313	1918	1477	0	351
5316	1913	1479	0	358
5319	1912	1477	0	1
5322	1911	1480	0	3
5325	1912	1479	0	1
5328	1920	1480	0	5
5331	1926	1480	0	3
5334	1924	1483	0	10
5337	1921	1485	0	6
5340	1918	1485	0	6
5343	1916	1486	0	5
5346	1917	1487	0	8
5349	1918	1487	0	6
5352	1917	1487	0	7
5355	1917	1488	0	11
5358	1917	1486	0	7
5361	1914	1488	0	10
5364	1909	1494	0	14
5367	1905	1496	0	9
5370	1901	1497	0	11
5373	1898	1497	0	14
5376	1898	1497	0	12
5379	1897	1496	0	9
5382	1898	1495	0	13
5385	1899	1496	0	17
5388	1898	1498	0	19
5391	1898	1498	0	19
5394	1902	1499	0	15
5397	1901	1499	0	12
5400	1899	1499	0	15
5403	1898	1497	0	17
5406	1897	1498	0	17
5409	1896	1495	0	21
5412	1892	1496	0	15
5415	1892	1497	0	14
5418	1895	1497	0	13
5421	1895	1496	0	9
5424	1894	1496	0	6
5427	1896	1495	0	3
5430	1898	1497	0	7
5433	1899	1500	0	15
5436	1899	1502	0	14
5439	1899	1504	0	16
5442	1899	1503	0	15
5445	1901	1503	0	12
5448	1903	1501	0	11
5451	1905	1499	0	4
5454	1905	1499	0	1
5457	1910	1502	0	356
5460	1914	1504	0	1
5463	1916	1508	0	0
5466	1912	1504	0	0
5469	1911	1503	0	1
5472	1910	1504	0	359
5475	1909	1504	0	358
5478	1908	1505	0	359
5481	1909	1504	0	356
5484	1912	1509	0	344
5487	1912	1504	0	345
5490	1912	1502	0	338
5493	1913	1503	0	345
5496	1916	1505	0	350
5499	1919	1505	0	348
5502	1919	1507	0	346
5505	1918	1506	0	343
5508	1919	1506	0	339
5511	1920	1506	0	336
5514	1926	1513	0	346
5517	1927	1513	0	350
5520	1925	1517	0	340
5523	1920	1512	0	333
5526	1921	1512	0	330
5529	1923	1511	0	325
5532	1924	1514	0	324
5535	1925	1514	0	322
5538	1925	1514	0	324
5541	1924	1512	0	321
5544	1923	1510	0	322
5547	1921	1510	0	326
5550	1920	1509	0	329
5553	1920	1511	0	330
5556	1920	1511	0	330
5559	1922	1510	0	331
5562	1922	1509	0	325
5565	1921	1509	0	327
5568	1920	1509	0	326
5571	1917	1508	0	329
5574	1915	1509	0	330
5577	1915	1509	0	328
5580	1914	1508	0	327
5583	1914	1507	0	323
5586	1914	1506	0	320
5589	1912	1506	0	323
5592	1911	1504	0	318
5595	1912	1505	0	319
5598	1911	1504	0	321
5601	1910	1504	0	323
5604	1910	1506	0	330
5607	1911	1513	0	344
5610	1911	1514	0	342
5613	1910	1512	0	339
5616	1912	1513	0	337
5619	1915	1514	0	333
5622	1917	1515	0	332
5625	1917	1516	0	329
5628	1918	1517	0	328
5631	1919	1517	0	326
5634	1919	1518	0	312
5637	1921	1517	0	305
5640	1922	1518	0	319
5643	1923	1521	0	322
5646	1922	1522	0	324
5649	1922	1517	0	317
5652	1922	1519	0	321
5655	1920	1518	0	326
5658	1918	1514	0	323
5661	1914	1511	0	323
5664	1911	1510	0	328
5667	1907	1507	0	334
5670	1902	1507	0	333
5673	1899	1505	0	331
5676	1897	1504	0	330
5679	1894	1505	0	331
5682	1893	1505	0	334
5685	1893	1500	0	331
5688	1890	1500	0	331
5691	1890	1500	0	325
5694	1890	1503	0	315
5697	1890	1494	0	303
5700	1890	1491	0	299
5703	1891	1490	0	299
5706	1893	1494	0	312
5709	1891	1494	0	316
5712	1891	1492	0	312
5721	1891	1491	0	313
5724	1890	1490	0	321
5727	1886	1491	0	319
5730	1886	1490	0	316
5733	1885	1491	0	309
5736	1884	1491	0	310
5739	1885	1492	0	324
5742	1885	1497	0	332
5745	1885	1497	0	341
5748	1880	1495	0	336
5751	1871	1491	0	332
5754	1865	1489	0	335
5757	1860	1486	0	347
5760	1854	1486	0	352
5763	1851	1486	0	351
5766	1849	1485	0	336
5769	1848	1486	0	345
5772	1846	1489	0	348
5775	1845	1489	0	343
5778	1844	1489	0	336
5781	1849	1488	0	354
5784	1848	1489	0	6
5787	1845	1495	0	12
5790	1848	1499	0	29
5793	1845	1500	0	26
5796	1843	1506	0	29
5799	1843	1507	0	28
5802	1842	1512	0	42
5805	1841	1515	0	39
5808	1840	1517	0	40
5811	1841	1518	0	45
5814	1839	1518	0	51
5817	1842	1519	0	52
5820	1839	1520	0	51
5823	1838	1522	0	52
5826	1836	1525	0	57
5829	1836	1529	0	58
5832	1838	1530	0	59
5835	1842	1529	0	49
5838	1841	1527	0	47
5841	1844	1527	0	42
5844	1844	1529	0	41
5847	1847	1530	0	43
5850	1854	1531	0	39
5853	1852	1532	0	43
5856	1848	1534	0	45
5859	1849	1534	0	33
5862	1850	1530	0	26
5865	1849	1529	0	13
5868	1846	1529	0	6
5871	1847	1529	0	3
5874	1844	1531	0	356
5877	1843	1532	0	358
5880	1841	1533	0	2
5883	1839	1533	0	5
5886	1844	1530	0	11
5889	1845	1529	0	15
5892	1845	1528	0	21
5895	1849	1532	0	22
5898	1852	1536	0	32
5901	1853	1537	0	39
5904	1851	1540	0	37
5907	1849	1541	0	39
5910	1848	1540	0	36
5913	1844	1540	0	26
5916	1843	1540	0	27
5919	1843	1542	0	29
5922	1848	1542	0	28
5925	1847	1540	0	22
5928	1851	1538	0	9
5931	1851	1537	0	358
5934	1851	1536	0	353
5937	1852	1536	0	352
5940	1852	1537	0	350
5943	1852	1536	0	341
5946	1849	1534	0	341
5949	1848	1532	0	341
5952	1848	1534	0	334
5955	1852	1540	0	333
5958	1853	1544	0	337
5961	1852	1543	0	333
5964	1856	1541	0	339
5967	1858	1543	0	335
5970	1858	1544	0	336
5973	1859	1545	0	325
5976	1862	1546	0	325
5979	1862	1548	0	322
5982	1863	1549	0	318
5985	1858	1549	0	323
5988	1855	1550	0	329
5991	1858	1548	0	333
5994	1861	1546	0	349
5997	1862	1547	0	351
6000	1857	1555	0	352
6003	1860	1552	0	347
6006	1860	1548	0	337
6009	1855	1548	0	323
6012	1852	1550	0	323
6015	1850	1550	0	329
6018	1849	1549	0	331
6021	1849	1547	0	330
[truncated: 990 more rows]
