# Supplementary material for: Markerless tracking of an entire honey bee colony
Source: Nat Commun. 2021 Mar 19;12:1733. doi: 10.1038/s41467-021-21769-1 (PMC7979864; doi:10.1038/s41467-021-21769-1)
Supplement: Supplementary file 4 — Description of Additional Supplementary Files [file 41467_2021_21769_MOESM4_ESM.zip › raw_source/fig_5_sup_fig_21_22/S1_trajectories/000903.txt]

0	214	359	0	233
3	213	359	0	232
6	213	359	0	233
9	212	358	0	229
12	212	358	0	237
15	212	358	0	246
18	212	359	0	244
21	212	359	0	244
24	212	358	0	249
27	212	358	0	250
30	212	358	0	252
33	213	358	0	249
36	213	358	0	252
39	213	358	0	253
42	213	358	0	252
45	212	359	0	250
48	213	357	0	253
51	214	356	0	253
54	216	355	0	249
57	218	353	0	241
60	217	353	0	242
63	217	354	0	241
66	217	354	0	245
69	215	355	0	245
72	215	355	0	244
75	215	354	0	244
78	215	354	0	245
81	215	353	0	247
84	215	353	0	247
87	215	353	0	245
90	215	353	0	245
93	218	350	0	251
96	218	349	0	247
99	219	348	0	244
102	219	347	0	245
105	219	346	0	245
108	219	346	0	243
111	220	346	0	244
114	220	346	0	242
117	220	346	0	243
120	220	345	0	246
123	221	345	0	246
126	221	344	0	246
129	221	344	0	244
132	221	344	0	245
135	221	344	0	244
138	221	343	0	245
141	221	344	0	247
144	221	344	0	245
147	222	343	0	246
150	222	343	0	246
153	222	343	0	247
156	222	343	0	246
159	223	343	0	244
162	223	343	0	244
165	223	343	0	241
168	223	346	0	241
171	223	348	0	241
174	223	350	0	236
177	222	349	0	236
180	222	350	0	236
183	220	349	0	236
186	220	348	0	236
189	220	347	0	242
192	220	346	0	243
195	220	346	0	243
198	220	346	0	241
201	221	346	0	241
204	221	346	0	240
207	221	346	0	242
210	221	345	0	245
213	221	345	0	244
216	222	345	0	243
219	222	345	0	241
222	222	344	0	243
225	222	343	0	245
228	223	342	0	243
231	223	343	0	243
234	223	343	0	242
237	223	343	0	242
240	223	343	0	242
243	223	343	0	242
246	223	343	0	242
249	223	343	0	242
252	223	343	0	241
255	223	343	0	241
258	223	343	0	241
261	223	343	0	242
264	223	343	0	242
267	224	343	0	241
270	224	343	0	243
273	225	342	0	246
276	225	342	0	246
279	225	342	0	249
282	225	343	0	249
285	224	345	0	247
288	224	347	0	250
291	223	348	0	251
294	221	350	0	252
297	221	353	0	247
300	219	356	0	240
303	217	358	0	241
306	216	358	0	243
309	215	358	0	244
312	215	357	0	246
315	215	357	0	247
318	215	357	0	250
321	215	357	0	251
324	215	357	0	254
327	215	358	0	258
330	216	357	0	257
333	216	358	0	257
336	217	358	0	258
339	217	357	0	259
342	217	358	0	260
345	217	357	0	261
348	217	358	0	260
351	217	358	0	261
354	217	358	0	261
357	218	357	0	259
360	217	356	0	255
363	218	356	0	249
366	218	355	0	248
369	217	356	0	248
372	216	356	0	246
375	216	357	0	247
378	216	357	0	246
381	216	357	0	243
384	216	357	0	242
387	216	357	0	241
390	216	356	0	241
393	216	356	0	242
396	215	357	0	240
399	215	357	0	238
402	216	357	0	234
405	215	358	0	234
408	215	358	0	235
411	213	359	0	234
414	212	360	0	230
417	213	359	0	227
420	213	359	0	229
423	216	356	0	235
426	215	356	0	236
429	215	355	0	236
432	215	354	0	238
435	215	353	0	238
438	215	352	0	238
441	215	352	0	239
444	220	349	0	244
447	220	348	0	244
450	219	347	0	244
453	220	346	0	244
456	220	346	0	243
459	220	346	0	243
462	221	346	0	242
465	221	346	0	240
468	222	346	0	241
471	223	346	0	242
474	223	346	0	242
477	223	346	0	242
480	223	346	0	242
483	224	346	0	245
486	224	345	0	245
489	224	345	0	243
492	224	345	0	244
495	224	345	0	245
498	224	345	0	246
501	224	345	0	246
504	224	345	0	246
507	224	346	0	247
510	224	346	0	248
513	224	346	0	248
516	224	345	0	247
519	224	345	0	247
522	223	345	0	248
525	223	345	0	247
528	223	345	0	247
531	223	346	0	244
534	223	346	0	244
537	223	346	0	246
540	222	346	0	244
543	220	347	0	251
546	220	347	0	253
549	219	349	0	251
552	219	350	0	250
555	219	349	0	252
558	218	350	0	253
561	218	352	0	250
564	217	354	0	249
567	215	356	0	250
570	215	357	0	249
573	215	357	0	250
576	215	356	0	253
579	215	356	0	253
582	215	356	0	255
585	215	357	0	253
588	215	357	0	253
591	215	357	0	252
594	214	357	0	249
597	214	357	0	251
600	215	356	0	250
603	216	354	0	253
606	217	353	0	252
609	218	352	0	253
612	219	352	0	249
615	219	352	0	250
618	217	354	0	249
621	217	354	0	252
624	217	355	0	252
627	217	355	0	253
630	219	354	0	251
633	220	353	0	246
636	219	352	0	248
639	219	351	0	248
642	220	350	0	248
645	219	351	0	246
648	219	352	0	241
651	219	352	0	235
654	220	352	0	235
657	221	353	0	232
660	221	352	0	233
663	220	352	0	235
666	221	350	0	239
669	220	348	0	239
672	221	349	0	237
675	220	352	0	238
678	219	353	0	243
681	218	352	0	250
684	218	350	0	253
687	219	347	0	252
690	218	346	0	252
693	217	346	0	252
696	216	344	0	252
699	216	343	0	252
702	216	343	0	254
705	216	343	0	254
708	216	343	0	254
711	216	343	0	253
714	217	344	0	253
717	218	344	0	252
720	218	344	0	252
723	218	345	0	249
726	218	345	0	251
729	219	346	0	252
732	219	347	0	251
735	219	347	0	252
738	220	347	0	250
741	220	347	0	250
744	220	347	0	248
747	221	347	0	246
750	221	347	0	248
753	220	347	0	251
756	219	346	0	255
759	217	344	0	255
762	217	343	0	258
765	217	342	0	260
768	217	340	0	259
771	216	338	0	261
774	216	337	0	262
777	217	335	0	262
780	217	333	0	261
783	217	333	0	259
786	216	333	0	260
789	216	333	0	258
792	218	332	0	269
795	218	331	0	271
798	220	330	0	277
801	221	329	0	283
804	221	328	0	283
807	221	326	0	284
810	221	326	0	282
813	221	326	0	279
816	221	326	0	283
819	221	325	0	281
822	221	325	0	280
825	220	326	0	281
828	221	325	0	279
831	221	326	0	279
834	220	326	0	279
837	219	328	0	280
840	219	330	0	279
843	219	332	0	276
846	219	332	0	279
849	219	332	0	282
852	219	331	0	282
855	219	334	0	281
858	220	334	0	282
861	219	335	0	277
864	219	334	0	276
867	218	334	0	278
870	218	334	0	279
873	218	335	0	275
876	219	339	0	268
879	219	342	0	269
882	220	342	0	267
885	219	342	0	267
888	219	341	0	268
891	219	341	0	265
894	220	340	0	265
897	220	340	0	263
900	220	340	0	263
903	219	340	0	265
906	219	340	0	265
909	219	341	0	267
912	219	343	0	266
915	219	345	0	267
918	220	346	0	265
921	219	347	0	262
924	219	347	0	263
927	219	348	0	267
930	218	347	0	267
933	217	348	0	263
936	217	348	0	259
939	217	351	0	253
942	217	352	0	247
945	216	349	0	250
948	216	347	0	248
951	216	349	0	240
954	217	354	0	233
957	217	355	0	230
960	219	357	0	228
963	217	356	0	226
966	216	357	0	223
969	215	360	0	216
972	214	359	0	226
975	214	359	0	222
978	214	359	0	220
981	215	363	0	217
984	215	362	0	214
987	214	362	0	212
990	213	362	0	212
993	212	360	0	213
996	212	358	0	213
999	214	359	0	216
1002	215	358	0	215
1005	216	358	0	214
1008	217	357	0	214
1011	217	357	0	215
1014	217	356	0	216
1017	218	357	0	218
1020	218	356	0	217
1023	216	356	0	213
1026	216	356	0	215
1029	217	355	0	216
1032	217	355	0	217
1035	216	354	0	217
1038	214	355	0	217
1041	214	357	0	218
1044	214	357	0	215
1047	213	357	0	209
1050	211	359	0	208
1053	209	361	0	209
1056	209	362	0	209
1059	210	361	0	204
1062	213	360	0	203
1065	216	360	0	201
1068	217	360	0	203
1071	216	360	0	202
1074	213	362	0	203
1077	213	362	0	204
1080	212	363	0	203
1083	212	363	0	203
1086	213	362	0	202
1089	213	362	0	201
1092	214	361	0	204
1095	215	361	0	204
1098	216	360	0	206
1101	216	359	0	204
1104	216	359	0	206
1107	217	359	0	208
1110	216	358	0	210
1113	216	358	0	208
1116	216	359	0	207
1119	217	359	0	208
1122	218	359	0	205
1125	219	359	0	204
1128	221	359	0	205
1131	223	359	0	202
1134	223	358	0	200
1137	222	357	0	205
1140	223	357	0	202
1143	224	357	0	199
1146	224	356	0	201
1149	226	354	0	206
1152	226	354	0	208
1155	227	353	0	210
1158	230	354	0	219
1161	230	353	0	221
1164	231	352	0	220
1167	232	353	0	220
1170	232	353	0	225
1173	232	352	0	227
1176	231	350	0	229
1179	229	349	0	232
1182	227	349	0	235
1185	225	348	0	240
1188	223	350	0	248
1191	222	352	0	251
1194	221	355	0	256
1197	220	355	0	256
1200	219	356	0	251
1203	217	356	0	251
1206	217	356	0	250
1209	216	355	0	248
1212	216	355	0	247
1215	216	356	0	248
1218	216	356	0	246
1221	216	354	0	244
1224	217	348	0	246
1227	217	346	0	248
1230	218	345	0	248
1233	219	343	0	252
1236	219	342	0	253
1239	219	341	0	253
1242	219	342	0	251
1245	220	341	0	248
1248	223	340	0	247
1251	223	339	0	246
1254	223	339	0	245
1257	223	340	0	247
1260	224	338	0	245
1263	224	338	0	245
1266	225	338	0	244
1269	225	337	0	245
1272	225	337	0	244
1275	225	336	0	246
1278	226	335	0	249
1281	227	334	0	249
1284	227	334	0	248
1287	228	334	0	247
1290	228	334	0	247
1293	228	335	0	243
1296	228	335	0	242
1299	229	337	0	243
1302	229	338	0	246
1305	230	339	0	243
1308	230	341	0	241
1311	231	343	0	245
1314	232	344	0	247
1317	232	345	0	251
1320	231	347	0	255
1323	229	348	0	258
1326	228	349	0	260
1329	227	349	0	262
1332	225	349	0	262
1335	225	349	0	261
1338	225	349	0	262
1341	224	349	0	260
1344	224	349	0	258
1347	223	349	0	260
1350	223	350	0	258
1353	222	350	0	257
1356	222	351	0	257
1359	222	351	0	260
1362	221	352	0	262
1365	220	351	0	263
1368	219	352	0	262
1371	219	352	0	263
1374	219	353	0	261
1377	220	353	0	256
1380	220	353	0	262
1383	219	353	0	262
1386	218	354	0	259
1389	217	355	0	255
1392	217	354	0	255
1395	218	354	0	256
1398	218	354	0	258
1401	217	354	0	260
1404	216	355	0	255
1407	216	357	0	258
1410	213	358	0	254
1413	211	358	0	251
1416	211	359	0	250
1419	211	358	0	248
1422	211	358	0	251
1425	211	358	0	254
1428	211	359	0	254
1431	212	358	0	254
1434	213	358	0	252
1437	213	358	0	247
1440	213	358	0	244
1443	213	358	0	241
1446	213	358	0	239
1449	213	358	0	236
1452	213	358	0	235
1455	213	357	0	233
1458	212	356	0	224
1461	212	355	0	226
1464	213	355	0	230
1467	213	356	0	227
1470	213	356	0	227
1473	211	357	0	226
1476	210	357	0	222
1479	210	356	0	218
1482	209	357	0	213
1485	209	357	0	206
1488	209	357	0	210
1491	208	357	0	212
1494	207	360	0	212
1497	208	363	0	209
1500	209	364	0	208
1503	209	365	0	207
1506	210	366	0	204
1509	213	365	0	209
1512	213	363	0	212
1515	213	363	0	214
1518	214	362	0	213
1521	214	363	0	213
1524	214	363	0	213
1527	214	363	0	213
1530	215	362	0	213
1533	215	362	0	211
1536	216	362	0	213
1539	217	362	0	213
1542	218	359	0	216
1545	220	359	0	216
1548	219	359	0	214
1551	219	358	0	215
1554	219	359	0	215
1557	220	359	0	216
1560	219	359	0	216
1563	219	359	0	215
1566	218	359	0	213
1569	218	359	0	212
1572	217	359	0	211
1575	217	359	0	212
1578	217	359	0	212
1581	217	359	0	210
1584	218	359	0	211
1587	217	359	0	209
1590	217	359	0	210
1593	216	359	0	211
1596	216	358	0	213
1599	217	358	0	212
1602	217	358	0	212
1605	217	358	0	212
1608	217	358	0	212
1611	217	358	0	213
1614	218	358	0	215
1617	218	357	0	216
1620	218	357	0	217
1623	217	357	0	218
1626	215	359	0	210
1629	214	360	0	207
1632	215	358	0	209
1635	215	359	0	211
1638	213	360	0	212
1641	212	360	0	213
1644	210	361	0	215
1647	209	362	0	217
1650	209	364	0	217
1653	209	365	0	216
1656	208	365	0	214
1659	209	364	0	217
1662	211	361	0	218
1665	212	360	0	214
1668	210	360	0	213
1671	208	362	0	209
1674	209	363	0	211
1677	210	363	0	212
1680	209	363	0	209
1683	208	362	0	207
1686	207	363	0	209
1689	207	363	0	211
1692	209	361	0	216
1695	211	361	0	215
1698	213	361	0	214
1701	214	360	0	215
1704	215	360	0	216
1707	214	360	0	214
1710	214	360	0	215
1713	213	360	0	215
1716	213	360	0	217
1719	213	360	0	217
1722	213	360	0	216
1725	213	361	0	217
1728	213	361	0	214
1731	211	361	0	215
1734	211	359	0	220
1737	211	359	0	218
1740	209	360	0	216
1743	206	361	0	208
1746	204	363	0	206
1749	205	364	0	204
1752	204	364	0	201
1755	203	365	0	198
1758	203	367	0	197
1761	204	370	0	198
1764	204	372	0	198
1767	203	372	0	194
1770	202	373	0	193
1773	202	373	0	190
1776	202	374	0	183
1779	202	374	0	176
1782	203	374	0	173
1785	200	374	0	171
1788	200	373	0	167
1791	200	372	0	165
1794	200	372	0	165
1797	199	372	0	164
1800	199	372	0	163
1803	199	372	0	163
1806	199	372	0	163
1809	199	372	0	163
1812	199	372	0	165
1815	200	372	0	165
1818	200	373	0	168
1821	200	373	0	161
1824	199	373	0	157
1827	198	372	0	159
1830	198	372	0	160
1833	196	372	0	156
1836	195	372	0	157
1839	198	372	0	162
1842	197	372	0	162
1845	197	372	0	161
1848	198	373	0	161
1851	198	374	0	163
1854	199	374	0	166
1857	199	375	0	169
1860	199	375	0	171
1863	200	374	0	173
1866	201	374	0	172
1869	201	374	0	172
1872	200	374	0	172
1875	200	374	0	169
1878	200	374	0	168
1881	200	374	0	168
1884	200	374	0	164
1887	199	374	0	165
1890	199	374	0	166
1893	199	374	0	169
1896	199	374	0	170
1899	199	374	0	170
1902	200	374	0	173
1905	201	374	0	176
1908	201	374	0	175
1911	202	375	0	173
1914	202	374	0	177
1917	202	374	0	185
1920	203	372	0	197
1923	204	371	0	204
1926	205	370	0	211
1929	205	369	0	213
1932	207	369	0	210
1935	207	368	0	211
1938	207	366	0	213
1941	209	365	0	214
1944	211	362	0	216
1947	212	360	0	214
1950	213	359	0	213
1953	215	359	0	210
1956	214	358	0	211
1959	214	358	0	214
1962	215	357	0	212
1965	215	357	0	211
1968	215	357	0	211
1971	215	357	0	210
1974	214	357	0	210
1977	213	356	0	207
1980	212	356	0	209
1983	211	357	0	208
1986	211	356	0	210
1989	211	355	0	211
1992	212	356	0	209
1995	212	356	0	207
1998	212	356	0	205
2001	212	355	0	206
2004	211	356	0	205
2007	211	355	0	208
2010	211	355	0	207
2013	212	354	0	206
2016	212	353	0	207
2019	212	352	0	208
2022	213	352	0	208
2025	213	351	0	209
2028	214	349	0	215
2031	215	346	0	221
2034	220	343	0	226
2037	223	342	0	227
2040	223	342	0	228
2043	224	342	0	228
2046	224	344	0	226
2049	224	344	0	226
2052	225	344	0	221
2055	225	344	0	219
2058	226	344	0	218
2061	226	343	0	217
2064	228	344	0	215
2067	228	344	0	215
2070	230	345	0	214
2073	232	342	0	204
2076	233	341	0	204
2079	233	341	0	201
2082	233	340	0	198
2085	233	339	0	197
2088	237	337	0	192
2091	238	335	0	196
2094	238	335	0	190
2097	239	335	0	190
2100	239	335	0	188
2103	238	334	0	190
2106	237	335	0	189
2109	238	334	0	188
2112	238	335	0	189
2115	239	336	0	186
2118	240	336	0	188
2121	240	336	0	187
2124	240	337	0	185
2127	240	337	0	186
2130	240	337	0	185
2133	240	337	0	186
2136	240	337	0	187
2139	240	337	0	187
2142	240	337	0	187
2145	239	337	0	188
2148	239	337	0	188
2151	240	337	0	187
2154	241	339	0	185
2157	241	339	0	185
2160	241	339	0	187
2163	240	338	0	188
2166	239	338	0	186
2169	237	339	0	188
2172	237	339	0	189
2175	236	339	0	191
2178	236	339	0	190
2181	237	339	0	190
2184	237	338	0	190
2187	238	338	0	189
2190	238	338	0	190
2193	240	337	0	195
2196	241	335	0	201
2199	243	334	0	213
2202	243	332	0	217
2205	244	331	0	225
2208	246	331	0	227
2211	248	331	0	221
2214	250	330	0	220
2217	251	329	0	218
2220	251	329	0	218
2223	252	329	0	221
2226	252	329	0	222
2229	252	329	0	224
2232	251	328	0	223
2235	251	328	0	222
2238	250	326	0	228
2241	250	326	0	228
2244	251	325	0	227
2247	251	325	0	228
2250	250	325	0	227
2253	249	325	0	233
2256	248	325	0	237
2259	249	324	0	237
2262	248	323	0	235
2265	249	322	0	238
2268	249	321	0	238
2271	249	320	0	236
2274	250	320	0	239
2277	250	319	0	239
2280	250	318	0	240
2283	250	318	0	240
2286	250	319	0	237
2289	251	320	0	237
2292	250	321	0	234
2295	251	321	0	232
2298	251	322	0	232
2301	253	322	0	231
2304	252	323	0	228
2307	253	323	0	227
2310	253	323	0	225
2313	255	322	0	216
2316	259	322	0	210
2319	262	321	0	205
2322	264	322	0	205
2325	266	322	0	208
2328	267	322	0	205
2331	268	322	0	201
2334	268	323	0	200
2337	269	323	0	201
2340	269	323	0	198
2343	269	324	0	198
2346	270	325	0	199
2349	272	326	0	201
2352	273	326	0	201
2355	274	326	0	193
2358	274	327	0	191
2361	273	328	0	189
2364	272	330	0	184
2367	270	330	0	187
2370	270	331	0	182
2373	269	333	0	183
2376	270	335	0	186
2379	269	335	0	187
2382	267	336	0	185
2385	268	335	0	183
2388	270	334	0	182
2391	273	350	0	191
2394	272	350	0	190
2397	272	344	0	186
2400	271	342	0	185
2403	272	342	0	178
2406	272	342	0	176
2409	272	344	0	175
2412	272	344	0	176
2415	271	343	0	176
2418	271	342	0	175
2421	272	342	0	173
2424	273	342	0	173
2427	274	341	0	175
2430	274	340	0	174
2433	277	338	0	177
2436	278	337	0	178
2439	279	336	0	180
2442	279	335	0	182
2445	279	335	0	182
2448	278	335	0	183
2451	277	335	0	183
2454	277	336	0	183
2457	276	335	0	182
2460	275	335	0	182
2463	273	336	0	179
2466	271	335	0	356
2469	270	336	0	352
2472	267	336	0	169
2475	267	336	0	172
2478	266	336	0	175
2481	266	337	0	178
2484	266	337	0	179
2487	265	337	0	180
2490	265	338	0	177
2493	265	339	0	176
2496	264	339	0	176
2499	264	339	0	175
2502	264	339	0	175
2505	263	340	0	175
2508	264	340	0	176
2511	263	340	0	178
2514	263	340	0	181
2517	263	340	0	182
2520	263	340	0	182
2523	263	341	0	183
2526	263	341	0	183
2529	263	342	0	183
2532	262	343	0	183
2535	261	343	0	178
2538	261	344	0	181
2541	261	344	0	181
2544	261	344	0	185
2547	262	341	0	179
2550	267	338	0	182
2553	271	337	0	177
2556	276	336	0	178
2559	279	335	0	177
2562	280	336	0	177
2565	283	336	0	176
2568	282	336	0	175
2571	282	336	0	173
2574	282	336	0	172
2577	283	337	0	169
2580	283	336	0	165
2583	282	336	0	166
2586	281	335	0	162
2589	281	334	0	159
2592	280	334	0	157
2595	278	335	0	157
2598	276	335	0	157
2601	274	336	0	151
2604	271	336	0	151
2607	270	337	0	156
2610	268	338	0	165
2613	269	337	0	166
2616	267	338	0	171
2619	267	338	0	170
2622	270	338	0	171
2625	272	337	0	172
2628	273	337	0	171
2631	272	338	0	170
2634	272	339	0	169
2637	272	340	0	165
2640	273	341	0	163
2643	274	340	0	167
2646	276	340	0	171
2649	277	339	0	172
2652	278	339	0	170
2655	278	339	0	169
2658	278	340	0	168
2661	279	339	0	165
2664	279	338	0	345
2667	279	338	0	165
2670	279	338	0	162
2673	279	338	0	162
2676	280	338	0	161
2679	280	338	0	161
2682	281	338	0	342
2685	283	338	0	166
2688	284	338	0	167
2691	285	338	0	163
2694	285	338	0	163
2697	286	337	0	165
2700	286	336	0	166
2703	286	337	0	166
2706	286	337	0	164
2709	286	337	0	163
2712	287	338	0	162
2715	286	337	0	161
2718	287	337	0	163
2721	286	338	0	165
2724	286	338	0	167
2727	285	338	0	168
2730	286	338	0	168
2733	286	338	0	169
2736	286	338	0	170
2739	286	338	0	170
2742	286	338	0	170
2745	285	338	0	170
2748	285	338	0	170
2751	285	339	0	172
2754	285	339	0	171
2757	285	339	0	171
2760	285	339	0	173
2763	285	339	0	174
2766	285	339	0	173
2769	285	339	0	171
2772	285	338	0	169
2775	285	338	0	169
2778	286	340	0	169
2781	286	341	0	167
2784	285	342	0	166
2787	282	342	0	166
2790	281	341	0	164
2793	280	339	0	166
2796	279	339	0	166
2799	276	339	0	170
2802	273	339	0	164
2805	272	340	0	163
2808	271	341	0	165
2811	271	342	0	165
2814	270	340	0	168
2817	271	341	0	171
2820	272	342	0	167
2823	273	340	0	162
2826	272	340	0	163
2829	272	341	0	155
2832	272	342	0	152
2835	271	343	0	151
2838	270	343	0	153
2841	270	343	0	152
2844	271	343	0	150
2847	270	343	0	152
2850	270	346	0	151
2853	269	346	0	148
2856	268	348	0	142
2859	267	347	0	143
2862	267	346	0	147
2865	267	346	0	148
2868	268	347	0	145
2871	269	347	0	146
2874	269	347	0	149
2877	268	347	0	149
2880	269	348	0	149
2883	270	349	0	147
2886	271	349	0	146
2889	270	349	0	146
2892	271	349	0	144
2895	272	350	0	137
2898	272	349	0	136
2901	271	348	0	140
2904	272	348	0	143
2907	273	350	0	140
2910	273	350	0	139
2913	273	351	0	136
2916	273	350	0	139
2919	273	350	0	141
2922	273	350	0	141
2925	272	348	0	144
2928	271	347	0	145
2931	272	347	0	142
2934	273	347	0	143
2937	273	347	0	144
2940	273	346	0	147
2943	274	345	0	151
2946	278	343	0	161
2949	281	343	0	158
2952	282	342	0	159
2955	283	342	0	161
2958	284	342	0	164
2961	284	342	0	165
2964	284	342	0	164
2967	284	341	0	164
2970	283	340	0	166
2973	283	340	0	164
2976	283	339	0	344
2979	282	339	0	342
2982	281	339	0	343
2985	280	339	0	343
2988	278	338	0	342
2991	277	338	0	162
2994	276	338	0	160
2997	275	339	0	152
3000	275	339	0	150
3003	275	340	0	148
3006	276	340	0	146
3009	276	340	0	146
3012	276	341	0	145
3015	276	341	0	145
3018	275	342	0	140
3021	274	342	0	137
3024	275	343	0	140
3027	276	342	0	144
3030	277	342	0	143
3033	276	341	0	145
3036	277	341	0	143
3039	277	342	0	139
3042	277	343	0	139
3045	277	344	0	135
3048	276	345	0	133
3051	276	346	0	135
3054	277	347	0	131
3057	276	348	0	131
3060	276	348	0	132
3063	276	347	0	134
3066	275	348	0	132
3069	273	348	0	130
3072	272	350	0	125
3075	271	352	0	124
3078	270	353	0	128
3081	269	354	0	129
3084	269	355	0	130
3087	267	355	0	128
3090	268	355	0	130
3093	268	353	0	129
3096	267	355	0	127
3099	265	356	0	120
3102	262	356	0	112
3105	260	357	0	110
3108	260	358	0	109
3111	259	358	0	109
3114	260	360	0	103
3117	261	361	0	97
3120	260	363	0	76
3123	259	363	0	246
3126	262	360	0	93
3129	262	362	0	99
3132	263	362	0	98
3135	261	360	0	97
3138	260	360	0	101
3141	261	360	0	99
3144	263	362	0	99
3147	264	363	0	100
3150	264	364	0	105
3153	263	363	0	103
3156	263	363	0	100
3159	264	363	0	100
3162	264	361	0	99
3165	263	361	0	102
3168	264	359	0	97
3171	263	358	0	92
3174	263	357	0	87
3177	261	358	0	95
3180	261	359	0	95
3183	260	359	0	101
3186	260	357	0	102
3189	260	357	0	104
3192	261	359	0	102
3195	262	361	0	95
3198	262	361	0	93
3201	263	361	0	97
3204	262	362	0	100
3207	262	362	0	102
3210	261	361	0	94
3213	262	360	0	101
3216	264	360	0	103
3219	265	361	0	102
3222	265	362	0	98
3225	264	364	0	94
3228	263	365	0	90
3231	262	368	0	87
3234	262	369	0	89
3237	262	369	0	88
3240	262	367	0	88
3243	263	366	0	89
3246	265	364	0	71
3249	265	365	0	81
3252	263	367	0	121
3255	264	367	0	134
3258	264	367	0	142
3261	264	367	0	143
3264	262	366	0	138
3267	261	365	0	146
3270	260	365	0	152
3273	261	364	0	150
3276	260	364	0	149
3279	257	367	0	137
3282	256	368	0	134
3285	256	367	0	131
3288	257	368	0	131
3291	257	369	0	135
3294	256	368	0	139
3297	257	367	0	143
3300	256	366	0	146
3303	255	364	0	161
3306	256	363	0	165
3309	257	363	0	164
3312	255	360	0	155
3315	257	361	0	161
3318	257	361	0	160
3321	257	360	0	158
3324	258	359	0	160
3327	259	359	0	163
3330	259	359	0	166
3333	259	359	0	167
3336	260	360	0	171
3339	260	360	0	167
3342	258	359	0	166
3345	255	360	0	70
3348	255	361	0	177
3351	253	361	0	174
3354	253	360	0	172
3357	252	361	0	351
3360	252	363	0	170
3363	253	364	0	173
3366	253	364	0	172
3369	253	364	0	170
3372	253	364	0	169
3375	261	364	0	155
3378	268	362	0	148
3381	269	363	0	151
3384	271	364	0	149
3387	274	365	0	156
3390	276	366	0	157
3393	279	365	0	156
3396	280	367	0	162
3399	282	368	0	342
3402	283	368	0	162
3405	284	367	0	164
3408	285	367	0	160
3411	287	368	0	155
3414	287	368	0	152
3417	288	369	0	154
3420	288	369	0	156
3423	288	369	0	156
3426	288	369	0	158
3429	285	369	0	161
3432	284	369	0	161
3435	284	370	0	160
3438	286	371	0	158
3441	287	371	0	156
3444	291	371	0	156
3447	293	372	0	154
3450	295	372	0	150
3453	297	373	0	149
3456	300	374	0	146
3459	301	375	0	144
3462	303	376	0	145
3465	306	380	0	146
3468	308	382	0	153
3471	309	382	0	151
3474	309	382	0	147
3477	310	383	0	144
3480	310	383	0	144
3483	310	383	0	144
3486	310	383	0	144
3489	310	383	0	145
3492	310	384	0	148
3495	310	384	0	154
3498	309	384	0	157
3501	308	384	0	157
3504	308	384	0	159
3507	304	384	0	167
3510	303	384	0	167
3513	302	383	0	168
3516	302	384	0	170
3519	301	384	0	176
3522	299	383	0	175
3525	297	381	0	178
3528	296	380	0	175
3531	294	379	0	176
3534	293	378	0	175
3537	293	378	0	180
3540	293	377	0	182
3543	293	378	0	183
3546	292	378	0	185
3549	292	378	0	186
3552	292	378	0	184
3555	291	378	0	184
3558	291	378	0	181
3561	290	377	0	182
3564	290	378	0	184
3567	289	378	0	182
3570	289	377	0	181
3573	290	378	0	179
3576	289	378	0	182
3579	287	378	0	190
3582	285	378	0	194
3585	281	378	0	197
3588	281	379	0	199
3591	279	379	0	198
3594	279	378	0	197
3597	279	378	0	201
3600	279	378	0	205
3603	279	379	0	214
3606	280	379	0	227
3609	281	377	0	230
3612	281	374	0	229
3615	283	369	0	228
3618	283	366	0	221
3621	284	365	0	220
3624	286	364	0	224
3627	287	362	0	227
3630	286	362	0	232
3633	285	364	0	239
3636	286	364	0	238
3639	286	363	0	237
3642	288	363	0	237
3645	289	362	0	241
3648	289	359	0	247
3651	288	358	0	249
3654	288	357	0	250
3657	288	356	0	249
3660	287	355	0	250
3663	286	355	0	252
3666	285	357	0	253
3669	283	358	0	256
3672	283	359	0	257
3675	283	360	0	259
3678	282	362	0	257
3681	281	364	0	254
3684	281	364	0	251
3687	282	365	0	248
3690	282	365	0	248
3693	283	364	0	247
3696	283	363	0	244
3699	283	363	0	246
3702	283	363	0	246
3705	283	363	0	247
3708	283	364	0	246
3711	283	364	0	246
3714	283	364	0	246
3717	284	364	0	245
3720	284	364	0	246
3723	284	364	0	246
3726	284	364	0	245
3729	284	364	0	245
3732	284	365	0	245
3735	284	364	0	244
3738	284	365	0	245
3741	284	365	0	245
3744	283	366	0	245
3747	282	366	0	244
3750	282	366	0	244
3753	281	366	0	244
3756	281	366	0	242
3759	281	366	0	245
3762	280	366	0	244
3765	280	365	0	243
3768	280	364	0	242
3771	280	363	0	239
3774	281	363	0	239
3777	281	362	0	244
3780	280	364	0	248
3783	280	364	0	249
3786	279	365	0	245
3789	277	366	0	245
3792	276	366	0	243
3795	276	366	0	244
3798	277	366	0	240
3801	277	367	0	239
3804	277	369	0	243
3807	278	369	0	243
3810	278	369	0	243
3813	277	368	0	244
3816	278	368	0	241
3819	278	369	0	242
3822	279	368	0	239
3825	280	368	0	238
3828	280	368	0	237
3831	280	368	0	234
3834	280	368	0	236
3837	280	368	0	236
3840	282	365	0	232
3843	284	363	0	233
3846	284	361	0	242
3849	284	360	0	241
3852	285	359	0	244
3855	286	357	0	240
3858	287	355	0	240
3861	285	357	0	241
3864	285	357	0	242
3867	284	357	0	244
3870	284	357	0	246
3873	284	357	0	247
3876	285	357	0	246
3879	285	356	0	244
3882	286	354	0	248
3885	286	354	0	251
3888	287	350	0	254
3891	288	349	0	254
3894	288	349	0	253
3897	288	349	0	253
3900	288	350	0	255
3903	288	352	0	259
3906	288	351	0	259
3909	288	351	0	258
3912	288	352	0	259
3915	288	352	0	258
3918	288	351	0	257
3921	288	352	0	256
3924	288	351	0	256
3927	289	351	0	254
3930	289	351	0	253
3933	289	351	0	250
3936	289	350	0	249
3939	289	350	0	249
3942	290	351	0	244
3945	290	351	0	243
3948	290	351	0	242
3951	290	351	0	242
3954	290	351	0	242
3957	290	351	0	243
3960	290	351	0	243
3963	290	352	0	246
3966	290	352	0	245
3969	290	352	0	248
3972	289	351	0	251
3975	289	351	0	256
3978	288	352	0	257
3981	288	355	0	260
3984	287	358	0	258
3987	287	360	0	259
3990	288	361	0	265
3993	287	360	0	268
3996	286	359	0	268
3999	286	358	0	268
4002	286	357	0	270
4005	286	356	0	272
4008	285	356	0	271
4011	285	355	0	275
4014	284	352	0	274
4017	286	351	0	269
4020	286	350	0	265
4023	287	349	0	262
4026	288	347	0	262
4029	289	347	0	263
4032	289	346	0	261
4035	288	345	0	259
4038	289	345	0	260
4041	289	344	0	260
4044	289	344	0	261
4047	289	343	0	260
4050	289	341	0	261
4053	290	340	0	260
4056	290	339	0	260
4059	291	337	0	260
4062	290	336	0	263
4065	290	336	0	264
4068	291	334	0	266
4071	291	333	0	269
4074	292	333	0	265
4077	294	331	0	261
4080	294	331	0	259
4083	294	330	0	260
4086	293	330	0	261
4089	294	329	0	260
4092	293	328	0	259
4095	294	327	0	254
4098	296	327	0	252
4101	297	327	0	254
4104	296	327	0	255
4107	295	326	0	255
4110	294	327	0	257
4113	295	327	0	256
4116	296	327	0	258
4119	296	327	0	257
4122	297	327	0	257
4125	297	328	0	253
4128	298	330	0	252
4131	298	330	0	252
4134	299	330	0	252
4137	300	331	0	251
4140	300	332	0	249
4143	300	332	0	247
4146	299	332	0	248
4149	297	332	0	247
4152	297	331	0	250
4155	297	330	0	252
4158	295	331	0	256
4161	294	332	0	259
4164	293	334	0	259
4167	293	334	0	261
4170	293	335	0	260
4173	293	334	0	258
4176	293	335	0	258
4179	293	335	0	259
4182	293	335	0	259
4185	294	335	0	258
4188	295	334	0	256
4191	297	334	0	253
4194	299	333	0	250
4197	300	331	0	251
4200	301	331	0	250
4203	303	330	0	245
4206	302	331	0	246
4209	303	332	0	245
4212	303	332	0	242
4215	303	332	0	241
4218	304	332	0	240
4221	304	332	0	241
4224	304	332	0	241
4227	304	332	0	241
4230	305	331	0	242
4233	305	331	0	242
4236	304	331	0	242
4239	304	330	0	242
4242	304	329	0	242
4245	304	330	0	242
4248	304	329	0	242
4251	304	330	0	242
4254	304	329	0	242
4257	304	330	0	242
4260	304	329	0	245
4263	303	329	0	245
4266	303	329	0	249
4269	303	329	0	250
4272	302	330	0	251
4275	301	330	0	254
4278	300	330	0	256
4281	300	331	0	259
4284	300	330	0	262
4287	299	330	0	264
4290	299	329	0	267
4293	298	329	0	267
4296	299	328	0	269
4299	299	328	0	267
4302	300	328	0	264
4305	300	328	0	262
4308	300	328	0	262
4311	300	328	0	263
4314	300	327	0	262
4317	300	327	0	263
4320	301	327	0	261
4323	300	327	0	260
4326	300	327	0	262
4329	299	326	0	264
4332	299	327	0	264
4335	298	326	0	267
4338	297	326	0	267
4341	297	326	0	267
4344	297	327	0	268
4347	298	326	0	269
4350	297	326	0	270
4353	297	325	0	270
4356	297	326	0	271
4359	297	326	0	271
4362	297	327	0	271
4365	298	326	0	269
4368	297	325	0	269
4371	298	325	0	269
4374	298	324	0	268
4377	298	325	0	266
4380	298	326	0	266
4383	299	325	0	264
4386	299	325	0	265
4389	299	325	0	264
4392	299	326	0	264
4395	300	326	0	265
4398	300	326	0	264
4401	300	327	0	265
4404	300	327	0	268
4407	300	325	0	271
4410	301	325	0	273
4413	301	325	0	272
4416	301	324	0	270
4419	301	324	0	270
4422	301	325	0	271
4425	301	327	0	273
4428	301	327	0	274
4431	301	327	0	272
4434	302	326	0	271
4437	302	326	0	269
4440	303	326	0	271
4443	303	325	0	271
4446	303	324	0	274
4449	302	324	0	274
4452	302	324	0	274
4455	302	324	0	276
4458	302	325	0	275
4461	302	325	0	275
4464	302	324	0	276
4467	302	325	0	277
4470	302	325	0	278
4473	303	325	0	276
4476	303	325	0	275
4479	302	325	0	273
4482	302	325	0	273
4485	302	325	0	274
4488	302	325	0	276
4491	302	326	0	276
4494	302	326	0	273
4497	302	325	0	271
4500	302	325	0	270
4503	302	326	0	268
4506	302	326	0	265
4509	302	326	0	263
4512	301	326	0	256
4515	302	325	0	253
4518	303	325	0	254
4521	303	326	0	255
4524	303	326	0	256
4527	303	326	0	257
4530	303	327	0	257
4533	303	327	0	258
4536	303	328	0	258
4539	303	327	0	258
4542	303	328	0	261
4545	302	326	0	266
4548	302	326	0	267
4551	302	326	0	267
4554	302	324	0	271
4557	303	324	0	273
4560	303	324	0	273
4563	303	323	0	274
4566	304	323	0	275
4569	304	323	0	276
4572	304	323	0	275
4575	303	322	0	276
4578	303	322	0	277
4581	304	322	0	277
4584	304	322	0	276
4587	304	322	0	277
4590	305	322	0	277
4593	304	322	0	277
4596	305	321	0	277
4599	305	321	0	275
4602	305	321	0	274
4605	305	321	0	273
4608	305	321	0	273
4611	305	321	0	274
4614	305	322	0	274
4617	305	321	0	275
4620	306	320	0	275
4623	306	320	0	278
4626	306	320	0	276
4629	306	320	0	276
4632	306	320	0	278
4635	306	320	0	279
4638	306	320	0	276
4641	306	320	0	278
4644	306	320	0	278
4647	306	321	0	273
4650	306	322	0	272
4653	306	322	0	272
4656	306	323	0	273
4659	306	322	0	275
4662	306	322	0	275
4665	306	322	0	276
4668	306	321	0	276
4671	306	321	0	276
4674	306	320	0	279
4677	306	320	0	280
4680	306	320	0	279
4683	306	320	0	278
4686	306	320	0	278
4689	306	320	0	280
4692	306	320	0	281
4695	306	320	0	281
4698	306	320	0	282
4701	306	320	0	282
4704	306	320	0	281
4707	306	320	0	278
4710	306	321	0	275
4713	306	321	0	274
4716	306	321	0	274
4719	306	321	0	274
4722	306	321	0	275
4725	306	320	0	276
4728	306	320	0	276
4731	306	320	0	278
4734	306	320	0	279
4737	306	320	0	278
4740	306	320	0	276
4743	306	320	0	277
4746	306	320	0	278
4749	306	320	0	281
4752	306	320	0	280
4755	306	319	0	277
4758	306	319	0	278
4761	305	319	0	277
4764	305	320	0	276
4767	304	320	0	277
4770	304	319	0	276
4773	303	320	0	277
4776	304	321	0	277
4779	304	319	0	276
4782	303	319	0	276
4785	303	319	0	276
4788	303	320	0	274
4791	304	322	0	275
4794	304	322	0	273
4797	304	321	0	272
4800	304	322	0	272
4803	305	322	0	270
4806	305	322	0	272
4809	305	322	0	273
4812	305	321	0	275
4815	305	321	0	274
4818	305	321	0	275
4821	305	321	0	279
4824	305	321	0	278
4827	305	321	0	277
4830	305	320	0	276
4833	305	320	0	276
4836	306	320	0	276
4839	306	320	0	275
4842	305	320	0	274
4845	305	321	0	275
4848	305	321	0	275
4851	305	322	0	273
4854	305	321	0	272
4857	305	321	0	272
4860	305	321	0	272
4863	305	321	0	272
4866	305	321	0	272
4869	306	322	0	273
4872	305	324	0	272
4875	305	323	0	271
4878	305	323	0	273
4881	305	324	0	275
4884	306	325	0	278
4887	306	326	0	277
4890	306	326	0	277
4893	307	327	0	275
4896	307	327	0	273
4899	307	327	0	273
4902	306	327	0	273
4905	306	327	0	273
4908	306	326	0	273
4911	305	325	0	276
4914	305	324	0	277
4917	306	324	0	282
4920	306	324	0	282
4923	306	327	0	283
4926	307	327	0	281
4929	307	328	0	278
4932	307	329	0	278
4935	308	328	0	279
4938	309	328	0	277
4941	310	328	0	276
4944	309	328	0	276
4947	308	328	0	280
4950	309	328	0	278
4953	309	327	0	278
4956	310	327	0	278
4959	309	328	0	277
4962	309	328	0	278
4965	310	328	0	278
4968	310	329	0	279
4971	310	327	0	277
4974	310	327	0	278
4977	310	327	0	278
4980	310	327	0	279
4983	309	326	0	279
4986	309	326	0	278
4989	310	326	0	277
4992	309	325	0	277
4995	309	324	0	277
4998	309	328	0	276
5001	309	330	0	274
5004	310	330	0	275
5007	309	329	0	275
5010	309	330	0	275
5013	310	328	0	276
5016	310	324	0	276
5019	310	325	0	275
5022	309	326	0	275
5025	309	326	0	276
5028	309	327	0	275
5031	309	328	0	274
5034	309	329	0	276
5037	309	326	0	277
5040	309	325	0	279
5043	308	324	0	281
5046	307	324	0	283
5049	307	323	0	285
5052	307	323	0	284
5055	307	323	0	282
5058	307	323	0	282
5061	307	322	0	282
5064	307	322	0	282
5067	307	322	0	281
5070	308	321	0	280
5073	307	321	0	283
5076	307	322	0	284
5079	306	322	0	284
5082	307	323	0	284
5085	307	323	0	284
5088	307	323	0	282
5091	306	322	0	285
5094	307	323	0	285
5097	307	323	0	283
5100	308	323	0	280
5103	308	321	0	281
5106	307	321	0	281
5109	307	321	0	280
5112	308	321	0	280
5115	309	323	0	277
5118	309	323	0	276
5121	308	323	0	273
5124	308	323	0	272
5127	308	324	0	276
5130	307	324	0	283
5133	307	323	0	282
5136	307	322	0	280
5139	306	324	0	283
5142	307	324	0	284
5145	307	325	0	283
5148	306	325	0	283
5151	307	324	0	281
5154	307	323	0	279
5157	307	323	0	280
5160	307	322	0	279
5163	306	322	0	279
5166	306	321	0	278
5169	306	320	0	280
5172	306	320	0	280
5175	306	319	0	280
5178	306	319	0	278
5181	307	320	0	278
5184	306	322	0	279
5187	307	322	0	280
5190	307	322	0	281
5193	307	324	0	282
5196	307	325	0	281
5199	307	326	0	283
5202	307	327	0	284
5205	308	327	0	284
5208	308	327	0	282
5211	309	327	0	282
5214	308	328	0	283
5217	308	328	0	287
5220	309	329	0	283
5223	310	328	0	278
5226	310	327	0	276
5229	309	326	0	278
5232	310	324	0	280
5235	310	323	0	281
5238	309	322	0	281
5241	308	320	0	282
5244	307	318	0	283
5247	307	317	0	282
5250	306	316	0	282
5253	305	315	0	282
5256	305	313	0	286
5259	304	311	0	289
5262	305	310	0	285
5265	305	308	0	283
5268	306	306	0	288
5271	306	305	0	290
5274	304	304	0	289
5277	304	304	0	291
5280	304	304	0	290
5283	303	304	0	287
5286	302	303	0	288
5289	303	300	0	290
5292	304	298	0	296
5295	302	297	0	299
5298	301	296	0	302
5301	299	295	0	302
5304	298	296	0	300
5307	298	297	0	301
5310	298	296	0	299
5313	298	295	0	299
5316	298	296	0	300
5319	297	294	0	301
5322	295	293	0	303
5325	293	291	0	306
5328	292	290	0	308
5331	291	289	0	311
5334	291	288	0	319
5337	290	288	0	324
5340	290	287	0	325
5343	290	287	0	327
5346	290	287	0	326
5349	290	287	0	327
5352	291	287	0	327
5355	292	288	0	326
5358	294	288	0	321
5361	295	289	0	320
5364	295	288	0	319
5367	295	287	0	317
5370	295	286	0	317
5373	294	285	0	315
5376	293	284	0	319
5379	293	284	0	319
5382	293	284	0	320
5385	293	284	0	321
5388	293	284	0	322
5391	292	284	0	323
5394	293	284	0	322
5397	293	284	0	320
5400	291	282	0	321
5403	291	281	0	318
5406	292	279	0	314
5409	291	278	0	314
5412	292	278	0	311
5415	291	277	0	310
5418	292	276	0	306
5421	292	275	0	301
5424	293	273	0	299
5427	292	270	0	294
5430	291	267	0	288
5433	290	266	0	285
5436	292	264	0	284
5439	293	261	0	285
5442	293	260	0	284
5445	293	259	0	281
5448	292	258	0	279
5451	294	253	0	274
5454	294	252	0	269
5457	293	252	0	268
5460	294	252	0	271
5463	295	253	0	274
5466	296	253	0	274
5469	298	258	0	277
5472	295	260	0	272
5475	294	262	0	276
5478	293	265	0	279
5481	291	266	0	269
5484	291	266	0	267
5487	296	265	0	271
5490	296	262	0	267
5493	295	260	0	263
5496	294	260	0	260
5499	295	259	0	253
5502	295	257	0	250
5505	295	258	0	243
5508	296	258	0	243
5511	297	258	0	249
5514	296	260	0	253
5517	295	261	0	257
5520	295	261	0	261
5523	295	262	0	262
5526	295	263	0	261
5529	296	263	0	264
5532	296	264	0	266
5535	296	262	0	269
5538	296	262	0	270
5541	295	261	0	273
5544	295	260	0	279
5547	296	258	0	275
5550	297	253	0	269
5553	298	251	0	268
5556	299	250	0	265
5559	301	249	0	259
5562	301	247	0	253
5565	303	246	0	252
5568	304	246	0	249
5571	305	244	0	248
5574	306	240	0	249
5577	305	236	0	253
5580	305	233	0	252
5583	306	231	0	247
5586	305	231	0	247
5589	305	230	0	246
5592	305	230	0	245
5595	305	229	0	243
5598	304	228	0	246
5601	304	228	0	247
5604	305	226	0	248
5607	305	226	0	250
5610	304	226	0	251
5613	304	225	0	250
5616	303	225	0	250
5619	303	225	0	251
5622	302	225	0	252
5625	302	223	0	259
5628	302	223	0	260
5631	302	223	0	263
5634	300	223	0	268
5637	299	226	0	272
5640	300	224	0	275
5643	299	224	0	274
5646	301	223	0	272
5649	301	222	0	272
5652	300	224	0	270
5655	300	224	0	270
5658	300	224	0	272
5661	300	223	0	275
5664	300	222	0	281
5667	301	222	0	283
5670	301	222	0	283
5673	301	222	0	284
5676	301	222	0	285
5679	300	220	0	289
5682	299	219	0	299
5685	299	218	0	300
5688	298	217	0	303
5691	297	217	0	303
5694	294	214	0	311
5697	292	213	0	315
5700	291	212	0	317
5703	291	212	0	314
5706	289	210	0	311
5709	287	208	0	307
5712	287	207	0	310
5715	286	207	0	313
5718	284	206	0	312
5721	283	206	0	312
5724	283	205	0	310
5727	284	204	0	309
5730	284	204	0	309
5733	284	204	0	310
5736	284	204	0	309
5739	284	203	0	308
5742	284	202	0	306
5745	284	202	0	305
5748	284	202	0	305
5751	283	202	0	304
5754	283	201	0	303
5757	282	201	0	303
5760	281	204	0	305
5763	280	203	0	307
5766	279	203	0	306
5769	278	205	0	310
5772	277	205	0	314
5775	276	206	0	313
5778	277	206	0	311
5781	278	204	0	308
5784	277	203	0	308
5787	275	203	0	311
5790	273	200	0	312
5793	271	200	0	310
5796	270	197	0	306
5799	268	195	0	305
5802	268	193	0	301
5805	267	191	0	303
5808	264	188	0	297
5811	263	186	0	301
5814	261	184	0	304
5817	259	182	0	306
5820	256	182	0	298
5823	254	178	0	290
5826	249	177	0	283
5829	250	174	0	274
5832	252	172	0	271
5835	249	172	0	275
5838	247	169	0	281
5841	250	167	0	271
5844	252	167	0	263
5847	251	167	0	269
5850	251	167	0	271
5853	253	165	0	266
5856	256	163	0	252
5859	258	163	0	247
5862	257	163	0	243
5865	254	162	0	248
5868	252	163	0	253
5871	255	165	0	244
5874	255	166	0	248
5877	255	166	0	251
5880	255	166	0	250
5883	258	166	0	250
5886	258	165	0	252
5889	257	166	0	251
5892	255	166	0	250
5895	256	165	0	256
5898	254	165	0	256
5901	254	165	0	257
5904	255	166	0	251
5907	256	165	0	247
5910	259	164	0	241
5913	258	158	0	271
5916	259	159	0	269
5919	261	158	0	263
5922	262	160	0	258
5925	262	165	0	233
5928	261	166	0	225
5931	262	167	0	225
5934	262	168	0	223
5937	260	168	0	224
5940	260	168	0	225
5943	259	166	0	229
5946	258	164	0	222
5949	260	160	0	243
5952	260	166	0	224
5955	260	166	0	224
5958	261	166	0	227
5961	263	165	0	222
5964	263	165	0	214
5967	264	164	0	214
5970	264	164	0	218
5973	265	164	0	218
5976	264	163	0	224
5979	263	161	0	223
5982	264	158	0	244
5985	265	159	0	227
5988	266	155	0	249
5991	266	155	0	252
5994	267	155	0	252
5997	267	159	0	223
[truncated: 997 more rows]
