# Supplementary material for: Markerless tracking of an entire honey bee colony
Source: Nat Commun. 2021 Mar 19;12:1733. doi: 10.1038/s41467-021-21769-1 (PMC7979864; doi:10.1038/s41467-021-21769-1)
Supplement: Supplementary file 4 — Description of Additional Supplementary Files [file 41467_2021_21769_MOESM4_ESM.zip › raw_source/fig_5_sup_fig_21_22/S1_trajectories/000917.txt]

0	1637	169	0	257
3	1637	169	0	258
6	1638	169	0	257
9	1639	168	0	258
12	1639	168	0	260
15	1638	168	0	260
18	1637	167	0	259
21	1637	166	0	258
24	1638	166	0	256
27	1638	165	0	260
30	1639	166	0	263
33	1638	166	0	263
36	1638	165	0	263
39	1638	165	0	263
42	1638	166	0	262
45	1638	166	0	262
48	1638	166	0	260
51	1639	168	0	261
54	1639	168	0	263
57	1639	169	0	261
60	1638	169	0	262
63	1638	169	0	261
66	1638	169	0	260
69	1638	169	0	260
72	1638	169	0	261
75	1637	169	0	261
78	1637	169	0	261
81	1637	169	0	263
84	1637	168	0	263
87	1637	169	0	263
90	1637	169	0	263
93	1637	168	0	262
96	1637	168	0	262
99	1637	168	0	261
102	1637	168	0	262
105	1637	168	0	262
108	1637	168	0	262
111	1637	168	0	262
114	1637	168	0	262
117	1637	168	0	261
120	1637	168	0	261
123	1637	168	0	261
126	1637	168	0	260
129	1637	168	0	259
132	1637	168	0	260
135	1637	168	0	259
138	1637	168	0	259
141	1637	168	0	259
144	1637	168	0	260
147	1637	168	0	260
150	1637	168	0	261
153	1637	168	0	261
156	1637	168	0	261
159	1637	168	0	260
162	1637	168	0	261
165	1638	168	0	261
168	1638	168	0	262
171	1638	168	0	263
174	1638	169	0	262
177	1638	169	0	262
180	1638	168	0	262
183	1638	168	0	261
186	1638	168	0	261
189	1638	168	0	261
192	1638	168	0	261
195	1638	168	0	261
198	1638	168	0	262
201	1638	168	0	261
204	1638	168	0	262
207	1638	168	0	260
210	1638	168	0	261
213	1638	168	0	261
216	1638	168	0	261
219	1638	168	0	261
222	1638	168	0	261
225	1638	168	0	261
228	1638	168	0	261
231	1638	168	0	261
234	1638	168	0	261
237	1638	168	0	260
240	1638	168	0	259
243	1638	168	0	260
246	1638	168	0	259
249	1638	168	0	261
252	1638	168	0	260
255	1638	168	0	262
258	1638	168	0	262
261	1638	168	0	263
264	1638	168	0	263
267	1638	168	0	263
270	1638	168	0	262
273	1638	168	0	262
276	1638	168	0	262
279	1638	168	0	263
282	1639	169	0	262
285	1639	169	0	264
288	1639	169	0	264
291	1639	169	0	264
294	1639	169	0	263
297	1639	169	0	263
300	1639	169	0	264
303	1639	169	0	264
306	1639	169	0	264
309	1639	169	0	264
312	1640	169	0	264
315	1640	169	0	264
318	1640	169	0	264
321	1639	169	0	264
324	1640	169	0	265
327	1640	169	0	264
330	1640	169	0	263
333	1640	169	0	265
336	1640	169	0	264
339	1640	169	0	264
342	1640	169	0	264
345	1640	169	0	263
348	1640	169	0	263
351	1640	169	0	263
354	1640	169	0	263
357	1640	169	0	262
360	1640	169	0	263
363	1640	169	0	263
366	1640	169	0	263
369	1640	169	0	264
372	1640	169	0	263
375	1640	169	0	264
378	1640	169	0	263
381	1640	170	0	262
384	1640	169	0	263
387	1640	170	0	263
390	1640	169	0	264
393	1640	169	0	263
396	1640	169	0	263
399	1640	169	0	264
402	1640	169	0	264
405	1640	169	0	264
408	1640	169	0	265
411	1640	169	0	264
414	1640	169	0	265
417	1640	169	0	264
420	1640	169	0	264
423	1640	169	0	263
426	1640	169	0	263
429	1640	169	0	262
432	1640	169	0	261
435	1640	169	0	261
438	1640	169	0	261
441	1640	169	0	262
444	1640	169	0	261
447	1640	169	0	262
450	1640	169	0	261
453	1640	169	0	261
456	1640	169	0	262
459	1640	169	0	262
462	1640	169	0	261
465	1640	169	0	263
468	1640	169	0	264
471	1640	169	0	263
474	1640	169	0	264
477	1640	169	0	264
480	1640	169	0	263
483	1640	169	0	263
486	1640	169	0	263
489	1640	169	0	262
492	1640	169	0	263
495	1640	169	0	263
498	1640	169	0	263
501	1640	169	0	263
504	1640	169	0	262
507	1640	169	0	262
510	1640	169	0	261
513	1640	169	0	262
516	1640	169	0	262
519	1640	169	0	261
522	1640	169	0	261
525	1640	169	0	261
528	1640	169	0	260
531	1640	169	0	262
534	1640	169	0	263
537	1640	169	0	261
540	1640	170	0	261
543	1640	169	0	262
546	1640	169	0	263
549	1640	169	0	264
552	1641	169	0	264
555	1641	169	0	263
558	1641	169	0	263
561	1641	169	0	264
564	1641	169	0	263
567	1641	169	0	264
570	1642	169	0	263
573	1643	169	0	264
576	1642	169	0	262
579	1642	169	0	263
582	1642	169	0	264
585	1642	169	0	264
588	1642	169	0	265
591	1642	169	0	264
594	1642	169	0	264
597	1642	168	0	263
600	1642	169	0	264
603	1642	168	0	264
606	1642	168	0	264
609	1642	169	0	265
612	1642	169	0	265
615	1642	168	0	265
618	1642	168	0	264
621	1642	169	0	264
624	1642	169	0	264
627	1642	169	0	264
630	1642	169	0	265
633	1642	169	0	264
636	1642	169	0	264
639	1642	169	0	264
642	1642	169	0	264
645	1642	169	0	264
648	1642	169	0	264
651	1642	169	0	264
654	1642	169	0	264
657	1642	169	0	264
660	1642	169	0	264
663	1642	169	0	263
666	1642	169	0	264
669	1642	169	0	263
672	1642	170	0	263
675	1642	170	0	263
678	1642	170	0	263
681	1642	170	0	262
684	1642	170	0	263
687	1643	170	0	263
690	1643	170	0	264
693	1643	171	0	264
696	1644	171	0	265
699	1644	171	0	268
702	1644	170	0	269
705	1644	171	0	268
708	1644	170	0	269
711	1644	170	0	268
714	1644	170	0	267
717	1644	170	0	266
720	1644	170	0	266
723	1644	170	0	265
726	1644	170	0	265
729	1644	170	0	266
732	1644	170	0	266
735	1644	170	0	265
738	1644	170	0	265
741	1644	170	0	265
744	1644	170	0	265
747	1644	170	0	265
750	1644	170	0	265
753	1644	170	0	265
756	1644	170	0	265
759	1644	170	0	264
762	1644	170	0	265
765	1644	170	0	265
768	1644	170	0	265
771	1644	170	0	264
774	1644	170	0	265
777	1644	170	0	265
780	1644	170	0	263
783	1644	170	0	265
786	1644	170	0	264
789	1644	171	0	265
792	1644	171	0	265
795	1644	171	0	265
798	1644	171	0	265
801	1644	171	0	266
804	1644	171	0	267
807	1644	171	0	266
810	1644	170	0	267
813	1644	170	0	267
816	1644	170	0	267
819	1644	170	0	267
822	1644	170	0	267
825	1644	170	0	268
828	1644	170	0	268
831	1644	170	0	268
834	1644	170	0	267
837	1644	170	0	267
840	1644	170	0	267
843	1644	170	0	267
846	1644	170	0	267
849	1644	170	0	267
852	1644	170	0	267
855	1644	170	0	267
858	1644	170	0	267
861	1644	170	0	266
864	1644	170	0	267
867	1644	170	0	267
870	1644	170	0	267
873	1644	170	0	268
876	1644	170	0	267
879	1644	170	0	266
882	1644	170	0	266
885	1644	170	0	267
888	1644	170	0	266
891	1644	170	0	267
894	1644	170	0	266
897	1644	170	0	266
900	1644	170	0	267
903	1644	170	0	266
906	1644	170	0	266
909	1644	170	0	268
912	1644	170	0	268
915	1644	171	0	267
918	1644	171	0	267
921	1644	171	0	267
924	1644	171	0	266
927	1644	171	0	266
930	1644	171	0	267
933	1644	171	0	268
936	1644	171	0	267
939	1644	171	0	267
942	1644	171	0	267
945	1644	171	0	269
948	1644	171	0	268
951	1644	171	0	267
954	1644	171	0	268
957	1644	171	0	268
960	1644	171	0	268
963	1644	171	0	266
966	1644	171	0	264
969	1644	171	0	267
972	1644	171	0	266
975	1644	172	0	263
978	1644	171	0	266
981	1643	171	0	265
984	1643	171	0	265
987	1643	171	0	265
990	1644	172	0	264
993	1644	172	0	264
996	1643	171	0	263
999	1643	171	0	262
1002	1643	172	0	262
1005	1643	172	0	262
1008	1643	171	0	262
1011	1643	172	0	262
1014	1643	172	0	262
1017	1643	171	0	261
1020	1643	171	0	262
1023	1643	171	0	261
1026	1643	171	0	261
1029	1643	171	0	261
1032	1643	172	0	262
1035	1643	172	0	261
1038	1643	171	0	261
1041	1643	171	0	259
1044	1643	171	0	260
1047	1643	171	0	261
1050	1643	171	0	261
1053	1643	171	0	261
1056	1643	171	0	259
1059	1643	171	0	260
1062	1643	170	0	258
1065	1643	170	0	259
1068	1644	171	0	259
1071	1644	170	0	261
1074	1644	170	0	262
1077	1644	171	0	261
1080	1644	170	0	262
1083	1644	171	0	262
1086	1645	171	0	261
1089	1645	171	0	262
1092	1644	171	0	261
1095	1644	171	0	259
1098	1644	171	0	259
1101	1645	171	0	258
1104	1646	171	0	257
1107	1647	171	0	255
1110	1647	172	0	258
1113	1647	174	0	258
1116	1647	175	0	255
1119	1646	177	0	255
1122	1645	180	0	243
1125	1643	178	0	249
1128	1643	178	0	252
1131	1643	177	0	253
1134	1643	177	0	257
1137	1643	177	0	253
1140	1643	177	0	249
1143	1643	177	0	250
1146	1644	177	0	248
1149	1643	177	0	251
1152	1643	175	0	256
1155	1643	175	0	259
1158	1643	175	0	257
1161	1643	174	0	255
1164	1643	174	0	256
1167	1643	175	0	255
1170	1644	174	0	256
1173	1643	174	0	256
1176	1643	174	0	256
1179	1643	174	0	255
1182	1643	174	0	256
1185	1643	174	0	256
1188	1643	174	0	257
1191	1643	174	0	256
1194	1642	174	0	256
1197	1642	174	0	254
1200	1642	174	0	253
1203	1642	174	0	254
1206	1642	174	0	253
1209	1642	174	0	253
1212	1642	174	0	253
1215	1642	174	0	253
1218	1642	174	0	253
1221	1642	174	0	253
1224	1642	174	0	253
1227	1642	173	0	253
1230	1642	173	0	251
1233	1642	173	0	252
1236	1642	173	0	252
1239	1642	173	0	253
1242	1642	173	0	252
1245	1642	173	0	253
1248	1642	173	0	253
1251	1642	173	0	252
1254	1642	173	0	252
1257	1642	173	0	252
1260	1642	173	0	253
1263	1642	173	0	254
1266	1642	173	0	253
1269	1642	173	0	252
1272	1642	173	0	254
1275	1642	173	0	252
1278	1642	173	0	252
1281	1642	173	0	252
1284	1642	173	0	253
1287	1642	173	0	252
1290	1642	173	0	253
1293	1642	173	0	253
1296	1642	173	0	253
1299	1642	173	0	252
1302	1643	173	0	255
1305	1642	173	0	254
1308	1642	173	0	252
1311	1642	173	0	253
1314	1642	173	0	254
1317	1642	173	0	254
1320	1643	172	0	254
1323	1642	172	0	253
1326	1642	172	0	252
1329	1642	172	0	251
1332	1642	171	0	250
1335	1643	171	0	253
1338	1643	171	0	252
1341	1643	171	0	254
1344	1643	170	0	253
1347	1643	170	0	253
1350	1642	170	0	252
1353	1643	170	0	252
1356	1642	170	0	252
1359	1643	170	0	255
1362	1643	170	0	254
1365	1643	170	0	255
1368	1642	170	0	254
1371	1640	170	0	255
1374	1639	170	0	257
1377	1639	170	0	258
1380	1639	170	0	257
1383	1639	170	0	260
1386	1639	170	0	258
1389	1639	170	0	258
1392	1639	170	0	259
1395	1639	170	0	259
1398	1639	170	0	257
1401	1639	170	0	259
1404	1639	170	0	258
1407	1640	170	0	259
1410	1640	170	0	258
1413	1640	169	0	259
1416	1641	170	0	258
1419	1641	170	0	261
1422	1642	170	0	261
1425	1642	170	0	262
1428	1642	170	0	262
1431	1642	171	0	263
1434	1642	171	0	265
1437	1643	171	0	266
1440	1643	171	0	265
1443	1643	171	0	266
1446	1643	172	0	266
1449	1644	172	0	263
1452	1644	172	0	267
1455	1644	173	0	264
1458	1644	174	0	265
1461	1644	175	0	264
1464	1645	175	0	264
1467	1645	175	0	264
1470	1646	174	0	266
1473	1646	174	0	266
1476	1646	173	0	264
1479	1645	173	0	265
1482	1645	172	0	264
1485	1645	172	0	264
1488	1645	172	0	265
1491	1645	172	0	264
1494	1645	172	0	265
1497	1645	172	0	265
1500	1645	171	0	266
1503	1645	170	0	265
1506	1644	170	0	264
1509	1644	170	0	264
1512	1644	170	0	265
1515	1644	170	0	264
1518	1644	170	0	264
1521	1644	170	0	264
1524	1644	170	0	265
1527	1644	170	0	266
1530	1644	170	0	266
1533	1643	170	0	266
1536	1644	170	0	267
1539	1644	171	0	268
1542	1643	171	0	267
1545	1643	171	0	267
1548	1644	171	0	268
1551	1644	171	0	268
1554	1644	171	0	268
1557	1644	171	0	268
1560	1643	171	0	267
1563	1644	171	0	268
1566	1644	171	0	268
1569	1644	171	0	268
1572	1644	171	0	268
1575	1644	171	0	268
1578	1644	171	0	269
1581	1644	171	0	268
1584	1644	171	0	269
1587	1644	171	0	268
1590	1644	171	0	268
1593	1644	171	0	268
1596	1644	171	0	268
1599	1644	171	0	268
1602	1644	171	0	269
1605	1644	171	0	270
1608	1644	171	0	270
1611	1644	171	0	269
1614	1644	171	0	269
1617	1644	171	0	269
1620	1644	171	0	269
1623	1644	171	0	269
1626	1644	171	0	268
1629	1644	171	0	268
1632	1644	171	0	268
1635	1644	172	0	268
1638	1645	172	0	270
1641	1645	172	0	270
1644	1645	172	0	270
1647	1645	172	0	270
1650	1645	172	0	270
1653	1645	172	0	269
1656	1645	172	0	269
1659	1644	172	0	269
1662	1644	172	0	268
1665	1644	172	0	269
1668	1644	172	0	269
1671	1645	172	0	268
1674	1645	172	0	268
1677	1644	172	0	268
1680	1644	172	0	267
1683	1644	172	0	267
1686	1644	172	0	267
1689	1644	172	0	267
1692	1644	172	0	268
1695	1644	172	0	268
1698	1644	172	0	268
1701	1644	172	0	268
1704	1644	172	0	268
1707	1644	172	0	267
1710	1644	172	0	266
1713	1644	172	0	267
1716	1644	172	0	267
1719	1644	172	0	268
1722	1644	172	0	267
1725	1644	172	0	267
1728	1644	172	0	267
1731	1644	172	0	267
1734	1644	172	0	267
1737	1644	172	0	267
1740	1644	172	0	268
1743	1644	171	0	268
1746	1644	171	0	269
1749	1644	171	0	269
1752	1644	171	0	269
1755	1644	171	0	269
1758	1644	172	0	269
1761	1644	172	0	269
1764	1644	172	0	269
1767	1644	172	0	268
1770	1644	172	0	269
1773	1644	172	0	269
1776	1645	172	0	269
1779	1645	172	0	269
1782	1644	171	0	268
1785	1644	171	0	268
1788	1644	171	0	268
1791	1644	172	0	269
1794	1644	172	0	269
1797	1644	172	0	268
1800	1644	172	0	269
1803	1644	172	0	269
1806	1644	172	0	267
1809	1644	172	0	269
1812	1644	172	0	269
1815	1644	172	0	269
1818	1644	172	0	268
1821	1644	171	0	267
1824	1644	171	0	267
1827	1644	171	0	267
1830	1644	171	0	267
1833	1644	171	0	267
1836	1644	171	0	267
1839	1644	171	0	267
1842	1644	171	0	268
1845	1644	171	0	267
1848	1644	172	0	267
1851	1644	172	0	267
1854	1644	172	0	266
1857	1644	172	0	266
1860	1645	172	0	268
1863	1645	172	0	267
1866	1645	172	0	267
1869	1645	172	0	267
1872	1645	172	0	267
1875	1644	172	0	267
1878	1644	172	0	266
1881	1644	172	0	265
1884	1644	172	0	265
1887	1644	172	0	267
1890	1644	172	0	266
1893	1644	172	0	267
1896	1644	172	0	267
1899	1644	172	0	267
1902	1644	172	0	267
1905	1643	172	0	266
1908	1644	172	0	267
1911	1644	171	0	265
1914	1644	171	0	265
1917	1644	172	0	266
1920	1644	172	0	266
1923	1643	172	0	265
1926	1644	172	0	266
1929	1644	172	0	265
1932	1644	172	0	266
1935	1644	172	0	265
1938	1643	171	0	264
1941	1643	171	0	265
1944	1643	171	0	264
1947	1644	172	0	265
1950	1644	172	0	265
1953	1644	172	0	266
1956	1644	172	0	265
1959	1643	171	0	265
1962	1643	171	0	264
1965	1643	171	0	264
1968	1643	172	0	264
1971	1643	172	0	264
1974	1643	172	0	265
1977	1643	172	0	265
1980	1643	172	0	264
1983	1643	172	0	264
1986	1643	172	0	263
1989	1642	171	0	264
1992	1642	171	0	263
1995	1642	172	0	262
1998	1642	172	0	262
2001	1642	172	0	262
2004	1642	172	0	262
2007	1641	172	0	260
2010	1640	171	0	258
2013	1639	171	0	259
2016	1639	170	0	258
2019	1639	171	0	261
2022	1639	171	0	262
2025	1639	171	0	262
2028	1639	171	0	261
2031	1639	171	0	264
2034	1639	172	0	262
2037	1639	172	0	262
2040	1639	171	0	263
2043	1639	171	0	264
2046	1639	172	0	263
2049	1639	172	0	263
2052	1640	172	0	264
2055	1639	172	0	263
2058	1639	172	0	264
2061	1639	172	0	265
2064	1639	173	0	262
2067	1639	174	0	265
2070	1639	174	0	264
2073	1639	175	0	264
2076	1638	175	0	264
2079	1637	175	0	264
2082	1637	175	0	263
2085	1638	177	0	267
2088	1638	177	0	264
2091	1638	177	0	263
2094	1638	177	0	263
2097	1638	177	0	263
2100	1638	177	0	264
2103	1638	177	0	263
2106	1638	177	0	263
2109	1637	177	0	261
2112	1637	176	0	260
2115	1638	177	0	262
2118	1638	177	0	262
2121	1638	177	0	261
2124	1638	178	0	261
2127	1638	178	0	262
2130	1638	178	0	261
2133	1638	178	0	262
2136	1638	178	0	262
2139	1637	177	0	262
2142	1637	177	0	264
2145	1637	178	0	265
2148	1637	178	0	265
2151	1637	178	0	267
2154	1636	177	0	265
2157	1637	178	0	265
2160	1637	178	0	265
2163	1637	178	0	266
2166	1637	178	0	264
2169	1637	178	0	263
2172	1637	178	0	265
2175	1638	178	0	265
2178	1638	178	0	265
2181	1638	179	0	266
2184	1638	178	0	266
2187	1638	179	0	264
2190	1638	179	0	266
2193	1638	182	0	265
2196	1638	182	0	264
2199	1638	182	0	261
2202	1638	182	0	262
2205	1639	183	0	268
2208	1639	183	0	267
2211	1639	183	0	266
2214	1638	184	0	264
2217	1638	183	0	261
2220	1638	183	0	257
2223	1638	183	0	258
2226	1638	183	0	258
2229	1638	183	0	257
2232	1638	184	0	256
2235	1638	183	0	256
2238	1638	182	0	257
2241	1638	182	0	255
2244	1638	183	0	255
2247	1639	183	0	254
2250	1639	182	0	253
2253	1639	181	0	253
2256	1639	180	0	254
2259	1639	179	0	252
2262	1639	179	0	252
2265	1639	178	0	252
2268	1640	177	0	255
2271	1640	177	0	253
2274	1640	177	0	253
2277	1640	176	0	254
2280	1640	176	0	253
2283	1640	176	0	253
2286	1640	176	0	252
2289	1640	176	0	251
2292	1640	176	0	251
2295	1641	176	0	251
2298	1641	176	0	249
2301	1641	176	0	244
2304	1641	176	0	245
2307	1642	176	0	246
2310	1642	177	0	247
2313	1642	177	0	248
2316	1642	177	0	249
2319	1642	177	0	251
2322	1642	178	0	254
2325	1643	178	0	254
2328	1643	178	0	252
2331	1643	178	0	250
2334	1643	178	0	249
2337	1643	178	0	250
2340	1643	178	0	253
2343	1643	178	0	253
2346	1642	178	0	250
2349	1642	178	0	251
2352	1642	178	0	253
2355	1642	178	0	252
2358	1642	178	0	254
2361	1642	178	0	254
2364	1643	178	0	253
2367	1643	178	0	251
2370	1643	178	0	251
2373	1643	178	0	252
2376	1643	178	0	252
2379	1643	178	0	251
2382	1643	178	0	254
2385	1643	178	0	253
2388	1643	179	0	253
2391	1643	179	0	255
2394	1644	178	0	255
2397	1644	178	0	254
2400	1644	178	0	254
2403	1644	178	0	254
2406	1644	178	0	255
2409	1644	178	0	255
2412	1644	178	0	256
2415	1644	178	0	256
2418	1644	178	0	255
2421	1644	178	0	255
2424	1643	177	0	253
2427	1643	177	0	251
2430	1643	177	0	252
2433	1644	177	0	259
2436	1644	177	0	260
2439	1644	177	0	261
2442	1644	177	0	261
2445	1645	177	0	261
2448	1644	177	0	260
2451	1644	176	0	259
2454	1643	176	0	253
2457	1643	176	0	252
2460	1643	176	0	249
2463	1643	176	0	248
2466	1643	177	0	250
2469	1643	176	0	248
2472	1643	175	0	244
2475	1643	175	0	243
2478	1642	175	0	244
2481	1641	175	0	247
2484	1641	174	0	243
2487	1641	174	0	242
2490	1641	173	0	246
2493	1640	171	0	238
2496	1639	169	0	246
2499	1638	169	0	246
2502	1639	169	0	246
2505	1638	170	0	247
2508	1638	170	0	247
2511	1638	170	0	249
2514	1637	170	0	250
2517	1637	170	0	248
2520	1637	170	0	249
2523	1637	170	0	249
2526	1637	170	0	248
2529	1638	170	0	249
2532	1637	170	0	250
2535	1638	169	0	250
2538	1638	169	0	249
2541	1638	169	0	246
2544	1638	170	0	249
2547	1638	170	0	244
2550	1638	169	0	241
2553	1638	170	0	241
2556	1637	170	0	241
2559	1637	170	0	239
2562	1637	170	0	241
2565	1638	170	0	242
2568	1638	170	0	242
2571	1638	170	0	245
2574	1638	170	0	245
2577	1639	170	0	245
2580	1639	170	0	244
2583	1639	170	0	247
2586	1639	170	0	249
2589	1639	170	0	250
2592	1639	171	0	252
2595	1639	171	0	253
2598	1639	171	0	253
2601	1639	171	0	253
2604	1639	171	0	254
2607	1639	171	0	255
2610	1639	172	0	255
2613	1639	172	0	255
2616	1639	172	0	255
2619	1639	172	0	257
2622	1639	172	0	258
2625	1639	172	0	258
2628	1639	172	0	257
2631	1639	172	0	258
2634	1639	172	0	258
2637	1638	172	0	259
2640	1639	172	0	259
2643	1639	172	0	258
2646	1639	172	0	257
2649	1639	172	0	257
2652	1639	173	0	256
2655	1639	173	0	256
2658	1639	173	0	256
2661	1639	173	0	257
2664	1639	173	0	256
2667	1639	173	0	256
2670	1639	173	0	256
2673	1639	173	0	256
2676	1639	173	0	256
2679	1639	173	0	256
2682	1639	173	0	257
2685	1639	173	0	257
2688	1639	173	0	256
2691	1639	173	0	256
2694	1639	173	0	258
2697	1639	173	0	257
2700	1639	173	0	258
2703	1639	173	0	258
2706	1640	173	0	257
2709	1640	173	0	257
2712	1640	173	0	257
2715	1640	173	0	257
2718	1640	173	0	257
2721	1640	173	0	256
2724	1640	173	0	256
2727	1640	173	0	255
2730	1640	173	0	255
2733	1640	173	0	254
2736	1641	173	0	253
2739	1641	173	0	254
2742	1641	173	0	254
2745	1641	174	0	251
2748	1641	174	0	250
2751	1641	174	0	249
2754	1641	174	0	249
2757	1641	174	0	250
2760	1641	174	0	254
2763	1641	173	0	253
2766	1641	174	0	255
2769	1641	174	0	255
2772	1641	174	0	253
2775	1641	174	0	254
2778	1641	174	0	254
2781	1640	174	0	254
2784	1641	174	0	253
2787	1641	174	0	253
2790	1641	174	0	253
2793	1641	174	0	254
2796	1641	174	0	256
2799	1641	174	0	257
2802	1641	174	0	256
2805	1641	174	0	256
2808	1641	174	0	255
2811	1641	174	0	256
2814	1641	174	0	255
2817	1641	174	0	256
2820	1641	174	0	255
2823	1641	174	0	255
2826	1641	174	0	255
2829	1641	174	0	254
2832	1641	174	0	256
2835	1641	174	0	255
2838	1642	174	0	256
2841	1642	173	0	254
2844	1642	173	0	254
2847	1642	173	0	256
2850	1642	173	0	257
2853	1641	174	0	257
2856	1642	174	0	256
2859	1642	174	0	256
2862	1642	174	0	255
2865	1642	174	0	256
2868	1642	174	0	255
2871	1642	174	0	256
2874	1641	174	0	256
2877	1641	174	0	257
2880	1641	174	0	256
2883	1641	174	0	256
2886	1641	173	0	256
2889	1641	174	0	255
2892	1641	174	0	255
2895	1641	174	0	256
2898	1641	174	0	255
2901	1641	174	0	256
2904	1641	174	0	255
2907	1641	174	0	256
2910	1641	174	0	256
2913	1641	174	0	256
2916	1641	174	0	257
2919	1641	174	0	258
2922	1641	174	0	257
2925	1641	174	0	255
2928	1641	174	0	256
2931	1641	174	0	256
2934	1641	173	0	254
2937	1641	174	0	255
2940	1641	174	0	254
2943	1641	174	0	255
2946	1641	174	0	255
2949	1641	174	0	253
2952	1641	174	0	253
2955	1641	174	0	254
2958	1641	174	0	254
2961	1641	174	0	254
2964	1641	174	0	256
2967	1641	174	0	256
2970	1641	173	0	254
2973	1641	174	0	255
2976	1641	174	0	254
2979	1641	174	0	255
2982	1641	174	0	256
2985	1641	174	0	255
2988	1641	174	0	255
2991	1641	174	0	255
2994	1642	174	0	255
2997	1642	174	0	257
3000	1642	174	0	257
3003	1642	174	0	256
3006	1642	174	0	257
3009	1642	174	0	256
3012	1642	174	0	256
3015	1643	174	0	257
3018	1643	174	0	258
3021	1643	174	0	257
3024	1643	174	0	256
3027	1643	174	0	258
3030	1643	174	0	257
3033	1643	174	0	257
3036	1643	174	0	258
3039	1643	174	0	258
3042	1643	174	0	258
3045	1643	174	0	256
3048	1642	174	0	256
3051	1642	174	0	257
3054	1642	174	0	256
3057	1642	174	0	256
3060	1643	175	0	257
3063	1643	175	0	254
3066	1643	175	0	255
3069	1643	175	0	255
3072	1643	174	0	255
3075	1643	175	0	255
3078	1643	175	0	255
3081	1642	175	0	257
3084	1642	175	0	256
3087	1643	175	0	255
3090	1643	175	0	256
3093	1643	175	0	257
3096	1644	175	0	259
3099	1645	175	0	261
3102	1645	174	0	262
3105	1646	175	0	263
3108	1647	174	0	266
3111	1647	173	0	268
3114	1647	174	0	268
3117	1647	174	0	268
3120	1647	174	0	268
3123	1647	174	0	268
3126	1647	174	0	268
3129	1647	174	0	269
3132	1647	174	0	268
3135	1648	174	0	269
3138	1648	174	0	270
3141	1648	174	0	270
3144	1648	174	0	270
3147	1647	174	0	269
3150	1647	175	0	268
3153	1647	175	0	269
3156	1647	175	0	268
3159	1647	174	0	269
3162	1648	174	0	269
3165	1648	175	0	269
3168	1648	175	0	269
3171	1647	174	0	270
3174	1648	174	0	271
3177	1648	174	0	270
3180	1648	173	0	275
3183	1648	173	0	277
3186	1649	174	0	282
3189	1649	174	0	283
3192	1649	174	0	286
3195	1649	174	0	284
3198	1650	174	0	284
3201	1650	173	0	283
3204	1649	172	0	282
3207	1649	172	0	282
3210	1649	172	0	282
3213	1649	172	0	282
3216	1649	172	0	282
3219	1649	172	0	281
3222	1649	172	0	280
3225	1649	172	0	279
3228	1649	172	0	279
3231	1649	172	0	279
3234	1648	172	0	279
3237	1648	172	0	276
3240	1648	173	0	277
3243	1649	173	0	278
3246	1650	173	0	281
3249	1650	174	0	283
3252	1649	174	0	284
3255	1650	175	0	284
3258	1651	177	0	288
3261	1651	177	0	289
3264	1651	177	0	291
3267	1652	177	0	292
3270	1652	177	0	293
3273	1652	176	0	292
3276	1652	176	0	290
3279	1652	175	0	288
3282	1651	176	0	286
3285	1650	175	0	288
3288	1649	175	0	287
3291	1650	175	0	287
3294	1649	175	0	288
3297	1648	174	0	292
3300	1648	174	0	292
3303	1649	174	0	297
3306	1648	172	0	296
3309	1648	172	0	295
3312	1648	171	0	296
3315	1647	169	0	299
3318	1646	168	0	299
3321	1645	166	0	298
3324	1645	166	0	295
3327	1644	166	0	291
3330	1644	163	0	291
3333	1643	163	0	290
3336	1643	163	0	291
3339	1643	163	0	292
3342	1642	162	0	293
3345	1640	162	0	282
3348	1637	163	0	276
3351	1636	163	0	277
3354	1636	164	0	278
3357	1636	163	0	278
3360	1636	164	0	279
3363	1636	165	0	281
3366	1637	166	0	286
3369	1636	167	0	291
3372	1637	168	0	288
3375	1637	168	0	289
3378	1638	167	0	290
3381	1638	167	0	290
3384	1638	167	0	291
3387	1639	167	0	290
3390	1640	167	0	292
3393	1640	167	0	293
3396	1642	168	0	297
3399	1643	169	0	299
3402	1643	168	0	298
3405	1643	168	0	299
3408	1643	168	0	298
3411	1643	167	0	296
3414	1643	167	0	296
3417	1643	167	0	296
3420	1642	167	0	296
3423	1643	167	0	296
3426	1643	167	0	295
3429	1643	167	0	295
3432	1642	167	0	292
3435	1641	167	0	290
3438	1641	167	0	289
3441	1642	167	0	290
3444	1642	167	0	292
3447	1642	168	0	292
3450	1642	167	0	291
3453	1642	167	0	291
3456	1641	167	0	291
3459	1642	167	0	290
3462	1642	167	0	291
3465	1642	167	0	290
3468	1641	167	0	289
3471	1642	166	0	290
3474	1642	166	0	289
3477	1642	166	0	288
3480	1642	166	0	288
3483	1642	167	0	289
3486	1643	167	0	290
3489	1643	167	0	294
3492	1643	167	0	294
3495	1643	166	0	293
3498	1643	166	0	293
3501	1643	166	0	294
3504	1643	166	0	296
3507	1643	166	0	298
3510	1643	166	0	296
3513	1643	166	0	296
3516	1643	166	0	296
3519	1644	166	0	296
3522	1644	167	0	297
3525	1644	167	0	296
3528	1644	166	0	297
3531	1644	166	0	298
3534	1645	167	0	298
3537	1646	168	0	301
3540	1643	165	0	294
3543	1644	164	0	291
3546	1643	163	0	290
3549	1643	163	0	288
3552	1644	164	0	290
3555	1643	164	0	290
3558	1644	164	0	289
3561	1644	164	0	290
3564	1644	164	0	290
3567	1644	164	0	291
3570	1644	164	0	291
3573	1644	164	0	291
3576	1643	164	0	289
3579	1643	164	0	289
3582	1644	165	0	291
3585	1644	165	0	288
3588	1643	164	0	289
3591	1643	164	0	289
3594	1643	163	0	289
3597	1643	163	0	289
3600	1643	163	0	288
3603	1643	163	0	288
3606	1643	164	0	289
3609	1643	164	0	289
3612	1643	164	0	289
3615	1643	164	0	291
3618	1643	164	0	291
3621	1643	164	0	291
3624	1643	164	0	291
3627	1643	164	0	290
3630	1643	164	0	292
3633	1644	164	0	293
3636	1644	164	0	293
3639	1643	164	0	291
3642	1644	164	0	292
3645	1644	164	0	292
3648	1644	164	0	293
3651	1644	164	0	292
3654	1644	164	0	289
3657	1644	164	0	290
3660	1644	164	0	291
3663	1644	164	0	292
3666	1644	164	0	289
3669	1644	164	0	289
3672	1643	164	0	289
3675	1643	164	0	288
3678	1643	164	0	287
3681	1643	164	0	288
3684	1644	164	0	289
3687	1644	164	0	291
3690	1643	164	0	289
3693	1643	164	0	288
3696	1643	164	0	289
3699	1644	164	0	289
3702	1644	164	0	290
3705	1644	164	0	289
3708	1644	164	0	289
3711	1644	164	0	288
3714	1644	164	0	289
3717	1644	164	0	291
3720	1643	164	0	292
3723	1644	164	0	294
3726	1644	163	0	294
3729	1643	163	0	293
3732	1643	163	0	294
3735	1643	163	0	293
3738	1643	162	0	292
3741	1643	161	0	293
3744	1645	163	0	300
3747	1645	162	0	297
3750	1645	162	0	295
3753	1644	162	0	295
3756	1647	165	0	305
3759	1646	163	0	303
3762	1643	160	0	296
3765	1643	160	0	294
3768	1645	163	0	300
3771	1643	159	0	296
3774	1643	159	0	295
3777	1642	158	0	294
3780	1642	158	0	294
3783	1642	158	0	296
3786	1642	158	0	296
3789	1641	157	0	294
3792	1640	156	0	292
3795	1641	156	0	293
3798	1641	156	0	293
3801	1641	156	0	291
3804	1640	155	0	289
3807	1639	154	0	288
3810	1639	154	0	289
3813	1639	154	0	289
3816	1640	153	0	289
3819	1640	153	0	290
3822	1640	153	0	289
3825	1640	152	0	291
3828	1639	152	0	289
3831	1638	150	0	290
3834	1638	150	0	289
3837	1638	150	0	287
3840	1638	150	0	287
3843	1640	152	0	289
3846	1640	152	0	290
3849	1641	152	0	289
3852	1642	153	0	290
3855	1642	153	0	290
3858	1642	153	0	290
3861	1641	153	0	289
3864	1642	153	0	292
3867	1642	152	0	293
3870	1642	152	0	294
3873	1642	152	0	295
3876	1642	152	0	295
3879	1642	152	0	296
3882	1643	152	0	297
3885	1642	151	0	295
3888	1642	151	0	297
3891	1641	151	0	297
3894	1641	151	0	296
3897	1641	151	0	298
3900	1641	152	0	297
3903	1642	151	0	295
3906	1643	152	0	296
3909	1642	151	0	295
3912	1642	151	0	296
3915	1643	151	0	293
3918	1645	151	0	295
3921	1647	151	0	294
3924	1648	152	0	292
3927	1649	152	0	293
3930	1649	152	0	295
3933	1649	151	0	295
3936	1650	149	0	298
3939	1648	145	0	298
3942	1647	144	0	304
3945	1647	143	0	307
3948	1647	143	0	310
3951	1646	143	0	312
3954	1647	144	0	314
3957	1647	143	0	319
3960	1647	140	0	325
3963	1647	138	0	327
3966	1648	137	0	323
3969	1647	138	0	327
3972	1644	137	0	332
3975	1642	136	0	336
3978	1640	134	0	340
3981	1640	134	0	344
3984	1640	132	0	350
3987	1639	129	0	353
3990	1638	130	0	352
3993	1638	130	0	353
3996	1638	130	0	356
3999	1637	130	0	354
4002	1638	130	0	354
4005	1638	130	0	352
4008	1637	131	0	352
4011	1636	131	0	351
4014	1637	131	0	348
4017	1636	129	0	348
4020	1637	129	0	348
4023	1640	131	0	347
4026	1639	132	0	346
4029	1637	131	0	346
4032	1635	131	0	347
4035	1635	131	0	347
4038	1635	131	0	348
4041	1635	131	0	347
4044	1634	132	0	346
4047	1634	134	0	349
4050	1632	135	0	349
4053	1628	135	0	353
4056	1628	136	0	355
4059	1627	137	0	357
4062	1626	138	0	0
4065	1625	139	0	0
4068	1624	138	0	359
4071	1623	137	0	358
4074	1623	137	0	357
4077	1621	138	0	356
4080	1621	137	0	358
4083	1621	137	0	357
4086	1620	137	0	357
4089	1619	138	0	358
4092	1617	138	0	0
4095	1616	139	0	357
4098	1616	139	0	357
4101	1615	139	0	357
4104	1615	138	0	359
4107	1615	139	0	359
4110	1615	138	0	359
4113	1617	136	0	356
4116	1618	135	0	354
4119	1619	136	0	356
4122	1620	137	0	358
4125	1620	138	0	1
4128	1618	138	0	0
4131	1617	139	0	1
4134	1615	139	0	3
4137	1614	139	0	2
4140	1612	139	0	4
4143	1611	140	0	5
4146	1611	140	0	7
4149	1610	140	0	8
4152	1609	140	0	8
4155	1608	140	0	7
4158	1608	140	0	7
4161	1608	140	0	7
4164	1607	140	0	8
4167	1607	140	0	9
4170	1608	140	0	9
4173	1609	140	0	7
4176	1610	140	0	6
4179	1611	139	0	4
4182	1612	139	0	3
4185	1613	139	0	2
4188	1614	140	0	1
4191	1615	139	0	2
4194	1616	138	0	359
4197	1617	137	0	354
4200	1618	135	0	351
4203	1619	134	0	347
4206	1619	134	0	345
4209	1619	134	0	345
4212	1620	134	0	344
4215	1619	134	0	342
4218	1621	134	0	337
4221	1622	135	0	336
4224	1622	135	0	334
4227	1622	136	0	335
4230	1621	136	0	334
4233	1621	136	0	332
4236	1621	136	0	333
4239	1620	136	0	333
4242	1620	136	0	334
4245	1619	135	0	335
4248	1619	135	0	334
4251	1618	135	0	334
4254	1617	135	0	337
4257	1616	135	0	338
4260	1617	135	0	335
4263	1617	134	0	336
4266	1617	134	0	334
4269	1616	134	0	335
4272	1616	134	0	337
4275	1616	134	0	332
4278	1616	134	0	331
4281	1616	133	0	330
4284	1615	133	0	332
4287	1611	132	0	339
4290	1609	132	0	337
4293	1608	132	0	342
4296	1608	131	0	341
4299	1607	131	0	344
4302	1607	131	0	348
4305	1607	130	0	347
4308	1607	130	0	346
4311	1607	130	0	345
4314	1607	130	0	346
4317	1606	130	0	347
4320	1605	130	0	347
4323	1605	130	0	345
4326	1605	130	0	347
4329	1605	130	0	349
4332	1605	130	0	350
4335	1604	130	0	351
4338	1604	130	0	350
4341	1604	130	0	352
4344	1604	130	0	351
4347	1604	130	0	349
4350	1604	129	0	348
4353	1604	129	0	348
4356	1603	129	0	349
4359	1604	129	0	350
4362	1604	130	0	347
4365	1603	129	0	346
4368	1602	129	0	345
4371	1602	129	0	343
4374	1602	129	0	344
4377	1602	129	0	343
4380	1603	129	0	342
4383	1605	129	0	349
4386	1608	130	0	344
4389	1610	130	0	340
4392	1610	132	0	340
4395	1611	132	0	341
4398	1612	134	0	338
4401	1612	134	0	340
4404	1612	134	0	340
4407	1613	134	0	340
4410	1612	134	0	339
4413	1611	134	0	338
4416	1611	134	0	339
4419	1611	134	0	339
4422	1611	133	0	338
4425	1611	133	0	337
4428	1610	133	0	340
4431	1609	132	0	340
4434	1609	132	0	342
4437	1609	132	0	341
4440	1609	132	0	340
4443	1609	132	0	341
4446	1609	132	0	341
4449	1609	131	0	341
4452	1608	131	0	339
4455	1608	131	0	341
4458	1608	130	0	342
4461	1608	130	0	341
4464	1608	130	0	341
4467	1607	130	0	342
4470	1607	130	0	343
4473	1607	130	0	344
4476	1608	130	0	346
4479	1610	130	0	345
4482	1610	131	0	344
4485	1610	132	0	344
4488	1609	132	0	342
4491	1610	131	0	343
4494	1610	131	0	344
4497	1610	131	0	343
4500	1610	131	0	341
4503	1609	130	0	340
4506	1609	130	0	340
4509	1608	130	0	341
4512	1606	129	0	343
4515	1607	130	0	344
4518	1607	130	0	347
4521	1607	130	0	346
4524	1606	130	0	345
4527	1605	130	0	346
4530	1605	130	0	347
4533	1604	130	0	348
4536	1604	130	0	346
4539	1604	131	0	344
4542	1603	130	0	345
4545	1602	130	0	345
4548	1603	130	0	346
4551	1603	130	0	342
4554	1602	130	0	343
4557	1602	130	0	342
4560	1602	130	0	341
4563	1602	129	0	343
4566	1602	129	0	340
4569	1603	129	0	344
4572	1603	129	0	345
4575	1603	129	0	345
4578	1603	129	0	345
4581	1604	129	0	346
4584	1604	129	0	346
4587	1606	130	0	345
4590	1606	130	0	342
4593	1606	130	0	342
4596	1606	129	0	340
4599	1606	129	0	341
4602	1606	129	0	340
4605	1606	130	0	340
4608	1605	130	0	341
4611	1605	129	0	342
4614	1605	129	0	345
4617	1605	129	0	346
4620	1606	129	0	349
4623	1607	130	0	346
4626	1609	131	0	347
4629	1611	132	0	340
4632	1614	133	0	337
4635	1615	134	0	339
4638	1616	134	0	336
4641	1617	137	0	331
4644	1618	137	0	332
4647	1617	137	0	337
4650	1617	137	0	334
4653	1618	137	0	332
4656	1618	138	0	329
4659	1617	138	0	329
4662	1617	138	0	329
4665	1617	139	0	330
4668	1617	138	0	327
4671	1617	137	0	327
4674	1618	137	0	328
4677	1618	138	0	327
4680	1617	139	0	330
4683	1617	138	0	326
4686	1617	138	0	327
4689	1617	139	0	329
4692	1616	137	0	328
4695	1615	137	0	331
4698	1615	137	0	331
4701	1616	138	0	329
4704	1614	138	0	330
4707	1614	137	0	330
4710	1613	137	0	333
4713	1612	138	0	333
4716	1613	137	0	329
4719	1611	138	0	331
4722	1611	138	0	334
4725	1611	135	0	333
4728	1611	135	0	332
4731	1612	137	0	330
4734	1614	137	0	328
4737	1615	139	0	324
4740	1615	140	0	325
4743	1617	140	0	324
4746	1617	141	0	324
4749	1617	144	0	318
4752	1617	144	0	325
4755	1617	144	0	329
4758	1618	144	0	328
4761	1617	144	0	324
4764	1618	144	0	324
4767	1617	144	0	323
4770	1617	145	0	325
4773	1615	143	0	328
4776	1613	142	0	325
4779	1611	141	0	330
4782	1611	140	0	325
4785	1610	138	0	323
4788	1610	137	0	324
4791	1610	136	0	326
4794	1609	136	0	327
4797	1610	136	0	328
4800	1610	135	0	331
4803	1611	135	0	330
4806	1612	136	0	331
4809	1615	138	0	330
4812	1615	139	0	328
4815	1616	139	0	325
4818	1617	140	0	322
4821	1617	140	0	323
4824	1617	141	0	320
4827	1617	141	0	318
4830	1617	141	0	319
4833	1618	142	0	322
4836	1617	143	0	326
4839	1617	144	0	325
4842	1617	144	0	322
4845	1618	144	0	319
4848	1617	144	0	320
4851	1618	145	0	317
4854	1618	145	0	318
4857	1618	146	0	316
4860	1618	146	0	315
4863	1618	146	0	314
4866	1618	146	0	314
4869	1618	146	0	313
4872	1619	145	0	312
4875	1620	146	0	312
4878	1620	146	0	310
4881	1621	146	0	309
4884	1621	146	0	311
4887	1621	146	0	311
4890	1621	146	0	311
4893	1620	146	0	309
4896	1621	146	0	309
4899	1621	146	0	311
4902	1621	146	0	312
4905	1621	145	0	314
4908	1622	146	0	314
4911	1624	147	0	314
4914	1623	147	0	309
4917	1624	148	0	309
4920	1623	148	0	308
4923	1623	148	0	305
4926	1623	148	0	305
4929	1623	148	0	305
4932	1622	148	0	305
4935	1622	148	0	306
4938	1621	149	0	304
4941	1621	149	0	305
4944	1621	149	0	305
4947	1620	150	0	303
4950	1620	150	0	305
4953	1620	150	0	305
4956	1620	150	0	304
4959	1620	150	0	302
4962	1620	150	0	303
4965	1619	150	0	298
4968	1619	150	0	297
4971	1620	151	0	295
4974	1620	152	0	292
4977	1620	152	0	294
4980	1620	151	0	292
4983	1618	148	0	298
4986	1617	145	0	298
4989	1616	145	0	300
4992	1617	145	0	302
4995	1618	145	0	300
4998	1618	145	0	300
5001	1617	144	0	297
5004	1617	144	0	299
5007	1617	145	0	296
5010	1617	144	0	294
5013	1618	144	0	293
5016	1617	144	0	292
5019	1616	144	0	292
5022	1615	144	0	294
5025	1616	145	0	299
5028	1616	145	0	298
5031	1615	144	0	294
5034	1615	144	0	294
5037	1615	143	0	295
5040	1615	142	0	287
5043	1616	141	0	286
5046	1615	140	0	287
5049	1616	140	0	288
5052	1615	139	0	287
5055	1615	139	0	286
5058	1615	140	0	287
5061	1614	138	0	286
5064	1614	138	0	282
5067	1614	139	0	282
5070	1614	140	0	284
5073	1614	140	0	285
5076	1613	140	0	284
5079	1614	140	0	285
5082	1614	141	0	286
5085	1613	140	0	285
5088	1613	141	0	287
5091	1613	141	0	286
5094	1613	141	0	285
5097	1613	141	0	285
5100	1613	141	0	285
5103	1613	141	0	286
5106	1613	141	0	285
5109	1612	141	0	285
5112	1612	139	0	287
5115	1611	139	0	288
5118	1611	139	0	289
5121	1611	139	0	289
5124	1612	140	0	287
5127	1612	139	0	285
5130	1612	140	0	288
5133	1612	139	0	284
5136	1612	140	0	283
5139	1611	139	0	282
5142	1610	138	0	281
5145	1610	137	0	280
5148	1610	137	0	277
5151	1610	137	0	276
5154	1610	137	0	276
5157	1609	137	0	276
5160	1609	137	0	275
5163	1609	138	0	273
5166	1610	138	0	274
5169	1611	137	0	273
5172	1611	137	0	273
5175	1611	136	0	272
5178	1611	136	0	274
5181	1611	135	0	274
5184	1610	134	0	274
5187	1611	135	0	276
5190	1610	137	0	272
5193	1609	137	0	273
5196	1609	138	0	275
5199	1609	138	0	276
5202	1610	138	0	274
5205	1611	139	0	274
5208	1610	139	0	275
5211	1610	139	0	275
5214	1611	139	0	275
5217	1610	138	0	274
5220	1610	138	0	274
5223	1610	139	0	274
5226	1611	139	0	274
5229	1612	140	0	273
5232	1612	140	0	273
5235	1612	140	0	274
5238	1612	140	0	273
5241	1612	140	0	273
5244	1612	140	0	273
5247	1612	141	0	272
5250	1612	141	0	273
5253	1613	141	0	270
5256	1613	141	0	270
5259	1613	140	0	271
5262	1612	140	0	269
5265	1612	138	0	269
5268	1612	138	0	271
5271	1612	138	0	272
5274	1611	137	0	272
5277	1611	137	0	272
5280	1611	137	0	272
5283	1611	138	0	273
5286	1611	138	0	273
5289	1611	137	0	273
5292	1611	138	0	273
5295	1611	138	0	272
5298	1611	138	0	272
5301	1611	139	0	269
5304	1611	139	0	269
5307	1611	139	0	270
5310	1611	138	0	271
5313	1611	138	0	270
5316	1611	138	0	272
5319	1611	138	0	272
5322	1611	138	0	273
5325	1611	137	0	273
5328	1610	137	0	273
5331	1610	137	0	274
5334	1610	138	0	274
5337	1609	138	0	274
5340	1608	137	0	272
5343	1605	138	0	268
5346	1604	142	0	272
5349	1605	141	0	269
5352	1605	142	0	267
5355	1607	143	0	266
5358	1607	145	0	269
5361	1607	147	0	272
5364	1609	147	0	275
5367	1611	148	0	279
5370	1615	149	0	286
5373	1616	150	0	287
5376	1616	150	0	287
5379	1617	151	0	294
5382	1616	152	0	299
5385	1615	152	0	295
5388	1616	153	0	287
5391	1616	153	0	285
5394	1615	154	0	278
5397	1615	154	0	275
5400	1615	154	0	272
5403	1615	153	0	274
5406	1614	153	0	272
5409	1613	153	0	271
5412	1611	153	0	265
5415	1610	152	0	249
5418	1607	151	0	240
5421	1610	151	0	228
5424	1609	152	0	228
5427	1608	149	0	212
5430	1608	148	0	203
5433	1607	148	0	200
5436	1607	149	0	199
5439	1608	149	0	193
5442	1608	148	0	192
5445	1609	148	0	192
5448	1611	148	0	191
5451	1613	148	0	199
5454	1613	149	0	206
5457	1614	149	0	204
5460	1618	148	0	196
5463	1619	149	0	193
5466	1619	148	0	195
5469	1618	149	0	193
5472	1618	150	0	196
5475	1619	149	0	200
5478	1618	149	0	203
5481	1618	149	0	200
5484	1618	150	0	200
5487	1618	149	0	195
5490	1617	149	0	195
5493	1618	149	0	195
5496	1618	149	0	194
5499	1617	148	0	201
5502	1617	150	0	200
5505	1617	151	0	197
5508	1615	149	0	195
5511	1614	150	0	198
5514	1613	149	0	194
5517	1614	148	0	191
5520	1613	148	0	183
5523	1614	148	0	183
5526	1615	149	0	177
5529	1616	151	0	168
5532	1615	151	0	172
5535	1615	151	0	171
5538	1614	150	0	168
5541	1612	150	0	170
5544	1611	149	0	162
5547	1609	149	0	159
5550	1610	149	0	161
5553	1610	149	0	163
5556	1609	148	0	164
5559	1612	150	0	160
5562	1615	151	0	156
5565	1618	154	0	145
5568	1622	155	0	141
5571	1624	156	0	134
5574	1624	155	0	132
5577	1624	155	0	133
5580	1626	155	0	127
5583	1628	156	0	128
5586	1629	157	0	127
5589	1629	157	0	123
5592	1629	157	0	123
5595	1629	157	0	124
5598	1630	158	0	123
5601	1630	158	0	122
5604	1630	158	0	119
5607	1631	159	0	117
5610	1630	159	0	116
5613	1630	160	0	116
5616	1629	160	0	114
5619	1630	160	0	114
5622	1630	160	0	116
5625	1630	160	0	116
5628	1630	160	0	114
5631	1630	160	0	115
5634	1630	161	0	112
5637	1630	161	0	120
5640	1629	161	0	125
5643	1629	161	0	128
5646	1629	161	0	129
5649	1629	161	0	127
5652	1628	161	0	130
5655	1628	160	0	131
5658	1628	160	0	130
5661	1628	160	0	132
5664	1629	161	0	131
5667	1630	162	0	129
5670	1630	162	0	127
5673	1630	162	0	129
5676	1630	162	0	128
5679	1629	161	0	124
5682	1628	160	0	115
5685	1628	157	0	112
5688	1627	154	0	125
5691	1627	153	0	128
5694	1627	153	0	127
5697	1626	153	0	133
5700	1627	151	0	122
5703	1627	151	0	122
5706	1627	150	0	126
5709	1626	152	0	132
5712	1626	152	0	138
5715	1622	150	0	158
5718	1620	145	0	168
5721	1620	146	0	172
5724	1619	147	0	179
5727	1617	147	0	179
5730	1615	147	0	182
5733	1614	147	0	180
5736	1614	146	0	178
5739	1614	145	0	170
5742	1615	145	0	169
5745	1615	144	0	169
5748	1617	145	0	170
5751	1618	146	0	171
5754	1619	146	0	176
5757	1619	146	0	178
5760	1619	147	0	180
5763	1620	147	0	181
5766	1619	147	0	182
5769	1619	147	0	183
5772	1619	147	0	182
5775	1619	147	0	179
5778	1620	148	0	179
5781	1620	148	0	178
5784	1620	148	0	180
5787	1620	149	0	183
5790	1621	150	0	179
5793	1621	150	0	182
5796	1620	148	0	182
5799	1620	148	0	180
5802	1621	148	0	180
5805	1620	147	0	178
5808	1618	146	0	180
5811	1616	146	0	180
5814	1614	145	0	192
5817	1611	146	0	198
5820	1611	146	0	199
5823	1612	146	0	201
5826	1611	146	0	204
5829	1611	147	0	204
5832	1609	148	0	206
5835	1609	148	0	208
5838	1609	149	0	214
5841	1610	150	0	219
5844	1609	149	0	217
5847	1611	150	0	217
5850	1612	153	0	231
5853	1612	153	0	235
5856	1610	153	0	240
5859	1609	151	0	242
5862	1608	148	0	250
5865	1608	147	0	253
5868	1608	146	0	255
5871	1609	143	0	255
5874	1611	141	0	259
5877	1612	141	0	258
5880	1611	140	0	262
5883	1611	139	0	267
5886	1610	139	0	263
5889	1610	138	0	266
5892	1611	139	0	269
5895	1610	139	0	268
5898	1610	137	0	267
5901	1611	137	0	264
5904	1611	137	0	264
5907	1611	137	0	262
5910	1611	137	0	265
5913	1611	137	0	267
5916	1612	138	0	267
5919	1612	138	0	265
5922	1612	139	0	267
5925	1612	139	0	268
5928	1611	137	0	271
5931	1611	137	0	270
5934	1610	136	0	271
5937	1609	137	0	269
5940	1608	143	0	264
5943	1610	147	0	261
5946	1611	151	0	263
5949	1614	161	0	271
5952	1614	161	0	277
5955	1614	161	0	271
5958	1614	164	0	276
5961	1615	163	0	280
5964	1613	163	0	282
5967	1613	164	0	286
5970	1613	164	0	289
5973	1612	163	0	291
5976	1611	164	0	291
5979	1611	165	0	288
5982	1610	164	0	285
5985	1609	164	0	284
5988	1608	163	0	285
5991	1610	165	0	279
5994	1609	165	0	276
5997	1609	165	0	281
[truncated: 997 more rows]
