# Supplementary material for: Markerless tracking of an entire honey bee colony
Source: Nat Commun. 2021 Mar 19;12:1733. doi: 10.1038/s41467-021-21769-1 (PMC7979864; doi:10.1038/s41467-021-21769-1)
Supplement: Supplementary file 4 — Description of Additional Supplementary Files [file 41467_2021_21769_MOESM4_ESM.zip › raw_source/fig_5_sup_fig_21_22/S1_trajectories/000081.txt]

0	327	947	0	52
3	327	947	0	53
6	327	947	0	52
9	327	947	0	52
12	327	947	0	52
15	327	948	0	52
18	327	947	0	52
21	327	947	0	52
24	327	947	0	52
27	327	948	0	53
30	327	947	0	53
33	327	947	0	54
36	327	947	0	54
39	327	947	0	53
42	327	947	0	53
45	327	948	0	53
48	327	948	0	54
51	327	948	0	54
54	327	948	0	54
57	327	948	0	53
60	327	948	0	53
63	327	948	0	54
66	327	948	0	53
69	327	948	0	54
72	327	947	0	54
75	327	948	0	53
78	327	948	0	54
81	327	948	0	54
84	327	948	0	54
87	327	948	0	54
90	327	947	0	54
93	327	947	0	54
96	327	947	0	54
99	327	948	0	55
102	327	948	0	54
105	327	948	0	54
108	326	948	0	56
111	326	948	0	56
114	326	948	0	56
117	326	948	0	56
120	326	948	0	56
123	326	948	0	56
126	326	948	0	56
129	326	948	0	56
132	326	948	0	56
135	326	948	0	57
138	326	948	0	56
141	326	948	0	55
144	326	948	0	56
147	326	948	0	56
150	326	948	0	56
153	326	948	0	56
156	326	948	0	56
159	326	948	0	56
162	326	948	0	56
165	326	948	0	56
168	326	948	0	56
171	327	948	0	58
174	326	948	0	57
177	326	948	0	57
180	326	948	0	57
183	327	947	0	57
186	327	948	0	58
189	327	947	0	58
192	326	948	0	57
195	326	948	0	59
198	327	948	0	57
201	326	948	0	59
204	327	947	0	59
207	326	947	0	59
210	325	948	0	61
213	325	948	0	62
216	325	949	0	63
219	325	948	0	62
222	325	948	0	63
225	325	948	0	63
228	325	948	0	63
231	325	948	0	62
234	325	948	0	61
237	325	948	0	63
240	324	948	0	64
243	324	948	0	62
246	323	948	0	65
249	323	948	0	67
252	324	948	0	66
255	323	947	0	67
258	322	947	0	69
261	321	947	0	73
264	320	948	0	76
267	320	948	0	75
270	320	948	0	75
273	320	949	0	76
276	319	949	0	77
279	319	949	0	78
282	319	949	0	78
285	319	949	0	77
288	319	949	0	79
291	319	949	0	79
294	319	949	0	80
297	318	949	0	80
300	318	949	0	79
303	318	950	0	79
306	319	949	0	78
309	319	949	0	78
312	319	949	0	77
315	319	949	0	78
318	319	949	0	77
321	319	949	0	77
324	319	949	0	77
327	319	949	0	79
330	319	950	0	79
333	319	950	0	79
336	319	950	0	80
339	319	950	0	80
342	319	950	0	79
345	319	950	0	80
348	319	950	0	80
351	319	950	0	79
354	319	950	0	78
357	319	950	0	78
360	319	949	0	78
363	320	949	0	76
366	319	949	0	77
369	319	950	0	79
372	319	950	0	77
375	320	949	0	76
378	320	949	0	77
381	320	949	0	76
384	320	949	0	76
387	320	949	0	76
390	320	949	0	76
393	320	949	0	76
396	320	949	0	76
399	320	950	0	77
402	320	950	0	78
405	320	950	0	77
408	320	949	0	77
411	320	950	0	77
414	320	950	0	76
417	320	950	0	77
420	320	950	0	77
423	320	950	0	76
426	320	949	0	76
429	320	949	0	76
432	320	950	0	77
435	320	950	0	76
438	320	950	0	76
441	320	950	0	76
444	320	950	0	76
447	320	950	0	76
450	320	949	0	76
453	320	950	0	76
456	320	950	0	77
459	320	950	0	77
462	320	950	0	76
465	320	949	0	76
468	320	950	0	76
471	320	950	0	76
474	320	949	0	76
477	320	949	0	76
480	320	949	0	76
483	320	949	0	76
486	320	949	0	76
489	320	949	0	76
492	320	949	0	76
495	320	950	0	76
498	320	950	0	75
501	320	950	0	76
504	320	950	0	76
507	320	949	0	76
510	320	949	0	76
513	320	949	0	76
516	320	949	0	76
519	320	950	0	76
522	320	949	0	77
525	320	949	0	76
528	320	948	0	76
531	320	947	0	76
534	321	947	0	75
537	321	947	0	75
540	321	947	0	75
543	321	947	0	75
546	321	947	0	75
549	321	946	0	74
552	322	946	0	73
555	322	946	0	73
558	322	946	0	73
561	322	946	0	72
564	322	946	0	73
567	322	946	0	73
570	322	946	0	73
573	322	946	0	73
576	322	946	0	73
579	322	946	0	72
582	322	946	0	74
585	322	946	0	74
588	322	947	0	73
591	322	946	0	74
594	323	947	0	73
597	322	947	0	73
600	322	947	0	73
603	322	947	0	73
606	322	947	0	73
609	323	945	0	72
612	323	946	0	71
615	323	947	0	70
618	323	946	0	71
621	323	946	0	70
624	323	946	0	70
627	323	946	0	69
630	324	946	0	68
633	324	946	0	68
636	324	946	0	70
639	323	946	0	72
642	323	946	0	70
645	323	947	0	68
648	324	947	0	67
651	324	947	0	68
654	324	947	0	68
657	324	946	0	67
660	324	946	0	67
663	324	946	0	67
666	324	946	0	67
669	324	946	0	67
672	324	946	0	66
675	324	947	0	67
678	324	947	0	67
681	324	947	0	67
684	324	947	0	67
687	324	947	0	67
690	324	947	0	67
693	324	947	0	67
696	324	947	0	67
699	324	947	0	68
702	324	947	0	67
705	324	947	0	67
708	324	946	0	67
711	324	946	0	67
714	324	947	0	68
717	324	947	0	68
720	324	946	0	67
723	324	947	0	69
726	324	947	0	70
729	324	947	0	69
732	324	947	0	68
735	324	947	0	69
738	324	947	0	70
741	324	947	0	68
744	324	947	0	68
747	324	946	0	68
750	324	946	0	67
753	324	946	0	68
756	324	946	0	68
759	324	946	0	67
762	324	946	0	68
765	324	947	0	69
768	324	946	0	68
771	324	946	0	67
774	324	946	0	68
777	324	946	0	69
780	324	947	0	69
783	324	947	0	69
786	324	947	0	68
789	324	946	0	68
792	324	946	0	68
795	324	946	0	68
798	324	946	0	69
801	324	946	0	68
804	324	946	0	68
807	324	946	0	68
810	324	946	0	69
813	324	946	0	68
816	324	947	0	70
819	324	946	0	70
822	324	946	0	70
825	324	947	0	70
828	324	946	0	70
831	324	946	0	69
834	324	946	0	69
837	324	947	0	68
840	324	947	0	69
843	324	947	0	68
846	324	947	0	68
849	324	947	0	68
852	324	947	0	68
855	324	946	0	68
858	324	946	0	67
861	324	946	0	68
864	324	947	0	68
867	324	946	0	67
870	324	946	0	67
873	324	946	0	68
876	324	946	0	68
879	324	947	0	69
882	324	947	0	69
885	324	947	0	69
888	324	947	0	68
891	324	946	0	67
894	324	947	0	69
897	324	947	0	69
900	324	947	0	68
903	324	947	0	68
906	324	947	0	68
909	324	946	0	68
912	324	946	0	68
915	324	946	0	68
918	324	946	0	68
921	324	946	0	67
924	324	946	0	67
927	324	946	0	68
930	324	946	0	68
933	324	946	0	67
936	324	946	0	68
939	324	946	0	67
942	324	946	0	68
945	324	946	0	67
948	324	946	0	67
951	324	947	0	69
954	324	947	0	69
957	324	947	0	69
960	324	947	0	69
963	324	947	0	68
966	324	947	0	69
969	324	947	0	68
972	324	947	0	70
975	324	947	0	70
978	324	947	0	70
981	324	947	0	69
984	324	947	0	68
987	324	947	0	68
990	324	947	0	69
993	324	947	0	70
996	324	947	0	68
999	324	947	0	68
1002	324	947	0	68
1005	324	946	0	68
1008	324	947	0	68
1011	324	947	0	69
1014	324	947	0	68
1017	324	947	0	69
1020	324	947	0	69
1023	324	947	0	68
1026	324	946	0	68
1029	324	946	0	67
1032	324	946	0	67
1035	324	947	0	68
1038	324	947	0	68
1041	324	947	0	68
1044	324	947	0	69
1047	324	947	0	68
1050	324	947	0	68
1053	324	947	0	68
1056	324	947	0	69
1059	324	947	0	69
1062	324	947	0	69
1065	324	947	0	68
1068	324	947	0	69
1071	324	947	0	67
1074	324	946	0	67
1077	324	946	0	66
1080	324	946	0	67
1083	324	946	0	66
1086	324	946	0	67
1089	324	946	0	67
1092	324	946	0	67
1095	324	946	0	66
1098	324	946	0	67
1101	325	946	0	66
1104	324	946	0	67
1107	325	946	0	66
1110	324	946	0	67
1113	325	946	0	66
1116	324	946	0	67
1119	325	946	0	67
1122	324	946	0	66
1125	324	946	0	67
1128	324	946	0	67
1131	324	946	0	67
1134	324	946	0	66
1137	324	946	0	67
1140	324	946	0	67
1143	324	946	0	67
1146	324	946	0	66
1149	324	946	0	67
1152	324	946	0	67
1155	325	946	0	67
1158	325	946	0	66
1161	325	946	0	67
1164	324	946	0	67
1167	325	946	0	67
1170	324	946	0	67
1173	325	946	0	67
1176	325	946	0	67
1179	325	946	0	67
1182	325	946	0	66
1185	325	946	0	66
1188	324	946	0	66
1191	324	946	0	66
1194	324	947	0	68
1197	324	947	0	67
1200	324	947	0	67
1203	324	946	0	67
1206	324	947	0	67
1209	324	947	0	69
1212	324	947	0	69
1215	324	947	0	68
1218	324	947	0	68
1221	324	947	0	68
1224	324	947	0	68
1227	324	947	0	67
1230	324	947	0	67
1233	324	947	0	68
1236	324	947	0	68
1239	324	947	0	68
1242	324	947	0	68
1245	324	947	0	67
1248	324	947	0	68
1251	324	947	0	68
1254	324	947	0	68
1257	324	947	0	68
1260	324	947	0	68
1263	324	947	0	68
1266	324	947	0	67
1269	324	947	0	68
1272	324	947	0	68
1275	324	947	0	67
1278	324	947	0	68
1281	324	947	0	67
1284	324	947	0	68
1287	324	947	0	67
1290	324	947	0	68
1293	324	947	0	67
1296	324	947	0	67
1299	324	947	0	67
1302	324	947	0	67
1305	324	947	0	67
1308	324	947	0	68
1311	324	947	0	67
1314	324	947	0	67
1317	324	947	0	67
1320	324	947	0	67
1323	324	947	0	68
1326	324	947	0	67
1329	324	947	0	68
1332	325	947	0	67
1335	325	947	0	68
1338	324	947	0	67
1341	324	947	0	68
1344	324	947	0	68
1347	325	947	0	67
1350	325	947	0	68
1353	325	947	0	67
1356	325	947	0	68
1359	325	947	0	68
1362	324	947	0	68
1365	325	947	0	68
1368	325	947	0	68
1371	325	947	0	68
1374	325	947	0	67
1377	325	947	0	67
1380	325	947	0	68
1383	325	947	0	68
1386	325	947	0	68
1389	325	947	0	68
1392	324	947	0	67
1395	325	947	0	68
1398	325	947	0	68
1401	325	948	0	67
1404	325	948	0	67
1407	325	948	0	67
1410	325	947	0	67
1413	325	947	0	67
1416	325	947	0	67
1419	325	948	0	67
1422	325	948	0	67
1425	325	947	0	68
1428	325	947	0	68
1431	325	947	0	68
1434	325	948	0	67
1437	325	948	0	67
1440	325	947	0	67
1443	325	947	0	67
1446	325	947	0	68
1449	325	947	0	68
1452	325	947	0	68
1455	325	947	0	68
1458	325	947	0	68
1461	325	947	0	68
1464	325	947	0	68
1467	325	947	0	68
1470	325	947	0	67
1473	325	947	0	67
1476	325	947	0	67
1479	325	947	0	67
1482	325	947	0	66
1485	325	947	0	67
1488	325	947	0	66
1491	325	947	0	67
1494	325	947	0	66
1497	325	947	0	66
1500	325	947	0	67
1503	325	947	0	68
1506	325	947	0	67
1509	325	947	0	67
1512	325	947	0	67
1515	325	947	0	67
1518	325	947	0	67
1521	325	947	0	68
1524	325	947	0	68
1527	325	947	0	67
1530	325	947	0	67
1533	325	947	0	67
1536	325	947	0	66
1539	325	947	0	67
1542	325	947	0	66
1545	325	947	0	66
1548	325	947	0	66
1551	325	947	0	66
1554	325	947	0	65
1557	325	947	0	65
1560	325	947	0	65
1563	325	947	0	66
1566	325	947	0	65
1569	325	947	0	66
1572	325	947	0	66
1575	325	947	0	67
1578	325	947	0	67
1581	325	947	0	66
1584	325	947	0	66
1587	325	947	0	67
1590	325	947	0	65
1593	325	947	0	65
1596	325	948	0	65
1599	325	948	0	65
1602	325	947	0	65
1605	325	947	0	65
1608	325	948	0	66
1611	325	947	0	66
1614	325	947	0	64
1617	325	947	0	64
1620	325	947	0	65
1623	325	947	0	64
1626	325	947	0	65
1629	325	947	0	65
1632	325	947	0	65
1635	325	947	0	66
1638	325	947	0	66
1641	325	947	0	66
1644	325	947	0	66
1647	325	947	0	66
1650	325	947	0	66
1653	325	947	0	66
1656	325	947	0	66
1659	325	947	0	66
1662	325	947	0	66
1665	325	947	0	66
1668	325	947	0	67
1671	325	947	0	66
1674	325	947	0	67
1677	325	947	0	66
1680	325	947	0	67
1683	325	947	0	67
1686	325	947	0	67
1689	325	947	0	67
1692	325	947	0	67
1695	325	947	0	67
1698	325	947	0	67
1701	325	947	0	66
1704	325	947	0	67
1707	325	947	0	67
1710	325	947	0	67
1713	325	947	0	66
1716	325	947	0	66
1719	325	947	0	66
1722	325	947	0	67
1725	325	947	0	67
1728	325	947	0	67
1731	325	947	0	66
1734	325	947	0	65
1737	325	947	0	66
1740	325	947	0	65
1743	325	947	0	65
1746	325	947	0	65
1749	325	947	0	65
1752	325	947	0	65
1755	325	947	0	66
1758	325	947	0	65
1761	325	947	0	66
1764	325	947	0	65
1767	325	947	0	65
1770	325	947	0	65
1773	325	947	0	65
1776	325	947	0	65
1779	325	947	0	65
1782	325	947	0	66
1785	325	947	0	66
1788	325	947	0	66
1791	325	947	0	65
1794	325	947	0	66
1797	325	947	0	66
1800	325	947	0	66
1803	325	947	0	66
1806	325	947	0	66
1809	325	947	0	66
1812	325	947	0	66
1815	325	947	0	67
1818	325	947	0	66
1821	325	947	0	67
1824	325	947	0	66
1827	325	947	0	67
1830	325	947	0	67
1833	325	947	0	65
1836	325	947	0	65
1839	325	947	0	65
1842	325	947	0	66
1845	325	947	0	65
1848	325	947	0	64
1851	325	947	0	65
1854	325	947	0	64
1857	325	947	0	64
1860	325	947	0	64
1863	325	947	0	64
1866	325	947	0	65
1869	325	947	0	65
1872	325	947	0	64
1875	325	947	0	65
1878	325	947	0	65
1881	325	947	0	65
1884	325	947	0	65
1887	325	947	0	65
1890	325	947	0	65
1893	325	947	0	65
1896	325	947	0	65
1899	325	947	0	66
1902	325	947	0	65
1905	325	947	0	66
1908	325	947	0	66
1911	325	947	0	66
1914	325	947	0	66
1917	325	947	0	65
1920	325	947	0	65
1923	325	947	0	66
1926	325	947	0	65
1929	325	947	0	66
1932	325	947	0	66
1935	325	947	0	66
1938	325	947	0	65
1941	325	948	0	66
1944	325	947	0	66
1947	325	947	0	65
1950	325	947	0	65
1953	325	947	0	66
1956	325	947	0	64
1959	325	947	0	65
1962	325	947	0	66
1965	325	947	0	66
1968	325	947	0	65
1971	325	947	0	65
1974	325	947	0	66
1977	325	947	0	65
1980	325	947	0	65
1983	325	947	0	66
1986	325	947	0	66
1989	325	947	0	66
1992	325	947	0	66
1995	325	947	0	66
1998	325	947	0	66
2001	325	947	0	66
2004	325	947	0	66
2007	325	947	0	67
2010	325	947	0	66
2013	325	947	0	66
2016	325	947	0	66
2019	325	947	0	66
2022	325	947	0	65
2025	325	947	0	66
2028	325	947	0	66
2031	325	947	0	65
2034	325	947	0	66
2037	325	947	0	65
2040	325	947	0	65
2043	325	947	0	65
2046	325	947	0	66
2049	325	947	0	67
2052	325	947	0	66
2055	325	947	0	66
2058	325	947	0	66
2061	325	947	0	67
2064	325	947	0	66
2067	325	947	0	67
2070	325	947	0	67
2073	325	947	0	67
2076	325	947	0	66
2079	325	947	0	66
2082	325	947	0	66
2085	325	947	0	67
2088	325	947	0	66
2091	325	947	0	66
2094	325	947	0	66
2097	325	947	0	66
2100	324	947	0	65
2103	324	947	0	66
2106	325	947	0	67
2109	325	947	0	66
2112	325	947	0	66
2115	325	947	0	66
2118	325	947	0	65
2121	325	947	0	66
2124	325	947	0	65
2127	325	947	0	65
2130	325	947	0	64
2133	325	947	0	65
2136	325	947	0	64
2139	325	947	0	64
2142	325	947	0	65
2145	325	947	0	65
2148	325	947	0	64
2151	325	947	0	65
2154	325	947	0	64
2157	325	947	0	64
2160	325	947	0	64
2163	325	947	0	64
2166	325	947	0	64
2169	325	947	0	64
2172	325	947	0	64
2175	325	947	0	64
2178	325	947	0	64
2181	325	947	0	65
2184	325	947	0	64
2187	325	947	0	65
2190	325	947	0	64
2193	325	947	0	65
2196	325	947	0	64
2199	325	948	0	64
2202	325	947	0	65
2205	325	948	0	65
2208	325	947	0	64
2211	325	947	0	64
2214	325	947	0	64
2217	325	947	0	62
2220	325	947	0	61
2223	325	947	0	61
2226	326	947	0	58
2229	326	947	0	57
2232	326	946	0	57
2235	325	947	0	57
2238	326	947	0	58
2241	326	947	0	56
2244	326	947	0	55
2247	326	947	0	54
2250	326	947	0	55
2253	326	947	0	54
2256	326	947	0	54
2259	326	947	0	54
2262	326	947	0	54
2265	326	947	0	54
2268	325	947	0	56
2271	325	947	0	56
2274	325	947	0	55
2277	325	947	0	55
2280	325	947	0	55
2283	325	947	0	56
2286	325	947	0	56
2289	326	947	0	56
2292	326	947	0	56
2295	325	947	0	57
2298	325	948	0	58
2301	324	948	0	58
2304	324	947	0	58
2307	325	948	0	58
2310	325	948	0	58
2313	325	948	0	58
2316	325	948	0	58
2319	325	948	0	59
2322	325	948	0	59
2325	325	948	0	60
2328	325	947	0	60
2331	325	947	0	60
2334	325	947	0	59
2337	325	947	0	59
2340	325	947	0	58
2343	325	947	0	58
2346	325	947	0	58
2349	325	947	0	58
2352	325	947	0	58
2355	325	947	0	59
2358	325	948	0	59
2361	325	947	0	58
2364	325	947	0	58
2367	325	947	0	58
2370	324	948	0	62
2373	324	948	0	61
2376	324	948	0	59
2379	324	949	0	58
2382	325	948	0	57
2385	325	948	0	55
2388	325	948	0	56
2391	325	948	0	57
2394	325	948	0	56
2397	325	948	0	57
2400	325	948	0	54
2403	326	948	0	51
2406	326	948	0	53
2409	326	948	0	52
2412	325	948	0	53
2415	325	948	0	54
2418	325	948	0	54
2421	325	948	0	54
2424	325	947	0	53
2427	326	947	0	54
2430	326	947	0	55
2433	325	947	0	55
2436	325	946	0	57
2439	325	946	0	57
2442	326	946	0	57
2445	326	946	0	57
2448	326	946	0	57
2451	326	946	0	56
2454	326	946	0	57
2457	326	946	0	55
2460	326	946	0	54
2463	326	946	0	54
2466	327	946	0	52
2469	327	946	0	52
2472	327	946	0	51
2475	327	946	0	51
2478	327	946	0	51
2481	327	946	0	51
2484	326	946	0	51
2487	326	946	0	51
2490	327	946	0	52
2493	326	946	0	51
2496	327	946	0	52
2499	327	945	0	52
2502	327	945	0	52
2505	327	945	0	52
2508	327	944	0	56
2511	327	943	0	60
2514	326	944	0	63
2517	326	944	0	61
2520	326	944	0	66
2523	326	944	0	70
2526	326	945	0	72
2529	326	945	0	70
2532	326	944	0	73
2535	325	944	0	72
2538	325	944	0	74
2541	324	945	0	77
2544	323	945	0	85
2547	323	944	0	86
2550	323	944	0	87
2553	323	943	0	86
2556	323	943	0	87
2559	323	943	0	86
2562	323	943	0	87
2565	323	943	0	87
2568	323	943	0	86
2571	323	943	0	86
2574	323	942	0	85
2577	324	943	0	84
2580	324	943	0	84
2583	324	943	0	85
2586	324	943	0	85
2589	324	942	0	84
2592	324	942	0	85
2595	324	941	0	88
2598	324	941	0	87
2601	324	941	0	89
2604	324	940	0	89
2607	324	940	0	90
2610	324	940	0	91
2613	324	940	0	93
2616	324	941	0	92
2619	324	940	0	91
2622	324	940	0	90
2625	324	940	0	90
2628	324	941	0	92
2631	324	941	0	91
2634	325	940	0	91
2637	325	940	0	90
2640	325	940	0	89
2643	325	940	0	88
2646	325	940	0	86
2649	326	939	0	87
2652	326	939	0	88
2655	326	940	0	89
2658	325	939	0	89
2661	326	939	0	87
2664	326	939	0	87
2667	326	939	0	87
2670	326	939	0	86
2673	326	939	0	87
2676	326	939	0	87
2679	326	940	0	87
2682	326	939	0	86
2685	326	939	0	87
2688	326	940	0	86
2691	326	940	0	86
2694	326	940	0	87
2697	326	940	0	88
2700	326	940	0	87
2703	326	940	0	86
2706	326	940	0	86
2709	326	940	0	85
2712	326	940	0	86
2715	326	940	0	85
2718	326	940	0	86
2721	326	940	0	85
2724	326	940	0	85
2727	326	940	0	85
2730	326	940	0	85
2733	326	940	0	85
2736	326	940	0	85
2739	326	939	0	85
2742	326	939	0	85
2745	326	939	0	86
2748	326	940	0	86
2751	326	940	0	87
2754	326	940	0	88
2757	326	940	0	87
2760	326	940	0	87
2763	326	941	0	87
2766	326	941	0	87
2769	326	941	0	86
2772	326	941	0	86
2775	326	941	0	86
2778	326	941	0	86
2781	326	940	0	86
2784	326	941	0	87
2787	326	940	0	87
2790	326	940	0	87
2793	326	940	0	87
2796	326	940	0	87
2799	326	940	0	88
2802	326	940	0	88
2805	326	940	0	87
2808	326	940	0	87
2811	326	940	0	87
2814	326	941	0	87
2817	326	940	0	86
2820	326	940	0	86
2823	326	940	0	86
2826	326	940	0	86
2829	326	940	0	86
2832	326	940	0	86
2835	326	940	0	85
2838	326	940	0	85
2841	326	940	0	86
2844	326	940	0	85
2847	326	940	0	85
2850	326	940	0	84
2853	326	940	0	85
2856	326	940	0	85
2859	326	940	0	85
2862	326	940	0	85
2865	326	940	0	85
2868	326	940	0	85
2871	326	940	0	85
2874	326	940	0	85
2877	326	940	0	85
2880	326	940	0	85
2883	326	940	0	85
2886	326	940	0	85
2889	326	940	0	85
2892	326	940	0	85
2895	326	941	0	85
2898	326	940	0	85
2901	326	940	0	86
2904	326	939	0	86
2907	326	940	0	87
2910	326	939	0	85
2913	326	940	0	86
2916	326	940	0	86
2919	326	940	0	85
2922	326	939	0	85
2925	326	939	0	85
2928	326	939	0	86
2931	326	940	0	86
2934	326	940	0	85
2937	326	939	0	86
2940	326	939	0	86
2943	326	939	0	86
2946	326	939	0	86
2949	326	939	0	86
2952	326	939	0	86
2955	326	940	0	85
2958	326	939	0	86
2961	326	939	0	85
2964	326	939	0	85
2967	326	939	0	85
2970	326	940	0	85
2973	326	940	0	85
2976	326	939	0	85
2979	326	940	0	85
2982	326	940	0	85
2985	326	939	0	85
2988	326	940	0	85
2991	326	940	0	85
2994	326	940	0	85
2997	326	940	0	85
3000	326	940	0	84
3003	326	940	0	85
3006	326	940	0	85
3009	326	940	0	85
3012	326	940	0	85
3015	326	940	0	85
3018	326	940	0	84
3021	326	940	0	84
3024	326	940	0	85
3027	326	940	0	84
3030	326	940	0	84
3033	326	940	0	84
3036	326	940	0	84
3039	326	940	0	84
3042	326	940	0	84
3045	326	940	0	84
3048	326	940	0	84
3051	326	940	0	85
3054	326	940	0	84
3057	326	940	0	84
3060	326	940	0	85
3063	326	940	0	84
3066	326	940	0	84
3069	326	940	0	84
3072	326	941	0	85
3075	326	940	0	84
3078	326	940	0	84
3081	326	940	0	83
3084	326	940	0	84
3087	326	940	0	83
3090	326	940	0	83
3093	326	940	0	83
3096	326	940	0	83
3099	326	940	0	83
3102	327	940	0	82
3105	326	940	0	82
3108	326	940	0	82
3111	326	940	0	82
3114	326	940	0	82
3117	326	939	0	82
3120	326	940	0	82
3123	326	940	0	82
3126	326	940	0	83
3129	326	940	0	82
3132	326	940	0	83
3135	327	940	0	81
3138	326	939	0	82
3141	326	939	0	82
3144	327	940	0	82
3147	327	940	0	81
3150	326	940	0	82
3153	326	940	0	82
3156	326	940	0	82
3159	327	940	0	82
3162	327	940	0	83
3165	327	939	0	81
3168	326	940	0	84
3171	327	940	0	84
3174	326	940	0	84
3177	326	940	0	85
3180	326	940	0	86
3183	326	940	0	86
3186	326	940	0	86
3189	326	940	0	86
3192	326	940	0	86
3195	326	940	0	86
3198	326	940	0	85
3201	326	940	0	86
3204	326	940	0	86
3207	326	940	0	85
3210	326	940	0	85
3213	326	940	0	85
3216	326	940	0	85
3219	326	940	0	84
3222	326	940	0	84
3225	326	940	0	85
3228	326	940	0	85
3231	326	940	0	84
3234	326	940	0	84
3237	326	940	0	84
3240	326	940	0	86
3243	326	940	0	85
3246	326	940	0	84
3249	326	940	0	84
3252	326	940	0	83
3255	326	939	0	83
3258	326	939	0	83
3261	326	940	0	85
3264	326	941	0	86
3267	326	940	0	85
3270	326	940	0	84
3273	326	940	0	84
3276	326	940	0	83
3279	326	940	0	82
3282	326	940	0	82
3285	326	940	0	82
3288	326	940	0	82
3291	326	940	0	82
3294	326	940	0	82
3297	326	940	0	82
3300	326	940	0	83
3303	326	939	0	83
3306	326	940	0	82
3309	326	940	0	83
3312	326	940	0	83
3315	326	939	0	82
3318	326	940	0	82
3321	326	940	0	83
3324	326	940	0	82
3327	326	940	0	83
3330	326	940	0	83
3333	326	940	0	83
3336	326	940	0	83
3339	326	940	0	83
3342	326	939	0	81
3345	326	939	0	82
3348	326	940	0	82
3351	326	940	0	83
3354	326	940	0	82
3357	326	940	0	83
3360	326	940	0	83
3363	326	940	0	84
3366	326	941	0	84
3369	326	940	0	85
3372	326	941	0	85
3375	326	941	0	84
3378	326	941	0	82
3381	326	942	0	81
3384	326	942	0	80
3387	326	941	0	80
3390	326	940	0	82
3393	326	940	0	81
3396	326	939	0	82
3399	326	940	0	83
3402	326	940	0	83
3405	326	940	0	84
3408	326	940	0	83
3411	326	940	0	82
3414	327	940	0	82
3417	327	940	0	83
3420	326	941	0	83
3423	326	942	0	81
3426	327	941	0	80
3429	327	942	0	81
3432	327	941	0	82
3435	326	941	0	83
3438	327	941	0	82
3441	327	940	0	83
3444	327	940	0	84
3447	327	940	0	84
3450	326	940	0	83
3453	326	940	0	84
3456	326	940	0	83
3459	326	940	0	84
3462	326	940	0	83
3465	326	940	0	83
3468	326	940	0	83
3471	326	940	0	83
3474	326	940	0	83
3477	326	940	0	84
3480	326	940	0	83
3483	326	940	0	83
3486	326	940	0	83
3489	326	940	0	83
3492	326	940	0	84
3495	326	940	0	85
3498	326	940	0	84
3501	326	940	0	84
3504	326	939	0	84
3507	326	940	0	84
3510	326	940	0	83
3513	326	940	0	82
3516	326	940	0	83
3519	326	940	0	84
3522	326	940	0	83
3525	326	939	0	83
3528	326	940	0	83
3531	326	940	0	83
3534	326	940	0	83
3537	326	940	0	85
3540	326	940	0	85
3543	326	940	0	85
3546	326	940	0	84
3549	326	940	0	84
3552	326	940	0	84
3555	326	940	0	85
3558	326	939	0	84
3561	326	940	0	84
3564	326	939	0	83
3567	326	940	0	84
3570	325	940	0	88
3573	326	940	0	85
3576	326	940	0	86
3579	326	940	0	87
3582	326	940	0	85
3585	326	941	0	86
3588	326	941	0	86
3591	326	941	0	86
3594	326	941	0	87
3597	326	941	0	85
3600	326	941	0	86
3603	326	941	0	85
3606	326	941	0	84
3609	326	941	0	83
3612	326	941	0	84
3615	326	941	0	84
3618	326	941	0	83
3621	326	941	0	83
3624	326	941	0	83
3627	326	941	0	83
3630	326	941	0	83
3633	326	941	0	83
3636	326	941	0	82
3639	326	941	0	83
3642	326	941	0	83
3645	326	941	0	82
3648	326	940	0	83
3651	326	940	0	82
3654	326	941	0	83
3657	326	941	0	83
3660	326	941	0	83
3663	326	941	0	82
3666	326	941	0	82
3669	326	941	0	83
3672	326	940	0	84
3675	326	941	0	85
3678	326	940	0	85
3681	326	940	0	85
3684	326	940	0	85
3687	326	940	0	85
3690	326	940	0	86
3693	326	940	0	86
3696	326	940	0	85
3699	326	940	0	86
3702	326	940	0	84
3705	326	940	0	85
3708	326	940	0	85
3711	326	940	0	84
3714	326	940	0	84
3717	326	940	0	84
3720	326	940	0	85
3723	326	940	0	85
3726	326	940	0	85
3729	326	940	0	85
3732	326	940	0	84
3735	326	940	0	84
3738	326	940	0	84
3741	326	940	0	84
3744	326	940	0	84
3747	326	940	0	84
3750	326	940	0	84
3753	326	940	0	84
3756	326	940	0	84
3759	326	940	0	84
3762	326	940	0	84
3765	326	940	0	83
3768	326	940	0	84
3771	326	940	0	83
3774	326	940	0	83
3777	326	940	0	83
3780	326	940	0	83
3783	326	940	0	84
3786	326	940	0	83
3789	326	940	0	84
3792	326	940	0	83
3795	326	940	0	82
3798	326	940	0	83
3801	326	940	0	83
3804	326	940	0	83
3807	326	940	0	84
3810	326	940	0	83
3813	326	940	0	84
3816	326	940	0	83
3819	326	940	0	83
3822	326	940	0	83
3825	326	940	0	83
3828	326	940	0	82
3831	326	940	0	82
3834	326	940	0	82
3837	326	940	0	83
3840	326	940	0	82
3843	326	941	0	83
3846	326	941	0	83
3849	326	941	0	83
3852	326	941	0	83
3855	326	940	0	83
3858	326	940	0	82
3861	326	940	0	82
3864	326	940	0	84
3867	326	940	0	85
3870	326	940	0	84
3873	326	940	0	85
3876	326	940	0	84
3879	326	940	0	85
3882	326	940	0	84
3885	326	940	0	85
3888	326	940	0	84
3891	326	940	0	84
3894	326	940	0	84
3897	326	940	0	83
3900	326	940	0	85
3903	326	940	0	84
3906	326	940	0	84
3909	326	940	0	83
3912	326	940	0	83
3915	326	940	0	83
3918	326	940	0	83
3921	326	940	0	83
3924	326	940	0	83
3927	326	940	0	83
3930	326	940	0	83
3933	326	940	0	83
3936	326	940	0	83
3939	326	940	0	82
3942	326	940	0	83
3945	326	940	0	83
3948	326	940	0	82
3951	326	940	0	82
3954	326	940	0	82
3957	326	940	0	82
3960	326	940	0	82
3963	326	940	0	82
3966	326	940	0	83
3969	326	940	0	82
3972	326	940	0	82
3975	326	940	0	82
3978	326	940	0	83
3981	326	940	0	82
3984	326	940	0	82
3987	326	940	0	82
3990	326	940	0	82
3993	326	940	0	83
3996	326	940	0	83
3999	326	940	0	83
4002	327	940	0	84
4005	326	940	0	85
4008	326	940	0	86
4011	326	940	0	85
4014	327	940	0	86
4017	327	939	0	89
4020	327	939	0	89
4023	327	939	0	88
4026	327	940	0	87
4029	327	940	0	87
4032	327	940	0	87
4035	327	940	0	86
4038	327	940	0	85
4041	327	940	0	85
4044	327	940	0	85
4047	327	940	0	86
4050	327	940	0	86
4053	327	940	0	86
4056	327	940	0	85
4059	327	940	0	84
4062	327	939	0	83
4065	327	939	0	83
4068	327	939	0	83
4071	328	939	0	82
4074	328	939	0	82
4077	328	939	0	81
4080	328	939	0	81
4083	328	939	0	82
4086	328	939	0	81
4089	328	939	0	82
4092	328	939	0	82
4095	328	939	0	82
4098	328	939	0	81
4101	328	939	0	82
4104	328	939	0	81
4107	328	939	0	82
4110	328	939	0	82
4113	328	939	0	82
4116	328	939	0	82
4119	328	939	0	82
4122	328	939	0	83
4125	328	939	0	82
4128	328	939	0	83
4131	328	939	0	83
4134	328	938	0	83
4137	329	937	0	79
4140	330	937	0	73
4143	329	936	0	70
4146	329	935	0	69
4149	330	934	0	68
4152	330	935	0	65
4155	330	935	0	63
4158	330	935	0	63
4161	329	934	0	65
4164	330	934	0	64
4167	330	934	0	63
4170	330	935	0	67
4173	331	935	0	67
4176	331	936	0	66
4179	331	936	0	70
4182	329	937	0	70
4185	328	939	0	74
4188	328	939	0	78
4191	328	940	0	80
4194	327	940	0	83
4197	326	940	0	83
4200	325	942	0	85
4203	323	944	0	86
4206	322	945	0	86
4209	322	945	0	88
4212	322	945	0	87
4215	322	945	0	86
4218	322	944	0	85
4221	322	944	0	84
4224	321	945	0	84
4227	321	945	0	84
4230	322	945	0	83
4233	321	945	0	84
4236	321	945	0	85
4239	321	945	0	85
4242	321	945	0	83
4245	321	945	0	84
4248	321	945	0	83
4251	321	945	0	82
4254	321	945	0	82
4257	321	945	0	83
4260	321	945	0	83
4263	321	946	0	82
4266	321	945	0	83
4269	321	945	0	83
4272	321	945	0	81
4275	321	945	0	82
4278	321	946	0	81
4281	321	945	0	82
4284	321	945	0	81
4287	321	945	0	81
4290	321	945	0	81
4293	321	945	0	81
4296	322	945	0	81
4299	322	945	0	82
4302	322	944	0	80
4305	322	944	0	79
4308	322	944	0	79
4311	322	944	0	79
4314	322	944	0	79
4317	322	944	0	79
4320	322	944	0	78
4323	322	941	0	76
4326	324	940	0	73
4329	325	942	0	74
4332	324	942	0	75
4335	324	943	0	73
4338	324	943	0	73
4341	324	943	0	73
4344	324	943	0	73
4347	324	943	0	73
4350	324	943	0	73
4353	324	943	0	73
4356	324	943	0	72
4359	324	943	0	71
4362	324	943	0	73
4365	324	943	0	74
4368	324	943	0	75
4371	324	943	0	74
4374	324	943	0	74
4377	324	943	0	75
4380	324	944	0	75
4383	324	944	0	75
4386	324	944	0	75
4389	324	944	0	74
4392	324	944	0	75
4395	324	944	0	75
4398	324	943	0	75
4401	324	943	0	75
4404	324	943	0	75
4407	324	943	0	75
4410	324	943	0	75
4413	324	943	0	75
4416	324	943	0	75
4419	324	943	0	75
4422	324	943	0	75
4425	324	943	0	75
4428	324	944	0	76
4431	324	943	0	76
4434	324	944	0	75
4437	324	943	0	73
4440	324	943	0	72
4443	325	943	0	72
4446	325	943	0	72
4449	324	943	0	72
4452	324	943	0	73
4455	324	943	0	72
4458	324	944	0	72
4461	324	943	0	70
4464	324	943	0	71
4467	324	942	0	70
4470	323	941	0	77
4473	323	941	0	81
4476	324	942	0	83
4479	325	941	0	84
4482	325	941	0	85
4485	325	940	0	86
4488	324	940	0	85
4491	324	941	0	85
4494	324	940	0	88
4497	324	939	0	87
4500	325	939	0	88
4503	324	939	0	87
4506	324	940	0	88
4509	324	940	0	87
4512	324	940	0	89
4515	324	940	0	91
4518	324	940	0	89
4521	324	940	0	90
4524	324	940	0	91
4527	324	940	0	92
4530	324	939	0	92
4533	324	940	0	93
4536	324	939	0	92
4539	325	939	0	91
4542	325	939	0	90
4545	325	939	0	88
4548	325	940	0	89
4551	326	939	0	88
4554	326	939	0	90
4557	326	939	0	88
4560	326	939	0	88
4563	326	939	0	87
4566	326	939	0	88
4569	326	939	0	88
4572	326	939	0	86
4575	326	939	0	85
4578	326	939	0	86
4581	326	939	0	86
4584	326	940	0	90
4587	326	942	0	93
4590	326	942	0	94
4593	326	942	0	94
4596	325	942	0	93
4599	325	941	0	92
4602	324	943	0	95
4605	324	944	0	93
4608	323	943	0	92
4611	323	943	0	93
4614	324	944	0	96
4617	323	944	0	96
4620	323	943	0	93
4623	323	943	0	94
4626	323	943	0	96
4629	323	943	0	97
4632	322	945	0	96
4635	322	945	0	99
4638	321	946	0	101
4641	321	946	0	101
4644	321	946	0	105
4647	321	946	0	104
4650	321	946	0	105
4653	321	946	0	103
4656	321	945	0	101
4659	323	945	0	98
4662	323	945	0	99
4665	323	945	0	98
4668	323	945	0	96
4671	323	945	0	97
4674	323	945	0	97
4677	323	945	0	95
4680	323	945	0	94
4683	323	945	0	95
4686	323	945	0	94
4689	323	945	0	94
4692	323	945	0	93
4695	323	944	0	92
4698	323	945	0	92
4701	323	945	0	90
4704	323	945	0	91
4707	323	945	0	90
4710	323	945	0	89
4713	323	944	0	90
4716	323	944	0	90
4719	323	945	0	89
4722	323	945	0	88
4725	323	944	0	89
4728	323	944	0	88
4731	323	944	0	87
4734	323	944	0	88
4737	323	944	0	88
4740	323	944	0	88
4743	323	944	0	88
4746	323	944	0	89
4749	323	944	0	88
4752	323	944	0	88
4755	323	944	0	89
4758	323	944	0	88
4761	323	944	0	88
4764	323	944	0	86
4767	323	943	0	84
4770	323	943	0	83
4773	323	943	0	86
4776	323	943	0	88
4779	324	943	0	86
4782	324	942	0	86
4785	324	942	0	86
4788	324	943	0	85
4791	324	942	0	85
4794	324	942	0	86
4797	324	942	0	85
4800	324	942	0	85
4803	324	942	0	85
4806	325	941	0	83
4809	325	941	0	83
4812	325	942	0	83
4815	325	941	0	83
4818	325	942	0	83
4821	325	942	0	83
4824	325	942	0	83
4827	325	942	0	83
4830	324	942	0	84
4833	324	942	0	83
4836	325	942	0	83
4839	325	942	0	83
4842	325	942	0	83
4845	325	942	0	83
4848	325	942	0	82
4851	325	942	0	82
4854	325	941	0	81
4857	325	941	0	81
4860	325	941	0	81
4863	325	942	0	82
4866	325	942	0	81
4869	325	942	0	81
4872	325	942	0	82
4875	325	942	0	81
4878	325	942	0	81
4881	325	941	0	81
4884	325	942	0	81
4887	325	942	0	80
4890	325	942	0	81
4893	325	941	0	81
4896	325	941	0	81
4899	325	941	0	81
4902	326	941	0	81
4905	326	942	0	82
4908	327	941	0	82
4911	327	941	0	82
4914	327	941	0	81
4917	327	940	0	80
4920	327	940	0	80
4923	327	940	0	80
4926	327	940	0	80
4929	327	940	0	81
4932	327	939	0	81
4935	327	939	0	81
4938	327	939	0	80
4941	327	939	0	80
4944	327	938	0	80
4947	327	938	0	82
4950	327	938	0	81
4953	327	937	0	82
4956	326	937	0	84
4959	326	937	0	85
4962	327	938	0	83
4965	328	936	0	79
4968	328	934	0	79
4971	328	933	0	81
4974	328	934	0	84
4977	328	934	0	85
4980	328	934	0	86
4983	328	934	0	87
4986	328	933	0	87
4989	328	934	0	86
4992	328	934	0	87
4995	328	934	0	87
4998	328	933	0	86
5001	328	933	0	87
5004	328	933	0	88
5007	328	934	0	87
5010	328	934	0	87
5013	328	934	0	86
5016	328	934	0	86
5019	328	934	0	88
5022	328	933	0	89
5025	328	933	0	89
5028	328	933	0	88
5031	328	933	0	88
5034	328	933	0	89
5037	328	933	0	89
5040	328	933	0	89
5043	328	933	0	89
5046	328	933	0	89
5049	328	933	0	89
5052	328	933	0	90
5055	328	933	0	90
5058	328	933	0	90
5061	328	933	0	91
5064	328	933	0	90
5067	328	933	0	90
5070	328	933	0	90
5073	328	933	0	90
5076	328	933	0	90
5079	328	933	0	89
5082	328	933	0	91
5085	328	933	0	90
5088	328	933	0	91
5091	328	933	0	90
5094	328	933	0	91
5097	328	933	0	91
5100	328	933	0	90
5103	328	933	0	90
5106	328	933	0	91
5109	328	933	0	91
5112	328	933	0	91
5115	328	933	0	90
5118	328	933	0	90
5121	328	934	0	91
5124	328	934	0	91
5127	329	933	0	92
5130	329	933	0	91
5133	329	934	0	93
5136	328	933	0	91
5139	329	934	0	92
5142	328	933	0	93
5145	328	932	0	92
5148	329	933	0	92
5151	329	933	0	90
5154	329	933	0	91
5157	329	933	0	92
5160	329	933	0	91
5163	329	933	0	91
5166	329	933	0	91
5169	329	933	0	90
5172	329	933	0	90
5175	329	933	0	92
5178	329	933	0	91
5181	329	933	0	91
5184	329	933	0	91
5187	329	933	0	92
5190	329	933	0	92
5193	329	934	0	92
5196	329	934	0	91
5199	329	934	0	92
5202	329	934	0	91
5205	329	933	0	92
5208	329	933	0	92
5211	329	934	0	93
5214	329	933	0	91
5217	329	933	0	94
5220	329	933	0	94
5223	329	933	0	94
5226	329	933	0	95
5229	329	933	0	94
5232	329	933	0	94
5235	329	933	0	95
5238	329	933	0	95
5241	329	933	0	94
5244	329	933	0	96
5247	327	934	0	96
5250	327	935	0	96
5253	327	935	0	94
5256	326	935	0	89
5259	324	937	0	87
5262	323	940	0	88
5265	322	940	0	93
5268	322	940	0	94
5271	321	940	0	95
5274	321	940	0	97
5277	321	941	0	96
5280	321	940	0	97
5283	320	940	0	101
5286	320	940	0	104
5289	320	940	0	103
5292	320	940	0	104
5295	319	940	0	103
5298	319	941	0	104
5301	318	942	0	107
5304	317	940	0	111
5307	317	941	0	111
5310	317	941	0	109
5313	318	941	0	111
5316	318	940	0	107
5319	318	941	0	106
5322	320	941	0	107
5325	321	940	0	104
5328	322	941	0	99
5331	322	940	0	102
5334	322	940	0	101
5337	322	940	0	104
5340	322	940	0	103
5343	322	939	0	105
5346	322	940	0	103
5349	322	940	0	104
5352	321	940	0	108
5355	319	940	0	224
5358	321	939	0	96
5361	319	940	0	192
5364	318	940	0	199
5367	319	939	0	172
5370	321	939	0	110
5373	322	939	0	107
5376	322	939	0	109
5379	322	939	0	107
5382	322	939	0	104
5385	323	938	0	105
5388	323	938	0	105
5391	323	938	0	106
5394	323	938	0	107
5397	323	938	0	112
5400	323	939	0	112
5403	324	939	0	112
5406	324	938	0	111
5409	324	938	0	96
5412	326	935	0	107
5415	325	935	0	107
5418	325	935	0	110
5421	325	935	0	111
5424	325	936	0	112
5427	326	936	0	114
5430	326	936	0	113
5433	325	935	0	113
5436	326	936	0	114
5439	327	936	0	121
5442	327	936	0	122
5445	327	936	0	119
5448	327	936	0	118
5451	328	935	0	116
5454	328	935	0	116
5457	329	935	0	118
5460	329	936	0	117
5463	330	936	0	118
5466	330	936	0	116
5469	330	936	0	115
5472	330	936	0	116
5475	330	936	0	114
5478	331	936	0	111
5481	331	936	0	112
5484	331	936	0	114
5487	331	935	0	112
5490	331	935	0	112
5493	331	936	0	110
5496	331	936	0	111
5499	331	936	0	114
5502	331	936	0	114
5505	331	936	0	115
5508	330	935	0	115
5511	330	934	0	116
5514	331	935	0	119
5517	331	935	0	115
5520	330	934	0	119
5523	330	934	0	119
5526	331	934	0	118
5529	332	934	0	114
5532	334	935	0	115
5535	334	935	0	115
5538	334	935	0	114
5541	333	934	0	113
5544	332	934	0	109
5547	332	934	0	110
5550	332	933	0	110
5553	333	934	0	115
5556	335	935	0	112
5559	336	936	0	112
5562	338	938	0	108
5565	338	939	0	107
5568	338	940	0	106
5571	338	941	0	107
5574	339	946	0	108
5577	340	947	0	113
5580	341	948	0	112
5583	342	950	0	111
5586	342	951	0	112
5589	342	951	0	113
5592	342	951	0	114
5595	342	951	0	116
5598	341	950	0	118
5601	342	952	0	119
5604	342	952	0	121
5607	342	952	0	119
5610	342	952	0	118
5613	342	952	0	117
5616	342	952	0	118
5619	343	952	0	118
5622	343	952	0	117
5625	343	952	0	116
5628	343	952	0	115
5631	343	952	0	115
5634	343	952	0	115
5637	344	953	0	113
5640	343	953	0	114
5643	343	953	0	115
5646	343	953	0	115
5649	343	953	0	115
5652	343	953	0	115
5655	344	953	0	113
5658	344	953	0	110
5661	344	953	0	110
5664	344	953	0	109
5667	344	953	0	110
5670	344	953	0	109
5673	344	953	0	108
5676	344	953	0	109
5679	344	953	0	108
5682	344	953	0	108
5685	344	953	0	107
5688	345	952	0	104
5691	345	952	0	103
5694	345	952	0	102
5697	345	952	0	103
5700	344	952	0	104
5703	344	952	0	104
5706	345	952	0	101
5709	345	952	0	101
5712	345	952	0	99
5715	345	951	0	99
5718	345	951	0	98
5721	345	951	0	100
5724	346	951	0	100
5727	346	951	0	100
5730	346	952	0	99
5733	346	952	0	100
5736	346	951	0	101
5739	346	951	0	101
5742	346	951	0	101
5745	346	951	0	100
5748	346	951	0	102
5751	346	951	0	104
5754	346	951	0	103
5757	346	950	0	101
5760	346	951	0	102
5763	346	951	0	102
5766	346	951	0	102
5769	346	951	0	101
5772	346	951	0	101
5775	346	951	0	100
5778	346	951	0	100
5781	346	951	0	99
5784	346	951	0	99
5787	346	951	0	100
5790	346	951	0	100
5793	346	951	0	101
5796	346	951	0	100
5799	346	951	0	100
5802	346	951	0	100
5805	346	951	0	100
5808	346	951	0	101
5811	346	951	0	101
5814	346	951	0	100
5817	346	951	0	100
5820	346	951	0	100
5823	346	951	0	101
5826	346	951	0	101
5829	346	951	0	100
5832	346	951	0	101
5835	346	951	0	100
5838	346	951	0	101
5841	346	951	0	101
5844	346	951	0	102
5847	346	951	0	102
5850	346	951	0	101
5853	346	951	0	101
5856	345	951	0	100
5859	345	950	0	101
5862	346	951	0	102
5865	346	951	0	101
5868	346	951	0	102
5871	345	951	0	102
5874	345	951	0	102
5877	346	951	0	102
5880	345	951	0	102
5883	345	951	0	102
5886	345	951	0	102
5889	345	951	0	101
5892	345	951	0	102
5895	345	951	0	102
5898	345	951	0	102
5901	345	951	0	102
5904	345	951	0	102
5907	345	951	0	102
5910	345	951	0	102
5913	345	951	0	102
5916	345	951	0	102
5919	346	951	0	101
5922	345	951	0	101
5925	345	951	0	101
5928	345	951	0	101
5931	345	951	0	102
5934	346	952	0	102
5937	345	951	0	102
5940	345	952	0	102
5943	345	951	0	102
5946	345	951	0	102
5949	345	951	0	101
5952	345	951	0	102
5955	345	952	0	101
5958	345	952	0	103
5961	345	952	0	102
5964	345	952	0	101
5967	345	951	0	103
5970	345	951	0	103
5973	345	951	0	101
5976	345	951	0	102
5979	345	951	0	101
5982	345	951	0	102
5985	345	952	0	101
5988	345	951	0	101
5991	345	952	0	102
5994	345	952	0	102
5997	345	951	0	101
[truncated: 999 more rows]
