# Supplementary material for: Markerless tracking of an entire honey bee colony
Source: Nat Commun. 2021 Mar 19;12:1733. doi: 10.1038/s41467-021-21769-1 (PMC7979864; doi:10.1038/s41467-021-21769-1)
Supplement: Supplementary file 4 — Description of Additional Supplementary Files [file 41467_2021_21769_MOESM4_ESM.zip › raw_source/fig_5_sup_fig_21_22/S1_trajectories/000095.txt]

0	241	1408	0	254
3	241	1408	0	256
6	241	1408	0	256
9	241	1407	0	76
12	241	1406	0	79
15	241	1407	0	77
18	240	1408	0	255
21	241	1407	0	256
24	241	1408	0	257
27	241	1408	0	77
30	241	1408	0	77
33	241	1407	0	80
36	241	1407	0	79
39	241	1407	0	80
42	242	1406	0	80
45	241	1406	0	80
48	241	1407	0	258
51	241	1407	0	79
54	241	1408	0	79
57	241	1407	0	80
60	241	1407	0	259
63	241	1408	0	79
66	241	1407	0	78
69	241	1408	0	79
72	242	1408	0	78
75	242	1406	0	257
78	242	1406	0	257
81	242	1406	0	258
84	242	1406	0	258
87	241	1408	0	255
90	241	1407	0	257
93	241	1407	0	258
96	242	1407	0	80
99	242	1407	0	80
102	242	1407	0	79
105	242	1408	0	78
108	242	1409	0	256
111	242	1408	0	256
114	243	1408	0	256
117	242	1408	0	255
120	244	1400	0	109
123	244	1401	0	110
126	244	1401	0	109
129	244	1401	0	108
132	244	1402	0	106
135	242	1407	0	253
138	244	1402	0	106
141	242	1406	0	252
144	242	1407	0	254
147	242	1409	0	252
150	242	1409	0	253
153	242	1408	0	254
156	242	1409	0	253
159	242	1409	0	254
162	242	1408	0	255
165	242	1408	0	255
168	242	1409	0	255
171	242	1408	0	254
174	242	1408	0	255
177	242	1408	0	256
180	242	1408	0	256
183	242	1408	0	255
186	242	1408	0	255
189	241	1408	0	256
192	241	1408	0	256
195	241	1408	0	255
198	241	1408	0	256
201	241	1406	0	257
204	241	1406	0	257
207	241	1406	0	256
210	241	1408	0	253
213	241	1409	0	253
216	241	1409	0	254
219	241	1408	0	254
222	241	1408	0	254
225	241	1407	0	255
228	241	1407	0	76
231	241	1408	0	255
234	241	1408	0	255
237	241	1408	0	255
240	241	1408	0	254
243	241	1407	0	256
246	241	1407	0	258
249	241	1406	0	258
252	242	1405	0	79
255	242	1404	0	259
258	243	1401	0	101
261	242	1404	0	259
264	241	1407	0	257
267	241	1408	0	77
270	241	1408	0	255
273	241	1408	0	255
276	241	1408	0	255
279	241	1408	0	255
282	241	1407	0	256
285	241	1408	0	255
288	241	1408	0	254
291	241	1408	0	254
294	241	1407	0	255
297	241	1408	0	255
300	241	1408	0	255
303	241	1408	0	254
306	241	1407	0	254
309	242	1407	0	255
312	242	1405	0	257
315	242	1407	0	256
318	242	1406	0	257
321	244	1400	0	105
324	242	1406	0	256
327	242	1406	0	257
330	242	1406	0	257
333	241	1407	0	77
336	241	1407	0	255
339	242	1406	0	256
342	242	1405	0	256
345	243	1400	0	98
348	241	1407	0	255
351	242	1406	0	256
354	244	1401	0	102
357	244	1400	0	100
360	244	1400	0	100
363	242	1407	0	254
366	242	1408	0	255
369	242	1407	0	257
372	242	1407	0	256
375	244	1400	0	106
378	244	1400	0	106
381	244	1399	0	106
384	244	1399	0	108
387	244	1399	0	106
390	243	1399	0	99
393	243	1399	0	97
396	243	1399	0	97
399	243	1398	0	98
402	242	1398	0	98
405	243	1398	0	97
408	242	1397	0	101
411	242	1397	0	100
414	243	1398	0	97
417	243	1397	0	98
420	243	1397	0	96
423	243	1397	0	94
426	242	1398	0	93
429	242	1398	0	94
432	242	1398	0	93
435	242	1398	0	93
438	242	1398	0	94
441	242	1398	0	94
444	242	1398	0	95
447	242	1398	0	95
450	242	1398	0	92
453	242	1398	0	94
456	242	1398	0	94
459	242	1398	0	94
462	242	1398	0	96
465	242	1398	0	96
468	241	1403	0	254
471	240	1404	0	252
474	241	1403	0	254
477	243	1399	0	96
480	242	1399	0	97
483	242	1399	0	96
486	242	1399	0	95
489	243	1399	0	96
492	241	1405	0	258
495	241	1406	0	256
498	241	1407	0	256
501	241	1407	0	255
504	241	1407	0	255
507	242	1405	0	258
510	241	1406	0	257
513	241	1406	0	257
516	241	1406	0	258
519	241	1407	0	257
522	241	1407	0	257
525	241	1407	0	258
528	241	1407	0	78
531	241	1406	0	257
534	241	1405	0	257
537	241	1407	0	256
540	241	1406	0	257
543	242	1402	0	260
546	243	1399	0	100
549	244	1399	0	101
552	244	1399	0	100
555	242	1404	0	257
558	244	1399	0	102
561	243	1404	0	258
564	243	1404	0	259
567	244	1399	0	102
570	244	1402	0	87
573	243	1404	0	260
576	243	1405	0	257
579	242	1406	0	255
582	243	1405	0	257
585	244	1400	0	103
588	244	1400	0	104
591	244	1399	0	104
594	244	1400	0	106
597	244	1400	0	108
600	245	1400	0	107
603	244	1400	0	107
606	245	1401	0	106
609	244	1401	0	107
612	244	1401	0	106
615	244	1401	0	106
618	244	1401	0	104
621	244	1401	0	104
624	244	1401	0	104
627	242	1407	0	253
630	245	1401	0	104
633	245	1401	0	104
636	245	1401	0	102
639	245	1401	0	102
642	245	1401	0	102
645	245	1401	0	103
648	244	1401	0	100
651	245	1401	0	102
654	244	1400	0	102
657	245	1401	0	100
660	244	1400	0	101
663	244	1401	0	102
666	245	1400	0	102
669	244	1400	0	102
672	245	1401	0	104
675	245	1401	0	105
678	244	1401	0	105
681	245	1401	0	105
684	245	1401	0	104
687	245	1401	0	104
690	245	1401	0	102
693	245	1401	0	104
696	245	1401	0	106
699	243	1408	0	250
702	243	1408	0	250
705	243	1408	0	250
708	243	1408	0	250
711	244	1407	0	252
714	246	1402	0	105
717	244	1408	0	251
720	246	1403	0	104
723	246	1402	0	103
726	246	1401	0	103
729	246	1402	0	106
732	244	1408	0	250
735	244	1409	0	249
738	244	1409	0	250
741	244	1409	0	251
744	243	1409	0	251
747	244	1409	0	252
750	244	1410	0	251
753	244	1410	0	253
756	244	1410	0	252
759	243	1410	0	250
762	243	1410	0	251
765	243	1410	0	251
768	243	1410	0	252
771	243	1410	0	252
774	244	1410	0	253
777	243	1410	0	75
780	243	1409	0	74
783	243	1410	0	251
786	243	1410	0	250
789	243	1410	0	253
792	243	1410	0	76
795	243	1410	0	75
798	243	1410	0	75
801	242	1411	0	255
804	242	1410	0	255
807	242	1410	0	76
810	242	1410	0	76
813	242	1410	0	76
816	242	1411	0	251
819	242	1411	0	253
822	242	1411	0	251
825	242	1411	0	253
828	242	1411	0	254
831	242	1412	0	255
834	243	1412	0	253
837	243	1412	0	254
840	243	1412	0	254
843	243	1412	0	253
846	243	1412	0	254
849	243	1412	0	254
852	243	1412	0	255
855	242	1412	0	255
858	242	1412	0	256
861	242	1412	0	256
864	243	1411	0	254
867	242	1411	0	254
870	242	1411	0	253
873	243	1412	0	253
876	243	1412	0	251
879	243	1412	0	251
882	243	1412	0	251
885	243	1411	0	251
888	243	1411	0	252
891	243	1412	0	249
894	243	1412	0	248
897	243	1412	0	248
900	243	1412	0	249
903	244	1411	0	251
906	244	1410	0	249
909	244	1409	0	249
912	247	1404	0	113
915	247	1403	0	118
918	245	1402	0	120
921	245	1402	0	118
924	245	1402	0	117
927	244	1402	0	112
930	244	1401	0	113
933	244	1402	0	111
936	243	1401	0	109
939	243	1401	0	106
942	241	1406	0	254
945	243	1401	0	102
948	243	1400	0	104
951	243	1400	0	108
954	241	1405	0	255
957	243	1401	0	105
960	243	1400	0	104
963	242	1404	0	256
966	243	1401	0	101
969	243	1400	0	103
972	243	1401	0	104
975	243	1401	0	102
978	243	1401	0	104
981	243	1401	0	102
984	243	1400	0	102
987	243	1400	0	105
990	243	1400	0	104
993	243	1400	0	103
996	243	1400	0	104
999	242	1404	0	257
1002	241	1404	0	78
1005	242	1403	0	258
1008	242	1403	0	257
1011	243	1400	0	106
1014	243	1400	0	104
1017	244	1400	0	105
1020	244	1400	0	106
1023	244	1401	0	106
1026	244	1401	0	106
1029	244	1401	0	107
1032	244	1401	0	106
1035	244	1401	0	106
1038	244	1402	0	106
1041	242	1405	0	77
1044	242	1406	0	77
1047	242	1407	0	77
1050	243	1406	0	80
1053	242	1406	0	78
1056	242	1407	0	76
1059	242	1407	0	77
1062	244	1404	0	91
1065	244	1402	0	107
1068	244	1404	0	97
1071	243	1405	0	87
1074	242	1406	0	80
1077	242	1407	0	77
1080	243	1406	0	81
1083	243	1405	0	83
1086	243	1406	0	79
1089	243	1405	0	80
1092	242	1407	0	78
1095	242	1408	0	78
1098	242	1407	0	80
1101	242	1407	0	80
1104	242	1407	0	80
1107	242	1407	0	80
1110	242	1407	0	79
1113	242	1407	0	78
1116	243	1407	0	80
1119	242	1406	0	80
1122	242	1406	0	80
1125	242	1406	0	78
1128	242	1407	0	79
1131	242	1406	0	77
1134	242	1407	0	78
1137	242	1407	0	77
1140	242	1408	0	79
1143	242	1408	0	77
1146	242	1408	0	256
1149	242	1407	0	76
1152	242	1408	0	255
1155	242	1408	0	76
1158	243	1407	0	80
1161	242	1407	0	78
1164	242	1408	0	77
1167	242	1408	0	78
1170	242	1408	0	79
1173	243	1408	0	78
1176	243	1408	0	256
1179	243	1408	0	255
1182	243	1409	0	252
1185	243	1409	0	254
1188	244	1408	0	255
1191	244	1411	0	249
1194	244	1412	0	249
1197	245	1412	0	248
1200	245	1411	0	252
1203	245	1410	0	250
1206	245	1402	0	121
1209	244	1402	0	122
1212	244	1402	0	116
1215	244	1402	0	112
1218	244	1402	0	112
1221	244	1402	0	109
1224	243	1402	0	108
1227	243	1402	0	110
1230	242	1404	0	255
1233	243	1401	0	108
1236	243	1402	0	109
1239	244	1400	0	111
1242	244	1401	0	113
1245	244	1401	0	110
1248	244	1401	0	108
1251	242	1407	0	258
1254	242	1405	0	80
1257	242	1408	0	254
1260	242	1408	0	253
1263	242	1408	0	256
1266	243	1408	0	77
1269	243	1406	0	86
1272	243	1406	0	84
1275	242	1407	0	80
1278	242	1406	0	84
1281	242	1407	0	80
1284	243	1408	0	256
1287	243	1408	0	254
1290	243	1408	0	255
1293	243	1408	0	252
1296	244	1407	0	252
1299	246	1403	0	114
1302	245	1403	0	115
1305	246	1403	0	118
1308	245	1402	0	118
1311	245	1402	0	117
1314	246	1403	0	115
1317	246	1404	0	114
1320	246	1404	0	114
1323	247	1405	0	111
1326	247	1404	0	114
1329	246	1408	0	88
1332	246	1411	0	260
1335	246	1412	0	260
1338	247	1411	0	82
1341	247	1411	0	262
1344	248	1411	0	85
1347	248	1410	0	94
1350	248	1410	0	95
1353	248	1409	0	91
1356	248	1407	0	113
1359	248	1407	0	113
1362	247	1409	0	82
1365	247	1409	0	83
1368	247	1410	0	87
1371	247	1410	0	88
1374	247	1411	0	88
1377	248	1408	0	109
1380	248	1409	0	99
1383	248	1410	0	91
1386	247	1411	0	86
1389	247	1411	0	87
1392	247	1411	0	86
1395	247	1411	0	85
1398	247	1411	0	88
1401	247	1410	0	89
1404	248	1410	0	95
1407	248	1410	0	92
1410	248	1408	0	113
1413	248	1408	0	109
1416	248	1407	0	118
1419	247	1410	0	91
1422	247	1411	0	85
1425	247	1412	0	85
1428	249	1408	0	111
1431	249	1408	0	116
1434	247	1411	0	81
1437	247	1412	0	84
1440	248	1411	0	89
1443	249	1409	0	105
1446	249	1410	0	98
1449	249	1408	0	116
1452	249	1409	0	104
1455	249	1409	0	98
1458	250	1407	0	120
1461	250	1408	0	117
1464	250	1408	0	118
1467	250	1408	0	117
1470	249	1409	0	93
1473	250	1408	0	110
1476	249	1410	0	96
1479	250	1408	0	116
1482	248	1412	0	257
1485	249	1411	0	82
1488	248	1413	0	254
1491	249	1413	0	254
1494	248	1413	0	250
1497	248	1414	0	245
1500	249	1412	0	77
1503	250	1407	0	120
1506	249	1407	0	123
1509	249	1406	0	125
1512	249	1406	0	122
1515	248	1408	0	87
1518	248	1406	0	120
1521	248	1409	0	87
1524	248	1410	0	87
1527	248	1411	0	82
1530	248	1406	0	116
1533	249	1406	0	120
1536	247	1410	0	80
1539	247	1411	0	76
1542	247	1410	0	75
1545	247	1410	0	74
1548	248	1406	0	112
1551	248	1406	0	112
1554	248	1406	0	116
1557	248	1405	0	114
1560	248	1405	0	115
1563	248	1406	0	117
1566	248	1405	0	113
1569	248	1405	0	114
1572	249	1406	0	117
1575	248	1405	0	116
1578	249	1406	0	116
1581	248	1409	0	83
1584	248	1410	0	77
1587	248	1409	0	79
1590	248	1410	0	76
1593	249	1407	0	109
1596	248	1410	0	79
1599	248	1411	0	77
1602	248	1410	0	82
1605	248	1410	0	78
1608	248	1410	0	84
1611	249	1411	0	82
1614	250	1408	0	115
1617	250	1408	0	120
1620	250	1408	0	119
1623	248	1412	0	250
1626	250	1408	0	113
1629	247	1413	0	241
1632	247	1413	0	242
1635	248	1413	0	245
1638	248	1413	0	246
1641	248	1413	0	252
1644	249	1409	0	98
1647	249	1411	0	86
1650	248	1412	0	83
1653	248	1412	0	259
1656	249	1411	0	85
1659	249	1410	0	86
1662	250	1410	0	87
1665	250	1405	0	126
1668	248	1403	0	120
1671	246	1402	0	123
1674	245	1402	0	124
1677	245	1402	0	120
1680	245	1403	0	118
1683	244	1402	0	112
1686	244	1402	0	109
1689	244	1403	0	109
1692	244	1403	0	108
1695	244	1402	0	108
1698	244	1402	0	107
1701	245	1402	0	104
1704	245	1403	0	103
1707	245	1403	0	106
1710	245	1402	0	103
1713	245	1403	0	103
1716	245	1403	0	100
1719	245	1403	0	99
1722	245	1403	0	102
1725	245	1403	0	100
1728	245	1403	0	101
1731	245	1403	0	101
1734	246	1403	0	109
1737	247	1404	0	110
1740	245	1403	0	113
1743	245	1403	0	112
1746	244	1402	0	113
1749	245	1403	0	117
1752	244	1404	0	122
1755	241	1404	0	133
1758	239	1405	0	139
1761	237	1404	0	145
1764	232	1405	0	144
1767	231	1407	0	145
1770	230	1405	0	146
1773	228	1405	0	147
1776	226	1402	0	161
1779	229	1400	0	173
1782	228	1400	0	175
1785	228	1400	0	176
1788	229	1400	0	178
1791	229	1400	0	177
1794	228	1400	0	180
1797	228	1400	0	180
1800	228	1400	0	181
1803	228	1400	0	180
1806	227	1400	0	177
1809	227	1399	0	173
1812	227	1399	0	176
1815	227	1399	0	177
1818	227	1399	0	177
1821	227	1400	0	176
1824	227	1400	0	174
1827	227	1400	0	167
1830	227	1399	0	168
1833	228	1400	0	167
1836	229	1401	0	163
1839	228	1401	0	167
1842	227	1401	0	167
1845	227	1400	0	165
1848	227	1399	0	166
1851	227	1399	0	166
1854	226	1400	0	166
1857	226	1400	0	169
1860	225	1399	0	169
1863	225	1399	0	169
1866	225	1399	0	169
1869	226	1399	0	163
1872	226	1399	0	164
1875	226	1399	0	165
1878	225	1399	0	167
1881	226	1399	0	164
1884	227	1400	0	166
1887	228	1400	0	163
1890	227	1400	0	165
1893	227	1399	0	162
1896	228	1399	0	162
1899	227	1398	0	159
1902	227	1399	0	159
1905	227	1399	0	160
1908	226	1399	0	160
1911	225	1398	0	162
1914	225	1398	0	163
1917	226	1398	0	345
1920	226	1398	0	163
1923	226	1398	0	165
1926	226	1398	0	161
1929	226	1398	0	161
1932	225	1398	0	161
1935	225	1398	0	162
1938	225	1398	0	163
1941	226	1398	0	166
1944	225	1398	0	163
1947	225	1398	0	163
1950	225	1398	0	162
1953	225	1398	0	164
1956	225	1398	0	164
1959	225	1399	0	163
1962	224	1398	0	164
1965	224	1398	0	165
1968	224	1397	0	162
1971	224	1398	0	164
1974	225	1399	0	157
1977	226	1399	0	161
1980	225	1399	0	164
1983	225	1399	0	163
1986	225	1399	0	162
1989	226	1400	0	162
1992	227	1400	0	163
1995	227	1400	0	167
1998	227	1401	0	164
2001	227	1400	0	167
2004	227	1400	0	163
2007	230	1401	0	163
2010	230	1401	0	163
2013	230	1400	0	162
2016	230	1400	0	163
2019	230	1400	0	163
2022	230	1401	0	164
2025	231	1401	0	164
2028	231	1401	0	162
2031	231	1400	0	164
2034	232	1400	0	164
2037	232	1400	0	165
2040	232	1400	0	166
2043	230	1400	0	169
2046	230	1400	0	169
2049	229	1400	0	166
2052	229	1399	0	167
2055	230	1399	0	169
2058	230	1398	0	170
2061	230	1398	0	170
2064	230	1398	0	169
2067	229	1398	0	172
2070	229	1398	0	173
2073	229	1398	0	171
2076	228	1398	0	170
2079	228	1397	0	172
2082	228	1398	0	172
2085	228	1398	0	172
2088	228	1398	0	173
2091	228	1399	0	173
2094	227	1399	0	172
2097	228	1399	0	174
2100	227	1399	0	173
2103	226	1399	0	173
2106	227	1399	0	176
2109	226	1399	0	172
2112	226	1399	0	173
2115	226	1399	0	172
2118	225	1399	0	169
2121	225	1398	0	346
2124	225	1398	0	166
2127	225	1398	0	167
2130	225	1398	0	346
2133	225	1398	0	167
2136	225	1399	0	169
2139	225	1399	0	168
2142	226	1399	0	168
2145	225	1399	0	169
2148	225	1399	0	170
2151	226	1399	0	169
2154	225	1398	0	165
2157	226	1398	0	347
2160	225	1398	0	165
2163	226	1399	0	166
2166	227	1399	0	167
2169	226	1399	0	166
2172	226	1398	0	167
2175	226	1399	0	347
2178	227	1399	0	166
2181	226	1399	0	166
2184	226	1398	0	163
2187	228	1399	0	161
2190	229	1400	0	161
2193	228	1400	0	161
2196	229	1400	0	160
2199	229	1400	0	162
2202	231	1400	0	164
2205	230	1399	0	161
2208	230	1400	0	162
2211	231	1400	0	161
2214	231	1400	0	163
2217	231	1399	0	164
2220	232	1399	0	160
2223	233	1399	0	164
2226	235	1398	0	168
2229	237	1398	0	171
2232	238	1399	0	173
2235	237	1399	0	176
2238	237	1399	0	177
2241	235	1400	0	177
2244	234	1399	0	175
2247	235	1399	0	180
2250	234	1398	0	176
2253	234	1398	0	177
2256	234	1398	0	175
2259	234	1399	0	175
2262	234	1398	0	175
2265	234	1399	0	175
2268	234	1399	0	177
2271	234	1399	0	176
2274	234	1398	0	176
2277	234	1399	0	172
2280	235	1399	0	174
2283	234	1398	0	174
2286	235	1398	0	175
2289	235	1398	0	175
2292	235	1398	0	175
2295	236	1398	0	173
2298	236	1398	0	172
2301	236	1398	0	173
2304	236	1398	0	173
2307	236	1398	0	172
2310	236	1398	0	172
2313	236	1398	0	173
2316	236	1398	0	174
2319	236	1398	0	171
2322	236	1398	0	172
2325	236	1398	0	172
2328	236	1398	0	171
2331	236	1398	0	172
2334	237	1398	0	172
2337	236	1398	0	172
2340	237	1398	0	173
2343	237	1398	0	173
2346	238	1398	0	178
2349	238	1398	0	180
2352	238	1397	0	179
2355	239	1397	0	180
2358	239	1398	0	180
2361	239	1398	0	175
2364	239	1398	0	175
2367	239	1398	0	177
2370	239	1398	0	178
2373	239	1398	0	181
2376	239	1397	0	181
2379	239	1398	0	178
2382	239	1398	0	176
2385	239	1398	0	177
2388	240	1398	0	176
2391	240	1398	0	177
2394	241	1398	0	178
2397	241	1398	0	175
2400	241	1398	0	175
2403	240	1398	0	176
2406	241	1398	0	177
2409	241	1398	0	175
2412	240	1398	0	176
2415	241	1398	0	177
2418	241	1398	0	177
2421	240	1398	0	181
2424	238	1399	0	181
2427	237	1399	0	178
2430	235	1400	0	177
2433	233	1399	0	180
2436	232	1399	0	177
2439	232	1399	0	175
2442	232	1398	0	174
2445	231	1399	0	175
2448	232	1399	0	176
2451	231	1398	0	177
2454	231	1398	0	176
2457	231	1398	0	178
2460	231	1399	0	177
2463	231	1399	0	179
2466	231	1399	0	179
2469	231	1399	0	178
2472	231	1398	0	177
2475	231	1399	0	180
2478	230	1398	0	178
2481	231	1399	0	181
2484	231	1399	0	181
2487	230	1399	0	180
2490	230	1399	0	182
2493	230	1399	0	181
2496	230	1399	0	183
2499	229	1399	0	183
2502	229	1399	0	184
2505	229	1399	0	186
2508	229	1399	0	184
2511	230	1399	0	180
2514	231	1399	0	179
2517	230	1399	0	182
2520	230	1399	0	183
2523	230	1399	0	185
2526	228	1399	0	184
2529	228	1399	0	184
2532	229	1399	0	187
2535	230	1399	0	184
2538	230	1399	0	187
2541	230	1399	0	184
2544	230	1399	0	184
2547	229	1399	0	183
2550	228	1399	0	181
2553	230	1399	0	182
2556	230	1399	0	182
2559	230	1398	0	183
2562	230	1398	0	177
2565	230	1398	0	176
2568	230	1398	0	176
2571	229	1397	0	177
2574	229	1397	0	176
2577	229	1397	0	176
2580	229	1397	0	179
2583	230	1397	0	183
2586	230	1397	0	181
2589	230	1397	0	179
2592	230	1397	0	180
2595	233	1398	0	178
2598	234	1398	0	179
2601	234	1398	0	185
2604	233	1398	0	188
2607	234	1398	0	187
2610	234	1398	0	191
2613	234	1398	0	192
2616	235	1398	0	189
2619	234	1398	0	184
2622	234	1397	0	182
2625	234	1397	0	180
2628	235	1397	0	179
2631	235	1397	0	179
2634	234	1397	0	179
2637	235	1397	0	179
2640	235	1397	0	177
2643	235	1397	0	175
2646	235	1397	0	175
2649	235	1397	0	177
2652	235	1397	0	175
2655	235	1397	0	175
2658	235	1397	0	176
2661	236	1397	0	175
2664	236	1397	0	175
2667	235	1397	0	176
2670	235	1397	0	178
2673	236	1397	0	176
2676	236	1397	0	176
2679	236	1397	0	174
2682	236	1397	0	177
2685	236	1397	0	178
2688	237	1397	0	180
2691	237	1397	0	180
2694	238	1397	0	179
2697	237	1397	0	181
2700	237	1397	0	178
2703	238	1397	0	181
2706	238	1398	0	183
2709	238	1398	0	182
2712	238	1398	0	184
2715	238	1398	0	187
2718	238	1397	0	182
2721	238	1397	0	180
2724	239	1397	0	180
2727	239	1397	0	180
2730	239	1398	0	178
2733	239	1398	0	178
2736	239	1398	0	178
2739	239	1398	0	179
2742	236	1399	0	181
2745	235	1398	0	181
2748	235	1397	0	181
2751	233	1397	0	181
2754	232	1397	0	182
2757	231	1397	0	181
2760	232	1397	0	180
2763	232	1397	0	181
2766	232	1396	0	178
2769	232	1397	0	175
2772	232	1397	0	173
2775	232	1396	0	173
2778	232	1396	0	174
2781	231	1397	0	174
2784	232	1396	0	176
2787	232	1396	0	175
2790	231	1396	0	178
2793	232	1397	0	179
2796	232	1396	0	178
2799	232	1396	0	179
2802	232	1397	0	180
2805	232	1396	0	179
2808	233	1396	0	181
2811	232	1396	0	179
2814	233	1396	0	178
2817	232	1396	0	179
2820	233	1396	0	177
2823	233	1396	0	176
2826	233	1396	0	177
2829	233	1396	0	176
2832	233	1396	0	176
2835	233	1396	0	177
2838	233	1396	0	180
2841	233	1396	0	180
2844	233	1396	0	179
2847	233	1396	0	177
2850	234	1396	0	178
2853	235	1397	0	175
2856	236	1397	0	175
2859	236	1397	0	175
2862	236	1397	0	174
2865	236	1397	0	176
2868	237	1397	0	175
2871	237	1397	0	175
2874	237	1397	0	173
2877	236	1397	0	173
2880	236	1397	0	175
2883	237	1397	0	175
2886	236	1397	0	175
2889	236	1397	0	177
2892	236	1397	0	175
2895	237	1397	0	175
2898	237	1397	0	176
2901	237	1397	0	176
2904	237	1397	0	175
2907	237	1397	0	176
2910	237	1397	0	177
2913	237	1397	0	177
2916	237	1397	0	177
2919	238	1397	0	179
2922	237	1397	0	177
2925	238	1397	0	178
2928	238	1396	0	175
2931	238	1396	0	175
2934	238	1396	0	175
2937	238	1396	0	178
2940	238	1396	0	179
2943	238	1396	0	179
2946	237	1396	0	180
2949	238	1397	0	182
2952	238	1396	0	181
2955	238	1397	0	182
2958	238	1397	0	181
2961	238	1397	0	181
2964	238	1397	0	179
2967	238	1397	0	179
2970	238	1397	0	179
2973	238	1397	0	177
2976	238	1397	0	177
2979	238	1397	0	177
2982	238	1396	0	175
2985	238	1397	0	177
2988	238	1397	0	176
2991	238	1397	0	179
2994	238	1397	0	178
2997	238	1397	0	178
3000	238	1397	0	177
3003	238	1397	0	177
3006	239	1397	0	178
3009	238	1398	0	178
3012	239	1398	0	178
3015	238	1398	0	177
3018	238	1398	0	176
3021	238	1398	0	176
3024	238	1398	0	175
3027	238	1397	0	177
3030	238	1397	0	174
3033	239	1397	0	176
3036	239	1398	0	177
3039	239	1397	0	175
3042	239	1397	0	176
3045	241	1398	0	179
3048	239	1398	0	177
3051	239	1398	0	177
3054	239	1397	0	177
3057	240	1398	0	177
3060	239	1397	0	175
3063	239	1398	0	177
3066	239	1397	0	176
3069	239	1398	0	176
3072	239	1398	0	178
3075	239	1398	0	179
3078	240	1398	0	180
3081	239	1398	0	181
3084	239	1398	0	182
3087	239	1398	0	183
3090	239	1398	0	185
3093	238	1398	0	186
3096	238	1397	0	185
3099	238	1397	0	184
3102	237	1397	0	184
3105	237	1397	0	185
3108	237	1397	0	184
3111	237	1398	0	183
3114	236	1398	0	181
3117	236	1398	0	182
3120	235	1398	0	180
3123	235	1398	0	181
3126	236	1398	0	181
3129	237	1398	0	179
3132	237	1398	0	178
3135	237	1398	0	180
3138	237	1398	0	181
3141	237	1398	0	182
3144	237	1398	0	181
3147	238	1399	0	181
3150	238	1399	0	180
3153	238	1399	0	180
3156	238	1399	0	178
3159	238	1399	0	178
3162	238	1399	0	178
3165	238	1399	0	175
3168	238	1398	0	175
3171	239	1399	0	178
3174	239	1399	0	178
3177	239	1399	0	177
3180	239	1399	0	180
3183	239	1399	0	177
3186	239	1399	0	176
3189	238	1399	0	179
3192	239	1399	0	178
3195	239	1399	0	179
3198	239	1399	0	179
3201	239	1399	0	179
3204	239	1399	0	180
3207	239	1399	0	181
3210	239	1399	0	181
3213	238	1399	0	181
3216	238	1399	0	183
3219	238	1399	0	184
3222	239	1399	0	183
3225	239	1399	0	181
3228	239	1399	0	183
3231	239	1399	0	183
3234	239	1399	0	183
3237	240	1399	0	184
3240	239	1399	0	184
3243	240	1399	0	186
3246	239	1399	0	185
3249	238	1400	0	187
3252	238	1401	0	186
3255	238	1400	0	185
3258	238	1400	0	185
3261	239	1399	0	181
3264	239	1399	0	179
3267	239	1399	0	178
3270	239	1399	0	177
3273	240	1399	0	176
3276	239	1399	0	177
3279	239	1399	0	179
3282	239	1399	0	175
3285	239	1398	0	177
3288	239	1399	0	177
3291	239	1398	0	180
3294	239	1399	0	180
3297	239	1398	0	181
3300	239	1398	0	178
3303	239	1398	0	178
3306	239	1398	0	178
3309	238	1398	0	177
3312	239	1398	0	177
3315	239	1398	0	179
3318	238	1398	0	179
3321	238	1398	0	178
3324	239	1398	0	179
3327	238	1398	0	180
3330	239	1398	0	178
3333	239	1398	0	179
3336	239	1398	0	179
3339	238	1398	0	180
3342	239	1398	0	179
3345	239	1398	0	179
3348	240	1399	0	180
3351	239	1399	0	183
3354	238	1398	0	179
3357	237	1398	0	181
3360	237	1398	0	176
3363	237	1398	0	179
3366	237	1398	0	174
3369	237	1399	0	172
3372	236	1399	0	171
3375	236	1399	0	168
3378	236	1399	0	167
3381	236	1399	0	165
3384	236	1399	0	166
3387	235	1398	0	163
3390	235	1398	0	163
3393	236	1398	0	167
3396	237	1398	0	174
3399	237	1398	0	173
3402	237	1398	0	173
3405	238	1398	0	175
3408	239	1398	0	175
3411	239	1398	0	175
3414	239	1398	0	176
3417	239	1398	0	175
3420	240	1398	0	173
3423	240	1399	0	172
3426	240	1399	0	171
3429	240	1399	0	168
3432	241	1399	0	169
3435	241	1399	0	169
3438	241	1399	0	171
3441	242	1399	0	172
3444	242	1399	0	171
3447	243	1399	0	172
3450	243	1399	0	172
3453	244	1399	0	175
3456	245	1398	0	178
3459	245	1398	0	180
3462	245	1398	0	182
3465	245	1399	0	185
3468	246	1399	0	186
3471	245	1399	0	184
3474	245	1398	0	185
3477	245	1398	0	185
3480	245	1398	0	184
3483	245	1398	0	182
3486	246	1398	0	183
3489	246	1398	0	183
3492	245	1398	0	182
3495	245	1398	0	182
3498	245	1398	0	182
3501	245	1398	0	182
3504	245	1398	0	181
3507	245	1398	0	181
3510	245	1398	0	181
3513	245	1398	0	183
3516	245	1398	0	181
3519	245	1398	0	178
3522	245	1398	0	181
3525	245	1398	0	180
3528	245	1398	0	180
3531	245	1398	0	179
3534	245	1398	0	180
3537	245	1398	0	180
3540	245	1397	0	179
3543	244	1397	0	180
3546	244	1397	0	180
3549	244	1397	0	180
3552	244	1397	0	180
3555	244	1397	0	182
3558	244	1396	0	181
3561	244	1396	0	182
3564	245	1396	0	180
3567	244	1396	0	177
3570	244	1396	0	176
3573	244	1396	0	175
3576	244	1396	0	174
3579	244	1396	0	175
3582	245	1395	0	176
3585	245	1395	0	175
3588	244	1395	0	175
3591	244	1395	0	174
3594	244	1395	0	173
3597	244	1395	0	173
3600	244	1395	0	173
3603	244	1395	0	176
3606	245	1396	0	178
3609	245	1396	0	177
3612	245	1396	0	178
3615	245	1396	0	180
3618	245	1396	0	180
3621	245	1396	0	179
3624	245	1396	0	180
3627	245	1396	0	180
3630	245	1395	0	181
3633	245	1396	0	182
3636	245	1396	0	181
3639	246	1397	0	184
3642	247	1397	0	185
3645	245	1398	0	187
3648	244	1398	0	189
3651	244	1398	0	185
3654	243	1398	0	181
3657	244	1398	0	180
3660	244	1398	0	176
3663	244	1398	0	174
3666	244	1398	0	174
3669	245	1398	0	174
3672	245	1398	0	175
3675	245	1398	0	175
3678	245	1398	0	176
3681	245	1398	0	176
3684	245	1398	0	179
3687	246	1398	0	179
3690	246	1398	0	179
3693	246	1398	0	178
3696	245	1398	0	178
3699	245	1398	0	179
3702	245	1397	0	180
3705	245	1398	0	183
3708	245	1397	0	188
3711	245	1397	0	191
3714	245	1396	0	196
3717	245	1396	0	195
3720	244	1396	0	193
3723	245	1396	0	198
3726	246	1396	0	198
3729	246	1395	0	201
3732	247	1395	0	203
3735	247	1395	0	204
3738	247	1395	0	204
3741	247	1394	0	204
3744	247	1394	0	206
3747	247	1394	0	204
3750	247	1393	0	205
3753	246	1393	0	200
3756	246	1393	0	200
3759	247	1393	0	199
3762	247	1393	0	202
3765	247	1393	0	202
3768	247	1393	0	201
3771	247	1393	0	198
3774	245	1394	0	194
3777	244	1394	0	195
3780	243	1394	0	196
3783	243	1394	0	195
3786	243	1393	0	190
3789	243	1392	0	192
3792	243	1392	0	189
3795	244	1392	0	192
3798	244	1392	0	193
3801	244	1391	0	188
3804	244	1391	0	189
3807	245	1391	0	191
3810	246	1390	0	193
3813	245	1390	0	192
3816	245	1390	0	190
3819	246	1390	0	192
3822	246	1390	0	193
3825	246	1390	0	193
3828	247	1390	0	193
3831	246	1390	0	192
3834	246	1390	0	193
3837	247	1390	0	193
3840	247	1390	0	192
3843	247	1390	0	192
3846	247	1390	0	196
3849	247	1390	0	198
3852	247	1390	0	195
3855	248	1390	0	191
3858	247	1390	0	190
3861	249	1390	0	199
3864	248	1390	0	198
3867	247	1390	0	200
3870	248	1390	0	198
3873	248	1390	0	202
3876	248	1390	0	202
3879	248	1390	0	204
3882	247	1390	0	203
3885	248	1390	0	202
3888	248	1390	0	201
3891	248	1390	0	203
3894	248	1389	0	199
3897	249	1389	0	200
3900	248	1389	0	200
3903	248	1389	0	200
3906	249	1390	0	196
3909	248	1390	0	196
3912	249	1390	0	195
3915	249	1390	0	196
3918	249	1390	0	195
3921	249	1390	0	196
3924	250	1390	0	198
3927	250	1390	0	200
3930	251	1391	0	203
3933	251	1391	0	202
3936	251	1391	0	201
3939	251	1391	0	201
3942	251	1392	0	201
3945	251	1392	0	200
3948	251	1392	0	200
3951	252	1392	0	201
3954	252	1392	0	202
3957	252	1392	0	201
3960	252	1392	0	202
3963	252	1392	0	202
3966	252	1392	0	202
3969	252	1392	0	202
3972	252	1392	0	203
3975	252	1392	0	202
3978	252	1392	0	200
3981	252	1392	0	200
3984	252	1392	0	200
3987	253	1392	0	200
3990	253	1392	0	201
3993	253	1392	0	201
3996	253	1392	0	201
3999	252	1392	0	201
4002	253	1392	0	202
4005	253	1392	0	202
4008	253	1392	0	202
4011	254	1392	0	202
4014	254	1392	0	201
4017	254	1392	0	199
4020	253	1392	0	198
4023	253	1392	0	197
4026	254	1392	0	196
4029	254	1392	0	197
4032	255	1392	0	197
4035	255	1392	0	198
4038	255	1392	0	196
4044	255	1392	0	191
4047	255	1391	0	190
4050	255	1391	0	190
4053	255	1391	0	191
4056	255	1391	0	190
4059	256	1392	0	189
4062	257	1392	0	190
4065	258	1392	0	190
4068	258	1392	0	190
4071	258	1392	0	190
4074	259	1392	0	190
4077	259	1392	0	190
4080	259	1393	0	191
4083	260	1393	0	194
4086	260	1393	0	195
4089	260	1393	0	196
4092	260	1393	0	196
4095	261	1393	0	196
4098	261	1394	0	197
4101	261	1394	0	199
4104	261	1394	0	199
4107	261	1394	0	198
4110	261	1394	0	198
4113	261	1394	0	199
4116	261	1394	0	200
4119	261	1394	0	199
4122	261	1394	0	200
4125	261	1394	0	199
4128	262	1394	0	197
4131	262	1394	0	197
4134	262	1394	0	197
4137	262	1394	0	198
4140	262	1395	0	198
4143	262	1395	0	197
4146	262	1395	0	198
4149	261	1395	0	197
4152	262	1395	0	198
4155	262	1395	0	198
4158	262	1395	0	199
4161	262	1395	0	198
4164	262	1395	0	199
4167	262	1395	0	198
4170	262	1395	0	198
4173	262	1395	0	197
4176	262	1395	0	197
4179	262	1395	0	197
4182	262	1395	0	197
4185	262	1395	0	197
4188	262	1395	0	197
4191	262	1395	0	197
4194	262	1395	0	196
4197	262	1395	0	195
4200	262	1395	0	195
4203	262	1395	0	195
4206	262	1395	0	193
4209	263	1395	0	194
4212	263	1395	0	194
4215	263	1395	0	194
4218	263	1395	0	193
4221	263	1395	0	194
4224	263	1395	0	194
4227	263	1396	0	194
4230	264	1395	0	194
4233	264	1395	0	194
4236	264	1395	0	195
4239	264	1395	0	196
4242	264	1395	0	194
4245	264	1395	0	194
4248	265	1396	0	194
4251	265	1396	0	195
4254	265	1396	0	194
4257	265	1396	0	195
4260	265	1396	0	194
4263	265	1396	0	193
4266	265	1396	0	194
4269	265	1396	0	195
4272	265	1395	0	194
4275	265	1396	0	195
4278	265	1396	0	194
4281	265	1396	0	193
4284	265	1396	0	194
4287	265	1396	0	193
4290	265	1396	0	194
4293	265	1396	0	195
4296	265	1396	0	195
4299	265	1396	0	195
4302	265	1396	0	194
4305	265	1396	0	193
4308	265	1396	0	193
4311	265	1395	0	192
4314	265	1396	0	192
4317	264	1396	0	192
4320	264	1395	0	193
4323	265	1396	0	195
4326	265	1395	0	193
4329	265	1395	0	192
4332	266	1395	0	195
4335	265	1395	0	193
4338	264	1395	0	191
4341	264	1396	0	192
4344	264	1396	0	191
4347	264	1396	0	192
4350	262	1397	0	195
4353	263	1397	0	194
4356	263	1396	0	190
4359	263	1396	0	189
4362	263	1396	0	190
4365	264	1396	0	191
4368	264	1396	0	191
4371	264	1396	0	192
4374	264	1396	0	192
4377	263	1396	0	190
4380	264	1396	0	194
4383	264	1396	0	191
4386	264	1396	0	191
4389	264	1396	0	193
4392	264	1396	0	192
4395	265	1396	0	193
4398	265	1396	0	193
4401	266	1396	0	195
4404	267	1396	0	195
4407	267	1396	0	196
4410	267	1396	0	195
4413	267	1396	0	196
4416	267	1396	0	196
4419	267	1396	0	197
4422	267	1396	0	197
4425	267	1396	0	198
4428	267	1396	0	198
4431	267	1396	0	197
4434	267	1396	0	197
4437	267	1396	0	199
4440	267	1396	0	199
4443	267	1396	0	198
4446	267	1396	0	198
4449	267	1396	0	198
4452	267	1396	0	198
4455	267	1396	0	198
4458	266	1396	0	198
4461	267	1396	0	198
4464	266	1397	0	198
4467	265	1397	0	198
4470	265	1397	0	197
4473	265	1398	0	197
4476	265	1398	0	195
4479	265	1397	0	198
4482	265	1397	0	197
4485	265	1398	0	196
4488	265	1398	0	194
4491	265	1398	0	195
4494	265	1398	0	197
4497	265	1398	0	195
4500	265	1398	0	195
4503	265	1398	0	194
4506	265	1398	0	195
4509	266	1398	0	195
4512	265	1398	0	193
4515	265	1398	0	193
4518	266	1398	0	195
4521	266	1398	0	196
4524	265	1398	0	193
4527	265	1398	0	193
4530	266	1398	0	193
4533	265	1398	0	193
4536	265	1398	0	192
4539	265	1398	0	192
4542	265	1398	0	193
4545	265	1398	0	192
4548	265	1398	0	192
4551	265	1398	0	192
4554	265	1398	0	189
4557	265	1398	0	189
4560	265	1398	0	191
4563	264	1398	0	192
4566	264	1398	0	191
4569	264	1398	0	190
4572	265	1398	0	190
4575	265	1398	0	190
4578	264	1398	0	190
4581	265	1398	0	192
4584	264	1398	0	191
4587	266	1398	0	191
4590	266	1398	0	193
4593	266	1398	0	194
4596	266	1398	0	194
4599	266	1398	0	194
4602	266	1398	0	194
4605	266	1398	0	194
4608	266	1398	0	194
4611	266	1397	0	194
4614	266	1397	0	194
4617	266	1397	0	197
4620	264	1397	0	194
4623	264	1398	0	196
4626	262	1400	0	200
4629	262	1400	0	201
4632	263	1400	0	200
4635	263	1400	0	202
4638	263	1400	0	200
4641	263	1400	0	200
4644	263	1400	0	203
4647	264	1400	0	202
4650	264	1400	0	201
4653	265	1400	0	202
4656	265	1400	0	202
4659	265	1399	0	201
4662	265	1399	0	200
4665	265	1399	0	199
4668	265	1399	0	199
4671	265	1399	0	199
4674	265	1399	0	199
4677	265	1399	0	201
4680	265	1399	0	200
4683	265	1399	0	198
4686	265	1399	0	197
4689	266	1399	0	203
4692	265	1399	0	199
4695	265	1399	0	199
4698	266	1399	0	206
4701	266	1399	0	209
4704	266	1399	0	208
4707	266	1399	0	205
4710	266	1399	0	203
4713	267	1399	0	203
4716	267	1399	0	205
4719	267	1399	0	205
4722	268	1399	0	203
4725	268	1399	0	206
4728	268	1399	0	204
4731	268	1399	0	205
4734	268	1399	0	203
4737	268	1399	0	202
4740	268	1398	0	199
4743	268	1398	0	198
4746	268	1399	0	199
4749	268	1399	0	199
4752	269	1399	0	201
4755	269	1399	0	200
4758	269	1399	0	201
4761	270	1398	0	202
4764	270	1398	0	202
4767	270	1398	0	204
4770	270	1398	0	201
4773	270	1398	0	204
4776	270	1398	0	204
4779	270	1398	0	202
4782	270	1398	0	200
4785	270	1398	0	206
4788	271	1398	0	203
4791	270	1398	0	202
4794	270	1398	0	206
4797	270	1397	0	200
4800	270	1398	0	201
4803	270	1398	0	204
4806	270	1398	0	206
4809	270	1398	0	200
4812	270	1398	0	196
4815	270	1398	0	202
4818	270	1399	0	196
4821	270	1398	0	198
4824	270	1399	0	199
4827	269	1398	0	201
4830	269	1398	0	205
4833	269	1398	0	207
4836	269	1398	0	207
4839	268	1398	0	209
4842	269	1397	0	208
4845	269	1397	0	208
4848	269	1397	0	208
4851	269	1397	0	210
4854	268	1397	0	213
4857	268	1396	0	213
4860	268	1397	0	213
4863	267	1397	0	216
4866	266	1398	0	221
4869	266	1398	0	231
4872	267	1399	0	235
4875	267	1398	0	245
4878	267	1396	0	247
4881	265	1395	0	249
4884	263	1395	0	254
4887	262	1394	0	260
4890	261	1394	0	269
4893	261	1393	0	272
4896	259	1393	0	271
4899	258	1393	0	267
4902	258	1393	0	266
4905	258	1392	0	267
4908	258	1393	0	269
4911	257	1393	0	269
4914	257	1394	0	270
4917	257	1394	0	270
4920	257	1394	0	269
4923	257	1393	0	266
4926	257	1393	0	266
4929	257	1394	0	269
4932	256	1393	0	267
4935	256	1392	0	269
4938	256	1392	0	269
4941	256	1392	0	269
4944	255	1391	0	273
4947	257	1390	0	272
4950	260	1389	0	272
4953	260	1386	0	273
4956	261	1386	0	273
4959	260	1386	0	273
4962	260	1386	0	272
4965	260	1386	0	272
4968	260	1385	0	273
4971	260	1385	0	268
4974	261	1384	0	268
4977	261	1384	0	268
4980	260	1383	0	266
4983	260	1383	0	267
4986	260	1383	0	268
4989	260	1382	0	267
4992	260	1381	0	265
4995	259	1379	0	280
4998	259	1379	0	283
5001	261	1382	0	261
5004	261	1381	0	261
5007	261	1381	0	262
5010	261	1381	0	261
5013	261	1381	0	262
5016	261	1381	0	262
5019	261	1381	0	262
5022	260	1380	0	267
5025	260	1381	0	267
5028	260	1380	0	275
5031	261	1380	0	265
5034	261	1380	0	262
5037	261	1380	0	261
5040	261	1381	0	262
5043	261	1380	0	263
5046	261	1380	0	263
5049	261	1380	0	262
5052	261	1380	0	262
5055	261	1380	0	261
5058	261	1380	0	262
5061	261	1380	0	260
5064	261	1380	0	261
5067	262	1380	0	260
5070	262	1379	0	260
5073	262	1379	0	262
5076	262	1381	0	259
5079	263	1382	0	259
5082	263	1384	0	261
5085	263	1385	0	264
5088	262	1385	0	269
5091	262	1385	0	270
5094	263	1385	0	271
5097	263	1384	0	269
5100	264	1383	0	267
5103	264	1384	0	267
5106	263	1384	0	268
5109	263	1383	0	268
5112	263	1383	0	268
5115	263	1383	0	270
5118	263	1383	0	269
5121	263	1383	0	270
5124	262	1383	0	272
5127	262	1384	0	271
5130	262	1383	0	272
5133	261	1382	0	273
5136	262	1383	0	273
5139	261	1383	0	274
5142	261	1383	0	276
5145	260	1382	0	276
5148	260	1382	0	274
5151	260	1383	0	274
5154	260	1383	0	275
5157	259	1382	0	276
5160	260	1383	0	278
5163	260	1384	0	279
5166	261	1385	0	279
5169	261	1385	0	279
5172	261	1386	0	278
5175	262	1384	0	277
5178	263	1383	0	273
5181	264	1383	0	274
5184	266	1383	0	275
5187	269	1382	0	270
5190	270	1382	0	272
5193	270	1381	0	273
5196	270	1381	0	273
5199	270	1382	0	272
5202	271	1383	0	272
5205	271	1384	0	272
5208	271	1384	0	269
5211	271	1383	0	269
5214	271	1383	0	268
5217	272	1382	0	269
5220	271	1383	0	272
5223	271	1383	0	274
5226	271	1383	0	273
5229	272	1383	0	272
5232	271	1382	0	270
5235	271	1382	0	271
5238	270	1383	0	273
5241	271	1383	0	271
5244	271	1383	0	270
5247	271	1382	0	269
5250	271	1382	0	268
5253	271	1381	0	268
5256	271	1382	0	269
5259	271	1381	0	269
5262	272	1381	0	268
5265	272	1381	0	269
5268	272	1382	0	269
5271	271	1381	0	272
5274	270	1380	0	274
5277	270	1379	0	271
5280	270	1379	0	275
5283	270	1379	0	274
5286	270	1379	0	272
5289	271	1379	0	270
5292	270	1377	0	274
5295	270	1377	0	272
5298	270	1376	0	271
5301	270	1373	0	275
5304	271	1372	0	274
5307	271	1371	0	275
5310	271	1372	0	276
5313	271	1372	0	274
5316	272	1371	0	272
5319	272	1371	0	272
5322	271	1371	0	274
5325	272	1371	0	276
5328	272	1370	0	273
5331	273	1370	0	274
5334	274	1369	0	276
5337	272	1363	0	306
5340	276	1364	0	278
5343	276	1364	0	276
5346	277	1363	0	272
5349	277	1364	0	267
5352	276	1364	0	267
5355	276	1365	0	270
5358	274	1369	0	271
5361	274	1370	0	271
5364	278	1370	0	270
5367	279	1370	0	267
5370	279	1371	0	269
5373	279	1372	0	269
5376	279	1373	0	268
5379	279	1374	0	259
5382	280	1375	0	261
5385	279	1375	0	263
5388	279	1376	0	262
5391	279	1377	0	266
5394	279	1376	0	267
5397	279	1375	0	266
5400	279	1375	0	262
5403	279	1375	0	263
5406	280	1375	0	263
5409	281	1374	0	262
5412	281	1374	0	262
5415	281	1375	0	259
5418	281	1375	0	262
5421	281	1373	0	258
5424	281	1372	0	257
5427	281	1372	0	252
5430	281	1372	0	248
5433	280	1374	0	244
5436	279	1375	0	248
5439	280	1374	0	240
5442	280	1375	0	240
5445	279	1377	0	235
5448	279	1377	0	234
5451	280	1376	0	230
5454	281	1378	0	239
5457	282	1379	0	226
5460	279	1378	0	225
5463	277	1377	0	213
5466	276	1377	0	215
5469	277	1379	0	224
5472	275	1377	0	210
5475	273	1380	0	211
5478	270	1383	0	208
5481	270	1385	0	205
5484	269	1386	0	201
5487	268	1387	0	199
5490	266	1388	0	195
5493	265	1388	0	199
5496	265	1390	0	201
5499	267	1393	0	204
5502	266	1393	0	200
5505	265	1393	0	202
5508	265	1392	0	197
5511	265	1394	0	196
5514	265	1394	0	195
5517	264	1393	0	194
5520	265	1393	0	193
5523	266	1393	0	197
5526	265	1392	0	197
5529	263	1392	0	197
5532	263	1393	0	194
5535	262	1395	0	190
5538	262	1395	0	190
5541	265	1394	0	187
5544	266	1394	0	186
5547	267	1395	0	179
5550	268	1395	0	178
5553	268	1394	0	175
5556	266	1394	0	174
5559	265	1392	0	172
5562	266	1391	0	178
5565	268	1391	0	181
5568	268	1392	0	182
5571	264	1393	0	183
5574	261	1393	0	184
5577	260	1393	0	186
5580	258	1393	0	184
5583	258	1395	0	181
5589	254	1399	0	357
5592	252	1400	0	168
5595	252	1401	0	163
5598	251	1400	0	167
5601	251	1398	0	159
5604	248	1396	0	150
5607	247	1399	0	144
5610	246	1400	0	143
5613	246	1400	0	143
5616	246	1401	0	139
5619	246	1402	0	136
5622	246	1403	0	139
5625	246	1405	0	140
5628	247	1406	0	150
5631	246	1405	0	143
5634	246	1405	0	146
5637	246	1405	0	146
5640	246	1406	0	144
5643	246	1406	0	146
5646	246	1406	0	149
5649	246	1406	0	147
5652	247	1407	0	148
5655	247	1407	0	148
5658	247	1407	0	151
5661	246	1407	0	152
5664	247	1407	0	150
5667	247	1407	0	150
5670	247	1407	0	151
5673	246	1407	0	150
5676	246	1408	0	151
5679	246	1408	0	152
5682	246	1407	0	151
5685	246	1407	0	153
5688	245	1408	0	158
5691	245	1407	0	151
5694	245	1408	0	157
5697	244	1408	0	156
5700	245	1408	0	153
5703	245	1408	0	159
5706	245	1408	0	158
5709	244	1409	0	167
5712	243	1411	0	167
5715	244	1413	0	170
5718	244	1414	0	165
5721	243	1414	0	160
5724	244	1415	0	160
5727	244	1414	0	152
5730	244	1413	0	150
5733	242	1412	0	148
5736	240	1412	0	144
5739	240	1413	0	142
5742	241	1413	0	146
5745	239	1410	0	144
5748	239	1410	0	141
5751	240	1411	0	139
5754	239	1412	0	138
5757	239	1412	0	134
5760	239	1413	0	134
5763	238	1412	0	133
5766	240	1412	0	133
5769	240	1413	0	131
5772	239	1413	0	127
5775	239	1414	0	124
5778	239	1414	0	129
5781	240	1414	0	129
5784	239	1414	0	129
5787	240	1413	0	128
5790	241	1413	0	134
5793	241	1413	0	133
5796	242	1414	0	134
5799	244	1415	0	143
5802	244	1416	0	140
5805	243	1417	0	144
5808	243	1417	0	144
5811	243	1418	0	132
5814	245	1419	0	126
5817	245	1417	0	125
5820	245	1418	0	130
5823	245	1419	0	126
5826	244	1417	0	130
5829	242	1418	0	131
5832	241	1417	0	123
5835	238	1415	0	126
5838	238	1416	0	122
5841	238	1416	0	122
5844	238	1415	0	125
5847	239	1414	0	130
5850	239	1414	0	129
5853	239	1416	0	130
5856	238	1416	0	127
5859	238	1417	0	127
5862	238	1417	0	130
5865	237	1416	0	126
5868	237	1416	0	120
5871	234	1415	0	119
5874	232	1415	0	129
5877	229	1410	0	126
5880	230	1409	0	133
5883	231	1408	0	127
5886	231	1408	0	129
5889	231	1409	0	127
5892	231	1409	0	127
5895	231	1411	0	125
5898	232	1411	0	128
5901	233	1413	0	119
5904	233	1413	0	113
5907	233	1413	0	116
5910	234	1413	0	119
5913	234	1415	0	123
5916	235	1415	0	122
5919	236	1415	0	119
5922	236	1414	0	119
5925	236	1414	0	118
5928	236	1415	0	122
5931	237	1415	0	128
5934	236	1415	0	132
5937	235	1414	0	137
5940	236	1413	0	135
5943	236	1412	0	134
5946	237	1411	0	137
5949	238	1411	0	143
5952	238	1411	0	143
5955	238	1411	0	143
5958	238	1413	0	142
5961	237	1416	0	148
5964	238	1417	0	143
5967	238	1418	0	141
5970	239	1418	0	137
5973	240	1418	0	141
5976	239	1419	0	139
5979	241	1419	0	144
5982	242	1419	0	149
5985	242	1418	0	158
5988	241	1416	0	155
5991	242	1416	0	155
5994	243	1416	0	156
5997	244	1415	0	160
6000	245	1414	0	164
6003	245	1414	0	162
[truncated: 997 more rows]
