# Supplementary material for: Markerless tracking of an entire honey bee colony
Source: Nat Commun. 2021 Mar 19;12:1733. doi: 10.1038/s41467-021-21769-1 (PMC7979864; doi:10.1038/s41467-021-21769-1)
Supplement: Supplementary file 4 — Description of Additional Supplementary Files [file 41467_2021_21769_MOESM4_ESM.zip › raw_source/fig_5_sup_fig_21_22/S1_trajectories/000678.txt]

0	1709	1433	0	70
3	1709	1435	0	77
6	1709	1435	0	72
9	1710	1436	0	67
12	1707	1424	0	66
15	1706	1424	0	80
18	1706	1424	0	75
21	1707	1421	0	71
24	1708	1420	0	71
27	1711	1419	0	62
30	1713	1414	0	58
33	1714	1412	0	60
36	1716	1411	0	61
39	1717	1412	0	52
42	1718	1412	0	54
45	1718	1413	0	43
48	1719	1412	0	41
51	1718	1413	0	30
54	1717	1413	0	27
57	1716	1412	0	18
60	1716	1411	0	15
63	1718	1411	0	28
66	1714	1415	0	40
69	1714	1418	0	44
72	1715	1420	0	49
75	1715	1425	0	48
78	1712	1432	0	55
81	1713	1436	0	57
84	1714	1439	0	56
87	1713	1440	0	59
90	1712	1441	0	63
93	1711	1441	0	62
96	1709	1443	0	62
99	1709	1446	0	68
102	1708	1448	0	66
105	1707	1450	0	70
108	1707	1452	0	69
111	1705	1454	0	69
114	1704	1454	0	69
117	1703	1456	0	70
120	1702	1457	0	68
123	1701	1459	0	70
126	1701	1460	0	71
129	1706	1457	0	61
132	1705	1456	0	65
135	1705	1457	0	60
138	1706	1455	0	60
141	1705	1450	0	70
144	1704	1450	0	69
147	1703	1449	0	73
150	1703	1445	0	77
153	1702	1443	0	84
156	1701	1440	0	92
159	1704	1445	0	119
162	1706	1448	0	123
165	1708	1447	0	125
168	1710	1446	0	124
171	1709	1445	0	132
174	1707	1444	0	140
177	1705	1446	0	146
180	1704	1447	0	159
183	1704	1444	0	164
186	1704	1443	0	176
189	1703	1441	0	178
192	1702	1440	0	182
195	1702	1439	0	189
198	1702	1438	0	194
201	1702	1434	0	206
204	1703	1432	0	220
207	1704	1430	0	226
210	1704	1428	0	234
213	1706	1428	0	246
216	1709	1427	0	260
219	1709	1427	0	268
222	1710	1427	0	272
225	1710	1426	0	266
228	1710	1427	0	272
231	1710	1428	0	283
234	1710	1428	0	284
237	1707	1427	0	296
240	1705	1426	0	302
243	1705	1427	0	301
246	1705	1423	0	305
249	1704	1419	0	304
252	1701	1416	0	308
255	1698	1415	0	310
258	1696	1413	0	317
261	1695	1411	0	325
264	1693	1409	0	328
267	1690	1406	0	330
270	1687	1404	0	328
273	1684	1403	0	327
276	1683	1401	0	326
279	1681	1401	0	324
282	1679	1400	0	323
285	1678	1400	0	324
288	1679	1400	0	321
291	1678	1399	0	319
294	1677	1398	0	312
297	1677	1399	0	314
300	1677	1398	0	315
303	1676	1398	0	317
306	1674	1398	0	321
309	1673	1397	0	327
312	1672	1396	0	326
315	1671	1395	0	322
318	1668	1392	0	316
321	1666	1392	0	316
324	1666	1391	0	315
327	1665	1390	0	312
330	1663	1389	0	311
333	1663	1387	0	311
336	1661	1384	0	307
339	1658	1378	0	301
342	1654	1375	0	297
345	1653	1374	0	299
348	1653	1375	0	301
351	1653	1374	0	300
354	1652	1373	0	300
357	1652	1373	0	297
360	1652	1372	0	300
363	1653	1373	0	300
366	1653	1374	0	302
369	1654	1376	0	295
372	1655	1378	0	295
375	1659	1382	0	303
378	1661	1382	0	309
381	1662	1383	0	311
384	1662	1384	0	304
387	1663	1385	0	304
390	1666	1386	0	301
393	1670	1389	0	300
396	1672	1393	0	307
399	1674	1396	0	303
402	1674	1399	0	296
405	1675	1400	0	296
408	1678	1402	0	285
411	1680	1398	0	272
414	1681	1394	0	258
417	1686	1391	0	251
420	1692	1388	0	254
423	1695	1382	0	239
426	1700	1373	0	233
429	1702	1372	0	226
432	1703	1371	0	224
435	1704	1372	0	221
438	1705	1370	0	226
441	1708	1363	0	229
444	1708	1361	0	230
447	1708	1359	0	236
450	1708	1359	0	240
453	1708	1359	0	249
456	1707	1359	0	248
459	1708	1354	0	251
462	1708	1351	0	255
465	1708	1351	0	257
468	1708	1351	0	260
471	1708	1348	0	260
474	1710	1344	0	257
477	1712	1340	0	258
480	1711	1339	0	260
483	1712	1334	0	271
486	1713	1330	0	281
489	1714	1328	0	280
492	1714	1326	0	277
495	1715	1325	0	280
498	1715	1322	0	286
501	1715	1318	0	286
504	1713	1313	0	290
507	1711	1310	0	289
510	1709	1307	0	284
513	1708	1304	0	284
516	1705	1299	0	282
519	1704	1297	0	280
522	1703	1293	0	278
525	1700	1291	0	283
528	1700	1289	0	286
531	1698	1288	0	292
534	1696	1284	0	295
537	1696	1283	0	288
540	1696	1282	0	290
543	1696	1280	0	289
546	1697	1280	0	292
549	1700	1279	0	291
552	1700	1279	0	288
555	1700	1280	0	283
558	1700	1280	0	282
561	1702	1281	0	283
564	1702	1283	0	287
567	1703	1287	0	286
570	1703	1289	0	277
573	1704	1288	0	267
576	1705	1288	0	260
579	1706	1287	0	259
582	1708	1289	0	265
585	1711	1290	0	270
588	1713	1287	0	264
591	1715	1284	0	262
594	1718	1282	0	270
597	1719	1281	0	262
600	1719	1280	0	257
603	1718	1279	0	252
606	1718	1277	0	249
609	1718	1274	0	252
612	1719	1271	0	252
615	1720	1270	0	255
618	1720	1270	0	252
621	1721	1268	0	254
624	1722	1263	0	253
627	1724	1258	0	252
630	1726	1255	0	247
633	1729	1251	0	250
636	1730	1246	0	253
639	1734	1240	0	244
642	1739	1235	0	244
645	1740	1235	0	243
648	1741	1236	0	241
651	1741	1235	0	240
654	1741	1234	0	236
657	1742	1235	0	240
660	1741	1235	0	241
663	1744	1231	0	239
666	1746	1228	0	240
669	1749	1227	0	246
672	1752	1222	0	246
675	1751	1221	0	251
678	1751	1218	0	256
681	1750	1215	0	256
684	1751	1215	0	260
687	1751	1215	0	267
690	1751	1212	0	263
693	1752	1211	0	262
696	1753	1211	0	266
699	1752	1210	0	262
702	1753	1206	0	262
705	1752	1202	0	260
708	1752	1203	0	256
711	1752	1201	0	265
714	1754	1200	0	259
717	1755	1195	0	254
720	1756	1191	0	256
723	1758	1188	0	262
726	1759	1184	0	264
729	1759	1184	0	259
732	1759	1181	0	259
735	1760	1177	0	257
738	1763	1173	0	264
741	1764	1168	0	261
744	1765	1164	0	257
747	1767	1156	0	260
750	1775	1143	0	268
753	1774	1144	0	262
756	1776	1144	0	258
759	1775	1142	0	260
762	1776	1137	0	259
765	1776	1130	0	252
768	1777	1127	0	254
771	1776	1123	0	248
774	1777	1119	0	253
777	1779	1113	0	255
780	1780	1107	0	263
783	1787	1107	0	260
786	1789	1107	0	257
789	1785	1109	0	253
792	1782	1105	0	258
795	1781	1105	0	258
798	1779	1104	0	252
801	1779	1102	0	250
804	1779	1102	0	241
807	1777	1102	0	247
810	1777	1103	0	247
813	1777	1102	0	247
816	1779	1103	0	251
819	1778	1103	0	258
822	1775	1105	0	256
825	1775	1104	0	260
828	1773	1104	0	264
831	1772	1104	0	266
834	1770	1104	0	264
837	1767	1103	0	272
840	1770	1105	0	268
843	1771	1103	0	269
846	1769	1101	0	273
849	1768	1100	0	275
852	1767	1100	0	276
855	1766	1100	0	276
858	1766	1097	0	284
861	1766	1096	0	284
864	1765	1094	0	287
867	1765	1092	0	288
870	1764	1092	0	291
873	1766	1097	0	287
876	1769	1100	0	282
879	1771	1102	0	275
882	1770	1103	0	276
885	1770	1101	0	286
888	1770	1098	0	291
891	1768	1095	0	289
894	1767	1094	0	291
897	1767	1093	0	289
900	1766	1091	0	289
903	1765	1091	0	289
906	1765	1087	0	292
909	1764	1085	0	297
912	1762	1082	0	295
915	1762	1080	0	301
918	1762	1079	0	308
921	1760	1079	0	309
924	1755	1076	0	307
927	1752	1073	0	310
930	1749	1070	0	303
933	1746	1066	0	302
936	1745	1061	0	306
939	1741	1053	0	295
942	1741	1052	0	295
945	1741	1052	0	299
948	1739	1053	0	310
951	1735	1054	0	313
954	1731	1052	0	314
957	1727	1049	0	317
960	1726	1048	0	316
963	1724	1047	0	316
966	1722	1044	0	316
969	1722	1044	0	317
972	1722	1042	0	318
975	1719	1041	0	319
978	1715	1040	0	320
981	1711	1036	0	325
984	1706	1031	0	324
987	1705	1029	0	323
990	1704	1028	0	316
993	1701	1026	0	315
996	1699	1024	0	315
999	1697	1019	0	307
1002	1694	1019	0	304
1005	1693	1015	0	300
1008	1692	1013	0	296
1011	1687	1011	0	291
1014	1687	1011	0	293
1017	1687	1011	0	292
1020	1687	1008	0	287
1023	1686	1004	0	286
1026	1686	1002	0	294
1029	1684	999	0	296
1032	1682	998	0	294
1035	1682	996	0	291
1038	1682	996	0	289
1041	1681	996	0	291
1044	1680	998	0	290
1047	1679	1000	0	289
1050	1679	1002	0	289
1053	1680	1003	0	289
1056	1679	1004	0	288
1059	1679	1004	0	288
1062	1679	1003	0	289
1065	1679	1004	0	288
1068	1679	1004	0	287
1071	1679	1004	0	287
1074	1680	1003	0	287
1077	1680	1002	0	282
1080	1683	998	0	285
1083	1683	997	0	284
1086	1681	993	0	278
1089	1680	991	0	280
1092	1680	990	0	278
1095	1680	988	0	280
1098	1681	986	0	278
1101	1681	984	0	278
1104	1682	983	0	279
1107	1683	986	0	287
1110	1680	986	0	293
1113	1678	986	0	298
1116	1676	985	0	298
1119	1674	984	0	298
1122	1673	985	0	299
1125	1673	986	0	299
1128	1672	984	0	300
1131	1671	981	0	304
1134	1671	980	0	309
1137	1670	978	0	314
1140	1667	976	0	319
1143	1666	974	0	321
1146	1665	973	0	324
1149	1663	971	0	320
1152	1663	971	0	311
1155	1663	971	0	310
1158	1664	971	0	308
1161	1665	972	0	306
1164	1668	974	0	304
1167	1670	974	0	314
1170	1669	975	0	316
1173	1670	979	0	307
1176	1671	979	0	301
1179	1672	979	0	302
1182	1673	979	0	303
1185	1673	980	0	298
1188	1673	980	0	292
1191	1675	980	0	295
1194	1677	980	0	295
1197	1679	980	0	285
1200	1679	980	0	280
1203	1678	981	0	277
1206	1681	979	0	273
1209	1684	977	0	264
1212	1685	972	0	263
1215	1685	968	0	263
1218	1684	965	0	261
1221	1685	961	0	258
1224	1685	959	0	258
1227	1689	956	0	262
1230	1695	952	0	255
1233	1693	950	0	260
1236	1694	948	0	258
1239	1695	946	0	253
1242	1696	946	0	252
1245	1696	944	0	252
1248	1696	943	0	255
1251	1696	938	0	249
1254	1696	935	0	249
1257	1697	934	0	250
1260	1697	929	0	245
1263	1697	926	0	238
1266	1696	925	0	241
1269	1697	922	0	238
1272	1699	919	0	241
1275	1700	919	0	239
1278	1698	921	0	240
1281	1698	926	0	247
1284	1697	925	0	244
1287	1697	927	0	246
1290	1697	931	0	258
1293	1696	933	0	257
1296	1696	933	0	254
1302	1698	929	0	250
1305	1696	931	0	257
1308	1697	931	0	258
1311	1698	934	0	264
1314	1698	937	0	262
1317	1695	938	0	248
1320	1696	944	0	266
1323	1692	945	0	277
1326	1690	947	0	286
1329	1687	946	0	291
1332	1687	946	0	290
1335	1687	947	0	298
1338	1687	945	0	305
1341	1686	944	0	307
1344	1685	943	0	303
1347	1683	942	0	304
1350	1681	943	0	313
1353	1683	943	0	309
1356	1684	944	0	307
1359	1683	945	0	305
1362	1685	944	0	301
1365	1685	945	0	297
1368	1687	945	0	299
1371	1686	944	0	299
1374	1686	944	0	302
1377	1684	943	0	300
1380	1683	942	0	297
1383	1681	941	0	300
1386	1679	939	0	303
1389	1678	938	0	299
1392	1676	937	0	302
1395	1675	933	0	304
1398	1674	932	0	305
1401	1673	930	0	306
1404	1673	929	0	305
1407	1669	929	0	306
1410	1667	928	0	303
1413	1665	928	0	303
1416	1665	928	0	301
1419	1665	927	0	299
1422	1665	927	0	298
1425	1666	926	0	298
1428	1667	926	0	295
1431	1667	925	0	293
1434	1668	923	0	294
1437	1666	923	0	295
1440	1664	924	0	290
1443	1662	923	0	289
1446	1662	923	0	295
1449	1659	921	0	291
1452	1659	920	0	284
1455	1658	919	0	281
1458	1656	915	0	274
1461	1654	913	0	272
1464	1653	911	0	272
1467	1654	909	0	274
1470	1655	906	0	273
1473	1654	903	0	273
1476	1654	902	0	273
1479	1655	901	0	273
1482	1655	901	0	274
1485	1656	901	0	271
1488	1657	903	0	271
1491	1656	904	0	272
1494	1656	900	0	270
1497	1657	899	0	265
1500	1659	900	0	260
1503	1660	898	0	257
1506	1661	899	0	254
1509	1661	899	0	259
1512	1661	897	0	263
1515	1663	891	0	255
1518	1665	888	0	253
1521	1664	888	0	256
1524	1663	887	0	260
1527	1661	888	0	257
1530	1660	892	0	255
1533	1661	894	0	258
1536	1658	894	0	259
1539	1659	893	0	258
1542	1658	893	0	262
1545	1656	891	0	268
1548	1657	889	0	266
1551	1657	891	0	263
1554	1655	893	0	264
1557	1655	892	0	264
1560	1654	888	0	266
1563	1654	888	0	263
1566	1656	886	0	258
1569	1654	884	0	261
1572	1657	882	0	256
1575	1658	880	0	254
1578	1659	880	0	258
1581	1657	879	0	264
1584	1657	878	0	266
1587	1658	878	0	260
1590	1660	879	0	257
1593	1660	874	0	262
1596	1663	871	0	262
1599	1663	870	0	262
1602	1663	866	0	258
1605	1663	864	0	253
1608	1665	863	0	246
1611	1668	860	0	248
1614	1668	857	0	247
1617	1669	856	0	246
1620	1668	855	0	246
1623	1670	856	0	247
1626	1668	855	0	248
1629	1667	856	0	253
1632	1666	859	0	255
1635	1666	862	0	259
1638	1667	864	0	262
1641	1668	867	0	265
1644	1672	864	0	267
1647	1672	864	0	269
1650	1670	862	0	282
1653	1671	861	0	287
1656	1667	860	0	288
1659	1665	860	0	297
1662	1665	859	0	302
1665	1663	858	0	309
1668	1664	858	0	308
1671	1662	857	0	307
1674	1663	856	0	308
1677	1663	856	0	309
1680	1664	857	0	317
1683	1662	853	0	330
1686	1659	850	0	345
1689	1659	850	0	348
1692	1659	850	0	349
1695	1659	848	0	357
1698	1657	848	0	358
1701	1657	850	0	354
1704	1656	850	0	353
1707	1656	850	0	353
1710	1655	850	0	353
1713	1653	848	0	354
1716	1653	848	0	355
1719	1651	847	0	353
1722	1651	847	0	349
1725	1653	847	0	346
1728	1656	849	0	338
1731	1658	850	0	337
1734	1659	851	0	333
1737	1662	852	0	333
1740	1665	855	0	332
1743	1671	857	0	323
1746	1675	856	0	320
1749	1676	855	0	318
1752	1678	855	0	313
1755	1681	856	0	306
1758	1684	857	0	299
1761	1685	857	0	282
1764	1685	857	0	267
1767	1686	856	0	261
1770	1686	856	0	259
1773	1686	853	0	260
1776	1685	851	0	255
1779	1685	850	0	249
1782	1687	850	0	250
1785	1690	852	0	252
1788	1691	853	0	254
1791	1692	852	0	255
1794	1695	849	0	247
1797	1696	848	0	238
1800	1700	847	0	240
1803	1702	844	0	239
1806	1705	842	0	242
1809	1706	840	0	240
1812	1711	837	0	224
1815	1714	836	0	225
1818	1715	837	0	218
1821	1716	838	0	222
1824	1716	837	0	226
1827	1716	837	0	225
1830	1718	837	0	212
1833	1720	835	0	211
1836	1719	835	0	212
1839	1715	837	0	211
1842	1714	838	0	210
1845	1714	837	0	220
1848	1714	837	0	225
1851	1712	839	0	227
1854	1713	837	0	219
1857	1715	836	0	213
1860	1713	838	0	217
1863	1711	839	0	219
1866	1709	840	0	217
1869	1709	841	0	220
1872	1714	836	0	234
1875	1715	835	0	230
1878	1714	837	0	239
1881	1712	836	0	239
1884	1712	833	0	243
1887	1711	831	0	245
1890	1712	825	0	244
1893	1716	822	0	260
1896	1718	819	0	260
1899	1718	818	0	262
1902	1719	815	0	268
1905	1722	811	0	271
1908	1722	807	0	272
1911	1722	801	0	279
1914	1722	795	0	281
1917	1719	791	0	280
1920	1718	789	0	280
1923	1718	786	0	281
1926	1717	786	0	284
1929	1718	786	0	287
1932	1717	786	0	286
1935	1716	784	0	291
1938	1715	779	0	296
1941	1714	778	0	299
1944	1712	779	0	300
1947	1711	779	0	302
1950	1709	776	0	304
1953	1707	774	0	310
1956	1707	773	0	312
1959	1706	770	0	317
1962	1704	767	0	318
1965	1702	765	0	324
1968	1697	767	0	326
1971	1696	767	0	340
1974	1693	764	0	336
1977	1689	763	0	342
1980	1687	760	0	335
1983	1686	759	0	345
1986	1684	759	0	348
1989	1681	758	0	348
1992	1678	757	0	347
1995	1674	757	0	349
1998	1670	759	0	345
2001	1667	758	0	342
2004	1667	758	0	344
2007	1666	761	0	341
2010	1664	761	0	340
2013	1661	760	0	336
2016	1658	759	0	334
2019	1654	758	0	340
2022	1652	757	0	330
2025	1648	754	0	338
2028	1643	752	0	339
2031	1638	752	0	343
2034	1635	751	0	341
2037	1633	751	0	341
2040	1630	750	0	344
2043	1630	750	0	348
2046	1629	750	0	346
2049	1627	749	0	345
2052	1625	748	0	339
2055	1621	747	0	340
2058	1618	745	0	338
2061	1616	744	0	332
2064	1612	742	0	328
2067	1610	741	0	324
2070	1607	741	0	315
2073	1607	739	0	315
2076	1603	735	0	318
2079	1598	730	0	310
2082	1597	728	0	310
2085	1596	727	0	314
2088	1594	726	0	312
2091	1589	724	0	310
2094	1585	724	0	312
2097	1582	723	0	313
2100	1581	724	0	315
2103	1580	725	0	316
2106	1580	726	0	318
2109	1580	727	0	322
2112	1580	727	0	326
2115	1577	727	0	327
2118	1575	726	0	326
2121	1574	727	0	324
2124	1572	726	0	328
2127	1568	725	0	333
2130	1566	726	0	349
2133	1561	727	0	355
2136	1557	729	0	359
2139	1555	730	0	357
2142	1553	730	0	359
2145	1553	729	0	0
2148	1553	731	0	358
2151	1552	731	0	4
2154	1550	732	0	8
2157	1547	736	0	15
2160	1544	737	0	10
2163	1542	738	0	9
2166	1534	739	0	13
2169	1530	742	0	14
2172	1526	745	0	20
2175	1523	746	0	18
2178	1521	746	0	22
2181	1518	747	0	21
2184	1518	748	0	20
2187	1519	748	0	15
2190	1519	749	0	11
2193	1518	749	0	6
2196	1517	747	0	10
2199	1517	747	0	11
2202	1517	746	0	13
2205	1517	746	0	17
2208	1518	746	0	17
2211	1518	746	0	14
2214	1516	746	0	10
2217	1516	747	0	10
2220	1516	747	0	7
2223	1518	748	0	6
2226	1522	749	0	3
2229	1523	748	0	4
2232	1524	747	0	6
2235	1526	746	0	5
2238	1527	746	0	5
2241	1527	745	0	4
2244	1524	745	0	6
2247	1520	747	0	8
2250	1519	748	0	2
2253	1519	748	0	0
2256	1518	748	0	359
2259	1516	749	0	358
2262	1511	749	0	1
2265	1507	748	0	358
2268	1503	749	0	1
2271	1502	749	0	0
2274	1501	750	0	358
2277	1500	751	0	352
2280	1497	752	0	354
2283	1496	752	0	352
2286	1492	750	0	349
2289	1487	748	0	348
2292	1486	750	0	349
2295	1482	755	0	348
2298	1480	758	0	353
2301	1478	753	0	340
2304	1469	752	0	333
2307	1468	750	0	326
2310	1467	747	0	317
2313	1463	747	0	317
2316	1463	746	0	308
2319	1463	744	0	308
2322	1462	739	0	302
2325	1463	739	0	303
2328	1459	736	0	307
2331	1457	734	0	302
2334	1457	733	0	297
2337	1456	735	0	299
2340	1455	734	0	303
2343	1456	735	0	297
2346	1458	733	0	299
2349	1457	733	0	301
2352	1455	734	0	297
2355	1457	735	0	297
2358	1458	729	0	286
2361	1454	730	0	295
2364	1454	730	0	294
2367	1453	727	0	290
2370	1455	725	0	282
2373	1455	725	0	279
2376	1455	723	0	277
2379	1454	722	0	273
2382	1454	722	0	290
2385	1456	721	0	290
2388	1456	719	0	283
2391	1457	717	0	283
2394	1462	715	0	281
2397	1467	709	0	260
2400	1465	708	0	260
2403	1466	706	0	258
2406	1465	706	0	260
2409	1466	703	0	263
2412	1464	703	0	271
2415	1463	700	0	280
2418	1461	698	0	281
2421	1462	699	0	282
2424	1462	698	0	283
2427	1462	697	0	290
2430	1463	696	0	286
2433	1462	695	0	295
2436	1464	694	0	299
2439	1463	695	0	304
2442	1464	695	0	302
2445	1464	695	0	299
2448	1465	695	0	299
2451	1464	696	0	300
2454	1464	695	0	305
2457	1463	694	0	305
2460	1464	696	0	306
2463	1465	696	0	306
2466	1465	696	0	306
2469	1465	696	0	309
2472	1465	699	0	306
2475	1464	701	0	306
2478	1466	707	0	312
2481	1467	707	0	318
2484	1468	708	0	316
2487	1468	707	0	316
2490	1467	704	0	315
2493	1466	700	0	306
2496	1467	696	0	300
2499	1466	695	0	302
2502	1467	694	0	300
2505	1467	693	0	301
2508	1467	694	0	302
2511	1465	694	0	304
2514	1467	695	0	302
2517	1467	696	0	305
2520	1467	696	0	307
2523	1465	695	0	306
2526	1466	694	0	306
2529	1465	690	0	304
2532	1463	688	0	306
2535	1463	683	0	304
2538	1462	679	0	303
2541	1459	676	0	308
2544	1458	672	0	302
2547	1458	672	0	299
2550	1459	670	0	298
2553	1458	669	0	301
2556	1459	671	0	308
2559	1461	672	0	305
2562	1462	673	0	304
2565	1464	672	0	303
2568	1464	673	0	305
2571	1464	674	0	308
2574	1463	675	0	308
2577	1463	675	0	307
2580	1464	674	0	308
2583	1464	676	0	311
2586	1463	676	0	311
2589	1462	677	0	311
2592	1464	677	0	314
2595	1464	679	0	319
2598	1462	679	0	327
2601	1462	678	0	334
2604	1461	677	0	338
2607	1461	678	0	338
2610	1461	677	0	335
2613	1461	676	0	329
2616	1463	673	0	317
2619	1462	672	0	309
2622	1461	671	0	302
2625	1461	671	0	299
2628	1460	669	0	302
2631	1460	669	0	306
2634	1460	669	0	307
2637	1460	668	0	309
2640	1460	668	0	308
2643	1460	668	0	309
2646	1461	669	0	311
2649	1463	668	0	311
2652	1463	668	0	312
2655	1463	669	0	317
2658	1462	670	0	322
2661	1462	671	0	327
2664	1462	672	0	331
2667	1462	672	0	333
2670	1461	673	0	334
2673	1461	673	0	334
2676	1462	672	0	326
2679	1460	670	0	319
2682	1459	667	0	311
2685	1457	665	0	307
2688	1456	664	0	310
2691	1455	664	0	308
2694	1454	661	0	312
2697	1452	658	0	305
2700	1449	656	0	305
2703	1448	653	0	310
2706	1448	649	0	303
2709	1447	645	0	303
2712	1446	643	0	301
2715	1443	640	0	303
2718	1438	636	0	302
2721	1437	630	0	302
2724	1434	628	0	298
2727	1433	627	0	293
2730	1431	625	0	291
2733	1430	623	0	289
2736	1429	623	0	286
2739	1429	621	0	286
2742	1429	618	0	279
2745	1426	614	0	278
2748	1426	608	0	269
2751	1429	599	0	264
2754	1427	595	0	260
2757	1427	592	0	258
2760	1427	589	0	260
2763	1426	583	0	269
2766	1428	578	0	261
2769	1429	575	0	265
2772	1428	571	0	256
2775	1429	569	0	262
2778	1429	566	0	269
2781	1430	565	0	272
2784	1434	561	0	269
2787	1435	559	0	279
2790	1435	564	0	276
2793	1434	570	0	269
2796	1435	571	0	255
2799	1438	571	0	256
2802	1439	570	0	253
2805	1440	570	0	251
2808	1442	571	0	248
2811	1448	572	0	234
2814	1450	572	0	229
2817	1450	573	0	230
2820	1450	571	0	235
2823	1452	570	0	237
2826	1456	567	0	236
2829	1458	562	0	239
2832	1460	561	0	234
2835	1461	559	0	237
2838	1463	555	0	245
2841	1462	552	0	253
2844	1462	548	0	257
2847	1462	545	0	262
2850	1463	541	0	272
2853	1463	541	0	279
2856	1464	543	0	283
2859	1462	543	0	282
2862	1463	541	0	277
2865	1462	532	0	272
2868	1459	529	0	276
2871	1458	524	0	279
2874	1458	522	0	284
2877	1459	520	0	285
2880	1458	521	0	286
2883	1457	520	0	285
2886	1459	519	0	289
2889	1458	518	0	289
2892	1460	522	0	292
2895	1460	525	0	289
2898	1459	528	0	291
2901	1458	528	0	290
2904	1457	529	0	290
2907	1454	531	0	290
2910	1451	530	0	286
2913	1452	530	0	283
2916	1453	529	0	289
2919	1452	529	0	286
2922	1452	525	0	291
2925	1451	522	0	289
2928	1450	522	0	291
2931	1451	522	0	291
2934	1451	522	0	288
2937	1452	524	0	288
2940	1449	521	0	289
2943	1449	520	0	285
2946	1449	519	0	285
2949	1448	518	0	285
2952	1447	519	0	279
2955	1446	520	0	272
2958	1448	522	0	278
2961	1448	523	0	283
2964	1449	521	0	282
2967	1448	519	0	278
2970	1447	519	0	276
2973	1446	520	0	275
2976	1445	521	0	272
2979	1445	520	0	271
2982	1444	519	0	273
2985	1444	518	0	275
2988	1443	518	0	272
2991	1442	518	0	269
2994	1441	517	0	268
2997	1439	519	0	267
3000	1439	519	0	268
3003	1441	517	0	276
3006	1439	516	0	268
3009	1436	518	0	270
3012	1435	517	0	274
3015	1435	517	0	273
3018	1435	515	0	275
3021	1434	515	0	277
3024	1432	513	0	272
3027	1431	511	0	268
3030	1429	510	0	269
3033	1431	508	0	276
3036	1432	505	0	282
3039	1434	504	0	283
3042	1433	504	0	284
3045	1433	505	0	283
3048	1433	505	0	280
3051	1433	504	0	278
3054	1432	503	0	275
3057	1432	502	0	281
3060	1432	500	0	287
3063	1432	499	0	287
3066	1433	496	0	287
3069	1433	495	0	287
3072	1433	495	0	288
3075	1434	496	0	289
3078	1438	497	0	297
3081	1437	502	0	296
3084	1437	502	0	288
3087	1437	502	0	287
3090	1437	501	0	282
3093	1436	498	0	267
3096	1445	495	0	265
3099	1438	495	0	259
3102	1438	494	0	256
3105	1436	497	0	259
3108	1443	491	0	251
3111	1443	489	0	253
3114	1445	480	0	248
3117	1445	478	0	242
3120	1446	476	0	243
3123	1449	471	0	240
3126	1450	469	0	239
3129	1450	470	0	235
3132	1450	471	0	234
3135	1457	465	0	243
3138	1455	461	0	239
3141	1454	461	0	242
3144	1452	460	0	244
3147	1453	458	0	248
3150	1451	457	0	248
3153	1453	457	0	249
3156	1453	454	0	250
3159	1455	447	0	254
3162	1455	445	0	249
3165	1456	442	0	249
3168	1458	441	0	249
3171	1460	442	0	250
3174	1460	440	0	251
3177	1460	434	0	252
3180	1463	431	0	245
3183	1462	432	0	247
3186	1464	438	0	258
3189	1463	439	0	255
3192	1463	439	0	255
3195	1463	441	0	261
3198	1464	437	0	255
3201	1463	433	0	256
3204	1461	433	0	260
3207	1461	438	0	265
3210	1461	440	0	265
3213	1461	441	0	259
3216	1465	433	0	240
3219	1466	430	0	240
3222	1467	428	0	238
3225	1465	428	0	241
3228	1466	424	0	237
3231	1466	424	0	238
3234	1465	430	0	244
3237	1462	433	0	252
3240	1464	432	0	253
3243	1465	429	0	255
3246	1469	426	0	247
3249	1470	427	0	248
3252	1468	427	0	245
3255	1469	425	0	243
3258	1469	424	0	244
3261	1469	424	0	249
3264	1469	422	0	242
3267	1470	421	0	248
3270	1471	422	0	248
3273	1474	422	0	242
3276	1472	420	0	246
3279	1473	420	0	245
3282	1474	420	0	246
3285	1472	421	0	249
3288	1472	423	0	252
3291	1469	429	0	255
3294	1465	424	0	275
3297	1463	426	0	286
3300	1464	424	0	290
3303	1466	421	0	296
3306	1465	421	0	298
3309	1463	418	0	305
3312	1464	418	0	311
3315	1464	418	0	322
3318	1468	417	0	332
3321	1469	420	0	342
3324	1466	418	0	348
3327	1464	419	0	348
3330	1463	420	0	352
3333	1462	418	0	3
3336	1462	418	0	4
3339	1465	417	0	1
3342	1466	416	0	2
3345	1465	415	0	17
3348	1460	410	0	3
3351	1458	408	0	10
3354	1459	412	0	37
3357	1461	412	0	18
3360	1462	408	0	34
3363	1466	406	0	32
3366	1470	406	0	32
3369	1472	407	0	40
3372	1473	406	0	50
3375	1473	408	0	55
3378	1473	408	0	63
3381	1475	409	0	67
3384	1470	414	0	61
3387	1471	413	0	75
3390	1471	414	0	72
3393	1470	416	0	72
3396	1472	417	0	77
3399	1471	418	0	81
3402	1470	418	0	83
3405	1469	415	0	81
3408	1471	414	0	73
3411	1472	413	0	75
3414	1470	412	0	78
3417	1472	410	0	84
3420	1478	409	0	95
3423	1478	412	0	98
3426	1477	413	0	101
3429	1478	409	0	115
3432	1479	408	0	130
3435	1480	408	0	133
3438	1479	406	0	134
3441	1481	407	0	130
3444	1481	408	0	131
3447	1481	408	0	135
3450	1484	408	0	125
3453	1481	410	0	123
3456	1480	412	0	121
3459	1482	414	0	122
3462	1483	416	0	117
3465	1487	417	0	113
3468	1487	418	0	113
3471	1489	420	0	112
3474	1490	420	0	112
3477	1492	420	0	110
3480	1490	423	0	104
3483	1489	424	0	99
3486	1489	427	0	91
3489	1488	430	0	84
3492	1487	433	0	87
3495	1486	435	0	91
3498	1484	435	0	89
3501	1483	434	0	94
3504	1481	431	0	92
3507	1480	430	0	89
3510	1483	431	0	87
3513	1483	432	0	83
3516	1483	435	0	83
3519	1480	440	0	81
3522	1478	445	0	82
3525	1478	445	0	72
3528	1478	446	0	68
3531	1477	447	0	66
3534	1474	449	0	63
3537	1471	456	0	58
3540	1466	460	0	54
3543	1465	462	0	52
3546	1464	462	0	57
3549	1463	461	0	60
3552	1464	461	0	59
3555	1463	460	0	60
3558	1460	461	0	60
3561	1458	461	0	62
3564	1456	461	0	59
3567	1455	461	0	61
3570	1455	460	0	53
3576	1454	464	0	65
3579	1453	464	0	68
3582	1453	469	0	75
3585	1451	470	0	73
3588	1449	471	0	73
3591	1448	474	0	75
3594	1448	479	0	79
3597	1448	480	0	71
3600	1447	483	0	74
3603	1444	489	0	69
3606	1444	492	0	71
3609	1443	489	0	68
3612	1445	489	0	51
3615	1447	488	0	47
3618	1447	487	0	48
3621	1446	488	0	44
3624	1446	488	0	46
3627	1445	486	0	52
3630	1443	487	0	67
3633	1440	488	0	74
3636	1438	488	0	78
3639	1441	490	0	76
3642	1440	490	0	74
3645	1444	492	0	79
3648	1442	490	0	73
3651	1443	490	0	76
3654	1443	488	0	73
3657	1442	487	0	78
3660	1447	487	0	93
3663	1448	484	0	104
3666	1452	481	0	112
3669	1453	481	0	115
3672	1455	482	0	117
3675	1460	483	0	126
3678	1459	485	0	122
3681	1456	486	0	118
3684	1457	488	0	126
3687	1457	490	0	131
3690	1456	491	0	140
3693	1455	491	0	142
3696	1455	491	0	147
3699	1456	491	0	148
3702	1455	493	0	152
3705	1454	490	0	149
3708	1454	490	0	144
3711	1454	490	0	147
3714	1453	489	0	148
3717	1451	489	0	147
3720	1450	488	0	145
3723	1451	487	0	143
3726	1451	488	0	144
3729	1452	490	0	142
3732	1454	491	0	141
3735	1453	491	0	146
3738	1453	491	0	147
3741	1453	490	0	147
3744	1452	487	0	149
3747	1452	486	0	346
3750	1451	485	0	347
3753	1453	482	0	174
3756	1452	481	0	183
3759	1452	481	0	187
3762	1452	480	0	189
3765	1454	480	0	190
3768	1456	480	0	189
3771	1454	478	0	188
3774	1450	476	0	199
3777	1447	476	0	225
3780	1452	474	0	231
3783	1456	474	0	233
3786	1456	474	0	238
3789	1457	474	0	241
3792	1457	469	0	254
3795	1460	466	0	248
3798	1463	458	0	247
3801	1464	454	0	239
3804	1464	452	0	247
3807	1462	450	0	250
3810	1464	451	0	248
3813	1464	451	0	251
3816	1464	451	0	255
3819	1464	448	0	258
3822	1464	447	0	261
3825	1464	445	0	264
3828	1464	443	0	269
3831	1461	441	0	264
3834	1461	438	0	268
3837	1462	434	0	275
3840	1461	432	0	279
3843	1461	432	0	279
3846	1461	432	0	281
3849	1461	429	0	287
3852	1459	429	0	290
3855	1457	427	0	293
3858	1457	426	0	299
3861	1456	428	0	307
3864	1457	427	0	307
3867	1458	427	0	307
3870	1460	427	0	301
3873	1459	426	0	305
3876	1456	425	0	310
3879	1457	424	0	304
3882	1457	424	0	301
3885	1455	424	0	309
3888	1454	422	0	304
3891	1452	421	0	312
3894	1453	421	0	313
3897	1453	420	0	311
3900	1450	421	0	325
3903	1449	416	0	317
3906	1446	414	0	316
3909	1443	409	0	318
3912	1441	408	0	320
3915	1440	410	0	333
3918	1444	415	0	336
3921	1439	411	0	345
3924	1441	407	0	351
3927	1440	407	0	347
3930	1442	405	0	326
3933	1441	403	0	319
3936	1436	399	0	321
3939	1435	400	0	314
3942	1431	399	0	323
3945	1432	398	0	324
3957	1425	391	0	19
3963	1427	397	0	102
3966	1422	392	0	290
3999	1409	342	0	180
4002	1407	342	0	185
4005	1409	341	0	355
4008	1404	344	0	23
4011	1407	344	0	202
4014	1410	344	0	198
4017	1408	340	0	215
4020	1405	336	0	273
4023	1405	336	0	265
4026	1404	332	0	264
4029	1404	331	0	267
4032	1404	331	0	269
4035	1405	334	0	267
4038	1405	339	0	285
4041	1406	334	0	287
4044	1406	334	0	284
4047	1405	335	0	281
4050	1407	337	0	267
4053	1407	335	0	267
4056	1407	334	0	269
4059	1404	337	0	273
4062	1403	332	0	265
4065	1404	332	0	247
4068	1405	331	0	252
4083	1333	296	0	115
4095	1330	299	0	140
4110	1460	308	0	249
4113	1462	310	0	186
4116	1465	308	0	192
4119	1466	307	0	188
4122	1470	308	0	180
4125	1473	307	0	186
4128	1480	305	0	183
4131	1477	308	0	179
4134	1483	308	0	176
4137	1489	310	0	181
4140	1494	313	0	198
4143	1494	310	0	203
4146	1499	308	0	205
4149	1503	306	0	199
4152	1506	305	0	200
4155	1509	305	0	200
4158	1512	303	0	201
4161	1511	302	0	203
4164	1514	299	0	207
4167	1519	299	0	206
4170	1519	298	0	206
4173	1524	297	0	206
4176	1529	296	0	207
4179	1535	293	0	211
4182	1534	294	0	214
4185	1537	293	0	213
4188	1538	293	0	213
4191	1538	293	0	215
4194	1539	294	0	214
4197	1542	292	0	214
4200	1545	288	0	212
4203	1546	285	0	216
4206	1551	283	0	216
4209	1555	285	0	218
4212	1557	280	0	220
4215	1559	278	0	223
4218	1556	276	0	231
4221	1553	276	0	235
4224	1551	277	0	237
4227	1549	278	0	234
4230	1548	279	0	233
4233	1549	279	0	232
4236	1549	280	0	230
4239	1549	280	0	229
4242	1550	280	0	227
4245	1552	281	0	224
4248	1555	280	0	218
4251	1554	281	0	217
4254	1554	281	0	216
4257	1557	281	0	217
4260	1558	280	0	218
4263	1559	278	0	220
4266	1560	277	0	221
4269	1560	276	0	216
4272	1561	277	0	212
4275	1561	279	0	214
4278	1561	279	0	215
4281	1560	280	0	217
4284	1560	279	0	217
4287	1559	280	0	216
4290	1558	281	0	214
4293	1558	282	0	218
4296	1558	283	0	217
4299	1557	284	0	217
4302	1555	286	0	213
4305	1555	286	0	213
4308	1555	287	0	212
4311	1554	287	0	214
4314	1554	287	0	214
4317	1555	286	0	214
4320	1557	284	0	214
4323	1558	284	0	213
4326	1560	284	0	209
4329	1560	283	0	205
4332	1560	283	0	207
4335	1559	284	0	212
4338	1559	282	0	220
4341	1557	279	0	221
4344	1555	276	0	229
4347	1555	272	0	235
4350	1556	268	0	241
4353	1557	265	0	248
4356	1556	260	0	249
4359	1555	257	0	252
4362	1555	252	0	252
4365	1555	249	0	253
4368	1555	246	0	253
4371	1555	243	0	254
4374	1559	237	0	246
4377	1564	232	0	249
4380	1562	224	0	244
4383	1561	218	0	247
4386	1564	214	0	252
4389	1566	210	0	250
4392	1569	203	0	242
4395	1573	200	0	246
4398	1573	197	0	249
4401	1572	194	0	249
4404	1576	188	0	247
4407	1580	182	0	253
4410	1580	180	0	258
4413	1579	179	0	257
4416	1580	178	0	259
4419	1580	180	0	259
4422	1578	181	0	255
4425	1579	180	0	259
4428	1579	179	0	263
4431	1580	178	0	259
4434	1579	177	0	254
4437	1578	180	0	257
4440	1579	176	0	261
4443	1580	176	0	259
4446	1580	176	0	257
4449	1579	176	0	259
4452	1579	174	0	272
4455	1580	172	0	276
4458	1579	171	0	269
4461	1580	172	0	264
4464	1580	173	0	264
4467	1580	172	0	265
4470	1581	173	0	262
4473	1581	173	0	262
4476	1579	176	0	259
4479	1579	176	0	259
4482	1579	176	0	255
4485	1579	176	0	255
4488	1579	175	0	260
4491	1580	172	0	265
4494	1580	171	0	265
4497	1579	171	0	264
4500	1579	170	0	260
4503	1580	170	0	263
4506	1579	167	0	266
4509	1580	167	0	263
4512	1582	171	0	249
4515	1584	179	0	230
4518	1587	182	0	219
4521	1587	185	0	206
4524	1589	186	0	201
4527	1590	186	0	196
4530	1591	185	0	194
4533	1592	186	0	193
4536	1593	185	0	195
4539	1597	182	0	191
4542	1599	179	0	197
4545	1604	179	0	191
4548	1609	179	0	188
4551	1612	179	0	188
4554	1617	179	0	190
4557	1625	177	0	189
4560	1624	174	0	200
4563	1626	170	0	205
4566	1634	167	0	209
4569	1635	168	0	209
4572	1636	166	0	214
4575	1640	162	0	220
4578	1644	160	0	226
4581	1644	159	0	225
4584	1645	160	0	216
4587	1648	161	0	208
4590	1654	161	0	195
4593	1663	162	0	194
4596	1665	162	0	189
4599	1665	163	0	181
4602	1666	165	0	175
4605	1671	169	0	170
4608	1673	171	0	166
4611	1674	175	0	163
4614	1677	176	0	159
4617	1680	178	0	155
4620	1682	179	0	153
4623	1685	181	0	141
4626	1686	182	0	133
4629	1686	184	0	121
4632	1687	183	0	136
4635	1688	184	0	152
4638	1689	185	0	154
4641	1690	186	0	153
4644	1689	189	0	156
4647	1691	191	0	158
4650	1695	194	0	160
4653	1698	195	0	157
4656	1699	195	0	158
4659	1703	197	0	155
4662	1705	199	0	159
4665	1707	198	0	168
4668	1710	196	0	172
4671	1711	198	0	170
4674	1714	199	0	167
4677	1714	199	0	168
4680	1715	199	0	175
4683	1717	200	0	175
4686	1719	200	0	174
4689	1722	199	0	176
4692	1725	199	0	176
4695	1725	200	0	170
4698	1726	200	0	169
4701	1729	201	0	170
4704	1732	198	0	180
4707	1737	195	0	188
4710	1737	196	0	198
4713	1742	195	0	195
4716	1743	194	0	194
4719	1744	195	0	194
4722	1745	196	0	193
4725	1742	195	0	190
4728	1738	195	0	191
4731	1736	195	0	191
4734	1739	194	0	189
4737	1744	194	0	184
4740	1744	196	0	185
4743	1744	195	0	186
4746	1748	197	0	177
4749	1751	199	0	165
4752	1754	195	0	167
4755	1756	194	0	167
4758	1759	194	0	355
4761	1764	195	0	178
4764	1767	197	0	178
4767	1769	197	0	179
4770	1771	198	0	176
4773	1770	200	0	170
4776	1772	202	0	165
4779	1774	201	0	164
4782	1776	202	0	163
4785	1777	203	0	163
4788	1780	204	0	165
4791	1780	204	0	171
4794	1783	204	0	166
4797	1790	204	0	164
4800	1795	207	0	163
4803	1796	205	0	345
4806	1799	206	0	158
4809	1803	209	0	152
4812	1803	211	0	154
4815	1805	213	0	152
4818	1805	213	0	155
4821	1804	213	0	155
4824	1800	212	0	340
4827	1798	212	0	341
4830	1801	211	0	161
4833	1807	211	0	162
4836	1812	212	0	341
4839	1815	213	0	158
4842	1815	214	0	158
4845	1816	214	0	154
4848	1817	215	0	150
4851	1820	217	0	148
4854	1824	217	0	150
4857	1826	220	0	142
4860	1828	220	0	146
4863	1827	217	0	147
4866	1825	217	0	149
4869	1826	217	0	149
4872	1825	217	0	148
4875	1823	218	0	137
4878	1823	219	0	132
4881	1822	220	0	126
4884	1820	222	0	121
4887	1820	224	0	112
4890	1820	224	0	113
4893	1820	225	0	112
4896	1819	230	0	104
4899	1820	233	0	101
4902	1819	235	0	96
4905	1819	237	0	93
4908	1819	238	0	90
4911	1819	240	0	91
4914	1819	241	0	91
4917	1819	241	0	86
4920	1818	242	0	88
4923	1818	241	0	83
4926	1819	243	0	86
4929	1818	244	0	86
4932	1819	246	0	91
4935	1819	246	0	90
4938	1819	247	0	93
4941	1819	248	0	94
4944	1821	253	0	91
4947	1822	255	0	91
4950	1821	257	0	93
4953	1821	257	0	91
4956	1821	257	0	90
4959	1821	257	0	88
4962	1820	258	0	90
4965	1821	257	0	90
4968	1820	254	0	92
4971	1821	253	0	98
4974	1822	253	0	103
4977	1824	254	0	111
4980	1826	254	0	118
4983	1827	254	0	128
4986	1828	253	0	136
4989	1832	252	0	147
4992	1837	250	0	157
4995	1839	250	0	159
4998	1842	251	0	160
5001	1842	252	0	159
5004	1840	250	0	159
5007	1840	247	0	160
5010	1841	248	0	160
5013	1841	248	0	161
5016	1842	249	0	159
5019	1842	249	0	161
5022	1841	249	0	161
5025	1840	248	0	162
5028	1840	247	0	162
5031	1839	247	0	163
5034	1840	248	0	164
5037	1841	249	0	163
5040	1842	248	0	165
5043	1842	246	0	160
5046	1842	245	0	158
5049	1843	245	0	158
5052	1841	244	0	160
5055	1840	244	0	157
5058	1839	245	0	155
5061	1837	244	0	160
5064	1839	244	0	167
5067	1841	244	0	169
5070	1844	243	0	173
5073	1847	242	0	355
5076	1848	242	0	355
5079	1849	242	0	357
5082	1849	242	0	179
5085	1848	241	0	176
5088	1853	240	0	193
5091	1855	240	0	193
5094	1856	238	0	198
5097	1860	235	0	200
5100	1862	235	0	198
5103	1862	236	0	196
5106	1863	236	0	194
5109	1862	236	0	195
5112	1862	236	0	193
5115	1864	236	0	189
5118	1867	236	0	192
5121	1868	237	0	192
5124	1870	237	0	193
5127	1870	239	0	192
5130	1869	238	0	194
5133	1865	238	0	204
5136	1864	237	0	208
5139	1862	237	0	213
5142	1862	235	0	220
5145	1862	234	0	226
5148	1862	234	0	230
5151	1862	233	0	227
5154	1862	233	0	226
5157	1862	230	0	230
5160	1862	228	0	234
5163	1863	227	0	242
5166	1864	224	0	244
5169	1865	223	0	245
5172	1865	223	0	247
5175	1864	222	0	247
5178	1865	220	0	246
5181	1866	218	0	245
5184	1866	216	0	246
5187	1867	214	0	250
5190	1867	212	0	252
5193	1869	211	0	254
5196	1871	209	0	257
5199	1873	206	0	259
5202	1873	204	0	256
5205	1873	203	0	262
5208	1871	202	0	267
5211	1870	202	0	268
5214	1871	202	0	264
5217	1870	201	0	267
5220	1870	200	0	267
5223	1870	196	0	271
5226	1869	193	0	273
5229	1867	190	0	275
5232	1868	186	0	275
5235	1869	182	0	265
5238	1872	180	0	253
5241	1872	176	0	262
5244	1871	173	0	266
5247	1872	169	0	266
5250	1871	166	0	269
5253	1870	167	0	268
5256	1870	166	0	264
5259	1871	167	0	258
5262	1873	169	0	253
5265	1873	168	0	250
5268	1874	167	0	249
5271	1876	163	0	251
5274	1878	162	0	243
5277	1878	162	0	239
5280	1879	160	0	243
5283	1880	158	0	240
5286	1880	158	0	239
5289	1881	157	0	240
5292	1881	157	0	240
5295	1882	159	0	239
5298	1882	160	0	238
5301	1882	159	0	239
5304	1881	159	0	240
5307	1881	159	0	242
5310	1882	160	0	236
5313	1880	163	0	237
5316	1880	164	0	236
5319	1879	165	0	236
5322	1879	165	0	236
5325	1879	164	0	236
5328	1880	162	0	237
5331	1881	158	0	235
5334	1882	157	0	239
5337	1883	158	0	237
5340	1881	162	0	236
5343	1878	165	0	233
5346	1876	165	0	238
5349	1874	168	0	236
5352	1870	173	0	247
5355	1870	166	0	224
5358	1868	159	0	202
5361	1865	165	0	206
5364	1859	165	0	198
5367	1864	164	0	168
5370	1866	167	0	161
5373	1866	167	0	156
5376	1870	169	0	138
5379	1872	170	0	140
5382	1870	171	0	149
5385	1868	172	0	138
5388	1868	176	0	122
5391	1867	179	0	115
5394	1866	183	0	111
5397	1867	189	0	106
5400	1866	192	0	106
5403	1866	195	0	105
5406	1866	195	0	108
5409	1866	196	0	107
5412	1867	198	0	110
5415	1867	200	0	109
5418	1866	202	0	104
5421	1869	205	0	103
5424	1868	210	0	104
5427	1868	215	0	99
5430	1868	216	0	100
5433	1869	218	0	96
5436	1870	219	0	99
5439	1870	222	0	99
5442	1870	223	0	101
5445	1871	222	0	106
5448	1872	224	0	107
5451	1873	230	0	104
5454	1873	230	0	104
5457	1875	232	0	104
5460	1875	234	0	103
5463	1874	235	0	102
5466	1873	237	0	96
5469	1872	240	0	93
5472	1871	243	0	92
5475	1872	244	0	99
5478	1874	247	0	105
5481	1877	250	0	106
5484	1879	252	0	115
5487	1878	255	0	110
5490	1880	259	0	109
5493	1881	261	0	117
5496	1880	264	0	111
5499	1879	265	0	109
5502	1878	267	0	109
5505	1878	269	0	103
5508	1878	271	0	105
5511	1876	272	0	101
5514	1875	274	0	100
5517	1874	275	0	101
5520	1873	274	0	102
5523	1872	274	0	99
5526	1871	274	0	96
5529	1871	274	0	97
5532	1870	276	0	100
5535	1869	276	0	98
5538	1869	277	0	90
5541	1869	277	0	89
5544	1868	279	0	90
5547	1868	279	0	94
5550	1865	277	0	90
5553	1865	276	0	86
5556	1865	275	0	81
5559	1866	277	0	79
5562	1868	277	0	82
5565	1868	276	0	82
5568	1868	277	0	86
5571	1868	278	0	94
5574	1868	279	0	96
5577	1868	277	0	99
5580	1869	276	0	99
5583	1868	274	0	107
5586	1868	274	0	115
5589	1870	277	0	113
5592	1872	278	0	113
5595	1874	279	0	118
5598	1873	281	0	121
5601	1873	281	0	112
5604	1880	281	0	101
5607	1880	281	0	101
5610	1881	280	0	103
5613	1881	280	0	104
5616	1880	279	0	107
5619	1880	279	0	104
5622	1879	280	0	107
5625	1879	280	0	106
5628	1879	280	0	92
5631	1884	283	0	84
5634	1885	285	0	93
5637	1885	286	0	95
5640	1885	285	0	89
5643	1884	285	0	84
5646	1884	284	0	90
5649	1885	285	0	101
5652	1882	285	0	101
5655	1884	283	0	91
5658	1884	280	0	83
5661	1886	277	0	88
5664	1892	270	0	221
5667	1886	272	0	102
5670	1885	272	0	106
5673	1887	273	0	114
5676	1887	271	0	122
5679	1889	271	0	129
5682	1889	272	0	132
5685	1890	272	0	135
5688	1889	272	0	137
5691	1887	272	0	151
5694	1882	269	0	156
5697	1879	267	0	165
5700	1879	266	0	162
5703	1880	266	0	163
5706	1881	266	0	164
5709	1882	267	0	161
5712	1883	269	0	158
5715	1884	270	0	158
5718	1883	268	0	162
5721	1883	269	0	160
5724	1885	269	0	159
5727	1886	268	0	163
5730	1886	268	0	165
5733	1885	266	0	166
5736	1883	268	0	165
5739	1881	267	0	168
5742	1876	265	0	171
5745	1872	266	0	187
5748	1875	268	0	199
5751	1876	268	0	208
5754	1877	266	0	222
5757	1882	263	0	220
5760	1882	260	0	225
5763	1881	258	0	226
5766	1882	257	0	227
5769	1884	254	0	238
5772	1884	254	0	242
5775	1883	253	0	244
5778	1883	252	0	255
5781	1883	250	0	262
5784	1883	245	0	273
5787	1882	244	0	274
5790	1882	242	0	277
5793	1882	243	0	282
5796	1879	240	0	287
5799	1878	234	0	285
5802	1877	230	0	278
5805	1876	224	0	276
5808	1875	222	0	275
5811	1873	219	0	275
5814	1873	217	0	267
5817	1874	212	0	270
5820	1873	204	0	274
5823	1871	200	0	273
5826	1869	192	0	274
5829	1869	184	0	267
5832	1870	179	0	263
5835	1871	177	0	259
5838	1872	173	0	257
5841	1874	168	0	257
5844	1873	162	0	258
5847	1874	157	0	258
5850	1872	156	0	251
5853	1876	157	0	245
5856	1877	159	0	242
5859	1882	155	0	223
5862	1887	152	0	221
5865	1889	151	0	214
5868	1893	150	0	206
5871	1897	149	0	197
5874	1901	146	0	195
5877	1903	143	0	197
5889	1909	140	0	193
5892	1909	140	0	195
5895	1909	142	0	189
5898	1910	143	0	182
5901	1910	143	0	184
5904	1910	141	0	195
5907	1911	141	0	188
5910	1910	140	0	182
5913	1912	140	0	186
5916	1912	140	0	190
5919	1912	142	0	191
5922	1913	142	0	185
5925	1914	141	0	183
5928	1915	140	0	194
5931	1916	141	0	196
5934	1915	144	0	180
5937	1917	144	0	178
5940	1921	140	0	182
5943	1921	140	0	176
5946	1924	140	0	171
5949	1925	140	0	169
5952	1926	142	0	170
5955	1926	141	0	174
5958	1926	139	0	183
5961	1926	139	0	190
5964	1927	138	0	191
5967	1926	140	0	185
5970	1928	141	0	181
5973	1929	141	0	182
5976	1928	139	0	188
5979	1929	137	0	200
5982	1930	136	0	201
5985	1932	137	0	199
5988	1936	137	0	201
5991	1937	137	0	202
5994	1938	136	0	204
5997	1938	137	0	208
6000	1935	141	0	207
6003	1932	142	0	202
6006	1932	143	0	197
6009	1932	145	0	191
6012	1931	147	0	180
6015	1933	148	0	183
6018	1935	148	0	173
6021	1935	147	0	164
6024	1937	144	0	160
6027	1936	148	0	161
6030	1946	153	0	150
6033	1948	155	0	149
6036	1951	157	0	150
6039	1955	158	0	143
6042	1957	161	0	140
6045	1960	161	0	142
6048	1962	162	0	141
6051	1963	164	0	147
6054	1964	165	0	143
6057	1967	164	0	141
6060	1969	166	0	147
6063	1969	168	0	158
6066	1970	167	0	156
6069	1970	169	0	161
6072	1969	169	0	157
6075	1969	169	0	156
6078	1973	171	0	158
6081	1975	174	0	165
6084	1979	176	0	166
6087	1979	176	0	166
[truncated: 969 more rows]
