# Supplementary material for: Markerless tracking of an entire honey bee colony
Source: Nat Commun. 2021 Mar 19;12:1733. doi: 10.1038/s41467-021-21769-1 (PMC7979864; doi:10.1038/s41467-021-21769-1)
Supplement: Supplementary file 4 — Description of Additional Supplementary Files [file 41467_2021_21769_MOESM4_ESM.zip › raw_source/fig_5_sup_fig_21_22/S1_trajectories/000888.txt]

0	2114	997	0	266
3	2116	994	0	262
6	2115	987	0	267
9	2115	986	0	263
12	2115	982	0	255
15	2116	981	0	252
18	2116	980	0	254
21	2114	976	0	259
24	2113	975	0	255
27	2113	974	0	245
30	2113	976	0	244
33	2112	976	0	249
36	2113	977	0	254
39	2114	976	0	254
42	2115	976	0	249
45	2115	973	0	245
48	2119	973	0	248
51	2120	973	0	247
54	2121	975	0	243
57	2124	976	0	238
60	2125	977	0	234
63	2125	977	0	233
66	2124	978	0	230
69	2125	978	0	226
72	2125	979	0	223
75	2126	980	0	223
78	2126	981	0	225
81	2127	983	0	233
84	2127	985	0	236
87	2131	985	0	241
90	2134	982	0	245
93	2134	986	0	245
96	2134	986	0	244
99	2134	987	0	246
102	2134	986	0	250
105	2133	985	0	243
108	2133	981	0	251
111	2135	979	0	255
114	2135	981	0	257
117	2135	981	0	259
120	2134	978	0	251
123	2131	975	0	247
126	2131	975	0	246
129	2130	976	0	243
132	2132	975	0	241
135	2133	976	0	242
138	2133	976	0	244
141	2134	976	0	246
144	2134	976	0	244
147	2134	976	0	245
150	2135	976	0	249
153	2135	977	0	250
156	2135	978	0	251
159	2136	979	0	249
162	2136	979	0	247
165	2136	980	0	245
168	2135	980	0	243
171	2135	980	0	245
174	2135	980	0	246
177	2135	978	0	249
180	2136	979	0	249
183	2136	979	0	250
186	2136	979	0	247
189	2136	980	0	242
192	2137	980	0	243
195	2137	981	0	243
198	2135	983	0	237
201	2135	982	0	241
204	2136	981	0	242
207	2135	982	0	239
210	2135	981	0	239
213	2135	983	0	241
216	2135	983	0	244
219	2135	983	0	241
222	2134	981	0	242
225	2134	981	0	240
228	2134	982	0	240
231	2134	982	0	241
234	2134	982	0	243
237	2134	982	0	244
240	2134	982	0	243
243	2135	982	0	243
246	2135	982	0	244
249	2135	982	0	242
252	2135	983	0	240
255	2134	982	0	242
258	2135	982	0	241
261	2134	982	0	241
264	2134	982	0	240
267	2134	982	0	241
270	2134	982	0	242
273	2134	983	0	240
276	2135	984	0	241
279	2134	985	0	239
282	2135	985	0	238
285	2135	985	0	239
288	2135	985	0	239
291	2135	985	0	240
294	2135	986	0	239
297	2135	986	0	238
300	2135	986	0	236
303	2135	986	0	236
306	2136	986	0	239
309	2136	986	0	240
312	2136	987	0	243
315	2136	987	0	241
318	2136	987	0	242
321	2136	987	0	240
324	2135	988	0	241
327	2135	988	0	242
330	2135	987	0	242
333	2135	987	0	242
336	2135	987	0	242
339	2135	987	0	243
342	2135	987	0	242
345	2136	987	0	241
348	2135	987	0	241
351	2135	987	0	242
354	2135	987	0	241
357	2136	986	0	239
360	2136	987	0	238
363	2135	987	0	241
366	2135	988	0	238
369	2135	987	0	242
372	2135	987	0	240
375	2135	988	0	243
378	2135	988	0	242
381	2135	988	0	241
384	2135	989	0	238
387	2135	988	0	239
390	2135	989	0	239
393	2135	989	0	236
396	2135	989	0	239
399	2135	989	0	241
402	2135	988	0	240
405	2135	988	0	238
408	2135	987	0	240
411	2134	987	0	238
414	2134	986	0	239
417	2134	987	0	240
420	2134	987	0	240
423	2134	987	0	240
426	2134	987	0	240
429	2134	987	0	239
432	2134	987	0	239
435	2134	987	0	242
438	2134	987	0	241
441	2135	987	0	240
444	2135	987	0	241
447	2135	987	0	240
450	2135	987	0	241
453	2135	987	0	240
456	2135	987	0	238
459	2136	987	0	239
462	2135	987	0	238
465	2135	988	0	237
468	2135	988	0	236
471	2135	988	0	237
474	2136	987	0	241
477	2136	988	0	237
480	2135	987	0	238
483	2135	987	0	237
486	2136	987	0	238
489	2135	987	0	236
492	2135	987	0	237
495	2135	987	0	238
498	2135	987	0	239
501	2136	988	0	234
504	2135	988	0	236
507	2135	987	0	240
510	2135	987	0	238
513	2135	987	0	239
516	2135	987	0	239
519	2135	988	0	237
522	2135	987	0	238
525	2135	987	0	235
528	2135	988	0	237
531	2135	987	0	239
534	2135	987	0	244
537	2135	987	0	237
540	2135	987	0	238
543	2135	987	0	237
546	2135	987	0	238
549	2135	988	0	233
552	2135	988	0	235
555	2135	989	0	237
558	2135	989	0	236
561	2135	990	0	233
564	2135	989	0	232
567	2135	989	0	234
570	2135	988	0	234
573	2135	988	0	237
576	2135	988	0	234
579	2135	988	0	233
582	2134	988	0	235
585	2134	988	0	235
588	2134	988	0	234
591	2134	988	0	234
594	2135	988	0	233
597	2134	988	0	232
600	2135	988	0	233
603	2134	988	0	235
606	2134	988	0	233
609	2134	988	0	233
612	2134	988	0	233
615	2135	988	0	235
618	2135	988	0	233
621	2135	987	0	235
624	2134	987	0	233
627	2135	987	0	232
630	2135	987	0	234
633	2135	987	0	234
636	2135	987	0	236
639	2135	987	0	236
642	2134	988	0	237
645	2135	988	0	237
648	2135	987	0	238
651	2135	987	0	235
654	2135	987	0	237
657	2135	987	0	234
660	2135	987	0	233
663	2135	987	0	236
666	2135	987	0	237
669	2135	987	0	238
672	2135	987	0	239
675	2135	987	0	240
678	2135	987	0	238
681	2135	987	0	237
684	2135	987	0	234
687	2135	987	0	237
690	2135	987	0	238
693	2135	987	0	237
696	2135	987	0	236
699	2135	988	0	233
702	2134	988	0	234
705	2134	988	0	236
708	2135	988	0	233
711	2135	987	0	234
714	2135	987	0	235
717	2135	987	0	236
720	2136	987	0	237
723	2136	987	0	234
726	2136	988	0	232
729	2136	988	0	229
732	2136	988	0	233
735	2136	988	0	234
738	2136	988	0	233
741	2136	988	0	232
744	2135	988	0	234
747	2136	988	0	232
750	2136	988	0	231
753	2135	988	0	232
756	2135	989	0	235
759	2135	987	0	237
762	2134	985	0	237
765	2134	984	0	238
768	2133	983	0	236
771	2133	984	0	236
774	2133	985	0	241
777	2133	985	0	242
780	2133	986	0	244
783	2133	986	0	244
786	2133	987	0	240
789	2132	985	0	244
792	2133	986	0	240
795	2134	986	0	242
798	2133	985	0	245
801	2133	985	0	246
804	2134	987	0	246
807	2134	987	0	247
810	2134	987	0	245
813	2135	988	0	244
816	2134	989	0	247
819	2135	989	0	245
822	2134	989	0	240
825	2134	989	0	245
828	2134	988	0	241
831	2134	988	0	239
834	2134	989	0	239
837	2134	989	0	236
840	2134	988	0	235
843	2134	987	0	237
846	2134	987	0	239
849	2134	986	0	241
852	2134	986	0	240
855	2134	984	0	240
858	2133	985	0	241
861	2134	985	0	242
864	2134	983	0	241
867	2134	983	0	242
870	2135	985	0	241
873	2134	987	0	239
876	2134	987	0	236
879	2134	987	0	234
882	2134	986	0	233
885	2133	985	0	233
888	2133	984	0	234
891	2134	983	0	236
894	2134	983	0	237
897	2133	983	0	238
900	2133	984	0	236
903	2132	985	0	236
906	2133	984	0	238
909	2133	983	0	239
912	2133	984	0	238
915	2133	984	0	237
918	2132	984	0	236
921	2132	985	0	236
924	2132	985	0	239
927	2132	983	0	240
930	2131	984	0	238
933	2131	985	0	237
936	2131	987	0	235
939	2131	988	0	232
942	2131	989	0	231
945	2131	989	0	227
948	2131	989	0	221
951	2132	987	0	219
954	2132	988	0	214
957	2132	991	0	213
960	2132	991	0	216
963	2130	991	0	218
966	2128	989	0	222
969	2127	987	0	229
972	2128	987	0	228
975	2127	986	0	225
978	2127	986	0	226
981	2129	986	0	226
984	2130	985	0	225
987	2131	986	0	224
990	2132	985	0	222
993	2132	987	0	218
996	2135	985	0	236
999	2133	991	0	200
1002	2129	994	0	185
1005	2127	995	0	177
1008	2128	988	0	174
1011	2129	988	0	179
1014	2130	987	0	184
1017	2128	986	0	186
1020	2127	987	0	185
1023	2128	989	0	185
1026	2128	991	0	181
1029	2128	993	0	179
1032	2128	993	0	180
1035	2129	988	0	179
1038	2128	989	0	182
1041	2129	989	0	184
1044	2128	990	0	181
1047	2128	990	0	187
1050	2128	991	0	187
1053	2128	991	0	188
1056	2128	991	0	191
1059	2129	992	0	185
1062	2129	992	0	180
1065	2128	993	0	180
1068	2127	992	0	181
1071	2126	992	0	185
1074	2126	992	0	190
1077	2125	991	0	193
1080	2126	990	0	198
1083	2126	991	0	198
1086	2126	991	0	195
1089	2126	991	0	197
1092	2127	991	0	197
1095	2126	991	0	196
1098	2127	992	0	193
1101	2127	991	0	192
1104	2126	991	0	199
1107	2126	990	0	197
1110	2127	990	0	194
1113	2127	990	0	190
1116	2126	989	0	190
1119	2126	990	0	190
1122	2127	991	0	186
1125	2126	991	0	188
1128	2126	991	0	187
1131	2126	991	0	188
1134	2126	992	0	188
1137	2126	992	0	185
1140	2126	992	0	186
1143	2126	992	0	185
1146	2126	992	0	184
1149	2126	992	0	183
1152	2126	992	0	184
1155	2126	992	0	182
1158	2126	991	0	180
1161	2125	991	0	178
1164	2126	993	0	179
1167	2126	992	0	179
1170	2126	992	0	178
1173	2126	992	0	180
1176	2126	993	0	182
1179	2126	992	0	178
1182	2126	992	0	177
1185	2126	991	0	176
1188	2126	992	0	171
1191	2126	993	0	170
1194	2127	993	0	172
1197	2127	993	0	171
1200	2126	993	0	171
1203	2127	993	0	171
1206	2127	993	0	171
1209	2127	994	0	172
1212	2127	994	0	172
1215	2127	994	0	173
1218	2127	993	0	174
1221	2127	993	0	176
1224	2127	993	0	173
1227	2127	993	0	176
1230	2127	993	0	177
1233	2126	993	0	178
1236	2126	992	0	178
1239	2126	992	0	178
1242	2128	993	0	177
1245	2126	993	0	175
1248	2126	992	0	174
1251	2126	992	0	174
1254	2126	992	0	175
1257	2126	991	0	178
1260	2126	991	0	176
1263	2126	991	0	177
1266	2125	991	0	179
1269	2125	991	0	178
1272	2126	991	0	179
1275	2126	991	0	176
1278	2127	991	0	176
1281	2125	990	0	180
1284	2126	991	0	177
1287	2128	992	0	170
1290	2127	991	0	173
1293	2125	989	0	175
1296	2124	988	0	176
1299	2126	991	0	166
1302	2126	989	0	167
1305	2126	988	0	171
1308	2125	988	0	173
1311	2125	988	0	176
1314	2125	988	0	179
1317	2125	988	0	178
1320	2125	988	0	180
1323	2124	987	0	183
1326	2125	988	0	181
1329	2124	988	0	181
1332	2125	988	0	179
1335	2126	989	0	176
1338	2126	989	0	177
1341	2126	990	0	172
1344	2125	989	0	177
1347	2125	990	0	180
1350	2125	990	0	181
1353	2125	990	0	181
1356	2125	990	0	182
1359	2125	991	0	182
1362	2125	992	0	183
1365	2125	992	0	183
1368	2125	992	0	185
1371	2124	993	0	184
1374	2125	993	0	182
1377	2125	993	0	182
1380	2125	993	0	182
1383	2124	992	0	187
1386	2123	993	0	186
1389	2123	992	0	189
1392	2123	992	0	192
1395	2124	992	0	188
1398	2125	993	0	184
1401	2124	991	0	178
1404	2123	991	0	172
1407	2120	990	0	164
1410	2121	991	0	162
1413	2122	989	0	165
1416	2123	987	0	159
1419	2122	984	0	154
1422	2125	985	0	146
1425	2123	982	0	146
1428	2123	980	0	148
1431	2129	979	0	140
1434	2129	978	0	133
1437	2130	976	0	126
1440	2129	974	0	132
1443	2131	977	0	127
1446	2133	984	0	132
1449	2132	986	0	127
1452	2130	990	0	129
1455	2126	993	0	140
1458	2128	996	0	135
1461	2135	999	0	115
1464	2140	1001	0	99
1467	2142	1004	0	93
1470	2142	1005	0	87
1473	2144	1008	0	81
1476	2144	1006	0	86
1479	2143	1000	0	147
1482	2140	998	0	112
1485	2137	997	0	120
1488	2134	998	0	124
1491	2133	998	0	129
1494	2131	996	0	136
1497	2131	996	0	139
1500	2132	994	0	135
1503	2131	994	0	135
1506	2131	995	0	132
1509	2132	995	0	125
1512	2131	994	0	121
1515	2130	992	0	120
1518	2130	992	0	108
1521	2130	991	0	106
1524	2129	992	0	110
1527	2129	991	0	108
1530	2129	990	0	101
1533	2129	990	0	102
1536	2128	989	0	107
1539	2128	989	0	93
1542	2129	990	0	99
1545	2129	990	0	98
1548	2130	990	0	104
1551	2130	989	0	105
1554	2131	991	0	107
1557	2131	990	0	107
1560	2128	990	0	98
1563	2128	988	0	100
1566	2127	986	0	110
1569	2126	985	0	114
1572	2126	986	0	108
1575	2125	986	0	106
1578	2126	986	0	95
1581	2127	980	0	87
1584	2122	981	0	87
1587	2120	979	0	85
1590	2121	977	0	85
1593	2123	976	0	87
1596	2123	975	0	90
1599	2122	974	0	91
1602	2122	973	0	93
1605	2122	974	0	94
1608	2122	973	0	94
1611	2122	972	0	92
1614	2123	972	0	93
1617	2121	971	0	94
1620	2121	971	0	92
1623	2122	971	0	94
1626	2122	971	0	97
1629	2123	970	0	102
1632	2124	969	0	97
1635	2124	970	0	94
1638	2123	970	0	94
1641	2121	970	0	90
1644	2119	970	0	91
1647	2118	972	0	84
1650	2117	971	0	82
1653	2117	970	0	80
1656	2115	969	0	83
1659	2116	967	0	85
1662	2116	965	0	79
1665	2116	961	0	75
1668	2117	963	0	62
1671	2114	962	0	64
1677	2108	961	0	66
1680	2105	961	0	63
1683	2105	962	0	63
1686	2106	963	0	69
1689	2108	962	0	65
1692	2105	961	0	63
1695	2106	958	0	65
1698	2113	957	0	65
1701	2112	957	0	66
1704	2109	956	0	62
1707	2109	956	0	58
1710	2113	957	0	54
1713	2112	959	0	51
1716	2112	963	0	45
1719	2115	968	0	34
1722	2114	968	0	31
1725	2115	969	0	24
1728	2116	969	0	31
1731	2113	967	0	39
1734	2113	967	0	42
1737	2113	967	0	43
1740	2115	966	0	38
1743	2115	965	0	39
1746	2115	965	0	40
1749	2117	965	0	34
1752	2115	963	0	39
1755	2117	964	0	32
1758	2118	965	0	31
1761	2122	966	0	18
1764	2123	966	0	18
1767	2123	966	0	17
1770	2121	966	0	14
1773	2122	962	0	24
1776	2121	960	0	14
1779	2121	957	0	28
1782	2120	957	0	32
1785	2119	956	0	38
1788	2117	955	0	44
1791	2122	959	0	43
1794	2122	959	0	35
1797	2121	957	0	33
1800	2120	958	0	31
1803	2122	960	0	31
1806	2123	960	0	29
1809	2123	960	0	28
1812	2123	961	0	27
1815	2123	960	0	26
1818	2123	958	0	31
1821	2122	957	0	30
1824	2122	960	0	31
1827	2123	960	0	27
1830	2123	959	0	29
1833	2123	959	0	31
1836	2123	959	0	30
1839	2123	959	0	27
1842	2123	960	0	25
1845	2124	959	0	27
1848	2124	959	0	25
1851	2124	958	0	25
1854	2123	958	0	23
1857	2124	958	0	25
1860	2125	959	0	23
1863	2127	961	0	27
1866	2128	959	0	24
1869	2127	956	0	25
1872	2127	954	0	29
1875	2127	954	0	30
1878	2128	958	0	17
1881	2129	961	0	10
1884	2131	967	0	349
1887	2132	967	0	354
1890	2131	967	0	356
1893	2132	967	0	353
1896	2131	968	0	352
1899	2131	966	0	355
1902	2131	965	0	357
1905	2132	965	0	357
1908	2132	966	0	354
1911	2132	966	0	352
1914	2131	965	0	355
1917	2130	963	0	355
1920	2131	964	0	352
1923	2131	963	0	352
1926	2130	962	0	352
1929	2129	961	0	358
1932	2129	962	0	0
1935	2129	963	0	0
1938	2129	962	0	358
1941	2129	962	0	357
1944	2130	962	0	356
1947	2129	962	0	354
1950	2130	965	0	352
1953	2132	965	0	349
1956	2132	965	0	343
1959	2133	965	0	342
1962	2134	966	0	344
1965	2134	966	0	348
1968	2134	965	0	344
1971	2134	964	0	344
1974	2133	963	0	346
1977	2133	962	0	347
1980	2131	961	0	346
1983	2133	962	0	345
1986	2136	964	0	343
1989	2136	965	0	338
1992	2136	967	0	337
1995	2134	967	0	342
1998	2134	966	0	341
2001	2135	966	0	345
2004	2135	966	0	345
2007	2134	967	0	345
2010	2134	966	0	347
2013	2132	966	0	353
2016	2135	965	0	343
2019	2135	967	0	344
2022	2136	967	0	341
2025	2135	969	0	336
2028	2136	969	0	336
2031	2136	968	0	332
2034	2137	967	0	340
2037	2137	968	0	335
2040	2136	968	0	331
2043	2136	966	0	336
2046	2137	967	0	336
2049	2137	967	0	337
2052	2137	967	0	335
2055	2136	968	0	342
2058	2135	967	0	348
2061	2134	968	0	352
2064	2135	967	0	350
2067	2135	968	0	353
2070	2134	967	0	8
2073	2135	968	0	10
2076	2136	968	0	0
2079	2135	969	0	1
2082	2136	969	0	9
2085	2136	969	0	15
2088	2137	969	0	16
2091	2136	971	0	17
2094	2136	975	0	3
2097	2136	976	0	353
2100	2135	975	0	357
2103	2134	974	0	4
2106	2136	975	0	1
2109	2138	974	0	4
2112	2138	973	0	11
2115	2137	974	0	19
2118	2137	975	0	17
2121	2136	976	0	8
2124	2136	974	0	13
2127	2137	973	0	13
2130	2136	972	0	8
2133	2138	968	0	27
2136	2138	965	0	38
2139	2137	970	0	0
2142	2139	975	0	9
2145	2137	974	0	19
2148	2135	971	0	20
2151	2134	972	0	23
2154	2136	976	0	21
2157	2135	975	0	17
2160	2135	976	0	16
2163	2135	974	0	16
2166	2135	976	0	13
2169	2137	976	0	17
2172	2136	979	0	12
2175	2136	981	0	12
2178	2134	982	0	9
2181	2137	984	0	9
2184	2137	986	0	9
2187	2136	987	0	9
2190	2136	990	0	8
2193	2139	992	0	14
2196	2137	993	0	12
2199	2135	994	0	6
2202	2133	993	0	359
2205	2130	989	0	173
2208	2125	990	0	355
2211	2122	992	0	345
2214	2121	993	0	342
2217	2120	993	0	344
2220	2116	989	0	340
2223	2113	985	0	350
2226	2114	983	0	356
2229	2113	982	0	356
2232	2113	983	0	358
2235	2113	981	0	355
2238	2111	981	0	354
2241	2111	980	0	356
2244	2111	980	0	359
2247	2111	979	0	358
2250	2113	983	0	7
2253	2116	983	0	23
2256	2117	983	0	20
2259	2117	984	0	15
2262	2117	985	0	12
2265	2117	985	0	11
2268	2119	986	0	13
2271	2119	987	0	14
2274	2120	987	0	15
2277	2119	988	0	18
2280	2118	989	0	15
2283	2119	990	0	16
2286	2120	987	0	28
2289	2120	987	0	26
2292	2119	986	0	20
2295	2118	986	0	19
2298	2117	986	0	21
2301	2116	985	0	19
2304	2118	984	0	20
2307	2118	985	0	24
2310	2118	985	0	22
2313	2118	985	0	20
2316	2117	985	0	17
2319	2118	985	0	16
2322	2120	984	0	23
2325	2119	983	0	22
2328	2118	983	0	24
2331	2116	983	0	16
2334	2120	983	0	14
2337	2117	982	0	25
2340	2115	981	0	40
2343	2114	983	0	49
2346	2115	986	0	51
2349	2113	989	0	56
2352	2114	991	0	57
2355	2115	994	0	50
2358	2117	998	0	56
2361	2117	999	0	56
2364	2119	999	0	53
2367	2120	999	0	54
2370	2119	997	0	60
2373	2118	998	0	60
2376	2115	999	0	60
2379	2117	999	0	53
2382	2120	1001	0	52
2385	2118	1002	0	47
2388	2118	1001	0	45
2391	2117	1002	0	46
2394	2117	1003	0	37
2397	2115	1003	0	32
2400	2113	1004	0	32
2403	2113	1005	0	29
2406	2112	1005	0	29
2409	2113	1005	0	29
2412	2114	1007	0	30
2415	2111	1006	0	30
2418	2110	1006	0	35
2421	2110	1008	0	34
2427	2108	1006	0	40
2430	2108	1005	0	39
2433	2108	1005	0	37
2436	2107	1007	0	39
2439	2108	1008	0	29
2442	2109	1008	0	27
2445	2108	1007	0	29
2448	2108	1007	0	28
2451	2108	1007	0	25
2454	2110	1006	0	22
2457	2113	1005	0	25
2460	2113	1005	0	24
2463	2113	1003	0	27
2466	2113	1003	0	29
2469	2113	1003	0	32
2472	2114	1002	0	35
2475	2116	1000	0	38
2478	2118	1000	0	37
2481	2118	1000	0	34
2484	2118	998	0	34
2487	2120	999	0	28
2490	2121	997	0	31
2493	2122	997	0	34
2496	2122	997	0	36
2499	2122	997	0	37
2502	2122	998	0	40
2505	2123	998	0	40
2508	2124	999	0	42
2511	2124	999	0	40
2514	2124	998	0	38
2517	2125	996	0	38
2520	2125	996	0	40
2523	2126	995	0	46
2526	2128	995	0	39
2529	2129	997	0	28
2532	2130	996	0	28
2535	2130	996	0	27
2538	2131	995	0	23
2541	2131	994	0	25
2544	2132	995	0	29
2547	2131	995	0	24
2550	2133	1002	0	21
2553	2134	1004	0	14
2556	2134	1006	0	10
2559	2133	1005	0	15
2562	2130	1005	0	10
2565	2129	1007	0	4
2568	2130	1007	0	4
2571	2129	1006	0	8
2574	2128	1005	0	16
2577	2128	1006	0	11
2580	2128	1007	0	7
2583	2128	1006	0	5
2586	2126	999	0	36
2589	2128	1005	0	18
2592	2128	1008	0	9
2595	2127	1009	0	9
2598	2127	1011	0	5
2601	2127	1010	0	5
2604	2127	1009	0	8
2607	2128	1010	0	5
2610	2128	1010	0	3
2613	2129	1010	0	5
2616	2130	1003	0	16
2619	2131	1004	0	21
2622	2131	1006	0	40
2625	2130	1003	0	47
2628	2130	1006	0	48
2631	2132	1010	0	31
2634	2132	1008	0	29
2637	2132	1007	0	27
2640	2131	1006	0	25
2643	2131	1005	0	23
2646	2132	1005	0	20
2649	2132	1005	0	23
2652	2132	1005	0	24
2655	2132	1005	0	24
2658	2132	1004	0	20
2661	2131	1002	0	22
2664	2131	1003	0	23
2667	2131	1006	0	24
2670	2133	1009	0	24
2673	2132	1008	0	22
2676	2133	1011	0	20
2679	2133	1010	0	19
2682	2134	1008	0	19
2685	2134	1011	0	19
2688	2134	1012	0	15
2691	2134	1011	0	16
2694	2135	1012	0	17
2697	2135	1012	0	17
2700	2135	1012	0	17
2703	2135	1014	0	17
2706	2135	1013	0	16
2709	2135	1012	0	16
2712	2134	1012	0	19
2715	2133	1013	0	21
2718	2133	1012	0	23
2721	2132	1012	0	22
2724	2133	1012	0	20
2727	2134	1012	0	21
2730	2134	1013	0	21
2733	2133	1012	0	21
2736	2133	1012	0	25
2739	2132	1012	0	29
2742	2132	1012	0	28
2745	2133	1012	0	29
2748	2133	1015	0	45
2751	2134	1014	0	38
2754	2135	1014	0	32
2757	2135	1014	0	24
2760	2135	1015	0	19
2763	2134	1014	0	22
2766	2134	1015	0	22
2769	2133	1013	0	29
2772	2133	1014	0	33
2775	2134	1012	0	43
2778	2134	1013	0	27
2781	2133	1014	0	35
2784	2135	1017	0	39
2787	2134	1013	0	51
2790	2134	1013	0	50
2793	2133	1015	0	51
2796	2135	1013	0	38
2799	2135	1014	0	30
2802	2134	1013	0	34
2805	2134	1014	0	42
2808	2133	1015	0	41
2811	2133	1015	0	42
2814	2134	1015	0	37
2817	2134	1015	0	42
2820	2135	1016	0	35
2823	2136	1014	0	41
2826	2135	1015	0	39
2829	2135	1018	0	29
2832	2134	1018	0	29
2835	2134	1020	0	29
2838	2135	1019	0	24
2841	2135	1018	0	25
2844	2135	1019	0	30
2847	2137	1019	0	27
2850	2136	1020	0	20
2853	2137	1019	0	19
2856	2136	1018	0	23
2859	2136	1019	0	27
2862	2136	1019	0	21
2865	2135	1019	0	27
2868	2134	1018	0	38
2871	2134	1018	0	38
2874	2134	1018	0	41
2877	2134	1019	0	31
2880	2134	1017	0	39
2883	2133	1019	0	39
2886	2134	1018	0	37
2889	2134	1018	0	33
2892	2134	1015	0	39
2895	2133	1015	0	36
2898	2135	1014	0	33
2901	2136	1013	0	27
2904	2136	1012	0	27
2907	2136	1012	0	28
2910	2136	1011	0	28
2913	2136	1010	0	29
2916	2135	1011	0	28
2919	2135	1011	0	26
2922	2134	1006	0	26
2925	2134	1007	0	30
2928	2133	1007	0	30
2931	2133	1008	0	35
2934	2133	1010	0	34
2937	2133	1010	0	32
2940	2134	1010	0	33
2943	2134	1010	0	33
2946	2133	1010	0	34
2949	2132	1010	0	37
2952	2132	1009	0	41
2955	2134	1008	0	37
2958	2134	1008	0	41
2961	2134	1006	0	42
2964	2135	1007	0	40
2967	2134	1007	0	40
2970	2135	1007	0	40
2973	2135	1006	0	38
2976	2135	1006	0	36
2979	2136	1006	0	37
2982	2136	1007	0	37
2985	2136	1007	0	37
2988	2137	1008	0	36
2991	2136	1007	0	35
2994	2134	1007	0	38
2997	2133	1006	0	39
3000	2132	1006	0	39
3003	2132	1005	0	41
3006	2132	1006	0	39
3009	2132	1005	0	40
3012	2132	1007	0	39
3015	2132	1005	0	41
3018	2132	1005	0	41
3021	2132	1006	0	38
3024	2132	1006	0	39
3027	2132	1006	0	38
3030	2133	1007	0	38
3033	2133	1007	0	37
3036	2133	1007	0	35
3039	2134	1007	0	34
3042	2134	1007	0	34
3045	2134	1006	0	36
3048	2133	1007	0	35
3051	2134	1007	0	33
3054	2134	1007	0	35
3057	2134	1007	0	34
3060	2134	1008	0	34
3063	2135	1008	0	34
3066	2135	1008	0	33
3069	2134	1008	0	32
3072	2133	1009	0	31
3075	2133	1009	0	32
3078	2133	1010	0	33
3081	2141	1004	0	29
3084	2134	1008	0	38
3087	2138	1003	0	30
3090	2138	1004	0	30
3093	2140	1005	0	35
3096	2140	1007	0	41
3099	2140	1008	0	43
3102	2141	1005	0	36
3105	2132	1010	0	37
3108	2131	1012	0	33
3111	2131	1015	0	27
3114	2132	1015	0	27
3117	2133	1014	0	32
3120	2133	1015	0	25
3123	2132	1014	0	25
3126	2133	1015	0	22
3129	2134	1011	0	24
3132	2139	1007	0	36
3135	2136	1008	0	36
3138	2138	1006	0	29
3141	2130	1010	0	33
3144	2130	1013	0	19
3147	2129	1016	0	17
3150	2129	1016	0	17
3153	2128	1012	0	11
3156	2127	1012	0	20
3159	2127	1012	0	22
3162	2126	1016	0	25
3165	2124	1017	0	9
3168	2124	1018	0	6
3171	2124	1018	0	12
3174	2122	1018	0	14
3177	2123	1015	0	10
3180	2124	1013	0	14
3183	2123	1013	0	21
3186	2124	1015	0	22
3189	2125	1014	0	22
3192	2125	1014	0	21
3195	2126	1015	0	20
3198	2125	1012	0	22
3201	2123	1010	0	29
3204	2123	1012	0	19
3207	2123	1013	0	14
3210	2123	1009	0	27
3213	2123	1009	0	30
3216	2125	1007	0	34
3219	2124	1005	0	37
3222	2124	1004	0	34
3225	2125	1005	0	18
3228	2125	1002	0	21
3231	2125	1003	0	20
3234	2126	1005	0	5
3237	2125	1006	0	0
3240	2124	1003	0	7
3243	2125	1002	0	7
3246	2126	1003	0	2
3249	2126	1005	0	2
3252	2126	1004	0	3
3255	2126	1005	0	3
3258	2126	1004	0	5
3261	2125	1004	0	6
3264	2125	1002	0	11
3267	2124	1004	0	6
3270	2123	1004	0	5
3273	2122	1004	0	10
3276	2121	1006	0	5
3279	2120	1006	0	5
3282	2119	1007	0	2
3285	2120	1006	0	3
3288	2121	1006	0	0
3291	2121	1005	0	1
3294	2120	1005	0	0
3297	2121	1007	0	355
3300	2121	1007	0	354
3303	2121	1007	0	351
3306	2121	1007	0	353
3309	2121	1007	0	353
3312	2121	1008	0	353
3315	2121	1010	0	357
3318	2120	1011	0	358
3321	2120	1011	0	358
3324	2117	1014	0	349
3327	2117	1013	0	353
3330	2117	1014	0	358
3333	2118	1011	0	3
3336	2117	1011	0	0
3339	2117	1010	0	4
3342	2118	1010	0	5
3345	2118	1008	0	3
3348	2117	1005	0	14
3351	2116	1005	0	19
3354	2116	1005	0	28
3357	2116	1008	0	22
3360	2115	1005	0	13
3363	2115	1007	0	16
3366	2116	1007	0	12
3369	2116	1007	0	16
3372	2113	1003	0	23
3375	2112	1004	0	28
3378	2111	1002	0	36
3381	2109	1003	0	39
3384	2111	1004	0	39
3387	2112	1004	0	29
3390	2112	1003	0	27
3393	2111	1002	0	31
3396	2111	999	0	28
3402	2109	1001	0	33
3405	2107	1002	0	40
3408	2107	1005	0	30
3411	2108	1002	0	31
3414	2108	1002	0	31
3417	2107	1002	0	34
3420	2107	1001	0	36
3423	2105	1000	0	37
3426	2105	1001	0	37
3429	2104	1002	0	34
3432	2104	1002	0	31
3435	2102	1002	0	32
3438	2102	1000	0	32
3441	2101	997	0	29
3444	2101	996	0	24
3447	2102	996	0	23
3450	2103	995	0	22
3453	2105	992	0	19
3456	2105	991	0	15
3459	2104	989	0	10
3462	2104	988	0	8
3465	2104	987	0	8
3468	2104	985	0	5
3471	2102	984	0	6
3474	2103	980	0	8
3477	2104	981	0	4
3480	2106	981	0	2
3483	2105	978	0	5
3486	2106	978	0	7
3489	2105	978	0	4
3492	2104	978	0	2
3495	2104	979	0	6
3498	2106	979	0	4
3501	2107	978	0	4
3504	2105	978	0	8
3507	2106	980	0	6
3510	2107	981	0	9
3513	2106	981	0	9
3516	2106	980	0	3
3519	2104	978	0	359
3522	2102	978	0	10
3525	2105	979	0	8
3528	2109	979	0	6
3531	2113	980	0	354
3534	2116	983	0	349
3537	2113	984	0	339
3540	2112	984	0	340
3543	2113	983	0	336
3546	2114	984	0	332
3549	2115	985	0	335
3552	2117	984	0	346
3555	2117	983	0	347
3558	2114	984	0	350
3561	2116	984	0	352
3564	2116	984	0	350
3567	2116	986	0	348
3570	2116	987	0	346
3573	2117	988	0	340
3576	2117	989	0	341
3579	2116	990	0	346
3582	2122	992	0	348
3585	2113	991	0	342
3588	2115	991	0	344
3591	2115	991	0	347
3594	2113	990	0	350
3597	2112	990	0	353
3600	2112	989	0	354
3603	2115	989	0	351
3606	2114	990	0	349
3609	2114	990	0	349
3612	2116	989	0	341
3615	2121	986	0	334
3618	2123	982	0	325
3621	2124	981	0	322
3624	2125	981	0	318
3627	2123	978	0	328
3630	2126	979	0	325
3633	2125	978	0	327
3636	2126	978	0	325
3639	2125	977	0	332
3642	2124	978	0	329
3645	2124	979	0	330
3648	2126	982	0	329
3651	2127	982	0	330
3654	2127	980	0	332
3657	2127	980	0	328
3660	2127	979	0	328
3663	2126	980	0	325
3666	2129	982	0	329
3669	2131	984	0	327
3672	2129	985	0	342
3675	2128	984	0	337
3678	2128	984	0	338
3681	2129	984	0	337
3684	2130	983	0	333
3687	2132	985	0	332
3690	2131	985	0	334
3693	2131	985	0	331
3696	2131	985	0	322
3699	2131	984	0	327
3702	2132	985	0	331
3705	2133	986	0	331
3708	2133	983	0	336
3711	2131	982	0	337
3714	2131	982	0	335
3717	2130	982	0	333
3720	2131	980	0	337
3723	2130	979	0	337
3726	2131	979	0	340
3729	2132	978	0	342
3732	2132	977	0	338
3735	2133	977	0	344
3738	2130	977	0	348
3741	2129	978	0	349
3744	2131	979	0	344
3747	2130	979	0	340
3750	2130	978	0	345
3753	2131	978	0	343
3756	2131	978	0	341
3759	2131	978	0	346
3762	2132	978	0	348
3765	2132	978	0	346
3768	2132	979	0	345
3771	2131	978	0	344
3774	2131	978	0	345
3777	2131	979	0	345
3780	2131	978	0	347
3783	2131	979	0	349
3786	2131	979	0	348
3789	2132	979	0	348
3792	2132	978	0	349
3795	2132	978	0	351
3798	2131	978	0	352
3801	2132	978	0	352
3804	2131	977	0	356
3807	2133	978	0	349
3810	2133	976	0	350
3813	2132	976	0	352
3816	2132	976	0	348
3819	2132	977	0	347
3822	2133	977	0	349
3825	2135	977	0	353
3828	2134	976	0	355
3831	2133	975	0	356
3834	2132	975	0	353
3837	2133	975	0	351
3840	2133	976	0	350
3843	2133	977	0	351
3846	2133	975	0	351
3849	2134	977	0	349
3852	2134	977	0	349
3855	2133	978	0	348
3858	2134	977	0	350
3861	2133	976	0	348
3864	2132	976	0	350
3867	2133	976	0	349
3870	2133	977	0	350
3873	2132	978	0	351
3876	2132	979	0	348
3879	2133	979	0	347
3882	2133	978	0	348
3885	2133	979	0	348
3888	2133	981	0	343
3891	2133	982	0	342
3894	2132	982	0	343
3897	2131	982	0	344
3900	2132	981	0	344
3903	2132	981	0	347
3906	2133	981	0	345
3909	2133	980	0	344
3912	2132	980	0	344
3915	2131	979	0	342
3918	2132	979	0	344
3921	2132	979	0	348
3924	2133	979	0	348
3927	2132	978	0	348
3930	2132	978	0	347
3933	2132	979	0	347
3936	2131	979	0	347
3939	2131	980	0	342
3942	2131	980	0	344
3945	2131	980	0	345
3948	2131	980	0	345
3951	2131	979	0	346
3954	2131	979	0	345
3957	2131	979	0	345
3960	2133	979	0	349
3963	2133	978	0	351
3966	2133	977	0	352
3969	2132	978	0	348
3972	2132	977	0	350
3975	2132	977	0	350
3978	2132	976	0	351
3981	2132	977	0	350
3984	2131	977	0	349
3987	2131	977	0	350
3990	2131	977	0	350
3993	2131	977	0	349
3996	2130	976	0	347
3999	2131	976	0	347
4002	2130	977	0	343
4005	2131	976	0	349
4008	2131	976	0	349
4011	2131	978	0	345
4014	2131	977	0	348
4017	2130	976	0	350
4020	2131	977	0	350
4023	2130	978	0	343
4026	2130	977	0	345
4029	2130	977	0	348
4032	2131	977	0	350
4035	2131	979	0	341
4038	2131	979	0	342
4041	2132	979	0	347
4044	2132	979	0	347
4047	2132	978	0	351
4050	2133	978	0	349
4053	2133	979	0	350
4056	2133	979	0	348
4059	2133	980	0	347
4062	2132	980	0	347
4065	2133	979	0	351
4068	2133	979	0	352
4071	2136	979	0	351
4074	2135	979	0	348
4077	2135	979	0	343
4080	2134	979	0	343
4083	2133	979	0	343
4086	2133	979	0	344
4089	2133	979	0	343
4092	2134	979	0	344
4095	2134	979	0	344
4098	2134	979	0	347
4101	2134	979	0	346
4104	2133	978	0	347
4107	2133	979	0	345
4110	2133	978	0	347
4113	2134	978	0	350
4116	2135	977	0	351
4119	2135	977	0	351
4122	2135	977	0	352
4125	2134	977	0	353
4128	2134	977	0	353
4131	2134	977	0	352
4134	2134	977	0	353
4137	2134	977	0	354
4140	2134	977	0	354
4143	2135	978	0	354
4146	2134	978	0	351
4149	2134	979	0	351
4152	2134	978	0	350
4155	2134	978	0	352
4158	2134	979	0	350
4161	2133	979	0	345
4164	2132	979	0	346
4167	2132	980	0	344
4170	2132	979	0	344
4173	2132	979	0	344
4176	2132	979	0	344
4179	2132	979	0	345
4182	2132	979	0	344
4185	2133	978	0	348
4188	2134	978	0	351
4191	2134	977	0	352
4194	2134	977	0	351
4197	2133	976	0	351
4200	2133	976	0	352
4203	2134	976	0	351
4206	2134	976	0	350
4209	2133	977	0	350
4212	2134	977	0	352
4215	2135	977	0	354
4218	2135	977	0	351
4221	2135	977	0	351
4224	2134	977	0	352
4227	2134	978	0	350
4230	2134	978	0	350
4233	2134	978	0	346
4236	2133	979	0	346
4239	2133	979	0	345
4242	2133	979	0	348
4245	2133	979	0	345
4248	2132	980	0	345
4251	2133	981	0	339
4254	2133	982	0	338
4257	2133	983	0	336
4260	2132	983	0	334
4263	2132	984	0	332
4266	2132	985	0	331
4269	2131	984	0	330
4272	2132	980	0	334
4275	2133	980	0	340
4278	2132	980	0	341
4281	2133	981	0	341
4284	2134	983	0	335
4287	2131	983	0	337
4290	2131	981	0	339
4293	2130	980	0	335
4296	2131	981	0	335
4299	2130	983	0	333
4302	2130	982	0	333
4305	2131	981	0	335
4308	2131	980	0	336
4311	2132	978	0	349
4314	2132	979	0	350
4317	2132	980	0	352
4320	2132	979	0	352
4323	2133	979	0	350
4326	2132	979	0	352
4329	2131	978	0	352
4332	2132	979	0	352
4335	2132	979	0	352
4338	2133	978	0	351
4341	2132	979	0	352
4344	2132	979	0	353
4347	2132	979	0	352
4350	2134	978	0	353
4353	2134	979	0	350
4356	2134	979	0	351
4359	2134	980	0	349
4362	2135	979	0	351
4365	2135	978	0	352
4368	2135	978	0	352
4371	2135	979	0	349
4374	2134	978	0	351
4377	2133	979	0	348
4380	2133	979	0	349
4383	2133	978	0	352
4386	2134	978	0	352
4389	2134	977	0	353
4392	2134	978	0	354
4395	2133	978	0	353
4398	2133	978	0	348
4401	2132	979	0	345
4404	2132	980	0	342
4407	2131	979	0	345
4410	2129	978	0	340
4413	2129	978	0	341
4416	2132	977	0	349
4419	2133	977	0	347
4422	2132	978	0	348
4425	2131	978	0	344
4428	2132	978	0	339
4431	2132	977	0	351
4434	2132	975	0	356
4437	2131	975	0	358
4440	2131	975	0	354
4443	2129	974	0	352
4446	2128	973	0	351
4449	2131	975	0	349
4452	2132	975	0	350
4455	2134	975	0	350
4458	2134	975	0	350
4461	2133	974	0	353
4464	2132	974	0	355
4467	2131	973	0	356
4470	2132	973	0	359
4473	2130	972	0	357
4476	2131	972	0	358
4479	2130	972	0	1
4482	2132	972	0	358
4485	2131	972	0	0
4488	2131	973	0	358
4491	2131	973	0	355
4494	2133	974	0	353
4497	2133	975	0	353
4500	2133	975	0	353
4503	2133	974	0	354
4506	2133	975	0	353
4509	2131	976	0	349
4512	2129	977	0	350
4515	2129	977	0	348
4518	2132	976	0	351
4521	2131	975	0	357
4524	2130	974	0	1
4527	2128	976	0	357
4530	2128	976	0	355
4533	2129	976	0	355
4536	2132	977	0	357
4539	2131	978	0	355
4542	2131	977	0	346
4545	2131	977	0	348
4548	2131	977	0	355
4551	2132	977	0	356
4554	2133	977	0	356
4557	2133	978	0	357
4560	2133	979	0	356
4563	2133	980	0	355
4566	2133	980	0	353
4569	2132	980	0	353
4572	2133	979	0	353
4575	2133	979	0	354
4578	2133	979	0	354
4581	2135	979	0	355
4584	2135	979	0	354
4587	2134	979	0	354
4590	2131	982	0	327
4593	2130	981	0	342
4596	2131	981	0	345
4599	2133	981	0	348
4602	2132	980	0	352
4605	2132	981	0	351
4608	2133	980	0	354
4611	2133	980	0	353
4614	2132	979	0	353
4617	2131	978	0	353
4620	2132	979	0	351
4623	2130	980	0	349
4626	2132	980	0	350
4629	2133	980	0	350
4632	2135	980	0	349
4635	2134	980	0	350
4638	2135	979	0	353
4641	2135	978	0	356
4644	2134	978	0	357
4647	2134	979	0	356
4650	2134	979	0	357
4653	2135	978	0	356
4656	2135	978	0	357
4659	2135	979	0	356
4662	2135	979	0	357
4665	2135	979	0	355
4668	2134	980	0	352
4671	2133	979	0	352
4674	2134	980	0	354
4677	2134	981	0	355
4680	2133	982	0	352
4683	2134	983	0	353
4686	2133	982	0	353
4689	2132	983	0	350
4692	2132	983	0	341
4695	2132	983	0	350
4698	2133	983	0	351
4701	2134	984	0	348
4704	2133	983	0	350
4707	2134	982	0	354
4710	2135	982	0	354
4713	2135	982	0	350
4716	2135	982	0	348
4719	2135	981	0	349
4722	2135	980	0	351
4725	2136	981	0	342
4728	2135	979	0	350
4731	2135	979	0	352
4734	2134	979	0	351
4737	2134	979	0	352
4740	2134	981	0	352
4743	2134	983	0	352
4746	2134	983	0	354
4749	2135	983	0	354
4752	2134	982	0	354
4755	2134	983	0	355
4758	2134	982	0	353
4761	2135	980	0	355
4764	2135	981	0	353
4767	2135	983	0	352
4770	2136	983	0	352
4773	2136	984	0	355
4776	2135	983	0	354
4779	2135	982	0	354
4782	2134	982	0	353
4785	2135	984	0	351
4788	2135	984	0	351
4791	2137	984	0	350
4794	2137	984	0	347
4797	2135	985	0	350
4800	2133	983	0	354
4803	2133	982	0	348
4806	2133	981	0	351
4809	2133	981	0	352
4812	2132	981	0	352
4815	2130	982	0	355
4818	2130	983	0	353
4821	2131	983	0	351
4824	2132	982	0	352
4827	2132	982	0	352
4830	2131	982	0	352
4833	2132	982	0	352
4836	2132	983	0	353
4839	2133	982	0	353
4842	2132	981	0	355
4845	2131	981	0	355
4848	2131	982	0	353
4851	2131	982	0	354
4854	2132	983	0	354
4857	2132	981	0	355
4860	2132	982	0	354
4863	2131	982	0	353
4866	2130	983	0	354
4869	2130	983	0	354
4872	2131	983	0	354
4875	2131	983	0	354
4878	2131	983	0	354
4881	2130	983	0	353
4884	2130	983	0	354
4887	2131	983	0	353
4890	2130	984	0	352
4893	2130	983	0	351
4896	2129	983	0	351
4899	2129	983	0	354
4902	2129	983	0	358
4905	2130	982	0	357
4908	2130	981	0	356
4911	2129	981	0	355
4914	2129	981	0	353
4917	2129	982	0	351
4920	2131	983	0	352
4923	2130	983	0	354
4926	2128	984	0	352
4929	2127	985	0	346
4932	2126	985	0	342
4935	2128	985	0	347
4938	2127	983	0	354
4941	2126	984	0	349
4944	2127	984	0	348
4947	2126	985	0	345
4950	2126	985	0	343
4953	2126	982	0	351
4956	2125	982	0	352
4959	2126	983	0	350
4962	2128	984	0	350
4965	2130	984	0	350
4968	2129	985	0	352
4971	2131	985	0	352
4974	2133	986	0	348
4977	2134	987	0	351
4980	2133	987	0	351
4983	2134	987	0	353
4986	2134	987	0	354
4989	2134	987	0	354
4992	2134	987	0	357
4995	2135	986	0	358
4998	2134	987	0	350
5001	2133	987	0	347
5004	2132	987	0	346
5007	2133	987	0	350
5010	2132	987	0	349
5013	2133	987	0	348
5016	2133	988	0	348
5019	2133	987	0	347
5022	2133	987	0	349
5025	2133	987	0	352
5028	2133	987	0	351
5031	2133	987	0	352
5034	2133	987	0	352
5037	2133	988	0	351
5040	2133	987	0	349
5043	2133	987	0	352
5046	2133	987	0	353
5049	2133	987	0	351
5052	2133	987	0	348
5055	2134	988	0	351
5058	2133	988	0	350
5061	2133	988	0	342
5064	2133	988	0	346
5067	2133	988	0	344
5070	2134	987	0	347
5073	2133	988	0	346
5076	2133	988	0	345
5079	2133	987	0	346
5082	2133	987	0	346
5085	2133	987	0	347
5088	2133	987	0	347
5091	2133	987	0	347
5094	2134	987	0	348
5097	2134	987	0	350
5100	2135	987	0	352
5103	2135	987	0	350
5106	2134	987	0	350
5109	2134	987	0	348
5112	2134	987	0	348
5115	2134	987	0	349
5118	2134	986	0	348
5121	2134	986	0	349
5124	2134	987	0	350
5127	2135	986	0	352
5130	2135	987	0	350
5133	2135	987	0	350
5136	2135	988	0	349
5139	2135	987	0	350
5142	2134	987	0	350
5145	2134	988	0	348
5148	2135	988	0	350
5151	2134	988	0	349
5154	2134	988	0	348
5157	2134	988	0	347
5160	2133	988	0	348
5163	2133	987	0	349
5166	2134	988	0	350
5169	2134	988	0	351
5172	2135	988	0	351
5175	2134	988	0	351
5178	2134	988	0	350
5181	2134	988	0	350
5184	2134	988	0	350
5187	2134	988	0	349
5190	2135	987	0	349
5193	2135	987	0	351
5196	2136	987	0	353
5199	2137	986	0	353
5202	2138	986	0	352
5205	2139	986	0	353
5208	2139	986	0	353
5211	2138	985	0	353
5214	2138	984	0	354
5217	2137	984	0	355
5220	2138	985	0	352
5223	2138	985	0	352
5226	2138	984	0	352
5229	2137	985	0	352
5232	2136	985	0	356
5235	2136	985	0	354
5238	2136	986	0	355
5241	2136	987	0	352
5244	2136	986	0	356
5247	2135	987	0	349
5250	2135	988	0	348
5253	2136	988	0	348
5256	2135	988	0	349
5259	2135	988	0	351
5262	2134	989	0	347
5265	2135	988	0	352
5268	2134	988	0	349
5271	2133	988	0	348
5274	2133	988	0	347
5277	2134	987	0	353
5280	2134	987	0	350
5283	2133	988	0	348
5286	2132	987	0	350
5289	2132	987	0	345
5292	2132	988	0	348
5295	2131	989	0	343
5298	2132	988	0	347
5301	2132	989	0	346
5304	2132	988	0	346
5307	2132	988	0	345
5310	2132	988	0	345
5313	2132	988	0	345
5316	2132	988	0	346
5319	2133	988	0	346
5322	2134	987	0	349
5325	2133	987	0	346
5328	2134	987	0	344
5331	2134	987	0	346
5334	2135	986	0	347
5337	2135	986	0	346
5340	2135	986	0	348
5343	2135	986	0	348
5346	2134	986	0	348
5349	2134	986	0	348
5352	2135	986	0	348
5355	2135	986	0	348
5358	2135	986	0	348
5361	2135	986	0	350
5364	2135	986	0	352
5367	2135	986	0	353
5370	2133	987	0	348
5373	2133	988	0	345
5376	2133	988	0	346
5379	2134	985	0	351
5382	2134	986	0	350
5385	2134	986	0	350
5388	2134	986	0	348
5391	2134	986	0	351
5394	2135	985	0	355
5397	2135	985	0	352
5400	2134	985	0	350
5403	2134	986	0	353
5406	2135	987	0	352
5409	2134	987	0	351
5412	2135	985	0	355
5415	2134	984	0	350
5418	2135	985	0	353
5421	2135	985	0	353
5424	2134	984	0	354
5427	2136	985	0	355
5430	2134	984	0	354
5433	2131	985	0	351
5436	2131	986	0	347
5439	2131	988	0	342
5442	2132	989	0	347
5445	2132	988	0	352
5448	2132	988	0	350
5451	2131	988	0	347
5454	2131	988	0	348
5457	2131	987	0	347
5460	2131	987	0	345
5463	2131	987	0	344
5466	2131	987	0	343
5469	2131	987	0	345
5472	2131	987	0	345
5475	2132	987	0	349
5478	2132	986	0	349
5481	2133	986	0	350
5484	2132	987	0	348
5487	2131	987	0	348
5490	2132	987	0	347
5493	2132	987	0	346
5496	2131	987	0	345
5499	2131	987	0	346
5502	2131	988	0	345
5505	2131	987	0	349
5508	2131	987	0	350
5511	2131	986	0	350
5514	2131	986	0	351
5517	2131	985	0	351
5520	2132	984	0	353
5523	2133	983	0	355
5526	2133	982	0	355
5529	2133	982	0	359
5532	2135	982	0	356
5535	2135	982	0	355
5538	2135	981	0	355
5541	2135	980	0	359
5544	2135	981	0	356
5547	2135	982	0	356
5550	2135	982	0	356
5553	2135	983	0	354
5556	2135	983	0	354
5559	2136	984	0	354
5562	2136	984	0	353
5565	2136	985	0	354
5568	2136	985	0	352
5571	2136	985	0	352
5574	2136	985	0	352
5577	2135	985	0	351
5580	2135	985	0	349
5583	2135	986	0	349
5586	2136	986	0	351
5589	2136	985	0	351
5592	2137	984	0	354
5595	2137	985	0	354
5598	2137	985	0	352
5601	2136	985	0	351
5604	2135	985	0	350
5607	2135	984	0	350
5610	2134	984	0	349
5613	2134	984	0	351
5616	2133	984	0	351
5619	2133	984	0	348
5622	2132	983	0	345
5625	2133	983	0	348
5628	2133	983	0	345
5631	2133	983	0	345
5634	2132	983	0	343
5637	2132	983	0	343
5640	2133	982	0	347
5643	2133	981	0	347
5646	2133	980	0	348
5649	2132	980	0	349
5652	2131	979	0	346
5655	2131	979	0	346
5658	2130	978	0	347
5661	2130	979	0	347
5664	2131	979	0	346
5667	2131	979	0	346
5670	2131	979	0	347
5673	2131	980	0	346
5676	2133	981	0	351
5679	2133	981	0	348
5682	2132	980	0	346
5685	2131	978	0	350
5688	2131	980	0	347
5691	2132	979	0	350
5694	2133	980	0	347
5697	2132	979	0	347
5700	2133	980	0	347
5703	2133	980	0	348
5706	2133	979	0	351
5709	2133	979	0	349
5712	2132	980	0	348
5715	2133	980	0	351
5718	2133	980	0	350
5721	2133	980	0	349
5724	2133	980	0	354
5727	2133	981	0	353
5730	2132	981	0	353
5733	2134	981	0	353
5736	2134	980	0	354
5739	2134	981	0	352
5742	2134	981	0	352
5745	2134	981	0	352
5748	2133	981	0	351
5751	2133	980	0	352
5754	2133	981	0	353
5757	2134	980	0	353
5760	2133	980	0	352
5763	2132	979	0	351
5766	2132	978	0	351
5769	2132	980	0	345
5772	2132	979	0	344
5775	2132	980	0	345
5778	2134	984	0	340
5781	2134	983	0	342
5784	2133	986	0	342
5787	2133	987	0	335
5790	2132	987	0	344
5793	2133	987	0	347
5796	2135	986	0	344
5799	2134	987	0	347
5802	2133	987	0	346
5805	2133	987	0	347
5808	2134	987	0	346
5811	2133	988	0	346
5814	2133	988	0	347
5817	2134	989	0	348
5820	2134	991	0	348
5823	2134	989	0	349
5826	2135	988	0	349
5829	2135	988	0	347
5832	2135	988	0	348
5835	2135	989	0	347
5838	2135	989	0	348
5841	2135	989	0	347
5844	2135	987	0	348
5847	2135	987	0	349
5850	2135	987	0	348
5853	2135	986	0	349
5856	2136	986	0	351
5859	2136	985	0	354
5862	2136	985	0	355
5865	2136	985	0	356
5868	2136	986	0	354
5871	2136	985	0	354
5874	2136	985	0	355
5877	2136	985	0	357
5880	2136	985	0	356
5883	2136	985	0	357
5886	2136	985	0	356
5889	2136	985	0	356
5892	2135	985	0	355
5895	2136	985	0	357
5898	2135	985	0	355
5901	2134	985	0	1
5904	2133	984	0	2
5907	2133	985	0	0
5910	2135	985	0	0
5913	2134	985	0	358
5916	2134	984	0	357
5919	2135	984	0	359
5922	2135	985	0	0
5925	2135	984	0	359
5928	2135	982	0	353
5931	2135	981	0	348
5934	2135	981	0	349
5937	2134	980	0	349
5940	2132	979	0	349
5943	2132	979	0	349
5946	2132	979	0	349
5949	2132	979	0	347
5952	2133	979	0	348
5955	2133	979	0	348
5958	2133	979	0	347
5961	2133	979	0	347
5964	2133	979	0	344
5967	2133	979	0	347
5970	2132	979	0	346
5973	2132	980	0	346
5976	2133	980	0	345
5979	2133	980	0	346
5982	2132	980	0	347
5985	2132	980	0	347
5988	2132	981	0	346
5991	2132	981	0	346
5994	2133	981	0	340
5997	2132	981	0	338
6000	2132	981	0	340
6003	2132	981	0	340
6006	2132	980	0	340
[truncated: 335 more rows]
