# Supplementary material for: Markerless tracking of an entire honey bee colony
Source: Nat Commun. 2021 Mar 19;12:1733. doi: 10.1038/s41467-021-21769-1 (PMC7979864; doi:10.1038/s41467-021-21769-1)
Supplement: Supplementary file 4 — Description of Additional Supplementary Files [file 41467_2021_21769_MOESM4_ESM.zip › raw_source/fig_5_sup_fig_21_22/S1_trajectories/000650.txt]

0	2253	1235	0	339
3	2253	1238	0	334
6	2243	1239	0	326
9	2242	1240	0	317
12	2235	1239	0	280
15	2239	1246	0	273
18	2236	1246	0	267
21	2237	1245	0	258
24	2240	1239	0	259
27	2245	1233	0	249
30	2241	1236	0	243
33	2240	1237	0	242
36	2241	1238	0	249
39	2243	1238	0	252
42	2243	1239	0	243
45	2243	1240	0	241
48	2242	1240	0	235
51	2242	1238	0	234
54	2238	1239	0	243
57	2238	1238	0	244
60	2238	1240	0	243
63	2236	1239	0	247
66	2236	1228	0	282
69	2235	1235	0	254
72	2234	1238	0	188
96	2217	1239	0	36
105	2220	1238	0	31
132	2206	1235	0	159
138	2199	1230	0	305
141	2196	1237	0	79
144	2196	1228	0	295
147	2199	1227	0	266
150	2202	1228	0	259
153	2204	1230	0	281
156	2205	1233	0	281
162	2197	1237	0	338
180	2188	1234	0	2
183	2189	1238	0	3
186	2188	1242	0	0
189	2190	1243	0	0
192	2189	1244	0	0
195	2190	1244	0	359
198	2188	1244	0	3
201	2186	1243	0	5
204	2187	1243	0	5
207	2190	1244	0	8
210	2192	1247	0	11
213	2193	1249	0	9
216	2191	1253	0	15
219	2192	1254	0	13
222	2194	1255	0	15
225	2195	1256	0	20
228	2195	1260	0	24
231	2195	1261	0	22
234	2194	1262	0	28
237	2192	1262	0	32
240	2192	1262	0	29
243	2192	1262	0	31
246	2193	1262	0	31
249	2193	1263	0	34
252	2193	1263	0	35
255	2195	1261	0	32
258	2194	1262	0	39
261	2193	1263	0	40
264	2192	1266	0	37
267	2192	1271	0	37
270	2192	1274	0	33
273	2196	1281	0	30
276	2197	1283	0	31
279	2196	1285	0	28
282	2196	1286	0	27
285	2195	1287	0	27
288	2192	1289	0	26
291	2190	1292	0	21
294	2188	1296	0	15
297	2187	1299	0	16
300	2189	1301	0	17
303	2189	1303	0	13
306	2186	1305	0	12
315	2196	1309	0	1
318	2199	1309	0	5
321	2200	1309	0	5
324	2201	1309	0	3
327	2200	1309	0	2
330	2199	1310	0	1
333	2202	1310	0	358
336	2201	1309	0	356
339	2201	1309	0	354
342	2201	1310	0	1
345	2202	1310	0	2
348	2205	1311	0	1
351	2210	1311	0	1
354	2213	1312	0	359
357	2213	1312	0	1
360	2214	1312	0	0
363	2215	1313	0	0
366	2214	1313	0	359
369	2212	1312	0	3
372	2212	1313	0	7
375	2211	1316	0	12
378	2211	1316	0	17
381	2212	1316	0	21
384	2210	1317	0	20
387	2208	1318	0	13
390	2204	1324	0	10
393	2201	1325	0	7
396	2201	1326	0	4
399	2199	1328	0	357
402	2197	1329	0	357
405	2197	1329	0	358
408	2197	1329	0	357
411	2197	1329	0	356
414	2198	1329	0	357
417	2195	1329	0	353
420	2192	1328	0	349
423	2193	1328	0	347
426	2196	1328	0	344
429	2196	1327	0	341
432	2199	1328	0	346
435	2200	1329	0	346
438	2200	1330	0	346
441	2196	1329	0	340
444	2195	1329	0	345
447	2196	1329	0	340
450	2195	1330	0	340
453	2195	1331	0	343
456	2194	1331	0	348
459	2190	1333	0	347
462	2187	1333	0	347
465	2186	1334	0	351
468	2186	1334	0	348
471	2187	1335	0	344
474	2186	1335	0	344
477	2185	1336	0	344
480	2188	1336	0	345
483	2188	1336	0	349
486	2192	1338	0	344
489	2188	1338	0	347
492	2185	1337	0	344
495	2183	1337	0	339
498	2183	1336	0	338
501	2182	1335	0	337
504	2180	1333	0	332
507	2177	1330	0	332
510	2174	1329	0	333
513	2175	1329	0	332
516	2176	1329	0	334
519	2177	1329	0	334
522	2177	1328	0	335
525	2176	1328	0	333
528	2176	1328	0	335
531	2176	1326	0	337
534	2176	1326	0	338
537	2179	1325	0	340
540	2177	1322	0	338
543	2177	1320	0	341
546	2177	1317	0	337
549	2178	1316	0	337
552	2179	1315	0	340
555	2178	1317	0	347
558	2181	1319	0	169
561	2176	1320	0	353
564	2173	1321	0	348
567	2172	1321	0	344
570	2172	1320	0	342
573	2175	1319	0	341
576	2177	1318	0	339
579	2178	1318	0	334
582	2176	1317	0	331
585	2176	1318	0	332
588	2176	1318	0	330
591	2175	1317	0	327
594	2175	1317	0	328
597	2175	1317	0	328
600	2176	1317	0	328
603	2178	1318	0	328
606	2188	1328	0	332
609	2184	1330	0	330
612	2184	1331	0	332
615	2183	1333	0	328
618	2185	1331	0	325
621	2186	1332	0	327
624	2186	1332	0	323
627	2188	1333	0	317
630	2191	1333	0	317
633	2192	1333	0	317
636	2193	1334	0	318
639	2194	1335	0	319
642	2193	1334	0	315
645	2193	1334	0	314
648	2193	1334	0	314
651	2194	1335	0	317
654	2194	1336	0	314
657	2193	1336	0	314
660	2192	1335	0	312
663	2191	1334	0	312
666	2190	1333	0	311
669	2188	1332	0	317
672	2186	1330	0	310
675	2185	1329	0	307
678	2182	1329	0	313
681	2180	1328	0	313
684	2179	1329	0	306
687	2179	1330	0	304
690	2180	1332	0	298
693	2181	1333	0	296
696	2180	1333	0	297
699	2188	1338	0	318
702	2182	1330	0	285
705	2183	1329	0	283
708	2183	1326	0	282
711	2184	1324	0	286
714	2182	1323	0	294
717	2181	1321	0	295
720	2180	1317	0	290
723	2179	1314	0	284
726	2178	1313	0	290
729	2178	1311	0	289
732	2178	1307	0	284
735	2177	1306	0	287
738	2177	1304	0	283
741	2175	1302	0	281
744	2175	1299	0	287
747	2174	1296	0	287
750	2174	1294	0	288
753	2172	1291	0	295
759	2176	1292	0	276
762	2177	1294	0	276
765	2178	1295	0	278
768	2181	1296	0	291
771	2180	1296	0	298
774	2180	1294	0	298
777	2180	1295	0	300
780	2180	1294	0	301
783	2180	1293	0	303
786	2181	1294	0	303
789	2180	1295	0	309
792	2180	1295	0	312
795	2179	1294	0	315
798	2182	1296	0	316
801	2185	1298	0	307
804	2187	1299	0	305
807	2187	1300	0	309
810	2186	1298	0	309
813	2187	1296	0	308
816	2187	1295	0	299
819	2188	1295	0	295
822	2188	1294	0	293
825	2188	1294	0	293
828	2187	1294	0	293
831	2184	1291	0	296
834	2184	1290	0	293
837	2185	1290	0	298
840	2185	1292	0	293
843	2187	1292	0	291
846	2187	1293	0	291
849	2186	1291	0	289
852	2186	1291	0	289
855	2186	1291	0	291
858	2186	1290	0	290
861	2185	1289	0	288
864	2185	1285	0	285
867	2185	1280	0	286
870	2185	1277	0	285
873	2186	1274	0	284
876	2186	1270	0	286
879	2183	1267	0	287
882	2181	1263	0	285
885	2180	1259	0	281
888	2180	1255	0	281
891	2179	1249	0	282
894	2179	1247	0	284
897	2182	1249	0	277
900	2179	1242	0	278
903	2177	1243	0	283
906	2177	1241	0	291
909	2177	1240	0	293
912	2175	1239	0	291
915	2174	1238	0	293
918	2174	1237	0	295
921	2174	1237	0	303
924	2174	1238	0	308
927	2174	1236	0	303
930	2175	1235	0	299
933	2175	1235	0	297
936	2175	1237	0	295
939	2175	1240	0	298
942	2176	1240	0	303
945	2178	1240	0	297
948	2179	1239	0	294
951	2179	1235	0	288
954	2179	1231	0	281
957	2181	1231	0	276
960	2181	1230	0	279
963	2181	1230	0	281
966	2182	1228	0	277
969	2181	1228	0	280
972	2182	1228	0	277
975	2181	1227	0	276
978	2180	1226	0	278
981	2181	1225	0	281
984	2182	1226	0	285
987	2182	1225	0	288
990	2181	1224	0	288
993	2181	1223	0	285
996	2180	1224	0	287
999	2181	1225	0	285
1002	2181	1225	0	289
1005	2180	1225	0	290
1008	2179	1226	0	296
1011	2178	1225	0	298
1014	2177	1224	0	298
1017	2175	1224	0	304
1020	2173	1224	0	308
1023	2172	1223	0	308
1026	2171	1222	0	306
1029	2172	1223	0	302
1032	2172	1223	0	298
1035	2174	1225	0	298
1038	2177	1228	0	291
1041	2179	1225	0	274
1044	2180	1223	0	269
1047	2180	1222	0	271
1050	2179	1222	0	272
1053	2179	1222	0	273
1056	2179	1222	0	280
1059	2179	1221	0	279
1062	2178	1220	0	277
1065	2178	1220	0	275
1068	2178	1220	0	276
1071	2177	1219	0	277
1074	2177	1220	0	281
1077	2178	1220	0	279
1080	2177	1220	0	281
1083	2176	1220	0	281
1086	2176	1218	0	275
1089	2173	1214	0	262
1092	2169	1213	0	252
1095	2169	1213	0	247
1098	2169	1212	0	248
1101	2168	1211	0	247
1104	2168	1207	0	250
1107	2169	1205	0	251
1110	2170	1205	0	255
1113	2172	1203	0	260
1116	2172	1200	0	264
1119	2172	1199	0	263
1122	2171	1197	0	262
1125	2171	1195	0	266
1128	2172	1195	0	266
1131	2171	1192	0	269
1134	2171	1191	0	269
1137	2170	1189	0	269
1140	2169	1188	0	268
1143	2170	1187	0	268
1146	2171	1184	0	271
1149	2171	1179	0	267
1152	2171	1175	0	268
1155	2170	1167	0	266
1158	2169	1164	0	265
1161	2170	1161	0	277
1164	2171	1158	0	283
1167	2172	1156	0	285
1170	2171	1156	0	284
1173	2171	1157	0	294
1176	2167	1156	0	298
1179	2162	1154	0	292
1182	2162	1154	0	301
1185	2162	1156	0	305
1188	2162	1157	0	306
1191	2162	1157	0	307
1194	2162	1160	0	310
1197	2161	1161	0	311
1200	2164	1168	0	320
1203	2167	1172	0	324
1206	2169	1174	0	321
1209	2173	1177	0	313
1212	2176	1178	0	306
1215	2176	1177	0	300
1218	2178	1181	0	290
1221	2181	1180	0	278
1224	2188	1181	0	269
1227	2189	1182	0	267
1230	2190	1183	0	266
1233	2191	1183	0	265
1236	2192	1183	0	265
1239	2190	1179	0	270
1242	2189	1175	0	276
1245	2191	1173	0	279
1248	2192	1166	0	268
1251	2197	1156	0	271
1254	2200	1153	0	265
1257	2199	1151	0	265
1260	2199	1146	0	265
1263	2202	1145	0	263
1266	2204	1148	0	253
1269	2204	1154	0	260
1272	2209	1150	0	246
1275	2204	1157	0	252
1278	2209	1156	0	226
1281	2209	1157	0	221
1284	2211	1158	0	216
1287	2211	1160	0	212
1290	2212	1161	0	211
1293	2213	1162	0	215
1296	2213	1164	0	214
1299	2213	1170	0	207
1302	2214	1170	0	207
1305	2220	1167	0	196
1308	2225	1165	0	197
1311	2228	1162	0	200
1314	2229	1161	0	205
1317	2230	1159	0	211
1320	2232	1154	0	215
1323	2232	1152	0	238
1326	2234	1150	0	239
1329	2239	1149	0	237
1332	2238	1147	0	241
1335	2238	1139	0	262
1338	2239	1140	0	253
1341	2243	1138	0	240
1344	2245	1134	0	242
1347	2246	1133	0	240
1350	2246	1132	0	239
1353	2247	1130	0	238
1356	2251	1127	0	231
1359	2252	1127	0	231
1362	2254	1125	0	226
1365	2253	1124	0	225
1368	2256	1123	0	228
1371	2260	1119	0	225
1374	2264	1116	0	225
1377	2268	1110	0	232
1380	2269	1108	0	228
1383	2274	1103	0	229
1386	2281	1094	0	229
1389	2283	1093	0	223
1392	2284	1092	0	220
1395	2284	1089	0	225
1398	2285	1089	0	202
1401	2292	1081	0	219
1410	2299	1067	0	239
1413	2297	1070	0	240
1416	2299	1070	0	239
1419	2300	1070	0	236
1422	2302	1069	0	230
1425	2313	1069	0	209
1428	2320	1063	0	216
1431	2328	1059	0	211
1434	2331	1055	0	210
1437	2334	1054	0	207
1440	2336	1053	0	207
1443	2335	1052	0	212
1446	2338	1050	0	219
1449	2339	1050	0	223
1452	2339	1049	0	229
1455	2339	1044	0	244
1458	2341	1043	0	241
1461	2341	1039	0	244
1464	2343	1039	0	248
1467	2344	1038	0	249
1470	2349	1032	0	238
1473	2353	1031	0	239
1476	2356	1024	0	242
1479	2357	1018	0	249
1482	2363	1013	0	242
1485	2367	1013	0	252
1488	2372	1007	0	240
1491	2378	1005	0	232
1494	2383	1004	0	228
1497	2384	1002	0	230
1500	2390	1002	0	216
1503	2396	1001	0	211
1506	2401	998	0	207
1509	2405	996	0	210
1512	2407	996	0	212
1515	2408	995	0	218
1518	2413	992	0	228
1521	2414	985	0	241
1524	2417	984	0	241
1527	2420	978	0	245
1530	2419	975	0	244
1533	2427	967	0	260
1536	2427	960	0	270
1539	2427	954	0	260
1542	2429	946	0	253
1545	2432	942	0	250
1548	2432	940	0	258
1551	2432	930	0	263
1554	2434	927	0	264
1557	2439	926	0	254
1560	2439	923	0	247
1563	2438	919	0	32
1569	2452	897	0	262
1572	2454	891	0	260
1575	2454	886	0	268
1578	2458	875	0	269
1584	2463	875	0	261
1599	2468	869	0	257
1602	2469	866	0	250
1605	2468	867	0	260
1608	2466	867	0	272
1611	2463	866	0	287
1614	2461	865	0	299
1617	2459	860	0	295
1620	2456	857	0	308
1623	2454	854	0	311
1626	2452	851	0	313
1629	2452	849	0	317
1632	2449	846	0	317
1635	2447	842	0	317
1638	2444	838	0	324
1641	2442	836	0	332
1644	2440	835	0	328
1647	2438	833	0	323
1650	2435	830	0	323
1653	2436	830	0	332
1656	2434	829	0	325
1659	2434	829	0	315
1662	2431	826	0	316
1665	2428	823	0	324
1668	2426	824	0	323
1671	2422	822	0	320
1674	2420	820	0	323
1677	2418	820	0	323
1680	2417	820	0	319
1683	2415	817	0	316
1686	2415	817	0	318
1689	2412	816	0	331
1692	2404	808	0	319
1695	2404	805	0	317
1698	2405	805	0	317
1701	2402	803	0	321
1704	2401	803	0	330
1707	2398	802	0	329
1710	2392	799	0	330
1713	2386	797	0	334
1716	2386	796	0	324
1719	2383	796	0	316
1722	2380	795	0	319
1725	2380	794	0	321
1728	2382	795	0	320
1731	2383	794	0	325
1734	2381	794	0	322
1737	2383	796	0	316
1740	2383	796	0	315
1743	2384	797	0	324
1746	2385	797	0	327
1749	2385	798	0	327
1752	2387	798	0	329
1755	2388	797	0	328
1758	2387	797	0	324
1761	2384	795	0	327
1764	2383	796	0	328
1767	2384	797	0	326
1770	2385	797	0	326
1773	2386	799	0	327
1776	2385	799	0	330
1779	2384	801	0	338
1782	2380	801	0	340
1785	2374	800	0	345
1788	2368	799	0	350
1791	2367	800	0	352
1794	2368	800	0	352
1797	2368	799	0	353
1800	2371	798	0	350
1803	2373	796	0	348
1806	2374	797	0	347
1809	2376	797	0	341
1812	2377	798	0	339
1815	2378	798	0	344
1818	2380	797	0	343
1821	2379	796	0	340
1824	2377	795	0	343
1827	2374	794	0	347
1830	2371	793	0	351
1833	2371	790	0	353
1836	2368	790	0	358
1839	2368	790	0	355
1842	2366	791	0	354
1845	2364	788	0	347
1848	2362	788	0	347
1851	2361	786	0	344
1854	2357	785	0	341
1857	2353	784	0	342
1860	2351	783	0	340
1863	2348	782	0	342
1866	2346	781	0	340
1869	2342	780	0	339
1872	2340	779	0	339
1875	2340	780	0	341
1878	2338	779	0	341
1881	2337	778	0	337
1884	2338	781	0	337
1887	2338	782	0	336
1890	2340	783	0	338
1893	2342	784	0	336
1896	2343	784	0	336
1899	2342	783	0	334
1902	2342	784	0	333
1905	2342	784	0	338
1908	2343	785	0	343
1911	2343	784	0	341
1914	2341	784	0	336
1917	2341	783	0	332
1920	2342	780	0	322
1923	2342	780	0	320
1926	2343	781	0	324
1929	2341	782	0	326
1932	2340	782	0	330
1935	2339	779	0	324
1938	2338	778	0	325
1941	2337	778	0	326
1944	2336	778	0	323
1947	2335	779	0	328
1950	2334	778	0	329
1953	2333	777	0	325
1956	2337	776	0	324
1959	2337	777	0	321
1962	2341	781	0	319
1965	2346	782	0	322
1968	2349	782	0	300
1971	2347	782	0	312
1974	2348	783	0	310
1977	2350	784	0	300
1980	2351	785	0	297
1983	2351	786	0	296
1986	2351	787	0	302
1989	2350	784	0	288
1992	2350	784	0	279
1995	2349	784	0	294
1998	2349	784	0	297
2001	2347	784	0	306
2004	2346	784	0	312
2007	2344	784	0	317
2010	2343	782	0	319
2013	2342	781	0	316
2016	2341	781	0	319
2019	2342	781	0	316
2022	2345	784	0	323
2025	2349	785	0	318
2028	2353	789	0	318
2031	2354	790	0	317
2034	2353	789	0	311
2037	2350	786	0	318
2040	2348	785	0	316
2043	2346	784	0	316
2046	2345	781	0	319
2049	2344	781	0	316
2052	2345	782	0	318
2055	2347	783	0	312
2058	2352	786	0	299
2061	2353	788	0	301
2064	2353	789	0	308
2067	2354	788	0	304
2070	2353	787	0	302
2073	2352	785	0	293
2076	2351	784	0	298
2079	2351	785	0	308
2082	2349	783	0	308
2085	2348	782	0	307
2088	2346	781	0	314
2091	2343	780	0	312
2094	2343	778	0	317
2097	2341	779	0	318
2100	2340	780	0	319
2103	2340	780	0	317
2106	2341	779	0	315
2109	2340	779	0	316
2112	2340	779	0	318
2115	2340	779	0	317
2118	2340	779	0	314
2121	2340	778	0	312
2124	2340	778	0	311
2127	2342	779	0	312
2130	2342	779	0	311
2133	2343	780	0	309
2136	2342	779	0	310
2139	2342	779	0	309
2142	2342	779	0	305
2145	2343	779	0	304
2148	2343	778	0	301
2151	2343	778	0	302
2154	2344	779	0	301
2157	2344	779	0	302
2160	2345	779	0	308
2163	2344	780	0	310
2166	2344	780	0	313
2169	2343	780	0	313
2172	2342	780	0	314
2175	2343	780	0	316
2178	2343	780	0	314
2181	2344	780	0	312
2184	2345	781	0	310
2187	2345	781	0	313
2190	2346	782	0	312
2193	2347	782	0	313
2196	2347	782	0	313
2199	2348	782	0	313
2202	2348	782	0	314
2205	2348	783	0	315
2208	2347	782	0	318
2211	2346	780	0	323
2214	2346	782	0	321
2217	2347	782	0	321
2220	2347	779	0	323
2223	2348	778	0	322
2226	2347	779	0	324
2229	2347	778	0	319
2232	2345	778	0	323
2235	2347	777	0	322
2238	2346	774	0	318
2241	2346	775	0	319
2244	2347	775	0	320
2247	2345	775	0	317
2250	2345	775	0	319
2253	2344	774	0	322
2256	2343	774	0	323
2259	2339	772	0	322
2262	2337	772	0	320
2265	2336	771	0	317
2268	2336	771	0	315
2271	2337	772	0	310
2274	2336	772	0	309
2277	2335	770	0	307
2280	2336	771	0	311
2283	2335	773	0	315
2286	2330	772	0	317
2289	2328	769	0	315
2292	2327	767	0	314
2295	2328	770	0	313
2298	2328	770	0	313
2301	2329	773	0	319
2304	2331	775	0	322
2307	2333	776	0	316
2310	2334	777	0	300
2313	2335	778	0	305
2316	2334	777	0	301
2319	2331	776	0	314
2322	2330	774	0	316
2325	2328	773	0	317
2328	2327	772	0	319
2331	2326	771	0	321
2334	2325	770	0	321
2337	2324	769	0	320
2340	2324	769	0	320
2343	2322	768	0	322
2346	2320	767	0	316
2349	2319	766	0	314
2352	2319	765	0	309
2355	2316	765	0	305
2358	2318	767	0	292
2361	2319	770	0	290
2364	2322	769	0	288
2367	2322	770	0	286
2370	2327	769	0	274
2373	2329	767	0	276
2376	2329	764	0	265
2379	2332	763	0	267
2382	2333	760	0	253
2385	2334	757	0	240
2388	2334	754	0	245
2391	2334	752	0	243
2394	2336	749	0	243
2397	2341	744	0	230
2400	2342	742	0	239
2403	2343	741	0	239
2406	2342	737	0	269
2409	2347	741	0	245
2412	2349	741	0	241
2415	2349	742	0	236
2418	2348	743	0	234
2421	2348	743	0	234
2424	2345	744	0	232
2427	2346	745	0	233
2430	2347	746	0	231
2433	2347	745	0	229
2436	2348	746	0	231
2439	2350	747	0	236
2442	2350	748	0	235
2445	2350	743	0	239
2448	2350	739	0	243
2451	2350	739	0	242
2454	2349	741	0	235
2457	2349	741	0	230
2460	2349	742	0	228
2463	2351	742	0	234
2466	2351	738	0	242
2469	2353	735	0	242
2472	2354	735	0	244
2475	2355	737	0	247
2478	2356	739	0	249
2481	2357	739	0	249
2484	2357	740	0	250
2487	2357	741	0	255
2490	2360	741	0	252
2493	2361	741	0	247
2496	2361	741	0	253
2499	2361	744	0	256
2502	2362	745	0	257
2505	2361	745	0	260
2508	2361	746	0	263
2511	2361	749	0	274
2514	2361	750	0	275
2517	2360	748	0	268
2520	2360	748	0	266
2523	2360	748	0	267
2526	2360	749	0	269
2529	2360	750	0	278
2532	2360	751	0	278
2535	2358	747	0	287
2538	2356	746	0	292
2541	2357	745	0	296
2544	2357	744	0	296
2547	2357	743	0	296
2550	2356	741	0	300
2553	2356	740	0	302
2556	2356	740	0	305
2559	2356	740	0	308
2562	2355	739	0	310
2565	2356	738	0	310
2568	2355	737	0	312
2571	2355	737	0	317
2574	2355	737	0	318
2577	2354	736	0	326
2580	2354	736	0	329
2583	2353	736	0	331
2586	2352	736	0	331
2589	2350	735	0	330
2592	2350	734	0	330
2595	2349	733	0	329
2598	2349	733	0	333
2601	2349	732	0	331
2604	2349	732	0	336
2607	2349	731	0	340
2610	2351	732	0	339
2613	2351	732	0	341
2616	2352	732	0	353
2619	2351	733	0	350
2622	2349	733	0	347
2625	2345	733	0	352
2628	2346	730	0	350
2631	2345	730	0	343
2634	2344	729	0	343
2637	2344	730	0	343
2640	2344	730	0	343
2643	2344	730	0	343
2646	2345	730	0	343
2649	2345	731	0	343
2652	2344	731	0	340
2655	2343	731	0	339
2658	2342	732	0	340
2661	2341	731	0	338
2664	2339	731	0	338
2667	2335	731	0	336
2670	2333	729	0	334
2673	2331	728	0	336
2676	2330	728	0	337
2679	2331	729	0	337
2682	2331	730	0	337
2685	2332	727	0	335
2688	2332	724	0	332
2691	2332	723	0	327
2694	2331	721	0	332
2697	2330	720	0	334
2700	2331	720	0	336
2703	2330	720	0	335
2706	2331	719	0	334
2709	2332	719	0	335
2712	2332	719	0	335
2715	2332	719	0	334
2718	2333	719	0	332
2721	2334	718	0	333
2724	2333	718	0	334
2727	2333	718	0	334
2730	2334	718	0	333
2733	2334	718	0	334
2736	2334	718	0	336
2739	2334	718	0	338
2742	2333	718	0	338
2745	2334	719	0	339
2748	2333	719	0	337
2751	2334	719	0	339
2754	2334	719	0	338
2757	2334	719	0	338
2760	2334	719	0	337
2763	2335	719	0	338
2766	2335	719	0	338
2769	2336	719	0	337
2772	2336	719	0	337
2775	2336	719	0	337
2778	2337	719	0	337
2781	2337	720	0	338
2784	2337	719	0	338
2787	2337	719	0	337
2790	2336	719	0	337
2793	2336	719	0	336
2796	2338	720	0	338
2799	2337	720	0	340
2802	2337	721	0	341
2805	2337	721	0	341
2808	2337	721	0	343
2811	2336	722	0	341
2814	2335	722	0	340
2817	2335	722	0	343
2820	2335	722	0	342
2823	2335	722	0	343
2826	2335	722	0	342
2829	2335	722	0	343
2832	2335	722	0	344
2835	2335	723	0	344
2838	2334	724	0	344
2841	2335	724	0	344
2844	2335	724	0	344
2847	2336	724	0	345
2850	2336	724	0	344
2853	2336	723	0	345
2856	2335	724	0	343
2859	2334	725	0	341
2862	2335	726	0	340
2865	2336	726	0	343
2868	2337	726	0	343
2871	2338	726	0	346
2874	2337	727	0	347
2877	2337	728	0	347
2880	2338	728	0	347
2883	2338	728	0	347
2886	2338	728	0	348
2889	2338	728	0	348
2892	2338	727	0	348
2895	2339	727	0	347
2898	2338	727	0	347
2901	2339	727	0	345
2904	2339	727	0	346
2907	2339	727	0	346
2910	2341	729	0	350
2913	2340	728	0	348
2916	2341	729	0	352
2919	2341	729	0	351
2922	2343	731	0	355
2925	2342	733	0	350
2928	2342	734	0	346
2931	2342	734	0	345
2934	2341	731	0	345
2937	2340	731	0	348
2940	2339	732	0	350
2943	2341	732	0	349
2946	2341	732	0	347
2949	2341	732	0	349
2952	2339	731	0	350
2955	2339	731	0	350
2958	2339	731	0	351
2961	2340	731	0	353
2964	2340	729	0	352
2967	2338	732	0	357
2970	2337	731	0	350
2973	2336	730	0	349
2976	2336	730	0	341
2979	2336	730	0	337
2982	2336	730	0	340
2985	2339	734	0	345
2988	2339	732	0	348
2991	2335	730	0	347
2994	2336	731	0	353
2997	2336	731	0	350
3000	2337	731	0	349
3003	2338	731	0	350
3006	2339	731	0	351
3009	2340	732	0	353
3012	2340	732	0	356
3015	2341	732	0	354
3018	2339	732	0	353
3021	2339	732	0	356
3024	2338	732	0	355
3027	2336	733	0	356
3030	2336	733	0	355
3033	2336	733	0	352
3036	2332	727	0	130
3039	2329	726	0	125
3042	2328	726	0	113
3045	2328	732	0	338
3048	2327	733	0	341
3051	2327	733	0	343
3054	2327	734	0	341
3057	2328	733	0	338
3060	2327	732	0	334
3063	2325	727	0	288
3066	2325	727	0	281
3069	2326	734	0	324
3072	2325	734	0	319
3075	2325	733	0	318
3078	2325	733	0	317
3081	2325	730	0	331
3084	2324	728	0	325
3087	2325	726	0	310
3090	2326	725	0	310
3093	2327	727	0	305
3096	2327	727	0	308
3099	2326	728	0	309
3102	2326	727	0	305
3105	2327	726	0	303
3108	2326	727	0	307
3111	2325	726	0	307
3114	2325	725	0	307
3117	2324	724	0	311
3120	2324	724	0	311
3123	2323	723	0	308
3126	2323	723	0	308
3129	2322	723	0	311
3132	2322	721	0	307
3135	2327	716	0	307
3138	2328	717	0	314
3141	2321	716	0	319
3144	2320	713	0	315
3147	2319	710	0	311
3150	2318	710	0	313
3153	2318	708	0	315
3156	2317	707	0	318
3159	2316	707	0	320
3162	2317	702	0	307
3165	2317	701	0	310
3168	2314	697	0	321
3174	2311	688	0	306
3177	2307	685	0	304
3180	2303	681	0	298
3183	2302	681	0	306
3186	2302	682	0	307
3189	2303	678	0	307
3192	2300	673	0	298
3195	2299	669	0	304
3198	2296	663	0	302
3201	2294	660	0	306
3204	2295	661	0	306
3207	2294	660	0	305
3210	2295	660	0	306
3213	2294	656	0	301
3216	2292	651	0	293
3219	2291	649	0	295
3222	2291	645	0	286
3225	2293	642	0	295
3228	2295	637	0	301
3231	2296	636	0	305
3234	2295	633	0	298
3237	2292	633	0	301
3240	2291	633	0	302
3243	2291	634	0	302
3246	2293	637	0	301
3249	2293	636	0	296
3252	2293	635	0	299
3255	2292	632	0	306
3258	2293	632	0	308
3261	2292	632	0	308
3264	2291	632	0	312
3267	2289	630	0	313
3270	2288	629	0	315
3273	2287	629	0	319
3276	2287	628	0	320
3279	2288	629	0	320
3282	2287	628	0	326
3285	2284	623	0	328
3288	2282	620	0	333
3291	2279	617	0	339
3294	2280	615	0	343
3297	2281	614	0	343
3300	2283	612	0	348
3303	2284	612	0	344
3306	2282	610	0	342
3309	2278	607	0	338
3312	2276	605	0	335
3315	2274	603	0	335
3318	2271	602	0	336
3321	2268	601	0	335
3324	2268	600	0	346
3327	2267	600	0	337
3330	2264	602	0	335
3333	2262	601	0	334
3336	2260	602	0	335
3339	2256	602	0	333
3342	2256	600	0	333
3345	2254	597	0	336
3348	2255	595	0	336
3351	2256	595	0	338
3354	2259	595	0	342
3357	2261	596	0	345
3360	2262	596	0	342
3363	2259	594	0	340
3366	2259	594	0	343
3369	2256	593	0	342
3372	2254	593	0	339
3375	2252	592	0	342
3378	2250	590	0	344
3381	2249	589	0	340
3384	2247	587	0	338
3387	2247	586	0	337
3390	2246	586	0	337
3393	2241	583	0	336
3396	2246	585	0	332
3399	2245	585	0	333
3402	2245	584	0	335
3405	2245	584	0	333
3408	2244	579	0	330
3411	2244	578	0	330
3414	2244	576	0	332
3417	2243	576	0	325
3420	2242	574	0	326
3423	2240	573	0	332
3426	2240	572	0	330
3429	2240	570	0	322
3432	2239	569	0	321
3435	2239	568	0	327
3438	2240	567	0	329
3441	2241	566	0	327
3444	2240	565	0	323
3447	2240	567	0	322
3450	2240	569	0	313
3453	2239	569	0	307
3456	2238	569	0	312
3459	2238	566	0	319
3462	2237	563	0	320
3465	2237	563	0	323
3468	2237	565	0	324
3471	2237	563	0	327
3474	2238	563	0	330
3477	2239	563	0	327
3480	2244	563	0	332
3483	2245	563	0	332
3486	2244	563	0	335
3489	2241	561	0	341
3492	2240	560	0	342
3495	2239	559	0	343
3498	2239	559	0	343
3501	2238	558	0	342
3504	2238	557	0	339
3507	2238	557	0	340
3510	2240	558	0	342
3513	2240	559	0	340
3516	2240	559	0	336
3519	2240	559	0	337
3522	2240	560	0	336
3525	2239	561	0	338
3528	2240	561	0	341
3531	2240	560	0	341
3534	2241	559	0	341
3537	2241	559	0	342
3540	2242	559	0	342
3543	2244	560	0	339
3546	2244	559	0	346
3549	2244	558	0	344
3552	2244	557	0	338
3555	2243	556	0	338
3558	2243	556	0	337
3561	2244	557	0	339
3564	2246	559	0	344
3567	2244	560	0	338
3570	2243	558	0	342
3573	2242	555	0	348
3576	2241	554	0	345
3579	2241	554	0	344
3582	2242	556	0	347
3585	2243	558	0	346
3588	2243	557	0	345
3591	2243	557	0	344
3594	2242	557	0	346
3597	2241	557	0	345
3600	2242	557	0	346
3603	2242	557	0	347
3606	2243	557	0	345
3609	2243	557	0	344
3612	2243	557	0	342
3615	2244	557	0	338
3618	2244	559	0	343
3621	2244	559	0	346
3624	2244	559	0	344
3627	2244	558	0	345
3630	2244	558	0	344
3633	2244	558	0	344
3636	2243	557	0	344
3639	2243	557	0	343
3642	2243	558	0	344
3645	2244	558	0	344
3648	2244	558	0	344
3651	2243	558	0	346
3654	2243	558	0	344
3657	2246	559	0	341
3660	2246	558	0	347
3663	2246	557	0	348
3666	2246	557	0	346
3669	2246	558	0	348
3672	2245	557	0	347
3675	2244	557	0	345
3678	2245	557	0	344
3681	2245	558	0	344
3684	2245	559	0	343
3687	2245	558	0	342
3690	2246	558	0	344
3693	2246	558	0	344
3696	2246	558	0	343
3699	2246	559	0	342
3702	2247	558	0	343
3705	2247	559	0	343
3708	2248	558	0	343
3711	2248	559	0	342
3714	2248	559	0	341
3717	2250	559	0	343
3720	2251	558	0	343
3723	2251	559	0	344
3726	2251	558	0	341
3729	2252	558	0	343
3732	2251	558	0	342
3735	2252	558	0	342
3738	2252	558	0	339
3741	2253	558	0	340
3744	2253	559	0	338
3747	2254	559	0	339
3750	2255	559	0	337
3753	2256	560	0	337
3756	2256	560	0	336
3759	2255	559	0	336
3762	2254	560	0	337
3765	2253	560	0	340
3768	2253	560	0	340
3771	2253	560	0	337
3774	2252	560	0	339
3777	2252	560	0	339
3780	2253	560	0	341
3783	2252	560	0	343
3786	2252	560	0	344
3789	2252	559	0	339
3792	2253	558	0	342
3795	2253	558	0	343
3798	2253	558	0	343
3801	2253	559	0	345
3804	2253	559	0	347
3807	2253	559	0	347
3810	2254	559	0	345
3813	2253	558	0	344
3816	2254	558	0	343
3819	2254	558	0	343
3822	2254	558	0	343
3825	2254	558	0	342
3828	2254	558	0	340
3831	2254	558	0	340
3834	2255	558	0	342
3837	2255	558	0	343
3840	2255	558	0	342
3843	2256	558	0	342
3846	2256	558	0	342
3849	2256	558	0	343
3852	2256	558	0	341
3855	2256	558	0	337
3858	2257	558	0	337
3861	2257	558	0	338
3864	2257	558	0	339
3867	2257	558	0	339
3870	2257	559	0	341
3873	2257	559	0	341
3876	2257	559	0	342
3879	2257	559	0	341
3882	2258	559	0	344
3885	2258	559	0	342
3888	2258	559	0	344
3891	2258	559	0	344
3894	2258	560	0	346
3897	2257	560	0	346
3900	2257	560	0	345
3903	2258	560	0	345
3906	2258	560	0	344
3909	2258	560	0	345
3912	2258	560	0	345
3915	2258	559	0	345
3918	2258	559	0	345
3921	2259	559	0	345
3924	2259	559	0	346
3927	2259	559	0	346
3930	2258	559	0	346
3933	2259	559	0	345
3936	2259	559	0	345
3939	2259	559	0	344
3942	2259	559	0	343
3945	2259	559	0	343
3948	2259	559	0	343
3951	2260	559	0	343
3954	2260	559	0	342
3957	2260	559	0	340
3960	2260	558	0	335
3963	2260	557	0	325
3966	2260	556	0	305
3969	2260	555	0	292
3972	2260	555	0	291
3975	2260	555	0	297
3978	2260	555	0	296
3981	2260	556	0	308
3984	2261	557	0	308
3987	2261	557	0	323
3990	2261	559	0	338
3993	2261	559	0	340
3996	2261	559	0	340
3999	2261	559	0	340
4002	2261	559	0	339
4005	2261	559	0	340
4008	2261	559	0	340
4011	2261	559	0	340
4014	2261	559	0	341
4017	2261	559	0	341
4020	2262	558	0	341
4023	2262	558	0	342
4026	2262	559	0	342
4029	2262	558	0	341
4032	2262	558	0	340
4035	2262	559	0	341
4038	2262	559	0	341
4041	2262	559	0	343
4044	2263	559	0	343
4047	2262	559	0	343
4050	2262	559	0	343
4053	2262	559	0	343
4056	2262	559	0	344
4059	2262	559	0	344
4062	2262	559	0	344
4065	2263	559	0	343
4068	2263	559	0	343
4071	2263	559	0	343
4074	2263	559	0	343
4077	2263	559	0	340
4080	2263	559	0	341
4083	2263	559	0	343
4086	2263	559	0	342
4089	2263	559	0	342
4092	2263	559	0	342
4095	2263	559	0	343
4098	2263	559	0	343
4101	2263	559	0	343
4104	2263	559	0	343
4107	2263	559	0	341
4110	2263	558	0	340
4113	2264	558	0	342
4116	2264	558	0	345
4119	2263	559	0	345
4122	2264	559	0	345
4125	2265	559	0	343
4128	2265	559	0	344
4131	2265	559	0	344
4134	2266	559	0	341
4137	2266	559	0	342
4140	2266	559	0	342
4143	2266	559	0	344
4146	2265	559	0	341
4149	2266	559	0	341
4152	2266	559	0	343
4155	2266	559	0	342
4158	2266	559	0	338
4161	2266	559	0	336
4164	2266	559	0	334
4167	2266	559	0	338
4170	2266	559	0	342
4173	2266	559	0	341
4176	2266	559	0	339
4179	2265	558	0	342
4182	2257	555	0	346
4185	2262	555	0	345
4188	2263	554	0	344
4191	2263	554	0	344
4194	2262	554	0	344
4197	2262	555	0	344
4200	2262	555	0	345
4203	2255	553	0	350
4206	2260	552	0	348
4209	2260	552	0	348
4212	2261	552	0	350
4215	2261	552	0	351
4218	2262	553	0	355
4221	2262	553	0	354
4224	2262	554	0	350
4227	2262	555	0	347
4230	2262	555	0	349
4233	2263	555	0	349
4236	2263	555	0	351
4239	2263	554	0	351
4242	2262	554	0	351
4245	2263	553	0	350
4248	2263	554	0	347
4251	2262	554	0	345
4254	2262	554	0	348
4257	2262	554	0	349
4260	2262	554	0	350
4263	2262	553	0	349
4266	2262	553	0	349
4269	2262	553	0	349
4272	2262	552	0	348
4275	2261	552	0	355
4278	2262	552	0	355
4281	2262	553	0	353
4284	2262	552	0	351
4287	2261	551	0	350
4290	2261	551	0	346
4293	2261	551	0	347
4296	2260	551	0	348
4299	2261	551	0	349
4302	2261	552	0	349
4305	2260	551	0	348
4308	2260	551	0	348
4311	2259	550	0	350
4314	2259	550	0	353
4317	2258	550	0	355
4320	2257	551	0	356
4323	2257	551	0	359
4326	2258	550	0	2
4329	2260	550	0	1
4332	2260	550	0	357
4335	2261	550	0	356
4338	2261	550	0	357
4341	2262	550	0	358
4344	2263	551	0	356
4347	2263	550	0	356
4350	2263	549	0	357
4353	2264	549	0	355
4356	2264	549	0	355
4359	2264	550	0	354
4362	2265	550	0	352
4365	2266	550	0	352
4368	2266	550	0	352
4371	2266	549	0	353
4374	2266	549	0	352
4377	2266	549	0	350
4380	2266	549	0	352
4383	2266	549	0	353
4386	2266	549	0	353
4389	2266	549	0	354
4392	2266	549	0	354
4395	2266	549	0	354
4398	2266	550	0	353
4401	2266	550	0	355
4404	2266	550	0	355
4407	2266	550	0	356
4410	2266	550	0	357
4413	2266	550	0	357
4416	2266	551	0	359
4419	2267	551	0	358
4422	2266	552	0	2
4425	2267	551	0	5
4428	2267	549	0	5
4431	2268	549	0	6
4434	2268	549	0	4
4437	2268	548	0	4
4440	2268	548	0	2
4443	2268	548	0	2
4446	2269	548	0	3
4449	2268	548	0	3
4452	2268	548	0	3
4455	2268	548	0	4
4458	2268	548	0	4
4461	2268	548	0	5
4464	2269	548	0	3
4467	2268	548	0	3
4470	2268	549	0	2
4473	2268	549	0	2
4476	2269	548	0	3
4479	2269	548	0	4
4482	2269	548	0	4
4485	2269	548	0	4
4488	2269	548	0	4
4491	2269	548	0	5
4494	2269	547	0	4
4497	2269	547	0	4
4500	2270	547	0	5
4503	2270	547	0	4
4506	2269	547	0	4
4509	2269	547	0	4
4512	2269	548	0	4
4515	2269	548	0	5
4518	2270	548	0	5
4521	2269	548	0	5
4524	2269	548	0	5
4527	2269	548	0	4
4530	2269	548	0	5
4533	2269	548	0	3
4536	2269	548	0	2
4539	2269	548	0	3
4542	2269	548	0	3
4545	2270	548	0	4
4548	2271	549	0	2
4551	2271	549	0	4
4554	2272	549	0	5
4557	2271	550	0	3
4560	2271	549	0	4
4563	2272	549	0	5
4566	2272	549	0	5
4569	2272	549	0	6
4572	2273	549	0	7
4575	2273	549	0	6
4578	2273	549	0	5
4581	2273	549	0	5
4584	2272	548	0	5
4587	2273	548	0	5
4590	2272	548	0	5
4593	2274	548	0	6
4596	2275	547	0	6
4599	2276	548	0	6
4602	2271	549	0	5
4605	2271	549	0	7
4608	2270	549	0	7
4611	2269	549	0	7
4614	2268	550	0	6
4617	2268	549	0	5
4620	2268	548	0	5
4623	2267	549	0	6
4626	2265	548	0	2
4629	2264	548	0	2
4632	2264	548	0	3
4635	2264	548	0	5
4638	2265	547	0	6
4641	2265	547	0	7
4644	2265	547	0	6
4647	2265	548	0	6
4650	2265	548	0	4
4653	2266	548	0	4
4656	2265	548	0	2
4659	2265	548	0	4
4662	2264	548	0	2
4665	2264	548	0	358
4668	2264	548	0	355
4671	2264	548	0	356
4674	2266	548	0	357
4677	2267	549	0	354
4680	2268	549	0	352
4683	2268	549	0	352
4686	2269	549	0	350
4689	2269	550	0	350
4692	2269	550	0	351
4695	2270	551	0	352
4698	2271	551	0	353
4701	2270	551	0	351
4704	2269	552	0	352
4707	2269	552	0	352
4710	2269	552	0	352
4713	2269	552	0	352
4716	2270	552	0	352
4719	2271	552	0	353
4722	2271	552	0	354
4725	2270	554	0	355
4728	2267	555	0	355
4731	2267	556	0	353
4734	2268	557	0	354
4737	2268	557	0	355
4740	2268	557	0	355
4743	2268	557	0	355
4746	2269	556	0	356
4749	2270	556	0	358
4752	2270	556	0	357
4755	2270	556	0	356
4758	2270	557	0	359
4761	2269	558	0	352
4764	2270	558	0	347
4767	2270	559	0	348
4770	2270	559	0	353
4773	2271	559	0	357
4776	2271	558	0	358
4779	2272	557	0	1
4782	2273	561	0	359
4785	2271	559	0	354
4788	2272	560	0	356
4791	2272	559	0	1
4794	2271	558	0	2
4797	2273	556	0	4
4800	2272	557	0	2
4803	2273	557	0	1
4806	2274	559	0	356
4809	2275	560	0	357
4812	2275	561	0	356
4815	2274	559	0	358
4818	2275	560	0	357
4821	2275	558	0	356
4824	2276	555	0	355
4827	2275	555	0	357
4830	2276	555	0	356
4833	2277	555	0	351
4836	2277	556	0	352
4839	2277	556	0	348
4842	2277	555	0	348
4845	2277	555	0	351
4848	2277	555	0	352
4851	2277	555	0	353
4854	2277	556	0	353
4857	2277	556	0	352
4860	2277	556	0	352
4863	2278	556	0	351
4866	2278	556	0	349
4869	2278	556	0	350
4872	2278	555	0	351
4875	2278	555	0	352
4878	2277	555	0	352
4881	2277	555	0	354
4884	2277	555	0	355
4887	2278	556	0	354
4890	2279	557	0	350
4893	2282	560	0	353
4896	2282	560	0	353
4899	2284	560	0	348
4902	2286	561	0	344
4905	2284	559	0	342
4908	2282	558	0	338
4911	2282	559	0	337
4914	2282	555	0	335
4917	2282	557	0	335
4920	2282	557	0	330
4923	2281	557	0	327
4926	2280	557	0	330
4929	2281	558	0	335
4932	2281	558	0	341
4935	2281	558	0	337
4938	2282	558	0	341
4941	2282	557	0	342
4944	2283	558	0	338
4947	2284	559	0	339
4950	2285	560	0	340
4953	2286	561	0	335
4956	2286	560	0	334
4959	2287	560	0	336
4962	2286	560	0	339
4965	2286	560	0	342
4968	2287	559	0	341
4971	2288	558	0	338
4974	2287	557	0	335
4977	2287	556	0	336
4980	2287	555	0	338
4983	2286	555	0	334
4986	2286	555	0	332
4989	2286	556	0	333
4992	2285	556	0	336
4995	2285	556	0	340
4998	2284	557	0	341
5001	2283	556	0	338
5004	2284	558	0	334
5007	2284	559	0	335
5010	2284	560	0	336
5013	2285	558	0	333
5016	2285	558	0	333
5019	2285	558	0	331
5022	2285	558	0	330
5025	2285	558	0	330
5028	2285	558	0	329
5031	2286	559	0	328
5034	2287	559	0	333
5037	2288	559	0	332
5040	2289	559	0	335
5043	2289	559	0	335
5046	2289	560	0	332
5049	2289	560	0	329
5052	2289	560	0	328
5055	2289	560	0	324
5058	2289	560	0	328
5061	2289	558	0	330
5064	2290	558	0	330
5067	2291	559	0	334
5070	2291	559	0	335
5073	2290	559	0	338
5076	2291	559	0	338
5079	2291	559	0	339
5082	2292	559	0	340
5085	2290	559	0	339
5088	2290	558	0	339
5091	2290	557	0	339
5094	2290	555	0	335
5097	2291	554	0	336
5100	2290	554	0	334
5103	2289	553	0	338
5106	2288	553	0	327
5109	2288	550	0	319
5112	2290	550	0	328
5115	2292	550	0	333
5118	2293	550	0	333
5121	2291	549	0	332
5124	2291	548	0	332
5127	2290	548	0	332
5130	2289	546	0	332
5133	2289	545	0	338
5136	2290	541	0	322
5139	2285	539	0	332
5142	2281	537	0	336
5145	2279	536	0	339
5148	2277	534	0	335
5151	2279	534	0	328
5154	2280	532	0	320
5157	2277	529	0	328
5160	2275	526	0	323
5163	2273	524	0	311
5166	2272	523	0	301
5169	2271	523	0	303
5172	2270	523	0	306
5175	2273	526	0	304
5178	2272	529	0	301
5181	2269	529	0	308
5184	2271	527	0	321
5187	2271	525	0	325
5190	2269	524	0	322
5193	2267	522	0	318
5196	2267	522	0	317
5199	2264	522	0	317
5202	2262	519	0	309
5205	2262	518	0	305
5208	2262	517	0	301
5211	2262	518	0	304
5214	2261	515	0	297
5217	2261	512	0	293
5220	2260	511	0	297
5223	2261	511	0	297
5226	2267	513	0	300
5229	2266	503	0	294
5232	2264	499	0	297
5235	2265	499	0	295
5238	2266	500	0	292
5241	2266	499	0	291
5244	2267	498	0	292
5247	2269	497	0	292
5250	2271	497	0	288
5253	2271	500	0	290
5256	2273	499	0	282
5259	2274	497	0	276
5262	2275	495	0	275
5265	2275	495	0	279
5268	2278	491	0	290
5271	2281	490	0	298
5274	2282	492	0	302
5277	2282	492	0	306
5280	2280	492	0	323
5283	2283	492	0	309
5286	2281	491	0	309
5289	2281	491	0	312
5292	2280	490	0	315
5295	2280	489	0	318
5298	2279	487	0	325
5301	2279	487	0	328
5304	2279	487	0	332
5307	2279	487	0	332
5310	2280	486	0	335
5313	2281	485	0	334
5316	2281	485	0	334
5319	2282	484	0	336
5322	2283	484	0	336
5325	2282	483	0	336
5328	2282	482	0	338
5331	2281	481	0	338
5334	2280	481	0	338
5337	2280	481	0	340
5340	2281	481	0	341
5343	2282	481	0	340
5346	2280	480	0	337
5349	2281	480	0	333
5352	2279	482	0	332
5355	2278	482	0	337
5358	2280	482	0	327
5361	2280	481	0	318
5364	2281	482	0	319
5367	2284	485	0	320
5370	2287	487	0	324
5373	2290	487	0	321
5376	2289	486	0	325
5379	2288	484	0	330
5382	2286	484	0	332
5385	2283	483	0	338
5388	2281	483	0	338
5391	2280	482	0	336
5394	2279	482	0	336
5397	2280	482	0	337
5400	2279	482	0	336
5403	2279	482	0	334
5406	2279	482	0	336
5409	2278	482	0	337
5412	2278	483	0	338
5415	2278	483	0	338
5418	2279	483	0	340
5421	2279	483	0	341
5424	2279	483	0	343
5427	2280	483	0	343
5430	2280	483	0	343
5433	2280	483	0	344
5436	2280	483	0	343
5439	2280	483	0	342
5442	2280	483	0	342
5445	2279	483	0	343
5448	2279	483	0	342
5451	2279	483	0	341
5454	2278	483	0	342
5457	2278	483	0	341
5460	2279	482	0	340
5463	2280	483	0	341
5466	2279	483	0	341
5469	2280	483	0	342
5472	2280	483	0	343
5475	2281	483	0	345
5478	2282	483	0	345
5481	2282	483	0	346
5484	2280	483	0	344
5487	2280	483	0	343
5490	2280	483	0	344
5493	2281	483	0	346
5496	2280	483	0	346
5499	2281	483	0	345
5502	2280	483	0	343
5505	2280	483	0	343
5508	2280	483	0	342
5511	2281	483	0	344
5514	2280	483	0	342
5517	2281	483	0	343
5520	2281	484	0	338
5523	2281	483	0	339
5526	2282	483	0	341
5529	2282	483	0	342
5532	2282	483	0	340
5535	2282	483	0	343
5538	2282	483	0	343
5541	2282	483	0	343
5544	2282	483	0	343
5547	2282	483	0	344
5550	2282	483	0	342
5553	2282	483	0	342
5556	2283	483	0	342
5559	2283	483	0	344
5562	2283	483	0	344
5565	2284	483	0	344
5568	2284	483	0	343
5571	2284	483	0	345
5574	2284	483	0	345
5577	2284	482	0	345
5580	2284	482	0	347
5583	2285	482	0	346
5586	2285	482	0	347
5589	2285	482	0	347
5592	2285	482	0	348
5595	2285	482	0	349
5598	2285	482	0	349
5601	2285	482	0	347
5604	2286	483	0	347
5607	2286	482	0	346
5610	2287	483	0	346
5613	2287	482	0	346
5616	2287	482	0	343
5619	2288	483	0	343
5622	2288	482	0	342
5625	2288	483	0	343
5628	2288	483	0	344
5631	2287	483	0	346
5634	2287	483	0	343
5637	2287	483	0	343
5640	2287	483	0	343
5643	2287	483	0	341
5646	2288	482	0	342
5649	2289	482	0	341
5652	2290	482	0	340
5655	2290	482	0	341
5658	2291	482	0	344
5661	2292	482	0	344
5664	2292	483	0	344
5667	2295	485	0	344
5670	2296	486	0	348
5673	2296	487	0	341
5676	2294	484	0	341
5679	2293	483	0	341
5682	2293	482	0	339
5685	2294	482	0	339
5688	2294	482	0	340
5691	2295	482	0	341
5694	2294	482	0	340
5697	2294	482	0	341
5700	2294	481	0	341
5703	2294	481	0	341
5706	2293	481	0	340
5709	2293	481	0	340
5712	2293	481	0	339
5715	2293	481	0	338
5718	2292	481	0	339
5721	2293	480	0	338
5724	2292	480	0	338
5727	2291	480	0	338
5730	2292	481	0	341
5733	2292	481	0	341
5736	2293	482	0	343
5739	2293	482	0	344
5742	2292	481	0	341
5745	2291	480	0	341
5748	2288	478	0	345
5751	2288	478	0	346
5754	2288	478	0	347
5757	2288	479	0	349
5760	2287	479	0	351
5763	2286	478	0	350
5766	2286	479	0	349
5769	2286	479	0	348
5772	2286	480	0	350
5775	2286	480	0	351
5778	2287	481	0	352
5781	2288	481	0	347
5784	2288	482	0	344
5787	2289	482	0	348
5790	2289	483	0	349
5793	2289	483	0	348
5796	2291	483	0	346
5799	2290	482	0	345
5802	2289	482	0	344
5805	2290	483	0	349
5808	2290	483	0	346
5811	2290	483	0	345
5814	2290	483	0	347
5817	2292	482	0	350
5820	2292	482	0	352
5823	2293	482	0	354
5826	2293	483	0	355
5829	2293	482	0	356
5832	2294	481	0	355
5835	2297	481	0	354
5838	2296	481	0	354
5841	2295	481	0	353
5844	2294	480	0	353
5847	2295	480	0	353
5850	2295	480	0	353
5853	2295	481	0	352
5856	2295	481	0	353
5859	2295	481	0	352
5862	2295	481	0	350
5865	2295	481	0	352
5868	2296	481	0	352
5871	2296	481	0	353
5874	2297	480	0	354
5877	2298	480	0	352
5880	2298	480	0	353
5883	2299	480	0	353
5886	2299	480	0	353
5889	2298	480	0	355
5892	2298	480	0	355
5895	2298	480	0	355
5898	2298	479	0	356
5901	2299	479	0	356
5904	2299	479	0	356
5907	2298	479	0	356
5910	2298	479	0	356
5913	2299	479	0	356
5916	2299	479	0	356
5919	2298	480	0	356
5922	2298	480	0	355
5925	2299	480	0	356
5928	2300	480	0	356
5931	2300	480	0	357
5934	2301	480	0	356
5937	2302	480	0	357
5940	2303	479	0	356
5943	2303	480	0	356
5946	2303	480	0	356
5949	2304	482	0	355
5952	2303	481	0	354
5955	2304	481	0	354
5958	2305	482	0	355
5961	2304	482	0	354
5964	2304	482	0	352
5967	2303	482	0	349
5970	2304	482	0	346
5973	2304	482	0	347
5976	2306	482	0	345
5979	2307	483	0	345
5982	2309	484	0	345
5985	2308	484	0	343
5988	2308	482	0	343
5991	2307	482	0	343
5994	2307	482	0	341
5997	2307	482	0	340
6000	2307	482	0	340
6003	2308	482	0	342
6006	2308	482	0	343
6009	2308	482	0	340
6012	2307	482	0	340
6015	2308	482	0	343
6018	2307	482	0	342
6021	2307	482	0	342
6024	2307	482	0	342
6027	2307	482	0	341
6030	2307	482	0	341
6033	2308	482	0	342
6036	2308	482	0	341
6039	2308	482	0	343
6042	2308	482	0	342
6045	2308	482	0	341
6048	2308	482	0	343
6051	2308	482	0	343
6054	2308	482	0	342
6057	2308	482	0	342
6060	2308	482	0	343
6063	2308	482	0	345
6066	2308	482	0	344
6069	2308	482	0	343
6072	2307	481	0	341
6075	2307	482	0	342
6078	2308	482	0	342
6081	2308	482	0	343
6084	2308	482	0	343
6087	2308	482	0	342
6090	2308	482	0	343
6093	2308	482	0	343
6096	2308	482	0	342
6099	2308	481	0	342
6102	2308	481	0	343
6105	2308	482	0	343
[truncated: 962 more rows]
