# Supplementary material for: Markerless tracking of an entire honey bee colony
Source: Nat Commun. 2021 Mar 19;12:1733. doi: 10.1038/s41467-021-21769-1 (PMC7979864; doi:10.1038/s41467-021-21769-1)
Supplement: Supplementary file 4 — Description of Additional Supplementary Files [file 41467_2021_21769_MOESM4_ESM.zip › raw_source/fig_5_sup_fig_21_22/S1_trajectories/000136.txt]

0	411	1704	0	345
3	411	1704	0	343
6	411	1704	0	344
9	410	1704	0	342
12	409	1703	0	342
15	409	1703	0	340
18	409	1702	0	343
21	410	1703	0	341
24	410	1703	0	344
27	410	1703	0	344
30	410	1703	0	344
33	410	1703	0	344
36	411	1703	0	344
39	411	1703	0	345
42	411	1703	0	346
45	411	1704	0	346
48	412	1704	0	346
51	412	1704	0	346
54	412	1704	0	346
57	412	1704	0	347
60	412	1704	0	347
63	412	1704	0	347
66	413	1704	0	348
69	413	1705	0	348
72	413	1705	0	346
75	413	1705	0	346
78	413	1704	0	349
81	412	1704	0	347
84	412	1704	0	347
87	413	1704	0	347
90	413	1704	0	347
93	412	1704	0	348
96	412	1704	0	348
99	412	1704	0	348
102	412	1704	0	348
105	413	1704	0	349
108	413	1704	0	348
111	413	1704	0	348
114	414	1704	0	349
117	414	1705	0	348
120	414	1705	0	346
123	414	1705	0	347
126	414	1705	0	348
129	414	1705	0	348
132	413	1705	0	347
135	413	1704	0	348
138	413	1705	0	348
141	414	1705	0	348
144	414	1705	0	348
147	414	1705	0	348
150	414	1705	0	347
153	413	1705	0	347
156	414	1705	0	348
159	414	1705	0	348
162	414	1706	0	348
165	414	1706	0	348
168	414	1706	0	347
171	414	1706	0	344
174	414	1706	0	344
177	414	1706	0	344
180	414	1707	0	346
183	414	1707	0	346
186	414	1707	0	345
189	414	1707	0	345
192	414	1707	0	346
195	415	1707	0	345
198	415	1707	0	346
201	415	1707	0	346
204	415	1707	0	346
207	414	1707	0	345
210	414	1707	0	346
213	414	1707	0	347
216	414	1707	0	347
219	414	1707	0	347
222	414	1707	0	346
225	414	1707	0	348
228	414	1707	0	348
231	414	1707	0	348
234	414	1707	0	348
237	414	1707	0	348
240	414	1707	0	346
243	414	1707	0	346
246	414	1707	0	345
249	414	1706	0	345
252	413	1706	0	344
255	414	1706	0	344
258	413	1706	0	345
261	413	1706	0	345
264	413	1706	0	346
267	413	1706	0	346
270	413	1706	0	346
273	413	1706	0	344
276	413	1705	0	344
279	413	1705	0	343
282	413	1705	0	344
285	413	1705	0	343
288	413	1705	0	343
291	414	1706	0	344
294	414	1706	0	345
297	414	1706	0	344
300	414	1705	0	343
303	414	1706	0	343
306	414	1706	0	343
309	414	1706	0	345
312	414	1706	0	344
315	414	1706	0	344
318	414	1706	0	344
321	414	1706	0	343
324	414	1706	0	342
327	415	1706	0	344
330	414	1706	0	343
333	414	1706	0	344
336	414	1706	0	343
339	414	1706	0	344
342	413	1705	0	341
345	413	1706	0	340
348	413	1706	0	340
351	412	1706	0	341
354	412	1705	0	341
357	412	1706	0	342
360	412	1706	0	342
363	412	1706	0	342
366	412	1706	0	342
369	412	1706	0	343
372	412	1706	0	342
375	412	1706	0	343
378	412	1706	0	344
381	411	1706	0	343
384	411	1706	0	344
387	411	1706	0	345
390	411	1706	0	346
393	411	1706	0	345
396	411	1707	0	345
399	411	1707	0	344
402	411	1707	0	344
405	411	1707	0	343
408	411	1707	0	343
411	411	1708	0	343
414	411	1708	0	343
417	412	1708	0	342
420	412	1708	0	341
423	412	1709	0	340
426	412	1709	0	341
429	412	1709	0	341
432	413	1709	0	341
435	413	1709	0	340
438	413	1709	0	340
441	413	1709	0	342
444	413	1709	0	341
447	413	1709	0	341
450	413	1709	0	341
453	414	1709	0	341
456	414	1710	0	340
459	414	1709	0	341
462	414	1709	0	341
465	413	1709	0	341
468	413	1709	0	341
471	413	1709	0	341
474	413	1709	0	341
477	413	1709	0	340
480	414	1710	0	340
483	414	1710	0	340
486	414	1710	0	340
489	414	1710	0	341
492	414	1710	0	341
495	413	1710	0	340
498	413	1710	0	340
501	413	1710	0	340
504	413	1710	0	340
507	413	1709	0	340
510	413	1710	0	339
513	414	1710	0	339
516	414	1709	0	338
519	414	1709	0	336
522	413	1709	0	336
525	413	1709	0	336
528	413	1709	0	337
531	413	1709	0	337
534	413	1709	0	337
537	413	1709	0	337
540	414	1709	0	338
543	413	1709	0	338
546	414	1709	0	338
549	414	1709	0	339
552	413	1709	0	338
555	413	1708	0	340
558	413	1708	0	341
561	412	1707	0	342
564	412	1708	0	341
567	412	1707	0	339
570	411	1707	0	340
573	410	1706	0	340
576	409	1706	0	338
579	408	1705	0	336
582	407	1704	0	334
585	408	1704	0	334
588	408	1704	0	338
591	407	1703	0	337
594	407	1703	0	338
597	407	1703	0	340
600	407	1703	0	339
603	408	1703	0	338
606	408	1703	0	340
609	408	1703	0	341
612	408	1704	0	342
615	408	1703	0	341
618	408	1703	0	340
621	408	1703	0	339
624	408	1703	0	338
627	408	1703	0	339
630	407	1703	0	340
633	407	1702	0	339
636	407	1702	0	340
639	407	1702	0	341
642	407	1702	0	340
645	407	1702	0	338
648	407	1702	0	337
651	407	1702	0	336
654	407	1702	0	335
657	406	1702	0	336
660	406	1702	0	336
663	406	1702	0	335
666	405	1701	0	335
669	405	1701	0	335
672	404	1701	0	334
675	404	1701	0	333
678	404	1701	0	335
681	404	1701	0	334
684	404	1701	0	334
687	404	1700	0	334
690	403	1700	0	333
693	403	1700	0	333
696	403	1700	0	332
699	403	1700	0	332
702	403	1699	0	331
705	403	1699	0	332
708	403	1699	0	332
711	403	1699	0	333
714	402	1699	0	331
717	403	1698	0	329
720	403	1698	0	329
723	402	1698	0	329
726	402	1699	0	329
729	403	1699	0	329
732	403	1699	0	330
735	403	1699	0	329
738	403	1699	0	330
741	403	1700	0	329
744	404	1700	0	330
747	403	1699	0	328
750	403	1699	0	329
753	403	1699	0	329
756	403	1699	0	328
759	403	1699	0	328
762	403	1699	0	328
765	403	1699	0	327
768	403	1699	0	328
771	403	1699	0	328
774	403	1699	0	327
777	403	1699	0	330
780	402	1698	0	330
783	402	1699	0	330
786	402	1699	0	330
789	402	1698	0	329
792	402	1698	0	328
795	403	1699	0	329
798	403	1699	0	328
801	403	1699	0	328
804	403	1699	0	328
807	402	1699	0	329
810	402	1699	0	330
813	402	1699	0	331
816	403	1698	0	334
819	405	1699	0	331
822	407	1701	0	328
825	408	1703	0	328
828	408	1703	0	329
831	408	1703	0	328
834	409	1704	0	328
837	409	1704	0	328
840	409	1704	0	327
843	409	1705	0	329
846	409	1706	0	328
849	409	1706	0	328
852	409	1706	0	325
855	409	1706	0	324
858	409	1706	0	322
861	409	1706	0	320
864	410	1707	0	322
867	410	1706	0	322
870	409	1707	0	319
873	409	1707	0	318
876	408	1708	0	321
879	409	1709	0	320
882	409	1709	0	319
885	408	1708	0	320
888	409	1708	0	321
891	409	1708	0	321
894	409	1708	0	322
897	409	1708	0	322
900	409	1708	0	320
903	409	1708	0	320
906	409	1708	0	322
909	409	1708	0	322
912	409	1708	0	323
915	409	1708	0	324
918	409	1707	0	321
921	409	1707	0	319
924	409	1707	0	320
927	409	1707	0	321
930	409	1707	0	320
933	409	1707	0	319
936	408	1706	0	319
939	408	1706	0	319
942	407	1706	0	319
945	407	1706	0	319
948	407	1706	0	320
951	407	1705	0	319
954	407	1705	0	317
957	407	1705	0	317
960	406	1705	0	318
963	406	1705	0	318
966	406	1705	0	317
969	406	1705	0	317
972	406	1704	0	319
975	406	1705	0	319
978	406	1705	0	318
981	406	1704	0	319
984	406	1704	0	320
987	406	1704	0	319
990	406	1705	0	320
993	406	1704	0	319
996	406	1704	0	319
999	406	1704	0	319
1002	406	1704	0	319
1005	406	1704	0	320
1008	406	1704	0	319
1011	406	1704	0	319
1014	407	1703	0	320
1017	407	1703	0	317
1020	407	1703	0	318
1023	407	1703	0	318
1026	407	1703	0	318
1029	407	1703	0	317
1032	407	1703	0	317
1035	407	1703	0	316
1038	407	1703	0	316
1041	407	1703	0	316
1044	407	1703	0	317
1047	407	1703	0	316
1050	407	1703	0	316
1053	407	1703	0	316
1056	407	1703	0	317
1059	407	1703	0	316
1062	407	1703	0	317
1065	408	1703	0	317
1068	408	1703	0	316
1071	407	1702	0	316
1074	407	1702	0	317
1077	407	1702	0	318
1080	407	1702	0	318
1083	408	1702	0	318
1086	407	1702	0	318
1089	407	1702	0	318
1092	407	1702	0	317
1095	407	1702	0	317
1098	407	1702	0	318
1101	407	1702	0	320
1104	407	1702	0	320
1107	408	1703	0	322
1110	408	1703	0	325
1113	408	1703	0	326
1116	408	1703	0	327
1119	409	1704	0	333
1122	409	1704	0	335
1125	409	1704	0	334
1128	409	1704	0	337
1131	409	1704	0	337
1134	409	1704	0	339
1137	409	1704	0	341
1140	409	1704	0	340
1143	409	1704	0	342
1146	409	1704	0	343
1149	409	1704	0	344
1152	409	1704	0	340
1155	409	1704	0	341
1158	409	1704	0	340
1161	409	1704	0	341
1164	409	1704	0	342
1167	409	1704	0	342
1170	408	1704	0	343
1173	407	1704	0	343
1176	407	1704	0	341
1179	407	1703	0	342
1182	407	1703	0	342
1185	406	1703	0	342
1188	406	1703	0	343
1191	406	1703	0	341
1194	406	1702	0	342
1197	406	1702	0	342
1200	405	1702	0	342
1203	404	1704	0	350
1206	403	1703	0	349
1209	403	1703	0	350
1212	403	1703	0	351
1215	402	1703	0	351
1218	401	1702	0	351
1221	400	1702	0	353
1224	399	1702	0	355
1227	399	1702	0	356
1230	399	1701	0	355
1233	399	1700	0	354
1236	398	1699	0	357
1239	397	1699	0	357
1242	396	1699	0	356
1245	396	1699	0	355
1248	395	1699	0	354
1251	393	1698	0	354
1254	393	1698	0	354
1257	393	1698	0	354
1260	393	1698	0	354
1263	393	1697	0	353
1266	392	1697	0	355
1269	392	1697	0	357
1272	392	1697	0	357
1275	392	1697	0	0
1278	392	1696	0	2
1281	392	1696	0	2
1284	392	1696	0	2
1287	391	1695	0	2
1290	391	1695	0	2
1293	390	1695	0	5
1296	390	1695	0	4
1299	390	1694	0	5
1302	390	1694	0	5
1305	390	1694	0	5
1308	391	1694	0	5
1311	391	1695	0	6
1314	390	1695	0	7
1317	391	1694	0	7
1320	393	1693	0	6
1323	394	1693	0	6
1326	394	1692	0	6
1329	394	1692	0	8
1332	394	1691	0	9
1335	395	1691	0	12
1338	394	1690	0	14
1341	395	1690	0	14
1344	395	1689	0	17
1347	395	1689	0	18
1350	394	1689	0	17
1353	394	1689	0	17
1356	394	1688	0	17
1359	394	1688	0	19
1362	393	1688	0	20
1365	393	1688	0	18
1368	392	1688	0	18
1371	392	1688	0	19
1374	392	1688	0	20
1377	391	1688	0	21
1380	391	1688	0	22
1383	391	1688	0	22
1386	391	1688	0	21
1389	391	1688	0	20
1392	391	1688	0	21
1395	391	1688	0	22
1398	390	1688	0	24
1401	389	1688	0	23
1404	389	1688	0	24
1407	389	1688	0	25
1410	389	1688	0	25
1413	389	1688	0	26
1416	388	1689	0	26
1419	388	1689	0	25
1422	388	1688	0	26
1425	388	1688	0	26
1428	388	1688	0	25
1431	388	1688	0	26
1434	388	1688	0	27
1437	388	1688	0	28
1440	388	1688	0	27
1443	388	1688	0	27
1446	388	1688	0	27
1449	388	1688	0	26
1452	388	1688	0	25
1455	387	1688	0	26
1458	388	1688	0	24
1461	388	1688	0	25
1464	388	1688	0	25
1467	388	1688	0	23
1470	388	1688	0	25
1473	388	1688	0	25
1476	388	1688	0	24
1479	388	1688	0	26
1482	388	1688	0	25
1485	388	1688	0	25
1488	388	1688	0	26
1491	388	1688	0	26
1494	388	1688	0	26
1497	388	1688	0	28
1500	388	1688	0	28
1503	388	1688	0	28
1506	388	1688	0	28
1509	388	1688	0	29
1512	388	1688	0	29
1515	387	1688	0	29
1518	387	1688	0	30
1521	387	1688	0	31
1524	388	1688	0	31
1527	388	1688	0	30
1530	387	1688	0	29
1533	388	1688	0	30
1536	387	1688	0	30
1539	387	1689	0	29
1542	387	1689	0	28
1545	388	1688	0	29
1548	387	1689	0	30
1551	387	1688	0	29
1554	388	1687	0	29
1557	388	1688	0	26
1560	389	1688	0	26
1563	390	1686	0	26
1566	392	1685	0	32
1569	394	1684	0	35
1572	394	1683	0	31
1575	395	1682	0	31
1578	394	1681	0	35
1581	395	1681	0	37
1584	395	1681	0	38
1587	395	1681	0	40
1590	396	1681	0	40
1593	396	1681	0	40
1596	396	1681	0	39
1599	397	1682	0	36
1602	398	1682	0	35
1605	398	1683	0	41
1608	398	1683	0	42
1611	398	1683	0	41
1614	398	1684	0	39
1617	398	1684	0	39
1620	398	1683	0	35
1623	399	1683	0	34
1626	400	1682	0	35
1629	401	1681	0	35
1632	401	1681	0	32
1635	401	1680	0	36
1638	400	1679	0	37
1641	400	1679	0	47
1644	401	1678	0	48
1647	401	1677	0	51
1650	400	1677	0	53
1653	400	1677	0	55
1656	399	1676	0	54
1659	399	1675	0	57
1662	398	1674	0	60
1665	398	1673	0	63
1668	399	1673	0	63
1671	399	1673	0	64
1674	398	1673	0	67
1677	399	1672	0	64
1680	398	1672	0	68
1683	398	1672	0	67
1686	398	1672	0	68
1689	398	1673	0	69
1692	398	1672	0	65
1695	398	1673	0	67
1698	398	1672	0	68
1701	398	1672	0	68
1704	398	1672	0	67
1707	398	1672	0	70
1710	398	1672	0	71
1713	397	1672	0	66
1716	396	1672	0	65
1719	396	1673	0	65
1722	396	1673	0	64
1725	396	1672	0	64
1728	396	1672	0	63
1731	396	1673	0	66
1734	395	1673	0	64
1737	394	1673	0	61
1740	394	1673	0	65
1743	393	1673	0	65
1746	393	1673	0	66
1749	393	1673	0	65
1752	393	1673	0	65
1755	393	1673	0	67
1758	393	1673	0	68
1761	393	1673	0	68
1764	393	1674	0	70
1767	393	1673	0	72
1770	393	1674	0	73
1773	393	1674	0	71
1776	393	1674	0	73
1779	393	1674	0	74
1782	393	1673	0	73
1785	392	1673	0	74
1788	392	1673	0	73
1791	392	1673	0	72
1794	392	1673	0	74
1797	392	1672	0	76
1800	392	1672	0	75
1803	392	1672	0	75
1806	392	1672	0	73
1809	392	1672	0	73
1812	392	1672	0	73
1815	392	1672	0	73
1818	392	1671	0	74
1821	392	1672	0	74
1824	392	1672	0	74
1827	392	1672	0	76
1830	392	1672	0	75
1833	392	1672	0	75
1836	392	1672	0	77
1839	392	1672	0	78
1842	391	1672	0	76
1845	391	1672	0	77
1848	392	1673	0	76
1851	392	1673	0	77
1854	392	1674	0	77
1857	392	1674	0	77
1860	392	1673	0	74
1863	392	1673	0	75
1866	392	1674	0	75
1869	392	1674	0	74
1872	392	1674	0	74
1875	392	1674	0	74
1878	392	1674	0	75
1881	392	1674	0	75
1884	392	1674	0	77
1887	392	1675	0	77
1890	392	1675	0	78
1893	392	1675	0	78
1896	392	1675	0	78
1899	392	1675	0	79
1902	392	1675	0	77
1905	392	1675	0	78
1908	392	1675	0	78
1911	392	1675	0	76
1914	393	1675	0	74
1917	393	1674	0	76
1920	392	1674	0	78
1923	392	1673	0	79
1926	392	1673	0	81
1929	392	1673	0	82
1932	392	1673	0	81
1935	392	1673	0	82
1938	392	1673	0	81
1941	392	1672	0	81
1944	392	1673	0	80
1947	392	1673	0	79
1950	392	1673	0	80
1953	392	1673	0	79
1956	392	1674	0	79
1959	392	1673	0	80
1962	392	1672	0	80
1965	392	1672	0	76
1968	392	1672	0	79
1971	392	1672	0	78
1974	392	1672	0	79
1977	392	1672	0	78
1980	392	1672	0	77
1983	391	1672	0	79
1986	391	1672	0	80
1989	391	1672	0	81
1992	391	1671	0	81
1995	391	1671	0	82
1998	391	1672	0	82
2001	391	1671	0	80
2004	390	1671	0	83
2007	391	1671	0	82
2010	391	1671	0	80
2013	391	1672	0	83
2016	391	1671	0	81
2019	391	1672	0	80
2022	391	1672	0	81
2025	391	1672	0	81
2028	391	1672	0	81
2031	391	1672	0	80
2034	391	1672	0	81
2037	391	1672	0	82
2040	391	1672	0	82
2043	391	1672	0	81
2046	391	1672	0	81
2049	391	1672	0	80
2052	391	1672	0	82
2055	390	1672	0	82
2058	391	1672	0	81
2061	391	1672	0	81
2064	391	1672	0	81
2067	391	1671	0	80
2070	391	1672	0	81
2073	391	1671	0	80
2076	391	1672	0	78
2079	391	1672	0	77
2082	392	1672	0	80
2085	392	1672	0	81
2088	392	1672	0	81
2091	392	1672	0	80
2094	392	1673	0	80
2097	392	1672	0	81
2100	392	1673	0	81
2103	391	1672	0	79
2106	392	1672	0	80
2109	392	1673	0	79
2112	392	1673	0	79
2115	392	1673	0	78
2118	391	1672	0	79
2121	392	1673	0	81
2124	391	1672	0	80
2127	391	1672	0	81
2130	391	1673	0	81
2133	391	1673	0	79
2136	391	1673	0	79
2139	391	1673	0	79
2142	391	1673	0	82
2145	391	1673	0	83
2148	391	1673	0	82
2151	391	1673	0	81
2154	391	1673	0	82
2157	391	1672	0	81
2160	391	1672	0	80
2163	390	1672	0	82
2166	390	1672	0	82
2169	390	1673	0	83
2172	390	1672	0	83
2175	390	1672	0	81
2178	390	1672	0	81
2181	390	1672	0	81
2184	390	1672	0	81
2187	390	1672	0	81
2190	390	1672	0	82
2193	390	1672	0	82
2196	390	1672	0	82
2199	390	1672	0	82
2202	390	1672	0	85
2205	390	1672	0	82
2208	390	1672	0	83
2211	390	1673	0	85
2214	390	1673	0	83
2217	390	1672	0	83
2220	390	1673	0	83
2223	390	1673	0	83
2226	390	1672	0	82
2229	390	1672	0	81
2232	390	1672	0	80
2235	391	1672	0	83
2238	390	1673	0	82
2241	390	1672	0	83
2244	390	1672	0	82
2247	390	1673	0	79
2250	391	1672	0	78
2253	391	1673	0	76
2256	392	1673	0	78
2259	392	1673	0	80
2262	392	1673	0	80
2265	392	1673	0	82
2268	392	1674	0	81
2271	392	1674	0	81
2274	392	1675	0	82
2277	392	1675	0	85
2280	392	1675	0	87
2283	392	1675	0	85
2286	392	1675	0	84
2289	392	1675	0	84
2292	392	1675	0	85
2295	392	1674	0	86
2298	391	1674	0	84
2301	391	1674	0	85
2304	391	1673	0	85
2307	391	1673	0	86
2310	391	1673	0	84
2313	391	1673	0	86
2316	391	1673	0	84
2319	391	1673	0	85
2322	391	1673	0	85
2325	392	1673	0	83
2328	391	1673	0	85
2331	391	1673	0	84
2334	391	1673	0	83
2337	391	1673	0	83
2340	392	1672	0	82
2343	392	1672	0	82
2346	392	1672	0	81
2349	392	1672	0	80
2352	391	1672	0	80
2355	392	1672	0	80
2358	391	1672	0	80
2361	392	1672	0	80
2364	392	1672	0	80
2367	392	1671	0	79
2370	392	1672	0	79
2373	392	1672	0	80
2376	392	1672	0	81
2379	392	1672	0	80
2382	392	1672	0	81
2385	392	1672	0	80
2388	392	1672	0	80
2391	392	1671	0	79
2394	392	1671	0	80
2397	392	1671	0	81
2400	392	1671	0	79
2403	392	1671	0	78
2406	392	1671	0	78
2409	392	1671	0	79
2412	392	1671	0	80
2415	392	1671	0	80
2418	392	1671	0	80
2421	392	1670	0	79
2424	392	1671	0	78
2427	392	1670	0	80
2430	392	1670	0	80
2433	392	1670	0	80
2436	392	1670	0	80
2439	393	1670	0	81
2442	392	1670	0	80
2445	392	1670	0	79
2448	392	1671	0	82
2451	391	1671	0	82
2454	392	1671	0	80
2457	391	1671	0	81
2460	392	1671	0	80
2463	392	1671	0	79
2466	392	1671	0	80
2469	392	1671	0	78
2472	392	1671	0	77
2475	392	1671	0	78
2478	392	1671	0	80
2481	392	1671	0	81
2484	392	1671	0	83
2487	392	1671	0	84
2490	392	1671	0	84
2493	392	1672	0	83
2496	392	1672	0	81
2499	392	1672	0	81
2502	392	1673	0	79
2505	392	1673	0	82
2508	392	1674	0	82
2511	392	1674	0	79
2514	392	1674	0	78
2517	391	1674	0	79
2520	391	1674	0	78
2523	391	1674	0	78
2526	391	1674	0	79
2529	391	1673	0	79
2532	391	1673	0	78
2535	391	1673	0	79
2538	391	1673	0	79
2541	391	1673	0	79
2544	391	1673	0	81
2547	391	1673	0	81
2550	391	1673	0	81
2553	391	1673	0	79
2556	391	1673	0	81
2559	391	1673	0	81
2562	391	1673	0	78
2565	391	1673	0	80
2568	391	1673	0	79
2571	391	1673	0	80
2574	391	1672	0	80
2577	391	1672	0	80
2580	391	1673	0	80
2583	391	1673	0	79
2586	391	1672	0	81
2589	391	1673	0	81
2592	391	1672	0	81
2595	391	1672	0	80
2598	391	1672	0	80
2601	391	1672	0	80
2604	391	1673	0	81
2607	391	1672	0	81
2610	391	1672	0	82
2613	391	1672	0	80
2616	391	1672	0	80
2619	390	1672	0	81
2622	390	1672	0	83
2625	390	1672	0	82
2628	390	1672	0	82
2631	390	1672	0	83
2634	390	1671	0	81
2637	390	1672	0	82
2640	390	1672	0	81
2643	390	1672	0	81
2646	390	1672	0	81
2649	390	1671	0	82
2652	390	1672	0	82
2655	390	1672	0	82
2658	390	1671	0	81
2661	390	1671	0	82
2664	390	1671	0	82
2667	390	1672	0	82
2670	390	1672	0	81
2673	390	1672	0	80
2676	390	1672	0	81
2679	390	1671	0	81
2682	390	1671	0	81
2685	390	1671	0	81
2688	390	1671	0	81
2691	390	1671	0	81
2694	390	1671	0	82
2697	390	1671	0	81
2700	390	1672	0	81
2703	390	1672	0	83
2706	390	1672	0	82
2709	390	1673	0	83
2712	390	1673	0	83
2715	390	1673	0	84
2718	390	1673	0	84
2721	390	1672	0	84
2724	390	1672	0	84
2727	390	1672	0	84
2730	391	1673	0	84
2733	391	1673	0	83
2736	391	1673	0	83
2739	391	1673	0	82
2742	391	1673	0	83
2745	391	1674	0	81
2748	391	1674	0	82
2751	391	1675	0	82
2754	391	1675	0	83
2757	391	1675	0	83
2760	391	1675	0	83
2763	391	1675	0	83
2766	391	1675	0	82
2769	391	1675	0	83
2772	390	1675	0	83
2775	390	1675	0	83
2778	390	1676	0	83
2781	390	1675	0	82
2784	390	1676	0	82
2787	390	1676	0	82
2790	391	1676	0	81
2793	391	1676	0	82
2796	391	1675	0	82
2799	391	1675	0	83
2802	391	1675	0	83
2805	391	1676	0	83
2808	391	1675	0	82
2811	391	1676	0	82
2814	391	1676	0	82
2817	391	1675	0	81
2820	391	1675	0	81
2823	391	1675	0	81
2826	391	1675	0	81
2829	391	1675	0	81
2832	391	1676	0	81
2835	391	1675	0	81
2838	391	1675	0	80
2841	391	1674	0	81
2844	391	1675	0	80
2847	391	1675	0	80
2850	391	1675	0	79
2853	391	1676	0	79
2856	392	1676	0	78
2859	392	1676	0	77
2862	393	1676	0	75
2865	393	1675	0	74
2868	393	1676	0	75
2871	393	1676	0	73
2874	393	1676	0	72
2877	393	1676	0	73
2880	393	1676	0	74
2883	393	1676	0	76
2886	393	1676	0	76
2889	393	1677	0	75
2892	393	1677	0	76
2895	392	1677	0	76
2898	392	1677	0	77
2901	392	1677	0	74
2904	393	1677	0	75
2907	392	1677	0	76
2910	393	1677	0	76
2913	393	1677	0	75
2916	393	1677	0	75
2919	393	1677	0	77
2922	393	1677	0	76
2925	393	1677	0	76
2928	393	1677	0	76
2931	393	1677	0	77
2934	393	1677	0	75
2937	393	1677	0	76
2940	393	1677	0	75
2943	393	1677	0	77
2946	393	1677	0	77
2949	393	1677	0	77
2952	394	1677	0	74
2955	394	1676	0	75
2958	394	1676	0	74
2961	394	1677	0	76
2964	394	1677	0	77
2967	394	1677	0	75
2970	394	1677	0	75
2973	394	1677	0	76
2976	394	1676	0	76
2979	394	1676	0	76
2982	394	1677	0	76
2985	394	1677	0	76
2988	395	1676	0	75
2991	395	1676	0	76
2994	395	1676	0	75
2997	395	1676	0	75
3000	395	1676	0	76
3003	395	1676	0	76
3006	395	1676	0	75
3009	395	1676	0	77
3012	395	1677	0	78
3015	395	1676	0	77
3018	395	1676	0	76
3021	395	1676	0	74
3024	395	1676	0	76
3027	395	1676	0	76
3030	395	1676	0	76
3033	395	1676	0	76
3036	395	1676	0	76
3039	395	1676	0	76
3042	395	1676	0	76
3045	395	1676	0	76
3048	395	1676	0	77
3051	395	1675	0	76
3054	395	1675	0	76
3057	395	1676	0	77
3060	395	1676	0	75
3063	395	1676	0	76
3066	395	1676	0	75
3069	395	1676	0	75
3072	395	1676	0	75
3075	395	1676	0	76
3078	395	1676	0	75
3081	395	1675	0	76
3084	395	1675	0	76
3087	396	1675	0	77
3090	395	1676	0	76
3093	395	1676	0	77
3096	396	1675	0	76
3099	396	1675	0	76
3102	396	1675	0	76
3105	396	1675	0	76
3108	396	1675	0	76
3111	396	1675	0	77
3114	396	1675	0	75
3117	396	1675	0	76
3120	396	1675	0	75
3123	396	1675	0	76
3126	396	1675	0	76
3129	396	1675	0	76
3132	396	1675	0	74
3135	396	1675	0	75
3138	396	1675	0	74
3141	396	1675	0	74
3144	395	1675	0	74
3147	395	1675	0	74
3150	395	1675	0	73
3153	395	1675	0	74
3156	395	1675	0	74
3159	395	1675	0	75
3162	395	1676	0	75
3165	395	1676	0	76
3168	395	1676	0	75
3171	395	1676	0	74
3174	395	1676	0	75
3177	395	1676	0	74
3180	395	1676	0	74
3183	395	1676	0	75
3186	395	1676	0	75
3189	395	1676	0	74
3192	395	1675	0	74
3195	395	1676	0	74
3198	395	1675	0	73
3201	395	1676	0	74
3204	395	1675	0	73
3207	395	1675	0	73
3210	395	1675	0	71
3213	395	1675	0	72
3216	395	1675	0	74
3219	395	1675	0	74
3222	395	1675	0	74
3225	395	1675	0	74
3228	395	1675	0	72
3231	395	1675	0	72
3234	395	1675	0	72
3237	395	1675	0	72
3240	395	1675	0	71
3243	395	1675	0	73
3246	394	1675	0	74
3249	394	1676	0	71
3252	394	1676	0	73
3255	394	1676	0	74
3258	394	1676	0	73
3261	394	1676	0	72
3264	394	1676	0	72
3267	394	1676	0	73
3270	394	1676	0	73
3273	394	1676	0	75
3276	394	1676	0	76
3279	394	1676	0	77
3282	394	1676	0	77
3285	394	1677	0	77
3288	394	1676	0	77
3291	394	1677	0	78
3294	394	1677	0	77
3297	394	1677	0	76
3300	394	1677	0	77
3303	394	1677	0	78
3306	393	1677	0	76
3309	394	1677	0	76
3312	393	1677	0	76
3315	393	1677	0	76
3318	393	1677	0	76
3321	393	1677	0	75
3324	393	1677	0	75
3327	393	1677	0	75
3330	393	1677	0	75
3333	393	1677	0	75
3336	393	1677	0	76
3339	393	1677	0	76
3342	393	1677	0	75
3345	393	1677	0	76
3348	393	1677	0	76
3351	393	1677	0	75
3354	393	1677	0	75
3357	393	1676	0	74
3360	393	1677	0	75
3363	393	1677	0	76
3366	393	1677	0	76
3369	393	1677	0	74
3372	393	1678	0	73
3375	393	1677	0	74
3378	393	1677	0	74
3381	393	1678	0	76
3384	393	1678	0	76
3387	394	1677	0	77
3390	394	1677	0	77
3393	394	1677	0	78
3396	394	1677	0	78
3399	394	1677	0	77
3402	394	1677	0	77
3405	394	1677	0	76
3408	394	1677	0	76
3411	394	1676	0	75
3414	394	1676	0	76
3417	393	1676	0	76
3420	394	1676	0	76
3423	394	1676	0	76
3426	394	1676	0	76
3429	394	1676	0	75
3432	393	1676	0	76
3435	393	1676	0	76
3438	393	1676	0	76
3441	393	1676	0	76
3444	393	1676	0	74
3447	393	1676	0	75
3450	393	1676	0	77
3453	393	1676	0	75
3456	393	1676	0	73
3459	393	1676	0	74
3462	393	1676	0	73
3465	393	1675	0	74
3468	394	1676	0	75
3471	394	1676	0	74
3474	395	1676	0	75
3477	395	1676	0	73
3480	394	1676	0	75
3483	395	1676	0	75
3486	395	1676	0	74
3489	394	1676	0	73
3492	394	1676	0	72
3495	395	1675	0	74
3498	394	1676	0	75
3501	394	1675	0	73
3504	394	1675	0	74
3507	395	1675	0	75
3510	395	1675	0	74
3513	395	1675	0	74
3516	395	1674	0	73
3519	395	1674	0	73
3522	395	1674	0	74
3525	395	1674	0	74
3528	395	1674	0	75
3531	395	1674	0	75
3534	395	1674	0	74
3537	395	1674	0	74
3540	395	1674	0	74
3543	395	1674	0	74
3546	395	1674	0	74
3549	395	1674	0	75
3552	395	1674	0	75
3555	395	1674	0	75
3558	395	1674	0	76
3561	395	1674	0	76
3564	395	1675	0	75
3567	395	1675	0	76
3570	395	1675	0	77
3573	395	1674	0	78
3576	395	1674	0	78
3579	395	1674	0	78
3582	395	1675	0	78
3585	395	1676	0	78
3588	394	1675	0	77
3591	395	1675	0	78
3594	395	1675	0	78
3597	394	1676	0	79
3600	394	1676	0	78
3603	394	1676	0	77
3606	394	1676	0	77
3609	394	1676	0	78
3612	394	1676	0	78
3615	394	1676	0	77
3618	394	1676	0	77
3621	394	1676	0	77
3624	394	1676	0	78
3627	394	1675	0	76
3630	394	1675	0	75
3633	394	1676	0	77
3636	394	1676	0	77
3639	394	1676	0	77
3642	394	1676	0	77
3645	394	1676	0	76
3648	394	1676	0	77
3651	394	1676	0	78
3654	394	1676	0	78
3657	394	1676	0	78
3660	394	1676	0	78
3663	394	1677	0	79
3666	394	1677	0	80
3669	394	1677	0	81
3672	394	1678	0	83
3675	394	1678	0	82
3678	394	1677	0	83
3681	395	1678	0	82
3684	394	1678	0	83
3687	394	1678	0	82
3690	394	1677	0	83
3693	394	1677	0	83
3696	394	1677	0	82
3699	394	1677	0	82
3702	395	1676	0	83
3705	394	1677	0	83
3708	394	1676	0	82
3711	394	1676	0	81
3714	394	1675	0	83
3717	394	1675	0	81
3720	394	1675	0	80
3723	394	1675	0	81
3726	394	1675	0	83
3729	394	1675	0	81
3732	394	1675	0	83
3735	393	1676	0	83
3738	393	1676	0	83
3741	393	1675	0	82
3744	393	1675	0	82
3747	394	1675	0	80
3750	394	1674	0	80
3753	394	1675	0	79
3756	394	1675	0	79
3759	394	1675	0	78
3762	394	1675	0	80
3765	394	1675	0	81
3768	394	1675	0	80
3771	394	1675	0	80
3774	394	1675	0	80
3777	394	1675	0	79
3780	394	1675	0	80
3783	394	1675	0	80
3786	394	1676	0	81
3789	394	1675	0	83
3792	394	1675	0	82
3795	394	1675	0	84
3798	394	1675	0	83
3801	394	1675	0	83
3804	394	1674	0	82
3807	394	1674	0	80
3810	394	1675	0	82
3813	394	1674	0	81
3816	394	1674	0	81
3819	394	1674	0	80
3822	394	1674	0	82
3825	394	1674	0	79
3828	394	1673	0	79
3831	395	1673	0	77
3834	395	1673	0	76
3837	395	1673	0	74
3840	395	1674	0	76
3843	395	1675	0	75
3846	394	1675	0	75
3849	394	1675	0	76
3852	394	1675	0	75
3855	394	1675	0	76
3858	395	1674	0	78
3861	395	1674	0	77
3864	395	1674	0	78
3867	395	1674	0	75
3870	394	1675	0	77
3873	394	1676	0	78
3876	394	1676	0	78
3879	394	1676	0	80
3882	394	1677	0	79
3885	394	1677	0	77
3888	394	1676	0	75
3891	393	1677	0	78
3894	394	1676	0	77
3897	394	1676	0	80
3900	394	1676	0	81
3903	394	1676	0	81
3906	394	1677	0	82
3909	393	1677	0	83
3912	394	1677	0	82
3915	393	1677	0	82
3918	394	1677	0	84
3921	394	1677	0	83
3924	394	1676	0	85
3927	394	1675	0	86
3930	394	1675	0	84
3933	395	1677	0	82
3936	396	1676	0	80
3939	396	1676	0	78
3942	397	1676	0	76
3945	397	1676	0	76
3948	397	1677	0	76
3951	397	1676	0	75
3954	396	1676	0	73
3957	396	1676	0	74
3960	396	1676	0	74
3963	396	1676	0	73
3966	396	1676	0	73
3969	397	1676	0	73
3972	396	1676	0	74
3975	396	1676	0	73
3978	396	1676	0	72
3981	396	1676	0	72
3984	396	1676	0	73
3987	396	1677	0	72
3990	396	1677	0	74
3993	396	1677	0	73
3996	396	1677	0	73
3999	396	1677	0	73
4002	397	1677	0	74
4005	397	1676	0	73
4008	397	1677	0	72
4011	397	1677	0	72
4014	397	1677	0	72
4017	397	1677	0	73
4020	397	1677	0	72
4023	397	1677	0	74
4026	397	1677	0	75
4029	397	1677	0	76
4032	397	1678	0	75
4035	396	1678	0	75
4038	396	1678	0	75
4041	397	1678	0	75
4044	397	1678	0	75
4047	397	1678	0	75
4050	397	1678	0	74
4053	397	1678	0	74
4056	397	1678	0	74
4059	397	1678	0	74
4062	397	1678	0	75
4065	397	1678	0	74
4068	397	1678	0	74
4071	397	1678	0	74
4074	397	1677	0	74
4077	398	1678	0	74
4080	398	1678	0	73
4083	397	1678	0	73
4086	398	1679	0	73
4089	397	1680	0	73
4092	397	1680	0	74
4095	397	1680	0	74
4098	397	1680	0	73
4101	397	1680	0	75
4104	397	1681	0	74
4107	397	1681	0	74
4110	396	1680	0	77
4113	396	1680	0	76
4116	396	1680	0	74
4119	396	1679	0	72
4122	396	1678	0	72
4125	396	1678	0	71
4128	396	1678	0	72
4131	396	1678	0	71
4134	396	1678	0	72
4137	396	1678	0	71
4140	396	1678	0	72
4143	396	1678	0	72
4146	396	1678	0	72
4149	396	1678	0	73
4152	396	1678	0	74
4155	396	1679	0	74
4158	396	1679	0	74
4161	396	1679	0	73
4164	396	1679	0	73
4167	396	1679	0	73
4170	396	1679	0	73
4173	396	1679	0	73
4176	396	1679	0	72
4179	396	1679	0	72
4182	396	1678	0	72
4185	396	1678	0	72
4188	396	1679	0	72
4191	396	1679	0	73
4194	396	1679	0	73
4197	396	1679	0	72
4200	396	1679	0	73
4203	396	1679	0	74
4206	396	1679	0	74
4209	397	1679	0	73
4212	396	1679	0	71
4215	396	1679	0	72
4218	396	1679	0	72
4221	396	1679	0	72
4224	396	1679	0	73
4227	396	1679	0	71
4230	396	1679	0	72
4233	396	1680	0	72
4236	396	1681	0	74
4239	395	1681	0	73
4242	395	1681	0	75
4245	394	1681	0	73
4248	395	1681	0	73
4251	395	1681	0	73
4254	394	1680	0	73
4257	394	1680	0	72
4260	394	1680	0	71
4263	394	1680	0	72
4266	394	1680	0	71
4269	394	1680	0	71
4272	394	1680	0	71
4275	394	1680	0	71
4278	394	1680	0	71
4281	394	1680	0	71
4284	394	1680	0	69
4287	394	1680	0	69
4290	394	1680	0	70
4293	394	1680	0	70
4296	394	1679	0	72
4299	394	1679	0	71
4302	394	1679	0	73
4305	394	1679	0	73
4308	394	1679	0	72
4311	394	1679	0	73
4314	394	1679	0	73
4317	394	1679	0	73
4320	394	1679	0	73
4323	394	1679	0	74
4326	394	1680	0	76
4329	395	1680	0	77
4332	395	1680	0	76
4335	395	1680	0	76
4338	395	1680	0	76
4341	395	1679	0	76
4344	395	1680	0	78
4347	395	1680	0	77
4350	394	1680	0	76
4353	394	1680	0	77
4356	394	1680	0	76
4359	394	1680	0	76
4362	394	1680	0	76
4365	394	1680	0	75
4368	394	1680	0	75
4371	394	1680	0	76
4374	394	1680	0	75
4377	394	1681	0	74
4380	394	1681	0	74
4383	394	1681	0	74
4386	394	1681	0	76
4389	394	1681	0	75
4392	394	1681	0	75
4395	394	1681	0	75
4398	393	1681	0	74
4401	394	1681	0	73
4404	394	1681	0	72
4407	393	1681	0	74
4410	393	1681	0	74
4413	393	1681	0	73
4416	394	1681	0	73
4419	393	1681	0	73
4422	393	1681	0	73
4425	393	1681	0	73
4428	393	1681	0	73
4431	393	1681	0	71
4434	393	1681	0	71
4437	393	1680	0	72
4440	393	1680	0	71
4443	393	1680	0	73
4446	393	1680	0	72
4449	393	1680	0	70
4452	393	1680	0	71
4455	394	1680	0	72
4458	393	1680	0	72
4461	393	1680	0	74
4464	394	1680	0	73
4467	394	1680	0	73
4470	394	1680	0	74
4473	394	1680	0	75
4476	394	1681	0	76
4479	394	1681	0	76
4482	393	1681	0	77
4485	394	1681	0	78
4488	394	1681	0	79
4491	394	1681	0	76
4494	394	1682	0	75
4497	394	1683	0	73
4500	394	1682	0	74
4503	394	1682	0	78
4506	394	1682	0	77
4509	394	1682	0	78
4512	393	1683	0	79
4515	393	1683	0	78
4518	392	1683	0	78
4521	392	1682	0	77
4524	392	1683	0	80
4527	392	1683	0	82
4530	392	1682	0	83
4533	391	1682	0	84
4536	392	1682	0	86
4539	391	1682	0	88
4542	392	1683	0	87
4545	392	1684	0	88
4548	391	1683	0	88
4551	391	1683	0	87
4554	391	1683	0	90
4557	391	1683	0	89
4560	391	1684	0	89
4563	391	1684	0	89
4566	391	1684	0	89
4569	391	1684	0	90
4572	391	1684	0	90
4575	391	1685	0	92
4578	391	1685	0	90
4581	391	1686	0	91
4584	391	1686	0	89
4587	391	1687	0	89
4590	391	1688	0	90
4593	391	1688	0	90
4596	391	1688	0	89
4599	391	1688	0	88
4602	391	1689	0	87
4605	391	1689	0	87
4608	391	1689	0	88
4611	391	1690	0	87
4614	391	1690	0	88
4617	391	1689	0	88
4620	391	1689	0	87
4623	392	1688	0	89
4626	392	1688	0	87
4629	393	1687	0	88
4632	392	1685	0	87
4635	392	1684	0	84
4638	392	1684	0	86
4641	392	1684	0	86
4644	392	1684	0	88
4647	391	1683	0	86
4650	390	1683	0	86
4653	389	1683	0	91
4656	389	1683	0	92
4659	389	1683	0	94
4662	389	1684	0	95
4665	389	1684	0	94
4668	389	1685	0	93
4671	389	1685	0	91
4674	389	1686	0	90
4677	388	1686	0	89
4680	388	1686	0	90
4683	388	1686	0	93
4686	388	1686	0	91
4689	388	1686	0	91
4692	387	1685	0	90
4695	387	1685	0	89
4698	387	1685	0	89
4701	387	1685	0	90
4704	387	1685	0	90
4707	387	1685	0	89
4710	387	1685	0	90
4713	387	1686	0	91
4716	388	1686	0	90
4719	388	1686	0	91
4722	387	1686	0	89
4725	387	1687	0	89
4728	387	1687	0	89
4731	387	1687	0	89
4734	387	1687	0	90
4737	387	1687	0	90
4740	387	1687	0	92
4743	387	1687	0	90
4746	387	1687	0	90
4749	387	1687	0	89
4752	387	1687	0	89
4755	387	1687	0	88
4758	387	1688	0	87
4761	387	1688	0	87
4764	388	1688	0	87
4767	388	1688	0	88
4770	388	1688	0	88
4773	388	1688	0	87
4776	387	1688	0	88
4779	388	1689	0	88
4782	388	1689	0	88
4785	388	1689	0	91
4788	388	1690	0	91
4791	388	1690	0	92
4794	388	1690	0	91
4797	388	1690	0	92
4800	388	1690	0	92
4803	388	1690	0	94
4806	387	1690	0	91
4809	387	1690	0	91
4812	387	1691	0	92
4815	386	1690	0	92
4818	387	1690	0	91
4821	387	1691	0	91
4824	388	1690	0	91
4827	387	1690	0	91
4830	388	1690	0	91
4833	387	1691	0	92
4836	387	1691	0	90
4839	387	1691	0	90
4842	387	1691	0	89
4845	387	1692	0	90
4848	383	1695	0	236
4851	386	1692	0	85
4854	386	1691	0	91
4857	387	1691	0	90
4860	388	1691	0	85
4863	390	1690	0	88
4866	390	1691	0	98
4869	389	1691	0	104
4872	388	1691	0	104
4875	388	1691	0	105
4878	388	1691	0	103
4881	388	1690	0	101
4884	387	1689	0	108
4887	389	1687	0	107
4890	389	1685	0	112
4893	388	1685	0	120
4896	388	1687	0	130
4899	388	1687	0	130
4902	388	1686	0	132
4905	388	1686	0	132
4908	388	1686	0	132
4911	388	1686	0	129
4914	388	1686	0	127
4917	388	1686	0	130
4920	388	1686	0	130
4923	388	1687	0	129
4926	388	1686	0	127
4929	388	1686	0	129
4932	388	1686	0	128
4935	388	1687	0	128
4938	388	1686	0	128
4941	388	1686	0	128
4944	388	1686	0	125
4947	387	1686	0	125
4950	388	1686	0	124
4953	388	1686	0	123
4956	388	1686	0	123
4959	388	1686	0	122
4962	388	1686	0	125
4965	388	1687	0	125
4968	389	1687	0	130
4971	389	1687	0	128
4974	389	1687	0	127
4977	389	1687	0	126
4980	389	1687	0	127
4983	389	1687	0	126
4986	389	1687	0	125
4989	389	1687	0	127
4992	388	1687	0	124
4995	389	1687	0	121
4998	388	1687	0	123
5001	389	1687	0	123
5004	389	1687	0	127
5007	389	1687	0	127
5010	389	1687	0	130
5013	390	1687	0	132
5016	390	1687	0	132
5019	391	1687	0	133
5022	391	1687	0	134
5025	392	1687	0	135
5028	392	1688	0	135
5031	392	1688	0	136
5034	392	1688	0	134
5037	392	1688	0	136
5040	392	1688	0	135
5043	392	1688	0	136
5046	393	1688	0	134
5049	393	1689	0	134
5052	393	1689	0	132
5055	393	1689	0	130
5058	393	1689	0	129
5061	393	1689	0	129
5064	393	1689	0	129
5067	393	1689	0	130
5070	393	1689	0	132
5073	393	1690	0	133
5076	393	1689	0	131
5079	393	1689	0	131
5082	393	1689	0	131
5085	394	1690	0	133
5088	394	1690	0	132
5091	394	1689	0	129
5094	394	1689	0	131
5097	394	1689	0	132
5100	394	1689	0	129
5103	394	1689	0	127
5106	394	1689	0	127
5109	395	1689	0	128
5112	394	1689	0	129
5115	394	1690	0	128
5118	395	1690	0	128
5121	395	1690	0	128
5124	395	1690	0	128
5127	395	1690	0	128
5130	395	1690	0	130
5133	395	1690	0	130
5136	395	1690	0	130
5139	395	1690	0	130
5142	395	1690	0	129
5145	395	1690	0	129
5148	396	1691	0	127
5151	396	1691	0	129
5154	396	1691	0	129
5157	397	1691	0	129
5160	397	1691	0	127
5163	397	1691	0	126
5166	396	1691	0	127
5169	397	1691	0	126
5172	396	1691	0	128
5175	397	1691	0	128
5178	397	1691	0	126
5181	397	1691	0	127
5184	397	1691	0	127
5187	397	1691	0	127
5190	397	1691	0	127
5193	397	1691	0	125
5196	397	1691	0	126
5199	397	1691	0	126
5202	397	1691	0	126
5205	397	1691	0	127
5208	397	1691	0	127
5211	397	1691	0	128
5214	397	1691	0	127
5217	397	1691	0	126
5220	398	1691	0	126
5223	397	1691	0	126
5226	397	1691	0	127
5229	397	1691	0	127
5232	397	1691	0	126
5235	398	1691	0	126
5238	398	1691	0	125
5241	398	1691	0	124
5244	398	1691	0	124
5247	397	1690	0	118
5250	396	1688	0	116
5253	394	1687	0	116
5256	393	1686	0	117
5259	392	1686	0	117
5262	392	1686	0	119
5265	392	1686	0	121
5268	392	1686	0	120
5271	392	1686	0	120
5274	392	1686	0	121
5277	392	1685	0	119
5280	392	1685	0	119
5283	392	1685	0	120
5286	391	1686	0	120
5289	391	1686	0	121
5292	391	1686	0	124
5295	391	1686	0	125
5298	391	1687	0	125
5301	391	1686	0	123
5304	391	1686	0	122
5307	391	1686	0	124
5310	391	1687	0	125
5313	391	1687	0	126
5316	391	1687	0	127
5319	391	1687	0	126
5322	392	1687	0	126
5325	391	1687	0	127
5328	391	1687	0	127
5331	391	1687	0	128
5334	391	1687	0	126
5337	391	1687	0	129
5340	392	1687	0	129
5343	392	1688	0	129
5346	392	1688	0	130
5349	392	1689	0	130
5352	392	1689	0	130
5355	393	1689	0	132
5358	393	1688	0	133
5361	393	1689	0	132
5364	393	1689	0	132
5367	393	1689	0	131
5370	394	1689	0	129
5373	395	1690	0	131
5376	395	1690	0	128
5379	395	1690	0	128
5382	395	1690	0	128
5385	395	1690	0	129
5388	395	1690	0	129
5391	395	1690	0	128
5394	395	1691	0	129
5397	396	1691	0	126
5400	396	1691	0	128
5403	396	1691	0	128
5406	396	1691	0	128
5409	396	1691	0	127
5412	397	1691	0	128
5415	396	1691	0	127
5418	397	1691	0	127
5421	396	1691	0	126
5424	397	1692	0	125
5427	397	1692	0	125
5430	397	1692	0	123
5433	398	1692	0	124
5436	398	1692	0	124
5439	397	1693	0	122
5442	397	1693	0	122
5445	397	1693	0	119
5448	397	1693	0	121
5451	397	1692	0	123
5454	398	1692	0	123
5457	398	1692	0	121
5460	398	1692	0	121
5463	397	1692	0	121
5466	397	1692	0	125
5469	397	1692	0	125
5472	397	1691	0	125
5475	398	1691	0	126
5478	398	1692	0	127
5481	398	1696	0	274
5484	398	1691	0	123
5487	398	1691	0	126
5490	398	1691	0	128
5493	398	1691	0	126
5496	398	1691	0	127
5499	398	1691	0	126
5502	398	1691	0	126
5505	398	1690	0	124
5508	399	1691	0	125
5511	399	1691	0	126
5514	399	1691	0	127
5517	399	1691	0	126
5520	399	1692	0	127
5523	399	1691	0	123
5526	399	1691	0	126
5529	399	1691	0	126
5532	399	1691	0	127
5535	400	1691	0	128
5538	399	1691	0	128
5541	399	1691	0	127
5544	399	1690	0	126
5547	398	1690	0	125
5550	398	1690	0	123
5553	398	1690	0	122
5556	398	1690	0	120
5559	398	1690	0	119
5562	398	1690	0	120
5565	398	1690	0	120
5568	398	1690	0	122
5571	398	1690	0	120
5574	398	1689	0	121
5577	398	1689	0	118
5580	399	1689	0	119
5583	398	1689	0	121
5586	399	1690	0	119
5589	399	1690	0	122
5592	399	1689	0	120
5595	399	1688	0	117
5598	398	1686	0	112
5601	398	1683	0	105
5604	399	1682	0	106
5607	399	1682	0	103
5610	399	1682	0	101
5613	399	1682	0	104
5616	399	1682	0	105
5619	398	1682	0	104
5622	399	1681	0	106
5625	399	1681	0	109
5628	399	1680	0	106
5631	400	1681	0	101
5634	399	1682	0	107
5637	399	1681	0	106
5640	398	1681	0	108
5643	398	1681	0	109
5646	398	1681	0	109
5649	399	1682	0	108
5652	399	1681	0	107
5655	399	1682	0	105
5658	398	1681	0	107
5661	398	1681	0	108
5664	398	1682	0	105
5667	398	1682	0	103
5670	398	1682	0	102
5673	398	1682	0	104
5676	398	1683	0	105
5679	397	1683	0	106
5682	398	1683	0	105
5685	398	1683	0	103
5688	398	1683	0	102
5691	398	1682	0	102
5694	398	1682	0	103
5697	398	1683	0	102
5700	399	1683	0	101
5703	398	1683	0	98
5706	398	1683	0	100
5709	398	1683	0	100
5712	398	1683	0	99
5715	398	1684	0	99
5718	398	1684	0	99
5721	398	1684	0	99
5724	398	1684	0	98
5727	398	1684	0	98
5730	398	1684	0	97
5733	398	1684	0	97
5736	398	1684	0	94
5739	397	1684	0	94
5742	397	1684	0	92
5745	397	1685	0	93
5748	397	1685	0	93
5751	397	1687	0	92
5754	397	1689	0	89
5757	397	1689	0	88
5760	397	1690	0	87
5763	396	1691	0	87
5766	396	1692	0	91
5769	397	1692	0	91
5772	396	1693	0	93
5775	396	1693	0	88
5778	396	1693	0	86
5781	395	1693	0	86
5784	395	1694	0	84
5787	395	1694	0	85
5790	395	1694	0	86
5793	395	1694	0	86
5796	394	1693	0	89
5799	394	1694	0	89
5802	394	1693	0	88
5805	394	1693	0	88
5808	394	1693	0	90
5811	394	1693	0	90
5814	394	1693	0	90
5817	394	1693	0	90
5820	394	1694	0	90
5823	393	1694	0	90
5826	393	1694	0	91
5829	393	1694	0	92
5832	393	1694	0	92
5835	393	1694	0	94
5838	393	1695	0	93
5841	393	1695	0	93
5844	393	1695	0	93
5847	393	1695	0	92
5850	393	1695	0	92
5853	393	1695	0	90
5856	393	1695	0	89
5859	393	1695	0	90
5862	393	1695	0	89
5865	393	1695	0	89
5868	393	1695	0	89
5871	393	1695	0	88
5874	393	1696	0	89
5877	393	1696	0	90
5880	393	1695	0	90
5883	393	1695	0	90
5886	393	1695	0	89
5889	393	1695	0	90
5892	393	1695	0	89
5895	393	1695	0	88
5898	393	1695	0	90
5901	393	1695	0	88
5904	393	1694	0	87
5907	393	1695	0	87
5910	392	1695	0	89
5913	392	1694	0	89
5916	392	1694	0	90
5919	392	1694	0	89
5922	392	1694	0	88
5925	392	1694	0	87
5928	392	1694	0	87
5931	392	1693	0	92
5934	392	1692	0	92
5937	392	1693	0	91
5940	392	1692	0	89
5943	392	1693	0	87
5946	393	1693	0	89
5949	393	1691	0	93
5952	393	1692	0	101
5955	393	1690	0	99
5958	393	1688	0	100
5961	392	1686	0	98
5964	392	1686	0	98
5967	392	1686	0	98
5970	392	1685	0	103
5973	392	1685	0	104
5976	392	1685	0	107
5979	392	1685	0	106
5982	393	1685	0	103
5985	392	1685	0	105
5988	393	1685	0	102
5991	393	1685	0	102
5994	392	1684	0	104
5997	392	1683	0	104
[truncated: 993 more rows]
