# Supplementary material for: Markerless tracking of an entire honey bee colony
Source: Nat Commun. 2021 Mar 19;12:1733. doi: 10.1038/s41467-021-21769-1 (PMC7979864; doi:10.1038/s41467-021-21769-1)
Supplement: Supplementary file 4 — Description of Additional Supplementary Files [file 41467_2021_21769_MOESM4_ESM.zip › raw_source/fig_5_sup_fig_21_22/S1_trajectories/000122.txt]

0	704	2133	0	19
3	702	2134	0	15
6	701	2134	0	17
9	701	2135	0	16
12	701	2136	0	10
15	704	2136	0	14
18	704	2137	0	15
21	704	2137	0	12
24	704	2137	0	11
27	705	2137	0	9
30	705	2137	0	12
33	705	2137	0	12
36	704	2137	0	15
39	704	2137	0	16
42	704	2136	0	16
45	703	2135	0	19
48	704	2135	0	20
51	703	2135	0	19
54	704	2135	0	18
57	704	2134	0	18
60	704	2134	0	20
63	703	2134	0	18
66	703	2134	0	16
69	703	2134	0	17
72	703	2134	0	13
75	704	2134	0	16
78	705	2135	0	9
81	705	2136	0	9
84	705	2136	0	9
87	704	2136	0	11
90	704	2136	0	10
93	703	2136	0	7
96	704	2136	0	6
99	703	2137	0	5
102	703	2138	0	9
105	703	2138	0	9
108	702	2139	0	10
111	704	2139	0	10
114	704	2139	0	10
117	704	2139	0	12
120	705	2139	0	10
123	702	2139	0	14
126	700	2140	0	13
129	701	2140	0	15
132	702	2140	0	18
135	701	2140	0	13
138	702	2140	0	17
141	705	2139	0	20
144	705	2137	0	20
147	704	2137	0	23
150	703	2137	0	23
153	701	2137	0	24
156	701	2138	0	22
159	699	2139	0	20
162	702	2137	0	17
165	700	2137	0	19
168	700	2137	0	19
171	701	2136	0	21
174	698	2137	0	21
177	698	2136	0	22
180	698	2136	0	25
183	699	2137	0	24
186	699	2137	0	25
189	699	2137	0	26
192	699	2136	0	26
195	699	2136	0	24
198	699	2136	0	26
201	699	2137	0	22
204	699	2137	0	23
207	699	2138	0	22
210	698	2138	0	23
213	699	2139	0	20
216	699	2139	0	17
219	699	2139	0	18
222	700	2140	0	18
225	701	2140	0	15
228	702	2140	0	15
231	703	2139	0	17
234	705	2139	0	17
237	705	2138	0	13
240	705	2137	0	12
243	706	2137	0	9
246	706	2136	0	15
249	705	2135	0	19
252	704	2134	0	19
255	704	2134	0	27
258	704	2133	0	30
261	704	2134	0	29
264	704	2134	0	27
267	704	2133	0	25
270	704	2133	0	26
273	704	2134	0	24
276	705	2134	0	21
279	704	2133	0	17
282	703	2133	0	12
285	704	2133	0	14
288	704	2132	0	13
291	706	2131	0	10
294	705	2131	0	4
297	705	2130	0	2
300	704	2130	0	1
303	704	2130	0	2
306	702	2130	0	3
309	701	2129	0	3
312	701	2129	0	4
315	701	2129	0	6
318	701	2129	0	4
321	701	2129	0	3
324	701	2129	0	3
327	702	2129	0	3
330	702	2129	0	4
333	702	2129	0	5
336	703	2129	0	4
339	703	2129	0	4
342	703	2129	0	4
345	702	2129	0	3
348	703	2129	0	4
351	702	2128	0	5
354	702	2128	0	6
357	702	2128	0	7
360	702	2128	0	8
363	702	2129	0	6
366	702	2129	0	6
369	702	2129	0	5
372	702	2129	0	6
375	702	2129	0	5
378	702	2128	0	4
381	702	2128	0	4
384	702	2128	0	6
387	702	2128	0	6
390	702	2128	0	6
393	702	2128	0	4
396	702	2128	0	4
399	702	2128	0	4
402	702	2128	0	5
405	702	2128	0	4
408	702	2128	0	5
411	702	2128	0	6
414	702	2128	0	8
417	702	2128	0	7
420	702	2128	0	8
423	702	2128	0	8
426	703	2127	0	9
429	702	2128	0	7
432	702	2128	0	8
435	702	2128	0	8
438	702	2128	0	7
441	703	2129	0	5
444	703	2129	0	6
447	703	2129	0	7
450	703	2129	0	8
453	703	2129	0	8
456	702	2129	0	9
459	702	2129	0	11
462	703	2129	0	12
465	703	2129	0	12
468	703	2129	0	12
471	703	2129	0	10
474	704	2129	0	8
477	704	2128	0	9
480	704	2128	0	11
483	703	2128	0	11
486	703	2128	0	9
489	704	2128	0	9
492	703	2128	0	9
495	703	2128	0	7
498	704	2128	0	7
501	703	2128	0	7
504	703	2128	0	7
507	703	2128	0	6
510	703	2128	0	7
513	703	2128	0	6
516	703	2128	0	6
519	703	2128	0	6
522	703	2128	0	5
525	703	2128	0	6
528	703	2128	0	6
531	703	2128	0	5
534	703	2128	0	6
537	703	2128	0	5
540	703	2128	0	6
543	703	2128	0	6
546	703	2128	0	7
549	703	2128	0	7
552	703	2128	0	6
555	703	2128	0	7
558	704	2128	0	7
561	704	2128	0	6
564	704	2128	0	7
567	704	2127	0	7
570	704	2128	0	6
573	704	2128	0	7
576	704	2128	0	7
579	703	2128	0	9
582	704	2127	0	8
585	704	2127	0	7
588	704	2128	0	7
591	704	2128	0	7
594	704	2128	0	7
597	703	2128	0	8
600	704	2128	0	7
603	704	2128	0	8
606	703	2128	0	8
609	703	2128	0	7
612	703	2128	0	7
615	704	2127	0	9
618	704	2127	0	8
621	704	2127	0	8
624	704	2128	0	9
627	704	2128	0	9
630	704	2128	0	10
633	705	2128	0	11
636	704	2128	0	8
639	704	2128	0	8
642	704	2128	0	8
645	704	2128	0	8
648	704	2128	0	7
651	704	2128	0	8
654	704	2129	0	8
657	704	2129	0	9
660	704	2129	0	9
663	704	2129	0	9
666	704	2129	0	6
669	704	2130	0	9
672	704	2130	0	9
675	704	2131	0	6
678	703	2131	0	6
681	703	2130	0	6
684	703	2130	0	5
687	703	2130	0	4
690	703	2129	0	7
693	703	2129	0	6
696	703	2129	0	7
699	703	2129	0	9
702	702	2129	0	10
705	702	2129	0	10
708	703	2129	0	8
711	703	2129	0	9
714	702	2129	0	10
717	702	2130	0	9
720	703	2129	0	9
723	703	2129	0	9
726	703	2128	0	10
729	702	2128	0	10
732	702	2128	0	10
735	702	2127	0	12
738	702	2126	0	12
741	703	2125	0	14
744	703	2125	0	15
747	702	2124	0	15
750	702	2123	0	14
753	702	2122	0	11
756	702	2122	0	12
759	701	2122	0	13
762	700	2123	0	16
765	701	2123	0	13
768	701	2126	0	12
771	700	2126	0	13
774	702	2126	0	14
777	703	2126	0	12
780	702	2127	0	13
783	701	2127	0	13
786	700	2127	0	13
789	699	2126	0	15
792	701	2123	0	16
795	700	2126	0	14
798	699	2126	0	12
801	698	2127	0	9
804	697	2127	0	8
807	698	2127	0	7
810	698	2127	0	6
813	698	2127	0	6
816	698	2127	0	6
819	698	2128	0	5
822	698	2127	0	6
825	699	2128	0	4
828	700	2128	0	5
831	699	2128	0	6
834	698	2128	0	6
837	698	2128	0	6
840	697	2128	0	6
843	698	2127	0	5
846	698	2127	0	5
849	698	2128	0	5
852	698	2128	0	6
855	698	2127	0	4
858	698	2127	0	4
861	698	2127	0	4
864	698	2127	0	4
867	697	2127	0	4
870	698	2128	0	5
873	699	2128	0	6
876	698	2128	0	5
879	698	2128	0	5
882	699	2128	0	6
885	699	2127	0	7
888	699	2127	0	7
891	699	2127	0	6
894	698	2127	0	5
897	698	2127	0	5
900	698	2127	0	5
903	699	2127	0	6
906	698	2127	0	6
909	698	2127	0	5
912	698	2127	0	6
915	698	2127	0	5
918	699	2127	0	6
921	700	2127	0	5
924	700	2127	0	5
927	698	2127	0	5
930	698	2127	0	4
933	697	2127	0	4
936	697	2127	0	4
939	697	2127	0	4
942	697	2127	0	4
945	698	2127	0	5
948	698	2127	0	4
951	698	2127	0	5
954	698	2127	0	4
957	698	2127	0	4
960	698	2127	0	4
963	698	2128	0	4
966	698	2128	0	6
969	699	2127	0	6
972	699	2127	0	4
975	699	2127	0	5
978	698	2127	0	5
981	698	2127	0	5
984	698	2128	0	5
987	698	2128	0	6
990	698	2128	0	5
993	698	2128	0	5
996	698	2128	0	4
999	698	2128	0	5
1002	698	2128	0	5
1005	698	2128	0	5
1008	698	2128	0	5
1011	698	2128	0	4
1014	699	2128	0	4
1017	699	2127	0	3
1020	699	2127	0	3
1023	698	2128	0	2
1026	698	2128	0	2
1029	698	2128	0	2
1032	698	2127	0	3
1035	698	2127	0	3
1038	698	2128	0	3
1041	698	2128	0	2
1044	698	2128	0	2
1047	698	2128	0	2
1050	698	2128	0	2
1053	698	2128	0	2
1056	698	2128	0	2
1059	698	2128	0	2
1062	698	2128	0	2
1065	698	2128	0	3
1068	698	2128	0	3
1071	698	2128	0	3
1074	698	2128	0	3
1077	698	2128	0	3
1080	698	2128	0	3
1083	698	2128	0	3
1086	698	2128	0	3
1089	698	2128	0	2
1092	698	2128	0	2
1095	698	2128	0	2
1098	698	2128	0	2
1101	698	2128	0	2
1104	698	2128	0	2
1107	698	2128	0	2
1110	698	2128	0	2
1113	698	2128	0	2
1116	698	2128	0	2
1119	698	2128	0	2
1122	698	2128	0	2
1125	698	2128	0	3
1128	698	2128	0	2
1131	697	2128	0	3
1134	698	2128	0	2
1137	698	2128	0	3
1140	698	2128	0	2
1143	698	2128	0	2
1146	698	2128	0	2
1149	698	2128	0	3
1152	698	2128	0	3
1155	697	2128	0	3
1158	698	2128	0	3
1161	698	2128	0	3
1164	698	2128	0	3
1167	698	2128	0	3
1170	698	2128	0	3
1173	698	2128	0	2
1176	698	2128	0	3
1179	698	2128	0	3
1182	698	2128	0	3
1185	698	2128	0	3
1188	698	2128	0	3
1191	698	2128	0	3
1194	698	2128	0	3
1197	698	2128	0	4
1200	698	2128	0	3
1203	698	2128	0	3
1206	698	2128	0	4
1209	698	2128	0	3
1212	698	2128	0	3
1215	698	2128	0	3
1218	698	2128	0	3
1221	698	2128	0	3
1224	698	2128	0	4
1227	698	2128	0	4
1230	698	2128	0	5
1233	698	2128	0	4
1236	699	2128	0	4
1239	698	2128	0	5
1242	698	2129	0	4
1245	698	2129	0	4
1248	699	2129	0	7
1251	699	2130	0	9
1254	700	2129	0	9
1257	700	2129	0	7
1260	700	2129	0	7
1263	700	2128	0	6
1266	700	2128	0	7
1269	700	2128	0	6
1272	699	2129	0	7
1275	700	2129	0	7
1278	699	2129	0	7
1281	699	2129	0	6
1284	699	2130	0	7
1287	699	2130	0	6
1290	699	2130	0	5
1293	699	2130	0	6
1296	699	2130	0	6
1299	700	2130	0	6
1302	700	2130	0	6
1305	700	2130	0	6
1308	700	2130	0	6
1311	700	2130	0	4
1314	700	2130	0	5
1317	700	2130	0	6
1320	699	2130	0	8
1323	699	2130	0	7
1326	699	2130	0	8
1329	699	2130	0	7
1332	699	2130	0	8
1335	699	2130	0	8
1338	699	2130	0	7
1341	699	2130	0	7
1344	699	2130	0	6
1347	698	2130	0	7
1350	699	2130	0	6
1353	698	2129	0	10
1356	700	2128	0	17
1359	700	2128	0	17
1362	700	2127	0	20
1365	699	2127	0	19
1368	699	2127	0	19
1371	699	2127	0	20
1374	699	2127	0	19
1377	699	2127	0	19
1380	699	2127	0	17
1383	698	2128	0	16
1386	700	2128	0	16
1389	700	2129	0	16
1392	702	2128	0	14
1395	700	2129	0	14
1398	698	2128	0	14
1401	697	2127	0	17
1404	697	2126	0	19
1407	698	2124	0	22
1410	698	2122	0	23
1413	698	2122	0	26
1416	698	2121	0	27
1419	698	2121	0	28
1422	698	2121	0	28
1425	698	2120	0	27
1428	698	2119	0	27
1431	699	2117	0	29
1434	698	2117	0	31
1437	698	2117	0	32
1440	696	2118	0	30
1443	694	2119	0	33
1446	693	2118	0	35
1449	693	2118	0	34
1452	692	2117	0	36
1455	692	2116	0	39
1458	691	2115	0	41
1461	691	2114	0	41
1464	690	2115	0	43
1467	689	2116	0	41
1470	688	2116	0	39
1473	688	2115	0	38
1476	686	2116	0	35
1479	684	2116	0	33
1482	684	2116	0	33
1485	683	2116	0	33
1488	683	2117	0	36
1491	683	2117	0	38
1494	682	2116	0	44
1497	681	2116	0	45
1500	680	2114	0	51
1503	680	2113	0	51
1506	679	2115	0	47
1509	679	2116	0	46
1512	679	2115	0	47
1515	679	2114	0	47
1518	681	2114	0	51
1521	682	2113	0	53
1524	682	2113	0	51
1527	683	2113	0	49
1530	682	2113	0	46
1533	681	2114	0	44
1536	681	2114	0	44
1539	682	2113	0	42
1542	682	2113	0	42
1545	682	2113	0	41
1548	683	2113	0	40
1551	683	2114	0	39
1554	683	2114	0	39
1557	683	2114	0	36
1560	681	2115	0	37
1563	680	2116	0	37
1566	680	2115	0	35
1569	681	2116	0	34
1572	680	2116	0	37
1575	680	2116	0	36
1578	680	2116	0	36
1581	679	2115	0	38
1584	679	2115	0	39
1587	679	2115	0	40
1590	679	2115	0	40
1593	680	2115	0	40
1596	680	2114	0	40
1599	680	2114	0	39
1602	680	2114	0	39
1605	680	2114	0	39
1608	681	2113	0	39
1611	681	2113	0	37
1614	681	2113	0	36
1617	681	2113	0	36
1620	681	2113	0	35
1623	680	2113	0	34
1626	680	2113	0	34
1629	680	2113	0	34
1632	680	2113	0	34
1635	680	2113	0	33
1638	680	2113	0	32
1641	679	2112	0	31
1644	679	2112	0	31
1647	680	2112	0	30
1650	680	2112	0	30
1653	680	2112	0	29
1656	680	2111	0	29
1659	679	2112	0	28
1662	679	2112	0	27
1665	679	2112	0	27
1668	680	2112	0	27
1671	680	2111	0	26
1674	680	2111	0	25
1677	680	2111	0	26
1680	680	2111	0	25
1683	680	2111	0	26
1686	680	2111	0	26
1689	681	2111	0	27
1692	682	2111	0	29
1695	681	2111	0	31
1698	681	2112	0	30
1701	682	2112	0	32
1704	682	2112	0	34
1707	682	2112	0	36
1710	682	2111	0	34
1713	682	2111	0	34
1716	682	2111	0	34
1719	682	2111	0	33
1722	682	2111	0	34
1725	682	2112	0	36
1728	683	2109	0	38
1731	684	2108	0	39
1734	685	2107	0	37
1737	687	2106	0	37
1740	687	2106	0	35
1743	687	2106	0	36
1746	687	2107	0	36
1749	687	2107	0	32
1752	687	2108	0	34
1755	687	2108	0	35
1758	686	2108	0	33
1761	687	2108	0	33
1764	687	2108	0	32
1767	688	2107	0	31
1770	688	2108	0	32
1773	687	2108	0	31
1776	687	2108	0	30
1779	687	2108	0	31
1782	686	2108	0	31
1785	685	2110	0	31
1788	686	2109	0	23
1791	686	2109	0	23
1794	686	2109	0	29
1797	687	2108	0	30
1800	687	2108	0	32
1803	687	2108	0	33
1806	688	2106	0	36
1809	688	2106	0	40
1812	690	2104	0	45
1815	699	2106	0	39
1818	696	2106	0	33
1821	694	2106	0	29
1824	694	2106	0	28
1827	695	2106	0	28
1830	695	2105	0	28
1833	695	2105	0	29
1836	694	2106	0	26
1839	695	2105	0	24
1842	694	2106	0	22
1845	694	2105	0	14
1848	692	2105	0	9
1851	690	2105	0	7
1854	689	2105	0	6
1857	690	2105	0	7
1860	689	2105	0	7
1863	688	2104	0	8
1866	687	2104	0	6
1869	687	2104	0	4
1872	687	2104	0	3
1875	686	2103	0	4
1878	687	2103	0	6
1881	687	2103	0	5
1884	687	2103	0	7
1887	687	2103	0	8
1890	687	2103	0	8
1893	688	2103	0	8
1896	688	2104	0	8
1899	689	2104	0	5
1902	690	2104	0	4
1905	689	2103	0	4
1908	689	2103	0	4
1911	689	2103	0	5
1914	690	2103	0	5
1917	689	2103	0	2
1920	688	2102	0	2
1923	688	2102	0	0
1926	688	2102	0	0
1929	687	2101	0	359
1932	687	2101	0	358
1935	685	2101	0	353
1938	683	2102	0	349
1941	684	2102	0	347
1944	684	2101	0	346
1947	683	2101	0	347
1950	681	2100	0	340
1953	680	2099	0	338
1956	680	2100	0	340
1959	680	2099	0	337
1962	680	2099	0	338
1965	681	2099	0	339
1968	681	2100	0	340
1971	683	2099	0	337
1974	684	2097	0	335
1977	682	2095	0	331
1980	683	2096	0	329
1983	682	2096	0	331
1986	681	2096	0	328
1989	682	2096	0	329
1992	682	2096	0	328
1995	682	2096	0	331
1998	682	2095	0	332
2001	681	2095	0	333
2004	681	2095	0	333
2007	680	2095	0	332
2010	681	2094	0	328
2013	682	2093	0	328
2016	683	2090	0	333
2019	683	2089	0	334
2022	682	2089	0	333
2025	682	2088	0	333
2028	682	2088	0	336
2031	682	2088	0	336
2034	681	2088	0	333
2037	681	2087	0	334
2040	681	2090	0	334
2043	681	2090	0	333
2046	681	2090	0	333
2049	681	2090	0	331
2052	683	2089	0	334
2055	685	2086	0	341
2058	683	2087	0	347
2061	680	2086	0	347
2064	678	2086	0	349
2067	677	2086	0	349
2070	675	2087	0	352
2073	674	2086	0	351
2076	673	2086	0	353
2079	672	2086	0	354
2082	672	2085	0	355
2085	671	2084	0	357
2088	669	2083	0	355
2091	667	2082	0	353
2094	665	2081	0	351
2097	664	2081	0	351
2100	662	2081	0	351
2103	661	2081	0	352
2106	661	2081	0	354
2109	661	2082	0	356
2112	660	2082	0	354
2115	660	2081	0	354
2118	659	2080	0	352
2121	660	2080	0	352
2124	661	2081	0	354
2127	661	2081	0	353
2130	661	2081	0	354
2133	662	2082	0	356
2136	661	2081	0	355
2139	660	2081	0	355
2142	660	2081	0	353
2145	659	2082	0	351
2148	659	2081	0	349
2151	657	2079	0	341
2154	657	2078	0	340
2157	657	2078	0	342
2160	657	2078	0	342
2163	656	2078	0	342
2166	656	2077	0	339
2169	656	2076	0	339
2172	656	2075	0	342
2175	656	2074	0	341
2178	654	2074	0	339
2181	655	2073	0	341
2184	654	2074	0	345
2187	654	2075	0	347
2190	653	2074	0	348
2193	653	2074	0	347
2196	653	2074	0	345
2199	653	2073	0	343
2202	654	2072	0	339
2205	654	2071	0	334
2208	655	2070	0	336
2211	656	2070	0	335
2214	657	2070	0	329
2217	656	2069	0	327
2220	657	2068	0	325
2223	656	2067	0	324
2226	656	2066	0	323
2229	657	2066	0	322
2232	656	2066	0	320
2235	656	2066	0	322
2238	656	2066	0	322
2241	656	2065	0	322
2244	657	2065	0	325
2247	657	2065	0	327
2250	657	2065	0	329
2253	657	2065	0	329
2256	656	2066	0	331
2259	655	2066	0	333
2262	655	2066	0	337
2265	653	2066	0	342
2268	652	2067	0	343
2271	651	2068	0	345
2274	651	2068	0	349
2277	651	2069	0	350
2280	651	2070	0	351
2283	651	2070	0	351
2286	651	2070	0	352
2289	652	2071	0	352
2292	651	2071	0	354
2295	651	2072	0	353
2298	649	2072	0	353
2301	649	2073	0	356
2304	648	2076	0	354
2307	648	2076	0	355
2310	647	2075	0	2
2313	645	2076	0	11
2316	642	2076	0	14
2319	643	2078	0	13
2322	642	2080	0	16
2325	641	2081	0	15
2328	641	2082	0	16
2331	646	2080	0	200
2334	639	2082	0	21
2337	638	2082	0	21
2340	637	2083	0	22
2343	638	2083	0	20
2346	640	2083	0	18
2349	640	2083	0	18
2352	642	2083	0	17
2355	640	2085	0	14
2358	639	2086	0	12
2361	639	2085	0	11
2364	638	2085	0	11
2367	638	2085	0	8
2370	639	2084	0	9
2373	637	2083	0	6
2376	637	2082	0	7
2379	638	2082	0	8
2382	638	2082	0	8
2385	638	2082	0	8
2388	637	2080	0	4
2391	637	2078	0	1
2394	638	2077	0	2
2397	638	2077	0	4
2400	636	2078	0	3
2403	635	2077	0	2
2406	634	2077	0	2
2409	631	2078	0	2
2412	631	2077	0	1
2415	632	2077	0	359
2418	633	2078	0	359
2421	634	2079	0	2
2424	637	2080	0	5
2427	637	2080	0	8
2430	637	2081	0	11
2433	637	2081	0	14
2436	638	2082	0	18
2439	638	2083	0	20
2442	637	2082	0	22
2445	637	2083	0	24
2448	637	2084	0	25
2451	637	2084	0	27
2454	637	2085	0	30
2457	637	2086	0	29
2460	637	2087	0	27
2463	638	2086	0	27
2466	637	2088	0	27
2469	636	2088	0	26
2472	636	2087	0	24
2475	635	2087	0	23
2478	634	2086	0	22
2481	632	2085	0	21
2484	632	2085	0	17
2487	631	2083	0	8
2490	631	2082	0	4
2493	631	2081	0	2
2496	630	2080	0	0
2499	630	2080	0	358
2502	630	2080	0	357
2505	630	2080	0	355
2508	630	2078	0	354
2511	631	2077	0	354
2514	632	2076	0	354
2517	632	2076	0	355
2520	633	2075	0	355
2523	632	2077	0	353
2526	631	2077	0	355
2529	631	2076	0	356
2532	631	2076	0	356
2535	631	2076	0	358
2538	632	2075	0	357
2541	632	2075	0	357
2544	632	2075	0	357
2547	632	2075	0	359
2550	632	2074	0	0
2553	632	2074	0	2
2556	632	2075	0	4
2559	633	2075	0	5
2562	633	2075	0	5
2565	633	2075	0	6
2568	633	2075	0	6
2571	634	2075	0	6
2574	634	2076	0	8
2577	634	2076	0	7
2580	633	2076	0	8
2583	633	2076	0	9
2586	633	2076	0	8
2589	633	2076	0	8
2592	634	2076	0	9
2595	634	2076	0	8
2598	634	2076	0	10
2601	634	2076	0	12
2604	635	2077	0	12
2607	636	2078	0	12
2610	637	2078	0	14
2613	637	2079	0	19
2616	636	2079	0	19
2619	635	2079	0	22
2622	635	2079	0	25
2625	634	2079	0	24
2628	633	2080	0	26
2631	633	2080	0	26
2634	633	2080	0	27
2637	634	2080	0	26
2640	633	2080	0	28
2643	633	2081	0	26
2646	633	2081	0	24
2649	632	2082	0	22
2652	632	2082	0	23
2655	633	2082	0	22
2658	633	2082	0	24
2661	633	2082	0	25
2664	633	2082	0	24
2667	634	2081	0	24
2670	634	2081	0	25
2673	635	2081	0	26
2676	637	2081	0	27
2679	637	2081	0	28
2682	637	2081	0	29
2685	638	2081	0	28
2688	639	2081	0	30
2691	639	2081	0	32
2694	639	2081	0	31
2697	640	2081	0	30
2700	642	2081	0	29
2703	642	2081	0	25
2706	642	2081	0	22
2709	642	2081	0	21
2712	642	2081	0	16
2715	643	2081	0	13
2718	642	2081	0	11
2721	641	2081	0	8
2724	640	2081	0	9
2727	640	2080	0	10
2730	640	2079	0	10
2733	640	2079	0	10
2736	640	2078	0	10
2739	640	2078	0	11
2742	639	2078	0	12
2745	640	2078	0	13
2748	639	2078	0	14
2751	639	2078	0	15
2754	639	2078	0	14
2757	639	2078	0	15
2760	639	2078	0	14
2763	639	2078	0	15
2766	639	2077	0	16
2769	639	2077	0	17
2772	639	2078	0	16
2775	639	2077	0	15
2778	639	2078	0	15
2781	639	2078	0	15
2784	640	2078	0	15
2787	640	2078	0	17
2790	640	2078	0	17
2793	640	2078	0	16
2796	640	2078	0	18
2799	641	2078	0	19
2802	641	2078	0	20
2805	641	2078	0	21
2808	641	2078	0	22
2811	642	2078	0	21
2814	642	2078	0	21
2817	643	2078	0	22
2820	643	2078	0	21
2823	644	2079	0	22
2826	644	2079	0	22
2829	645	2080	0	24
2832	645	2080	0	24
2835	646	2081	0	24
2838	647	2082	0	23
2841	647	2082	0	22
2844	646	2082	0	22
2847	646	2083	0	22
2850	646	2083	0	22
2853	645	2083	0	24
2856	645	2083	0	23
2859	646	2083	0	25
2862	646	2082	0	26
2865	646	2082	0	29
2868	646	2082	0	29
2871	646	2082	0	30
2874	645	2082	0	30
2877	646	2082	0	31
2880	646	2082	0	31
2883	646	2081	0	30
2886	646	2081	0	31
2889	646	2081	0	30
2892	646	2081	0	31
2895	646	2081	0	31
2898	646	2081	0	30
2901	646	2081	0	29
2904	646	2081	0	30
2907	646	2081	0	29
2910	646	2081	0	29
2913	646	2081	0	29
2916	646	2081	0	29
2919	646	2081	0	28
2922	646	2081	0	28
2925	646	2081	0	26
2928	646	2081	0	26
2931	647	2081	0	25
2934	647	2081	0	25
2937	647	2081	0	24
2940	646	2081	0	23
2943	647	2081	0	22
2946	647	2081	0	22
2949	647	2081	0	23
2952	646	2081	0	23
2955	646	2081	0	22
2958	646	2081	0	23
2961	646	2081	0	23
2964	646	2081	0	24
2967	646	2081	0	24
2970	647	2081	0	25
2973	647	2081	0	24
2976	647	2081	0	26
2979	647	2080	0	26
2982	647	2080	0	26
2985	647	2080	0	27
2988	647	2081	0	25
2991	647	2081	0	24
2994	646	2081	0	25
2997	646	2081	0	26
3000	647	2080	0	27
3003	647	2080	0	27
3006	648	2080	0	27
3009	647	2080	0	28
3012	647	2080	0	28
3015	648	2080	0	28
3018	648	2080	0	28
3021	648	2080	0	29
3024	648	2080	0	29
3027	647	2080	0	29
3030	647	2080	0	30
3033	647	2080	0	29
3036	647	2080	0	29
3039	647	2080	0	30
3042	647	2080	0	30
3045	647	2080	0	30
3048	648	2080	0	31
3051	648	2080	0	30
3054	648	2080	0	29
3057	648	2080	0	29
3060	648	2081	0	28
3063	648	2081	0	28
3066	647	2081	0	28
3069	647	2081	0	28
3072	647	2081	0	23
3075	648	2081	0	26
3078	649	2080	0	27
3081	649	2080	0	30
3084	649	2081	0	29
3087	648	2081	0	30
3090	648	2081	0	27
3093	649	2080	0	27
3096	647	2080	0	23
3099	647	2079	0	16
3102	646	2078	0	8
3105	645	2076	0	5
3108	644	2075	0	3
3111	642	2075	0	357
3114	642	2075	0	353
3117	640	2075	0	353
3120	640	2076	0	350
3123	639	2076	0	348
3126	638	2077	0	346
3129	636	2078	0	341
3132	635	2078	0	340
3135	633	2078	0	340
3138	633	2078	0	337
3141	633	2077	0	338
3144	632	2077	0	337
3147	631	2077	0	336
3150	631	2077	0	336
3153	631	2077	0	337
3156	631	2077	0	336
3159	630	2077	0	333
3162	628	2078	0	326
3165	627	2078	0	326
3168	627	2077	0	328
3171	628	2077	0	331
3174	628	2077	0	332
3177	629	2077	0	333
3180	629	2076	0	335
3183	630	2076	0	335
3186	630	2076	0	336
3189	631	2076	0	334
3192	630	2075	0	331
3195	631	2074	0	332
3198	631	2074	0	331
3201	631	2074	0	332
3204	631	2073	0	334
3207	631	2074	0	336
3210	631	2074	0	336
3213	631	2074	0	335
3216	631	2074	0	335
3219	631	2074	0	335
3222	631	2074	0	333
3225	631	2075	0	333
3228	631	2075	0	334
3231	632	2074	0	336
3234	630	2075	0	330
3237	629	2075	0	328
3240	629	2075	0	329
3243	629	2076	0	328
3246	629	2076	0	326
3249	629	2076	0	328
3252	629	2077	0	329
3255	629	2077	0	329
3258	629	2077	0	329
3261	628	2078	0	327
3264	629	2077	0	328
3267	629	2078	0	328
3270	629	2078	0	328
3273	629	2078	0	328
3276	629	2077	0	329
3279	629	2077	0	329
3282	629	2077	0	329
3285	629	2077	0	330
3288	630	2077	0	332
3291	630	2077	0	330
3294	630	2077	0	331
3297	631	2077	0	330
3300	631	2077	0	331
3303	632	2077	0	333
3306	632	2077	0	332
3309	633	2077	0	333
3312	633	2076	0	333
3315	633	2076	0	332
3318	633	2075	0	333
3321	632	2075	0	330
3324	633	2075	0	331
3327	633	2075	0	332
3330	634	2078	0	332
3333	635	2080	0	329
3336	636	2080	0	332
3339	636	2080	0	331
3342	635	2081	0	336
3345	636	2080	0	336
3348	637	2080	0	333
3351	638	2081	0	334
3354	638	2081	0	335
3357	637	2080	0	335
3360	637	2080	0	332
3363	637	2080	0	331
3366	637	2080	0	331
3369	637	2079	0	331
3372	637	2079	0	331
3375	637	2080	0	333
3378	637	2079	0	334
3381	637	2079	0	336
3384	637	2078	0	336
3387	638	2078	0	339
3390	638	2079	0	337
3393	638	2079	0	335
3396	638	2079	0	337
3399	638	2079	0	338
3402	637	2080	0	340
3405	636	2080	0	341
3408	637	2080	0	341
3411	637	2080	0	341
3414	637	2081	0	342
3417	637	2081	0	342
3420	637	2081	0	342
3423	636	2081	0	342
3426	637	2081	0	343
3429	637	2081	0	342
3432	638	2081	0	345
3435	637	2081	0	345
3438	638	2082	0	344
3441	638	2081	0	346
3444	637	2080	0	346
3447	638	2080	0	343
3450	638	2080	0	343
3453	638	2081	0	343
3456	638	2083	0	343
3459	637	2084	0	343
3462	637	2085	0	343
3465	638	2084	0	342
3468	639	2085	0	342
3471	639	2086	0	344
3474	639	2087	0	343
3477	639	2087	0	347
3480	639	2087	0	350
3483	638	2087	0	349
3486	641	2085	0	351
3489	641	2084	0	351
3492	640	2084	0	349
3495	640	2085	0	349
3498	639	2085	0	349
3501	639	2085	0	348
3504	639	2085	0	348
3507	639	2084	0	348
3510	639	2083	0	345
3513	640	2083	0	345
3516	639	2082	0	345
3519	639	2082	0	344
3522	640	2083	0	345
3525	640	2083	0	344
3528	640	2083	0	345
3531	640	2083	0	345
3534	639	2082	0	346
3537	639	2082	0	346
3540	638	2081	0	349
3543	638	2080	0	349
3546	638	2081	0	350
3549	638	2081	0	348
3552	638	2081	0	348
3555	638	2081	0	349
3558	640	2080	0	350
3561	641	2079	0	349
3564	641	2079	0	349
3567	643	2079	0	349
3570	644	2079	0	349
3573	642	2080	0	168
3576	643	2080	0	347
3579	644	2079	0	349
3582	644	2079	0	346
3585	644	2080	0	344
3588	641	2080	0	340
3591	640	2079	0	341
3594	642	2078	0	342
3597	640	2079	0	341
3600	639	2079	0	342
3603	638	2080	0	341
3606	637	2080	0	340
3609	637	2080	0	338
3612	639	2080	0	337
3615	639	2080	0	336
3618	639	2079	0	335
3621	638	2079	0	334
3624	638	2079	0	332
3627	636	2082	0	326
3630	636	2084	0	326
3633	640	2085	0	325
3636	639	2081	0	326
3639	642	2078	0	333
3642	643	2077	0	333
3645	643	2078	0	332
3648	639	2079	0	330
3651	637	2081	0	331
3654	635	2080	0	330
3657	634	2082	0	329
3660	633	2083	0	329
3663	634	2083	0	328
3666	634	2083	0	327
3669	634	2084	0	327
3672	635	2081	0	328
3675	637	2079	0	329
3678	635	2079	0	333
3681	635	2080	0	329
3684	635	2080	0	328
3687	635	2081	0	327
3690	635	2081	0	324
3693	635	2081	0	324
3696	635	2082	0	327
3699	635	2082	0	328
3702	634	2084	0	325
3705	633	2085	0	326
3708	632	2084	0	330
3711	632	2086	0	330
3714	632	2089	0	327
3717	631	2089	0	326
3720	630	2089	0	328
3723	629	2087	0	329
3726	628	2087	0	329
3729	628	2087	0	330
3732	628	2087	0	329
3735	627	2087	0	328
3738	626	2086	0	329
3741	626	2084	0	328
3744	626	2084	0	325
3747	624	2083	0	324
3750	623	2082	0	325
3753	622	2082	0	325
3756	620	2082	0	324
3759	618	2081	0	328
3762	615	2080	0	327
3765	615	2080	0	327
3768	614	2080	0	327
3771	614	2079	0	327
3774	611	2079	0	326
3777	610	2078	0	325
3780	609	2078	0	326
3783	608	2078	0	324
3786	607	2077	0	331
3789	604	2077	0	330
3792	602	2077	0	330
3795	600	2076	0	331
3798	599	2077	0	333
3801	599	2076	0	334
3804	599	2077	0	328
3807	600	2078	0	328
3810	597	2078	0	334
3813	598	2079	0	333
3816	599	2077	0	329
3819	599	2076	0	329
3822	599	2077	0	330
3825	600	2077	0	329
3828	599	2077	0	330
3831	597	2077	0	333
3834	599	2078	0	339
3837	599	2080	0	344
3840	599	2081	0	344
3843	600	2082	0	343
3846	600	2084	0	346
3849	601	2087	0	350
3852	601	2088	0	349
3855	602	2090	0	349
3858	602	2091	0	346
3861	603	2088	0	334
3864	603	2086	0	330
3867	603	2084	0	329
3870	603	2083	0	327
3873	603	2082	0	323
3876	603	2080	0	322
3879	603	2078	0	322
3882	603	2077	0	323
3885	603	2078	0	322
3888	603	2078	0	325
3891	603	2077	0	325
3894	603	2077	0	326
3897	603	2077	0	325
3900	603	2077	0	325
3903	602	2077	0	325
3906	603	2078	0	327
3909	603	2077	0	326
3912	603	2077	0	325
3915	603	2077	0	324
3918	604	2077	0	324
3921	604	2077	0	324
3924	604	2077	0	324
3927	604	2077	0	324
3930	603	2077	0	324
3933	603	2078	0	326
3936	604	2078	0	326
3939	604	2078	0	326
3942	605	2078	0	327
3945	606	2078	0	329
3948	606	2079	0	332
3951	606	2081	0	338
3954	607	2084	0	342
3957	608	2085	0	347
3960	609	2086	0	350
3963	608	2086	0	349
3966	609	2087	0	350
3969	609	2088	0	349
3972	609	2088	0	349
3975	609	2088	0	348
3978	610	2089	0	348
3981	610	2089	0	349
3984	610	2091	0	351
3987	610	2092	0	353
3990	612	2092	0	357
3993	612	2092	0	1
3996	612	2091	0	1
3999	612	2092	0	0
4002	612	2093	0	0
4005	611	2094	0	4
4008	611	2094	0	6
4011	611	2094	0	6
4014	610	2095	0	7
4017	610	2095	0	8
4020	611	2095	0	8
4023	610	2095	0	7
4026	611	2095	0	5
4029	610	2095	0	1
4032	611	2094	0	356
4035	610	2095	0	356
4038	609	2095	0	355
4041	609	2095	0	354
4044	610	2095	0	351
4047	610	2096	0	349
4050	610	2095	0	344
4053	610	2095	0	343
4056	610	2095	0	343
4059	611	2095	0	343
4062	611	2095	0	341
4065	612	2095	0	335
4068	612	2094	0	334
4071	612	2094	0	333
4074	613	2094	0	333
4077	613	2094	0	330
4080	614	2093	0	334
4083	614	2093	0	335
4086	614	2092	0	337
4089	614	2093	0	337
4092	614	2093	0	338
4095	614	2093	0	336
4098	614	2093	0	335
4101	613	2093	0	334
4104	613	2093	0	333
4107	613	2094	0	330
4110	613	2094	0	329
4113	613	2094	0	329
4116	614	2093	0	331
4119	613	2094	0	328
4122	613	2094	0	328
4125	614	2094	0	327
4128	614	2094	0	327
4131	614	2094	0	327
4134	614	2094	0	328
4137	615	2094	0	329
4140	615	2094	0	330
4143	616	2094	0	330
4146	616	2095	0	330
4149	616	2095	0	330
4152	616	2095	0	330
4155	616	2095	0	330
4158	616	2095	0	328
4161	615	2096	0	328
4164	615	2095	0	327
4167	615	2095	0	326
4170	615	2095	0	326
4173	616	2095	0	328
4176	617	2096	0	331
4179	617	2096	0	335
4182	617	2096	0	336
4185	617	2096	0	339
4188	617	2097	0	338
4191	617	2097	0	338
4194	618	2099	0	331
4197	620	2098	0	331
4200	619	2097	0	327
4203	620	2097	0	323
4206	622	2098	0	328
4209	623	2098	0	328
4212	624	2099	0	321
4215	623	2100	0	304
4218	622	2099	0	312
4221	621	2099	0	310
4224	621	2099	0	309
4227	622	2099	0	306
4230	622	2098	0	311
4233	622	2098	0	312
4236	620	2098	0	306
4239	619	2097	0	308
4242	618	2098	0	311
4245	619	2098	0	310
4248	619	2098	0	309
4251	618	2098	0	310
4254	618	2098	0	310
4257	618	2098	0	305
4260	619	2099	0	306
4263	618	2098	0	304
4266	618	2095	0	299
4269	617	2093	0	291
4272	617	2092	0	289
4275	617	2092	0	289
4278	617	2092	0	283
4281	617	2092	0	282
4284	617	2093	0	278
4287	618	2094	0	277
4290	618	2094	0	276
4293	618	2094	0	275
4296	617	2094	0	272
4299	616	2094	0	267
4302	615	2095	0	267
4305	614	2095	0	265
4308	612	2096	0	262
4311	612	2095	0	259
4314	612	2095	0	260
4317	613	2094	0	259
4320	613	2093	0	258
4323	614	2092	0	257
4326	614	2091	0	255
4329	613	2091	0	252
4332	613	2090	0	253
4335	613	2088	0	253
4338	613	2088	0	256
4341	613	2089	0	255
4344	612	2089	0	254
4347	612	2090	0	250
4350	613	2089	0	250
4353	612	2088	0	245
4356	613	2090	0	236
4359	613	2090	0	231
4362	614	2089	0	226
4365	617	2087	0	225
4368	618	2086	0	225
4371	619	2086	0	224
4374	620	2086	0	218
4377	622	2086	0	214
4380	624	2086	0	214
4383	624	2085	0	214
4386	625	2085	0	216
4389	627	2085	0	211
4392	628	2085	0	211
4395	628	2086	0	208
4398	629	2086	0	207
4401	632	2088	0	206
4404	635	2088	0	204
4407	636	2087	0	206
4410	637	2088	0	206
4413	637	2088	0	206
4416	637	2088	0	205
4419	637	2088	0	205
4422	637	2088	0	206
4425	637	2088	0	204
4428	638	2088	0	202
4431	638	2088	0	202
4434	637	2088	0	205
4437	636	2088	0	203
4440	635	2089	0	204
4443	633	2090	0	207
4446	635	2091	0	215
4449	636	2092	0	216
4452	637	2090	0	216
4455	636	2089	0	215
4458	636	2088	0	220
4461	638	2089	0	216
4464	638	2090	0	212
4467	638	2089	0	212
4470	637	2089	0	212
4473	638	2089	0	210
4476	638	2089	0	209
4479	638	2090	0	207
4482	638	2091	0	205
4485	639	2091	0	205
4488	640	2091	0	208
4491	640	2091	0	209
4494	640	2090	0	211
4497	640	2090	0	210
4500	640	2091	0	210
4503	641	2090	0	210
4506	640	2090	0	209
4509	640	2090	0	213
4512	640	2090	0	215
4515	641	2090	0	218
4518	640	2089	0	217
4521	640	2088	0	216
4524	640	2087	0	213
4527	641	2088	0	210
4530	642	2089	0	203
4533	644	2089	0	202
4536	645	2089	0	202
4539	645	2089	0	199
4542	645	2089	0	197
4545	646	2088	0	194
4548	647	2088	0	191
4551	647	2088	0	190
4554	648	2089	0	190
4557	650	2090	0	185
4560	651	2090	0	184
4563	651	2091	0	184
4566	651	2091	0	185
4569	649	2091	0	185
4572	649	2090	0	183
4575	648	2091	0	178
4578	646	2090	0	176
4581	645	2090	0	175
4584	645	2089	0	172
4587	645	2089	0	173
4590	645	2088	0	174
4593	645	2088	0	177
4596	646	2089	0	179
4599	647	2090	0	181
4602	648	2091	0	190
4605	650	2091	0	189
4608	651	2091	0	189
4611	650	2091	0	187
4614	651	2091	0	185
4617	650	2091	0	184
4620	650	2092	0	183
4623	649	2092	0	181
4626	648	2093	0	180
4629	647	2094	0	184
4632	646	2094	0	182
4635	648	2093	0	182
4638	651	2090	0	179
4641	652	2088	0	172
4644	652	2090	0	175
4647	652	2089	0	172
4650	649	2091	0	171
4653	648	2092	0	174
4656	649	2091	0	177
4659	650	2091	0	186
4662	649	2091	0	190
4665	650	2090	0	191
4668	650	2090	0	189
4671	649	2090	0	188
4674	649	2090	0	188
4677	649	2090	0	187
4680	649	2090	0	187
4683	649	2090	0	187
4686	649	2090	0	185
4689	650	2090	0	185
4692	650	2090	0	187
4695	650	2090	0	188
4698	650	2090	0	188
4701	650	2089	0	188
4704	650	2089	0	190
4707	650	2089	0	191
4710	650	2090	0	192
4713	650	2090	0	196
4716	650	2090	0	197
4719	650	2091	0	201
4722	650	2090	0	201
4725	651	2090	0	202
4728	651	2090	0	201
4731	651	2090	0	199
4734	651	2090	0	198
4737	651	2090	0	196
4740	651	2090	0	195
4743	652	2090	0	194
4746	652	2089	0	194
4749	652	2090	0	194
4752	651	2090	0	194
4755	651	2090	0	194
4758	651	2090	0	195
4761	651	2090	0	197
4764	651	2090	0	198
4767	651	2090	0	196
4770	650	2090	0	196
4773	650	2090	0	197
4776	650	2089	0	198
4779	651	2089	0	199
4782	651	2089	0	198
4785	651	2089	0	199
4788	651	2089	0	198
4791	651	2089	0	200
4794	651	2089	0	199
4797	651	2089	0	200
4800	651	2089	0	203
4803	651	2090	0	204
4806	651	2090	0	206
4809	651	2090	0	207
4812	651	2090	0	208
4815	651	2090	0	208
4818	651	2090	0	209
4821	651	2090	0	209
4824	651	2090	0	208
4827	650	2090	0	208
4830	650	2090	0	208
4833	650	2090	0	206
4836	651	2090	0	208
4839	651	2090	0	209
4842	651	2089	0	209
4845	651	2089	0	209
4848	651	2089	0	207
4851	651	2089	0	207
4854	651	2089	0	209
4857	651	2089	0	209
4860	651	2089	0	210
4863	651	2089	0	210
4866	651	2089	0	210
4869	651	2089	0	210
4872	651	2089	0	210
4875	651	2089	0	210
4878	651	2089	0	210
4881	651	2089	0	210
4884	651	2089	0	210
4887	651	2089	0	209
4890	651	2089	0	208
4893	651	2089	0	207
4896	651	2089	0	206
4899	651	2089	0	207
4902	651	2089	0	207
4905	651	2089	0	207
4908	651	2089	0	207
4911	651	2089	0	208
4914	651	2089	0	208
4917	651	2089	0	207
4920	651	2089	0	207
4923	651	2089	0	207
4926	650	2089	0	206
4929	651	2089	0	205
4932	650	2089	0	203
4935	649	2089	0	202
4938	648	2089	0	198
4941	648	2089	0	194
4944	648	2089	0	193
4947	648	2089	0	193
4950	648	2089	0	193
4953	649	2089	0	192
4956	649	2089	0	192
4959	649	2089	0	192
4962	649	2089	0	193
4965	649	2089	0	194
4968	649	2089	0	195
4971	650	2089	0	195
4974	650	2089	0	195
4977	650	2089	0	196
4980	650	2089	0	197
4983	650	2089	0	197
4986	650	2089	0	197
4989	650	2089	0	198
4992	650	2089	0	198
4995	650	2089	0	198
4998	650	2089	0	199
5001	650	2089	0	198
5004	650	2089	0	198
5007	650	2089	0	199
5010	650	2089	0	199
5013	650	2089	0	199
5016	650	2089	0	199
5019	650	2089	0	201
5022	650	2090	0	201
5025	650	2090	0	202
5028	650	2090	0	202
5031	650	2090	0	203
5034	649	2090	0	203
5037	649	2090	0	204
5040	649	2090	0	204
5043	649	2090	0	204
5046	649	2090	0	203
5049	649	2089	0	202
5052	648	2089	0	201
5055	648	2089	0	196
5058	646	2090	0	197
5061	644	2091	0	192
5064	643	2091	0	196
5067	643	2090	0	194
5070	641	2089	0	197
5073	642	2090	0	200
5076	642	2090	0	202
5079	643	2090	0	204
5082	643	2088	0	206
5085	644	2089	0	206
5088	645	2089	0	207
5091	647	2089	0	211
5094	648	2089	0	209
5097	649	2089	0	207
5100	649	2089	0	207
5103	649	2090	0	207
5106	649	2090	0	206
5109	650	2089	0	206
5112	651	2089	0	206
5115	651	2089	0	209
5118	651	2089	0	208
5121	651	2088	0	209
5124	651	2087	0	211
5127	651	2087	0	211
5130	651	2087	0	212
5133	650	2087	0	212
5136	651	2086	0	212
5139	650	2086	0	212
5142	651	2086	0	211
5145	651	2086	0	211
5148	651	2085	0	211
5151	651	2085	0	211
5154	651	2085	0	210
5157	651	2085	0	209
5160	651	2085	0	208
5163	651	2084	0	207
5166	651	2084	0	207
5169	652	2084	0	205
5172	652	2085	0	207
5175	652	2084	0	206
5178	652	2084	0	206
5181	652	2084	0	206
5184	652	2084	0	207
5187	652	2084	0	206
5190	652	2084	0	206
5193	652	2084	0	207
5196	652	2084	0	207
5199	652	2084	0	207
5202	652	2084	0	207
5205	652	2084	0	207
5208	652	2084	0	206
5211	652	2084	0	207
5214	652	2084	0	209
5217	652	2084	0	208
5220	652	2084	0	208
5223	652	2084	0	208
5226	652	2084	0	208
5229	652	2084	0	208
5232	652	2084	0	208
5235	652	2084	0	208
5238	652	2084	0	208
5241	652	2084	0	208
5244	652	2084	0	208
5247	652	2084	0	208
5250	652	2084	0	208
5253	652	2084	0	208
5256	652	2084	0	208
5259	652	2084	0	208
5262	652	2084	0	208
5265	652	2084	0	208
5268	652	2084	0	207
5271	652	2084	0	208
5274	652	2084	0	207
5277	652	2084	0	207
5280	652	2084	0	208
5283	652	2084	0	208
5286	652	2084	0	208
5289	652	2085	0	210
5292	651	2085	0	210
5295	651	2085	0	210
5298	651	2084	0	211
5301	654	2083	0	212
5304	655	2081	0	213
5307	655	2081	0	212
5310	655	2081	0	211
5313	655	2081	0	213
5316	655	2081	0	214
5319	655	2081	0	213
5322	654	2080	0	214
5325	654	2081	0	212
5328	653	2080	0	211
5331	653	2080	0	211
5334	653	2080	0	211
5337	653	2080	0	210
5340	653	2080	0	211
5343	653	2080	0	209
5346	652	2081	0	207
5349	651	2081	0	208
5352	651	2081	0	207
5355	651	2082	0	206
5358	652	2082	0	203
5361	652	2082	0	201
5364	653	2082	0	198
5367	653	2083	0	198
5370	653	2082	0	198
5373	653	2082	0	198
5376	653	2082	0	201
5379	653	2082	0	203
5382	653	2082	0	204
5385	654	2082	0	204
5388	653	2082	0	205
5391	653	2082	0	204
5394	653	2082	0	204
5397	653	2081	0	204
5400	653	2081	0	205
5403	653	2081	0	207
5406	653	2081	0	207
5409	653	2081	0	211
5412	654	2081	0	214
5415	653	2081	0	215
5418	653	2081	0	214
5421	653	2081	0	214
5424	652	2080	0	213
5427	652	2080	0	210
5430	652	2080	0	210
5433	653	2080	0	209
5436	653	2080	0	209
5439	654	2080	0	210
5442	653	2080	0	208
5445	653	2081	0	207
5448	653	2081	0	204
5451	653	2082	0	205
5454	653	2082	0	206
5457	653	2082	0	205
5460	653	2082	0	205
5463	653	2082	0	206
5466	654	2082	0	205
5469	654	2082	0	206
5472	654	2082	0	206
5475	654	2082	0	206
5478	654	2082	0	205
5481	654	2082	0	205
5484	654	2082	0	205
5487	654	2082	0	205
5490	654	2082	0	205
5493	654	2082	0	205
5496	654	2082	0	206
5499	654	2082	0	206
5502	654	2082	0	206
5505	653	2082	0	205
5508	653	2082	0	205
5511	653	2082	0	205
5514	653	2082	0	205
5517	653	2082	0	205
5520	654	2082	0	205
5523	654	2082	0	205
5526	654	2082	0	206
5529	654	2082	0	205
5532	654	2082	0	207
5535	654	2082	0	206
5538	654	2082	0	207
5541	654	2082	0	207
5544	654	2082	0	207
5547	654	2082	0	207
5550	654	2082	0	207
5553	654	2082	0	207
5556	654	2082	0	207
5559	654	2082	0	207
5562	654	2082	0	207
5565	654	2082	0	207
5568	654	2082	0	207
5571	654	2082	0	207
5574	654	2082	0	208
5577	654	2082	0	208
5580	653	2083	0	209
5583	652	2083	0	209
5586	653	2083	0	209
5589	654	2082	0	207
5592	655	2082	0	208
5595	656	2082	0	204
5598	657	2082	0	206
5601	657	2082	0	211
5604	657	2082	0	209
5607	659	2082	0	205
5610	659	2082	0	210
5613	659	2081	0	209
5616	659	2081	0	211
5619	658	2081	0	210
5622	660	2080	0	210
5625	660	2080	0	210
5628	660	2080	0	211
5631	661	2080	0	210
5634	661	2080	0	209
5637	661	2080	0	209
5640	661	2079	0	209
5643	661	2079	0	207
5646	659	2081	0	211
5649	658	2083	0	214
5652	656	2084	0	210
5655	655	2083	0	208
5658	655	2084	0	207
5661	655	2084	0	203
5664	655	2085	0	201
5667	656	2087	0	195
5670	656	2087	0	194
5673	657	2087	0	188
5676	658	2087	0	183
5679	657	2089	0	179
5682	656	2089	0	178
5685	655	2090	0	175
5688	655	2091	0	174
5691	658	2093	0	174
5694	659	2094	0	175
5697	659	2094	0	176
5700	660	2094	0	178
5703	660	2094	0	177
5706	660	2094	0	178
5709	660	2094	0	178
5712	659	2094	0	181
5715	659	2094	0	182
5718	659	2093	0	180
5721	657	2092	0	179
5724	657	2093	0	176
5727	657	2093	0	173
5730	657	2093	0	172
5733	657	2094	0	172
5736	657	2094	0	172
5739	657	2094	0	172
5742	657	2094	0	173
5745	657	2094	0	174
5748	658	2095	0	177
5751	660	2095	0	181
5754	659	2094	0	183
5757	660	2094	0	186
5760	660	2094	0	189
5763	661	2092	0	195
5766	661	2091	0	196
5769	660	2090	0	198
5772	659	2089	0	201
5775	659	2089	0	204
5778	659	2087	0	204
5781	659	2087	0	206
5784	658	2086	0	207
5787	658	2085	0	209
5790	658	2084	0	210
5793	658	2084	0	210
5796	657	2084	0	211
5799	655	2084	0	211
5802	656	2083	0	213
5805	657	2082	0	210
5808	657	2082	0	207
5811	657	2083	0	208
5814	658	2082	0	212
5817	658	2082	0	210
5820	658	2082	0	213
5823	657	2082	0	214
5826	657	2082	0	214
5829	656	2081	0	213
5832	657	2081	0	211
5835	656	2081	0	211
5838	656	2081	0	210
5841	656	2081	0	209
5844	656	2081	0	210
5847	656	2081	0	209
5850	656	2081	0	210
5853	656	2081	0	209
5856	656	2081	0	209
5859	656	2081	0	211
5862	656	2081	0	211
5865	656	2081	0	210
5868	655	2081	0	209
5871	655	2081	0	209
5874	655	2081	0	209
5877	655	2081	0	209
5880	655	2081	0	209
5883	655	2081	0	209
5886	655	2081	0	209
5889	655	2081	0	210
5892	655	2081	0	209
5895	655	2081	0	209
5898	655	2081	0	209
5901	655	2081	0	209
5904	655	2081	0	210
5907	655	2081	0	209
5910	655	2081	0	211
5913	654	2082	0	214
5916	654	2081	0	214
5919	654	2080	0	215
5922	654	2080	0	214
5925	653	2081	0	211
5928	652	2081	0	214
5931	653	2081	0	215
5934	653	2080	0	216
5937	652	2081	0	218
5940	652	2080	0	215
5943	652	2080	0	216
5946	652	2080	0	216
5949	652	2080	0	217
5952	652	2080	0	217
5955	652	2080	0	216
5958	652	2080	0	216
5961	652	2079	0	216
5964	652	2080	0	216
5967	652	2080	0	215
5970	652	2080	0	215
5973	652	2080	0	215
5976	652	2079	0	216
5979	651	2080	0	216
5982	652	2080	0	216
5985	652	2080	0	217
5988	652	2079	0	217
5991	652	2079	0	217
5994	652	2079	0	216
5997	652	2079	0	215
[truncated: 999 more rows]
