# Supplementary material for: Markerless tracking of an entire honey bee colony
Source: Nat Commun. 2021 Mar 19;12:1733. doi: 10.1038/s41467-021-21769-1 (PMC7979864; doi:10.1038/s41467-021-21769-1)
Supplement: Supplementary file 4 — Description of Additional Supplementary Files [file 41467_2021_21769_MOESM4_ESM.zip › raw_source/fig_5_sup_fig_21_22/S1_trajectories/000644.txt]

255	1793	1285	0	251
258	1793	1282	0	252
261	1792	1282	0	249
264	1792	1280	0	248
267	1792	1279	0	250
270	1792	1279	0	249
273	1791	1279	0	251
276	1791	1278	0	252
279	1791	1278	0	253
282	1791	1278	0	253
285	1791	1278	0	252
288	1790	1278	0	250
291	1790	1278	0	252
294	1790	1278	0	252
297	1791	1278	0	254
300	1791	1277	0	258
303	1790	1276	0	259
306	1789	1277	0	264
309	1787	1277	0	263
312	1787	1278	0	265
315	1786	1280	0	271
318	1786	1281	0	265
321	1787	1286	0	266
324	1786	1287	0	265
327	1786	1287	0	263
330	1785	1285	0	267
333	1784	1284	0	266
336	1783	1282	0	268
339	1782	1279	0	269
342	1782	1277	0	275
345	1781	1276	0	283
348	1781	1278	0	283
351	1780	1278	0	282
354	1780	1276	0	285
357	1780	1275	0	287
360	1780	1275	0	289
363	1780	1275	0	289
366	1780	1275	0	288
369	1779	1274	0	289
372	1779	1273	0	293
375	1779	1272	0	300
378	1779	1271	0	300
381	1778	1272	0	301
384	1779	1275	0	300
387	1780	1277	0	298
390	1781	1278	0	300
393	1781	1279	0	300
396	1782	1278	0	299
399	1782	1278	0	300
402	1782	1277	0	299
405	1782	1278	0	300
408	1782	1278	0	300
411	1782	1278	0	298
414	1784	1279	0	298
417	1784	1279	0	296
420	1784	1279	0	297
423	1784	1280	0	295
426	1784	1281	0	293
429	1785	1283	0	292
432	1785	1283	0	292
435	1786	1283	0	293
438	1788	1282	0	293
441	1787	1281	0	288
444	1787	1281	0	288
447	1787	1281	0	286
450	1786	1280	0	284
453	1786	1279	0	279
456	1785	1278	0	276
459	1786	1277	0	275
462	1786	1277	0	274
465	1786	1277	0	272
468	1786	1277	0	272
471	1786	1278	0	271
474	1787	1277	0	270
477	1787	1277	0	269
480	1787	1277	0	269
483	1787	1278	0	270
486	1787	1277	0	271
489	1787	1277	0	269
492	1787	1277	0	268
495	1787	1278	0	269
498	1787	1278	0	267
501	1787	1277	0	268
504	1787	1277	0	270
507	1788	1277	0	276
510	1789	1278	0	276
513	1789	1278	0	277
516	1790	1279	0	283
519	1790	1280	0	288
522	1792	1281	0	288
525	1791	1280	0	288
528	1790	1280	0	289
531	1790	1280	0	289
534	1790	1279	0	287
537	1790	1279	0	285
540	1789	1278	0	278
543	1789	1277	0	278
546	1789	1275	0	275
549	1790	1275	0	270
552	1790	1275	0	272
555	1791	1276	0	272
558	1790	1276	0	270
561	1790	1276	0	268
564	1790	1276	0	269
567	1790	1276	0	266
570	1789	1276	0	267
573	1790	1275	0	270
576	1790	1272	0	269
579	1790	1271	0	270
582	1791	1269	0	270
585	1790	1268	0	272
588	1789	1269	0	267
591	1788	1269	0	266
594	1786	1269	0	258
597	1786	1268	0	259
600	1786	1268	0	264
603	1787	1265	0	266
606	1789	1264	0	265
609	1789	1264	0	266
612	1790	1263	0	265
615	1793	1263	0	269
618	1794	1263	0	271
621	1793	1263	0	269
624	1792	1265	0	266
627	1791	1262	0	271
630	1791	1261	0	271
633	1792	1259	0	278
636	1792	1257	0	278
639	1791	1253	0	281
642	1791	1250	0	279
645	1792	1249	0	277
648	1791	1246	0	275
651	1790	1241	0	274
654	1792	1241	0	270
657	1793	1242	0	272
660	1793	1243	0	276
663	1792	1242	0	276
666	1791	1241	0	277
669	1791	1242	0	274
672	1791	1243	0	278
675	1791	1243	0	279
678	1791	1243	0	283
681	1792	1243	0	290
684	1793	1244	0	289
687	1792	1244	0	287
690	1792	1244	0	285
693	1792	1244	0	283
696	1792	1244	0	281
699	1791	1244	0	275
702	1789	1242	0	276
705	1787	1240	0	270
708	1785	1236	0	266
711	1785	1232	0	263
714	1786	1230	0	259
717	1786	1230	0	255
720	1785	1229	0	252
723	1785	1228	0	250
726	1783	1227	0	241
729	1782	1225	0	233
732	1781	1226	0	235
735	1781	1225	0	236
738	1781	1226	0	235
741	1781	1226	0	238
744	1780	1225	0	238
747	1779	1224	0	231
750	1779	1224	0	226
753	1780	1225	0	228
756	1781	1226	0	227
759	1780	1226	0	228
762	1782	1224	0	224
765	1783	1222	0	227
768	1784	1220	0	227
771	1784	1218	0	219
774	1783	1219	0	222
777	1782	1219	0	225
780	1782	1219	0	226
783	1782	1219	0	225
786	1782	1221	0	231
789	1782	1219	0	243
792	1783	1216	0	246
795	1783	1213	0	247
798	1784	1209	0	250
801	1786	1208	0	261
804	1789	1209	0	264
807	1792	1212	0	269
810	1793	1212	0	261
813	1793	1212	0	262
816	1793	1212	0	265
819	1793	1212	0	265
822	1793	1212	0	262
825	1799	1216	0	267
828	1801	1217	0	267
831	1801	1217	0	271
834	1801	1217	0	269
837	1800	1215	0	268
840	1800	1214	0	272
843	1800	1213	0	276
846	1798	1213	0	281
849	1797	1212	0	284
852	1796	1211	0	286
855	1795	1210	0	287
858	1794	1209	0	289
861	1794	1209	0	285
864	1792	1208	0	282
867	1791	1207	0	282
870	1790	1206	0	282
873	1788	1204	0	282
876	1788	1204	0	281
879	1788	1203	0	275
882	1787	1201	0	271
885	1786	1202	0	271
888	1787	1205	0	274
891	1788	1206	0	273
894	1788	1208	0	272
897	1788	1210	0	268
900	1790	1210	0	275
903	1791	1209	0	279
906	1790	1208	0	271
909	1789	1205	0	270
912	1788	1203	0	272
915	1787	1202	0	273
918	1788	1201	0	277
921	1787	1200	0	280
924	1788	1198	0	284
927	1790	1196	0	281
930	1791	1196	0	282
933	1792	1197	0	288
936	1792	1196	0	287
939	1793	1197	0	289
942	1795	1198	0	296
945	1796	1198	0	300
948	1796	1201	0	301
951	1797	1203	0	303
954	1796	1204	0	302
957	1796	1205	0	302
960	1796	1209	0	298
963	1797	1209	0	295
966	1798	1210	0	293
969	1799	1211	0	293
972	1800	1210	0	288
975	1800	1210	0	286
978	1801	1209	0	287
981	1800	1209	0	283
984	1800	1209	0	283
987	1800	1209	0	284
990	1799	1208	0	281
993	1796	1204	0	286
996	1793	1201	0	283
999	1791	1198	0	284
1002	1791	1194	0	283
1005	1791	1193	0	281
1008	1789	1191	0	283
1011	1788	1188	0	283
1014	1789	1186	0	281
1017	1789	1186	0	281
1020	1788	1186	0	281
1023	1788	1187	0	282
1026	1788	1187	0	280
1029	1789	1188	0	281
1032	1789	1188	0	283
1035	1790	1189	0	284
1038	1790	1189	0	283
1041	1790	1188	0	283
1044	1789	1188	0	281
1047	1790	1188	0	284
1050	1788	1187	0	284
1053	1788	1186	0	287
1056	1786	1183	0	282
1059	1785	1184	0	281
1062	1786	1186	0	282
1065	1787	1186	0	289
1068	1788	1185	0	283
1071	1787	1185	0	283
1074	1787	1185	0	280
1077	1787	1185	0	279
1080	1787	1185	0	281
1083	1786	1184	0	281
1086	1785	1183	0	281
1089	1785	1183	0	280
1092	1786	1183	0	279
1095	1787	1186	0	279
1098	1787	1185	0	277
1101	1786	1185	0	278
1104	1786	1185	0	282
1107	1785	1183	0	283
1110	1784	1182	0	281
1113	1782	1179	0	282
1116	1781	1178	0	284
1119	1780	1176	0	283
1122	1781	1175	0	282
1125	1781	1175	0	282
1128	1782	1174	0	283
1131	1782	1175	0	280
1134	1783	1175	0	279
1137	1784	1174	0	282
1140	1784	1175	0	285
1143	1782	1173	0	290
1146	1780	1172	0	293
1149	1780	1172	0	290
1152	1780	1172	0	293
1155	1779	1171	0	297
1158	1779	1170	0	299
1161	1778	1167	0	304
1164	1776	1163	0	310
1167	1774	1161	0	311
1170	1772	1157	0	313
1173	1771	1156	0	313
1176	1770	1155	0	312
1179	1770	1154	0	309
1182	1768	1152	0	310
1185	1765	1151	0	316
1188	1763	1150	0	317
1191	1761	1149	0	305
1194	1758	1147	0	306
1197	1757	1147	0	305
1200	1757	1146	0	306
1203	1757	1145	0	306
1206	1758	1144	0	309
1209	1758	1144	0	309
1212	1759	1144	0	307
1215	1760	1144	0	308
1218	1760	1143	0	310
1221	1760	1140	0	316
1224	1759	1141	0	317
1227	1759	1140	0	319
1230	1758	1141	0	317
1233	1757	1141	0	314
1236	1756	1141	0	315
1239	1755	1140	0	315
1242	1756	1139	0	314
1245	1756	1140	0	313
1248	1756	1140	0	309
1251	1756	1140	0	308
1254	1755	1141	0	310
1257	1755	1142	0	307
1260	1755	1144	0	309
1263	1757	1145	0	313
1266	1757	1145	0	316
1269	1754	1145	0	312
1272	1753	1145	0	310
1275	1752	1144	0	305
1278	1752	1143	0	299
1281	1752	1143	0	301
1284	1752	1142	0	300
1287	1752	1144	0	300
1290	1752	1145	0	305
1293	1751	1145	0	310
1296	1750	1145	0	310
1299	1749	1145	0	310
1302	1749	1145	0	308
1305	1749	1146	0	314
1308	1748	1144	0	313
1311	1748	1143	0	315
1314	1749	1143	0	319
1317	1748	1142	0	317
1320	1748	1138	0	309
1323	1747	1138	0	307
1326	1745	1135	0	309
1329	1743	1134	0	313
1332	1743	1134	0	313
1335	1742	1133	0	316
1338	1742	1133	0	319
1341	1742	1133	0	318
1344	1742	1133	0	318
1347	1744	1134	0	312
1350	1747	1135	0	312
1353	1749	1135	0	311
1356	1748	1134	0	306
1359	1748	1132	0	294
1362	1748	1130	0	289
1365	1748	1130	0	290
1368	1749	1126	0	292
1371	1748	1125	0	287
1374	1748	1123	0	287
1377	1748	1123	0	288
1380	1745	1125	0	289
1383	1745	1125	0	289
1386	1742	1123	0	284
1389	1741	1122	0	279
1392	1740	1119	0	278
1395	1741	1116	0	280
1398	1744	1113	0	284
1401	1745	1111	0	282
1404	1746	1111	0	286
1407	1747	1109	0	290
1410	1747	1109	0	289
1413	1748	1108	0	291
1416	1748	1109	0	292
1419	1748	1108	0	292
1422	1748	1108	0	291
1425	1748	1107	0	292
1428	1747	1107	0	294
1431	1748	1107	0	293
1434	1748	1107	0	292
1437	1748	1107	0	291
1440	1747	1106	0	290
1443	1747	1106	0	289
1446	1747	1106	0	289
1449	1747	1106	0	288
1452	1746	1106	0	284
1455	1744	1105	0	275
1458	1744	1107	0	275
1461	1744	1108	0	277
1464	1747	1111	0	283
1467	1748	1112	0	284
1470	1748	1113	0	283
1473	1748	1113	0	284
1476	1748	1113	0	282
1479	1748	1114	0	283
1482	1749	1112	0	285
1485	1750	1110	0	285
1488	1749	1106	0	287
1491	1747	1105	0	285
1494	1744	1101	0	290
1497	1742	1098	0	292
1500	1741	1097	0	293
1503	1740	1095	0	296
1506	1739	1095	0	294
1509	1739	1094	0	295
1512	1738	1093	0	296
1515	1738	1092	0	296
1518	1736	1090	0	298
1521	1735	1089	0	297
1524	1735	1090	0	296
1527	1735	1089	0	299
1530	1735	1087	0	302
1533	1734	1086	0	300
1536	1733	1085	0	300
1539	1733	1085	0	301
1542	1731	1083	0	296
1545	1730	1082	0	298
1548	1729	1081	0	296
1551	1729	1079	0	295
1554	1728	1079	0	299
1557	1727	1078	0	298
1560	1726	1077	0	295
1563	1725	1077	0	296
1566	1724	1077	0	297
1569	1724	1077	0	299
1572	1724	1076	0	299
1575	1722	1074	0	296
1578	1716	1073	0	302
1581	1716	1072	0	301
1584	1715	1073	0	299
1587	1714	1073	0	298
1590	1710	1075	0	290
1593	1709	1074	0	289
1596	1709	1074	0	292
1599	1708	1075	0	294
1602	1708	1076	0	297
1605	1708	1075	0	293
1608	1704	1074	0	281
1611	1702	1074	0	279
1614	1701	1073	0	282
1617	1699	1070	0	278
1620	1699	1068	0	280
1626	1698	1064	0	276
1629	1697	1066	0	276
1632	1696	1067	0	281
1635	1695	1067	0	277
1638	1694	1066	0	272
1641	1694	1066	0	269
1644	1693	1063	0	267
1647	1693	1062	0	265
1650	1692	1061	0	265
1653	1691	1060	0	259
1656	1691	1057	0	255
1659	1691	1057	0	256
1662	1692	1055	0	256
1665	1692	1054	0	252
1668	1692	1053	0	248
1671	1693	1051	0	245
1674	1693	1051	0	247
1677	1694	1051	0	248
1680	1696	1050	0	245
1683	1696	1049	0	244
1686	1697	1049	0	241
1689	1699	1047	0	244
1692	1699	1048	0	246
1695	1700	1048	0	246
1698	1700	1047	0	243
1701	1701	1047	0	243
1704	1702	1046	0	239
1707	1702	1045	0	241
1710	1702	1045	0	244
1713	1703	1045	0	241
1716	1703	1045	0	243
1719	1703	1045	0	244
1722	1704	1045	0	242
1725	1704	1045	0	246
1728	1705	1045	0	247
1731	1705	1044	0	249
1734	1707	1045	0	256
1737	1707	1045	0	254
1740	1708	1045	0	250
1743	1709	1043	0	249
1746	1709	1042	0	246
1749	1711	1040	0	240
1752	1712	1038	0	241
1755	1713	1037	0	243
1758	1713	1036	0	242
1761	1713	1034	0	243
1764	1712	1034	0	242
1767	1713	1031	0	248
1770	1714	1030	0	247
1773	1714	1028	0	252
1776	1716	1030	0	261
1779	1719	1030	0	258
1782	1723	1031	0	263
1785	1728	1034	0	257
1788	1736	1035	0	264
1791	1740	1036	0	261
1794	1741	1035	0	262
1797	1741	1035	0	262
1800	1740	1035	0	263
1803	1740	1031	0	270
1806	1742	1026	0	278
1809	1742	1021	0	276
1812	1741	1018	0	281
1815	1740	1015	0	276
1818	1741	1011	0	268
1821	1741	1008	0	266
1824	1741	1004	0	267
1827	1740	1002	0	267
1830	1740	1000	0	269
1833	1739	998	0	272
1836	1740	995	0	271
1839	1739	992	0	269
1842	1740	990	0	270
1845	1741	988	0	268
1848	1741	987	0	265
1851	1739	984	0	262
1854	1739	983	0	259
1857	1740	982	0	256
1860	1738	980	0	254
1863	1738	980	0	255
1866	1737	981	0	250
1869	1738	981	0	253
1872	1738	983	0	258
1875	1738	983	0	261
1878	1738	982	0	261
1881	1738	982	0	263
1884	1738	980	0	263
1887	1735	978	0	264
1890	1735	976	0	265
1893	1733	975	0	264
1896	1732	973	0	262
1899	1731	972	0	262
1902	1730	973	0	259
1905	1731	973	0	264
1908	1731	972	0	265
1911	1731	972	0	266
1914	1729	973	0	261
1917	1730	972	0	261
1920	1731	973	0	264
1923	1734	973	0	268
1926	1736	971	0	264
1929	1737	968	0	262
1932	1738	967	0	263
1935	1740	966	0	263
1938	1743	964	0	262
1941	1743	963	0	259
1944	1742	961	0	253
1947	1741	959	0	249
1950	1742	957	0	247
1953	1742	958	0	250
1956	1742	959	0	249
1959	1741	959	0	249
1962	1741	960	0	248
1965	1741	960	0	247
1968	1742	960	0	249
1971	1742	960	0	248
1974	1742	959	0	252
1977	1741	957	0	254
1980	1740	956	0	257
1983	1739	955	0	262
1986	1739	954	0	261
1989	1739	953	0	263
1992	1740	951	0	262
1995	1739	949	0	262
1998	1740	949	0	263
2001	1740	948	0	261
2004	1739	949	0	263
2007	1738	951	0	265
2010	1738	953	0	267
2013	1737	953	0	265
2016	1736	954	0	262
2019	1734	955	0	262
2022	1734	954	0	262
2025	1733	954	0	264
2028	1733	953	0	263
2031	1732	954	0	264
2034	1732	952	0	265
2037	1733	954	0	268
2040	1732	954	0	266
2043	1732	953	0	265
2046	1732	951	0	268
2049	1730	951	0	271
2052	1730	952	0	271
2055	1729	951	0	277
2058	1728	949	0	284
2061	1728	945	0	286
2064	1726	942	0	290
2067	1722	939	0	295
2070	1721	938	0	295
2073	1721	936	0	296
2076	1719	934	0	294
2079	1719	933	0	294
2082	1720	931	0	291
2085	1722	931	0	292
2088	1723	931	0	292
2091	1723	932	0	291
2094	1722	932	0	291
2097	1723	933	0	294
2100	1723	933	0	294
2103	1723	932	0	293
2106	1722	930	0	294
2109	1722	928	0	291
2112	1720	929	0	283
2115	1719	930	0	280
2118	1720	932	0	283
2121	1720	932	0	281
2124	1720	932	0	279
2127	1720	932	0	285
2130	1720	928	0	287
2133	1719	926	0	289
2136	1717	927	0	284
2139	1717	925	0	287
2142	1715	921	0	288
2145	1711	918	0	288
2148	1709	915	0	292
2151	1706	913	0	293
2154	1704	912	0	291
2157	1701	911	0	296
2160	1699	910	0	298
2163	1699	910	0	296
2166	1698	909	0	289
2169	1697	907	0	294
2172	1696	905	0	294
2175	1697	905	0	297
2178	1696	904	0	305
2181	1698	904	0	300
2184	1698	903	0	299
2187	1698	903	0	298
2190	1697	903	0	303
2193	1697	903	0	307
2196	1697	904	0	308
2199	1697	904	0	308
2202	1698	904	0	307
2205	1700	905	0	309
2208	1701	906	0	305
2211	1703	909	0	304
2214	1704	910	0	305
2217	1705	909	0	301
2220	1706	909	0	299
2223	1703	911	0	299
2226	1700	912	0	300
2229	1701	911	0	296
2232	1700	912	0	298
2235	1699	911	0	299
2238	1699	908	0	301
2241	1698	910	0	301
2244	1698	909	0	302
2247	1697	908	0	303
2250	1697	906	0	304
2253	1696	903	0	300
2256	1696	901	0	297
2259	1696	900	0	292
2262	1696	901	0	286
2265	1695	902	0	289
2268	1695	902	0	288
2271	1694	902	0	289
2274	1695	903	0	288
2277	1696	901	0	290
2280	1696	900	0	288
2283	1698	900	0	292
2286	1698	902	0	297
2289	1699	902	0	296
2292	1700	903	0	292
2295	1700	904	0	292
2298	1702	905	0	297
2301	1704	904	0	299
2304	1705	904	0	298
2307	1705	903	0	296
2310	1704	904	0	293
2313	1704	904	0	292
2316	1704	904	0	291
2319	1704	903	0	288
2322	1705	903	0	291
2325	1707	903	0	296
2328	1709	902	0	302
2331	1710	902	0	303
2334	1710	902	0	297
2337	1711	900	0	304
2340	1709	898	0	302
2343	1707	896	0	301
2346	1703	890	0	294
2349	1699	886	0	292
2352	1698	885	0	287
2355	1694	882	0	290
2358	1692	879	0	291
2361	1689	876	0	290
2364	1685	871	0	292
2367	1685	871	0	291
2370	1686	871	0	290
2373	1688	872	0	287
2376	1689	872	0	285
2379	1689	872	0	285
2382	1689	871	0	288
2385	1688	870	0	288
2388	1686	869	0	286
2391	1687	868	0	286
2394	1686	868	0	290
2397	1684	869	0	297
2400	1682	870	0	300
2403	1680	868	0	303
2406	1679	867	0	301
2409	1679	865	0	300
2412	1678	865	0	300
2415	1679	865	0	300
2418	1679	864	0	303
2421	1679	864	0	303
2424	1680	864	0	305
2427	1681	864	0	305
2430	1680	864	0	302
2433	1682	864	0	305
2436	1686	865	0	307
2439	1686	866	0	306
2442	1685	866	0	308
2445	1684	870	0	306
2448	1683	875	0	308
2451	1684	878	0	303
2454	1685	878	0	305
2457	1685	879	0	303
2460	1684	879	0	302
2463	1684	879	0	302
2466	1684	880	0	302
2469	1685	883	0	304
2472	1685	883	0	305
2475	1686	884	0	304
2478	1685	885	0	303
2481	1687	889	0	305
2484	1689	893	0	309
2487	1690	895	0	314
2490	1690	896	0	316
2493	1690	897	0	325
2496	1690	898	0	329
2499	1691	901	0	335
2502	1691	904	0	343
2505	1691	904	0	347
2508	1689	903	0	349
2511	1689	901	0	351
2514	1689	901	0	350
2517	1688	900	0	346
2520	1688	899	0	347
2523	1689	899	0	349
2526	1688	900	0	351
2529	1688	899	0	352
2532	1687	899	0	354
2535	1687	900	0	356
2538	1686	900	0	357
2541	1685	901	0	359
2544	1683	900	0	354
2547	1683	899	0	355
2550	1680	898	0	353
2553	1679	897	0	350
2556	1677	898	0	351
2559	1677	900	0	353
2562	1674	900	0	349
2565	1672	901	0	342
2568	1670	900	0	340
2571	1664	901	0	336
2574	1665	903	0	335
2577	1666	903	0	337
2580	1669	903	0	333
2583	1668	902	0	333
2586	1668	902	0	332
2589	1669	903	0	335
2592	1669	903	0	341
2595	1669	904	0	344
2598	1670	904	0	344
2601	1671	904	0	338
2604	1671	905	0	339
2607	1670	904	0	336
2610	1668	903	0	337
2613	1666	903	0	336
2616	1666	903	0	337
2619	1666	904	0	342
2622	1665	903	0	341
2625	1665	902	0	341
2628	1666	902	0	343
2631	1668	904	0	337
2634	1670	905	0	333
2637	1671	907	0	333
2640	1673	909	0	330
2643	1675	911	0	329
2646	1675	912	0	332
2649	1673	911	0	334
2652	1674	912	0	333
2655	1674	912	0	333
2658	1674	912	0	334
2661	1672	912	0	335
2664	1672	913	0	344
2667	1671	913	0	344
2670	1670	914	0	339
2673	1670	914	0	340
2676	1669	914	0	334
2679	1674	914	0	332
2682	1673	915	0	331
2685	1676	915	0	327
2688	1677	917	0	324
2691	1677	916	0	323
2694	1678	917	0	326
2697	1678	918	0	326
2700	1678	918	0	326
2703	1678	917	0	326
2706	1676	916	0	327
2709	1677	917	0	334
2712	1677	916	0	342
2715	1677	915	0	349
2718	1677	915	0	351
2721	1676	915	0	353
2724	1676	914	0	350
2727	1675	915	0	348
2730	1674	916	0	347
2733	1674	917	0	343
2736	1673	916	0	345
2739	1673	917	0	345
2742	1674	916	0	347
2745	1673	915	0	348
2748	1672	915	0	348
2751	1673	916	0	344
2754	1674	915	0	333
2757	1673	915	0	329
2760	1673	915	0	329
2763	1673	914	0	327
2766	1674	914	0	323
2769	1672	915	0	323
2772	1670	914	0	320
2775	1669	914	0	319
2778	1669	914	0	317
2781	1670	914	0	317
2784	1669	913	0	316
2787	1670	913	0	315
2790	1669	913	0	316
2793	1669	913	0	316
2796	1668	912	0	318
2799	1667	912	0	321
2802	1668	912	0	320
2805	1670	915	0	328
2808	1672	915	0	330
2811	1673	916	0	330
2814	1674	917	0	324
2817	1674	918	0	319
2820	1676	918	0	321
2823	1675	918	0	323
2826	1675	918	0	322
2829	1675	919	0	322
2832	1676	918	0	322
2835	1677	918	0	320
2838	1676	918	0	322
2841	1675	918	0	322
2844	1675	917	0	323
2847	1673	917	0	324
2850	1670	917	0	326
2853	1670	916	0	328
2856	1667	916	0	324
2859	1666	915	0	323
2862	1666	916	0	326
2865	1664	916	0	330
2868	1662	916	0	332
2871	1660	915	0	330
2874	1659	913	0	325
2877	1659	911	0	329
2880	1659	911	0	327
2883	1657	913	0	325
2886	1655	914	0	326
2889	1654	914	0	329
2892	1655	915	0	331
2895	1653	915	0	330
2898	1652	915	0	327
2901	1652	916	0	330
2904	1652	917	0	331
2907	1652	918	0	330
2910	1652	919	0	329
2913	1652	919	0	330
2916	1652	919	0	333
2919	1653	919	0	338
2922	1654	920	0	341
2925	1655	921	0	341
2928	1656	922	0	346
2931	1656	924	0	340
2934	1658	925	0	338
2937	1660	925	0	345
2940	1662	926	0	346
2943	1663	924	0	354
2946	1663	924	0	0
2949	1663	924	0	1
2952	1664	924	0	0
2955	1666	922	0	355
2958	1665	922	0	353
2961	1665	922	0	350
2964	1664	922	0	347
2967	1664	921	0	343
2970	1664	922	0	345
2973	1662	924	0	347
2976	1661	924	0	341
2979	1661	924	0	340
2982	1661	925	0	339
2985	1663	924	0	342
2988	1666	925	0	338
2991	1667	926	0	337
2994	1666	926	0	332
2997	1666	926	0	336
3000	1666	926	0	339
3003	1665	925	0	347
3006	1665	925	0	346
3009	1665	926	0	344
3012	1663	926	0	343
3015	1660	926	0	344
3018	1658	925	0	346
3021	1657	925	0	349
3024	1657	924	0	350
3027	1657	924	0	349
3030	1660	924	0	346
3033	1662	921	0	342
3036	1663	921	0	343
3039	1662	921	0	343
3042	1662	921	0	343
3045	1662	920	0	339
3048	1662	920	0	339
3051	1662	921	0	334
3054	1663	922	0	336
3057	1663	926	0	326
3060	1662	928	0	325
3063	1660	930	0	325
3066	1657	931	0	317
3069	1655	931	0	310
3072	1654	932	0	305
3075	1653	931	0	304
3078	1652	930	0	303
3081	1653	930	0	304
3084	1652	929	0	305
3087	1652	931	0	300
3090	1652	933	0	298
3093	1651	934	0	301
3096	1648	934	0	298
3099	1648	934	0	298
3102	1647	933	0	299
3105	1647	933	0	295
3108	1646	932	0	292
3111	1646	930	0	287
3114	1644	927	0	285
3117	1643	925	0	287
3120	1642	922	0	287
3123	1641	922	0	288
3126	1641	921	0	290
3129	1640	921	0	288
3132	1640	921	0	287
3135	1639	921	0	284
3138	1638	922	0	277
3141	1636	923	0	274
3144	1635	921	0	272
3147	1634	920	0	270
3150	1634	918	0	265
3153	1634	919	0	263
3156	1635	918	0	263
3159	1635	917	0	262
3162	1635	917	0	261
3165	1635	918	0	260
3168	1635	917	0	261
3171	1635	917	0	260
3174	1635	917	0	260
3177	1635	917	0	264
3180	1635	917	0	269
3183	1634	918	0	269
3186	1634	918	0	272
3189	1634	918	0	270
3192	1634	918	0	271
3195	1635	919	0	273
3198	1634	918	0	274
3201	1633	918	0	268
3204	1633	918	0	264
3207	1632	916	0	261
3210	1632	916	0	259
3213	1631	915	0	257
3216	1631	915	0	256
3219	1631	915	0	256
3222	1631	915	0	256
3225	1632	916	0	258
3228	1633	916	0	258
3231	1634	917	0	260
3234	1632	918	0	257
3237	1633	920	0	260
3240	1633	921	0	261
3243	1634	921	0	262
3246	1635	922	0	265
3249	1634	923	0	266
3252	1633	922	0	264
3255	1632	921	0	264
3258	1630	917	0	259
3261	1630	917	0	256
3264	1629	917	0	257
3267	1629	917	0	256
3270	1628	918	0	253
3273	1629	916	0	255
3276	1630	913	0	254
3279	1630	913	0	252
3282	1630	913	0	251
3285	1629	913	0	250
3288	1629	914	0	251
3291	1629	914	0	250
3294	1628	913	0	249
3297	1628	913	0	250
3300	1627	913	0	246
3303	1627	912	0	244
3306	1626	912	0	241
3309	1626	912	0	239
3312	1625	911	0	238
3315	1625	910	0	236
3318	1625	909	0	232
3321	1625	908	0	231
3324	1626	908	0	230
3327	1626	908	0	229
3330	1626	908	0	231
3333	1626	908	0	230
3336	1625	907	0	231
3339	1625	907	0	231
3342	1626	907	0	229
3345	1626	907	0	232
3348	1626	907	0	231
3351	1626	907	0	232
3354	1624	907	0	233
3357	1623	908	0	239
3360	1624	909	0	239
3363	1625	908	0	239
3366	1626	908	0	238
3369	1626	909	0	239
3372	1627	911	0	236
3375	1626	912	0	238
3378	1627	911	0	235
3381	1628	911	0	242
3384	1629	911	0	242
3387	1629	912	0	247
3390	1631	911	0	250
3393	1630	910	0	255
3396	1629	909	0	257
3399	1629	909	0	259
3402	1629	907	0	265
3405	1629	904	0	273
3408	1628	902	0	274
3411	1627	901	0	277
3414	1627	899	0	280
3417	1628	898	0	280
3420	1628	899	0	281
3423	1627	897	0	288
3426	1627	897	0	289
3429	1630	897	0	292
3432	1631	896	0	297
3435	1632	897	0	295
3438	1634	897	0	293
3441	1634	897	0	294
3444	1634	896	0	296
3447	1634	897	0	298
3450	1634	897	0	291
3453	1634	896	0	295
3456	1631	892	0	300
3459	1630	892	0	306
3462	1629	892	0	308
3465	1628	891	0	313
3468	1626	889	0	321
3471	1624	888	0	320
3474	1623	888	0	317
3477	1623	885	0	315
3480	1623	884	0	316
3483	1622	884	0	314
3486	1621	884	0	316
3489	1623	884	0	325
3492	1623	884	0	326
3495	1621	884	0	329
3498	1619	884	0	332
3501	1619	884	0	338
3504	1619	884	0	340
3507	1623	883	0	334
3510	1624	883	0	334
3513	1626	883	0	336
3516	1626	883	0	336
3519	1626	883	0	335
3522	1624	883	0	334
3525	1623	883	0	339
3528	1622	883	0	339
3531	1623	880	0	333
3534	1620	878	0	328
3537	1616	874	0	328
3540	1616	873	0	321
3543	1615	872	0	317
3546	1614	871	0	317
3549	1613	870	0	318
3552	1612	868	0	317
3555	1610	867	0	318
3558	1608	865	0	321
3561	1606	863	0	325
3564	1605	861	0	320
3567	1603	858	0	314
3570	1600	858	0	313
3573	1601	859	0	318
3576	1601	858	0	319
3579	1598	856	0	321
3582	1596	854	0	304
3585	1594	854	0	299
3588	1592	853	0	302
3591	1589	850	0	303
3594	1588	848	0	306
3597	1586	848	0	303
3600	1584	847	0	304
3603	1581	844	0	299
3606	1580	841	0	295
3609	1578	842	0	295
3612	1577	841	0	291
3615	1576	840	0	286
3618	1575	839	0	287
3621	1574	839	0	284
3624	1573	837	0	283
3627	1572	837	0	281
3630	1570	835	0	285
3633	1570	835	0	284
3636	1572	837	0	289
3639	1572	838	0	287
3642	1574	839	0	291
3645	1577	840	0	299
3648	1577	841	0	302
3651	1577	841	0	302
3654	1576	842	0	304
3657	1577	843	0	302
3660	1577	845	0	299
3663	1577	846	0	299
3666	1578	846	0	299
3669	1577	845	0	299
3672	1578	845	0	300
3675	1578	844	0	301
3678	1578	844	0	299
3681	1578	843	0	299
3684	1577	842	0	298
3687	1576	841	0	299
3690	1575	841	0	297
3693	1575	840	0	298
3696	1574	840	0	300
3699	1573	840	0	300
3702	1572	840	0	301
3705	1570	838	0	298
3708	1567	837	0	296
3711	1564	833	0	296
3714	1563	832	0	293
3717	1563	831	0	293
3720	1563	831	0	293
3723	1562	831	0	297
3726	1561	830	0	301
3729	1561	830	0	299
3732	1561	829	0	299
3735	1561	828	0	300
3738	1563	829	0	307
3741	1563	830	0	307
3744	1564	831	0	307
3747	1565	833	0	310
3750	1565	832	0	308
3753	1565	832	0	305
3756	1566	830	0	300
3759	1566	831	0	297
3762	1566	831	0	297
3765	1566	831	0	297
3768	1566	829	0	293
3771	1563	827	0	294
3774	1564	825	0	288
3777	1563	823	0	285
3780	1563	822	0	285
3783	1563	818	0	285
3786	1562	815	0	283
3789	1562	814	0	282
3792	1561	812	0	283
3795	1559	811	0	287
3798	1558	811	0	287
3801	1558	811	0	288
3804	1558	810	0	287
3807	1558	811	0	287
3810	1558	811	0	288
3813	1558	810	0	288
3816	1557	809	0	291
3819	1557	809	0	291
3822	1557	809	0	292
3825	1557	808	0	292
3828	1556	807	0	294
3831	1554	806	0	295
3834	1553	804	0	298
3837	1551	804	0	298
3840	1549	801	0	299
3843	1549	801	0	299
3846	1547	800	0	297
3849	1546	800	0	295
3852	1545	800	0	293
3855	1545	800	0	292
3858	1545	800	0	291
3861	1545	800	0	291
3864	1545	800	0	291
3867	1545	800	0	291
3870	1544	800	0	291
3873	1544	800	0	290
3876	1544	799	0	290
3879	1544	799	0	290
3882	1544	799	0	291
3885	1544	799	0	290
3888	1544	798	0	291
3891	1544	798	0	291
3894	1543	798	0	291
3897	1543	798	0	289
3900	1542	798	0	287
3903	1542	797	0	288
3906	1543	796	0	287
3909	1544	796	0	288
3912	1545	795	0	287
3915	1545	795	0	284
3918	1545	793	0	282
3921	1545	792	0	281
3924	1545	791	0	281
3927	1545	791	0	281
3930	1544	788	0	282
3933	1543	786	0	280
3936	1544	785	0	282
3939	1544	782	0	282
3942	1545	780	0	285
3945	1547	780	0	283
3948	1547	779	0	286
3951	1548	778	0	286
3954	1548	779	0	286
3957	1551	778	0	290
3960	1553	780	0	288
3963	1553	780	0	287
3966	1553	781	0	288
3969	1553	781	0	287
3972	1553	781	0	286
3975	1553	780	0	287
3978	1553	779	0	288
3981	1554	779	0	289
3984	1554	778	0	286
3987	1554	776	0	286
3990	1553	773	0	285
3993	1553	773	0	285
3996	1553	774	0	285
3999	1554	777	0	290
4002	1554	778	0	292
4005	1555	779	0	293
4008	1555	780	0	290
4011	1555	781	0	291
4014	1555	781	0	286
4017	1554	780	0	283
4020	1554	780	0	282
4023	1553	780	0	281
4026	1554	779	0	279
4029	1554	778	0	276
4032	1554	778	0	275
4035	1555	779	0	269
4038	1556	778	0	268
4041	1558	777	0	265
4044	1558	777	0	261
4047	1559	777	0	261
4050	1559	776	0	261
4053	1558	777	0	259
4056	1559	777	0	255
4059	1560	778	0	254
4062	1561	779	0	257
4065	1560	781	0	254
4068	1561	782	0	255
4071	1562	781	0	255
4074	1561	781	0	256
4077	1561	780	0	255
4080	1562	779	0	256
4083	1561	779	0	256
4086	1562	778	0	259
4089	1563	776	0	257
4092	1563	775	0	255
4095	1563	774	0	254
4098	1563	774	0	253
4101	1564	775	0	255
4104	1565	776	0	257
4107	1565	776	0	259
4110	1565	776	0	260
4113	1565	777	0	261
4116	1567	779	0	267
4119	1567	780	0	268
4122	1566	779	0	267
4125	1565	778	0	266
4128	1565	777	0	264
4131	1565	776	0	266
4134	1564	773	0	267
4137	1563	771	0	268
4140	1563	770	0	268
4143	1562	769	0	267
4146	1563	769	0	265
4149	1562	768	0	267
4152	1562	767	0	270
4155	1562	766	0	271
4158	1561	766	0	272
4161	1561	767	0	270
4164	1560	765	0	267
4167	1560	764	0	268
4170	1559	763	0	268
4173	1557	763	0	269
4176	1557	763	0	267
4179	1557	763	0	267
4182	1557	763	0	270
4185	1558	762	0	272
4188	1558	760	0	273
4191	1560	760	0	270
4194	1561	757	0	271
4197	1562	756	0	267
4200	1561	754	0	268
4203	1561	753	0	265
4206	1560	753	0	264
4209	1559	752	0	260
4212	1558	754	0	261
4215	1558	754	0	263
4218	1558	755	0	265
4221	1558	756	0	266
4224	1558	757	0	265
4227	1559	757	0	266
4230	1558	755	0	268
4233	1558	753	0	270
4236	1559	752	0	271
4239	1559	754	0	270
4242	1559	755	0	267
4245	1558	755	0	264
4248	1558	753	0	261
4251	1559	753	0	263
4254	1562	753	0	266
4257	1563	752	0	270
4260	1564	752	0	273
4263	1562	748	0	276
4266	1563	746	0	284
4269	1563	742	0	287
4272	1563	740	0	287
4275	1563	738	0	292
4278	1563	736	0	296
4281	1562	736	0	294
4284	1561	735	0	296
4287	1560	731	0	296
4290	1558	727	0	304
4293	1557	726	0	304
4296	1557	726	0	310
4299	1557	727	0	313
4302	1557	726	0	320
4305	1556	727	0	324
4308	1554	727	0	326
4311	1550	727	0	332
4314	1549	726	0	331
4317	1547	727	0	332
4320	1545	726	0	333
4323	1545	725	0	333
4326	1544	725	0	336
4329	1544	724	0	337
4332	1543	724	0	335
4335	1542	723	0	334
4338	1542	723	0	335
4341	1540	721	0	335
4344	1542	721	0	334
4347	1544	722	0	330
4350	1545	721	0	329
4353	1547	722	0	325
4356	1547	722	0	322
4359	1547	722	0	321
4362	1547	722	0	320
4365	1547	722	0	318
4368	1548	722	0	317
4371	1547	722	0	315
4374	1547	722	0	316
4377	1547	722	0	315
4380	1548	722	0	316
4383	1548	723	0	316
4386	1547	723	0	315
4389	1547	723	0	318
4392	1547	723	0	316
4395	1547	723	0	317
4398	1547	723	0	318
4401	1547	723	0	318
4404	1547	723	0	317
4407	1547	723	0	319
4410	1546	723	0	322
4413	1546	724	0	322
4416	1546	725	0	324
4419	1543	724	0	332
4422	1544	725	0	334
4425	1544	725	0	337
4428	1544	724	0	339
4431	1543	724	0	342
4434	1544	724	0	349
4437	1543	724	0	352
4440	1544	724	0	353
4443	1545	725	0	354
4446	1545	725	0	356
4449	1545	725	0	356
4452	1547	725	0	352
4455	1548	725	0	355
4458	1549	724	0	352
4461	1549	723	0	348
4464	1549	723	0	350
4467	1548	723	0	353
4470	1546	724	0	355
4473	1546	724	0	356
4476	1544	723	0	354
4479	1543	723	0	356
4482	1542	724	0	2
4485	1540	724	0	359
4488	1538	725	0	0
4491	1537	726	0	2
4494	1536	726	0	1
4497	1535	726	0	1
4500	1534	727	0	1
4503	1535	727	0	359
4506	1537	728	0	359
4509	1536	729	0	0
4512	1536	728	0	1
4515	1535	728	0	1
4518	1535	728	0	1
4521	1534	729	0	1
4524	1534	729	0	1
4527	1535	729	0	0
4530	1534	730	0	1
4533	1534	730	0	1
4536	1534	730	0	0
4539	1534	730	0	359
4542	1534	730	0	359
4545	1535	730	0	358
4548	1535	731	0	0
4551	1535	731	0	0
4554	1534	731	0	357
4557	1534	731	0	357
4560	1534	731	0	357
4563	1534	731	0	358
4566	1534	731	0	358
4569	1534	732	0	357
4572	1534	731	0	357
4575	1534	731	0	357
4578	1534	731	0	358
4581	1534	732	0	357
4584	1534	732	0	357
4587	1535	732	0	357
4590	1536	732	0	359
4593	1538	731	0	358
4596	1538	731	0	0
4599	1539	731	0	1
4602	1539	731	0	0
4605	1539	731	0	2
4608	1539	730	0	4
4611	1538	730	0	7
4614	1536	731	0	8
4617	1534	731	0	11
4620	1535	730	0	12
4623	1535	730	0	16
4626	1535	730	0	18
4629	1535	731	0	21
4632	1534	731	0	18
4635	1535	730	0	17
4638	1535	730	0	19
4641	1536	729	0	18
4644	1535	729	0	18
4647	1536	729	0	17
4650	1536	730	0	13
4653	1535	730	0	13
4656	1534	730	0	12
4659	1534	728	0	11
4662	1533	728	0	10
4665	1529	728	0	8
4668	1527	728	0	5
4671	1526	728	0	4
4674	1527	727	0	0
4677	1528	727	0	356
4680	1531	727	0	357
4683	1531	728	0	356
4686	1531	727	0	357
4689	1529	727	0	357
4692	1529	727	0	356
4695	1528	727	0	356
4698	1528	727	0	355
4701	1526	727	0	353
4704	1525	727	0	350
4707	1525	726	0	350
4710	1525	726	0	350
4713	1526	726	0	349
4716	1525	725	0	346
4719	1525	723	0	344
4722	1524	723	0	341
4725	1526	722	0	345
4728	1526	720	0	344
4731	1526	719	0	344
4734	1526	719	0	344
4737	1527	719	0	346
4740	1527	718	0	348
4743	1526	718	0	354
4746	1525	717	0	355
4749	1526	717	0	351
4752	1525	717	0	351
4755	1524	718	0	350
4758	1522	718	0	356
4761	1521	718	0	357
4764	1521	718	0	358
4767	1519	718	0	2
4770	1518	718	0	359
4773	1515	717	0	356
4776	1513	718	0	354
4779	1510	719	0	354
4782	1509	720	0	354
4785	1505	724	0	2
4788	1502	725	0	3
4791	1500	720	0	0
4794	1498	719	0	358
4797	1494	719	0	359
4800	1491	719	0	358
4803	1489	719	0	358
4806	1488	718	0	356
4809	1486	719	0	353
4812	1484	720	0	356
4815	1483	721	0	354
4818	1484	721	0	352
4821	1484	722	0	353
4824	1484	722	0	353
4827	1488	723	0	354
4830	1489	724	0	349
4833	1491	724	0	348
4836	1493	728	0	342
4839	1494	728	0	346
4842	1493	728	0	346
4845	1493	728	0	343
4848	1494	728	0	342
4851	1494	728	0	341
4854	1494	727	0	341
4857	1493	727	0	340
4860	1492	726	0	339
4863	1491	726	0	338
4866	1490	725	0	333
4869	1493	726	0	326
4872	1496	724	0	312
4875	1495	725	0	296
4878	1495	726	0	300
4881	1495	729	0	291
4884	1493	731	0	292
4887	1493	731	0	288
4890	1495	731	0	292
4893	1495	732	0	288
4896	1492	735	0	277
4899	1491	737	0	270
4902	1491	738	0	264
4905	1493	738	0	263
4908	1493	738	0	261
4911	1492	740	0	257
4914	1492	740	0	250
4917	1493	738	0	250
4920	1495	735	0	251
4923	1496	733	0	243
4926	1497	733	0	240
4929	1498	732	0	237
4932	1498	731	0	238
4935	1498	731	0	237
4938	1500	730	0	242
4941	1501	728	0	239
4944	1501	727	0	235
4947	1500	725	0	232
4950	1501	725	0	232
4953	1500	724	0	230
4956	1501	723	0	233
4959	1501	724	0	237
4962	1500	722	0	233
4965	1500	722	0	234
4968	1500	722	0	233
4971	1501	722	0	231
4974	1502	722	0	231
4977	1502	722	0	233
4980	1502	722	0	235
4983	1501	725	0	236
4986	1502	726	0	234
4989	1501	727	0	230
4992	1498	729	0	232
4995	1499	729	0	231
4998	1500	729	0	226
5001	1502	729	0	226
5004	1502	728	0	225
5007	1503	728	0	227
5010	1503	728	0	228
5013	1503	729	0	230
5016	1503	729	0	226
5019	1503	729	0	224
5022	1503	729	0	224
5025	1502	729	0	223
5028	1502	729	0	226
5031	1502	729	0	229
5034	1502	729	0	230
5037	1502	730	0	233
5040	1502	731	0	235
5043	1503	730	0	233
5046	1504	729	0	232
5049	1505	729	0	231
5052	1504	728	0	236
5055	1504	728	0	238
5058	1503	726	0	242
5061	1503	725	0	238
5064	1503	725	0	240
5067	1505	722	0	236
5070	1505	721	0	235
5073	1507	720	0	239
5076	1510	718	0	239
5079	1511	718	0	243
5082	1512	716	0	246
5085	1514	716	0	250
5088	1514	715	0	251
5091	1515	714	0	252
5094	1516	713	0	251
5097	1519	711	0	252
5100	1520	712	0	251
5103	1521	711	0	251
5106	1521	711	0	250
5109	1521	710	0	249
5112	1521	711	0	250
5115	1520	711	0	252
5118	1520	711	0	251
5121	1521	710	0	252
5124	1521	710	0	252
5127	1521	710	0	252
5130	1520	710	0	257
5133	1520	710	0	256
5136	1521	710	0	254
5139	1521	709	0	253
5142	1521	707	0	255
5145	1522	707	0	255
5148	1521	706	0	257
5151	1521	707	0	256
5154	1521	706	0	258
5157	1521	705	0	257
5160	1523	701	0	256
5163	1525	696	0	256
5166	1525	691	0	262
5169	1525	686	0	258
5172	1523	681	0	259
5175	1524	680	0	258
5178	1525	678	0	258
5181	1525	677	0	259
5184	1525	676	0	253
5187	1525	678	0	252
5190	1524	680	0	251
5193	1523	679	0	250
5196	1523	679	0	252
5199	1521	680	0	248
5202	1521	679	0	248
5205	1522	679	0	249
5208	1521	678	0	250
5211	1522	679	0	252
5214	1522	679	0	251
5217	1522	679	0	248
5220	1520	680	0	246
5223	1522	680	0	250
5226	1523	679	0	254
5229	1524	680	0	256
5232	1523	680	0	255
5235	1523	680	0	253
5238	1523	678	0	254
5241	1524	678	0	254
5244	1523	677	0	251
5247	1524	677	0	254
5250	1524	677	0	255
5253	1523	677	0	253
5256	1524	676	0	255
5259	1524	676	0	254
5262	1524	675	0	256
5265	1524	678	0	255
5268	1524	678	0	256
5271	1524	678	0	257
5274	1524	677	0	255
5277	1524	676	0	256
5280	1524	676	0	256
5283	1525	675	0	256
5286	1524	674	0	254
5289	1524	675	0	253
5292	1524	676	0	257
5295	1522	678	0	252
5298	1522	678	0	252
5301	1522	679	0	254
5304	1521	678	0	251
5307	1521	678	0	252
5310	1522	677	0	252
5313	1522	676	0	251
5316	1523	675	0	251
5319	1523	675	0	250
5322	1523	675	0	249
5325	1523	674	0	251
5328	1523	673	0	251
5331	1523	674	0	252
5334	1522	674	0	248
5337	1521	671	0	249
5340	1522	669	0	248
5343	1522	666	0	245
5346	1523	666	0	245
5349	1523	667	0	246
5352	1524	667	0	250
5355	1524	667	0	248
5358	1525	670	0	243
5361	1524	670	0	245
5364	1526	674	0	247
5367	1525	677	0	253
5370	1523	678	0	255
5373	1521	678	0	252
5376	1520	676	0	253
5379	1519	676	0	254
5382	1520	675	0	254
5385	1520	675	0	258
5388	1521	675	0	257
5391	1524	677	0	256
5394	1524	680	0	254
5397	1525	683	0	256
5400	1522	684	0	254
5403	1522	683	0	251
5406	1524	680	0	245
5409	1525	679	0	243
5412	1525	677	0	241
5415	1528	673	0	236
5418	1528	671	0	234
5421	1529	669	0	235
5424	1530	669	0	235
5427	1532	669	0	237
5430	1533	669	0	235
5433	1533	668	0	235
5436	1537	666	0	236
5439	1540	665	0	230
5442	1540	663	0	232
5445	1543	662	0	233
5448	1544	662	0	234
5451	1546	658	0	240
5454	1546	657	0	238
5457	1545	656	0	242
5460	1547	654	0	243
5463	1547	652	0	242
5466	1550	649	0	242
5469	1551	644	0	240
5472	1552	641	0	238
5475	1555	641	0	239
5478	1556	641	0	237
5481	1557	640	0	236
5484	1559	643	0	234
5487	1563	643	0	234
5490	1564	642	0	234
5493	1566	641	0	234
5496	1569	639	0	232
5499	1571	639	0	233
5502	1573	639	0	239
5505	1574	639	0	239
5508	1573	644	0	250
5511	1572	645	0	254
5514	1570	647	0	246
5517	1570	646	0	250
5520	1571	645	0	255
5523	1573	643	0	268
5526	1573	642	0	269
5529	1573	641	0	269
5532	1573	642	0	265
5535	1572	643	0	262
5538	1573	643	0	268
5541	1573	644	0	266
5544	1573	644	0	262
5547	1572	644	0	258
5550	1573	642	0	259
5553	1572	639	0	255
5556	1572	639	0	251
5559	1571	637	0	242
5562	1572	635	0	238
5565	1572	634	0	240
5568	1571	634	0	244
5571	1570	633	0	247
5574	1570	633	0	248
5577	1571	637	0	258
5580	1570	640	0	252
5583	1569	640	0	249
5586	1569	640	0	249
5589	1571	639	0	254
5592	1573	638	0	250
5595	1572	639	0	246
5598	1574	637	0	241
5601	1574	635	0	233
5604	1575	634	0	235
5607	1576	634	0	230
5610	1576	636	0	234
5613	1576	636	0	236
5616	1577	636	0	234
5619	1576	635	0	230
5622	1576	636	0	232
5625	1576	635	0	232
5628	1576	637	0	232
5631	1576	638	0	234
5634	1574	641	0	238
5637	1573	643	0	240
5640	1573	646	0	240
5643	1573	647	0	242
5646	1572	648	0	241
5649	1573	648	0	239
5652	1572	650	0	238
5655	1572	652	0	234
5658	1571	653	0	230
5661	1571	655	0	229
5664	1572	656	0	231
5667	1572	658	0	229
5670	1571	660	0	231
5673	1572	661	0	230
5676	1571	662	0	231
5679	1572	663	0	231
5682	1572	663	0	230
5685	1572	663	0	229
5688	1571	664	0	230
5691	1570	664	0	230
5694	1570	664	0	227
5697	1570	663	0	225
5700	1570	664	0	223
5703	1569	664	0	223
5706	1569	664	0	220
5709	1568	664	0	219
5712	1568	664	0	221
5715	1568	664	0	220
5718	1568	663	0	216
5721	1568	664	0	216
5724	1567	663	0	209
5727	1566	663	0	210
5730	1565	663	0	208
5733	1566	664	0	210
5736	1566	664	0	210
5739	1567	664	0	211
5742	1567	663	0	210
5745	1567	664	0	211
5748	1566	666	0	214
5751	1565	667	0	215
5754	1565	666	0	215
5757	1565	667	0	215
5760	1565	666	0	215
5763	1565	666	0	213
5766	1565	666	0	210
5769	1564	667	0	211
5772	1563	668	0	211
5775	1562	669	0	211
5778	1562	670	0	208
5781	1562	670	0	212
5784	1564	669	0	216
5787	1564	670	0	216
5790	1565	671	0	218
5793	1565	670	0	217
5796	1567	669	0	212
5799	1568	668	0	213
5802	1569	667	0	210
5805	1569	668	0	213
5808	1571	666	0	214
5811	1571	666	0	213
5814	1572	666	0	214
5817	1571	667	0	215
5820	1571	668	0	214
5823	1569	669	0	215
5826	1569	669	0	215
5829	1568	669	0	214
5832	1566	670	0	220
5835	1564	672	0	220
5838	1564	672	0	224
5841	1564	672	0	228
5844	1563	670	0	233
5847	1562	670	0	234
5850	1562	669	0	239
5853	1562	668	0	239
5856	1560	669	0	243
5859	1560	669	0	244
5862	1560	669	0	246
5865	1560	669	0	246
5868	1559	669	0	235
5871	1559	668	0	235
5874	1559	668	0	238
5877	1559	669	0	238
5880	1558	670	0	239
5883	1557	670	0	240
5886	1557	671	0	242
5889	1555	672	0	239
5892	1555	673	0	241
5895	1555	674	0	240
5898	1554	674	0	237
5901	1554	673	0	230
5904	1554	674	0	229
5907	1555	674	0	231
5910	1553	676	0	228
5913	1551	678	0	232
5916	1550	680	0	231
5919	1547	682	0	233
5922	1546	683	0	234
5925	1545	683	0	233
5928	1545	682	0	232
5931	1544	684	0	235
5934	1543	686	0	231
5937	1543	687	0	230
5940	1542	687	0	230
5943	1542	687	0	228
5946	1541	687	0	224
5949	1542	689	0	233
5952	1542	692	0	237
5955	1541	691	0	238
5958	1541	691	0	237
5961	1540	692	0	239
5964	1539	694	0	235
5967	1538	696	0	236
5970	1538	697	0	243
5973	1536	699	0	245
5976	1534	699	0	251
5979	1528	699	0	237
5982	1526	696	0	234
5985	1527	693	0	233
5988	1528	691	0	235
5991	1531	688	0	236
5994	1531	688	0	236
5997	1531	687	0	235
6000	1533	685	0	235
6003	1535	684	0	230
6006	1538	683	0	239
6009	1539	682	0	236
6012	1538	682	0	232
6015	1538	685	0	232
6018	1538	686	0	225
6021	1538	687	0	226
6024	1539	686	0	233
6027	1539	687	0	240
6030	1539	687	0	242
6033	1537	687	0	245
6036	1539	684	0	254
6039	1539	683	0	251
6042	1537	684	0	245
6045	1536	684	0	240
6048	1535	683	0	233
6051	1536	682	0	229
6054	1538	681	0	227
6057	1540	680	0	229
6060	1541	679	0	229
6063	1542	678	0	229
6066	1541	677	0	222
6069	1541	677	0	215
6072	1543	676	0	214
6075	1544	674	0	215
6078	1546	673	0	218
6081	1548	672	0	216
6084	1549	670	0	217
6087	1560	667	0	225
6090	1559	667	0	218
6093	1559	666	0	215
6096	1561	664	0	215
6099	1564	662	0	214
6102	1564	662	0	209
6105	1564	661	0	205
6108	1563	661	0	203
6111	1562	661	0	200
6114	1561	660	0	205
6117	1561	660	0	203
6120	1561	660	0	206
6123	1561	660	0	204
6126	1563	660	0	206
6129	1564	661	0	205
6132	1564	660	0	202
6135	1565	660	0	201
6138	1565	660	0	201
6141	1566	660	0	202
6144	1565	659	0	201
6147	1566	660	0	199
6150	1567	659	0	198
6153	1568	658	0	196
6156	1568	658	0	197
6159	1568	658	0	197
6162	1568	658	0	194
6165	1568	658	0	193
6168	1568	658	0	192
6171	1568	657	0	190
6174	1567	656	0	196
6177	1567	657	0	195
6180	1567	657	0	195
6183	1567	657	0	196
6186	1566	656	0	197
6189	1566	657	0	196
6192	1565	658	0	191
6195	1565	659	0	189
6198	1563	659	0	189
6201	1564	660	0	191
6204	1564	663	0	196
6207	1564	664	0	195
6210	1564	665	0	194
6213	1564	667	0	196
6216	1564	668	0	195
6219	1565	671	0	208
6222	1566	672	0	206
6225	1566	672	0	206
6228	1565	671	0	206
6231	1565	669	0	205
6234	1565	669	0	203
6237	1566	669	0	205
6240	1568	670	0	204
6243	1566	673	0	207
6246	1565	674	0	208
6249	1565	674	0	208
6252	1565	673	0	206
6255	1566	672	0	207
[truncated: 913 more rows]
