# Supplementary material for: Markerless tracking of an entire honey bee colony
Source: Nat Commun. 2021 Mar 19;12:1733. doi: 10.1038/s41467-021-21769-1 (PMC7979864; doi:10.1038/s41467-021-21769-1)
Supplement: Supplementary file 4 — Description of Additional Supplementary Files [file 41467_2021_21769_MOESM4_ESM.zip › raw_source/fig_5_sup_fig_21_22/S1_trajectories/000877.txt]

0	1555	262	0	350
3	1555	262	0	351
6	1555	261	0	351
9	1555	262	0	348
12	1555	262	0	348
15	1555	262	0	349
18	1555	262	0	351
21	1555	262	0	350
24	1554	262	0	348
27	1554	262	0	350
30	1555	262	0	350
33	1555	262	0	352
36	1555	262	0	351
39	1555	262	0	351
42	1555	262	0	352
45	1555	262	0	352
48	1555	262	0	352
51	1555	262	0	353
54	1556	261	0	355
57	1556	261	0	354
60	1556	261	0	351
63	1556	261	0	351
66	1556	261	0	349
69	1556	261	0	350
72	1555	261	0	349
75	1555	261	0	347
78	1555	261	0	346
81	1555	261	0	346
84	1556	261	0	347
87	1556	261	0	348
90	1556	261	0	350
93	1557	261	0	348
96	1557	262	0	348
99	1557	262	0	345
102	1557	262	0	343
105	1556	263	0	343
108	1556	263	0	342
111	1556	264	0	341
114	1556	264	0	342
117	1556	265	0	342
120	1556	265	0	341
123	1556	265	0	340
126	1556	265	0	338
129	1555	265	0	339
132	1555	263	0	345
135	1555	263	0	343
138	1555	263	0	343
141	1555	263	0	343
144	1554	263	0	343
147	1555	263	0	340
150	1555	263	0	341
153	1554	264	0	342
156	1554	264	0	347
159	1554	264	0	346
162	1554	264	0	342
165	1555	264	0	345
168	1554	264	0	344
171	1554	264	0	344
174	1554	264	0	345
177	1554	264	0	345
180	1555	265	0	344
183	1555	264	0	347
186	1556	263	0	350
189	1556	263	0	350
192	1556	264	0	353
195	1556	263	0	354
198	1556	263	0	353
201	1556	263	0	350
204	1557	264	0	350
207	1558	264	0	350
210	1557	264	0	351
213	1557	264	0	352
216	1556	264	0	352
219	1556	264	0	349
222	1556	264	0	351
225	1555	264	0	351
228	1554	264	0	350
231	1554	264	0	351
234	1554	264	0	349
237	1555	264	0	351
240	1555	264	0	350
243	1555	264	0	349
246	1556	264	0	348
249	1556	264	0	348
252	1556	264	0	348
255	1557	264	0	351
258	1557	263	0	354
261	1560	263	0	355
264	1562	263	0	357
267	1565	262	0	357
270	1565	262	0	0
273	1564	263	0	5
276	1564	264	0	13
279	1564	263	0	18
282	1564	263	0	24
285	1565	262	0	25
288	1564	263	0	26
291	1564	263	0	30
294	1563	264	0	34
297	1562	265	0	36
300	1561	266	0	36
303	1561	265	0	48
306	1561	266	0	46
309	1561	266	0	46
312	1560	266	0	46
315	1560	267	0	50
318	1560	267	0	51
321	1559	267	0	53
324	1559	268	0	51
327	1558	266	0	48
330	1559	268	0	49
333	1559	268	0	48
336	1558	268	0	47
339	1557	269	0	48
342	1557	269	0	48
345	1556	268	0	51
348	1556	269	0	54
351	1558	268	0	56
354	1559	267	0	57
357	1557	268	0	57
360	1558	267	0	56
363	1560	265	0	52
366	1560	264	0	60
369	1561	262	0	61
372	1561	261	0	57
375	1565	262	0	51
378	1565	263	0	51
381	1565	263	0	50
384	1565	265	0	51
387	1562	265	0	51
390	1560	266	0	53
393	1559	267	0	57
396	1558	265	0	56
399	1557	263	0	54
402	1557	264	0	55
405	1557	264	0	52
408	1559	263	0	41
411	1561	265	0	45
414	1562	265	0	44
417	1562	266	0	45
420	1562	267	0	49
423	1562	268	0	52
426	1562	269	0	49
429	1562	268	0	48
432	1563	268	0	43
435	1562	268	0	51
438	1562	270	0	51
441	1561	270	0	50
444	1562	270	0	53
447	1562	270	0	53
450	1561	270	0	54
453	1561	270	0	55
456	1561	269	0	55
459	1562	271	0	55
462	1562	270	0	55
465	1562	270	0	55
468	1562	269	0	54
471	1563	267	0	54
474	1561	265	0	54
477	1560	266	0	55
480	1560	268	0	59
483	1560	268	0	61
486	1559	269	0	62
489	1560	269	0	60
492	1562	270	0	59
495	1562	270	0	57
498	1562	269	0	56
501	1564	269	0	54
504	1561	265	0	48
507	1561	265	0	49
510	1560	265	0	48
513	1560	266	0	50
516	1560	265	0	49
519	1560	265	0	50
522	1560	265	0	49
525	1558	265	0	51
528	1558	265	0	51
531	1558	265	0	54
534	1557	265	0	52
537	1557	265	0	54
540	1556	267	0	55
543	1556	267	0	53
546	1557	265	0	54
549	1558	262	0	52
552	1559	262	0	50
555	1561	264	0	52
558	1561	265	0	51
561	1561	266	0	49
564	1560	265	0	53
567	1560	266	0	53
570	1559	266	0	57
573	1557	267	0	56
576	1556	269	0	57
579	1556	268	0	58
582	1554	268	0	54
585	1553	269	0	54
588	1552	270	0	56
591	1549	270	0	57
594	1550	270	0	61
597	1551	271	0	59
600	1552	266	0	57
603	1553	265	0	55
606	1554	266	0	60
609	1553	266	0	62
612	1555	268	0	65
615	1555	267	0	64
618	1555	267	0	64
621	1553	267	0	64
624	1554	267	0	63
627	1555	268	0	63
630	1553	267	0	63
633	1554	269	0	65
636	1554	269	0	67
639	1553	270	0	65
642	1553	272	0	63
645	1552	273	0	63
648	1552	273	0	62
651	1552	273	0	60
654	1551	273	0	63
657	1550	275	0	65
660	1550	275	0	66
663	1549	275	0	65
666	1549	275	0	64
669	1549	276	0	64
672	1548	276	0	64
675	1548	276	0	65
678	1548	276	0	65
681	1548	276	0	65
684	1547	276	0	65
687	1547	277	0	65
690	1547	277	0	65
693	1547	277	0	64
696	1547	277	0	67
699	1547	277	0	66
702	1547	276	0	66
705	1546	276	0	68
708	1546	276	0	71
711	1545	276	0	68
714	1545	276	0	70
717	1545	276	0	69
720	1545	276	0	71
723	1544	277	0	72
726	1544	276	0	71
729	1544	277	0	72
732	1544	277	0	75
735	1544	277	0	73
738	1544	277	0	74
741	1544	277	0	73
744	1544	277	0	73
747	1543	276	0	71
750	1543	276	0	70
753	1544	276	0	69
756	1543	276	0	70
759	1543	276	0	70
762	1543	276	0	70
765	1544	276	0	69
768	1544	276	0	70
771	1544	276	0	73
774	1543	276	0	72
777	1543	276	0	72
780	1543	276	0	70
783	1543	276	0	70
786	1544	276	0	69
789	1543	276	0	69
792	1543	276	0	70
795	1543	276	0	69
798	1543	276	0	69
801	1544	276	0	68
804	1544	275	0	70
807	1544	275	0	67
810	1544	274	0	68
813	1544	274	0	68
816	1544	274	0	68
819	1544	274	0	67
822	1546	275	0	60
825	1545	274	0	70
828	1543	275	0	69
831	1543	275	0	69
834	1543	275	0	68
837	1544	275	0	67
840	1543	275	0	69
843	1544	274	0	69
846	1544	274	0	69
849	1544	274	0	72
852	1543	273	0	74
855	1542	271	0	74
858	1540	270	0	73
861	1539	267	0	74
864	1539	267	0	72
867	1538	267	0	81
870	1537	268	0	80
873	1537	268	0	81
876	1537	268	0	78
879	1537	268	0	81
882	1538	269	0	81
885	1540	270	0	80
888	1540	271	0	81
891	1541	271	0	80
894	1541	272	0	79
897	1541	273	0	77
900	1541	273	0	76
903	1542	272	0	77
906	1542	273	0	79
909	1541	273	0	76
912	1541	273	0	76
915	1542	273	0	77
918	1542	272	0	76
921	1541	273	0	78
924	1541	273	0	78
927	1541	274	0	76
930	1541	274	0	76
933	1541	272	0	79
936	1542	269	0	80
939	1543	268	0	80
942	1542	269	0	78
945	1542	268	0	85
948	1542	269	0	94
951	1542	271	0	94
954	1543	272	0	93
957	1543	273	0	95
960	1543	275	0	95
963	1544	277	0	92
966	1544	279	0	92
969	1543	283	0	91
972	1543	286	0	92
975	1543	288	0	94
978	1541	291	0	91
981	1540	293	0	84
984	1541	296	0	82
987	1538	297	0	84
990	1539	297	0	83
993	1538	297	0	84
996	1538	298	0	81
999	1539	298	0	84
1002	1537	298	0	90
1005	1537	298	0	88
1008	1535	298	0	88
1011	1535	298	0	85
1014	1535	298	0	84
1017	1535	299	0	87
1020	1536	300	0	87
1023	1536	301	0	85
1026	1535	302	0	86
1029	1535	302	0	86
1032	1534	303	0	90
1035	1533	303	0	90
1038	1533	303	0	91
1041	1532	303	0	94
1044	1533	303	0	93
1047	1533	304	0	92
1050	1533	304	0	94
1053	1532	304	0	94
1056	1532	304	0	92
1059	1532	303	0	91
1062	1532	303	0	91
1065	1532	304	0	91
1068	1531	304	0	91
1071	1531	305	0	91
1074	1531	305	0	91
1077	1531	306	0	94
1080	1531	306	0	95
1083	1531	306	0	94
1086	1531	306	0	92
1089	1531	306	0	91
1092	1531	305	0	92
1095	1531	305	0	92
1098	1532	306	0	90
1101	1532	306	0	90
1104	1532	306	0	91
1107	1532	306	0	91
1110	1532	306	0	92
1113	1531	306	0	89
1116	1532	306	0	91
1119	1532	306	0	92
1122	1531	306	0	89
1125	1532	306	0	93
1128	1531	306	0	91
1131	1532	306	0	90
1134	1532	306	0	91
1137	1532	306	0	91
1140	1532	307	0	90
1143	1531	306	0	92
1146	1531	307	0	95
1149	1531	306	0	93
1152	1531	307	0	95
1155	1531	306	0	96
1158	1531	306	0	95
1161	1531	306	0	94
1164	1531	306	0	96
1167	1531	307	0	95
1170	1531	306	0	95
1173	1531	306	0	93
1176	1530	305	0	95
1179	1530	302	0	94
1182	1530	299	0	97
1185	1529	297	0	98
1188	1530	296	0	100
1191	1532	294	0	97
1194	1532	289	0	92
1197	1533	283	0	85
1200	1533	284	0	84
1203	1534	284	0	82
1206	1534	286	0	80
1209	1532	288	0	76
1212	1531	289	0	65
1215	1531	291	0	54
1218	1531	291	0	48
1221	1530	291	0	50
1224	1530	292	0	50
1227	1529	292	0	49
1230	1528	292	0	51
1233	1528	292	0	51
1236	1527	292	0	50
1239	1526	292	0	48
1242	1526	292	0	52
1245	1526	292	0	51
1248	1525	292	0	54
1251	1526	290	0	54
1254	1531	287	0	53
1257	1531	286	0	58
1260	1532	284	0	62
1263	1533	283	0	59
1266	1535	279	0	54
1269	1533	274	0	32
1272	1533	274	0	23
1275	1533	275	0	0
1278	1532	275	0	357
1281	1531	276	0	358
1284	1530	278	0	4
1287	1530	279	0	6
1290	1529	278	0	4
1293	1529	277	0	5
1296	1529	276	0	6
1299	1528	278	0	2
1302	1526	278	0	0
1305	1526	278	0	359
1308	1526	279	0	356
1311	1527	278	0	1
1314	1528	277	0	2
1317	1530	277	0	177
1320	1531	277	0	173
1323	1525	276	0	10
1326	1525	275	0	13
1329	1525	278	0	17
1332	1523	278	0	22
1335	1521	277	0	18
1338	1520	279	0	15
1341	1518	279	0	13
1344	1517	280	0	11
1347	1517	280	0	12
1350	1516	281	0	15
1353	1516	280	0	13
1356	1515	279	0	13
1359	1515	279	0	12
1362	1515	279	0	12
1365	1516	279	0	11
1368	1516	278	0	10
1371	1515	279	0	14
1374	1514	278	0	16
1377	1514	278	0	16
1380	1514	277	0	18
1383	1514	277	0	18
1386	1514	277	0	17
1389	1514	277	0	18
1392	1513	277	0	13
1395	1513	277	0	13
1398	1513	278	0	14
1401	1511	279	0	15
1404	1511	279	0	15
1407	1512	278	0	17
1410	1511	278	0	21
1413	1510	278	0	22
1416	1509	279	0	23
1419	1509	278	0	26
1422	1508	279	0	26
1425	1507	278	0	26
1428	1507	278	0	30
1431	1506	278	0	33
1434	1505	278	0	31
1437	1505	277	0	32
1440	1506	276	0	33
1443	1507	276	0	33
1446	1507	275	0	34
1449	1506	276	0	36
1452	1505	278	0	33
1455	1504	279	0	32
1458	1504	278	0	34
1461	1503	278	0	36
1464	1503	279	0	35
1467	1503	278	0	37
1470	1503	278	0	35
1473	1503	277	0	38
1476	1502	277	0	35
1479	1502	277	0	35
1482	1502	277	0	33
1485	1502	277	0	32
1488	1503	276	0	33
1491	1504	276	0	36
1494	1504	277	0	40
1497	1504	277	0	39
1500	1504	278	0	38
1503	1505	278	0	37
1506	1508	278	0	37
1509	1507	277	0	39
1512	1509	277	0	41
1515	1509	275	0	45
1518	1509	276	0	46
1521	1509	276	0	48
1524	1508	278	0	53
1527	1508	276	0	51
1530	1507	276	0	57
1533	1507	275	0	47
1536	1509	275	0	43
1539	1508	275	0	38
1542	1508	274	0	39
1545	1507	274	0	39
1548	1506	274	0	41
1551	1506	275	0	41
1554	1506	277	0	40
1557	1505	277	0	42
1560	1506	276	0	41
1563	1505	277	0	42
1566	1506	278	0	45
1569	1508	275	0	44
1572	1505	274	0	51
1575	1504	275	0	48
1578	1504	275	0	44
1581	1505	275	0	40
1584	1504	275	0	45
1587	1505	274	0	42
1590	1506	273	0	43
1593	1506	272	0	40
1596	1506	272	0	40
1599	1506	272	0	41
1602	1508	273	0	41
1605	1508	274	0	45
1608	1508	275	0	47
1611	1507	275	0	56
1614	1506	275	0	55
1617	1506	276	0	55
1620	1506	274	0	56
1623	1505	274	0	56
1626	1507	274	0	52
1629	1508	274	0	44
1632	1508	275	0	37
1635	1508	274	0	40
1638	1509	273	0	45
1641	1507	273	0	44
1644	1508	274	0	42
1647	1507	274	0	37
1650	1507	275	0	35
1653	1506	276	0	37
1656	1507	276	0	32
1659	1508	277	0	28
1662	1508	276	0	24
1665	1508	276	0	22
1668	1506	276	0	26
1671	1505	276	0	30
1674	1505	276	0	30
1677	1504	276	0	30
1680	1504	276	0	30
1683	1505	277	0	31
1686	1503	278	0	23
1689	1503	278	0	19
1692	1503	278	0	21
1695	1501	277	0	20
1698	1500	278	0	36
1701	1500	277	0	32
1704	1500	276	0	32
1707	1500	277	0	33
1710	1500	278	0	32
1713	1500	278	0	33
1716	1499	277	0	36
1719	1499	277	0	40
1722	1501	279	0	42
1725	1501	278	0	38
1728	1501	277	0	38
1731	1501	278	0	36
1734	1502	278	0	35
1737	1501	278	0	35
1740	1501	277	0	36
1743	1500	277	0	42
1746	1500	276	0	45
1749	1500	276	0	44
1752	1500	276	0	44
1755	1499	277	0	44
1758	1499	275	0	42
1761	1499	276	0	45
1764	1499	276	0	48
1767	1499	276	0	46
1770	1500	277	0	45
1773	1500	276	0	44
1776	1500	277	0	46
1779	1500	276	0	46
1782	1500	277	0	47
1785	1500	277	0	49
1788	1500	277	0	46
1791	1500	276	0	50
1794	1502	275	0	55
1797	1505	275	0	63
1800	1507	277	0	66
1803	1508	276	0	70
1806	1508	277	0	73
1809	1507	279	0	70
1812	1505	278	0	75
1815	1505	279	0	76
1818	1504	280	0	74
1821	1503	280	0	78
1824	1504	281	0	81
1827	1504	281	0	80
1830	1504	282	0	80
1833	1504	283	0	83
1836	1505	283	0	83
1839	1505	285	0	81
1842	1504	286	0	75
1845	1504	287	0	78
1848	1504	288	0	81
1851	1504	288	0	85
1854	1504	287	0	84
1857	1503	288	0	84
1860	1503	289	0	87
1863	1504	288	0	85
1866	1503	288	0	84
1869	1503	289	0	82
1872	1503	289	0	80
1875	1503	289	0	80
1878	1503	290	0	80
1881	1502	289	0	81
1884	1502	290	0	81
1887	1502	290	0	83
1890	1502	290	0	89
1893	1502	291	0	90
1896	1502	291	0	90
1899	1502	290	0	91
1902	1502	290	0	92
1905	1502	290	0	93
1908	1502	290	0	92
1911	1502	291	0	93
1914	1503	291	0	94
1917	1503	292	0	96
1920	1503	292	0	95
1923	1503	292	0	95
1926	1503	292	0	95
1929	1503	292	0	94
1932	1503	293	0	95
1935	1503	292	0	95
1938	1503	292	0	97
1941	1502	292	0	97
1944	1502	292	0	94
1947	1502	293	0	95
1950	1502	294	0	97
1953	1501	294	0	99
1956	1501	294	0	98
1959	1501	294	0	96
1962	1501	293	0	98
1965	1501	293	0	97
1968	1501	293	0	101
1971	1501	294	0	100
1974	1501	294	0	102
1977	1501	294	0	101
1980	1502	294	0	103
1983	1502	295	0	103
1986	1503	295	0	100
1989	1502	294	0	104
1992	1502	294	0	100
1995	1501	294	0	99
1998	1501	295	0	101
2001	1501	294	0	100
2004	1502	293	0	102
2007	1502	293	0	100
2010	1502	292	0	101
2013	1502	293	0	100
2016	1503	291	0	105
2019	1502	291	0	107
2022	1502	291	0	103
2025	1502	290	0	104
2028	1502	290	0	103
2031	1501	290	0	101
2034	1500	290	0	103
2037	1500	290	0	103
2040	1499	289	0	103
2043	1499	289	0	102
2046	1499	289	0	101
2049	1498	290	0	99
2052	1499	289	0	100
2055	1501	289	0	99
2058	1502	287	0	108
2061	1503	289	0	117
2064	1504	288	0	120
2067	1505	287	0	123
2070	1506	286	0	131
2073	1507	286	0	133
2076	1508	286	0	138
2079	1508	286	0	135
2082	1507	283	0	132
2085	1508	283	0	134
2088	1508	282	0	133
2091	1508	282	0	135
2094	1511	281	0	148
2097	1512	280	0	147
2100	1514	278	0	153
2103	1518	279	0	163
2106	1519	279	0	166
2109	1518	279	0	345
2112	1520	280	0	176
2115	1520	280	0	176
2118	1520	280	0	178
2121	1521	280	0	182
2124	1521	281	0	185
2127	1522	281	0	187
2130	1520	281	0	189
2133	1519	283	0	200
2136	1518	283	0	212
2139	1518	282	0	223
2142	1516	284	0	223
2145	1514	282	0	220
2148	1513	284	0	231
2151	1513	284	0	225
2154	1512	284	0	223
2157	1512	281	0	225
2160	1512	280	0	224
2163	1512	280	0	224
2166	1512	280	0	224
2169	1512	279	0	228
2172	1512	279	0	228
2175	1512	279	0	231
2178	1512	278	0	229
2181	1512	277	0	227
2184	1512	277	0	226
2187	1512	277	0	225
2190	1512	277	0	225
2193	1512	277	0	225
2196	1513	276	0	226
2199	1514	276	0	223
2202	1514	275	0	222
2205	1514	275	0	221
2208	1515	276	0	221
2211	1515	275	0	217
2214	1515	274	0	214
2217	1515	273	0	214
2220	1516	273	0	214
2223	1516	272	0	213
2226	1517	271	0	213
2229	1517	271	0	213
2232	1517	271	0	214
2235	1517	271	0	213
2238	1517	271	0	211
2241	1516	272	0	214
2244	1517	272	0	215
2247	1517	272	0	213
2250	1517	272	0	213
2253	1517	271	0	212
2256	1518	271	0	211
2259	1518	271	0	211
2262	1518	271	0	209
2265	1518	271	0	208
2268	1518	272	0	209
2271	1518	272	0	208
2274	1518	272	0	208
2277	1518	272	0	208
2280	1518	272	0	210
2283	1518	272	0	207
2286	1519	272	0	207
2289	1519	272	0	211
2292	1519	271	0	212
2295	1519	271	0	213
2298	1519	272	0	210
2301	1519	272	0	212
2304	1519	271	0	214
2307	1519	271	0	214
2310	1519	271	0	214
2313	1518	272	0	209
2316	1519	272	0	214
2319	1518	271	0	216
2322	1518	271	0	217
2325	1519	271	0	217
2328	1519	272	0	217
2331	1520	272	0	216
2334	1520	272	0	215
2337	1520	272	0	215
2340	1520	272	0	214
2343	1520	272	0	214
2346	1520	272	0	215
2349	1520	272	0	214
2352	1520	274	0	214
2355	1520	273	0	211
2358	1520	272	0	213
2361	1519	272	0	213
2364	1519	272	0	214
2367	1519	272	0	214
2370	1520	272	0	215
2373	1520	272	0	216
2376	1520	272	0	214
2379	1521	272	0	216
2382	1521	272	0	216
2385	1521	271	0	214
2388	1521	271	0	214
2391	1522	271	0	213
2394	1522	271	0	213
2397	1519	272	0	215
2400	1520	271	0	215
2403	1520	271	0	213
2406	1519	272	0	212
2409	1518	271	0	210
2412	1515	271	0	210
2415	1514	269	0	206
2418	1513	269	0	205
2421	1515	269	0	208
2424	1516	273	0	216
2427	1518	274	0	211
2430	1517	272	0	211
2433	1517	271	0	212
2436	1518	271	0	214
2439	1518	271	0	214
2442	1518	271	0	215
2445	1518	271	0	214
2448	1518	271	0	214
2451	1518	271	0	214
2454	1519	271	0	214
2457	1519	271	0	213
2460	1520	271	0	215
2463	1520	271	0	215
2466	1520	270	0	217
2469	1520	271	0	215
2472	1520	271	0	219
2475	1521	271	0	217
2478	1520	271	0	217
2481	1520	271	0	217
2484	1520	271	0	217
2487	1520	271	0	217
2490	1520	271	0	217
2493	1521	271	0	216
2496	1521	271	0	216
2499	1520	271	0	217
2502	1520	271	0	215
2505	1520	271	0	215
2508	1520	272	0	219
2511	1520	273	0	214
2514	1519	274	0	215
2517	1519	274	0	216
2520	1519	273	0	218
2523	1519	274	0	218
2526	1519	275	0	215
2529	1519	276	0	216
2532	1519	276	0	222
2535	1519	277	0	225
2538	1518	278	0	229
2541	1518	278	0	234
2544	1518	278	0	233
2547	1519	278	0	233
2550	1519	278	0	234
2553	1520	278	0	235
2556	1520	278	0	233
2559	1520	278	0	234
2562	1520	277	0	233
2565	1520	277	0	233
2568	1521	277	0	232
2571	1521	277	0	232
2574	1521	277	0	233
2577	1521	277	0	233
2580	1521	277	0	233
2583	1521	277	0	233
2586	1521	277	0	233
2589	1520	278	0	235
2592	1520	278	0	236
2595	1520	278	0	234
2598	1520	278	0	235
2601	1520	278	0	236
2604	1520	278	0	237
2607	1520	278	0	236
2610	1520	278	0	238
2613	1520	278	0	238
2616	1520	279	0	238
2619	1520	279	0	239
2622	1520	279	0	237
2625	1520	279	0	239
2628	1519	283	0	241
2631	1519	286	0	243
2634	1520	286	0	245
2637	1520	286	0	244
2640	1520	287	0	244
2643	1518	289	0	249
2646	1518	290	0	257
2649	1518	291	0	256
2652	1518	291	0	258
2655	1517	292	0	263
2658	1516	292	0	268
2661	1516	294	0	272
2664	1517	295	0	274
2667	1517	294	0	284
2670	1519	294	0	296
2673	1519	296	0	301
2676	1519	297	0	302
2679	1519	296	0	307
2682	1519	297	0	311
2685	1520	299	0	319
2688	1521	299	0	327
2691	1520	297	0	338
2694	1521	297	0	345
2697	1518	295	0	350
2700	1517	296	0	351
2703	1518	295	0	350
2706	1519	295	0	350
2709	1518	293	0	352
2712	1517	293	0	353
2715	1516	293	0	355
2718	1515	292	0	353
2721	1514	292	0	357
2724	1512	292	0	357
2727	1512	292	0	357
2730	1514	289	0	355
2733	1516	289	0	357
2736	1515	291	0	3
2739	1512	294	0	7
2742	1509	296	0	9
2745	1507	297	0	11
2748	1505	297	0	13
2751	1504	296	0	14
2754	1508	296	0	16
2757	1512	296	0	24
2760	1512	295	0	26
2763	1511	294	0	21
2766	1509	293	0	17
2769	1507	293	0	14
2772	1506	293	0	15
2775	1505	293	0	17
2778	1506	294	0	16
2781	1505	293	0	15
2784	1506	293	0	15
2787	1506	293	0	18
2790	1506	293	0	16
2793	1506	294	0	13
2796	1506	294	0	12
2799	1505	294	0	12
2802	1505	294	0	9
2805	1504	293	0	9
2808	1504	294	0	11
2811	1505	294	0	10
2814	1508	293	0	12
2817	1510	293	0	17
2820	1510	290	0	26
2823	1511	287	0	35
2826	1512	285	0	39
2829	1512	285	0	38
2832	1512	287	0	39
2835	1511	288	0	34
2838	1509	289	0	32
2841	1508	290	0	28
2844	1508	289	0	26
2847	1507	289	0	35
2850	1504	290	0	22
2853	1503	290	0	17
2856	1504	290	0	16
2859	1505	290	0	17
2862	1504	291	0	18
2865	1505	293	0	24
2868	1505	292	0	26
2871	1505	295	0	30
2874	1505	297	0	27
2877	1504	300	0	29
2880	1503	300	0	30
2883	1504	298	0	29
2886	1507	297	0	28
2889	1506	297	0	27
2892	1505	298	0	28
2895	1505	300	0	30
2898	1503	300	0	29
2901	1502	300	0	27
2904	1500	299	0	25
2907	1498	300	0	30
2910	1498	300	0	31
2913	1495	301	0	32
2916	1495	299	0	33
2919	1493	300	0	33
2922	1493	301	0	33
2925	1495	301	0	35
2928	1495	302	0	38
2931	1497	303	0	38
2934	1498	303	0	41
2937	1498	303	0	42
2940	1499	303	0	41
2943	1501	302	0	38
2946	1502	303	0	34
2949	1502	302	0	31
2952	1509	300	0	27
2955	1509	300	0	20
2958	1508	299	0	14
2961	1509	299	0	10
2964	1509	299	0	5
2967	1509	298	0	2
2970	1509	297	0	0
2973	1508	297	0	4
2976	1503	297	0	4
2979	1505	297	0	3
2982	1505	297	0	2
2985	1505	297	0	2
2988	1502	297	0	1
2991	1499	297	0	354
2994	1499	297	0	347
2997	1498	297	0	345
3000	1498	299	0	345
3003	1499	302	0	354
3006	1500	303	0	346
3009	1498	305	0	350
3012	1498	305	0	349
3015	1499	305	0	337
3018	1499	305	0	334
3021	1499	306	0	337
3024	1498	306	0	341
3027	1499	306	0	340
3030	1499	305	0	340
3033	1499	306	0	341
3036	1499	306	0	341
3039	1500	305	0	350
3042	1499	307	0	348
3045	1498	307	0	344
3048	1497	307	0	343
3051	1500	308	0	339
3054	1500	306	0	337
3057	1502	306	0	337
3060	1502	306	0	338
3063	1500	305	0	345
3066	1501	305	0	344
3069	1502	305	0	342
3072	1502	305	0	348
3075	1502	305	0	351
3078	1502	305	0	350
3081	1502	304	0	355
3084	1503	305	0	359
3087	1501	306	0	13
3090	1501	307	0	22
3093	1501	307	0	19
3096	1499	308	0	17
3099	1498	308	0	17
3102	1499	308	0	19
3105	1500	307	0	19
3108	1501	307	0	22
3111	1501	307	0	22
3114	1499	307	0	20
3117	1499	306	0	21
3120	1498	306	0	19
3123	1496	307	0	18
3126	1496	308	0	21
3129	1495	309	0	29
3132	1494	310	0	32
3135	1493	309	0	33
3138	1493	309	0	34
3141	1493	309	0	28
3144	1492	309	0	26
3147	1492	309	0	29
3150	1491	309	0	36
3153	1491	309	0	33
3156	1491	309	0	30
3159	1491	309	0	27
3162	1490	310	0	28
3165	1489	310	0	27
3168	1490	309	0	31
3171	1491	309	0	35
3174	1489	311	0	43
3177	1489	311	0	51
3180	1490	312	0	47
3183	1489	314	0	47
3186	1488	314	0	47
3189	1488	315	0	52
3192	1489	316	0	56
3195	1489	315	0	54
3198	1488	317	0	59
3201	1488	316	0	58
3204	1488	314	0	34
3207	1488	313	0	34
3210	1490	314	0	48
3213	1488	313	0	36
3216	1486	314	0	41
3219	1485	314	0	41
3222	1486	314	0	38
3225	1487	314	0	40
3228	1486	314	0	47
3231	1487	313	0	51
3234	1487	313	0	54
3237	1486	313	0	46
3240	1485	313	0	43
3243	1485	311	0	48
3246	1484	310	0	58
3249	1484	311	0	63
3252	1484	310	0	55
3255	1485	310	0	53
3258	1486	312	0	58
3261	1485	311	0	54
3264	1486	311	0	59
3267	1486	312	0	61
3270	1486	311	0	54
3273	1486	312	0	48
3276	1487	314	0	48
3279	1485	315	0	47
3282	1485	315	0	46
3285	1489	313	0	53
3288	1488	315	0	59
3291	1491	323	0	101
3297	1492	316	0	53
3300	1483	308	0	14
3303	1486	302	0	20
3306	1485	300	0	24
3309	1488	302	0	37
3312	1487	303	0	40
3315	1486	302	0	43
3318	1490	307	0	40
3321	1491	307	0	34
3324	1490	311	0	30
3327	1488	313	0	31
3330	1488	314	0	33
3333	1487	315	0	35
3336	1487	315	0	32
3339	1487	316	0	33
3342	1486	315	0	30
3345	1487	315	0	33
3348	1487	315	0	32
3351	1486	314	0	27
3354	1486	314	0	25
3357	1486	313	0	26
3360	1486	314	0	27
3363	1487	314	0	29
3366	1487	314	0	27
3369	1488	314	0	25
3372	1489	313	0	24
3375	1490	312	0	23
3378	1490	311	0	24
3381	1491	311	0	24
3387	1491	309	0	22
3390	1494	307	0	12
3393	1493	305	0	10
3396	1493	303	0	8
3423	1452	254	0	0
3426	1455	254	0	357
3429	1444	252	1	355
3462	1404	184	0	267
3465	1404	184	0	268
3495	1403	184	0	267
3498	1404	187	0	271
3507	1403	182	0	268
3510	1402	183	0	270
3513	1403	183	0	267
3516	1403	183	0	264
3519	1403	182	0	261
3522	1404	187	0	250
3525	1405	190	0	249
3531	1404	197	0	267
3534	1405	198	1	274
3558	1405	196	1	85
3567	1405	195	1	278
3570	1404	195	1	88
3573	1404	194	1	275
3582	1405	197	1	82
3630	1651	368	0	169
3633	1652	368	0	171
3636	1658	368	0	176
3678	1493	540	0	172
3681	1493	540	0	174
3687	1493	542	0	177
3690	1493	542	0	177
3696	1493	538	0	173
3699	1494	540	0	169
3702	1493	541	0	172
3705	1493	540	0	175
3708	1493	540	0	180
3711	1493	539	0	184
3714	1493	540	0	178
3717	1491	542	0	355
3720	1489	543	0	175
3723	1489	543	0	179
3726	1491	543	0	181
3729	1492	543	0	181
3732	1491	543	0	180
3735	1490	543	0	180
3738	1490	544	0	180
3741	1491	544	0	184
3744	1494	546	0	185
3747	1494	546	0	183
3834	1444	337	0	196
3837	1444	337	0	198
3840	1444	338	0	200
3843	1443	339	0	200
3846	1443	339	0	200
3849	1443	340	0	198
3852	1444	340	0	202
3855	1444	340	0	204
3858	1444	340	0	200
3861	1444	340	0	199
3864	1444	340	0	197
3867	1444	339	0	198
3870	1445	340	0	199
3873	1444	340	0	201
3876	1444	340	0	203
3879	1444	340	0	202
3882	1443	340	0	200
3885	1443	340	0	200
3888	1444	340	0	202
3891	1444	341	0	23
3894	1444	340	0	21
3897	1443	339	0	18
3900	1445	339	0	14
3903	1446	339	0	10
3906	1445	339	0	15
3909	1444	339	0	12
3912	1443	339	0	16
3915	1443	339	0	15
3918	1440	341	0	21
3921	1440	341	0	16
3924	1441	341	0	19
3927	1440	341	0	16
3930	1440	341	0	19
3933	1442	340	0	22
3936	1445	339	0	23
3939	1442	341	0	19
3942	1444	341	0	23
3945	1443	341	0	22
3948	1443	341	0	16
3951	1442	341	0	15
3954	1440	342	0	12
3957	1438	341	0	9
3960	1438	341	0	8
3963	1438	341	0	8
3966	1439	341	0	8
3969	1439	341	0	7
3972	1440	340	0	11
3975	1440	341	0	11
3978	1440	341	0	15
3981	1439	340	0	6
3984	1439	340	0	4
3987	1438	340	0	1
3990	1438	340	0	1
3993	1440	340	0	5
3996	1439	341	0	5
3999	1439	341	0	8
4002	1440	341	0	10
4005	1440	341	0	11
4008	1440	342	0	20
4011	1441	341	0	23
4014	1441	342	0	25
4017	1443	341	0	22
4020	1444	342	0	29
4023	1444	342	0	27
4026	1445	341	0	21
4029	1445	340	0	22
4032	1443	343	0	15
4035	1445	343	0	13
4038	1445	343	0	14
4041	1444	342	0	14
4044	1444	342	0	16
4047	1445	342	0	15
4050	1445	342	0	20
4053	1445	342	0	20
4056	1444	342	0	18
4059	1443	342	0	17
4062	1444	341	0	19
4065	1443	341	0	19
4068	1444	341	0	22
4071	1444	341	0	23
4074	1445	342	0	22
4077	1445	343	0	25
4080	1446	343	0	21
4083	1447	342	0	24
4086	1446	343	0	22
4089	1446	342	0	20
4092	1444	342	0	12
4095	1444	343	0	15
4098	1444	345	0	20
4101	1444	345	0	17
4104	1444	345	0	15
4107	1445	345	0	16
4110	1447	345	0	14
4113	1451	346	0	13
4116	1450	345	0	5
4119	1446	343	0	3
4122	1445	342	0	4
4125	1445	341	0	5
4128	1443	342	0	7
4131	1442	340	0	3
4134	1438	340	0	0
4137	1436	339	0	358
4140	1435	340	0	352
4143	1434	340	0	354
4146	1431	340	0	354
4149	1430	341	0	352
4152	1432	342	0	351
4155	1433	343	0	350
4158	1434	344	0	347
4161	1437	341	0	338
4164	1437	342	0	335
4167	1435	339	0	322
4170	1434	339	0	317
4173	1435	339	0	320
4176	1436	337	0	318
4179	1434	333	0	317
4182	1437	334	0	322
4185	1436	333	0	321
4188	1434	332	0	317
4191	1436	335	0	317
4194	1433	332	0	319
4197	1432	333	0	325
4200	1433	333	0	324
4203	1435	336	0	318
4206	1436	337	0	321
4209	1433	335	0	321
4212	1431	336	0	324
4215	1431	336	0	319
4218	1430	336	0	317
4221	1427	334	0	319
4224	1426	333	0	317
4227	1426	333	0	315
4230	1427	334	0	316
4233	1426	333	0	315
4236	1430	333	0	309
4239	1430	333	0	311
4242	1430	333	0	313
4245	1429	332	0	305
4248	1429	331	0	304
4251	1430	332	0	310
4254	1430	332	0	308
4257	1431	332	0	304
4260	1432	333	0	304
4263	1432	333	0	305
4266	1432	333	0	309
4269	1431	332	0	314
4272	1431	332	0	313
4275	1431	332	0	312
4278	1431	332	0	312
4281	1432	332	0	312
4284	1432	332	0	313
4287	1431	333	0	314
4290	1430	333	0	313
4293	1430	332	0	312
4296	1430	332	0	311
4299	1429	333	0	310
4302	1429	333	0	311
4305	1427	333	0	313
4308	1427	332	0	312
4311	1429	333	0	311
4314	1428	333	0	311
4317	1428	333	0	314
4320	1428	333	0	315
4323	1428	332	0	315
4326	1428	332	0	315
4329	1428	332	0	315
4332	1428	333	0	313
4335	1428	332	0	313
4338	1429	332	0	312
4341	1429	332	0	310
4344	1429	332	0	309
4347	1429	332	0	308
4350	1428	331	0	308
4353	1428	332	0	311
4356	1427	332	0	314
4359	1427	332	0	312
4362	1428	332	0	307
4365	1428	331	0	307
4368	1428	332	0	310
4371	1427	332	0	309
4374	1427	331	0	309
4377	1427	331	0	310
4380	1428	332	0	310
4383	1429	333	0	304
4386	1429	333	0	301
4389	1429	333	0	300
4392	1429	333	0	302
4395	1429	333	0	301
4398	1429	333	0	300
4401	1429	333	0	299
4404	1429	332	0	301
4407	1428	332	0	302
4410	1427	332	0	302
4413	1427	332	0	301
4416	1428	333	0	301
4419	1427	333	0	300
4422	1427	333	0	301
4425	1427	332	0	301
4428	1427	332	0	301
4431	1427	332	0	300
4434	1427	332	0	302
4437	1427	332	0	303
4440	1427	332	0	300
4443	1427	332	0	299
4446	1427	332	0	305
4449	1427	332	0	308
4452	1427	332	0	306
4455	1427	333	0	305
4458	1427	333	0	305
4461	1426	333	0	305
4464	1426	333	0	302
4467	1426	333	0	306
4470	1427	333	0	305
4473	1426	333	0	304
4476	1427	333	0	305
4479	1426	333	0	303
4482	1427	333	0	303
4485	1427	333	0	302
4488	1427	333	0	301
4491	1427	333	0	300
4494	1427	333	0	300
4497	1428	332	0	297
4500	1428	332	0	298
4503	1428	332	0	298
4506	1429	332	0	296
4509	1430	332	0	295
4512	1430	332	0	295
4515	1430	332	0	293
4518	1430	332	0	292
4521	1430	332	0	292
4524	1430	332	0	292
4527	1430	332	0	291
4530	1430	332	0	293
4533	1430	333	0	294
4536	1429	333	0	294
4539	1429	332	0	296
4542	1429	332	0	292
4545	1430	333	0	295
4548	1430	332	0	295
4551	1430	332	0	295
4554	1430	332	0	295
4557	1430	332	0	293
4560	1430	332	0	294
4563	1430	332	0	293
4566	1431	332	0	294
4569	1431	332	0	293
4572	1430	332	0	295
4575	1429	332	0	297
4578	1429	332	0	298
4581	1428	332	0	294
4584	1428	332	0	295
4587	1428	332	0	295
4590	1428	332	0	296
4593	1429	333	0	294
4596	1428	332	0	294
4599	1429	333	0	296
4602	1429	332	0	291
4605	1429	333	0	294
4608	1429	333	0	296
4611	1429	333	0	300
4614	1428	333	0	304
4617	1427	333	0	317
4620	1427	333	0	305
4623	1428	332	0	295
4626	1429	332	0	294
4629	1428	332	0	293
4632	1428	333	0	292
4635	1428	332	0	296
4638	1429	332	0	296
4641	1429	332	0	293
4644	1429	333	0	289
4647	1429	333	0	296
4650	1429	333	0	293
4653	1430	333	0	298
4656	1430	334	0	303
4659	1430	335	0	302
4662	1432	336	0	298
4665	1433	336	0	298
4668	1432	335	0	295
4671	1432	336	0	294
4674	1432	336	0	294
4677	1432	335	0	293
4680	1432	335	0	290
4683	1432	335	0	292
4686	1432	335	0	290
4689	1432	335	0	290
4692	1432	335	0	290
4695	1432	335	0	290
4698	1432	335	0	290
4701	1432	335	0	289
4704	1432	335	0	289
4707	1431	334	0	288
4710	1431	334	0	286
4713	1431	334	0	284
4716	1430	335	0	285
4719	1429	335	0	288
4722	1428	336	0	291
4725	1428	336	0	298
4728	1428	336	0	304
4731	1428	336	0	306
4734	1427	336	0	310
4737	1427	337	0	313
4740	1427	337	0	307
4743	1431	341	0	302
4746	1431	339	0	305
4749	1431	336	0	303
4752	1432	336	0	301
4755	1433	336	0	307
4758	1431	338	0	317
4761	1431	338	0	311
4764	1429	337	0	317
4767	1428	337	0	316
4770	1428	337	0	316
4773	1429	337	0	317
4776	1428	337	0	317
4779	1428	337	0	318
4782	1427	337	0	320
4785	1428	337	0	323
4788	1428	337	0	323
4791	1429	337	0	322
4794	1428	337	0	322
4797	1431	339	0	320
4800	1428	335	0	329
4803	1429	338	0	322
4806	1432	337	0	316
4809	1434	338	0	318
4812	1434	339	0	317
4815	1435	339	0	323
4818	1432	337	0	327
4821	1431	338	0	338
4824	1429	338	0	336
4827	1428	339	0	337
4830	1429	339	0	333
4833	1430	339	0	335
4836	1428	338	0	334
4839	1428	338	0	335
4842	1428	338	0	336
4845	1426	338	0	335
4848	1426	338	0	335
4851	1424	337	0	334
4854	1424	337	0	335
4857	1424	337	0	336
4860	1425	337	0	337
4863	1425	336	0	339
4866	1424	336	0	335
4869	1425	335	0	336
4872	1426	336	0	336
4875	1425	337	0	332
4878	1425	336	0	334
4881	1424	335	0	336
4884	1424	335	0	335
4887	1425	336	0	336
4890	1426	336	0	339
4893	1426	336	0	336
4896	1428	336	0	340
4899	1426	336	0	337
4902	1426	336	0	336
4905	1426	335	0	335
4908	1428	337	0	333
4911	1428	337	0	338
4914	1429	337	0	337
4917	1429	337	0	340
4920	1429	337	0	340
4923	1428	337	0	338
4926	1428	336	0	339
4929	1428	336	0	341
4932	1429	336	0	344
4935	1429	336	0	342
4938	1431	337	0	342
4941	1431	336	0	338
4944	1431	336	0	336
4947	1429	334	0	328
4950	1428	333	0	328
4953	1426	332	0	329
4956	1427	334	0	329
4959	1428	335	0	325
4962	1414	324	0	323
4965	1417	326	0	313
4968	1428	338	0	322
4971	1428	337	0	325
4974	1428	337	0	325
4977	1428	337	0	336
4980	1429	337	0	337
4983	1430	339	0	338
4986	1430	340	0	336
4989	1430	339	0	336
4992	1430	338	0	336
4995	1430	338	0	335
4998	1431	337	0	337
5001	1429	337	0	330
5004	1426	336	0	327
5007	1427	337	0	328
5010	1429	338	0	334
5013	1431	339	0	337
5016	1428	339	0	339
5019	1427	339	0	345
5022	1427	340	0	346
5025	1427	340	0	346
5028	1428	340	0	349
5031	1430	340	0	349
5034	1432	342	0	354
5037	1431	343	0	1
5040	1431	345	0	6
5043	1431	347	0	14
5046	1430	348	0	20
5049	1430	350	0	24
5052	1427	348	0	26
5055	1427	348	0	29
5058	1426	348	0	31
5061	1424	351	0	31
5064	1424	352	0	33
5067	1424	352	0	31
5070	1425	352	0	32
5073	1424	352	0	34
5076	1424	352	0	33
5079	1424	352	0	32
5082	1425	352	0	33
5085	1424	353	0	38
5088	1423	352	0	38
5091	1422	351	0	42
5094	1422	350	0	36
5097	1424	352	0	36
5100	1423	352	0	40
5103	1421	351	0	41
5106	1421	350	0	38
5109	1422	349	0	41
5112	1421	349	0	44
5115	1419	353	0	43
5118	1419	353	0	39
5121	1417	353	0	37
5124	1417	352	0	38
5127	1416	352	0	36
5130	1415	353	0	33
5133	1414	354	0	35
5136	1414	354	0	37
5139	1414	355	0	43
5142	1413	356	0	41
5145	1413	356	0	39
5148	1413	357	0	40
5151	1413	358	0	38
5154	1413	358	0	37
5157	1412	359	0	41
5160	1412	359	0	39
5163	1412	359	0	38
5166	1412	359	0	35
5169	1412	358	0	38
5172	1412	358	0	37
5175	1412	358	0	34
5178	1412	358	0	35
5181	1413	357	0	36
5184	1414	357	0	39
5187	1414	356	0	36
5190	1416	355	0	29
5193	1421	350	0	33
5196	1422	348	0	30
5199	1421	351	0	34
5202	1421	352	0	37
5205	1420	354	0	40
5208	1421	354	0	39
5211	1423	353	0	41
5214	1425	352	0	41
5217	1425	352	0	44
5220	1426	353	0	44
5223	1427	354	0	43
5226	1426	354	0	45
5229	1427	353	0	50
5232	1427	353	0	53
5235	1426	353	0	51
5238	1424	354	0	62
5241	1421	356	0	65
5244	1420	360	0	67
5247	1419	359	0	58
5250	1420	355	0	246
5253	1420	356	0	244
5256	1418	359	0	55
5259	1420	360	0	87
5262	1421	357	0	83
5265	1426	361	0	116
5268	1421	353	0	89
5271	1425	351	0	278
5274	1424	343	0	263
5277	1427	355	0	277
5280	1424	345	0	259
5283	1424	353	0	276
5286	1421	347	0	257
5289	1418	354	0	76
5292	1418	358	0	85
5295	1417	356	0	88
5298	1416	355	0	88
5301	1415	356	0	89
5304	1416	358	0	100
5307	1416	359	0	94
5310	1416	359	0	95
5313	1416	359	0	93
5316	1416	361	0	97
5319	1416	361	0	107
5322	1417	361	0	119
5325	1417	361	0	116
5328	1417	362	0	121
5331	1416	362	0	121
5334	1415	362	0	122
5337	1415	360	0	106
5340	1413	360	0	103
5343	1413	359	0	104
5346	1413	358	0	103
5349	1413	357	0	99
5352	1414	357	0	95
5355	1414	359	0	95
5358	1413	362	0	102
5361	1414	364	0	105
5364	1414	366	0	107
5367	1414	368	0	102
5370	1414	370	0	100
5373	1413	380	0	87
5376	1411	381	0	87
5379	1412	371	0	101
5382	1412	370	0	105
5385	1412	378	0	92
5388	1413	376	0	97
5391	1412	378	0	94
5394	1411	369	0	111
5397	1410	370	0	111
5400	1411	366	0	115
5403	1410	366	0	113
5406	1410	366	0	109
5409	1411	366	0	110
5412	1411	367	0	106
5415	1413	367	0	115
5418	1412	367	0	125
5421	1412	366	0	116
5424	1411	369	0	114
5427	1410	369	0	115
5430	1410	369	0	114
5433	1410	368	0	117
5436	1410	368	0	116
5439	1410	368	0	114
5442	1410	369	0	112
5445	1409	369	0	109
5448	1410	367	0	115
5451	1409	366	0	115
5454	1409	367	0	111
5457	1408	368	0	113
5460	1408	369	0	119
5463	1407	370	0	118
5466	1407	372	0	114
5469	1407	376	0	124
5472	1408	376	0	130
5475	1410	376	0	143
5478	1412	377	0	151
5481	1413	384	0	107
5484	1413	386	0	106
5487	1412	385	0	108
5490	1412	387	0	106
5493	1410	377	0	138
5496	1410	376	0	141
5499	1411	376	0	140
5502	1411	377	0	138
5505	1410	377	0	140
5508	1409	376	0	143
5511	1411	377	0	144
5514	1411	378	0	145
5517	1412	379	0	147
5520	1412	380	0	148
5523	1413	380	0	149
5526	1414	381	0	150
5529	1413	380	0	148
5532	1413	380	0	156
5535	1413	380	0	156
5538	1413	380	0	156
5541	1412	380	0	152
5544	1412	380	0	153
5547	1413	380	0	147
5550	1412	380	0	148
5553	1412	380	0	154
5556	1412	380	0	155
5559	1412	388	0	99
5562	1411	379	0	152
5565	1411	380	0	146
5568	1409	379	0	151
5571	1411	379	0	156
5574	1409	379	0	153
5577	1409	378	0	156
5580	1409	378	0	156
5583	1408	377	0	161
5586	1412	376	0	161
5589	1410	376	0	160
5592	1410	375	0	160
5595	1406	374	0	145
5598	1406	374	0	146
5601	1406	374	0	143
5604	1412	383	0	117
5607	1411	381	0	123
5610	1411	384	0	115
5613	1412	385	0	115
5616	1412	382	0	122
5619	1406	374	0	153
5622	1411	376	0	157
5625	1410	375	0	157
5628	1410	376	0	150
5631	1413	378	0	154
5634	1414	379	0	163
5637	1412	379	0	163
5640	1412	384	0	119
5643	1409	378	0	160
5646	1411	378	0	164
5649	1412	378	0	166
5652	1413	378	0	166
5655	1413	379	0	165
5658	1414	379	0	169
5661	1415	379	0	169
5664	1416	378	0	175
5667	1414	379	0	174
5670	1412	379	0	169
5673	1412	380	0	168
5676	1413	381	0	167
5679	1411	381	0	169
5682	1413	381	0	161
5685	1410	380	0	160
5688	1410	380	0	159
5691	1412	380	0	162
5694	1410	379	0	159
5697	1409	379	0	160
5700	1409	379	0	161
5703	1411	380	0	161
5706	1411	381	0	160
5709	1410	381	0	159
5712	1409	381	0	158
5715	1410	380	0	160
5718	1410	380	0	161
5721	1411	380	0	163
5724	1410	380	0	158
5727	1409	380	0	157
5730	1408	381	0	166
5733	1411	381	0	168
5736	1412	380	0	162
5739	1411	379	0	160
5742	1413	386	0	293
5745	1414	387	0	116
5748	1408	380	0	154
5751	1409	380	0	164
5754	1409	380	0	151
5757	1410	381	0	152
5760	1409	382	0	156
5763	1411	382	0	160
5766	1412	383	0	167
5769	1411	383	0	179
5772	1411	382	0	169
5775	1409	381	0	163
5778	1410	383	0	165
5781	1412	382	0	167
5784	1410	382	0	171
5787	1414	385	0	170
5790	1413	386	0	179
5793	1409	384	0	174
5796	1406	383	0	168
5799	1404	383	0	157
5802	1404	381	0	163
5805	1408	380	0	166
5808	1410	380	0	166
5811	1409	378	0	163
5814	1410	378	0	163
5817	1409	379	0	162
5820	1410	380	0	161
5823	1410	381	0	164
5826	1408	381	0	160
5829	1408	380	0	161
5832	1406	380	0	156
5835	1406	379	0	156
5838	1405	379	0	153
5841	1405	379	0	150
5844	1406	379	0	153
5847	1407	380	0	148
5850	1414	386	0	143
5853	1409	384	0	129
5856	1411	384	0	127
5859	1404	377	0	155
5862	1402	375	0	151
5865	1400	372	0	154
5868	1400	372	0	156
5871	1399	368	0	157
5874	1401	365	0	149
5877	1400	366	0	152
5880	1397	366	0	159
5883	1397	367	0	157
5886	1398	367	0	156
5889	1400	368	0	153
5892	1401	368	0	149
5895	1401	368	0	148
5898	1400	368	0	151
5901	1399	369	0	155
5904	1398	368	0	156
5907	1401	369	0	145
5910	1401	370	0	138
5913	1401	370	0	138
5916	1402	370	0	139
5919	1402	370	0	143
5922	1401	369	0	139
5925	1399	366	0	136
5928	1399	365	0	147
5931	1399	367	0	155
5934	1400	368	0	152
5937	1400	368	0	152
5940	1401	368	0	152
5943	1401	369	0	154
5946	1401	369	0	154
5949	1401	369	0	155
5952	1402	369	0	154
5955	1403	369	0	156
5958	1402	370	0	156
5961	1402	371	0	152
5964	1401	372	0	151
5967	1402	372	0	150
5970	1404	373	0	146
5973	1404	371	0	159
5982	1397	359	0	170
5985	1397	358	0	172
5988	1394	354	0	168
5991	1388	352	0	359
5994	1389	351	0	355
6024	1392	330	0	347
6063	1436	337	0	102
6066	1438	340	0	98
6069	1438	344	0	93
6072	1439	343	0	269
6075	1440	364	0	91
6078	1442	373	0	91
6081	1443	379	0	93
6084	1440	374	0	97
6087	1441	381	0	84
6090	1442	386	0	79
6093	1443	386	0	82
6096	1443	374	0	82
6099	1444	389	0	85
6102	1444	392	0	86
6105	1445	393	0	88
6108	1445	392	0	88
6111	1446	391	0	88
6114	1446	395	0	88
6117	1448	391	0	82
6120	1446	393	0	79
6123	1443	390	0	76
6126	1442	393	0	71
6129	1441	397	0	68
6132	1441	399	0	72
6135	1443	400	0	72
6138	1445	400	0	71
6141	1443	401	0	68
6144	1442	400	0	69
6147	1443	398	0	65
6150	1443	398	0	54
6153	1443	399	0	58
6156	1443	398	0	60
6159	1444	396	0	59
6162	1444	398	0	59
6165	1444	400	0	60
6168	1441	396	0	293
6171	1432	383	0	314
6174	1430	382	0	311
6177	1431	381	0	315
6180	1429	380	0	311
6183	1427	378	0	308
6186	1428	376	0	309
6189	1428	374	0	310
6192	1431	371	0	302
6195	1430	371	0	297
6198	1431	369	0	301
6201	1431	368	0	297
6204	1431	367	0	295
6207	1430	370	0	302
6210	1429	370	0	302
6213	1428	368	0	300
6216	1428	368	0	301
6219	1429	370	0	300
6222	1433	370	0	301
6225	1434	369	0	294
6228	1435	371	0	294
6231	1435	371	0	294
6234	1436	372	0	297
6237	1435	373	0	302
6240	1436	371	0	302
6243	1436	368	0	299
6246	1436	365	0	301
6249	1434	364	0	302
6252	1434	363	0	304
6255	1432	362	0	308
6258	1432	362	0	310
6261	1432	361	0	309
6264	1429	362	0	309
6267	1429	361	0	312
6270	1425	363	0	305
6273	1422	360	0	295
6276	1419	358	0	294
6279	1417	357	0	297
6282	1416	358	0	298
6285	1416	356	0	296
6288	1417	352	0	290
6291	1416	353	0	286
6294	1413	350	0	290
6297	1413	348	0	288
6300	1413	347	0	288
6303	1412	343	0	283
6306	1412	342	0	281
6309	1412	345	0	279
6312	1411	346	0	274
6315	1410	347	0	271
6318	1408	344	0	275
6321	1411	341	0	281
6324	1411	338	0	283
6327	1411	335	0	286
6330	1411	335	0	286
6333	1411	335	0	274
6336	1408	335	0	266
6339	1408	337	0	262
6342	1409	337	0	263
6345	1410	341	0	265
6348	1410	343	0	267
6351	1406	343	0	268
6354	1405	342	0	273
6357	1403	341	0	280
6360	1403	338	0	280
6363	1401	336	0	279
6366	1400	331	0	285
6369	1400	328	0	283
[truncated: 840 more rows]
