# Supplementary material for: Markerless tracking of an entire honey bee colony
Source: Nat Commun. 2021 Mar 19;12:1733. doi: 10.1038/s41467-021-21769-1 (PMC7979864; doi:10.1038/s41467-021-21769-1)
Supplement: Supplementary file 4 — Description of Additional Supplementary Files [file 41467_2021_21769_MOESM4_ESM.zip › raw_source/fig_5_sup_fig_21_22/S1_trajectories/000863.txt]

0	1595	149	0	245
3	1594	149	0	245
6	1594	149	0	250
9	1594	149	0	251
12	1595	150	0	249
15	1595	150	0	247
18	1595	151	0	246
21	1595	151	0	244
24	1596	151	0	241
27	1596	152	0	240
30	1596	152	0	240
33	1596	153	0	254
36	1596	153	0	253
39	1595	154	0	248
42	1594	153	0	256
45	1594	154	0	255
48	1595	153	0	253
51	1595	153	0	256
54	1594	153	0	257
57	1595	152	0	251
60	1596	153	0	252
63	1595	153	0	249
66	1595	153	0	249
69	1595	153	0	249
72	1594	153	0	256
75	1593	153	0	258
78	1593	152	0	257
81	1593	152	0	258
84	1593	151	0	257
87	1593	152	0	256
90	1592	152	0	256
93	1592	152	0	259
96	1593	153	0	268
99	1593	154	0	272
102	1593	155	0	272
105	1593	155	0	274
108	1593	155	0	274
111	1594	156	0	274
114	1594	156	0	275
117	1594	157	0	276
120	1595	157	0	276
123	1596	156	0	274
126	1597	156	0	277
129	1597	156	0	273
132	1597	156	0	271
135	1597	155	0	268
138	1597	155	0	265
141	1596	155	0	259
144	1596	155	0	262
147	1596	155	0	261
150	1596	154	0	259
153	1596	155	0	257
156	1596	154	0	258
159	1596	154	0	259
162	1595	154	0	258
165	1596	154	0	260
168	1596	154	0	261
171	1595	154	0	260
174	1595	153	0	260
177	1595	153	0	258
180	1595	153	0	258
183	1595	153	0	257
186	1595	153	0	256
189	1595	153	0	254
192	1595	153	0	255
195	1595	153	0	254
198	1594	152	0	254
201	1594	152	0	254
204	1595	151	0	253
207	1594	151	0	255
210	1595	150	0	251
213	1595	150	0	251
216	1595	150	0	252
219	1596	150	0	254
222	1596	150	0	254
225	1596	149	0	254
228	1596	149	0	253
231	1597	148	0	255
234	1597	147	0	253
237	1598	146	0	255
240	1599	146	0	255
243	1599	147	0	254
246	1597	150	0	255
249	1596	151	0	263
252	1594	153	0	270
255	1593	155	0	271
258	1593	156	0	272
261	1594	157	0	277
264	1595	157	0	279
267	1596	158	0	281
270	1596	158	0	282
273	1596	156	0	277
276	1597	155	0	277
279	1596	154	0	284
282	1596	154	0	289
285	1597	154	0	289
288	1598	154	0	290
291	1598	155	0	287
294	1598	154	0	285
297	1598	155	0	279
300	1597	156	0	283
303	1598	157	0	290
306	1597	160	0	294
309	1597	158	0	293
312	1598	157	0	293
315	1597	159	0	296
318	1598	156	0	293
321	1597	156	0	297
324	1597	156	0	298
327	1599	155	0	295
330	1599	156	0	293
333	1597	155	0	295
336	1594	157	0	293
339	1593	155	0	301
342	1594	153	0	305
345	1594	150	0	300
348	1593	150	0	300
351	1594	152	0	302
354	1594	150	0	300
357	1594	151	0	298
360	1594	151	0	297
363	1595	151	0	296
366	1596	151	0	294
369	1598	152	0	296
372	1598	151	0	295
375	1598	152	0	293
378	1598	151	0	297
381	1598	151	0	297
384	1597	150	0	299
387	1598	150	0	297
390	1598	150	0	292
393	1597	152	0	292
396	1598	152	0	291
399	1597	151	0	289
402	1597	152	0	286
405	1594	154	0	284
408	1594	154	0	288
411	1593	155	0	284
414	1593	155	0	283
417	1591	156	0	285
420	1591	155	0	286
423	1591	155	0	280
426	1588	155	0	285
429	1590	155	0	278
432	1590	153	0	280
435	1589	154	0	286
438	1588	154	0	284
441	1590	153	0	279
444	1588	153	0	279
447	1589	152	0	277
450	1590	153	0	275
453	1590	152	0	274
456	1590	152	0	278
459	1590	152	0	276
462	1590	151	0	276
465	1592	150	0	279
468	1592	150	0	282
471	1591	150	0	284
474	1592	150	0	284
477	1592	149	0	282
480	1591	149	0	285
483	1591	149	0	287
486	1589	150	0	292
489	1588	149	0	294
492	1589	149	0	293
495	1589	148	0	292
498	1588	148	0	292
501	1587	148	0	290
504	1586	147	0	289
507	1585	147	0	292
510	1585	148	0	292
513	1585	148	0	294
516	1585	148	0	293
519	1585	148	0	293
522	1585	148	0	294
525	1585	148	0	293
528	1585	148	0	293
531	1585	147	0	293
534	1585	148	0	294
537	1585	147	0	295
540	1585	147	0	295
543	1585	147	0	294
546	1585	147	0	292
549	1586	148	0	294
552	1592	149	0	290
555	1595	149	0	291
558	1596	151	0	300
561	1595	152	0	300
564	1597	152	0	298
567	1599	152	0	301
570	1598	152	0	302
573	1599	153	0	304
576	1599	153	0	303
579	1598	151	0	299
582	1597	150	0	300
585	1595	150	0	303
588	1595	149	0	301
591	1596	149	0	298
594	1595	149	0	298
597	1594	148	0	297
600	1593	149	0	298
603	1593	149	0	301
606	1593	148	0	297
609	1591	149	0	298
612	1590	150	0	300
615	1590	150	0	301
618	1589	149	0	301
621	1589	147	0	301
624	1589	145	0	300
627	1589	144	0	300
630	1589	145	0	301
633	1590	143	0	300
636	1591	142	0	300
639	1591	142	0	299
642	1590	142	0	298
645	1591	142	0	298
648	1591	142	0	299
651	1591	141	0	298
654	1591	142	0	300
657	1591	142	0	301
660	1591	142	0	299
663	1591	142	0	299
666	1591	142	0	301
669	1591	142	0	299
672	1598	143	0	303
675	1596	145	0	298
678	1596	148	0	298
681	1596	149	0	304
684	1597	151	0	306
687	1596	152	0	310
690	1598	154	0	308
693	1600	153	0	323
696	1602	154	0	325
699	1602	156	0	325
702	1603	156	0	325
705	1600	155	0	325
708	1600	155	0	321
711	1599	155	0	320
714	1598	154	0	324
717	1597	154	0	325
720	1597	153	0	325
723	1597	153	0	323
726	1597	153	0	323
729	1598	153	0	325
732	1598	153	0	321
735	1597	153	0	323
738	1596	153	0	324
741	1596	153	0	326
744	1595	153	0	325
747	1596	153	0	325
750	1596	154	0	325
753	1596	153	0	327
756	1596	153	0	328
759	1596	153	0	326
762	1596	154	0	328
765	1597	153	0	327
768	1597	153	0	325
771	1597	153	0	327
774	1597	152	0	325
777	1599	151	0	324
780	1599	151	0	329
783	1599	151	0	328
786	1597	148	0	335
789	1596	148	0	336
792	1595	148	0	339
795	1595	148	0	342
798	1594	149	0	343
801	1594	148	0	346
804	1593	147	0	347
807	1593	147	0	349
810	1594	147	0	347
813	1593	147	0	348
816	1593	146	0	352
819	1591	146	0	352
822	1592	146	0	354
825	1593	146	0	352
828	1593	146	0	354
831	1593	146	0	354
834	1593	146	0	356
837	1593	146	0	355
840	1593	146	0	354
843	1592	146	0	352
846	1592	145	0	353
849	1592	145	0	352
852	1592	145	0	352
855	1592	145	0	352
858	1592	146	0	352
861	1592	145	0	351
864	1592	145	0	352
867	1592	146	0	352
870	1592	146	0	351
873	1592	146	0	351
876	1592	146	0	351
879	1592	146	0	351
882	1592	146	0	352
885	1592	146	0	352
888	1592	146	0	352
891	1591	146	0	352
894	1591	146	0	352
897	1592	146	0	352
900	1592	146	0	353
903	1591	145	0	351
906	1591	146	0	352
909	1592	145	0	351
912	1591	146	0	351
915	1591	145	0	351
918	1591	145	0	353
921	1592	145	0	354
924	1592	145	0	355
927	1592	145	0	354
930	1593	146	0	354
933	1593	146	0	355
936	1594	146	0	355
939	1594	146	0	355
942	1595	146	0	354
945	1595	147	0	354
948	1594	147	0	353
951	1595	147	0	352
954	1594	147	0	353
957	1594	147	0	352
960	1595	147	0	353
963	1595	146	0	356
966	1600	146	0	358
969	1601	146	0	359
972	1600	146	0	357
975	1600	144	0	354
978	1598	144	0	353
981	1596	145	0	357
984	1593	145	0	355
987	1593	146	0	353
990	1593	146	0	354
993	1593	146	0	353
996	1593	146	0	353
999	1593	146	0	353
1002	1592	146	0	354
1005	1592	146	0	353
1008	1592	146	0	354
1011	1592	146	0	355
1014	1592	146	0	355
1017	1592	146	0	355
1020	1592	146	0	354
1023	1592	146	0	355
1026	1592	146	0	355
1029	1592	146	0	356
1032	1592	146	0	356
1035	1593	146	0	356
1038	1592	146	0	355
1041	1592	146	0	356
1044	1592	146	0	353
1047	1592	146	0	353
1050	1592	146	0	354
1053	1592	146	0	354
1056	1592	146	0	355
1059	1591	146	0	354
1062	1592	146	0	354
1065	1592	145	0	353
1068	1591	145	0	352
1071	1592	145	0	353
1074	1592	145	0	351
1077	1592	145	0	351
1080	1592	145	0	352
1083	1598	145	0	176
1086	1600	146	0	166
1089	1601	146	0	168
1092	1603	146	0	169
1095	1606	145	0	169
1098	1607	159	0	280
1101	1607	157	0	293
1104	1608	155	0	300
1107	1607	152	0	136
1110	1610	152	0	145
1113	1611	152	0	154
1116	1612	152	0	157
1119	1595	145	0	0
1122	1594	145	0	357
1125	1593	144	0	0
1128	1594	144	0	1
1131	1595	145	0	359
1134	1596	144	0	359
1137	1596	145	0	357
1140	1597	145	0	357
1143	1596	145	0	357
1146	1595	145	0	357
1149	1595	145	0	176
1152	1602	145	0	178
1155	1605	146	0	176
1158	1608	146	0	175
1161	1605	146	0	174
1164	1604	146	0	176
1167	1594	146	0	177
1170	1593	145	0	178
1173	1593	145	0	177
1176	1593	145	0	356
1179	1593	145	0	356
1182	1593	145	0	356
1185	1593	145	0	358
1188	1595	145	0	0
1191	1597	145	0	6
1194	1599	144	0	6
1197	1600	144	0	3
1200	1602	143	0	11
1203	1601	143	0	8
1206	1600	144	0	7
1209	1600	143	0	5
1212	1599	143	0	7
1215	1598	143	0	8
1218	1599	144	0	4
1221	1599	144	0	2
1224	1598	144	0	0
1227	1597	145	0	359
1230	1596	145	0	358
1233	1597	145	0	359
1236	1596	145	0	359
1239	1596	145	0	358
1242	1596	145	0	357
1245	1596	145	0	358
1248	1596	145	0	356
1251	1596	145	0	356
1254	1596	145	0	356
1257	1596	146	0	356
1260	1596	146	0	355
1263	1596	146	0	357
1266	1595	146	0	356
1269	1595	146	0	356
1272	1595	146	0	355
1275	1596	147	0	354
1278	1596	146	0	354
1281	1595	147	0	353
1284	1596	147	0	354
1287	1595	147	0	354
1290	1595	147	0	354
1293	1595	147	0	354
1296	1595	147	0	354
1299	1595	147	0	353
1302	1595	147	0	353
1305	1595	147	0	353
1308	1594	147	0	352
1311	1594	147	0	353
1314	1594	147	0	353
1317	1594	147	0	351
1320	1595	147	0	352
1323	1595	147	0	352
1326	1595	147	0	353
1329	1595	147	0	352
1332	1595	147	0	353
1335	1595	147	0	353
1338	1594	147	0	352
1341	1595	147	0	352
1344	1595	147	0	352
1347	1595	147	0	353
1350	1594	147	0	353
1353	1595	147	0	352
1356	1594	147	0	353
1359	1594	147	0	352
1362	1594	147	0	353
1365	1595	147	0	353
1368	1594	147	0	353
1371	1594	147	0	353
1374	1594	147	0	352
1377	1594	146	0	353
1380	1594	146	0	353
1383	1595	146	0	355
1386	1595	146	0	355
1389	1595	146	0	355
1392	1595	146	0	354
1395	1595	146	0	355
1398	1595	146	0	354
1401	1595	146	0	353
1404	1594	146	0	353
1407	1594	146	0	352
1410	1594	146	0	352
1413	1594	146	0	352
1416	1593	146	0	352
1419	1596	145	0	0
1422	1598	144	0	9
1425	1599	142	0	9
1428	1602	140	0	16
1431	1602	139	0	12
1434	1602	139	0	11
1437	1602	139	0	13
1440	1606	141	0	12
1443	1608	142	0	4
1446	1608	142	0	358
1449	1612	143	0	348
1452	1613	144	0	336
1455	1612	146	0	319
1458	1611	148	0	304
1461	1610	149	0	297
1464	1610	150	0	296
1467	1609	150	0	292
1470	1613	150	0	295
1473	1612	150	0	303
1476	1611	150	0	295
1479	1610	152	0	296
1482	1608	153	0	290
1485	1608	153	0	289
1488	1609	155	0	287
1491	1608	155	0	283
1494	1608	155	0	282
1497	1609	156	0	283
1500	1607	155	0	281
1503	1607	155	0	278
1506	1605	155	0	277
1509	1604	155	0	278
1512	1605	155	0	274
1515	1604	154	0	274
1518	1604	155	0	273
1521	1604	155	0	270
1524	1602	154	0	261
1527	1602	154	0	255
1530	1602	155	0	254
1533	1601	155	0	254
1536	1600	155	0	253
1539	1600	154	0	255
1542	1600	153	0	256
1545	1600	155	0	256
1548	1600	154	0	249
1551	1600	155	0	253
1554	1602	156	0	254
1557	1602	157	0	257
1560	1601	157	0	260
1563	1599	156	0	279
1566	1598	157	0	292
1569	1600	158	0	289
1572	1601	159	0	286
1575	1602	159	0	287
1578	1600	160	0	291
1581	1600	161	0	291
1584	1600	163	0	292
1587	1602	163	0	288
1590	1601	162	0	290
1593	1601	164	0	295
1596	1602	164	0	300
1599	1601	165	0	301
1602	1602	165	0	303
1605	1601	164	0	296
1608	1600	162	0	295
1611	1599	161	0	297
1614	1597	157	0	296
1617	1595	156	0	290
1620	1596	155	0	295
1623	1596	154	0	305
1626	1595	154	0	309
1629	1595	154	0	310
1632	1596	155	0	310
1635	1601	156	0	311
1638	1601	160	0	306
1641	1601	160	0	308
1644	1603	162	0	302
1647	1605	163	0	293
1650	1604	165	0	281
1653	1602	167	0	278
1656	1600	168	0	271
1659	1599	168	0	264
1662	1596	169	0	261
1665	1597	167	0	256
1668	1593	168	0	254
1671	1591	169	0	261
1674	1591	169	0	260
1677	1591	169	0	261
1680	1590	169	0	255
1683	1591	169	0	252
1686	1591	168	0	252
1689	1591	167	0	254
1692	1594	165	0	258
1695	1593	165	0	262
1698	1593	166	0	264
1701	1596	164	0	263
1704	1598	162	0	260
1707	1595	158	0	256
1710	1597	155	0	251
1713	1597	154	0	246
1716	1596	159	0	252
1719	1595	160	0	265
1722	1593	160	0	264
1725	1594	162	0	262
1728	1594	162	0	259
1731	1596	159	0	255
1734	1596	156	0	254
1737	1599	156	0	256
1740	1602	164	0	262
1743	1601	169	0	280
1746	1599	167	0	284
1749	1599	166	0	289
1752	1598	165	0	297
1755	1597	166	0	295
1758	1598	166	0	301
1761	1598	166	0	300
1764	1599	166	0	297
1767	1601	167	0	294
1770	1601	167	0	291
1773	1601	167	0	291
1776	1601	168	0	295
1779	1601	168	0	297
1782	1602	168	0	296
1785	1602	168	0	291
1788	1601	168	0	289
1791	1601	168	0	286
1794	1601	169	0	286
1797	1602	169	0	290
1800	1602	169	0	289
1803	1603	169	0	285
1806	1603	168	0	278
1809	1603	167	0	277
1812	1602	167	0	276
1815	1602	163	0	276
1818	1601	161	0	272
1821	1599	159	0	270
1824	1599	158	0	270
1827	1599	158	0	270
1830	1600	158	0	269
1833	1601	159	0	271
1836	1602	158	0	267
1839	1603	159	0	269
1842	1603	159	0	274
1845	1603	160	0	281
1848	1602	160	0	291
1851	1600	157	0	307
1854	1599	157	0	310
1857	1598	156	0	319
1860	1599	156	0	319
1863	1599	156	0	324
1866	1600	156	0	324
1869	1600	156	0	325
1872	1600	156	0	321
1875	1601	154	0	326
1878	1601	154	0	331
1881	1600	153	0	327
1884	1601	153	0	329
1887	1601	153	0	326
1890	1601	154	0	324
1893	1601	154	0	321
1896	1599	156	0	318
1899	1599	156	0	311
1902	1599	156	0	307
1905	1598	156	0	298
1908	1598	157	0	304
1911	1599	158	0	294
1914	1596	158	0	286
1917	1594	158	0	287
1920	1592	157	0	282
1923	1592	158	0	277
1926	1592	158	0	276
1929	1592	158	0	273
1932	1591	157	0	272
1935	1591	158	0	270
1938	1591	158	0	270
1941	1591	158	0	274
1944	1590	158	0	273
1947	1590	158	0	273
1950	1589	158	0	270
1953	1589	158	0	266
1956	1589	158	0	264
1959	1589	159	0	266
1962	1587	158	0	264
1965	1586	158	0	264
1968	1586	157	0	260
1971	1587	158	0	263
1974	1587	157	0	266
1977	1587	156	0	267
1980	1584	156	0	266
1983	1585	156	0	266
1986	1585	156	0	265
1989	1585	156	0	266
1992	1585	158	0	263
1995	1585	157	0	269
1998	1584	156	0	265
2001	1585	156	0	264
2004	1584	157	0	262
2007	1583	156	0	262
2010	1583	156	0	261
2013	1583	157	0	263
2016	1583	156	0	261
2019	1583	156	0	261
2022	1582	156	0	259
2025	1582	156	0	260
2028	1582	156	0	259
2031	1582	156	0	260
2034	1582	158	0	260
2037	1583	157	0	264
2040	1582	156	0	260
2043	1583	157	0	258
2046	1583	157	0	261
2049	1584	158	0	265
2052	1584	159	0	264
2055	1584	159	0	261
2058	1583	159	0	255
2061	1583	158	0	249
2064	1583	158	0	246
2067	1583	157	0	248
2070	1583	158	0	251
2073	1583	158	0	251
2076	1584	159	0	250
2079	1583	159	0	257
2082	1583	159	0	262
2085	1583	159	0	268
2088	1583	159	0	267
2091	1583	158	0	267
2094	1584	158	0	268
2097	1584	159	0	270
2100	1588	162	0	264
2103	1588	162	0	272
2106	1588	159	0	279
2109	1588	155	0	293
2112	1589	153	0	291
2115	1587	149	0	297
2118	1584	148	0	301
2121	1583	148	0	302
2124	1583	149	0	300
2127	1584	149	0	300
2130	1585	150	0	300
2133	1582	150	0	300
2136	1582	149	0	303
2139	1581	149	0	303
2142	1581	149	0	305
2145	1580	147	0	306
2148	1578	146	0	309
2151	1577	146	0	313
2154	1578	146	0	314
2157	1578	146	0	315
2160	1575	144	0	315
2163	1574	143	0	312
2166	1574	143	0	313
2169	1572	140	0	310
2172	1570	138	0	308
2175	1570	138	0	306
2178	1569	137	0	307
2181	1568	136	0	309
2184	1567	136	0	310
2187	1567	136	0	308
2190	1567	136	0	304
2193	1568	135	0	303
2196	1567	135	0	302
2199	1567	136	0	300
2202	1567	135	0	300
2205	1568	136	0	300
2208	1567	136	0	300
2211	1566	135	0	301
2214	1567	136	0	300
2217	1568	136	0	297
2220	1568	136	0	297
2223	1567	136	0	297
2226	1566	136	0	296
2229	1565	136	0	296
2232	1564	136	0	295
2235	1564	136	0	296
2238	1566	137	0	295
2241	1567	137	0	295
2244	1568	139	0	299
2247	1569	142	0	304
2250	1571	146	0	305
2253	1575	150	0	314
2256	1575	149	0	327
2259	1573	148	0	334
2262	1569	147	0	331
2265	1563	148	0	338
2268	1561	148	0	342
2271	1558	147	0	346
2274	1558	147	0	351
2277	1558	146	0	353
2280	1557	144	0	352
2283	1556	145	0	354
2286	1555	145	0	347
2289	1555	145	0	346
2292	1555	145	0	346
2295	1556	145	0	349
2298	1556	144	0	350
2301	1556	144	0	352
2304	1555	144	0	353
2307	1555	144	0	352
2310	1557	144	0	355
2313	1558	144	0	355
2316	1559	143	0	354
2319	1559	144	0	355
2322	1558	144	0	359
2325	1557	145	0	0
2328	1560	143	0	3
2331	1560	141	0	2
2334	1559	141	0	5
2337	1560	139	0	2
2340	1559	140	0	359
2343	1556	139	0	351
2346	1555	138	0	345
2349	1552	136	0	336
2352	1554	135	0	329
2355	1554	134	0	330
2358	1554	134	0	333
2361	1552	135	0	329
2364	1553	135	0	329
2367	1553	135	0	329
2370	1555	138	0	334
2373	1557	140	0	339
2376	1558	143	0	348
2379	1554	142	0	347
2382	1550	137	0	340
2385	1548	138	0	336
2388	1547	140	0	340
2391	1547	140	0	334
2394	1548	140	0	335
2397	1547	142	0	341
2400	1544	143	0	338
2403	1542	143	0	342
2406	1542	142	0	331
2409	1542	142	0	335
2412	1542	142	0	336
2415	1543	143	0	335
2418	1542	144	0	335
2421	1539	144	0	348
2424	1539	144	0	347
2427	1538	144	0	345
2430	1538	142	0	342
2433	1538	142	0	340
2436	1539	142	0	338
2439	1537	142	0	340
2442	1537	142	0	339
2445	1537	143	0	340
2448	1536	142	0	342
2451	1537	142	0	340
2454	1536	142	0	341
2457	1536	141	0	340
2460	1537	140	0	343
2463	1536	141	0	341
2466	1534	141	0	341
2469	1533	141	0	339
2472	1533	142	0	341
2475	1537	142	0	343
2478	1536	142	0	347
2481	1534	139	0	348
2484	1533	139	0	348
2487	1532	138	0	349
2490	1537	140	0	346
2493	1539	140	0	350
2496	1539	138	0	351
2499	1540	138	0	351
2502	1542	139	0	358
2505	1543	142	0	0
2508	1544	142	0	358
2511	1549	142	0	352
2514	1551	144	0	356
2517	1552	145	0	347
2520	1552	139	0	332
2523	1551	135	0	330
2526	1551	135	0	329
2529	1551	137	0	326
2532	1550	137	0	326
2535	1547	138	0	323
2538	1546	138	0	320
2541	1545	139	0	320
2544	1545	139	0	318
2547	1546	139	0	316
2550	1545	139	0	316
2553	1545	139	0	317
2556	1545	139	0	318
2559	1545	138	0	315
2562	1544	138	0	316
2565	1546	139	0	312
2568	1546	138	0	307
2571	1547	138	0	310
2574	1547	138	0	309
2577	1547	138	0	310
2580	1547	137	0	310
2583	1548	136	0	306
2586	1550	138	0	315
2589	1552	138	0	324
2592	1553	139	0	332
2595	1554	141	0	342
2598	1555	144	0	349
2601	1553	145	0	354
2604	1553	146	0	355
2607	1548	145	0	358
2610	1545	145	0	1
2613	1542	145	0	3
2616	1540	144	0	3
2619	1539	142	0	5
2622	1541	140	0	5
2625	1543	139	0	2
2628	1544	141	0	5
2631	1543	143	0	8
2634	1541	145	0	7
2637	1537	147	0	8
2640	1530	149	0	18
2643	1529	151	0	20
2646	1528	152	0	21
2649	1527	153	0	24
2652	1526	154	0	23
2655	1526	154	0	23
2658	1526	154	0	24
2661	1525	155	0	22
2664	1527	154	0	23
2667	1526	155	0	22
2670	1525	155	0	20
2673	1526	154	0	20
2676	1527	153	0	19
2679	1527	153	0	21
2682	1528	152	0	21
2685	1528	152	0	20
2688	1528	151	0	24
2691	1527	152	0	24
2694	1526	151	0	26
2697	1525	150	0	34
2700	1525	151	0	34
2703	1526	150	0	29
2706	1526	150	0	27
2709	1526	149	0	30
2712	1526	150	0	32
2715	1525	149	0	34
2718	1524	150	0	38
2721	1523	149	0	37
2724	1523	149	0	40
2727	1522	149	0	40
2730	1522	149	0	40
2733	1520	149	0	44
2736	1518	149	0	45
2739	1518	149	0	46
2742	1518	150	0	45
2745	1519	150	0	46
2748	1520	150	0	43
2751	1520	150	0	40
2754	1520	150	0	40
2757	1519	150	0	39
2760	1520	149	0	32
2763	1518	149	0	40
2766	1517	150	0	39
2769	1518	150	0	41
2772	1519	149	0	39
2775	1518	149	0	41
2778	1517	149	0	42
2781	1517	149	0	42
2784	1517	150	0	39
2787	1517	150	0	38
2790	1519	150	0	28
2793	1519	151	0	26
2796	1521	151	0	26
2799	1521	151	0	24
2802	1520	151	0	31
2805	1520	152	0	23
2808	1521	151	0	19
2811	1520	152	0	22
2814	1519	152	0	29
2817	1520	153	0	29
2820	1520	152	0	28
2823	1520	153	0	26
2826	1520	152	0	29
2829	1519	151	0	22
2832	1518	150	0	25
2835	1518	150	0	24
2838	1517	149	0	30
2841	1517	149	0	28
2844	1518	150	0	31
2847	1517	149	0	28
2850	1516	149	0	29
2853	1516	150	0	32
2856	1515	150	0	34
2859	1513	150	0	29
2862	1512	150	0	19
2865	1513	150	0	33
2868	1512	150	0	17
2871	1512	151	0	29
2874	1513	151	0	30
2877	1512	151	0	33
2880	1510	150	0	32
2883	1510	151	0	41
2886	1510	151	0	41
2889	1510	151	0	39
2892	1510	151	0	41
2895	1510	151	0	42
2898	1513	149	0	38
2901	1512	150	0	39
2904	1512	150	0	39
2907	1512	150	0	38
2910	1512	150	0	35
2913	1512	150	0	32
2916	1513	150	0	36
2919	1512	151	0	38
2922	1512	151	0	41
2925	1512	151	0	43
2928	1512	151	0	43
2931	1512	151	0	37
2934	1511	151	0	38
2937	1511	151	0	37
2940	1511	151	0	38
2943	1511	151	0	38
2946	1512	151	0	38
2949	1511	150	0	35
2952	1512	150	0	35
2955	1512	150	0	34
2958	1512	150	0	35
2961	1512	151	0	35
2964	1510	152	0	32
2967	1510	152	0	28
2970	1511	152	0	31
2973	1511	151	0	28
2976	1512	151	0	28
2979	1511	152	0	30
2982	1511	152	0	33
2985	1511	152	0	32
2988	1511	152	0	37
2991	1511	151	0	43
2994	1510	151	0	46
2997	1510	151	0	49
3000	1510	151	0	48
3003	1510	150	0	52
3006	1510	150	0	52
3009	1511	147	0	58
3012	1509	147	0	64
3015	1509	147	0	67
3018	1509	147	0	68
3021	1508	148	0	70
3024	1507	149	0	72
3027	1507	148	0	74
3030	1507	146	0	78
3033	1507	146	0	75
3036	1506	146	0	77
3039	1506	148	0	77
3042	1506	147	0	81
3045	1506	145	0	79
3048	1505	148	0	84
3051	1505	146	0	85
3054	1505	143	0	84
3057	1505	143	0	84
3060	1505	142	0	81
3063	1504	142	0	86
3066	1504	144	0	85
3069	1505	144	0	85
3072	1505	145	0	87
3075	1506	145	0	85
3078	1508	148	0	82
3081	1506	150	0	79
3084	1506	150	0	76
3087	1506	150	0	77
3090	1506	149	0	78
3093	1506	149	0	78
3096	1505	150	0	78
3099	1505	150	0	80
3102	1505	150	0	83
3105	1505	149	0	85
3108	1505	148	0	86
3111	1504	149	0	83
3114	1505	149	0	82
3117	1505	148	0	83
3120	1504	150	0	85
3123	1504	151	0	80
3126	1505	151	0	78
3129	1505	150	0	80
3132	1505	149	0	83
3135	1505	148	0	82
3138	1505	146	0	83
3141	1505	143	0	86
3144	1504	146	0	89
3147	1503	147	0	88
3150	1504	147	0	86
3153	1504	146	0	86
3156	1504	147	0	86
3159	1505	143	0	83
3162	1505	142	0	82
3165	1506	147	0	77
3168	1506	147	0	72
3171	1508	147	0	64
3174	1507	149	0	63
3177	1507	147	0	58
3180	1508	147	0	59
3183	1509	149	0	60
3186	1508	150	0	58
3189	1509	151	0	42
3192	1507	152	0	48
3195	1506	151	0	54
3198	1506	151	0	58
3201	1504	150	0	65
3204	1504	150	0	80
3207	1501	147	0	92
3210	1501	151	0	96
3213	1501	151	0	101
3216	1501	151	0	102
3219	1501	148	0	98
3222	1501	148	0	98
3225	1501	148	0	99
3228	1501	148	0	98
3231	1501	146	0	96
3234	1501	146	0	95
3237	1501	146	0	96
3240	1501	147	0	96
3243	1501	148	0	97
3246	1501	148	0	97
3249	1501	149	0	100
3252	1501	150	0	101
3255	1501	149	0	101
3258	1501	149	0	100
3261	1501	149	0	98
3264	1501	148	0	99
3267	1501	149	0	101
3270	1501	149	0	101
3273	1501	148	0	100
3276	1501	149	0	101
3279	1501	148	0	101
3282	1500	148	0	99
3285	1500	147	0	99
3288	1500	148	0	100
3291	1500	149	0	101
3294	1501	148	0	101
3297	1500	149	0	99
3300	1499	148	0	101
3303	1499	148	0	102
3306	1500	148	0	104
3309	1500	149	0	105
3312	1500	149	0	104
3315	1500	149	0	105
3318	1500	149	0	105
3321	1501	150	0	105
3324	1501	150	0	104
3327	1502	149	0	102
3330	1502	150	0	101
3333	1503	151	0	100
3336	1502	150	0	100
3339	1502	149	0	104
3342	1502	149	0	105
3345	1501	149	0	105
3348	1500	148	0	107
3351	1500	149	0	111
3354	1499	147	0	114
3357	1498	147	0	117
3360	1498	148	0	118
3363	1497	148	0	119
3366	1496	148	0	122
3369	1496	148	0	126
3372	1495	147	0	126
3375	1495	147	0	127
3378	1496	147	0	126
3381	1496	148	0	131
3384	1494	148	0	133
3387	1495	148	0	133
3390	1497	149	0	132
3393	1497	148	0	130
3396	1496	147	0	135
3399	1496	147	0	133
3402	1495	145	0	126
3405	1495	144	0	123
3408	1496	146	0	121
3411	1498	147	0	126
3414	1498	147	0	125
3417	1497	147	0	123
3420	1497	147	0	125
3423	1496	148	0	126
3426	1497	148	0	125
3429	1497	148	0	127
3432	1497	147	0	126
3435	1497	147	0	129
3438	1498	147	0	126
3441	1498	147	0	119
3444	1499	148	0	113
3447	1499	149	0	117
3450	1497	151	0	143
3453	1490	148	0	138
3456	1498	154	0	150
3459	1498	156	0	161
3462	1498	157	0	169
3465	1498	157	0	174
3468	1497	157	0	173
3471	1496	157	0	178
3474	1496	157	0	180
3477	1496	156	0	180
3480	1493	157	0	181
3483	1493	158	0	181
3486	1492	158	0	182
3489	1486	157	0	178
3492	1490	155	0	177
3495	1485	155	0	178
3498	1488	156	0	182
3501	1488	156	0	183
3504	1488	156	0	182
3510	1491	155	0	178
3516	1491	158	0	178
3519	1483	158	0	176
3522	1483	158	0	174
3525	1484	158	0	172
3528	1484	157	0	346
3531	1491	157	0	176
3543	1494	158	0	176
3546	1494	157	0	175
3549	1493	157	0	174
3552	1492	156	0	169
3558	1492	156	0	167
3561	1493	156	0	170
3564	1493	156	0	172
3567	1493	157	0	171
3570	1495	157	0	171
3573	1495	158	0	170
3576	1496	158	0	169
3579	1496	157	0	173
3582	1496	158	0	178
3585	1494	160	0	181
3588	1494	159	0	181
3591	1493	158	0	176
3594	1493	155	0	171
3597	1494	155	0	166
3600	1493	155	0	164
3603	1493	154	0	163
3606	1493	155	0	163
3609	1492	155	0	166
3612	1492	155	0	168
3615	1493	156	0	168
3618	1493	157	0	169
3621	1496	157	0	170
3624	1496	157	0	168
3627	1496	156	0	165
3630	1495	156	0	164
3633	1495	156	0	165
3636	1494	157	0	166
3639	1493	158	0	171
3642	1494	157	0	171
3645	1494	156	0	168
3648	1496	156	0	164
3651	1495	155	0	161
3654	1496	155	0	159
3657	1499	155	0	159
3660	1498	155	0	161
3669	1499	155	0	157
3672	1498	155	0	157
3675	1498	155	0	157
3678	1498	155	0	159
3681	1498	155	0	158
3684	1498	155	0	157
3687	1497	154	0	156
3690	1499	155	0	155
3693	1500	155	0	156
3696	1500	155	0	155
3699	1500	154	0	153
3702	1496	153	0	158
3705	1490	153	1	77
3708	1490	153	1	75
3711	1491	150	1	77
3714	1493	150	0	327
3717	1496	151	0	153
3720	1501	154	0	151
3723	1503	156	0	150
3726	1503	156	0	151
3729	1505	157	0	146
3732	1493	149	1	286
3735	1494	150	0	303
3738	1494	150	0	303
3744	1505	145	1	87
3747	1507	145	1	72
3753	1507	147	0	101
3756	1505	148	0	101
3759	1506	147	0	98
3762	1511	148	0	96
3765	1509	146	0	93
3768	1506	145	0	99
3771	1504	146	0	98
3774	1502	147	0	103
3777	1502	146	0	100
3780	1502	145	0	101
3783	1501	147	0	99
3786	1500	148	0	106
3789	1496	147	0	112
3792	1496	147	0	114
3795	1496	147	0	115
3798	1495	146	0	122
3801	1495	146	0	127
3804	1495	147	0	125
3807	1495	145	0	130
3810	1495	148	0	117
3813	1495	148	0	126
3816	1496	148	0	128
3819	1496	148	0	128
3822	1495	147	0	134
3825	1496	148	0	139
3828	1493	146	0	130
3831	1491	148	0	41
3834	1491	146	0	42
3843	1493	148	0	105
3846	1495	149	0	106
3852	1494	148	0	110
3855	1494	149	0	106
3858	1494	147	0	113
3861	1494	147	0	117
3867	1482	140	0	145
3870	1483	141	0	145
3873	1485	142	0	148
3876	1486	142	0	146
3879	1486	143	0	147
3882	1486	143	0	149
3885	1498	149	0	130
3888	1497	149	0	127
3891	1498	149	0	125
3894	1497	148	0	126
3897	1497	148	0	128
3900	1498	149	0	127
3903	1498	149	0	126
3906	1499	148	0	126
3918	1486	143	0	153
3921	1487	143	0	152
3924	1499	149	0	122
3927	1499	150	0	121
3930	1500	150	0	120
3933	1500	151	0	119
3936	1500	150	0	119
3939	1499	149	0	120
3942	1498	149	0	120
3945	1498	149	0	118
3948	1500	149	0	112
3951	1501	149	0	110
3954	1501	150	0	112
3957	1501	150	0	112
3960	1501	150	0	109
3963	1502	151	0	110
3966	1502	151	0	112
3969	1502	151	0	111
3972	1503	151	0	114
3975	1502	151	0	112
3978	1502	152	0	110
3981	1502	151	0	111
3984	1502	151	0	111
3987	1501	150	0	111
3990	1500	150	0	112
3993	1500	150	0	115
3996	1500	151	0	113
3999	1499	151	0	114
4002	1500	150	0	119
4005	1500	150	0	116
4008	1502	150	0	115
4011	1502	150	0	114
4014	1502	151	0	112
4017	1502	151	0	111
4020	1502	151	0	110
4023	1503	151	0	108
4026	1503	152	0	108
4029	1505	154	0	108
4032	1504	151	0	103
4035	1502	149	0	109
4038	1501	149	0	110
4041	1501	148	0	108
4044	1501	149	0	105
4047	1501	149	0	106
4050	1502	149	0	106
4053	1501	148	0	107
4056	1501	148	0	111
4059	1501	149	0	109
4062	1501	150	0	108
4065	1501	151	0	109
4068	1501	151	0	109
4071	1501	151	0	108
4074	1502	151	0	108
4077	1501	151	0	110
4080	1501	151	0	105
4083	1502	151	0	108
4086	1501	151	0	107
4089	1501	151	0	108
4092	1501	150	0	113
4095	1501	150	0	114
4098	1501	150	0	113
4101	1500	151	0	115
4104	1500	151	0	115
4107	1500	150	0	114
4110	1501	150	0	115
4113	1500	150	0	113
4116	1501	151	0	115
4119	1501	152	0	112
4122	1502	151	0	119
4125	1503	151	0	117
4128	1503	151	0	117
4131	1502	150	0	120
4134	1502	150	0	120
4137	1501	150	0	119
4140	1501	149	0	119
4143	1501	149	0	119
4146	1501	149	0	118
4149	1499	149	0	116
4152	1499	149	0	115
4155	1500	150	0	118
4158	1500	151	0	112
4161	1500	151	0	112
4164	1501	151	0	110
4167	1500	151	0	109
4170	1501	151	0	109
4173	1500	151	0	112
4176	1501	151	0	108
4179	1502	152	0	108
4182	1502	152	0	109
4185	1502	151	0	108
4188	1502	150	0	106
4191	1503	150	0	109
4194	1502	151	0	108
4197	1501	150	0	109
4200	1500	150	0	108
4203	1499	149	0	108
4206	1499	150	0	110
4209	1500	150	0	111
4212	1498	149	0	112
4215	1498	149	0	116
4218	1497	148	0	115
4221	1497	148	0	114
4224	1497	149	0	113
4227	1498	149	0	113
4230	1499	149	0	114
4233	1498	149	0	115
4236	1499	150	0	114
4239	1498	150	0	113
4242	1499	151	0	111
4245	1499	152	0	107
4248	1499	152	0	110
4251	1499	152	0	110
4254	1498	152	0	112
4257	1498	151	0	113
4260	1497	151	0	119
4263	1496	150	0	122
4266	1495	150	0	125
4269	1495	150	0	124
4272	1494	149	0	129
4275	1495	150	0	128
4278	1494	150	0	131
4281	1494	149	0	132
4284	1494	150	0	132
4287	1494	150	0	133
4290	1494	150	0	132
4293	1494	150	0	131
4296	1494	150	0	131
4299	1494	150	0	131
4302	1494	150	0	131
4305	1494	150	0	132
4308	1494	150	0	133
4311	1494	150	0	132
4314	1495	150	0	132
4317	1494	149	0	134
4320	1494	149	0	135
4323	1494	149	0	137
4326	1495	149	0	137
4329	1495	148	0	135
4332	1494	148	0	136
4335	1493	147	0	138
4338	1492	147	0	139
4341	1492	148	0	143
4344	1492	148	0	145
4347	1492	149	0	142
4350	1492	149	0	144
4371	1493	149	0	143
4374	1493	149	0	138
4377	1492	147	0	136
4380	1492	144	0	127
4383	1491	140	0	129
4386	1490	137	0	130
4389	1488	139	0	136
4392	1486	137	0	126
4395	1485	140	0	126
4398	1486	137	0	128
4401	1485	138	0	120
4404	1488	145	0	138
4407	1488	147	0	142
4410	1491	150	0	135
4413	1493	153	0	122
4416	1497	156	0	111
4419	1500	159	0	109
4422	1502	160	0	101
4425	1503	160	0	100
4428	1503	161	0	103
4431	1502	156	0	101
4434	1502	149	0	86
4437	1501	147	0	92
4440	1501	148	0	96
4443	1501	147	0	96
4446	1501	146	0	96
4449	1500	147	0	99
4452	1501	148	0	108
4455	1504	158	0	100
4458	1503	165	0	103
4461	1505	167	0	106
4464	1507	168	0	106
4467	1510	170	0	108
4470	1514	172	0	109
4473	1516	176	0	107
4476	1516	177	0	105
4479	1516	176	0	107
4482	1516	177	0	106
4485	1515	178	0	101
4488	1515	178	0	98
4491	1511	180	0	90
4494	1510	182	0	85
4497	1512	182	0	80
4500	1513	184	0	84
4503	1513	183	0	84
4506	1512	182	0	86
4509	1512	182	0	81
4512	1512	182	0	81
4515	1513	183	0	84
4518	1514	186	0	88
4521	1513	190	0	87
4524	1515	192	0	90
4527	1515	192	0	93
4530	1517	193	0	91
4533	1516	198	0	95
4536	1516	205	0	95
4539	1516	210	0	85
4542	1516	218	0	76
4545	1516	221	0	76
4548	1515	225	0	74
4551	1516	228	0	76
4554	1518	225	0	81
4557	1518	224	0	91
4560	1520	226	0	94
4563	1521	228	0	93
4566	1521	227	0	86
4569	1520	227	0	84
4572	1521	223	0	73
4575	1520	222	0	63
4578	1517	225	0	57
4581	1515	224	0	55
4584	1516	224	0	55
4587	1516	223	0	57
4590	1518	222	0	53
4593	1517	222	0	53
4596	1515	226	0	51
4599	1514	225	0	50
4602	1515	228	0	60
4605	1516	230	0	66
4608	1514	228	0	66
4611	1515	226	0	62
4614	1516	222	0	60
4617	1514	223	0	50
4620	1516	222	0	51
4623	1518	221	0	48
4626	1519	221	0	46
4629	1518	221	0	46
4632	1518	222	0	46
4635	1519	221	0	43
4638	1519	221	0	37
4641	1520	224	0	39
4644	1519	230	0	42
4647	1517	229	0	40
4650	1514	229	0	35
4653	1512	232	0	33
4656	1509	231	0	35
4659	1506	234	0	28
4662	1505	235	0	28
4665	1507	233	0	25
4668	1508	231	0	24
4671	1510	230	0	20
4674	1512	231	0	19
4677	1511	232	0	20
4680	1512	231	0	23
4683	1511	231	0	21
4686	1510	231	0	23
4689	1509	231	0	22
4692	1507	231	0	24
4695	1505	232	0	29
4698	1504	232	0	31
4701	1503	232	0	32
4704	1501	230	0	39
4707	1498	233	0	40
4710	1502	232	0	33
4713	1505	232	0	32
4716	1505	234	0	26
4719	1505	235	0	23
4722	1506	236	0	22
4725	1507	236	0	21
4728	1505	235	0	22
4731	1505	236	0	22
4734	1505	236	0	23
4737	1504	236	0	25
4740	1503	237	0	26
4743	1502	236	0	26
4746	1501	236	0	26
4749	1500	236	0	24
4752	1498	237	0	24
4755	1496	237	0	25
4758	1495	238	0	30
4761	1495	239	0	31
4764	1495	239	0	33
4767	1495	239	0	32
4770	1494	240	0	31
4773	1495	240	0	31
4776	1494	241	0	31
4779	1494	241	0	32
4782	1494	240	0	29
4785	1495	239	0	30
4788	1496	238	0	27
4791	1496	239	0	28
4794	1494	240	0	31
4797	1497	240	0	30
4800	1496	240	0	31
4803	1496	239	0	29
4806	1495	239	0	29
4809	1493	241	0	31
4812	1495	239	0	31
4815	1495	239	0	33
4818	1494	239	0	32
4821	1495	240	0	28
4824	1495	240	0	29
4827	1495	240	0	27
4830	1494	240	0	27
4833	1494	241	0	30
4836	1494	241	0	29
4839	1493	241	0	29
4842	1491	241	0	29
4845	1491	241	0	28
4848	1491	241	0	30
4851	1492	240	0	34
4854	1492	240	0	33
4857	1491	240	0	30
4860	1491	239	0	34
4863	1493	238	0	36
4866	1493	238	0	36
4869	1493	238	0	39
4872	1490	239	0	38
4875	1489	239	0	37
4878	1489	238	0	36
4881	1489	238	0	40
4884	1488	238	0	40
4887	1488	238	0	42
4890	1488	238	0	42
4893	1489	237	0	46
4896	1488	236	0	44
4899	1487	237	0	46
4902	1488	237	0	44
4905	1487	237	0	44
4908	1486	237	0	43
4911	1487	237	0	43
4914	1488	236	0	43
4917	1489	236	0	44
4920	1489	236	0	46
4923	1489	236	0	45
4926	1490	235	0	47
4929	1489	235	0	48
4932	1488	236	0	49
4935	1489	236	0	48
4938	1488	235	0	51
4941	1488	236	0	50
4944	1488	236	0	51
4947	1488	236	0	52
4950	1487	235	0	47
4953	1487	235	0	49
4956	1487	235	0	53
4959	1486	236	0	54
4962	1487	235	0	53
4965	1486	235	0	53
4968	1486	235	0	52
4971	1485	236	0	51
4974	1484	237	0	50
4977	1485	236	0	54
4980	1485	236	0	52
4983	1484	237	0	52
4986	1484	236	0	50
4989	1483	236	0	49
4992	1482	237	0	50
4995	1482	236	0	50
4998	1482	236	0	49
5001	1483	235	0	48
5004	1483	235	0	48
5007	1483	234	0	49
5010	1482	235	0	48
5013	1482	236	0	48
5016	1482	236	0	49
5019	1482	236	0	50
5022	1483	236	0	50
5025	1483	236	0	49
5028	1483	236	0	49
5031	1483	236	0	50
5034	1484	235	0	50
5037	1485	236	0	47
5040	1485	236	0	52
5043	1485	236	0	50
5046	1486	236	0	48
5049	1487	237	0	50
5052	1487	236	0	51
5055	1486	237	0	55
5058	1484	238	0	56
5061	1481	240	0	57
5064	1481	241	0	58
5067	1481	243	0	58
5070	1480	243	0	60
5073	1481	243	0	57
5076	1481	243	0	56
5079	1481	243	0	54
5082	1481	245	0	56
5085	1481	245	0	58
5088	1481	245	0	57
5091	1481	246	0	57
5094	1480	247	0	58
5097	1479	246	0	64
5100	1479	247	0	58
5103	1479	246	0	60
5106	1478	246	0	58
5109	1478	246	0	57
5112	1478	247	0	61
5115	1479	245	0	66
5118	1479	245	0	70
5121	1478	246	0	72
5124	1479	246	0	70
5127	1478	246	0	60
5130	1479	246	0	58
5133	1479	246	0	62
5136	1477	248	0	57
5139	1478	247	0	60
5142	1479	246	0	63
5145	1478	246	0	56
5148	1479	247	0	67
5151	1478	247	0	70
5154	1478	248	0	70
5157	1478	247	0	63
5160	1478	248	0	67
5163	1478	248	0	69
5166	1478	248	0	69
5169	1478	248	0	70
5172	1478	248	0	69
5175	1478	249	0	65
5178	1478	248	0	71
5181	1478	248	0	71
5184	1478	249	0	74
5187	1478	249	0	74
5190	1478	250	0	74
5193	1478	249	0	74
5196	1478	249	0	72
5199	1478	249	0	72
5202	1478	248	0	70
5205	1479	248	0	71
5208	1480	246	0	75
5211	1479	246	0	74
5214	1479	247	0	71
5217	1477	245	0	69
5220	1478	246	0	81
5223	1481	245	0	75
5226	1481	243	0	71
5229	1479	243	0	66
5232	1478	246	0	77
5235	1477	247	0	75
5238	1477	247	0	77
5241	1478	246	0	80
5244	1477	245	0	82
5247	1477	246	0	88
5250	1476	247	0	78
5253	1477	247	0	89
5256	1478	247	0	87
5259	1478	244	0	88
5262	1478	244	0	88
5265	1478	244	0	86
5268	1478	245	0	90
5271	1478	245	0	86
5274	1477	245	0	86
5277	1476	248	0	87
5280	1475	249	0	90
5283	1475	249	0	90
5286	1475	249	0	90
5289	1475	250	0	87
5292	1474	249	0	84
5295	1474	249	0	83
5298	1474	247	0	89
5301	1475	247	0	86
5304	1476	245	0	88
5307	1476	243	0	82
5310	1479	241	0	76
5313	1480	242	0	69
5316	1480	241	0	66
5319	1484	236	0	60
5322	1490	234	0	58
5325	1491	234	0	51
5328	1492	234	0	53
5331	1493	231	0	51
5334	1495	232	0	49
5337	1494	238	0	43
5340	1494	239	0	40
5343	1493	240	0	41
5346	1494	240	0	38
5349	1495	241	0	46
5352	1496	239	0	47
5355	1495	240	0	43
5358	1498	238	0	39
5361	1509	238	0	15
5364	1513	241	0	16
5367	1516	241	0	16
5370	1519	237	0	11
5373	1523	237	0	355
5376	1520	236	0	346
5379	1521	235	0	340
5382	1521	230	0	333
5385	1521	229	0	331
5388	1520	229	0	328
5391	1519	230	0	322
5394	1518	231	0	319
5397	1518	231	0	320
5400	1517	233	0	317
5403	1517	233	0	312
5406	1516	234	0	303
5409	1515	234	0	299
5412	1516	235	0	300
5415	1517	239	0	298
5418	1517	238	0	299
5421	1518	234	0	292
5424	1519	231	0	281
5427	1521	227	0	278
5430	1521	224	0	278
5433	1520	224	0	280
5436	1517	223	0	290
5439	1513	219	0	290
5442	1512	218	0	288
5445	1511	215	0	288
5448	1511	209	0	288
5451	1510	207	0	287
5454	1509	207	0	286
5457	1509	207	0	284
5460	1508	207	0	284
5463	1509	206	0	281
5466	1509	205	0	277
5469	1510	207	0	287
5472	1510	207	0	286
5475	1510	207	0	284
5478	1512	210	0	286
5481	1511	210	0	286
5484	1509	209	0	288
5487	1507	206	0	287
5490	1504	204	0	289
5493	1501	199	0	295
5496	1502	196	0	295
5499	1498	196	0	306
5502	1496	192	0	314
5505	1493	190	0	318
5508	1491	187	0	321
5511	1490	187	0	321
5514	1488	187	0	325
5517	1486	186	0	328
5520	1486	185	0	328
5523	1485	186	0	329
5526	1485	185	0	330
5529	1485	185	0	329
5532	1485	184	0	330
5535	1483	183	0	330
5538	1483	183	0	329
5541	1483	183	0	330
5544	1483	183	0	331
5547	1483	183	0	332
5550	1484	184	0	334
5553	1484	185	0	337
5556	1484	185	0	337
5559	1484	184	0	334
5562	1484	184	0	334
5565	1484	184	0	333
5568	1486	184	0	336
5571	1486	185	0	338
5574	1488	185	0	336
5577	1487	185	0	339
5580	1485	184	0	339
5583	1485	184	0	339
5586	1484	184	0	340
5589	1484	184	0	338
5592	1484	184	0	339
5595	1483	184	0	338
5598	1483	184	0	339
5601	1483	184	0	338
5604	1483	184	0	338
5607	1483	184	0	341
5610	1483	185	0	341
5613	1482	185	0	342
5616	1482	184	0	340
5619	1482	184	0	338
5622	1482	184	0	334
5625	1482	183	0	329
5628	1482	183	0	329
5631	1481	182	0	328
5634	1482	181	0	328
5637	1481	181	0	329
5640	1482	180	0	323
5643	1483	181	0	324
5646	1482	181	0	325
5649	1483	181	0	330
5652	1484	182	0	330
5655	1486	182	0	334
5658	1486	182	0	338
5661	1485	182	0	339
5664	1484	182	0	340
5667	1485	183	0	341
5670	1486	182	0	348
5673	1484	180	0	353
5676	1484	180	0	353
5679	1486	182	0	350
5682	1486	182	0	347
5685	1486	181	0	349
5688	1485	182	0	351
5691	1485	182	0	351
5694	1485	182	0	348
5697	1486	181	0	347
5700	1486	180	0	346
5703	1486	180	0	346
5706	1486	182	0	352
5709	1485	182	0	355
5712	1485	182	0	354
5715	1485	181	0	354
5718	1486	181	0	355
5721	1487	182	0	351
5724	1488	181	0	349
5727	1488	181	0	352
5730	1487	181	0	348
5733	1484	180	0	344
5736	1485	181	0	343
5739	1486	182	0	343
5742	1487	182	0	348
5745	1487	182	0	346
5748	1486	182	0	341
5751	1486	182	0	341
5754	1486	181	0	336
5757	1487	181	0	330
5760	1487	181	0	331
5763	1487	181	0	329
5766	1486	181	0	329
5769	1487	181	0	330
5772	1486	180	0	329
5775	1486	180	0	329
5778	1486	181	0	329
5781	1486	180	0	329
5784	1486	181	0	329
5787	1486	181	0	331
5790	1486	181	0	330
5793	1486	180	0	327
5796	1485	180	0	330
5799	1485	180	0	331
5802	1485	180	0	330
5805	1485	180	0	330
5808	1486	180	0	330
5811	1486	181	0	341
5814	1488	181	0	338
5817	1486	178	0	340
5820	1485	178	0	336
5823	1485	181	0	346
5826	1486	181	0	342
5832	1485	180	0	335
5835	1486	180	0	336
5838	1484	180	0	338
5841	1484	180	0	335
5844	1485	180	0	337
5847	1485	180	0	339
5850	1485	179	0	336
5853	1484	179	0	339
5856	1485	179	0	340
5859	1486	181	0	337
5862	1486	181	0	333
5865	1486	182	0	330
5868	1485	183	0	325
5871	1485	182	0	326
5874	1487	183	0	320
5877	1487	182	0	320
5880	1487	182	0	320
5883	1487	181	0	318
5886	1485	180	0	319
5889	1484	180	0	321
5892	1484	180	0	318
5895	1483	178	0	312
5898	1483	179	0	315
5901	1481	179	0	323
5904	1480	180	0	325
5907	1481	179	0	319
5910	1479	179	0	319
5913	1479	179	0	314
5916	1479	181	0	311
5919	1479	181	0	313
5922	1479	181	0	307
5925	1480	182	0	308
5928	1479	182	0	303
5931	1480	182	0	306
5934	1480	181	0	297
5937	1480	181	0	298
5940	1480	181	0	298
5943	1480	180	0	296
5946	1479	180	0	291
5949	1478	182	0	294
5952	1479	182	0	297
5955	1479	183	0	298
5958	1479	183	0	295
5961	1479	182	0	300
5964	1477	182	0	302
5967	1478	183	0	297
5970	1479	182	0	291
5973	1479	182	0	300
5976	1479	182	0	300
5979	1478	183	0	295
5982	1479	181	0	284
5985	1479	182	0	297
5988	1480	181	0	298
5991	1480	179	0	282
5994	1480	182	0	291
5997	1480	185	0	295
6000	1481	186	0	298
6003	1480	188	0	303
6006	1481	187	0	300
6009	1481	187	0	308
6012	1482	187	0	304
6015	1481	187	0	297
6018	1481	186	0	293
6021	1481	186	0	288
6024	1481	184	1	290
6027	1482	184	1	290
6030	1481	184	1	291
6033	1481	184	1	292
6036	1481	183	1	303
6039	1481	183	1	302
6042	1481	182	1	311
6045	1481	182	1	309
6048	1483	182	1	322
6051	1483	182	1	328
6054	1482	182	0	317
6057	1482	182	0	334
6060	1482	181	0	337
6063	1482	181	0	338
6066	1481	181	0	338
6069	1480	180	0	341
[truncated: 353 more rows]
