# Supplementary material for: Markerless tracking of an entire honey bee colony
Source: Nat Commun. 2021 Mar 19;12:1733. doi: 10.1038/s41467-021-21769-1 (PMC7979864; doi:10.1038/s41467-021-21769-1)
Supplement: Supplementary file 4 — Description of Additional Supplementary Files [file 41467_2021_21769_MOESM4_ESM.zip › raw_source/fig_5_sup_fig_21_22/S1_trajectories/000693.txt]

0	332	1782	0	53
3	332	1782	0	54
6	332	1782	0	53
9	332	1782	0	53
12	332	1782	0	53
15	331	1782	0	51
18	330	1784	0	49
21	331	1784	0	49
24	330	1784	0	50
27	330	1784	0	49
30	330	1784	0	49
33	331	1783	0	52
36	331	1783	0	54
39	331	1784	0	57
42	331	1783	0	58
45	331	1783	0	57
48	329	1784	0	61
51	329	1785	0	62
54	329	1785	0	62
57	328	1785	0	62
60	328	1786	0	61
63	328	1786	0	61
66	328	1786	0	61
69	328	1786	0	60
72	328	1786	0	60
75	328	1787	0	60
78	328	1787	0	60
81	328	1787	0	60
84	328	1787	0	59
87	328	1787	0	59
90	328	1787	0	60
93	328	1788	0	58
96	328	1787	0	58
99	328	1787	0	59
102	328	1787	0	60
105	328	1787	0	58
108	328	1788	0	59
111	327	1788	0	59
114	327	1788	0	59
117	327	1788	0	59
120	327	1788	0	58
123	327	1788	0	58
126	327	1788	0	57
129	327	1788	0	59
132	327	1788	0	58
135	327	1788	0	58
138	327	1788	0	58
141	327	1788	0	58
144	327	1788	0	58
147	327	1788	0	58
150	327	1788	0	59
153	327	1788	0	58
156	327	1788	0	59
159	327	1788	0	58
162	327	1788	0	59
165	327	1788	0	59
168	327	1788	0	58
171	327	1789	0	59
174	327	1788	0	58
177	327	1789	0	60
180	327	1789	0	59
183	327	1789	0	59
186	326	1789	0	59
189	326	1789	0	58
192	327	1789	0	58
195	326	1789	0	58
198	326	1789	0	58
201	326	1789	0	59
204	327	1789	0	59
207	326	1789	0	60
210	326	1789	0	60
213	326	1789	0	60
216	326	1789	0	60
219	327	1789	0	62
222	327	1789	0	62
225	327	1789	0	63
228	327	1789	0	62
231	326	1790	0	63
234	326	1789	0	61
237	326	1789	0	64
240	326	1789	0	63
243	326	1790	0	62
246	326	1789	0	62
249	326	1790	0	61
252	326	1789	0	61
255	326	1789	0	60
258	326	1789	0	61
261	326	1790	0	63
264	326	1789	0	62
267	325	1790	0	60
270	326	1789	0	60
273	325	1789	0	60
276	326	1789	0	61
279	326	1789	0	63
282	326	1789	0	63
285	326	1790	0	61
288	326	1790	0	61
291	326	1789	0	61
294	326	1790	0	61
297	326	1789	0	61
300	325	1790	0	61
303	325	1791	0	62
306	325	1791	0	62
309	325	1791	0	61
312	325	1791	0	62
315	325	1792	0	62
318	325	1792	0	62
321	324	1792	0	62
324	324	1793	0	62
327	324	1793	0	62
330	324	1793	0	62
333	324	1793	0	62
336	324	1793	0	62
339	324	1793	0	63
342	323	1794	0	63
345	324	1793	0	62
348	324	1793	0	60
351	325	1792	0	60
354	326	1791	0	61
357	326	1791	0	59
360	326	1791	0	58
363	326	1791	0	57
366	325	1790	0	58
369	326	1790	0	58
372	325	1790	0	57
375	325	1791	0	57
378	325	1791	0	59
381	325	1791	0	58
384	326	1791	0	58
387	325	1791	0	59
390	325	1790	0	58
393	325	1791	0	58
396	325	1791	0	59
399	325	1791	0	59
402	325	1791	0	59
405	325	1791	0	58
408	325	1791	0	59
411	325	1791	0	59
414	325	1791	0	60
417	325	1791	0	60
420	325	1792	0	60
423	325	1792	0	59
426	325	1792	0	60
429	325	1792	0	59
432	324	1792	0	60
435	324	1792	0	60
438	324	1792	0	61
441	324	1792	0	60
444	324	1792	0	60
447	324	1792	0	61
450	324	1792	0	60
453	324	1792	0	60
456	324	1792	0	61
459	324	1792	0	61
462	324	1793	0	62
465	324	1793	0	62
468	324	1793	0	62
471	323	1793	0	63
474	323	1793	0	63
477	324	1793	0	61
480	323	1793	0	63
483	323	1793	0	63
486	323	1793	0	63
489	323	1793	0	62
492	323	1793	0	63
495	323	1793	0	62
498	324	1793	0	61
501	324	1793	0	60
504	324	1793	0	60
507	323	1794	0	60
510	323	1794	0	61
513	323	1794	0	60
516	323	1794	0	60
519	323	1794	0	61
522	324	1793	0	61
525	323	1794	0	60
528	323	1793	0	60
531	323	1794	0	61
534	323	1794	0	61
537	323	1794	0	61
540	323	1794	0	60
543	323	1794	0	60
546	323	1794	0	60
549	324	1794	0	60
552	324	1793	0	60
555	324	1793	0	61
558	324	1793	0	60
561	324	1793	0	59
564	324	1793	0	59
567	325	1792	0	60
570	325	1790	0	58
573	325	1790	0	57
576	326	1789	0	56
579	326	1789	0	55
582	326	1789	0	54
585	326	1789	0	56
588	326	1789	0	55
591	326	1788	0	58
594	325	1789	0	58
597	325	1788	0	60
600	325	1788	0	60
603	325	1788	0	61
606	325	1788	0	61
609	325	1788	0	60
612	325	1788	0	61
615	325	1788	0	61
618	325	1788	0	61
621	325	1788	0	61
624	325	1788	0	62
627	325	1788	0	61
630	325	1788	0	62
633	325	1788	0	61
636	325	1788	0	60
639	325	1788	0	60
642	325	1788	0	59
645	325	1788	0	58
648	325	1787	0	58
651	325	1787	0	57
654	325	1787	0	57
657	325	1787	0	58
660	325	1787	0	57
663	325	1787	0	57
666	325	1787	0	58
669	325	1787	0	58
672	325	1787	0	58
675	325	1787	0	58
678	325	1788	0	59
681	325	1788	0	58
684	325	1788	0	60
687	325	1788	0	62
690	325	1789	0	60
693	324	1789	0	60
696	324	1789	0	60
699	324	1789	0	60
702	324	1789	0	59
705	324	1790	0	59
708	324	1790	0	59
711	324	1790	0	59
714	324	1790	0	60
717	324	1790	0	59
720	323	1790	0	61
723	323	1790	0	60
726	323	1790	0	60
729	323	1790	0	60
732	323	1790	0	60
735	323	1790	0	61
738	323	1790	0	60
741	323	1790	0	61
744	323	1790	0	60
747	323	1790	0	59
750	323	1790	0	59
753	323	1790	0	60
756	323	1790	0	60
759	323	1791	0	60
762	323	1791	0	61
765	323	1791	0	61
768	323	1791	0	62
771	323	1791	0	62
774	323	1791	0	62
777	323	1791	0	62
780	323	1791	0	62
783	323	1791	0	61
786	323	1791	0	63
789	323	1791	0	63
792	323	1791	0	62
795	323	1791	0	63
798	323	1791	0	62
801	323	1791	0	62
804	323	1791	0	62
807	323	1791	0	62
810	323	1791	0	62
813	323	1791	0	62
816	323	1791	0	61
819	323	1791	0	62
822	323	1792	0	62
825	323	1792	0	62
828	323	1792	0	62
831	323	1792	0	62
834	322	1792	0	62
837	322	1792	0	63
840	322	1792	0	63
843	322	1792	0	62
846	322	1792	0	63
849	322	1792	0	63
852	322	1792	0	63
855	322	1792	0	64
858	322	1792	0	63
861	322	1792	0	63
864	322	1792	0	63
867	322	1792	0	63
870	322	1792	0	63
873	322	1792	0	64
876	322	1793	0	62
879	323	1792	0	61
882	323	1792	0	58
885	324	1791	0	54
888	324	1791	0	55
891	324	1791	0	56
894	324	1791	0	55
897	325	1790	0	55
900	324	1791	0	55
903	324	1791	0	55
906	324	1791	0	55
909	324	1791	0	54
912	324	1791	0	55
915	324	1792	0	55
918	324	1791	0	57
921	324	1792	0	57
924	324	1792	0	57
927	324	1792	0	55
930	324	1792	0	56
933	324	1792	0	57
936	324	1793	0	58
939	324	1793	0	57
942	324	1793	0	57
945	324	1793	0	57
948	324	1793	0	57
951	324	1793	0	56
954	324	1793	0	58
957	324	1793	0	57
960	324	1793	0	58
963	324	1793	0	58
966	323	1794	0	59
969	323	1794	0	58
972	323	1794	0	58
975	323	1794	0	58
978	323	1794	0	58
981	323	1794	0	57
984	323	1794	0	58
987	323	1794	0	58
990	323	1795	0	60
993	323	1794	0	60
996	323	1794	0	60
999	323	1794	0	60
1002	323	1794	0	59
1005	323	1794	0	57
1008	323	1794	0	56
1011	324	1794	0	56
1014	325	1793	0	56
1017	325	1793	0	55
1020	325	1793	0	55
1023	325	1793	0	56
1026	325	1793	0	58
1029	325	1793	0	58
1032	325	1793	0	57
1035	325	1794	0	56
1038	325	1794	0	55
1041	325	1794	0	55
1044	325	1794	0	56
1047	325	1793	0	56
1050	324	1793	0	55
1053	324	1794	0	56
1056	324	1795	0	57
1059	323	1796	0	55
1062	323	1797	0	54
1065	323	1797	0	54
1068	324	1797	0	52
1071	325	1797	0	49
1074	324	1798	0	51
1077	323	1799	0	52
1080	323	1799	0	51
1083	323	1799	0	49
1086	327	1797	0	48
1089	329	1796	0	50
1092	329	1795	0	51
1095	330	1794	0	54
1098	330	1793	0	54
1101	330	1794	0	53
1104	330	1794	0	52
1107	330	1795	0	50
1110	329	1795	0	52
1113	330	1796	0	52
1116	330	1796	0	52
1119	329	1796	0	53
1122	329	1797	0	55
1125	328	1798	0	57
1128	327	1797	0	55
1131	327	1797	0	53
1134	327	1796	0	51
1137	327	1797	0	52
1140	325	1797	0	52
1143	325	1797	0	51
1146	326	1797	0	49
1149	328	1797	0	45
1152	329	1796	0	42
1155	330	1795	0	33
1158	329	1795	0	36
1161	328	1794	0	36
1164	327	1794	0	36
1167	326	1794	0	29
1170	328	1793	0	21
1173	326	1793	0	21
1176	324	1792	0	17
1179	322	1792	0	20
1182	321	1792	0	20
1185	320	1792	0	20
1188	319	1792	0	20
1191	319	1792	0	17
1194	319	1792	0	19
1197	320	1791	0	21
1200	319	1791	0	23
1203	317	1790	0	20
1206	317	1790	0	20
1209	317	1790	0	21
1212	316	1790	0	22
1215	316	1790	0	25
1218	317	1789	0	24
1221	316	1789	0	26
1224	315	1789	0	26
1227	315	1789	0	26
1230	315	1790	0	26
1233	314	1790	0	26
1236	315	1790	0	28
1239	314	1792	0	30
1242	314	1793	0	28
1245	315	1793	0	27
1248	315	1793	0	27
1251	316	1794	0	27
1254	315	1793	0	29
1257	314	1793	0	32
1260	313	1793	0	37
1263	314	1793	0	35
1266	314	1795	0	25
1269	313	1796	0	24
1272	312	1797	0	20
1275	311	1796	0	18
1278	311	1797	0	18
1281	312	1798	0	11
1284	312	1797	0	12
1287	312	1797	0	10
1290	311	1797	0	11
1293	311	1796	0	10
1296	311	1797	0	8
1299	312	1798	0	7
1302	311	1798	0	5
1305	311	1798	0	5
1308	310	1798	0	5
1311	310	1798	0	5
1314	310	1798	0	6
1317	310	1798	0	6
1320	310	1798	0	5
1323	310	1798	0	6
1326	310	1798	0	6
1329	309	1798	0	8
1332	310	1798	0	9
1335	310	1799	0	11
1338	310	1799	0	10
1341	310	1799	0	10
1344	310	1799	0	13
1347	310	1800	0	15
1350	310	1801	0	16
1353	309	1802	0	16
1356	309	1802	0	15
1359	309	1803	0	16
1362	308	1803	0	16
1365	308	1804	0	17
1368	307	1805	0	16
1371	306	1805	0	17
1374	306	1805	0	18
1377	306	1806	0	20
1380	306	1808	0	19
1383	306	1809	0	18
1386	306	1809	0	14
1389	305	1810	0	13
1392	305	1810	0	12
1395	305	1810	0	12
1398	306	1811	0	14
1401	307	1811	0	16
1404	307	1812	0	13
1407	307	1812	0	13
1410	308	1812	0	15
1413	308	1812	0	17
1416	308	1812	0	12
1419	307	1812	0	8
1422	307	1812	0	8
1425	308	1812	0	11
1428	307	1813	0	10
1431	308	1813	0	9
1434	307	1814	0	14
1437	308	1814	0	12
1440	308	1814	0	14
1443	309	1815	0	16
1446	309	1815	0	15
1449	310	1816	0	13
1452	309	1816	0	10
1455	309	1817	0	10
1458	306	1817	0	5
1461	302	1817	0	1
1464	305	1818	0	5
1467	305	1818	0	5
1470	303	1818	0	358
1473	303	1819	0	356
1476	303	1819	0	356
1479	303	1819	0	355
1482	303	1818	0	353
1485	301	1818	0	349
1488	302	1818	0	349
1491	301	1817	0	349
1494	300	1817	0	350
1497	300	1816	0	352
1500	300	1816	0	353
1503	300	1816	0	353
1506	300	1817	0	356
1509	300	1817	0	354
1512	299	1817	0	354
1515	299	1817	0	354
1518	299	1817	0	353
1521	299	1817	0	353
1524	300	1817	0	353
1527	300	1817	0	352
1530	300	1817	0	352
1533	300	1817	0	353
1536	300	1817	0	352
1539	300	1817	0	351
1542	300	1817	0	351
1545	300	1817	0	348
1548	300	1817	0	349
1551	300	1817	0	349
1554	300	1817	0	351
1557	301	1817	0	351
1560	303	1816	0	356
1563	304	1815	0	357
1566	305	1814	0	0
1569	306	1813	0	5
1572	306	1813	0	10
1575	306	1812	0	12
1578	305	1812	0	10
1581	305	1812	0	12
1584	304	1813	0	13
1587	304	1813	0	14
1590	303	1813	0	15
1593	303	1813	0	13
1596	303	1813	0	12
1599	302	1813	0	9
1602	304	1813	0	5
1605	305	1812	0	4
1608	305	1811	0	357
1611	307	1809	0	354
1614	307	1808	0	351
1617	310	1807	0	353
1620	311	1806	0	353
1623	311	1805	0	352
1626	313	1804	0	350
1629	312	1804	0	347
1632	312	1804	0	347
1635	313	1804	0	347
1638	313	1803	0	346
1641	314	1803	0	348
1644	315	1803	0	352
1647	317	1802	0	351
1650	318	1802	0	355
1653	318	1801	0	355
1656	319	1800	0	355
1659	320	1800	0	358
1662	320	1799	0	358
1665	320	1799	0	358
1668	320	1799	0	358
1671	320	1798	0	359
1674	320	1799	0	358
1677	320	1798	0	358
1680	319	1798	0	358
1683	317	1797	0	359
1686	316	1797	0	2
1689	315	1797	0	2
1692	315	1797	0	3
1695	314	1798	0	4
1698	315	1798	0	3
1701	316	1798	0	0
1704	316	1798	0	0
1707	316	1798	0	1
1710	315	1799	0	2
1713	315	1799	0	2
1716	315	1799	0	0
1719	315	1799	0	2
1722	316	1799	0	1
1725	316	1800	0	357
1728	316	1799	0	355
1731	315	1798	0	356
1734	314	1797	0	356
1737	313	1797	0	354
1740	311	1797	0	351
1743	310	1796	0	351
1746	309	1796	0	352
1749	309	1797	0	350
1752	310	1798	0	352
1755	309	1798	0	354
1758	309	1798	0	353
1761	309	1798	0	352
1764	309	1799	0	352
1767	309	1799	0	352
1770	309	1799	0	353
1773	309	1799	0	353
1776	309	1799	0	353
1779	309	1800	0	354
1782	309	1801	0	352
1785	308	1801	0	351
1788	309	1801	0	350
1791	308	1802	0	349
1794	308	1802	0	350
1797	308	1802	0	350
1800	308	1802	0	350
1803	308	1802	0	349
1806	307	1802	0	350
1809	307	1803	0	351
1812	307	1803	0	351
1815	307	1803	0	351
1818	307	1803	0	351
1821	307	1803	0	351
1824	307	1803	0	351
1827	307	1804	0	351
1830	307	1804	0	351
1833	306	1804	0	351
1836	306	1804	0	351
1839	306	1804	0	352
1842	307	1804	0	353
1845	307	1805	0	352
1848	308	1805	0	353
1851	307	1805	0	352
1854	307	1806	0	352
1857	307	1806	0	350
1860	308	1806	0	349
1863	308	1807	0	345
1866	305	1805	0	335
1869	305	1805	0	333
1872	305	1805	0	331
1875	304	1804	0	330
1878	305	1804	0	330
1881	305	1804	0	329
1884	304	1804	0	329
1887	305	1804	0	331
1890	306	1804	0	332
1893	306	1804	0	333
1896	307	1805	0	333
1899	306	1805	0	332
1902	306	1805	0	332
1905	306	1805	0	332
1908	306	1805	0	331
1911	306	1805	0	330
1914	306	1805	0	331
1917	306	1804	0	330
1920	306	1804	0	331
1923	306	1805	0	330
1926	306	1805	0	330
1929	306	1805	0	332
1932	306	1805	0	331
1935	306	1805	0	333
1938	306	1805	0	334
1941	305	1805	0	332
1944	306	1805	0	334
1947	306	1805	0	333
1950	306	1805	0	332
1953	306	1805	0	332
1956	305	1804	0	331
1959	305	1803	0	332
1962	304	1803	0	332
1965	304	1803	0	332
1968	304	1803	0	332
1971	304	1803	0	332
1974	303	1802	0	330
1977	304	1802	0	330
1980	304	1802	0	330
1983	304	1802	0	330
1986	304	1802	0	330
1989	304	1802	0	329
1992	304	1802	0	330
1995	305	1802	0	330
1998	305	1802	0	331
2001	305	1802	0	332
2004	305	1803	0	332
2007	305	1802	0	332
2010	305	1803	0	333
2013	305	1803	0	333
2016	305	1803	0	333
2019	306	1803	0	332
2022	305	1803	0	333
2025	305	1803	0	334
2028	305	1804	0	334
2031	305	1804	0	334
2034	305	1803	0	334
2037	305	1803	0	335
2040	305	1803	0	334
2043	305	1803	0	335
2046	305	1803	0	333
2049	305	1803	0	333
2052	305	1802	0	333
2055	305	1802	0	332
2058	305	1803	0	334
2061	307	1802	0	333
2064	307	1803	0	335
2067	306	1803	0	337
2070	306	1803	0	336
2073	306	1803	0	336
2076	306	1803	0	337
2079	306	1803	0	338
2082	305	1803	0	334
2085	305	1802	0	336
2088	306	1803	0	337
2091	306	1804	0	337
2094	306	1804	0	337
2097	306	1804	0	335
2100	305	1804	0	337
2103	306	1804	0	336
2106	306	1804	0	339
2109	306	1804	0	337
2112	308	1804	0	336
2115	307	1804	0	339
2118	308	1804	0	342
2121	307	1804	0	344
2124	307	1804	0	342
2127	306	1804	0	342
2130	307	1805	0	340
2133	307	1805	0	337
2136	306	1804	0	332
2139	306	1804	0	332
2142	307	1805	0	335
2145	307	1805	0	338
2148	306	1806	0	339
2151	306	1805	0	332
2154	307	1807	0	332
2157	312	1808	0	338
2160	313	1807	0	344
2163	313	1807	0	348
2166	314	1807	0	348
2169	314	1807	0	352
2172	314	1805	0	356
2175	314	1806	0	4
2178	315	1806	0	3
2181	315	1807	0	5
2184	315	1807	0	6
2187	314	1806	0	5
2190	314	1806	0	7
2193	314	1806	0	7
2196	314	1807	0	8
2199	314	1808	0	9
2202	314	1808	0	9
2205	313	1809	0	1
2208	314	1809	0	359
2211	314	1808	0	358
2214	313	1807	0	354
2217	312	1807	0	351
2220	311	1806	0	348
2223	312	1806	0	347
2226	312	1806	0	344
2229	311	1805	0	343
2232	311	1803	0	343
2235	310	1803	0	345
2238	308	1802	0	341
2241	306	1800	0	337
2244	305	1798	0	336
2247	303	1797	0	334
2250	304	1796	0	332
2253	309	1796	0	332
2256	315	1799	0	325
2259	317	1802	0	318
2262	320	1802	0	311
2265	323	1802	0	305
2268	324	1801	0	302
2271	327	1800	0	290
2274	327	1799	0	293
2277	331	1800	0	307
2280	334	1799	0	310
2283	333	1798	0	306
2286	332	1796	0	303
2289	330	1792	0	300
2292	328	1791	0	305
2295	322	1786	0	309
2298	321	1782	0	313
2301	321	1781	0	314
2304	321	1780	0	310
2307	322	1778	0	308
2310	321	1775	0	304
2313	319	1772	0	304
2316	320	1772	0	304
2319	320	1772	0	303
2322	319	1771	0	301
2325	318	1769	0	307
2328	317	1769	0	306
2331	317	1766	0	299
2334	318	1766	0	295
2337	319	1767	0	294
2340	321	1768	0	293
2343	322	1770	0	289
2346	324	1773	0	289
2349	324	1774	0	281
2352	324	1775	0	282
2355	324	1778	0	282
2358	323	1777	0	278
2361	325	1780	0	274
2364	327	1779	0	265
2367	329	1777	0	264
2370	330	1776	0	265
2373	330	1776	0	264
2376	330	1776	0	263
2379	330	1775	0	259
2382	330	1775	0	261
2385	330	1775	0	261
2388	329	1775	0	259
2391	329	1775	0	257
2394	329	1776	0	259
2397	329	1775	0	258
2400	329	1775	0	257
2403	329	1775	0	255
2406	329	1775	0	258
2409	329	1775	0	258
2412	328	1775	0	258
2415	328	1774	0	258
2418	329	1774	0	260
2421	329	1774	0	259
2424	329	1773	0	260
2427	329	1773	0	258
2430	329	1773	0	260
2433	329	1773	0	258
2436	329	1772	0	258
2439	330	1772	0	260
2442	330	1772	0	261
2445	331	1773	0	263
2448	331	1772	0	262
2451	330	1772	0	260
2454	331	1772	0	261
2457	331	1772	0	262
2460	331	1772	0	261
2463	331	1772	0	262
2466	331	1772	0	261
2469	331	1771	0	261
2472	331	1771	0	262
2475	331	1771	0	262
2478	332	1771	0	261
2481	332	1771	0	261
2484	332	1770	0	262
2487	332	1770	0	261
2490	333	1770	0	261
2493	332	1770	0	263
2496	332	1770	0	263
2499	332	1770	0	263
2502	332	1770	0	263
2505	333	1770	0	262
2508	333	1770	0	263
2511	332	1769	0	263
2514	332	1769	0	262
2517	332	1769	0	262
2520	332	1769	0	264
2523	332	1768	0	264
2526	332	1768	0	262
2529	332	1768	0	263
2532	332	1768	0	265
2535	332	1768	0	264
2538	332	1768	0	264
2541	332	1768	0	265
2544	332	1768	0	265
2547	331	1768	0	265
2550	331	1768	0	265
2553	331	1768	0	266
2556	331	1768	0	265
2559	331	1767	0	266
2562	331	1767	0	264
2565	331	1767	0	264
2568	331	1767	0	263
2571	332	1767	0	262
2574	332	1767	0	262
2577	332	1767	0	262
2580	332	1767	0	262
2583	332	1767	0	263
2586	332	1768	0	264
2589	332	1768	0	263
2592	332	1768	0	262
2595	332	1768	0	261
2598	332	1767	0	262
2601	332	1767	0	263
2604	332	1767	0	261
2607	332	1767	0	262
2610	333	1768	0	264
2613	334	1770	0	265
2616	334	1772	0	267
2619	334	1772	0	267
2622	334	1772	0	266
2625	333	1772	0	265
2628	333	1773	0	265
2631	333	1773	0	264
2634	333	1772	0	262
2637	333	1771	0	260
2640	333	1771	0	260
2643	333	1771	0	263
2646	333	1771	0	263
2649	333	1771	0	264
2652	333	1771	0	265
2655	334	1772	0	266
2658	334	1772	0	265
2661	333	1772	0	265
2664	333	1771	0	266
2667	333	1771	0	267
2670	334	1771	0	266
2673	333	1771	0	266
2676	333	1771	0	265
2679	334	1771	0	265
2682	334	1771	0	265
2685	333	1770	0	267
2688	333	1770	0	265
2691	333	1770	0	264
2694	333	1770	0	263
2697	333	1770	0	264
2700	334	1770	0	264
2703	334	1770	0	264
2706	333	1769	0	264
2709	333	1769	0	264
2712	333	1769	0	265
2715	333	1769	0	265
2718	333	1769	0	267
2721	333	1769	0	266
2724	333	1769	0	263
2727	333	1769	0	264
2730	332	1769	0	264
2733	332	1769	0	264
2736	333	1769	0	265
2739	332	1769	0	267
2742	332	1769	0	266
2745	332	1769	0	264
2748	332	1769	0	264
2751	332	1769	0	264
2754	332	1769	0	264
2757	332	1769	0	264
2760	332	1769	0	264
2763	332	1769	0	264
2766	332	1769	0	264
2769	332	1769	0	263
2772	332	1769	0	263
2775	333	1769	0	261
2778	332	1769	0	264
2781	332	1769	0	266
2784	332	1769	0	265
2787	332	1769	0	267
2790	332	1769	0	265
2793	332	1769	0	266
2796	332	1768	0	266
2799	332	1768	0	267
2802	332	1769	0	265
2805	332	1768	0	264
2808	332	1769	0	265
2811	332	1769	0	265
2814	332	1768	0	265
2817	332	1769	0	265
2820	332	1768	0	264
2823	333	1768	0	263
2826	332	1768	0	264
2829	333	1769	0	262
2832	333	1769	0	261
2835	333	1769	0	264
2838	333	1768	0	261
2841	333	1769	0	265
2844	333	1769	0	265
2847	332	1768	0	267
2850	332	1768	0	265
2853	333	1768	0	265
2856	333	1768	0	265
2859	332	1768	0	267
2862	333	1768	0	266
2865	332	1768	0	266
2868	332	1768	0	267
2871	332	1768	0	268
2874	332	1767	0	267
2877	332	1767	0	267
2880	332	1767	0	267
2883	332	1767	0	266
2886	332	1767	0	266
2889	332	1767	0	267
2892	332	1767	0	266
2895	333	1768	0	266
2898	333	1769	0	266
2901	333	1770	0	266
2904	334	1771	0	265
2907	334	1771	0	264
2910	334	1772	0	264
2913	334	1772	0	264
2916	334	1772	0	264
2919	334	1772	0	263
2922	334	1771	0	263
2925	334	1772	0	262
2928	334	1772	0	261
2931	334	1772	0	261
2934	334	1771	0	262
2937	334	1771	0	262
2940	334	1771	0	260
2943	334	1770	0	262
2946	334	1771	0	261
2949	334	1770	0	261
2952	334	1770	0	261
2955	334	1770	0	262
2958	334	1770	0	262
2961	335	1771	0	262
2964	335	1771	0	262
2967	335	1771	0	262
2970	335	1770	0	262
2973	335	1771	0	263
2976	336	1771	0	263
2979	336	1771	0	264
2982	336	1771	0	264
2985	336	1771	0	264
2988	336	1770	0	263
2991	337	1771	0	264
2994	337	1771	0	264
2997	337	1771	0	264
3000	337	1771	0	263
3003	337	1771	0	263
3006	337	1771	0	262
3009	337	1771	0	262
3012	337	1771	0	264
3015	337	1771	0	263
3018	337	1770	0	264
3021	337	1770	0	264
3024	337	1769	0	263
3027	336	1769	0	265
3030	336	1769	0	265
3033	336	1768	0	266
3036	337	1770	0	266
3039	337	1771	0	266
3042	336	1771	0	266
3045	337	1771	0	265
3048	336	1771	0	267
3051	336	1771	0	267
3054	336	1772	0	267
3057	336	1772	0	266
3060	336	1772	0	268
3063	336	1771	0	269
3066	336	1772	0	269
3069	336	1772	0	269
3072	336	1773	0	269
3075	336	1773	0	270
3078	336	1773	0	273
3081	336	1773	0	272
3084	336	1774	0	272
3087	335	1771	0	274
3090	336	1773	0	272
3093	335	1773	0	274
3096	335	1772	0	277
3099	335	1771	0	277
3102	335	1770	0	276
3105	335	1771	0	277
3108	334	1767	0	287
3111	335	1765	0	296
3114	335	1764	0	301
3117	336	1763	0	302
3120	336	1763	0	305
3123	335	1763	0	307
3126	335	1763	0	309
3129	335	1763	0	310
3132	335	1763	0	309
3135	336	1764	0	310
3138	336	1762	0	310
3141	337	1761	0	319
3144	338	1761	0	327
3147	338	1762	0	331
3150	335	1760	0	329
3153	332	1759	0	331
3156	330	1759	0	333
3159	329	1759	0	334
3162	328	1759	0	333
3165	329	1759	0	335
3168	329	1760	0	336
3171	328	1759	0	335
3174	328	1759	0	333
3177	328	1759	0	331
3180	328	1758	0	330
3183	326	1757	0	329
3186	327	1756	0	324
3189	328	1755	0	322
3192	331	1755	0	323
3195	333	1756	0	325
3198	335	1757	0	330
3201	337	1757	0	332
3204	339	1757	0	333
3207	338	1756	0	341
3210	339	1755	0	346
3213	337	1754	0	348
3216	336	1753	0	346
3219	336	1752	0	343
3222	336	1752	0	346
3225	336	1752	0	346
3228	335	1752	0	347
3231	335	1752	0	347
3234	335	1752	0	348
3237	336	1752	0	345
3240	335	1752	0	344
3243	334	1752	0	345
3246	335	1751	0	346
3249	335	1751	0	345
3252	335	1751	0	346
3255	335	1751	0	346
3258	334	1751	0	346
3261	334	1750	0	348
3264	334	1750	0	349
3267	334	1750	0	348
3270	334	1750	0	347
3273	334	1750	0	346
3276	334	1750	0	346
3279	334	1750	0	346
3282	333	1751	0	347
3285	333	1752	0	348
3288	331	1752	0	349
3291	330	1751	0	351
3294	329	1751	0	352
3297	330	1750	0	354
3300	329	1750	0	355
3303	328	1749	0	355
3306	329	1749	0	355
3309	329	1749	0	358
3312	329	1749	0	359
3315	328	1750	0	359
3318	328	1750	0	0
3321	328	1749	0	0
3324	328	1750	0	0
3327	327	1749	0	1
3330	327	1749	0	0
3333	327	1749	0	1
3336	326	1749	0	0
3339	326	1749	0	359
3342	326	1749	0	359
3345	325	1749	0	0
3348	325	1749	0	359
3351	325	1748	0	1
3354	325	1748	0	0
3357	325	1748	0	0
3360	325	1748	0	359
3363	325	1748	0	359
3366	325	1748	0	356
3369	325	1748	0	357
3372	325	1748	0	357
3375	325	1747	0	356
3378	325	1747	0	355
3381	324	1747	0	354
3384	323	1747	0	353
3387	323	1746	0	352
3390	325	1746	0	352
3393	327	1745	0	353
3396	327	1746	0	352
3399	326	1746	0	352
3402	326	1746	0	352
3405	326	1745	0	353
3408	325	1745	0	353
3411	326	1745	0	354
3414	326	1745	0	354
3417	326	1745	0	353
3420	326	1745	0	356
3423	327	1744	0	356
3426	328	1744	0	357
3429	327	1744	0	357
3432	327	1744	0	356
3435	327	1744	0	357
3438	327	1744	0	359
3441	327	1744	0	359
3444	328	1744	0	358
3447	328	1744	0	357
3450	329	1744	0	358
3453	329	1744	0	359
3456	329	1744	0	358
3459	329	1744	0	358
3462	328	1745	0	357
3465	328	1745	0	0
3468	327	1745	0	357
3471	327	1745	0	357
3474	329	1745	0	357
3477	329	1744	0	358
3480	329	1744	0	0
3483	329	1744	0	359
3486	329	1743	0	1
3489	328	1743	0	3
3492	328	1743	0	3
3495	328	1743	0	1
3498	327	1743	0	1
3501	327	1743	0	0
3504	328	1743	0	1
3507	330	1745	0	2
3510	328	1746	0	4
3513	328	1746	0	1
3516	329	1746	0	0
3519	330	1745	0	3
3522	330	1744	0	6
3525	329	1742	0	5
3528	328	1742	0	8
3531	328	1741	0	10
3534	329	1741	0	11
3537	328	1740	0	13
3540	329	1739	0	11
3543	330	1739	0	13
3546	329	1737	0	19
3549	328	1737	0	21
3552	328	1737	0	23
3555	328	1736	0	24
3558	328	1736	0	26
3561	327	1737	0	27
3564	327	1736	0	29
3567	327	1737	0	28
3570	327	1736	0	29
3573	326	1736	0	31
3576	327	1736	0	29
3579	326	1736	0	31
3582	327	1737	0	30
3585	326	1737	0	30
3588	326	1737	0	30
3591	326	1737	0	31
3594	326	1737	0	30
3597	327	1737	0	29
3600	327	1737	0	29
3603	327	1737	0	29
3606	327	1737	0	29
3609	327	1737	0	29
3612	327	1737	0	29
3615	327	1737	0	28
3618	328	1738	0	28
3621	328	1738	0	27
3624	328	1738	0	26
3627	327	1738	0	28
3630	327	1738	0	27
3633	326	1738	0	29
3636	326	1738	0	28
3639	325	1739	0	25
3642	325	1739	0	26
3645	326	1739	0	26
3648	327	1739	0	27
3651	327	1738	0	33
3654	326	1739	0	33
3657	326	1740	0	32
3660	326	1739	0	36
3663	327	1739	0	40
3666	327	1739	0	43
3669	327	1739	0	41
3672	327	1739	0	40
3675	327	1739	0	39
3678	327	1738	0	39
3681	326	1738	0	40
3684	326	1738	0	40
3687	326	1738	0	38
3690	326	1738	0	38
3693	325	1739	0	40
3696	324	1740	0	40
3699	323	1741	0	43
3702	322	1742	0	45
3705	322	1743	0	45
3708	321	1744	0	43
3711	320	1745	0	44
3714	319	1746	0	44
3717	318	1746	0	44
3720	316	1748	0	48
3723	315	1749	0	49
3726	315	1750	0	48
3729	316	1750	0	50
3732	316	1750	0	50
3735	317	1750	0	47
3738	316	1751	0	46
3741	315	1752	0	48
3744	315	1752	0	47
3747	315	1753	0	47
3750	314	1753	0	48
3753	314	1753	0	49
3756	314	1753	0	50
3759	315	1754	0	50
3762	315	1757	0	45
3765	314	1757	0	44
3768	313	1758	0	46
3771	313	1758	0	46
3774	312	1759	0	44
3777	313	1759	0	44
3780	315	1760	0	40
3783	318	1759	0	35
3786	324	1759	0	25
3789	325	1759	0	25
3792	323	1759	0	31
3795	323	1760	0	33
3798	323	1760	0	31
3801	323	1761	0	30
3804	323	1760	0	29
3807	321	1759	0	28
3810	321	1758	0	27
3813	319	1759	0	20
3816	316	1758	0	16
3819	314	1758	0	15
3822	314	1758	0	15
3825	313	1758	0	15
3828	313	1758	0	12
3831	313	1758	0	13
3834	312	1757	0	13
3837	312	1757	0	18
3840	311	1757	0	18
3843	311	1757	0	18
3846	312	1757	0	19
3849	310	1759	0	20
3852	307	1760	0	26
3855	307	1761	0	30
3858	305	1762	0	28
3861	303	1762	0	30
3864	301	1763	0	36
3867	301	1762	0	38
3870	300	1763	0	38
3873	300	1763	0	40
3876	300	1763	0	42
3879	300	1762	0	44
3882	300	1762	0	48
3885	300	1763	0	45
3888	299	1762	0	43
3891	299	1761	0	45
3894	299	1761	0	45
3897	299	1760	0	46
3900	298	1760	0	45
3903	298	1760	0	44
3906	298	1760	0	43
3909	297	1760	0	42
3912	297	1759	0	42
3915	297	1759	0	42
3918	297	1759	0	42
3921	297	1759	0	40
3924	296	1758	0	40
3927	296	1757	0	41
3930	296	1757	0	39
3933	296	1757	0	39
3936	295	1757	0	37
3939	295	1757	0	39
3942	294	1756	0	39
3945	296	1756	0	35
3948	295	1756	0	30
3951	297	1756	0	27
3954	298	1757	0	22
3957	302	1757	0	21
3960	305	1757	0	20
3963	306	1757	0	23
3966	306	1758	0	26
3969	306	1758	0	28
3972	306	1757	0	30
3975	305	1757	0	38
3978	306	1757	0	37
3981	302	1759	0	38
3984	300	1759	0	42
3987	299	1759	0	43
3990	298	1759	0	46
3993	298	1758	0	49
3996	299	1759	0	54
3999	302	1758	0	52
4002	303	1757	0	51
4005	304	1758	0	56
4008	304	1758	0	53
4011	303	1759	0	52
4014	300	1763	0	51
4017	301	1764	0	46
4020	301	1762	0	38
4023	300	1761	0	37
4026	299	1761	0	38
4029	300	1761	0	35
4032	299	1761	0	33
4035	297	1761	0	33
4038	296	1759	0	34
4041	296	1759	0	33
4044	295	1759	0	33
4047	295	1759	0	34
4050	294	1760	0	33
4053	292	1760	0	31
4056	291	1762	0	32
4059	290	1762	0	30
4062	291	1762	0	30
4065	291	1762	0	27
4068	290	1763	0	31
4071	292	1762	0	32
4074	291	1763	0	32
4077	291	1763	0	35
4080	295	1760	0	29
4083	297	1760	0	30
4086	296	1761	0	33
4089	295	1760	0	38
4092	298	1758	0	39
4095	298	1758	0	43
4098	300	1759	0	43
4101	299	1760	0	42
4104	299	1760	0	45
4107	299	1760	0	49
4110	299	1761	0	49
4113	299	1762	0	48
4116	300	1762	0	46
4119	299	1762	0	49
4122	299	1763	0	49
4125	300	1763	0	49
4128	301	1763	0	49
4131	302	1763	0	49
4134	302	1764	0	52
4137	302	1763	0	52
4140	301	1764	0	51
4143	300	1764	0	50
4146	301	1764	0	49
4149	300	1764	0	49
4152	300	1763	0	48
4155	300	1763	0	49
4158	300	1763	0	48
4161	300	1763	0	48
4164	300	1764	0	50
4167	301	1764	0	50
4170	301	1764	0	49
4173	301	1764	0	49
4176	300	1764	0	49
4179	301	1764	0	52
4182	301	1764	0	53
4185	301	1765	0	54
4188	302	1764	0	53
4191	302	1764	0	52
4194	301	1764	0	51
4197	302	1764	0	50
4200	301	1764	0	50
4203	301	1764	0	51
4206	302	1764	0	52
4209	301	1764	0	49
4212	301	1764	0	47
4215	301	1764	0	47
4218	301	1763	0	44
4221	301	1763	0	46
4224	301	1763	0	46
4227	302	1763	0	47
4230	301	1764	0	45
4233	300	1764	0	43
4236	300	1762	0	43
4239	300	1762	0	43
4242	300	1761	0	43
4245	300	1762	0	40
4248	302	1761	0	41
4251	303	1761	0	38
4254	303	1761	0	31
4257	304	1760	0	32
4260	303	1759	0	27
4263	303	1759	0	26
4266	303	1757	0	22
4269	304	1756	0	21
4272	304	1755	0	20
4275	304	1755	0	22
4278	303	1755	0	21
4281	303	1754	0	18
4284	303	1754	0	18
4287	303	1754	0	18
4290	302	1753	0	20
4293	301	1752	0	21
4296	301	1752	0	21
4299	301	1752	0	21
4302	300	1752	0	22
4305	299	1753	0	21
4308	299	1753	0	21
4311	299	1753	0	22
4314	299	1753	0	22
4317	299	1754	0	22
4320	299	1754	0	24
4323	299	1754	0	24
4326	299	1753	0	25
4329	299	1754	0	24
4332	299	1754	0	25
4335	299	1754	0	26
4338	300	1754	0	27
4341	300	1754	0	27
4344	300	1754	0	26
4347	300	1754	0	27
4350	300	1754	0	28
4353	300	1754	0	29
4356	299	1755	0	27
4359	299	1754	0	28
4362	299	1754	0	28
4365	299	1755	0	26
4368	299	1755	0	25
4371	299	1755	0	25
4374	299	1755	0	26
4377	299	1756	0	25
4380	299	1756	0	26
4383	299	1756	0	25
4386	299	1756	0	25
4389	298	1756	0	26
4392	299	1756	0	26
4395	299	1756	0	26
4398	299	1756	0	26
4401	299	1757	0	25
4404	300	1757	0	25
4407	300	1757	0	26
4410	299	1757	0	25
4413	299	1757	0	24
4416	299	1757	0	23
4419	300	1757	0	23
4422	299	1757	0	23
4425	299	1757	0	22
4428	299	1757	0	23
4431	299	1758	0	23
4434	299	1758	0	25
4437	299	1758	0	24
4440	299	1758	0	24
4443	299	1758	0	24
4446	299	1758	0	24
4449	300	1758	0	25
4452	300	1758	0	25
4455	300	1758	0	25
4458	300	1758	0	26
4461	300	1758	0	26
4464	300	1758	0	26
4467	299	1758	0	24
4470	299	1758	0	25
4473	298	1758	0	25
4476	298	1758	0	25
4479	298	1758	0	25
4482	298	1758	0	25
4485	298	1758	0	25
4488	298	1758	0	26
4491	297	1758	0	25
4494	298	1757	0	25
4497	297	1757	0	26
4500	297	1757	0	27
4503	297	1757	0	27
4506	298	1757	0	22
4509	298	1758	0	22
4512	297	1758	0	20
4515	297	1757	0	19
4518	297	1757	0	18
4521	296	1757	0	18
4524	297	1757	0	17
4527	298	1757	0	17
4530	298	1758	0	11
4533	299	1756	0	11
4536	303	1757	0	12
4539	304	1757	0	12
4542	306	1757	0	10
4545	306	1756	0	11
4548	305	1757	0	16
4551	305	1757	0	17
4554	305	1758	0	18
4557	304	1758	0	18
4560	304	1758	0	17
4563	305	1758	0	17
4566	304	1758	0	15
4569	305	1758	0	17
4572	304	1758	0	14
4575	303	1758	0	13
4578	304	1757	0	14
4581	303	1757	0	13
4584	302	1757	0	15
4587	303	1756	0	12
4590	303	1756	0	13
4593	302	1756	0	14
4596	302	1755	0	15
4599	302	1755	0	15
4602	302	1755	0	15
4605	301	1755	0	14
4608	301	1755	0	14
4611	302	1755	0	15
4614	301	1755	0	15
4617	301	1755	0	14
4620	300	1755	0	14
4623	301	1755	0	14
4626	301	1754	0	13
4629	301	1754	0	13
4632	301	1755	0	14
4635	301	1755	0	13
4638	301	1754	0	13
4641	301	1754	0	13
4644	301	1755	0	14
4647	301	1755	0	13
4650	301	1755	0	13
4653	301	1755	0	13
4656	301	1755	0	14
4659	301	1755	0	14
4662	301	1755	0	14
4665	302	1755	0	15
4668	302	1755	0	15
4671	303	1755	0	14
4674	303	1755	0	14
4677	303	1755	0	16
4680	302	1755	0	13
4683	303	1755	0	13
4686	302	1755	0	13
4689	302	1755	0	13
4692	302	1756	0	13
4695	302	1756	0	12
4698	302	1756	0	12
4701	302	1756	0	10
4704	302	1756	0	11
4707	302	1757	0	13
4710	302	1757	0	15
4713	301	1757	0	13
4716	302	1757	0	11
4719	301	1757	0	11
4722	301	1757	0	12
4725	301	1757	0	13
4728	301	1757	0	12
4731	301	1757	0	11
4734	301	1757	0	9
4737	300	1757	0	10
4740	300	1757	0	10
4743	300	1757	0	10
4746	300	1757	0	10
4749	300	1757	0	10
4752	300	1757	0	10
4755	300	1757	0	10
4758	300	1757	0	10
4761	300	1757	0	10
4764	300	1757	0	10
4767	300	1757	0	10
4770	299	1757	0	10
4773	299	1756	0	12
4776	299	1756	0	14
4779	299	1757	0	13
4782	298	1757	0	13
4785	298	1757	0	14
4788	297	1757	0	14
4791	297	1756	0	14
4794	297	1756	0	14
4797	297	1756	0	17
4800	297	1756	0	15
4803	296	1756	0	17
4806	296	1756	0	17
4809	297	1755	0	16
4812	296	1755	0	19
4815	296	1755	0	20
4818	296	1755	0	19
4821	296	1755	0	20
4824	296	1755	0	20
4827	296	1755	0	20
4830	296	1755	0	20
4833	296	1756	0	22
4836	296	1756	0	19
4839	297	1756	0	18
4842	297	1756	0	19
4845	297	1758	0	21
4848	296	1758	0	23
4851	297	1758	0	20
4854	297	1758	0	20
4857	297	1758	0	20
4860	298	1758	0	20
4863	298	1758	0	19
4866	298	1758	0	20
4869	297	1757	0	20
4872	297	1756	0	19
4875	297	1756	0	19
4878	297	1756	0	21
4881	297	1756	0	22
4884	297	1756	0	22
4887	296	1756	0	23
4890	296	1755	0	23
4893	296	1755	0	22
4896	296	1755	0	22
4899	296	1756	0	24
4902	296	1756	0	26
4905	296	1757	0	28
4908	296	1757	0	26
4911	296	1757	0	26
4914	297	1759	0	25
4917	296	1760	0	19
4920	297	1758	0	15
4923	300	1756	0	9
4926	302	1755	0	10
4929	301	1754	0	14
4932	303	1754	0	14
4935	303	1755	0	16
4938	301	1755	0	16
4941	301	1756	0	15
4944	302	1757	0	16
4947	302	1758	0	16
4950	303	1758	0	16
4953	302	1758	0	14
4956	302	1758	0	12
4959	302	1759	0	13
4962	302	1759	0	11
4965	302	1759	0	11
4968	302	1759	0	11
4971	301	1759	0	11
4974	301	1759	0	13
4977	301	1759	0	13
4980	301	1759	0	12
4983	301	1759	0	11
4986	301	1759	0	10
4989	301	1759	0	10
4992	301	1759	0	12
4995	301	1759	0	13
4998	301	1759	0	14
5001	301	1758	0	14
5004	300	1758	0	15
5007	300	1759	0	17
5010	300	1759	0	17
5013	300	1759	0	17
5016	300	1759	0	17
5019	300	1759	0	18
5022	300	1759	0	19
5025	300	1758	0	19
5028	299	1758	0	19
5031	299	1758	0	20
5034	299	1758	0	19
5037	300	1758	0	20
5040	300	1758	0	20
5043	299	1758	0	19
5046	299	1758	0	18
5049	301	1759	0	17
5052	304	1759	0	12
5055	305	1760	0	13
5058	306	1761	0	19
5061	306	1760	0	19
5064	308	1760	0	18
5067	308	1759	0	14
5070	306	1758	0	13
5073	308	1758	0	11
5076	310	1757	0	8
5079	310	1757	0	6
5082	309	1757	0	9
5085	309	1758	0	10
5088	309	1758	0	20
5091	308	1759	0	23
5094	306	1760	0	19
5097	303	1759	0	10
5100	302	1758	0	9
5103	301	1758	0	6
5106	301	1757	0	9
5109	302	1756	0	9
5112	302	1756	0	8
5115	300	1755	0	7
5118	301	1755	0	6
5121	301	1754	0	2
5124	301	1754	0	358
5127	301	1754	0	1
5130	300	1752	0	7
5133	301	1752	0	14
5136	304	1753	0	20
5139	307	1753	0	29
5142	310	1753	0	31
5145	311	1753	0	31
5148	313	1752	0	32
5151	314	1751	0	35
5154	315	1751	0	48
5157	315	1752	0	52
5160	316	1752	0	56
5163	316	1752	0	57
5166	316	1752	0	58
5169	316	1752	0	61
5172	316	1752	0	62
5175	316	1753	0	68
5178	317	1752	0	68
5181	319	1750	0	63
5184	321	1749	0	55
5187	322	1749	0	53
5190	324	1746	0	51
5193	326	1745	0	52
5196	327	1743	0	52
5199	328	1742	0	53
5202	329	1742	0	55
5205	330	1741	0	56
5208	332	1738	0	52
5211	332	1735	0	50
5214	332	1734	0	51
5217	333	1733	0	53
5220	333	1732	0	57
5223	334	1730	0	58
5226	335	1730	0	61
5229	335	1729	0	62
5232	335	1728	0	63
5235	335	1728	0	64
5238	335	1728	0	66
5241	334	1726	0	66
5244	334	1727	0	67
5247	334	1727	0	67
5250	334	1727	0	66
5253	335	1727	0	64
5256	335	1727	0	65
5259	335	1727	0	64
5262	335	1728	0	64
5265	335	1728	0	65
5268	336	1728	0	66
5271	335	1728	0	69
5274	335	1729	0	68
5277	335	1729	0	68
5280	336	1729	0	68
5283	336	1729	0	68
5286	336	1729	0	68
5289	336	1730	0	68
5292	336	1729	0	68
5295	336	1730	0	67
5298	336	1730	0	69
5301	336	1730	0	68
5304	336	1730	0	67
5307	337	1730	0	66
5310	336	1731	0	67
5313	337	1731	0	68
5316	337	1731	0	68
5319	337	1731	0	68
5322	337	1731	0	69
5325	338	1731	0	69
5328	338	1731	0	69
5331	338	1730	0	70
5334	338	1730	0	69
5337	338	1731	0	71
5340	338	1731	0	71
5343	338	1731	0	70
5346	339	1731	0	68
5349	339	1731	0	69
5352	339	1732	0	68
5355	339	1732	0	69
5358	339	1732	0	70
5361	339	1732	0	69
5364	339	1732	0	69
5367	339	1732	0	68
5370	339	1731	0	70
5373	339	1732	0	70
5376	339	1732	0	70
5379	339	1732	0	70
5382	339	1731	0	70
5385	339	1731	0	69
5388	338	1731	0	70
5391	338	1731	0	70
5394	338	1731	0	70
5397	338	1731	0	69
5400	337	1731	0	70
5403	337	1731	0	69
5406	337	1731	0	70
5409	337	1732	0	71
5412	336	1731	0	72
5415	337	1731	0	72
5418	336	1732	0	71
5421	337	1732	0	69
5424	337	1732	0	70
5427	337	1732	0	69
5430	337	1732	0	69
5433	337	1732	0	69
5436	337	1732	0	70
5439	337	1732	0	70
5442	337	1732	0	69
5445	337	1732	0	68
5448	337	1731	0	68
5451	338	1731	0	68
5454	338	1732	0	66
5457	338	1732	0	68
5460	338	1732	0	67
5463	338	1733	0	67
5466	337	1734	0	67
5469	335	1735	0	63
5472	336	1734	0	61
5475	337	1733	0	66
5478	337	1731	0	67
5481	338	1728	0	71
5484	338	1727	0	73
5487	339	1725	0	73
5490	338	1724	0	79
5493	338	1723	0	81
5496	338	1723	0	81
5499	337	1724	0	83
5502	338	1723	0	83
5505	337	1723	0	84
5508	337	1724	0	84
5511	337	1723	0	83
5514	338	1722	0	84
5517	338	1722	0	85
5520	337	1721	0	87
5523	337	1721	0	88
5526	337	1721	0	85
5529	337	1721	0	83
5532	334	1719	0	82
5535	334	1718	0	81
5538	334	1718	0	84
5541	334	1718	0	82
5544	333	1717	0	86
5547	333	1717	0	86
5550	333	1718	0	85
5553	333	1718	0	86
5556	333	1718	0	86
5559	333	1718	0	86
5562	333	1718	0	85
5565	333	1718	0	85
5568	334	1719	0	86
5571	334	1718	0	86
5574	334	1718	0	85
5577	334	1718	0	85
5580	334	1719	0	86
5583	334	1718	0	87
5586	334	1718	0	86
5589	334	1718	0	86
5592	333	1718	0	88
5595	334	1719	0	87
5598	333	1718	0	89
5601	333	1718	0	93
5604	334	1719	0	92
5607	334	1719	0	94
5610	334	1719	0	93
5613	334	1719	0	93
5616	334	1719	0	94
5619	334	1719	0	95
5622	334	1720	0	95
5625	335	1720	0	96
5628	335	1721	0	95
5631	336	1722	0	95
5634	335	1720	0	95
5637	336	1721	0	93
5640	336	1721	0	92
5643	336	1721	0	93
5646	336	1723	0	94
5649	336	1721	0	93
5652	336	1722	0	94
5655	336	1721	0	93
5658	336	1721	0	93
5661	336	1722	0	92
5664	337	1723	0	91
5667	336	1722	0	90
5670	336	1723	0	90
5673	336	1724	0	90
5676	336	1724	0	87
5679	336	1724	0	86
5682	335	1724	0	79
5685	334	1726	0	74
5688	334	1728	0	70
5691	334	1728	0	71
5694	334	1727	0	75
5697	334	1728	0	80
5700	334	1727	0	76
5703	334	1727	0	71
5706	335	1727	0	66
5709	334	1727	0	65
5712	334	1727	0	65
5715	335	1724	0	64
5718	336	1723	0	66
5721	336	1722	0	68
5724	336	1721	0	69
5727	336	1721	0	70
5730	336	1721	0	69
5733	335	1720	0	68
5736	335	1719	0	67
5739	332	1718	0	66
5742	333	1721	0	58
5745	332	1724	0	58
5748	330	1725	0	55
5751	328	1727	0	53
5754	327	1729	0	54
5757	327	1730	0	56
5760	326	1731	0	57
5763	327	1730	0	57
5766	326	1731	0	57
5769	326	1731	0	60
5772	326	1732	0	62
5775	326	1732	0	62
5778	327	1732	0	62
5781	326	1732	0	63
5784	326	1732	0	64
5787	325	1733	0	64
5790	326	1733	0	67
5793	325	1733	0	66
5796	325	1733	0	66
5799	325	1735	0	64
5802	325	1736	0	63
5805	324	1736	0	62
5808	324	1736	0	58
5811	323	1737	0	54
5814	323	1737	0	54
5817	321	1739	0	50
5820	320	1740	0	50
5823	319	1740	0	50
5826	319	1740	0	50
5829	319	1743	0	54
5832	321	1744	0	57
5835	321	1744	0	56
5838	320	1746	0	56
5841	318	1747	0	48
5844	317	1748	0	48
5847	314	1751	0	46
5850	315	1753	0	46
5853	314	1754	0	47
5856	313	1754	0	45
5859	312	1755	0	43
5862	311	1758	0	43
5865	308	1760	0	41
5868	306	1761	0	39
5871	305	1762	0	40
5874	304	1764	0	38
5877	304	1764	0	33
5880	303	1764	0	31
5883	303	1764	0	29
5886	303	1764	0	28
5889	302	1764	0	28
5892	302	1763	0	27
5895	301	1763	0	29
5898	302	1763	0	29
5901	301	1764	0	29
5904	302	1764	0	28
5907	301	1764	0	27
5910	301	1764	0	26
5913	300	1763	0	28
5916	300	1762	0	30
5919	299	1762	0	34
5922	297	1761	0	36
5925	297	1760	0	37
5928	296	1759	0	42
5931	296	1758	0	43
5934	297	1758	0	45
5937	297	1759	0	44
5940	297	1759	0	44
5943	297	1759	0	44
5946	297	1759	0	45
5949	297	1758	0	45
5952	297	1759	0	43
5955	297	1758	0	40
5958	297	1757	0	40
5961	297	1757	0	41
5964	298	1757	0	35
5967	299	1758	0	25
5970	301	1759	0	18
5973	302	1759	0	17
5976	303	1759	0	19
5979	304	1759	0	20
5982	305	1758	0	22
5985	306	1758	0	24
5988	306	1758	0	26
5991	306	1758	0	24
5994	311	1758	0	16
5997	312	1758	0	16
[truncated: 968 more rows]
