# Supplementary material for: Markerless tracking of an entire honey bee colony
Source: Nat Commun. 2021 Mar 19;12:1733. doi: 10.1038/s41467-021-21769-1 (PMC7979864; doi:10.1038/s41467-021-21769-1)
Supplement: Supplementary file 4 — Description of Additional Supplementary Files [file 41467_2021_21769_MOESM4_ESM.zip › raw_source/fig_5_sup_fig_21_22/S1_trajectories/000687.txt]

0	1628	784	0	185
3	1628	784	0	184
6	1628	784	0	184
9	1628	784	0	187
12	1629	783	0	186
15	1630	783	0	186
18	1632	784	0	185
21	1634	783	0	188
24	1635	783	0	189
27	1636	783	0	185
30	1637	782	0	185
33	1640	783	0	189
36	1641	782	0	193
39	1643	780	0	196
42	1644	779	0	199
45	1643	779	0	204
48	1643	779	0	203
51	1643	778	0	203
54	1640	779	0	203
57	1641	778	0	201
60	1641	777	0	201
63	1641	778	0	202
66	1641	778	0	201
69	1639	778	0	197
72	1638	779	0	191
75	1637	779	0	189
78	1636	780	0	183
81	1636	781	0	180
84	1636	781	0	182
87	1636	781	0	183
90	1636	781	0	179
93	1636	781	0	179
96	1640	782	0	179
99	1643	782	0	180
102	1645	783	0	179
105	1646	784	0	183
108	1651	783	0	183
111	1653	783	0	179
114	1654	782	0	181
117	1654	782	0	182
120	1655	781	0	181
123	1655	782	0	182
126	1653	782	0	179
129	1653	782	0	179
132	1651	781	0	183
135	1649	780	0	175
138	1645	778	0	167
141	1642	778	0	171
144	1640	777	0	165
147	1640	776	0	161
150	1640	777	0	162
153	1640	778	0	162
156	1642	779	0	161
159	1643	779	0	163
162	1644	780	0	164
165	1644	780	0	163
168	1644	781	0	162
171	1644	781	0	162
174	1647	784	0	165
177	1648	784	0	164
180	1649	785	0	165
183	1651	787	0	161
186	1652	787	0	159
189	1653	787	0	158
192	1655	787	0	159
195	1657	788	0	158
198	1658	787	0	157
201	1658	787	0	156
204	1659	787	0	154
207	1661	788	0	158
210	1662	789	0	155
213	1662	789	0	157
216	1663	790	0	160
219	1661	790	0	149
222	1658	788	0	149
225	1658	788	0	148
228	1657	788	0	151
231	1657	787	0	150
234	1658	788	0	149
237	1658	788	0	150
240	1658	789	0	148
243	1659	790	0	144
246	1659	789	0	142
249	1659	791	0	145
252	1659	791	0	141
255	1660	791	0	137
258	1660	792	0	133
261	1660	793	0	132
264	1662	795	0	127
267	1663	796	0	128
270	1664	797	0	127
273	1664	796	0	127
276	1664	793	0	120
279	1664	792	0	116
282	1663	790	0	118
285	1661	787	0	113
288	1660	786	0	117
291	1657	784	0	116
294	1655	786	0	120
297	1651	785	0	127
300	1649	786	0	130
303	1647	784	0	131
306	1643	783	0	138
309	1643	783	0	139
312	1643	784	0	139
315	1643	783	0	141
318	1642	783	0	139
321	1641	782	0	143
324	1641	781	0	140
327	1640	780	0	139
330	1640	779	0	139
333	1641	779	0	133
336	1641	779	0	136
339	1640	779	0	137
342	1639	779	0	132
345	1637	778	0	121
348	1636	776	0	120
351	1634	775	0	116
354	1630	774	0	110
357	1629	775	0	103
360	1628	775	0	106
363	1627	776	0	109
366	1626	777	0	108
369	1626	778	0	110
372	1625	779	0	108
375	1626	781	0	107
378	1626	783	0	105
381	1626	783	0	106
384	1624	784	0	111
387	1623	783	0	107
390	1622	782	0	108
393	1620	782	0	109
396	1619	781	0	102
399	1619	778	0	96
402	1620	778	0	91
405	1621	779	0	87
408	1621	777	0	86
411	1621	777	0	83
414	1620	780	0	83
417	1617	785	0	81
420	1617	787	0	78
423	1617	787	0	77
426	1617	788	0	77
429	1616	789	0	80
432	1616	791	0	78
435	1617	791	0	76
438	1618	787	0	79
441	1620	786	0	72
444	1620	787	0	71
447	1620	787	0	71
450	1620	786	0	69
453	1620	786	0	69
456	1621	786	0	69
459	1622	785	0	63
462	1623	786	0	68
465	1625	786	0	63
468	1626	787	0	54
471	1625	787	0	55
474	1624	787	0	59
477	1622	787	0	58
480	1621	787	0	60
483	1622	787	0	59
486	1621	787	0	59
489	1621	787	0	59
492	1621	786	0	59
495	1622	786	0	55
498	1623	785	0	51
501	1624	785	0	46
504	1625	784	0	46
507	1626	785	0	46
510	1626	784	0	47
513	1625	785	0	48
516	1625	785	0	47
519	1625	786	0	46
522	1624	785	0	46
525	1624	785	0	47
528	1624	785	0	42
531	1624	786	0	43
534	1624	785	0	41
537	1623	786	0	38
540	1623	786	0	39
543	1622	786	0	36
546	1622	787	0	28
549	1622	787	0	26
552	1622	787	0	30
555	1621	788	0	30
558	1621	788	0	28
561	1620	789	0	31
564	1620	788	0	32
567	1619	788	0	36
570	1620	788	0	39
573	1619	786	0	44
576	1618	783	0	46
579	1619	782	0	44
582	1620	782	0	42
585	1620	782	0	41
588	1620	783	0	40
591	1619	782	0	42
594	1619	782	0	42
597	1620	782	0	44
600	1620	782	0	48
603	1620	782	0	49
606	1619	783	0	51
609	1618	783	0	50
612	1619	783	0	47
615	1617	783	0	55
618	1618	787	0	53
621	1617	788	0	58
624	1618	787	0	57
627	1617	786	0	61
630	1618	787	0	65
633	1620	787	0	61
636	1620	787	0	63
639	1625	787	0	60
642	1627	788	0	63
645	1628	788	0	65
648	1628	787	0	66
651	1629	787	0	69
654	1629	786	0	68
657	1628	786	0	67
660	1629	784	0	70
663	1627	781	0	82
666	1628	780	0	80
669	1629	781	0	74
672	1628	779	0	75
675	1628	779	0	74
678	1629	779	0	75
681	1629	779	0	73
684	1630	778	0	79
687	1631	777	0	87
690	1631	778	0	88
693	1632	777	0	84
696	1634	777	0	85
699	1634	778	0	90
702	1634	777	0	89
705	1634	776	0	85
708	1637	776	0	81
711	1638	776	0	81
714	1638	776	0	81
717	1638	776	0	82
720	1638	776	0	82
723	1639	777	0	78
726	1639	776	0	79
729	1639	775	0	74
732	1639	773	0	74
735	1639	773	0	71
738	1637	772	0	65
741	1636	770	0	62
744	1637	770	0	62
747	1635	770	0	61
750	1633	769	0	54
753	1633	770	0	55
756	1631	773	0	49
759	1626	776	0	45
762	1624	779	0	43
765	1620	781	0	41
768	1619	781	0	41
771	1619	781	0	40
774	1618	782	0	39
777	1618	782	0	42
780	1615	784	0	40
783	1614	785	0	38
786	1613	786	0	34
789	1614	787	0	33
792	1613	788	0	33
795	1614	789	0	33
798	1614	789	0	29
801	1614	789	0	28
804	1614	789	0	30
807	1614	788	0	28
810	1613	788	0	25
813	1614	788	0	23
816	1615	788	0	18
819	1616	788	0	18
822	1617	787	0	12
825	1617	786	0	10
828	1618	786	0	16
831	1618	785	0	16
834	1619	786	0	16
837	1620	786	0	15
840	1621	786	0	13
843	1622	786	0	6
846	1624	787	0	357
849	1626	788	0	350
852	1627	789	0	350
855	1626	790	0	346
858	1627	792	0	329
861	1629	793	0	329
864	1629	794	0	326
867	1629	794	0	327
870	1629	794	0	319
873	1629	794	0	319
876	1628	794	0	318
879	1627	793	0	319
882	1627	793	0	317
885	1628	794	0	316
888	1628	794	0	314
891	1628	796	0	312
894	1628	796	0	309
897	1628	796	0	308
900	1628	796	0	306
903	1628	797	0	304
906	1628	798	0	297
909	1629	797	0	296
912	1629	796	0	293
915	1629	796	0	289
918	1628	794	0	287
921	1628	793	0	289
924	1629	790	0	289
927	1627	786	0	289
930	1628	785	0	289
933	1629	784	0	285
936	1629	783	0	283
939	1630	783	0	284
942	1630	779	0	279
945	1629	778	0	276
948	1629	776	0	276
951	1629	776	0	272
954	1629	776	0	272
957	1629	775	0	272
960	1630	774	0	273
963	1629	774	0	274
966	1630	774	0	271
969	1630	776	0	273
972	1628	781	0	266
975	1627	783	0	258
978	1626	783	0	253
981	1626	784	0	250
984	1625	783	0	249
987	1626	781	0	241
990	1628	784	0	254
993	1628	785	0	256
996	1628	785	0	256
999	1628	785	0	253
1002	1625	785	0	250
1005	1623	787	0	242
1008	1621	791	0	246
1011	1621	791	0	248
1014	1622	791	0	247
1017	1623	791	0	252
1020	1623	792	0	257
1023	1622	789	0	249
1026	1623	786	0	250
1029	1624	784	0	250
1032	1625	781	0	247
1035	1625	780	0	246
1038	1625	780	0	250
1041	1626	780	0	248
1044	1624	780	0	252
1047	1623	782	0	248
1050	1623	784	0	253
1053	1623	783	0	257
1056	1622	784	0	255
1059	1621	785	0	254
1062	1621	784	0	252
1065	1621	783	0	251
1068	1621	783	0	252
1071	1620	784	0	253
1074	1620	785	0	254
1077	1620	785	0	254
1080	1621	785	0	257
1083	1620	787	0	254
1086	1620	787	0	255
1089	1620	787	0	255
1092	1620	786	0	255
1095	1620	787	0	250
1098	1619	786	0	249
1101	1619	784	0	250
1104	1619	783	0	249
1107	1620	781	0	248
1110	1622	778	0	253
1113	1623	777	0	254
1116	1624	777	0	249
1119	1624	778	0	250
1122	1624	777	0	249
1125	1624	777	0	248
1128	1624	777	0	250
1131	1624	778	0	249
1134	1624	777	0	253
1137	1624	777	0	254
1140	1622	774	0	281
1143	1622	773	0	284
1146	1622	773	0	285
1149	1622	772	0	289
1152	1622	772	0	287
1155	1622	772	0	283
1158	1624	775	0	265
1161	1624	775	0	263
1164	1625	775	0	256
1167	1624	775	0	256
1170	1625	775	0	255
1173	1625	776	0	253
1176	1625	776	0	253
1179	1625	776	0	254
1182	1624	777	0	252
1185	1623	777	0	254
1188	1621	774	0	284
1191	1621	773	0	286
1194	1620	774	0	282
1197	1622	779	0	254
1200	1622	779	0	254
1203	1620	773	0	293
1206	1621	774	0	289
1209	1622	777	0	252
1212	1620	776	0	255
1215	1619	777	0	255
1218	1620	777	0	258
1221	1619	777	0	255
1224	1618	775	0	256
1227	1618	772	0	259
1230	1618	772	0	257
1233	1618	771	0	255
1236	1620	769	0	258
1239	1619	766	0	259
1242	1620	765	0	260
1245	1621	764	0	258
1248	1620	766	0	257
1251	1618	767	0	259
1254	1618	767	0	259
1257	1618	766	0	257
1260	1619	764	0	261
1263	1620	760	0	268
1266	1621	758	0	269
1269	1622	754	0	268
1272	1623	752	0	268
1275	1625	750	0	264
1278	1624	747	0	268
1281	1624	743	0	271
1284	1623	741	0	270
1287	1622	740	0	270
1290	1622	738	0	274
1293	1621	737	0	275
1296	1621	736	0	274
1299	1620	735	0	275
1302	1620	734	0	275
1305	1618	732	0	273
1308	1618	730	0	271
1311	1618	729	0	274
1314	1618	728	0	275
1317	1618	727	0	277
1320	1618	727	0	281
1323	1618	726	0	281
1326	1617	726	0	280
1329	1617	726	0	280
1332	1617	726	0	280
1335	1617	726	0	281
1338	1617	726	0	282
1341	1618	727	0	285
1344	1620	727	0	283
1347	1621	727	0	280
1350	1622	728	0	279
1353	1622	728	0	278
1356	1622	728	0	275
1359	1623	726	0	275
1362	1626	726	0	279
1365	1626	727	0	278
1368	1630	728	0	285
1371	1633	728	0	283
1374	1637	725	0	279
1377	1638	725	0	280
1380	1638	725	0	279
1383	1638	725	0	278
1386	1639	724	0	276
1389	1639	722	0	273
1392	1639	719	0	273
1395	1638	717	0	271
1398	1640	716	0	282
1401	1640	716	0	286
1404	1644	718	0	294
1407	1650	719	0	298
1410	1650	720	0	298
1413	1649	717	0	297
1416	1649	713	0	298
1419	1649	712	0	303
1422	1648	710	0	306
1425	1646	708	0	307
1428	1646	706	0	307
1431	1643	704	0	308
1434	1642	704	0	309
1437	1643	705	0	310
1440	1644	707	0	317
1443	1643	707	0	325
1446	1643	704	0	331
1449	1641	704	0	331
1452	1641	704	0	334
1455	1641	703	0	335
1458	1641	702	0	340
1461	1641	703	0	342
1464	1641	705	0	349
1467	1642	705	0	354
1470	1644	706	0	354
1473	1644	706	0	352
1476	1645	706	0	352
1479	1645	706	0	354
1482	1645	706	0	358
1485	1645	705	0	0
1488	1644	704	0	1
1491	1644	704	0	2
1494	1643	704	0	1
1497	1641	702	0	358
1500	1639	702	0	356
1503	1638	703	0	355
1506	1637	704	0	357
1509	1638	706	0	2
1512	1638	707	0	3
1515	1636	708	0	7
1518	1633	708	0	8
1521	1632	708	0	8
1524	1632	708	0	7
1527	1632	708	0	7
1530	1632	708	0	9
1533	1631	708	0	12
1536	1631	709	0	13
1539	1630	710	0	15
1542	1627	709	0	23
1545	1626	710	0	24
1548	1626	711	0	23
1551	1626	710	0	25
1554	1627	710	0	22
1557	1626	710	0	24
1560	1622	712	0	25
1563	1621	712	0	26
1566	1620	712	0	26
1569	1619	712	0	27
1572	1617	713	0	24
1575	1614	714	0	18
1578	1612	715	0	19
1581	1613	716	0	20
1584	1613	718	0	22
1587	1614	718	0	24
1590	1614	718	0	26
1593	1614	718	0	24
1596	1614	718	0	25
1599	1613	719	0	23
1602	1612	719	0	25
1605	1609	720	0	35
1608	1608	721	0	41
1611	1608	721	0	41
1614	1609	722	0	44
1617	1609	722	0	48
1620	1609	721	0	52
1623	1609	721	0	51
1626	1609	720	0	51
1629	1608	719	0	57
1632	1605	722	0	65
1635	1603	723	0	64
1638	1603	723	0	66
1641	1603	723	0	63
1644	1602	723	0	61
1647	1601	723	0	61
1650	1600	725	0	63
1653	1599	726	0	63
1656	1598	728	0	60
1659	1597	730	0	59
1662	1597	730	0	58
1665	1597	731	0	57
1668	1597	732	0	59
1671	1596	731	0	62
1674	1597	732	0	61
1677	1597	732	0	60
1680	1596	733	0	58
1683	1595	734	0	56
1686	1595	734	0	58
1689	1595	732	0	60
1692	1594	729	0	59
1695	1595	727	0	57
1698	1595	725	0	56
1701	1595	722	0	61
1704	1593	718	0	64
1707	1593	716	0	62
1710	1594	716	0	69
1713	1593	716	0	70
1716	1593	717	0	70
1719	1594	721	0	70
1722	1594	722	0	71
1725	1593	723	0	68
1728	1591	725	0	69
1731	1590	725	0	69
1734	1590	724	0	69
1737	1591	721	0	59
1740	1592	719	0	58
1743	1593	719	0	55
1746	1596	718	0	53
1749	1599	716	0	45
1752	1600	715	0	41
1755	1601	712	0	32
1758	1601	711	0	28
1761	1601	710	0	18
1764	1601	709	0	15
1767	1600	709	0	14
1770	1599	709	0	14
1773	1598	706	0	20
1776	1598	707	0	18
1779	1597	707	0	15
1782	1593	708	0	17
1785	1589	708	0	17
1788	1587	707	0	17
1791	1586	707	0	17
1794	1585	706	0	23
1797	1584	706	0	23
1800	1583	708	0	26
1803	1583	709	0	24
1806	1580	710	0	24
1809	1578	711	0	28
1812	1574	711	0	28
1815	1573	713	0	30
1818	1572	712	0	34
1821	1572	713	0	37
1824	1570	714	0	38
1827	1570	714	0	39
1830	1568	716	0	41
1833	1567	716	0	43
1836	1566	718	0	40
1839	1562	720	0	41
1842	1562	720	0	43
1845	1562	721	0	44
1848	1562	721	0	44
1851	1563	722	0	41
1854	1562	722	0	40
1857	1559	723	0	35
1860	1558	724	0	32
1863	1557	725	0	29
1866	1557	725	0	26
1869	1557	724	0	27
1872	1558	724	0	29
1875	1563	724	0	29
1878	1563	724	0	31
1881	1563	724	0	35
1884	1563	724	0	36
1887	1563	723	0	37
1890	1563	724	0	39
1893	1562	724	0	40
1896	1562	724	0	44
1899	1561	725	0	46
1902	1560	726	0	45
1905	1558	728	0	50
1908	1558	728	0	51
1911	1558	728	0	49
1914	1557	728	0	49
1917	1559	727	0	48
1920	1561	725	0	45
1923	1561	725	0	46
1926	1562	723	0	52
1929	1563	721	0	58
1932	1563	721	0	56
1935	1563	721	0	60
1938	1562	721	0	61
1941	1562	722	0	60
1944	1563	724	0	67
1947	1561	728	0	70
1950	1562	727	0	72
1953	1563	728	0	73
1956	1563	728	0	77
1959	1564	726	0	74
1962	1564	726	0	73
1965	1565	726	0	73
1968	1566	728	0	76
1971	1565	729	0	75
1974	1565	730	0	74
1977	1565	731	0	74
1980	1565	731	0	74
1983	1564	731	0	73
1986	1564	733	0	76
1989	1564	733	0	80
1992	1563	734	0	81
1995	1563	737	0	83
1998	1561	739	0	83
2001	1562	740	0	89
2004	1564	739	0	81
2007	1564	738	0	87
2010	1564	737	0	87
2013	1565	736	0	84
2016	1565	737	0	86
2019	1565	737	0	83
2022	1565	738	0	80
2025	1564	739	0	81
2028	1565	739	0	82
2031	1565	741	0	83
2034	1565	741	0	82
2037	1565	739	0	83
2040	1564	739	0	80
2043	1564	739	0	80
2046	1563	739	0	82
2049	1562	739	0	85
2052	1562	737	0	86
2055	1561	738	0	85
2058	1560	738	0	88
2061	1560	738	0	92
2064	1559	738	0	99
2067	1559	739	0	100
2070	1557	742	0	105
2073	1557	744	0	104
2076	1559	746	0	109
2079	1559	748	0	109
2082	1556	749	0	117
2085	1555	750	0	120
2088	1554	753	0	131
2091	1554	755	0	134
2094	1557	755	0	135
2097	1557	756	0	137
2100	1558	757	0	133
2103	1555	756	0	136
2106	1550	755	0	138
2109	1550	756	0	136
2112	1550	756	0	140
2115	1549	758	0	147
2118	1549	759	0	146
2121	1549	759	0	149
2124	1551	759	0	147
2127	1555	759	0	149
2130	1556	761	0	148
2133	1555	763	0	156
2136	1555	764	0	156
2139	1556	764	0	158
2142	1560	766	0	157
2145	1564	769	0	158
2148	1565	771	0	154
2151	1566	771	0	151
2154	1566	772	0	153
2157	1568	773	0	153
2160	1568	774	0	153
2163	1566	774	0	154
2166	1565	773	0	155
2169	1567	775	0	161
2172	1568	777	0	160
2175	1569	778	0	162
2178	1571	779	0	165
2181	1574	780	0	166
2184	1574	780	0	166
2187	1573	780	0	166
2190	1569	779	0	171
2193	1567	778	0	173
2196	1567	778	0	176
2199	1567	778	0	177
2202	1568	778	0	174
2205	1568	778	0	171
2208	1569	779	0	171
2211	1568	778	0	173
2214	1567	778	0	179
2217	1569	777	0	181
2220	1569	775	0	186
2223	1569	775	0	186
2226	1570	776	0	187
2229	1569	776	0	190
2232	1569	777	0	194
2235	1568	777	0	194
2238	1568	778	0	193
2241	1568	777	0	194
2244	1568	778	0	195
2247	1568	777	0	193
2250	1570	777	0	198
2253	1569	778	0	202
2256	1568	778	0	210
2259	1570	779	0	217
2262	1571	779	0	224
2265	1571	780	0	226
2268	1569	781	0	222
2271	1570	779	0	220
2274	1571	777	0	224
2277	1572	776	0	219
2280	1572	776	0	221
2283	1573	774	0	224
2286	1573	773	0	223
2289	1573	773	0	225
2292	1573	773	0	223
2295	1574	772	0	225
2298	1574	772	0	229
2301	1573	771	0	223
2304	1574	773	0	228
2307	1575	773	0	234
2310	1575	775	0	229
2313	1576	774	0	226
2316	1577	774	0	219
2319	1581	772	0	217
2322	1582	772	0	215
2325	1582	773	0	214
2328	1582	772	0	214
2331	1583	770	0	209
2334	1584	770	0	204
2337	1586	768	0	198
2340	1585	767	0	194
2343	1583	765	0	197
2346	1583	766	0	198
2349	1583	765	0	196
2352	1585	764	0	196
2355	1585	764	0	197
2358	1585	763	0	191
2361	1586	763	0	195
2364	1589	762	0	201
2367	1593	760	0	203
2370	1596	759	0	199
2373	1597	758	0	200
2376	1597	758	0	200
2379	1597	757	0	200
2382	1597	758	0	199
2385	1598	757	0	200
2388	1602	757	0	194
2391	1607	757	0	193
2394	1609	756	0	196
2397	1611	756	0	195
2400	1613	753	0	193
2403	1616	753	0	195
2406	1618	752	0	192
2409	1618	751	0	193
2412	1618	752	0	194
2415	1618	752	0	195
2418	1618	752	0	195
2421	1619	752	0	196
2424	1621	751	0	201
2427	1621	752	0	202
2430	1622	752	0	205
2433	1624	751	0	206
2436	1624	751	0	203
2439	1627	749	0	201
2442	1630	746	0	200
2445	1630	745	0	199
2448	1631	745	0	199
2451	1631	745	0	201
2454	1632	746	0	201
2457	1631	748	0	201
2460	1628	749	0	205
2463	1623	751	0	209
2466	1621	751	0	210
2469	1620	751	0	209
2472	1620	751	0	210
2475	1620	751	0	207
2478	1621	750	0	206
2481	1621	750	0	207
2484	1622	748	0	212
2487	1625	747	0	211
2490	1626	748	0	205
2493	1626	747	0	209
2496	1625	748	0	208
2499	1623	750	0	207
2502	1620	751	0	204
2505	1619	754	0	214
2508	1616	755	0	209
2511	1613	756	0	209
2514	1612	756	0	210
2517	1609	757	0	215
2520	1609	759	0	225
2523	1608	761	0	225
2526	1607	761	0	225
2529	1607	759	0	231
2532	1608	757	0	233
2535	1608	758	0	232
2538	1610	756	0	235
2541	1611	755	0	234
2544	1611	755	0	235
2547	1611	755	0	234
2550	1610	754	0	235
2553	1610	754	0	236
2556	1610	755	0	237
2559	1610	755	0	238
2562	1610	756	0	239
2565	1609	757	0	240
2568	1607	758	0	236
2571	1606	759	0	233
2574	1603	759	0	228
2577	1601	760	0	227
2580	1600	760	0	226
2583	1599	761	0	227
2586	1599	761	0	226
2589	1599	761	0	224
2592	1598	762	0	222
2595	1599	762	0	222
2598	1601	763	0	227
2601	1602	763	0	225
2604	1601	763	0	225
2607	1601	763	0	227
2610	1602	763	0	225
2613	1602	763	0	226
2616	1602	762	0	228
2619	1602	762	0	228
2622	1603	762	0	221
2625	1604	762	0	220
2628	1604	762	0	219
2631	1604	762	0	220
2634	1603	763	0	217
2637	1604	762	0	218
2640	1604	762	0	221
2643	1604	762	0	220
2646	1604	762	0	221
2649	1604	761	0	221
2652	1604	761	0	222
2655	1604	761	0	222
2658	1604	760	0	223
2661	1604	760	0	223
2664	1604	760	0	223
2667	1604	760	0	226
2670	1604	759	0	233
2673	1602	755	0	286
2676	1602	756	0	285
2679	1604	759	0	232
2682	1603	759	0	232
2685	1603	760	0	231
2688	1601	761	0	233
2691	1601	762	0	235
2694	1602	762	0	233
2697	1602	762	0	231
2700	1602	762	0	228
2703	1602	762	0	228
2706	1602	762	0	226
2709	1603	762	0	226
2712	1602	762	0	228
2715	1603	762	0	227
2718	1603	762	0	227
2721	1603	762	0	223
2724	1604	761	0	224
2727	1604	760	0	226
2730	1604	761	0	225
2733	1605	760	0	225
2736	1604	761	0	223
2739	1604	761	0	224
2742	1604	761	0	225
2745	1605	760	0	228
2748	1605	760	0	230
2751	1606	759	0	229
2754	1606	758	0	232
2757	1607	758	0	233
2760	1608	757	0	232
2763	1608	756	0	229
2766	1608	756	0	228
2769	1608	756	0	228
2772	1609	756	0	226
2775	1610	755	0	222
2778	1612	754	0	222
2781	1611	754	0	221
2784	1610	756	0	222
2787	1606	758	0	222
2790	1605	759	0	222
2793	1603	760	0	221
2796	1601	760	0	213
2799	1599	760	0	210
2802	1598	760	0	206
2805	1598	759	0	206
2808	1597	759	0	205
2811	1598	759	0	205
2814	1599	759	0	200
2817	1601	759	0	203
2820	1604	760	0	198
2823	1605	760	0	202
2826	1606	761	0	207
2829	1607	761	0	207
2832	1610	760	0	203
2835	1612	760	0	205
2838	1616	758	0	206
2841	1616	758	0	211
2844	1617	758	0	212
2847	1618	758	0	211
2850	1618	758	0	211
2853	1618	759	0	212
2856	1619	758	0	214
2859	1619	757	0	215
2862	1619	755	0	216
2865	1620	753	0	219
2868	1621	754	0	217
2871	1622	755	0	219
2874	1622	756	0	222
2877	1620	757	0	231
2880	1617	756	0	238
2883	1614	757	0	232
2886	1612	759	0	230
2889	1612	760	0	229
2892	1611	760	0	229
2895	1610	760	0	228
2898	1607	761	0	223
2901	1605	760	0	223
2904	1605	758	0	220
2907	1606	757	0	220
2910	1606	755	0	223
2913	1607	755	0	224
2916	1607	754	0	224
2919	1607	754	0	220
2922	1606	754	0	219
2925	1607	754	0	220
2928	1609	753	0	224
2931	1610	752	0	225
2934	1611	752	0	226
2937	1611	752	0	226
2940	1612	752	0	225
2943	1612	751	0	225
2946	1612	752	0	224
2949	1612	752	0	225
2952	1613	753	0	226
2955	1614	754	0	221
2958	1615	753	0	225
2961	1616	753	0	225
2964	1617	753	0	227
2967	1617	754	0	226
2970	1618	753	0	226
2973	1618	753	0	226
2976	1619	751	0	231
2979	1619	751	0	229
2982	1621	750	0	227
2985	1624	748	0	221
2988	1624	747	0	219
2991	1621	750	0	221
2994	1621	750	0	221
2997	1620	751	0	216
3000	1618	753	0	210
3003	1616	753	0	205
3006	1614	753	0	194
3009	1614	752	0	191
3012	1613	752	0	189
3015	1614	753	0	188
3018	1615	753	0	186
3021	1614	753	0	188
3024	1614	754	0	192
3027	1613	754	0	196
3030	1614	754	0	196
3033	1617	754	0	191
3036	1617	754	0	188
3039	1614	753	0	184
3042	1612	753	0	183
3045	1613	752	0	176
3048	1614	752	0	169
3051	1614	753	0	167
3054	1614	754	0	166
3057	1614	755	0	169
3060	1614	755	0	170
3063	1615	755	0	170
3066	1616	755	0	172
3069	1617	755	0	171
3072	1619	756	0	167
3075	1622	758	0	167
3078	1625	760	0	174
3081	1627	760	0	175
3084	1627	760	0	175
3087	1626	760	0	176
3090	1625	759	0	176
3093	1622	758	0	170
3096	1619	757	0	167
3099	1618	756	0	160
3102	1619	757	0	161
3105	1619	757	0	161
3108	1619	758	0	158
3111	1619	759	0	152
3114	1622	760	0	149
3117	1624	758	0	143
3120	1626	759	0	140
3123	1627	760	0	134
3126	1628	761	0	138
3129	1630	763	0	131
3132	1631	763	0	129
3135	1631	762	0	125
3138	1632	761	0	125
3141	1632	763	0	122
3144	1631	764	0	126
3147	1630	764	0	127
3150	1630	764	0	124
3153	1630	764	0	122
3156	1632	764	0	119
3159	1633	764	0	112
3162	1634	765	0	110
3165	1634	765	0	110
3168	1633	765	0	111
3171	1632	766	0	111
3174	1631	767	0	112
3177	1630	768	0	115
3180	1630	765	0	113
3183	1628	765	0	115
3186	1628	764	0	109
3189	1628	763	0	109
3192	1626	764	0	112
3195	1626	764	0	115
3198	1626	765	0	113
3201	1627	765	0	115
3204	1627	765	0	115
3207	1627	766	0	112
3210	1628	767	0	113
3213	1628	767	0	112
3216	1629	767	0	112
3219	1629	768	0	112
3222	1631	769	0	114
3225	1631	769	0	113
3228	1632	768	0	118
3231	1631	768	0	115
3234	1630	767	0	111
3237	1629	763	0	100
3240	1628	762	0	102
3243	1627	763	0	103
3246	1627	764	0	104
3249	1627	766	0	106
3252	1624	769	0	103
3255	1622	768	0	111
3258	1621	769	0	107
3261	1620	771	0	105
3264	1619	773	0	107
3267	1620	774	0	106
3270	1620	774	0	108
3273	1620	774	0	107
3276	1619	775	0	108
3279	1619	776	0	105
3282	1619	776	0	105
3285	1617	774	0	101
3288	1616	774	0	99
3291	1615	774	0	99
3294	1613	774	0	100
3297	1612	774	0	107
3300	1612	775	0	108
3303	1612	776	0	104
3306	1611	776	0	102
3309	1611	778	0	105
3312	1611	779	0	108
3315	1610	782	0	112
3318	1611	783	0	118
3321	1611	785	0	122
3324	1612	786	0	125
3327	1614	788	0	131
3330	1615	790	0	127
3333	1616	792	0	125
3336	1618	793	0	121
3339	1619	796	0	121
3342	1619	798	0	123
3345	1620	800	0	128
3348	1620	800	0	123
3351	1621	803	0	125
3354	1621	804	0	128
3357	1621	805	0	127
3360	1625	808	0	128
3363	1627	809	0	128
3366	1631	810	0	131
3369	1631	808	0	133
3372	1632	810	0	129
3375	1633	810	0	132
3378	1634	810	0	133
3381	1634	811	0	128
3384	1634	812	0	131
3387	1634	812	0	131
3390	1633	812	0	132
3393	1634	812	0	134
3396	1634	812	0	134
3399	1634	812	0	137
3402	1632	813	0	138
3405	1630	812	0	137
3408	1628	812	0	138
3411	1625	813	0	138
3414	1623	814	0	136
3417	1622	815	0	129
3420	1621	814	0	124
3423	1622	813	0	121
3426	1622	813	0	116
3429	1621	812	0	118
3432	1619	812	0	125
3435	1617	814	0	141
3438	1615	812	0	142
3441	1613	813	0	149
3444	1611	812	0	135
3447	1612	811	0	128
3450	1609	816	0	141
3453	1610	818	0	146
3456	1611	819	0	148
3459	1612	819	0	149
3462	1613	820	0	154
3465	1614	819	0	150
3468	1615	820	0	149
3471	1614	820	0	146
3474	1612	820	0	146
3477	1610	820	0	145
3480	1610	821	0	146
3483	1611	822	0	149
3486	1611	823	0	155
3489	1611	823	0	154
3492	1611	823	0	153
3495	1613	824	0	158
3498	1613	823	0	158
3501	1612	823	0	157
3504	1613	824	0	159
3507	1614	823	0	157
3510	1613	823	0	161
3513	1613	823	0	159
3516	1613	823	0	161
3519	1613	824	0	161
3522	1613	824	0	160
3525	1614	824	0	161
3528	1614	824	0	162
3531	1614	824	0	164
3534	1614	825	0	161
3537	1614	825	0	160
3540	1614	825	0	162
3543	1613	825	0	162
3546	1613	824	0	163
3549	1613	824	0	161
3552	1613	825	0	161
3555	1613	825	0	162
3558	1613	826	0	164
3561	1612	825	0	159
3564	1612	825	0	158
3567	1611	824	0	154
3570	1610	824	0	158
3573	1610	823	0	155
3576	1609	822	0	154
3579	1608	822	0	155
3582	1608	822	0	156
3585	1609	822	0	155
3588	1609	821	0	150
3591	1609	821	0	150
3594	1610	821	0	150
3597	1610	822	0	152
3600	1610	822	0	153
3603	1609	821	0	152
3606	1609	821	0	152
3609	1610	821	0	149
3612	1608	820	0	146
3615	1607	819	0	144
3618	1605	819	0	142
3621	1604	820	0	145
3624	1604	820	0	146
3627	1603	819	0	144
3630	1604	818	0	142
3633	1604	818	0	142
3636	1604	818	0	142
3639	1605	818	0	143
3642	1606	818	0	142
3645	1605	818	0	146
3648	1604	816	0	144
3651	1604	815	0	140
3654	1605	815	0	138
3657	1605	815	0	141
3660	1606	816	0	139
3663	1607	816	0	143
3666	1607	817	0	144
3669	1608	818	0	144
3672	1608	819	0	143
3675	1607	818	0	145
3678	1607	818	0	145
3681	1609	818	0	148
3684	1609	818	0	147
3687	1612	818	0	153
3690	1612	818	0	153
3693	1612	819	0	153
3696	1612	819	0	154
3699	1613	819	0	152
3702	1613	819	0	152
3705	1613	818	0	156
3708	1612	818	0	157
3711	1612	818	0	159
3714	1612	818	0	159
3717	1612	818	0	158
3720	1612	818	0	157
3723	1612	818	0	158
3726	1613	819	0	159
3729	1613	818	0	158
3732	1613	819	0	158
3735	1613	818	0	158
3738	1613	819	0	158
3741	1613	819	0	158
3744	1614	819	0	158
3747	1614	819	0	157
3750	1614	820	0	156
3753	1614	820	0	159
3756	1613	820	0	159
3759	1613	820	0	160
3762	1613	820	0	159
3765	1612	819	0	160
3768	1613	819	0	158
3771	1613	820	0	161
3774	1613	820	0	161
3777	1613	820	0	162
3780	1613	820	0	160
3783	1613	820	0	162
3786	1614	819	0	163
3789	1613	818	0	162
3792	1613	817	0	162
3795	1613	817	0	159
3798	1612	816	0	156
3801	1611	816	0	148
3804	1610	815	0	147
3807	1609	816	0	146
3810	1610	816	0	148
3813	1610	815	0	148
3816	1610	816	0	150
3819	1610	816	0	151
3822	1607	816	0	156
3825	1606	816	0	156
3828	1606	816	0	156
3831	1606	816	0	156
3834	1605	814	0	154
3837	1606	813	0	151
3840	1606	814	0	158
3843	1605	814	0	164
3846	1605	813	0	169
3849	1603	813	0	169
3852	1603	813	0	168
3855	1603	813	0	170
3858	1606	814	0	174
3861	1607	814	0	183
3864	1608	814	0	184
3867	1608	815	0	185
3870	1610	814	0	194
3873	1610	815	0	193
3876	1611	815	0	193
3879	1610	816	0	196
3882	1609	816	0	196
3885	1608	816	0	198
3888	1609	816	0	197
3891	1609	815	0	196
3894	1612	814	0	198
3897	1613	813	0	199
3900	1613	812	0	204
3903	1613	812	0	204
3906	1613	813	0	202
3909	1613	813	0	204
3912	1613	813	0	202
3915	1613	813	0	201
3918	1613	814	0	200
3921	1613	814	0	203
3924	1612	814	0	203
3927	1613	814	0	204
3930	1612	815	0	206
3933	1612	815	0	204
3936	1613	815	0	205
3939	1612	815	0	208
3942	1612	815	0	208
3945	1612	815	0	208
3948	1613	814	0	208
3951	1613	814	0	208
3954	1614	814	0	208
3957	1614	813	0	207
3960	1613	813	0	207
3963	1612	814	0	205
3966	1611	814	0	202
3969	1610	815	0	199
3972	1611	814	0	199
3975	1611	814	0	199
3978	1611	813	0	196
3981	1611	813	0	199
3984	1611	812	0	201
3987	1612	813	0	204
3990	1612	813	0	205
3993	1613	814	0	209
3996	1612	814	0	209
3999	1612	814	0	209
4002	1611	815	0	204
4005	1610	814	0	200
4008	1609	814	0	200
4011	1609	815	0	198
4014	1609	815	0	189
4017	1609	815	0	183
4020	1609	815	0	175
4023	1609	815	0	174
4026	1609	815	0	175
4029	1610	816	0	173
4032	1610	816	0	173
4035	1610	817	0	174
4038	1611	817	0	175
4041	1612	818	0	171
4044	1612	818	0	170
4047	1613	817	0	169
4050	1613	818	0	169
4053	1613	818	0	167
4056	1613	818	0	167
4059	1612	818	0	165
4062	1612	818	0	165
4065	1612	819	0	166
4068	1617	819	0	161
4071	1617	819	0	162
4074	1617	819	0	161
4077	1618	819	0	160
4080	1619	819	0	162
4083	1619	819	0	161
4086	1620	820	0	158
4089	1620	820	0	157
4092	1620	820	0	157
4095	1619	820	0	158
4098	1619	820	0	157
4101	1619	820	0	158
4104	1619	820	0	158
4107	1619	819	0	161
4110	1620	818	0	160
4113	1620	818	0	163
4116	1620	818	0	163
4119	1622	818	0	161
4122	1623	819	0	160
4125	1623	819	0	160
4128	1624	819	0	162
4131	1625	819	0	160
4134	1627	821	0	157
4137	1626	821	0	158
4140	1627	821	0	154
4143	1627	821	0	158
4146	1627	822	0	162
4149	1628	822	0	166
4152	1629	822	0	166
4155	1629	822	0	167
4158	1629	822	0	170
4161	1629	822	0	171
4164	1628	823	0	170
4167	1629	822	0	169
4170	1630	822	0	171
4173	1631	822	0	169
4176	1631	822	0	168
4179	1631	822	0	168
4182	1631	822	0	169
4185	1631	822	0	170
4188	1631	823	0	171
4191	1631	822	0	169
4194	1631	822	0	171
4197	1631	823	0	173
4200	1632	822	0	173
4203	1633	821	0	175
4206	1634	821	0	173
4209	1635	821	0	174
4212	1635	821	0	173
4215	1635	821	0	174
4218	1634	820	0	169
4221	1632	819	0	164
4224	1630	819	0	159
4227	1630	819	0	160
4230	1628	818	0	160
4233	1627	817	0	156
4236	1625	817	0	150
4239	1621	815	0	139
4242	1619	816	0	142
4245	1619	817	0	146
4248	1619	820	0	149
4251	1619	820	0	150
4254	1619	819	0	149
4257	1619	820	0	148
4260	1619	821	0	151
4263	1619	821	0	147
4266	1619	822	0	146
4269	1618	822	0	149
4272	1618	822	0	147
4275	1618	822	0	147
4278	1620	822	0	147
4281	1622	823	0	147
4284	1620	823	0	146
4287	1619	823	0	148
4290	1618	822	0	144
4293	1618	822	0	147
4296	1621	824	0	152
4299	1623	825	0	148
4302	1626	827	0	145
4305	1631	830	0	146
4308	1636	831	0	148
4311	1637	834	0	151
4314	1639	836	0	153
4317	1639	836	0	155
4320	1637	834	0	154
4323	1635	833	0	151
4326	1635	831	0	146
4329	1634	831	0	144
4332	1633	830	0	143
4335	1631	830	0	144
4338	1630	830	0	144
4341	1629	829	0	144
4344	1628	829	0	140
4347	1628	830	0	142
4350	1628	830	0	142
4353	1628	830	0	143
4356	1628	830	0	144
4359	1628	829	0	143
4362	1627	830	0	142
4365	1627	830	0	141
4368	1627	831	0	141
4371	1627	831	0	141
4374	1627	830	0	141
4377	1626	830	0	142
4380	1627	830	0	140
4383	1626	830	0	140
4386	1626	830	0	139
4389	1626	829	0	139
4392	1624	828	0	142
4395	1623	828	0	144
4398	1622	828	0	148
4401	1622	829	0	147
4404	1623	830	0	146
4407	1623	831	0	144
4410	1624	831	0	144
4413	1624	832	0	144
4416	1624	831	0	144
4419	1624	831	0	146
4422	1624	831	0	144
4425	1624	832	0	146
4428	1624	833	0	147
4431	1625	834	0	147
4434	1625	833	0	147
4437	1625	834	0	143
4440	1625	834	0	146
4443	1625	834	0	145
4446	1625	835	0	145
4449	1624	835	0	147
4452	1623	835	0	146
4455	1623	836	0	147
4458	1623	836	0	149
4461	1623	836	0	151
4464	1624	836	0	149
4467	1625	836	0	146
4470	1626	837	0	149
4473	1626	837	0	148
4476	1626	836	0	147
4479	1627	837	0	147
4482	1626	837	0	145
4485	1627	837	0	148
4488	1629	836	0	146
4491	1630	837	0	146
4494	1632	837	0	146
4497	1632	836	0	147
4500	1632	836	0	149
4503	1631	836	0	148
4506	1632	837	0	151
4509	1632	837	0	151
4512	1631	837	0	151
4515	1631	837	0	150
4518	1631	837	0	151
4521	1631	838	0	152
4524	1630	838	0	153
4527	1630	838	0	152
4530	1631	838	0	154
4533	1630	838	0	152
4536	1630	838	0	152
4539	1630	838	0	151
4542	1630	838	0	151
4545	1631	838	0	149
4548	1631	838	0	148
4551	1631	838	0	147
4554	1632	839	0	149
4557	1631	838	0	147
4560	1632	838	0	147
4563	1631	838	0	147
4566	1631	839	0	150
4569	1631	839	0	150
4572	1631	839	0	150
4575	1631	839	0	150
4578	1632	839	0	149
4581	1632	839	0	146
4584	1632	839	0	147
4587	1632	839	0	148
4590	1633	839	0	148
4593	1633	839	0	147
4596	1633	839	0	147
4599	1632	839	0	147
4602	1631	839	0	148
4605	1628	839	0	149
4608	1626	839	0	143
4611	1626	839	0	141
4614	1625	839	0	141
4617	1624	839	0	141
4620	1624	839	0	139
4623	1623	839	0	138
4626	1623	839	0	137
4629	1623	839	0	137
4632	1623	839	0	137
4635	1623	839	0	137
4638	1624	839	0	138
4641	1623	839	0	139
4644	1623	839	0	137
4647	1622	838	0	138
4650	1622	838	0	138
4653	1623	838	0	137
4656	1623	839	0	137
4659	1623	839	0	138
4662	1623	839	0	138
4665	1623	839	0	138
4668	1621	838	0	135
4671	1621	838	0	135
4674	1621	838	0	133
4677	1620	838	0	134
4680	1620	838	0	132
4683	1620	837	0	131
4686	1620	838	0	132
4689	1620	838	0	130
4692	1620	838	0	130
4695	1620	837	0	129
4698	1619	837	0	129
4701	1618	838	0	129
4704	1618	836	0	128
4707	1618	836	0	131
4710	1621	839	0	132
4713	1622	841	0	133
4716	1622	840	0	135
4719	1623	841	0	137
4722	1624	840	0	139
4725	1624	839	0	139
4728	1624	839	0	137
4731	1625	839	0	139
4734	1625	839	0	139
4737	1625	839	0	138
4740	1625	839	0	139
4743	1626	839	0	140
4746	1626	839	0	140
4749	1626	840	0	141
4752	1626	839	0	140
4755	1626	839	0	141
4758	1626	839	0	140
4761	1626	839	0	138
4764	1626	839	0	138
4767	1626	838	0	139
4770	1625	838	0	140
4773	1625	838	0	139
4776	1625	838	0	140
4779	1625	838	0	138
4782	1625	837	0	136
4785	1625	837	0	133
4788	1625	837	0	133
4791	1623	835	0	135
4794	1622	834	0	134
4797	1621	834	0	132
4800	1621	833	0	131
4803	1620	833	0	132
4806	1617	832	0	136
4809	1617	831	0	132
4812	1617	830	0	131
4815	1618	826	0	133
4818	1618	825	0	134
4821	1621	825	0	137
4824	1622	827	0	140
4827	1622	827	0	142
4830	1622	828	0	146
4833	1624	827	0	146
4836	1624	826	0	147
4839	1624	826	0	143
4842	1624	826	0	143
4845	1625	827	0	143
4848	1626	828	0	142
4851	1630	830	0	143
4854	1633	831	0	147
4857	1635	832	0	147
4860	1635	832	0	148
4863	1635	831	0	146
4866	1635	831	0	146
4869	1635	831	0	146
4872	1636	832	0	144
4875	1636	832	0	144
4878	1637	832	0	147
4881	1637	832	0	145
4884	1636	832	0	145
4887	1636	831	0	142
4890	1635	831	0	142
4893	1635	832	0	142
4896	1635	832	0	143
4899	1635	832	0	142
4902	1635	832	0	143
4905	1635	832	0	141
4908	1634	832	0	142
4911	1630	830	0	140
4914	1628	830	0	140
4917	1627	829	0	139
4920	1627	828	0	139
4923	1627	829	0	141
4926	1627	829	0	139
4929	1627	829	0	140
4932	1626	829	0	139
4935	1627	829	0	139
4938	1627	829	0	137
4941	1628	829	0	139
4944	1627	830	0	140
4947	1627	829	0	141
4950	1627	829	0	142
4953	1628	829	0	144
4956	1627	829	0	142
4959	1628	829	0	143
4962	1628	829	0	142
4965	1628	829	0	143
4968	1628	829	0	144
4971	1630	830	0	144
4974	1630	829	0	141
4977	1632	829	0	143
4980	1635	829	0	147
4983	1635	830	0	147
4986	1636	830	0	149
4989	1636	830	0	149
4992	1637	831	0	147
4995	1636	832	0	147
4998	1636	832	0	150
5001	1636	832	0	151
5004	1636	831	0	153
5007	1636	831	0	151
5010	1635	831	0	150
5013	1636	830	0	160
5016	1636	830	0	165
5019	1637	830	0	161
5022	1641	829	0	168
5025	1644	828	0	162
5028	1645	827	0	160
5031	1647	828	0	161
5034	1648	827	0	160
5037	1648	827	0	159
5040	1647	827	0	159
5043	1647	827	0	162
5046	1646	826	0	161
5049	1646	827	0	168
5052	1646	829	0	178
5055	1646	829	0	181
5058	1646	829	0	179
5061	1647	829	0	180
5064	1649	829	0	184
5067	1651	827	0	187
5070	1651	827	0	188
5073	1652	826	0	193
5076	1656	822	0	193
5079	1655	822	0	192
5082	1655	822	0	196
5085	1654	823	0	200
5088	1654	825	0	209
5091	1654	826	0	210
5094	1654	826	0	209
5097	1654	827	0	210
5100	1655	826	0	212
5103	1655	827	0	210
5106	1655	827	0	209
5109	1655	827	0	210
5112	1655	827	0	211
5115	1654	828	0	213
5118	1654	828	0	215
5121	1653	828	0	213
5124	1654	828	0	213
5127	1654	828	0	213
5130	1655	829	0	216
5133	1655	829	0	219
5136	1656	829	0	220
5139	1656	829	0	221
5142	1655	829	0	223
5145	1655	829	0	224
5148	1655	829	0	224
5151	1655	829	0	227
5154	1655	829	0	227
5157	1655	829	0	227
5160	1655	829	0	231
5163	1655	829	0	229
5166	1654	829	0	228
5169	1654	830	0	226
5172	1654	830	0	228
5175	1655	829	0	232
5178	1656	829	0	228
5181	1655	829	0	229
5184	1656	829	0	231
5187	1656	828	0	225
5190	1657	828	0	219
5193	1658	828	0	219
5196	1658	829	0	224
5199	1658	828	0	223
5202	1658	829	0	222
5205	1657	829	0	225
5208	1657	828	0	225
5211	1657	828	0	224
5214	1657	827	0	226
5217	1657	827	0	223
5220	1656	828	0	224
5223	1657	828	0	226
5226	1657	828	0	227
5229	1656	828	0	229
5232	1657	827	0	233
5235	1658	826	0	232
5238	1658	825	0	233
5241	1660	824	0	239
5244	1661	823	0	240
5247	1661	823	0	241
5250	1661	822	0	245
5253	1661	822	0	246
5256	1662	821	0	248
5259	1664	818	0	259
5262	1665	818	0	261
5265	1663	819	0	257
5268	1662	818	0	255
5271	1661	818	0	255
5274	1661	819	0	253
5277	1661	821	0	250
5280	1661	822	0	246
5283	1660	822	0	235
5286	1660	822	0	236
5289	1659	822	0	230
5292	1658	823	0	227
5295	1658	822	0	225
5298	1659	822	0	225
5301	1658	822	0	224
5304	1660	821	0	225
5307	1661	821	0	226
5310	1661	821	0	226
5313	1661	822	0	226
5316	1661	822	0	225
5319	1661	822	0	225
5322	1662	822	0	224
5325	1663	822	0	227
5328	1664	823	0	229
5331	1664	822	0	231
5334	1665	821	0	228
5337	1666	820	0	228
5340	1667	819	0	226
5343	1668	818	0	228
5346	1668	819	0	227
5349	1669	818	0	226
5352	1670	817	0	225
5355	1670	816	0	224
5358	1670	815	0	226
5361	1670	814	0	229
5364	1671	813	0	232
5367	1671	812	0	232
5370	1672	812	0	232
5373	1673	809	0	238
5376	1674	807	0	239
5379	1676	805	0	241
5382	1676	804	0	240
5385	1676	803	0	242
5388	1676	804	0	246
5391	1676	804	0	247
5394	1674	806	0	243
5397	1672	808	0	239
5400	1670	809	0	231
5403	1669	812	0	232
5406	1668	812	0	223
5409	1667	815	0	225
5412	1665	816	0	213
5415	1667	814	0	211
5418	1668	813	0	213
5421	1667	814	0	211
5424	1668	814	0	210
5427	1668	814	0	210
5430	1668	814	0	209
5433	1668	814	0	208
5436	1668	816	0	213
5439	1668	816	0	215
5442	1666	817	0	216
5445	1666	817	0	215
5448	1664	817	0	211
5451	1664	816	0	209
5454	1664	816	0	205
5457	1664	816	0	208
5460	1665	816	0	207
5463	1665	816	0	208
5466	1665	816	0	208
5469	1667	816	0	208
5472	1669	815	0	208
5475	1670	815	0	212
5478	1670	815	0	214
5481	1669	815	0	214
5484	1669	815	0	215
5487	1669	814	0	216
5490	1669	814	0	214
5493	1670	814	0	215
5496	1670	814	0	212
5499	1670	814	0	212
5502	1670	813	0	212
5505	1670	813	0	212
5508	1670	813	0	211
5511	1670	813	0	211
5514	1670	813	0	211
5517	1670	813	0	212
5520	1670	813	0	211
5523	1670	813	0	210
5526	1670	813	0	209
5529	1670	814	0	211
5532	1669	815	0	213
5535	1669	816	0	216
5538	1668	816	0	216
5541	1668	816	0	214
5544	1668	817	0	215
5547	1668	817	0	214
5550	1668	817	0	213
5553	1666	817	0	210
5556	1664	816	0	200
5559	1663	815	0	199
5562	1662	815	0	198
5565	1661	815	0	194
5568	1661	816	0	195
5571	1661	816	0	193
5574	1662	816	0	191
5577	1662	817	0	191
5580	1663	817	0	187
5583	1663	818	0	188
5586	1662	817	0	185
5589	1663	817	0	184
5592	1664	818	0	179
5595	1664	818	0	176
5598	1666	819	0	167
5601	1667	819	0	161
5604	1666	820	0	157
5607	1666	822	0	155
5610	1666	824	0	155
5613	1666	824	0	159
5616	1666	825	0	158
5619	1666	825	0	158
5622	1665	824	0	156
5625	1665	824	0	157
5628	1666	824	0	159
5631	1666	824	0	157
5634	1666	824	0	160
5637	1665	824	0	167
5640	1663	825	0	168
5643	1663	827	0	164
5646	1663	827	0	159
5649	1663	827	0	157
5652	1663	827	0	152
5655	1662	824	0	144
5658	1661	829	0	160
5661	1662	831	0	165
5664	1662	830	0	163
5667	1662	831	0	163
5670	1661	833	0	164
5673	1661	834	0	166
5676	1662	834	0	165
5679	1664	835	0	168
5682	1664	835	0	168
5685	1664	836	0	167
5688	1665	837	0	168
5691	1666	835	0	173
5694	1668	834	0	178
5697	1668	833	0	181
5700	1667	833	0	181
5703	1668	833	0	180
5706	1673	832	0	183
5709	1674	830	0	188
5712	1676	829	0	184
5715	1677	829	0	183
5718	1679	829	0	184
5721	1680	829	0	186
5724	1680	829	0	186
5727	1682	829	0	186
5730	1683	830	0	185
5733	1683	831	0	188
5736	1682	831	0	186
5739	1683	831	0	187
5742	1684	831	0	187
5745	1684	830	0	190
5748	1683	830	0	191
5751	1683	830	0	191
5754	1682	830	0	192
5757	1680	831	0	191
5760	1679	830	0	196
5763	1678	829	0	200
5766	1679	829	0	200
5769	1680	828	0	206
5772	1682	825	0	219
5775	1683	825	0	223
5778	1683	825	0	227
5781	1682	824	0	233
5784	1682	824	0	231
5787	1682	824	0	230
5790	1684	823	0	229
5793	1686	822	0	231
5796	1689	820	0	225
5799	1690	819	0	224
5802	1690	818	0	225
5805	1691	818	0	222
5808	1690	816	0	227
5811	1689	815	0	235
5814	1688	816	0	234
5817	1687	817	0	236
5820	1686	816	0	234
5823	1686	815	0	233
5826	1686	814	0	233
5829	1686	814	0	236
5832	1685	815	0	240
5835	1685	816	0	241
5838	1686	815	0	243
5841	1686	815	0	239
5844	1686	814	0	237
5847	1686	815	0	235
5850	1687	815	0	236
5853	1687	815	0	239
5856	1687	816	0	237
5859	1687	816	0	239
5862	1686	816	0	238
5865	1687	815	0	240
5868	1687	814	0	240
5871	1687	815	0	240
5874	1687	815	0	240
5877	1687	815	0	239
5880	1687	815	0	238
5883	1689	815	0	239
5886	1689	815	0	236
5889	1683	806	0	300
5907	1683	802	0	311
5925	1689	801	0	147
5928	1689	801	0	148
5931	1695	805	0	242
5934	1695	805	0	244
5937	1695	805	0	246
5940	1695	806	0	243
5943	1695	806	0	244
5946	1695	805	0	245
5949	1695	805	0	247
5952	1695	805	0	248
5955	1695	805	0	248
5958	1695	806	0	250
5961	1695	806	0	249
5964	1695	805	0	248
5967	1694	804	0	238
5970	1694	803	0	235
5973	1694	803	0	232
5976	1694	803	0	228
5979	1694	803	0	231
5982	1695	803	0	232
5985	1696	803	0	235
5988	1698	802	0	237
5991	1698	800	0	241
5994	1699	799	0	241
5997	1699	799	0	242
6000	1699	798	0	244
6003	1700	799	0	243
6006	1700	798	0	237
6009	1700	797	0	236
6012	1701	796	0	238
6015	1701	796	0	237
6018	1701	796	0	237
6021	1701	796	0	236
6024	1701	796	0	236
6027	1701	795	0	234
[truncated: 986 more rows]
