# Supplementary material for: Markerless tracking of an entire honey bee colony
Source: Nat Commun. 2021 Mar 19;12:1733. doi: 10.1038/s41467-021-21769-1 (PMC7979864; doi:10.1038/s41467-021-21769-1)
Supplement: Supplementary file 4 — Description of Additional Supplementary Files [file 41467_2021_21769_MOESM4_ESM.zip › raw_source/fig_5_sup_fig_21_22/S1_trajectories/001016.txt]

2049	210	2101	0	229
2052	211	2108	0	268
2055	214	2098	0	281
2058	214	2094	0	331
2061	218	2095	0	318
2064	222	2097	0	348
2067	225	2097	0	328
2130	207	2247	0	188
2169	188	2313	0	264
2172	189	2305	0	256
2175	189	2305	0	263
2178	190	2307	0	270
2181	189	2314	0	266
2184	187	2314	0	261
2187	187	2310	0	266
2190	185	2309	0	263
2193	184	2309	0	259
2196	186	2305	0	253
2199	187	2304	0	252
2202	187	2303	0	248
2205	187	2302	0	245
2208	188	2297	0	254
2211	186	2305	0	262
2214	186	2305	0	260
2217	186	2306	0	259
2220	184	2306	0	268
2223	185	2305	0	274
2226	189	2309	0	276
2229	185	2309	0	268
2232	182	2313	0	270
2235	185	2315	0	241
2238	185	2329	0	250
2241	185	2329	0	266
2256	164	2319	0	97
2259	165	2326	0	106
2262	187	2315	0	283
2268	189	2308	0	275
2271	189	2304	0	282
2274	189	2302	0	283
2277	190	2302	0	284
2280	190	2301	0	283
2283	189	2301	0	284
2286	188	2301	0	284
2289	187	2300	0	286
2292	186	2298	0	283
2295	186	2296	0	280
2298	186	2295	0	281
2301	185	2297	0	284
2304	188	2298	0	291
2307	188	2299	0	291
2310	189	2300	0	289
2313	190	2300	0	288
2316	191	2300	0	287
2319	191	2301	0	287
2322	190	2301	0	288
2325	190	2301	0	288
2328	190	2301	0	288
2331	190	2302	0	287
2334	191	2303	0	283
2337	191	2304	0	281
2340	191	2304	0	281
2343	190	2304	0	284
2346	189	2304	0	283
2349	189	2304	0	285
2352	189	2305	0	287
2355	188	2305	0	290
2358	187	2304	0	291
2361	188	2304	0	294
2364	189	2304	0	293
2367	190	2305	0	290
2370	190	2305	0	290
2373	191	2304	0	287
2376	190	2304	0	287
2379	190	2303	0	285
2382	191	2303	0	283
2385	191	2303	0	283
2388	191	2303	0	280
2391	191	2303	0	278
2394	192	2304	0	279
2397	191	2304	0	277
2400	192	2304	0	278
2403	194	2304	0	273
2406	195	2303	0	271
2409	194	2302	0	269
2412	194	2301	0	267
2415	195	2300	0	264
2418	195	2301	0	262
2421	196	2300	0	261
2424	197	2300	0	255
2427	199	2301	0	247
2430	200	2302	0	244
2433	200	2302	0	241
2436	201	2303	0	243
2439	201	2303	0	247
2442	201	2304	0	248
2445	201	2304	0	248
2448	202	2303	0	247
2451	202	2303	0	245
2454	202	2302	0	245
2457	202	2302	0	244
2460	201	2303	0	247
2463	201	2304	0	252
2466	200	2304	0	253
2469	198	2302	0	274
2472	197	2299	0	271
2475	195	2296	0	274
2478	196	2294	0	275
2481	196	2292	0	274
2484	196	2288	0	269
2487	197	2287	0	266
2490	197	2287	0	264
2493	197	2285	0	263
2496	196	2284	0	266
2499	196	2282	0	268
2502	195	2281	0	268
2505	195	2279	0	276
2508	194	2279	0	275
2511	194	2279	0	281
2514	193	2277	0	299
2517	193	2277	0	302
2520	195	2278	0	284
2523	196	2278	0	270
2526	198	2276	0	267
2529	197	2274	0	268
2532	197	2272	0	261
2535	197	2271	0	260
2538	196	2270	0	239
2541	196	2270	0	244
2544	198	2270	0	251
2547	197	2272	0	241
2550	198	2272	0	245
2553	198	2271	0	241
2556	199	2271	0	245
2559	200	2270	0	246
2562	200	2270	0	242
2565	201	2270	0	240
2568	203	2270	0	245
2571	202	2271	0	249
2574	200	2271	0	241
2577	199	2271	0	240
2580	198	2271	0	240
2583	198	2270	0	240
2586	198	2269	0	244
2589	198	2267	0	247
2592	199	2266	0	249
2595	199	2266	0	251
2598	200	2270	0	243
2601	199	2271	0	236
2604	198	2271	0	232
2607	196	2267	0	244
2610	197	2261	0	256
2613	196	2260	0	259
2616	195	2255	0	263
2619	195	2254	0	263
2622	195	2253	0	265
2625	195	2251	0	262
2628	195	2249	0	263
2631	196	2249	0	268
2634	197	2249	0	273
2637	198	2250	0	274
2640	198	2251	0	280
2643	198	2250	0	276
2646	198	2250	0	274
2649	198	2251	0	276
2652	198	2251	0	276
2655	198	2250	0	274
2658	197	2249	0	271
2661	198	2248	0	270
2664	198	2247	0	270
2667	198	2248	0	269
2670	199	2247	0	264
2673	199	2246	0	264
2676	199	2245	0	265
2679	199	2245	0	259
2682	200	2245	0	263
2685	199	2244	0	257
2688	199	2242	0	252
2691	201	2240	0	253
2694	201	2240	0	247
2697	200	2239	0	249
2700	200	2239	0	250
2703	202	2237	0	248
2706	203	2237	0	247
2709	203	2236	0	246
2712	204	2235	0	247
2715	204	2235	0	241
2718	204	2235	0	234
2721	204	2235	0	232
2724	204	2235	0	229
2727	204	2235	0	233
2730	203	2235	0	235
2733	202	2235	0	236
2736	202	2235	0	238
2739	202	2235	0	245
2742	203	2235	0	245
2745	203	2234	0	244
2748	203	2234	0	239
2751	203	2233	0	237
2754	203	2233	0	235
2757	203	2233	0	234
2760	203	2233	0	238
2763	204	2232	0	235
2766	204	2231	0	231
2769	204	2231	0	234
2772	205	2232	0	229
2775	205	2232	0	228
2778	205	2232	0	227
2781	205	2232	0	229
2784	205	2232	0	229
2787	205	2232	0	232
2790	206	2232	0	231
2793	207	2231	0	227
2796	207	2231	0	224
2799	207	2231	0	226
2802	208	2231	0	228
2805	208	2231	0	229
2808	208	2231	0	231
2811	210	2230	0	235
2814	211	2230	0	227
2817	211	2231	0	227
2820	210	2231	0	234
2823	210	2230	0	236
2826	212	2229	0	236
2829	213	2229	0	235
2832	214	2227	0	234
2835	213	2226	0	235
2838	215	2224	0	235
2841	215	2224	0	233
2844	216	2223	0	231
2847	217	2222	0	233
2850	219	2221	0	230
2853	220	2219	0	231
2856	221	2219	0	229
2859	220	2218	0	230
2862	220	2217	0	230
2865	219	2217	0	228
2868	219	2216	0	228
2871	220	2215	0	231
2874	220	2214	0	231
2877	220	2213	0	231
2880	221	2212	0	231
2883	222	2212	0	228
2886	223	2212	0	228
2889	224	2211	0	227
2892	225	2211	0	227
2895	226	2210	0	226
2898	231	2208	0	226
2901	233	2206	0	225
2904	237	2206	0	223
2907	238	2206	0	223
2910	239	2205	0	227
2913	239	2204	0	229
2916	239	2202	0	227
2919	241	2202	0	229
2922	242	2201	0	230
2925	241	2201	0	229
2928	240	2202	0	230
2931	238	2204	0	231
2934	237	2205	0	235
2937	237	2205	0	237
2940	238	2204	0	237
2943	238	2204	0	238
2946	238	2204	0	243
2949	238	2202	0	244
2952	239	2199	0	246
2955	240	2199	0	251
2958	241	2198	0	254
2961	241	2197	0	254
2964	241	2197	0	253
2967	241	2197	0	253
2970	241	2196	0	249
2973	241	2196	0	251
2976	241	2196	0	250
2979	242	2196	0	249
2982	244	2195	0	249
2985	244	2194	0	247
2988	245	2193	0	245
2991	246	2194	0	244
2994	247	2194	0	244
2997	247	2193	0	247
3000	248	2194	0	251
3003	249	2194	0	256
3006	251	2195	0	260
3009	253	2196	0	270
3012	255	2195	0	272
3015	259	2196	0	275
3018	260	2197	0	276
3021	260	2197	0	276
3024	260	2197	0	276
3027	260	2197	0	276
3030	259	2197	0	277
3033	260	2197	0	276
3036	260	2197	0	278
3039	261	2196	0	280
3042	261	2196	0	282
3045	261	2196	0	284
3048	261	2196	0	283
3051	261	2196	0	283
3054	261	2196	0	286
3057	262	2197	0	294
3060	262	2198	0	297
3063	260	2198	0	302
3066	257	2196	0	308
3069	254	2195	0	311
3072	252	2194	0	312
3075	252	2194	0	314
3078	252	2195	0	317
3081	251	2195	0	316
3084	250	2194	0	315
3087	249	2192	0	314
3090	249	2191	0	318
3093	248	2190	0	319
3096	248	2190	0	320
3099	247	2190	0	322
3102	248	2191	0	322
3105	248	2192	0	322
3108	246	2191	0	328
3111	246	2190	0	325
3114	245	2189	0	326
3117	245	2189	0	326
3120	245	2189	0	328
3123	245	2189	0	326
3126	246	2188	0	324
3129	247	2187	0	324
3132	246	2185	0	326
3135	246	2182	0	323
3138	245	2179	0	324
3141	245	2176	0	323
3144	244	2175	0	319
3147	244	2174	0	319
3150	243	2173	0	317
3153	242	2172	0	317
3156	242	2172	0	317
3159	242	2172	0	317
3162	242	2172	0	318
3165	241	2172	0	319
3168	240	2172	0	324
3171	238	2170	0	328
3174	236	2168	0	329
3177	233	2167	0	329
3180	231	2166	0	330
3183	231	2165	0	331
3186	230	2165	0	330
3189	231	2165	0	328
3192	231	2164	0	332
3195	231	2163	0	333
3198	231	2163	0	332
3201	230	2162	0	331
3204	229	2161	0	330
3207	229	2161	0	331
3210	229	2161	0	334
3213	227	2161	0	336
3216	224	2160	0	339
3219	220	2156	0	341
3222	218	2155	0	341
3225	215	2156	0	340
3228	212	2156	0	337
3231	212	2154	0	337
3234	210	2151	0	331
3237	209	2149	0	331
3240	208	2148	0	334
3243	207	2148	0	337
3246	206	2148	0	334
3249	206	2148	0	332
3252	207	2149	0	334
3255	207	2149	0	335
3258	206	2148	0	337
3261	204	2148	0	335
3264	200	2146	0	335
3267	197	2144	0	332
3270	195	2142	0	332
3273	194	2142	0	332
3276	192	2141	0	329
3279	191	2140	0	327
3282	191	2140	0	327
3285	191	2139	0	325
3288	192	2138	0	326
3291	192	2138	0	330
3294	191	2138	0	331
3297	190	2137	0	331
3300	190	2137	0	330
3303	188	2138	0	324
3306	187	2140	0	323
3309	187	2140	0	324
3312	185	2140	0	324
3315	185	2141	0	324
3318	185	2141	0	323
3321	185	2140	0	326
3324	185	2139	0	329
3327	185	2139	0	330
3330	184	2138	0	328
3333	185	2138	0	325
3336	186	2138	0	324
3339	185	2136	0	325
3342	185	2135	0	327
3345	184	2135	0	328
3348	185	2135	0	328
3351	185	2135	0	328
3354	184	2135	0	329
3357	185	2135	0	328
3360	184	2136	0	333
3363	184	2136	0	333
3366	183	2136	0	337
3369	183	2136	0	337
3372	184	2136	0	337
3375	183	2135	0	334
3378	184	2135	0	331
3381	183	2135	0	333
3384	183	2135	0	331
3387	183	2135	0	331
3390	183	2135	0	330
3393	182	2134	0	330
3396	183	2135	0	328
3399	182	2134	0	328
3402	183	2133	0	327
3405	183	2133	0	328
3408	183	2133	0	329
3411	184	2133	0	328
3414	184	2133	0	328
3417	183	2133	0	328
3420	184	2132	0	335
3423	184	2132	0	338
3426	184	2132	0	340
3429	184	2132	0	342
3432	184	2132	0	344
3435	184	2133	0	346
3438	185	2133	0	346
3441	185	2133	0	347
3444	185	2133	0	347
3447	185	2133	0	350
3450	185	2134	0	351
3453	186	2136	0	356
3456	186	2140	0	1
3459	187	2141	0	9
3462	186	2143	0	16
3465	188	2144	0	23
3468	189	2144	0	26
3471	189	2144	0	25
3474	188	2141	0	28
3477	186	2140	0	31
3480	184	2140	0	32
3483	185	2140	0	34
3486	185	2142	0	35
3489	184	2142	0	33
3492	184	2142	0	33
3495	184	2142	0	35
3498	185	2144	0	36
3501	184	2146	0	34
3504	184	2146	0	39
3507	184	2146	0	42
3510	186	2146	0	43
3513	187	2146	0	45
3516	186	2147	0	49
3519	186	2148	0	47
3522	186	2150	0	49
3525	186	2152	0	49
3528	185	2154	0	53
3531	184	2156	0	54
3534	184	2158	0	57
3537	184	2162	0	58
3540	182	2164	0	56
3543	182	2166	0	53
3546	181	2170	0	53
3549	181	2170	0	52
3552	181	2174	0	52
3555	181	2172	0	52
3558	181	2173	0	53
3561	181	2174	0	57
3564	181	2174	0	54
3567	182	2174	0	52
3570	182	2175	0	49
3573	181	2175	0	49
3576	182	2175	0	48
3579	182	2175	0	50
3582	182	2176	0	50
3585	183	2176	0	50
3588	183	2176	0	51
3591	183	2175	0	51
3594	183	2177	0	53
3597	184	2177	0	48
3600	185	2178	0	42
3603	184	2178	0	40
3606	184	2179	0	38
3609	184	2178	0	35
3612	185	2179	0	28
3615	186	2180	0	27
3618	186	2181	0	28
3621	187	2181	0	29
3624	188	2180	0	28
3627	188	2181	0	27
3630	188	2180	0	25
3633	188	2180	0	22
3636	188	2181	0	17
3639	187	2181	0	13
3642	186	2181	0	10
3645	186	2180	0	3
3648	187	2181	0	5
3651	187	2182	0	10
3654	185	2182	0	9
3657	184	2181	0	8
3660	183	2181	0	7
3663	182	2180	0	5
3666	181	2181	0	5
3669	179	2181	0	4
3672	179	2182	0	3
3675	179	2182	0	4
3678	179	2181	0	3
3681	180	2181	0	3
3684	179	2181	0	5
3687	179	2181	0	5
3690	179	2181	0	3
3693	179	2181	0	2
3696	179	2181	0	1
3699	179	2181	0	1
3702	178	2181	0	1
3705	179	2181	0	0
3708	179	2181	0	1
3711	178	2181	0	2
3714	179	2181	0	2
3717	180	2181	0	1
3720	183	2182	0	4
3723	185	2182	0	4
3726	187	2181	0	4
3729	187	2182	0	6
3732	188	2184	0	11
3735	190	2186	0	18
3738	189	2187	0	18
3741	189	2188	0	23
3744	190	2189	0	27
3747	190	2191	0	28
3750	191	2191	0	27
3753	188	2193	0	29
3756	186	2195	0	29
3759	186	2194	0	27
3762	186	2194	0	30
3765	186	2194	0	30
3768	186	2193	0	31
3771	186	2193	0	33
3774	187	2193	0	33
3777	189	2193	0	30
3780	189	2194	0	23
3783	189	2194	0	18
3786	190	2194	0	10
3789	189	2195	0	8
3792	189	2194	0	6
3795	190	2192	0	3
3798	190	2192	0	4
3801	190	2193	0	2
3804	189	2192	0	354
3807	190	2190	0	348
3810	189	2187	0	342
3813	190	2187	0	342
3816	189	2186	0	342
3819	188	2184	0	340
3822	187	2183	0	339
3825	186	2182	0	335
3828	186	2181	0	329
3831	185	2179	0	330
3834	185	2179	0	329
3837	187	2177	0	322
3840	185	2172	0	316
3843	182	2170	0	318
3846	180	2170	0	318
3849	179	2170	0	317
3852	178	2171	0	317
3855	177	2169	0	321
3858	177	2170	0	321
3861	177	2170	0	319
3864	178	2169	0	319
3867	180	2167	0	317
3870	182	2167	0	321
3873	183	2167	0	323
3876	183	2167	0	321
3879	181	2168	0	324
3882	182	2166	0	319
3885	182	2166	0	319
3888	184	2167	0	315
3891	184	2169	0	319
3894	186	2167	0	317
3897	185	2166	0	319
3900	183	2164	0	318
3903	182	2163	0	317
3906	180	2162	0	315
3909	180	2162	0	313
3912	179	2159	0	309
3915	180	2157	0	303
3918	179	2156	0	305
3921	179	2156	0	302
3924	179	2156	0	303
3927	178	2155	0	301
3930	177	2153	0	300
3933	177	2153	0	301
3936	177	2153	0	299
3939	177	2153	0	295
3942	177	2153	0	298
3945	177	2153	0	296
3948	177	2153	0	298
3951	177	2154	0	296
3954	177	2154	0	295
3957	177	2153	0	295
3960	177	2154	0	295
3963	178	2153	0	295
3966	177	2153	0	296
3969	176	2153	0	297
3972	176	2151	0	296
3975	176	2146	0	295
3978	175	2145	0	295
3981	175	2144	0	296
3984	174	2144	0	296
3987	174	2145	0	295
3990	174	2145	0	292
3993	174	2144	0	293
3996	174	2144	0	294
3999	174	2144	0	293
4002	174	2144	0	292
4005	175	2145	0	292
4008	175	2145	0	292
4011	175	2145	0	293
4014	175	2145	0	293
4017	175	2146	0	294
4020	175	2146	0	297
4023	176	2146	0	295
4026	176	2147	0	295
4029	175	2149	0	294
4032	178	2153	0	293
4035	179	2154	0	293
4038	179	2154	0	297
4041	178	2154	0	297
4044	177	2153	0	295
4047	178	2152	0	296
4050	177	2152	0	296
4053	178	2152	0	294
4056	178	2151	0	295
4059	178	2152	0	298
4062	179	2152	0	301
4065	180	2152	0	301
4068	180	2152	0	300
4071	180	2152	0	302
4074	179	2153	0	309
4077	180	2152	0	306
4080	181	2151	0	306
4083	180	2150	0	304
4086	179	2149	0	300
4089	178	2148	0	299
4092	176	2147	0	297
4095	176	2146	0	295
4098	176	2145	0	296
4101	175	2145	0	297
4104	175	2145	0	296
4107	174	2144	0	294
4110	174	2144	0	293
4113	175	2144	0	291
4116	175	2144	0	290
4119	175	2145	0	289
4122	175	2145	0	290
4125	175	2144	0	288
4128	175	2144	0	292
4131	175	2145	0	292
4134	175	2147	0	296
4137	176	2149	0	296
4140	178	2151	0	299
4143	178	2149	0	300
4146	178	2146	0	299
4149	175	2142	0	301
4152	174	2138	0	298
4155	175	2138	0	293
4158	175	2138	0	289
4161	175	2140	0	287
4164	174	2143	0	289
4167	174	2144	0	284
4170	173	2145	0	287
4173	173	2146	0	284
4176	173	2146	0	282
4179	173	2147	0	276
4182	172	2146	0	278
4185	172	2145	0	279
4188	173	2145	0	280
4191	174	2147	0	284
4194	174	2148	0	285
4197	173	2148	0	285
4200	174	2147	0	286
4203	173	2145	0	295
4206	173	2144	0	295
4209	172	2141	0	291
4212	173	2138	0	290
4215	172	2136	0	289
4218	170	2134	0	289
4221	169	2133	0	286
4224	169	2132	0	288
4227	168	2133	0	289
4230	168	2133	0	291
4233	168	2133	0	292
4236	167	2132	0	294
4239	166	2131	0	296
4242	167	2131	0	299
4245	168	2132	0	300
4248	169	2136	0	297
4251	170	2137	0	301
4254	171	2138	0	304
4257	172	2138	0	305
4260	173	2140	0	301
4263	173	2143	0	297
4266	174	2145	0	298
4269	174	2146	0	290
4272	175	2147	0	288
4275	178	2151	0	283
4278	177	2152	0	288
4281	177	2152	0	291
4284	177	2152	0	289
4287	178	2152	0	291
4290	179	2151	0	289
4293	179	2151	0	286
4296	179	2150	0	288
4299	178	2150	0	290
4302	177	2150	0	289
4305	176	2151	0	289
4308	176	2150	0	289
4311	175	2148	0	284
4314	175	2149	0	284
4317	175	2147	0	283
4320	175	2147	0	287
4323	175	2147	0	287
4326	175	2147	0	287
4329	175	2147	0	290
4332	175	2149	0	291
4335	175	2148	0	289
4338	176	2147	0	288
4341	176	2147	0	291
4344	176	2148	0	292
4347	176	2150	0	292
4350	177	2150	0	291
4353	177	2148	0	289
4356	175	2146	0	290
4359	177	2146	0	287
4362	177	2145	0	288
4365	176	2145	0	290
4368	176	2144	0	290
4371	175	2143	0	293
4374	173	2142	0	295
4377	172	2140	0	297
4380	172	2140	0	296
4383	173	2139	0	293
4386	173	2137	0	286
4389	176	2137	0	277
4392	177	2137	0	276
4395	178	2137	0	270
4398	180	2137	0	272
4401	184	2137	0	271
4404	184	2136	0	265
4407	184	2135	0	261
4410	183	2135	0	262
4413	183	2134	0	266
4416	182	2134	0	267
4419	182	2131	0	271
4422	182	2130	0	271
4425	183	2131	0	274
4428	185	2131	0	270
4431	185	2130	0	271
4434	185	2129	0	273
4437	186	2129	0	273
4440	186	2129	0	273
4443	186	2129	0	270
4446	187	2129	0	272
4449	188	2130	0	281
4452	189	2131	0	285
4455	189	2131	0	288
4458	189	2131	0	287
4461	188	2133	0	288
4464	187	2133	0	288
4467	187	2133	0	289
4470	189	2132	0	290
4473	192	2131	0	292
4476	192	2131	0	293
4479	192	2130	0	294
4482	192	2129	0	288
4485	193	2129	0	287
4488	193	2128	0	291
4491	193	2125	0	296
4494	191	2123	0	288
4497	190	2120	0	290
4500	189	2120	0	287
4503	190	2120	0	286
4506	190	2120	0	284
4509	190	2118	0	284
4512	190	2117	0	284
4515	191	2118	0	281
4518	191	2117	0	280
4521	191	2116	0	279
4524	192	2116	0	276
4527	192	2116	0	277
4530	192	2116	0	283
4533	192	2117	0	284
4536	191	2121	0	286
4539	191	2122	0	290
4542	190	2123	0	291
4545	189	2123	0	290
4548	189	2124	0	285
4551	189	2124	0	284
4554	189	2125	0	278
4557	188	2125	0	274
4560	188	2126	0	270
4563	187	2127	0	271
4566	188	2127	0	272
4569	189	2126	0	273
4572	190	2125	0	274
4575	190	2126	0	275
4578	190	2127	0	278
4581	190	2127	0	280
4584	190	2128	0	280
4587	190	2128	0	280
4590	191	2129	0	282
4593	192	2129	0	283
4596	192	2130	0	281
4599	192	2130	0	285
4602	192	2131	0	289
4605	193	2132	0	293
4608	194	2131	0	300
4611	194	2130	0	306
4614	193	2129	0	313
4617	192	2127	0	317
4620	191	2123	0	314
4623	191	2121	0	327
4626	191	2121	0	331
4629	192	2121	0	333
4632	190	2121	0	340
4635	192	2122	0	342
4638	191	2123	0	347
4641	191	2124	0	346
4644	191	2124	0	346
4647	188	2125	0	347
4650	186	2127	0	349
4653	187	2126	0	350
4656	186	2126	0	343
4659	186	2124	0	337
4662	185	2122	0	336
4665	185	2120	0	334
4668	185	2119	0	332
4671	186	2117	0	329
4674	185	2117	0	329
4677	183	2117	0	332
4680	182	2118	0	333
4683	183	2118	0	332
4686	184	2117	0	331
4689	184	2116	0	330
4692	185	2114	0	328
4695	186	2114	0	329
4698	186	2114	0	324
4701	186	2114	0	319
4704	185	2115	0	313
4707	184	2115	0	315
4710	184	2114	0	315
4713	184	2113	0	314
4716	184	2113	0	315
4719	181	2110	0	312
4722	181	2110	0	312
4725	180	2109	0	312
4728	180	2109	0	311
4731	179	2109	0	309
4734	179	2108	0	309
4737	179	2108	0	307
4740	179	2109	0	311
4743	181	2112	0	316
4746	180	2108	0	315
4749	179	2108	0	319
4752	177	2109	0	319
4755	178	2109	0	320
4758	177	2109	0	327
4761	177	2108	0	329
4764	176	2108	0	329
4767	174	2107	0	332
4770	172	2105	0	333
4773	169	2105	0	329
4776	168	2105	0	328
4779	167	2104	0	329
4782	167	2102	0	324
4785	169	2101	0	322
4788	169	2101	0	321
4791	170	2101	0	322
4794	171	2101	0	327
4797	173	2101	0	334
4800	176	2102	0	339
4803	178	2103	0	345
4806	178	2104	0	350
4809	177	2104	0	353
4812	176	2105	0	353
4815	176	2106	0	355
4818	176	2109	0	359
4821	175	2111	0	7
4824	173	2112	0	12
4827	174	2115	0	16
4830	175	2115	0	18
4833	176	2115	0	24
4836	177	2118	0	29
4839	179	2123	0	29
4842	178	2123	0	33
4845	178	2127	0	36
4848	179	2132	0	42
4851	178	2135	0	42
4854	179	2138	0	47
4857	179	2142	0	54
4860	180	2145	0	58
4863	182	2147	0	67
4866	183	2148	0	67
4869	183	2147	0	65
4872	183	2147	0	69
4875	184	2147	0	70
4878	182	2148	0	67
4881	180	2145	0	59
4884	180	2144	0	56
4887	181	2142	0	52
4890	181	2141	0	50
4893	182	2140	0	51
4896	179	2139	0	44
4899	181	2137	0	41
4902	181	2137	0	41
4905	179	2137	0	42
4908	181	2136	0	44
4911	182	2136	0	43
4914	181	2137	0	46
4917	181	2138	0	46
4920	182	2137	0	51
4923	183	2137	0	50
4926	184	2137	0	51
4929	185	2136	0	53
4932	185	2136	0	52
4935	185	2136	0	52
4938	185	2135	0	54
4941	185	2135	0	53
4944	185	2134	0	52
4947	185	2134	0	56
4950	186	2134	0	55
4953	186	2134	0	53
4956	186	2133	0	56
4959	186	2133	0	57
4962	187	2133	0	57
4965	186	2133	0	62
4968	187	2134	0	61
4971	187	2134	0	60
4974	187	2135	0	59
4977	187	2137	0	63
4980	187	2139	0	69
4983	187	2141	0	69
4986	188	2141	0	76
4989	188	2140	0	75
4992	188	2141	0	77
4995	188	2139	0	75
4998	189	2140	0	76
5001	189	2141	0	78
5004	188	2142	0	76
5007	187	2145	0	73
5010	188	2146	0	72
5013	187	2147	0	73
5016	186	2148	0	73
5019	185	2149	0	77
5022	184	2149	0	73
5025	184	2149	0	71
5028	183	2148	0	71
5031	183	2147	0	71
5034	183	2147	0	70
5037	183	2146	0	70
5040	183	2146	0	69
5043	183	2145	0	64
5046	184	2144	0	64
5049	184	2144	0	66
5052	185	2143	0	65
5055	184	2143	0	65
5058	184	2143	0	66
5061	184	2142	0	67
5064	183	2142	0	67
5067	182	2143	0	67
5070	182	2143	0	65
5073	183	2142	0	61
5076	183	2142	0	62
5079	182	2142	0	63
5082	183	2143	0	60
5085	183	2144	0	59
5088	185	2143	0	59
5091	188	2144	0	60
5094	189	2144	0	62
5097	189	2145	0	63
5100	190	2144	0	61
5103	190	2144	0	63
5106	190	2144	0	63
5109	193	2148	0	60
5112	192	2148	0	61
5115	192	2149	0	62
5118	194	2149	0	54
5121	194	2148	0	53
5124	195	2147	0	54
5127	194	2148	0	53
5130	193	2148	0	55
5133	192	2146	0	56
5136	192	2146	0	52
5139	193	2145	0	48
5142	192	2146	0	46
5145	193	2146	0	42
5148	194	2146	0	40
5151	192	2146	0	42
5154	192	2146	0	41
5157	193	2146	0	40
5160	193	2146	0	39
5163	194	2146	0	41
5166	195	2146	0	42
5169	196	2146	0	41
5172	195	2146	0	41
5175	195	2147	0	39
5178	195	2146	0	41
5181	196	2146	0	44
5184	196	2147	0	42
5187	196	2147	0	44
5190	196	2147	0	43
5193	196	2147	0	42
5196	196	2147	0	44
5199	196	2147	0	45
5202	197	2146	0	45
5205	197	2147	0	44
5208	197	2147	0	43
5211	197	2147	0	43
5214	196	2146	0	45
5217	197	2146	0	47
5220	197	2146	0	47
5223	197	2146	0	46
5226	198	2146	0	43
5229	198	2146	0	45
5232	197	2146	0	46
5235	197	2146	0	46
5238	198	2146	0	47
5241	199	2146	0	44
5244	199	2146	0	43
5247	199	2145	0	44
5250	199	2146	0	44
5253	199	2145	0	45
5256	200	2145	0	46
5259	200	2145	0	46
5262	200	2145	0	45
5265	201	2145	0	46
5268	200	2145	0	46
5271	200	2145	0	46
5274	201	2145	0	47
5277	201	2145	0	55
5280	204	2145	0	54
5283	204	2144	0	52
5286	204	2144	0	51
5289	204	2143	0	53
5292	204	2143	0	54
5295	204	2143	0	54
5298	204	2143	0	54
5301	204	2144	0	52
5304	204	2144	0	51
5307	204	2144	0	52
5310	204	2143	0	51
5313	204	2144	0	51
5316	204	2144	0	50
5319	204	2144	0	50
5322	204	2144	0	50
5325	204	2144	0	50
5328	204	2144	0	50
5331	205	2143	0	50
5334	205	2144	0	50
5337	205	2144	0	49
5340	205	2144	0	50
5343	205	2144	0	51
5346	205	2144	0	50
5349	206	2144	0	50
5352	206	2144	0	50
5355	206	2144	0	49
5358	206	2144	0	50
5361	206	2143	0	49
5364	206	2143	0	51
5367	206	2143	0	50
5370	206	2144	0	49
5373	205	2144	0	48
5376	206	2144	0	49
5379	206	2144	0	50
5382	206	2144	0	49
5385	206	2144	0	49
5388	206	2144	0	50
5391	205	2145	0	49
5394	205	2145	0	50
5397	205	2145	0	49
5400	205	2145	0	48
5403	205	2145	0	49
5406	205	2145	0	50
5409	205	2144	0	51
5412	204	2145	0	52
5415	204	2145	0	50
5418	204	2145	0	50
5421	205	2145	0	52
5424	205	2144	0	53
5427	205	2145	0	52
5430	206	2145	0	50
5433	206	2145	0	51
5436	206	2145	0	51
5439	206	2145	0	51
5442	206	2145	0	52
5445	206	2145	0	51
5448	207	2144	0	51
5451	207	2145	0	50
5454	206	2145	0	51
5457	206	2145	0	50
5460	206	2145	0	51
5463	206	2144	0	52
5466	206	2145	0	51
5469	206	2145	0	51
5472	206	2145	0	52
5475	206	2146	0	53
5478	206	2146	0	53
5481	207	2146	0	54
5484	208	2146	0	53
5487	208	2146	0	53
5490	208	2146	0	53
5493	208	2146	0	51
5496	208	2146	0	53
5499	209	2146	0	52
5502	209	2146	0	51
5505	209	2146	0	51
5508	209	2146	0	51
5511	209	2147	0	55
5514	208	2147	0	56
5517	209	2146	0	56
5520	211	2146	0	58
5523	211	2147	0	57
5526	212	2146	0	57
5529	213	2145	0	57
5532	213	2146	0	58
5535	214	2147	0	59
5538	214	2147	0	60
5541	215	2148	0	60
5544	215	2148	0	61
5547	215	2148	0	61
5550	215	2149	0	61
5553	216	2149	0	59
5556	217	2150	0	57
5559	218	2151	0	57
5562	219	2151	0	60
5565	218	2151	0	59
5568	218	2152	0	59
5571	218	2151	0	57
5574	219	2151	0	59
5577	219	2151	0	58
5580	219	2151	0	58
5583	219	2151	0	58
5586	219	2151	0	58
5589	219	2151	0	58
5592	219	2151	0	58
5595	219	2152	0	59
5598	219	2152	0	59
5601	219	2152	0	59
5604	219	2152	0	59
5607	219	2152	0	59
5610	219	2152	0	59
5613	219	2152	0	59
5616	219	2152	0	58
5619	219	2152	0	59
5622	220	2152	0	57
5625	220	2151	0	57
5628	220	2152	0	56
5631	220	2152	0	55
5634	220	2153	0	55
5637	220	2152	0	55
5640	219	2152	0	54
5643	217	2153	0	53
5646	217	2153	0	53
5649	217	2153	0	53
5652	217	2152	0	50
5655	217	2152	0	50
5658	217	2152	0	50
5661	218	2152	0	49
5664	219	2152	0	49
5667	219	2152	0	49
5670	218	2152	0	48
5673	219	2152	0	49
5676	219	2152	0	50
5679	220	2152	0	50
5682	220	2152	0	51
5685	220	2152	0	51
5688	220	2152	0	50
5691	220	2152	0	50
5694	220	2152	0	51
5697	219	2153	0	54
5700	219	2153	0	54
5703	219	2154	0	55
5706	219	2155	0	57
5709	218	2155	0	59
5712	217	2155	0	61
5715	217	2155	0	62
5718	217	2157	0	64
5721	217	2157	0	67
5724	217	2157	0	69
5727	216	2157	0	72
5730	216	2157	0	74
5733	213	2156	0	78
5736	212	2156	0	76
5739	212	2156	0	82
5742	212	2156	0	83
5745	212	2156	0	83
5748	212	2157	0	81
5751	212	2157	0	82
5754	213	2157	0	79
5757	213	2158	0	81
5760	212	2158	0	79
5763	211	2159	0	83
5766	210	2160	0	88
5769	210	2161	0	89
5772	217	2161	0	87
5775	218	2162	0	87
5778	218	2163	0	93
5781	219	2163	0	95
5784	219	2163	0	98
5787	219	2164	0	101
5790	220	2165	0	100
5793	221	2165	0	100
5796	222	2165	0	101
5799	222	2166	0	102
5802	223	2165	0	104
5805	224	2165	0	103
5808	224	2166	0	106
5811	225	2166	0	105
5814	226	2167	0	105
5817	225	2168	0	106
5820	224	2169	0	106
5823	224	2169	0	103
5826	224	2169	0	99
5829	224	2168	0	101
5832	225	2169	0	104
5835	225	2168	0	103
5838	225	2167	0	103
5841	224	2168	0	101
5844	222	2170	0	96
5847	222	2173	0	91
5850	222	2174	0	86
5853	222	2175	0	82
5856	222	2176	0	79
5859	223	2177	0	77
5862	222	2179	0	72
5865	223	2180	0	71
5868	223	2180	0	71
5871	222	2180	0	73
5874	222	2180	0	75
5877	222	2181	0	75
5880	223	2181	0	75
5883	222	2182	0	75
5886	222	2183	0	76
5889	221	2183	0	72
5892	221	2183	0	73
5895	220	2184	0	72
5898	219	2185	0	71
5901	219	2186	0	71
5904	218	2187	0	73
5907	218	2187	0	72
5910	217	2187	0	72
5913	216	2188	0	73
5916	216	2188	0	73
5919	217	2188	0	76
5922	216	2189	0	76
5925	216	2189	0	74
5928	216	2191	0	73
5934	214	2192	0	73
5937	213	2192	0	78
5940	212	2191	0	77
5943	212	2192	0	78
5946	212	2191	0	79
5949	212	2192	0	79
5952	211	2192	0	76
5955	210	2191	0	72
5958	211	2193	0	69
5961	208	2194	0	66
5964	207	2196	0	66
5967	206	2200	0	65
5970	206	2201	0	64
5973	204	2201	0	66
5976	202	2201	0	65
5979	201	2203	0	67
5982	201	2203	0	67
5985	202	2204	0	65
5988	202	2203	0	64
5991	201	2205	0	63
5994	200	2206	0	63
5997	199	2206	0	62
6000	200	2205	0	63
6003	200	2207	0	61
6006	200	2207	0	60
6009	199	2208	0	61
6012	199	2209	0	64
6015	199	2210	0	67
6018	198	2212	0	72
6021	199	2212	0	81
6024	199	2213	0	84
6027	199	2212	0	84
6030	199	2213	0	82
6033	200	2213	0	84
6036	199	2215	0	86
6039	198	2215	0	85
6042	200	2216	0	88
6045	200	2216	0	85
6048	201	2217	0	79
6051	201	2216	0	80
6054	201	2216	0	79
6057	200	2214	0	70
6060	198	2214	0	63
6063	197	2215	0	56
6066	196	2214	0	55
6069	196	2215	0	52
6072	197	2215	0	49
6075	197	2214	0	50
6078	197	2214	0	51
6081	196	2215	0	47
6084	195	2215	0	47
6087	195	2215	0	48
6090	194	2216	0	50
6093	195	2215	0	51
6096	196	2214	0	54
6099	197	2213	0	53
6102	198	2211	0	54
6105	197	2210	0	57
6108	197	2211	0	59
6111	196	2211	0	56
6114	197	2211	0	58
6117	197	2212	0	58
6120	196	2213	0	59
6123	196	2214	0	57
6126	196	2214	0	58
6129	196	2214	0	57
6132	196	2214	0	57
6135	196	2215	0	57
6138	197	2214	0	56
6141	196	2215	0	56
6144	197	2215	0	54
6147	197	2215	0	52
6150	198	2215	0	53
6153	198	2215	0	52
6156	198	2215	0	52
6159	198	2215	0	50
6162	198	2215	0	49
6165	197	2215	0	48
6168	197	2215	0	49
6171	197	2215	0	48
6174	197	2215	0	48
6177	197	2216	0	47
6180	198	2216	0	48
6183	198	2216	0	47
6186	198	2217	0	48
6189	198	2216	0	48
6192	198	2217	0	48
6195	199	2217	0	48
6198	199	2216	0	49
6201	199	2217	0	50
6204	199	2216	0	50
6207	199	2216	0	49
6210	199	2216	0	49
6213	199	2216	0	49
6216	199	2217	0	49
6219	199	2217	0	50
6222	199	2216	0	50
6225	199	2216	0	49
6228	199	2216	0	49
6231	199	2216	0	50
6234	198	2216	0	50
6237	198	2217	0	48
6240	198	2217	0	47
6243	197	2217	0	45
6246	198	2217	0	47
6249	198	2217	0	48
6252	198	2217	0	47
6255	198	2217	0	47
6258	198	2217	0	46
6261	197	2217	0	46
6264	196	2217	0	46
6267	195	2217	0	47
6270	194	2217	0	48
6273	193	2217	0	48
6276	193	2216	0	47
6279	194	2215	0	45
6282	195	2215	0	41
6285	195	2215	0	36
6288	195	2214	0	36
6291	194	2214	0	38
6294	193	2213	0	38
6297	194	2213	0	33
6300	194	2213	0	30
6303	194	2213	0	29
6306	194	2213	0	25
6309	195	2213	0	27
6312	194	2212	0	27
6315	194	2212	0	27
6318	194	2212	0	30
6321	194	2212	0	30
6324	194	2212	0	29
6327	195	2212	0	32
6330	195	2212	0	31
6333	196	2212	0	30
6336	197	2212	0	25
6339	197	2212	0	25
6342	197	2211	0	29
6345	197	2210	0	30
6348	197	2210	0	28
6351	196	2211	0	22
6354	196	2211	0	21
6357	195	2211	0	18
6360	196	2211	0	21
6363	196	2211	0	20
6366	196	2211	0	19
6369	196	2211	0	17
6372	197	2211	0	19
6375	197	2211	0	17
6378	196	2211	0	17
6381	195	2211	0	14
6384	195	2211	0	14
6387	194	2211	0	15
6390	194	2210	0	13
6393	193	2210	0	13
6396	194	2211	0	16
6399	195	2212	0	18
6402	195	2212	0	20
6405	193	2212	0	19
6408	194	2211	0	19
6411	195	2210	0	19
6414	194	2210	0	20
6417	194	2210	0	21
6420	195	2209	0	28
6423	196	2209	0	22
6426	194	2209	0	22
6429	194	2209	0	23
6432	195	2209	0	21
6435	194	2210	0	23
6438	195	2210	0	30
6441	193	2210	0	32
6444	193	2209	0	30
6447	193	2210	0	34
6450	194	2210	0	38
6453	194	2210	0	39
6456	191	2209	0	40
6459	192	2211	0	44
6462	191	2212	0	43
6465	190	2213	0	40
6468	190	2213	0	38
6471	190	2213	0	36
6474	190	2213	0	37
6477	190	2213	0	39
6480	190	2213	0	38
6483	190	2213	0	38
6486	190	2216	0	41
6489	191	2217	0	46
6492	192	2217	0	49
6495	192	2217	0	47
6498	188	2220	0	50
6501	188	2219	0	49
6504	188	2219	0	50
6507	188	2220	0	51
6510	187	2220	0	50
6513	185	2222	0	50
6516	184	2223	0	52
6519	183	2223	0	52
6522	182	2223	0	51
6525	182	2223	0	51
6528	186	2225	0	50
6531	189	2223	0	43
6534	188	2224	0	44
6537	188	2225	0	47
6540	188	2225	0	50
6543	187	2225	0	54
6546	186	2226	0	55
6549	185	2225	0	47
6552	185	2226	0	44
6555	186	2227	0	45
6558	187	2227	0	44
6561	187	2227	0	47
6564	186	2228	0	45
6567	186	2228	0	40
6570	187	2228	0	38
6573	185	2228	0	35
6576	185	2228	0	33
6579	186	2228	0	34
6582	185	2228	0	36
6585	185	2228	0	36
6588	186	2228	0	38
6591	186	2228	0	33
6594	187	2228	0	35
6597	187	2228	0	38
6600	187	2228	0	44
6603	187	2228	0	46
6606	189	2228	0	47
6609	190	2229	0	47
6612	191	2230	0	54
6615	191	2228	0	60
6618	192	2226	0	54
6621	191	2226	0	50
6624	192	2227	0	50
6627	192	2227	0	49
6630	193	2228	0	50
6633	194	2228	0	52
6636	194	2229	0	52
6639	194	2229	0	51
6642	194	2229	0	51
6645	194	2229	0	51
6648	193	2230	0	55
6651	193	2229	0	57
6654	192	2229	0	63
6657	193	2229	0	62
6660	193	2229	0	62
6663	193	2229	0	61
6666	193	2229	0	58
6669	194	2229	0	57
6672	194	2228	0	56
6675	192	2229	0	55
6678	191	2229	0	54
6681	191	2231	0	52
6684	190	2230	0	48
6687	187	2230	0	43
6690	186	2229	0	40
6693	185	2230	0	40
6696	184	2230	0	39
6699	184	2229	0	39
6702	185	2230	0	38
6705	185	2230	0	38
6708	185	2229	0	38
6711	185	2229	0	38
6714	185	2229	0	36
6717	185	2229	0	35
6720	185	2229	0	34
6723	186	2229	0	32
6726	186	2228	0	33
6729	185	2228	0	36
6732	185	2227	0	38
6735	185	2228	0	40
6738	186	2228	0	39
6741	186	2229	0	40
6744	186	2229	0	39
6747	187	2229	0	40
6750	187	2229	0	40
6753	188	2229	0	41
6756	188	2229	0	42
6759	188	2230	0	43
6762	188	2231	0	47
6765	189	2231	0	48
6768	189	2232	0	50
6771	191	2233	0	55
6774	191	2235	0	60
6777	190	2234	0	62
6780	190	2233	0	62
6783	189	2234	0	63
6786	189	2234	0	66
6789	189	2234	0	69
6792	189	2234	0	69
6795	189	2235	0	70
6798	187	2238	0	68
6801	187	2239	0	66
6804	188	2239	0	65
6807	188	2239	0	63
6810	188	2239	0	62
6813	188	2239	0	63
6816	188	2239	0	61
6819	188	2238	0	53
6822	187	2237	0	49
6825	185	2237	0	48
6828	184	2237	0	48
6831	183	2236	0	49
6834	183	2236	0	48
6837	183	2236	0	47
6840	183	2235	0	44
6843	183	2235	0	44
6846	184	2234	0	45
6849	184	2234	0	46
6852	184	2234	0	45
6855	184	2234	0	49
6858	185	2235	0	50
6861	187	2234	0	55
6864	188	2235	0	58
6867	190	2237	0	61
6870	190	2237	0	61
6873	190	2238	0	63
6876	192	2240	0	63
6879	192	2242	0	63
6882	191	2242	0	65
6885	191	2242	0	70
6888	191	2244	0	74
6891	189	2245	0	76
6894	189	2246	0	76
6897	189	2246	0	75
6900	189	2247	0	76
6903	189	2247	0	76
6906	189	2247	0	76
6909	190	2247	0	76
6912	190	2247	0	76
6915	190	2248	0	74
6918	190	2249	0	73
6921	190	2250	0	73
6924	191	2251	0	72
6927	191	2251	0	73
6930	191	2251	0	74
6933	191	2252	0	75
6936	191	2252	0	77
6939	191	2252	0	79
6942	191	2252	0	79
6945	192	2253	0	79
6948	192	2253	0	77
6951	191	2253	0	77
6954	191	2253	0	77
6957	191	2253	0	76
6960	192	2254	0	77
6963	192	2254	0	77
6966	192	2253	0	78
6969	192	2253	0	78
6972	192	2253	0	78
6975	192	2254	0	78
6978	192	2254	0	78
6981	192	2254	0	77
6984	192	2254	0	77
6987	192	2254	0	77
6990	193	2254	0	78
6993	192	2255	0	79
6996	192	2254	0	79
6999	192	2255	0	81
7002	192	2255	0	83
7005	192	2255	0	83
7008	192	2255	0	84
7011	191	2255	0	85
7014	191	2255	0	85
7017	191	2256	0	85
7020	192	2258	0	89
7023	193	2260	0	83
7026	192	2261	0	81
7029	191	2263	0	76
7032	190	2265	0	74
7035	189	2268	0	70
7038	190	2269	0	64
7041	192	2266	0	69
7044	192	2264	0	70
7047	192	2264	0	72
7050	191	2264	0	77
7053	190	2263	0	75
7056	191	2264	0	75
7059	192	2264	0	75
7062	193	2263	0	74
7065	192	2265	0	70
7068	191	2266	0	71
7071	190	2266	0	74
7074	190	2267	0	71
7077	191	2267	0	70
7080	192	2267	0	67
7083	193	2268	0	67
7086	192	2270	0	66
7089	192	2270	0	68
7092	194	2267	0	71
7095	196	2265	0	75
7098	195	2264	0	72
7101	195	2265	0	67
7104	195	2266	0	69
7107	196	2266	0	74
7110	196	2267	0	81
7113	197	2267	0	83
7116	197	2270	0	84
7119	197	2270	0	93
7122	195	2271	0	99
7125	194	2273	0	102
7128	197	2278	0	107
7131	200	2278	0	109
7134	201	2278	0	106
7137	201	2278	0	109
7140	200	2280	0	106
7143	200	2284	0	113
7146	200	2284	0	110
7149	201	2285	0	110
7152	201	2285	0	113
7155	200	2285	0	111
7158	199	2284	0	117
7161	199	2284	0	114
7164	200	2288	0	103
7167	201	2288	0	112
7170	200	2289	0	100
7173	200	2289	0	95
7176	199	2290	0	86
7179	199	2289	0	87
7182	200	2288	0	102
7185	201	2286	0	109
7188	200	2287	0	101
7191	200	2290	0	268
7194	200	2291	0	266
7197	200	2291	0	266
7200	199	2290	0	264
7203	199	2289	0	87
7206	199	2288	0	93
7209	199	2289	0	100
7212	199	2288	0	108
7215	199	2288	0	112
7218	199	2288	0	117
7221	200	2288	0	116
7224	199	2288	0	119
7227	199	2287	0	118
7230	199	2287	0	123
7233	200	2287	0	125
7236	202	2288	0	120
7239	202	2288	0	118
7242	203	2289	0	117
7245	203	2289	0	113
7248	203	2290	0	109
7251	203	2290	0	110
7254	204	2289	0	112
7257	203	2286	0	106
7260	203	2286	0	105
7263	201	2284	0	114
7266	200	2282	0	103
7269	201	2280	0	102
7272	201	2282	0	110
7275	201	2282	0	113
7278	201	2281	0	112
7281	200	2281	0	111
7284	200	2282	0	110
7287	200	2282	0	117
7290	200	2283	0	111
7293	200	2283	0	111
7296	200	2283	0	109
7299	199	2284	0	112
7302	199	2283	0	122
7305	199	2284	0	122
7308	200	2284	0	125
7311	199	2284	0	125
7314	198	2284	0	121
7317	199	2283	0	119
7320	198	2283	0	119
7323	198	2283	0	116
7326	198	2283	0	113
7329	199	2283	0	116
7332	199	2284	0	109
7335	200	2282	0	113
7338	202	2282	0	112
7341	201	2281	0	102
7344	200	2282	0	103
7347	201	2285	0	111
7350	202	2285	0	112
7353	202	2285	0	107
7356	202	2285	0	106
7359	201	2284	0	117
7362	201	2284	0	121
7365	201	2284	0	122
7368	201	2283	0	127
7371	203	2281	0	109
7374	203	2282	0	109
7377	201	2283	0	113
7380	199	2284	0	115
7383	199	2282	0	109
7386	199	2282	0	111
7389	200	2281	0	107
7392	201	2281	0	110
7395	203	2282	0	106
7398	203	2284	0	111
7401	202	2285	0	109
7404	203	2284	0	94
7407	204	2286	0	85
7410	203	2287	0	81
7413	202	2287	0	79
7416	200	2288	0	78
7419	200	2287	0	81
7422	200	2288	0	79
7425	199	2289	0	80
7428	199	2289	0	79
7431	200	2289	0	77
7434	199	2290	0	74
7437	199	2290	0	74
7440	201	2291	0	66
7443	202	2293	0	70
7446	203	2292	0	66
7449	204	2292	0	65
7452	203	2293	0	68
7455	202	2294	0	61
7458	202	2295	0	60
7461	200	2295	0	55
7464	199	2296	0	52
7467	199	2297	0	53
7470	199	2297	0	54
7473	198	2297	0	51
7476	199	2297	0	52
7479	199	2297	0	50
7482	198	2296	0	46
7485	198	2296	0	41
7488	197	2296	0	38
7491	196	2295	0	31
7494	194	2295	0	28
7497	195	2296	0	27
7500	193	2296	0	26
7503	192	2295	0	27
7506	193	2294	0	24
7509	192	2294	0	23
7512	191	2294	0	20
7515	192	2293	0	20
7518	193	2293	0	18
7521	192	2293	0	21
7524	192	2293	0	23
7527	193	2295	0	25
7530	196	2296	0	30
7533	197	2297	0	37
7536	198	2296	0	42
7539	200	2296	0	48
7542	201	2296	0	54
7545	201	2297	0	60
7548	202	2297	0	59
7551	201	2296	0	58
7554	201	2295	0	57
7557	201	2294	0	49
7560	200	2293	0	42
7563	199	2293	0	38
7566	199	2291	0	34
7569	198	2291	0	31
7572	198	2290	0	27
7575	197	2291	0	23
7578	199	2292	0	21
7581	199	2293	0	23
7584	200	2293	0	23
7587	200	2293	0	23
7590	199	2293	0	20
7593	199	2293	0	19
7596	200	2294	0	21
7599	201	2294	0	23
7602	201	2295	0	24
7605	200	2296	0	30
7608	201	2297	0	35
7611	200	2298	0	39
7614	199	2299	0	43
7617	198	2300	0	47
7620	197	2302	0	48
7623	197	2303	0	49
7626	197	2304	0	49
7629	196	2304	0	46
7632	197	2305	0	46
7635	199	2305	0	44
7638	200	2304	0	45
7641	200	2304	0	47
7644	200	2304	0	50
7647	200	2303	0	49
7650	200	2303	0	48
7653	200	2302	0	47
7656	200	2301	0	41
7659	200	2300	0	38
7662	200	2301	0	38
7665	200	2300	0	37
7668	200	2300	0	41
7671	200	2300	0	39
7674	199	2299	0	38
7677	198	2300	0	32
7680	197	2301	0	27
7683	199	2298	0	24
7686	198	2297	0	18
7689	196	2296	0	14
7692	196	2296	0	13
7695	197	2296	0	10
7698	195	2295	0	2
7701	195	2292	0	358
7704	193	2292	0	358
7707	191	2292	0	1
7710	192	2291	0	359
7713	192	2291	0	357
7716	192	2291	0	357
7719	192	2291	0	357
7722	192	2290	0	357
7725	192	2289	0	357
7728	192	2288	0	356
7731	192	2288	0	356
7734	192	2289	0	355
7737	193	2289	0	353
7740	195	2290	0	350
7743	194	2291	0	345
7746	194	2291	0	340
7749	194	2293	0	335
7752	194	2292	0	327
7755	194	2291	0	328
7758	192	2291	0	323
7761	190	2292	0	314
7764	190	2294	0	306
7767	190	2295	0	306
7770	190	2295	0	305
7773	190	2295	0	304
7776	190	2295	0	301
7779	190	2295	0	301
7782	189	2295	0	302
7785	189	2296	0	299
7788	189	2295	0	300
7791	189	2294	0	296
7794	188	2293	0	297
7797	188	2293	0	295
7800	189	2294	0	300
7803	188	2293	0	301
7806	189	2292	0	304
7809	189	2292	0	297
7812	188	2291	0	299
7815	188	2291	0	294
7818	188	2290	0	286
7821	188	2288	0	285
7824	188	2287	0	285
7827	188	2286	0	287
7830	188	2286	0	287
7833	188	2285	0	287
7836	189	2284	0	287
7839	188	2282	0	288
7842	188	2281	0	282
7845	187	2281	0	282
7848	185	2279	0	283
7851	184	2277	0	280
7854	185	2277	0	279
7857	187	2278	0	273
7860	188	2277	0	271
7863	188	2276	0	267
7866	187	2277	0	262
7869	187	2277	0	263
7872	187	2277	0	261
7875	188	2277	0	265
7878	189	2277	0	265
7881	189	2277	0	265
7884	189	2277	0	264
7887	190	2277	0	264
7890	190	2277	0	268
7893	190	2277	0	269
7896	190	2277	0	269
7899	190	2276	0	271
7902	188	2274	0	274
7905	187	2273	0	275
7908	186	2272	0	275
7911	185	2270	0	279
7914	185	2269	0	279
7917	186	2269	0	281
7920	186	2269	0	284
7923	187	2269	0	282
7926	188	2268	0	284
7929	187	2268	0	281
7932	188	2268	0	280
7935	189	2267	0	274
7938	188	2267	0	277
7941	188	2268	0	267
7944	188	2268	0	264
7947	188	2269	0	275
7950	188	2268	0	282
7953	188	2269	0	279
7956	188	2269	0	275
7959	188	2270	0	278
7962	188	2270	0	278
7965	189	2269	0	276
7968	189	2268	0	276
7971	189	2267	0	273
7974	190	2267	0	271
7977	190	2267	0	273
7980	190	2267	0	272
7983	191	2267	0	275
7986	191	2268	0	278
7989	190	2267	0	281
7992	190	2267	0	275
7995	190	2266	0	274
7998	189	2267	0	273
8001	189	2267	0	274
8004	189	2267	0	274
8007	189	2265	0	274
8010	189	2264	0	276
8013	189	2263	0	274
8016	188	2263	0	275
8019	189	2263	0	276
8022	190	2261	0	274
8025	191	2260	0	273
8028	190	2259	0	276
8031	190	2259	0	274
8034	190	2259	0	276
8037	191	2259	0	276
8040	191	2259	0	276
8043	191	2260	0	276
8046	191	2261	0	277
8049	190	2261	0	280
8052	191	2260	0	281
8055	190	2258	0	285
8058	190	2257	0	284
8061	192	2258	0	288
8064	193	2259	0	291
8067	192	2260	0	284
8070	192	2260	0	284
8073	194	2261	0	282
8076	193	2261	0	284
8079	193	2262	0	282
8082	195	2261	0	282
8085	194	2261	0	281
8088	193	2260	0	281
8091	192	2258	0	278
8094	192	2258	0	277
8097	191	2257	0	275
8100	191	2258	0	276
8103	190	2258	0	275
8106	190	2258	0	276
8109	191	2258	0	274
8112	191	2259	0	274
8115	191	2258	0	274
8118	190	2257	0	271
8121	191	2257	0	278
8124	191	2260	0	282
8127	191	2260	0	283
8130	191	2260	0	284
8133	193	2259	0	283
8136	193	2259	0	286
8139	193	2258	0	283
8142	194	2261	0	280
8145	194	2261	0	282
8148	195	2262	0	284
8151	195	2261	0	285
8154	196	2261	0	284
8157	196	2262	0	286
8160	196	2262	0	285
[truncated: 276 more rows]
