# Supplementary material for: Markerless tracking of an entire honey bee colony
Source: Nat Commun. 2021 Mar 19;12:1733. doi: 10.1038/s41467-021-21769-1 (PMC7979864; doi:10.1038/s41467-021-21769-1)
Supplement: Supplementary file 4 — Description of Additional Supplementary Files [file 41467_2021_21769_MOESM4_ESM.zip › raw_source/fig_5_sup_fig_21_22/S1_trajectories/000308.txt]

0	2106	582	0	189
3	2108	583	0	187
6	2108	583	0	186
9	2109	584	0	188
12	2109	585	0	187
15	2109	584	0	184
18	2109	584	0	184
21	2109	584	0	184
24	2108	584	0	183
27	2108	584	0	180
30	2108	584	0	181
33	2109	583	0	181
36	2109	583	0	181
39	2109	583	0	181
42	2109	583	0	182
45	2109	583	0	184
48	2109	583	0	184
51	2109	583	0	184
54	2109	583	0	184
57	2109	583	0	183
60	2109	583	0	184
63	2109	582	0	185
66	2108	581	0	183
69	2107	579	0	189
72	2106	576	0	199
75	2103	570	0	196
78	2103	569	0	194
81	2106	571	0	195
84	2106	573	0	202
87	2106	573	0	204
90	2106	574	0	203
93	2107	574	0	202
96	2107	574	0	203
99	2107	574	0	204
102	2107	574	0	208
105	2106	574	0	210
108	2105	574	0	216
111	2105	574	0	219
114	2105	575	0	216
117	2105	575	0	212
120	2104	575	0	205
123	2105	575	0	199
126	2106	575	0	200
129	2106	572	0	204
132	2105	571	0	205
135	2105	569	0	201
138	2105	567	0	199
141	2105	567	0	199
144	2104	567	0	207
147	2103	569	0	213
150	2103	568	0	212
153	2102	568	0	212
156	2103	568	0	211
159	2104	568	0	213
162	2103	569	0	219
165	2104	569	0	219
168	2104	569	0	223
171	2103	570	0	225
174	2102	570	0	226
177	2102	569	0	226
180	2100	568	0	228
183	2099	567	0	231
186	2100	564	0	230
189	2099	563	0	225
192	2099	563	0	224
195	2098	561	0	226
198	2095	561	0	228
201	2092	559	0	232
204	2091	559	0	239
207	2092	559	0	244
210	2092	559	0	244
213	2093	558	0	246
216	2095	558	0	253
219	2095	558	0	256
222	2093	557	0	254
225	2092	557	0	260
228	2091	556	0	264
231	2091	555	0	264
234	2088	554	0	261
237	2086	552	0	267
240	2085	551	0	273
243	2085	549	0	284
246	2085	548	0	291
249	2084	546	0	299
252	2083	542	0	307
255	2082	541	0	315
258	2080	542	0	323
261	2082	542	0	329
264	2081	543	0	329
267	2079	543	0	334
270	2082	544	0	335
273	2078	544	0	336
276	2076	543	0	335
279	2078	544	0	334
282	2079	543	0	333
285	2080	543	0	333
288	2080	544	0	338
291	2080	543	0	345
294	2077	541	0	349
297	2075	540	0	2
300	2074	540	0	4
303	2073	540	0	7
306	2074	540	0	8
309	2073	541	0	8
312	2074	541	0	9
315	2074	541	0	7
318	2074	541	0	8
321	2075	541	0	8
324	2075	541	0	8
327	2076	540	0	5
330	2075	540	0	8
333	2076	540	0	6
336	2076	539	0	5
339	2076	538	0	5
342	2076	537	0	3
345	2076	537	0	1
348	2077	537	0	1
351	2077	536	0	359
354	2077	536	0	358
357	2077	536	0	357
360	2078	537	0	354
363	2078	538	0	349
366	2078	538	0	346
369	2078	539	0	342
372	2078	537	0	343
375	2078	537	0	343
378	2079	537	0	343
381	2079	537	0	345
384	2080	537	0	343
387	2080	536	0	343
390	2080	536	0	343
393	2080	537	0	344
396	2079	536	0	344
399	2080	537	0	346
402	2080	537	0	348
405	2080	537	0	348
408	2080	537	0	347
411	2080	537	0	349
414	2080	537	0	349
417	2080	537	0	349
420	2080	537	0	351
423	2080	536	0	352
426	2080	537	0	351
429	2080	536	0	351
432	2080	536	0	350
435	2080	537	0	350
438	2080	537	0	351
441	2080	537	0	351
444	2080	537	0	351
447	2080	537	0	350
450	2080	537	0	351
453	2080	537	0	350
456	2080	537	0	350
459	2080	537	0	351
462	2080	537	0	350
465	2080	537	0	350
468	2080	537	0	352
471	2080	537	0	350
474	2080	537	0	352
477	2080	537	0	351
480	2080	537	0	351
483	2080	536	0	351
486	2080	536	0	351
489	2080	536	0	352
492	2080	536	0	352
495	2080	536	0	352
498	2080	536	0	353
501	2080	536	0	352
504	2080	536	0	352
507	2080	536	0	352
510	2080	536	0	352
513	2080	536	0	352
516	2080	536	0	351
519	2080	536	0	351
522	2080	536	0	352
525	2080	536	0	351
528	2080	536	0	351
531	2080	536	0	352
534	2080	536	0	353
537	2080	536	0	352
540	2080	536	0	352
543	2080	536	0	352
546	2080	536	0	351
549	2080	536	0	352
552	2080	536	0	349
555	2080	536	0	353
558	2080	536	0	353
561	2080	536	0	352
564	2080	536	0	353
567	2080	536	0	353
570	2080	536	0	353
573	2080	536	0	353
576	2080	536	0	352
579	2080	536	0	352
582	2080	536	0	352
585	2080	536	0	352
588	2080	536	0	353
591	2080	536	0	353
594	2080	536	0	351
597	2080	535	0	352
600	2079	535	0	353
603	2079	535	0	353
606	2079	535	0	352
609	2080	535	0	352
612	2079	535	0	353
615	2079	535	0	353
618	2080	535	0	353
621	2079	535	0	354
624	2079	535	0	354
627	2080	535	0	353
630	2079	535	0	353
633	2079	535	0	353
636	2079	535	0	353
639	2079	535	0	354
642	2079	535	0	354
645	2079	535	0	354
648	2079	535	0	355
651	2079	535	0	355
654	2079	535	0	355
657	2079	535	0	354
660	2079	535	0	355
663	2079	535	0	354
666	2079	535	0	355
669	2079	535	0	354
672	2079	535	0	354
675	2079	535	0	354
678	2079	535	0	354
681	2079	535	0	354
684	2079	535	0	353
687	2079	535	0	354
690	2079	535	0	354
693	2079	535	0	353
696	2079	535	0	354
699	2079	535	0	355
702	2079	535	0	354
705	2079	534	0	354
708	2079	534	0	355
711	2079	535	0	355
714	2079	534	0	355
717	2079	534	0	354
720	2079	535	0	354
723	2079	535	0	355
726	2079	535	0	355
729	2079	535	0	355
732	2079	535	0	355
735	2079	535	0	354
738	2080	535	0	355
741	2080	535	0	357
744	2080	535	0	355
747	2080	536	0	356
750	2080	536	0	354
753	2080	536	0	355
756	2080	537	0	355
759	2080	537	0	1
762	2080	537	0	1
765	2081	538	0	1
768	2081	538	0	2
771	2081	538	0	3
774	2081	538	0	4
777	2081	538	0	5
780	2081	538	0	6
783	2081	539	0	6
786	2081	540	0	5
789	2081	540	0	8
792	2081	540	0	6
795	2081	541	0	6
798	2081	541	0	6
801	2081	541	0	7
804	2081	541	0	8
807	2081	541	0	9
810	2081	541	0	9
813	2080	542	0	8
816	2081	541	0	12
819	2081	542	0	10
822	2080	543	0	7
825	2079	545	0	5
828	2078	545	0	4
831	2078	546	0	3
834	2078	546	0	1
837	2078	546	0	2
840	2078	546	0	2
843	2078	545	0	4
846	2078	545	0	4
849	2079	545	0	3
852	2079	545	0	4
855	2079	545	0	4
858	2078	545	0	4
861	2078	545	0	3
864	2079	545	0	3
867	2079	545	0	4
870	2079	545	0	4
873	2079	545	0	2
876	2079	545	0	4
879	2079	545	0	2
882	2079	545	0	2
885	2079	545	0	2
888	2079	545	0	1
891	2079	545	0	2
894	2079	545	0	1
897	2080	545	0	0
900	2080	545	0	2
903	2080	545	0	1
906	2080	545	0	1
909	2080	545	0	1
912	2080	545	0	2
915	2080	545	0	0
918	2080	545	0	2
921	2081	545	0	1
924	2080	545	0	4
927	2079	544	0	7
930	2078	543	0	9
933	2077	543	0	8
936	2077	542	0	9
939	2077	541	0	9
942	2077	540	0	12
945	2080	541	0	11
948	2080	541	0	11
951	2080	541	0	8
954	2080	541	0	6
957	2080	541	0	6
960	2081	541	0	8
963	2081	542	0	6
966	2080	541	0	8
969	2079	541	0	6
972	2079	541	0	8
975	2079	540	0	7
978	2078	540	0	7
981	2077	540	0	7
984	2076	539	0	9
987	2074	536	0	15
990	2073	535	0	17
993	2072	534	0	17
996	2072	534	0	19
999	2072	533	0	19
1002	2072	533	0	15
1005	2072	533	0	14
1008	2073	533	0	9
1011	2073	534	0	9
1014	2074	535	0	7
1017	2073	536	0	7
1020	2073	535	0	6
1023	2073	534	0	4
1026	2071	533	0	7
1029	2071	532	0	4
1032	2071	531	0	6
1035	2071	532	0	7
1038	2070	532	0	7
1041	2071	530	0	6
1044	2071	530	0	5
1047	2071	529	0	5
1050	2071	529	0	7
1053	2072	529	0	7
1056	2072	528	0	7
1059	2071	528	0	6
1062	2072	527	0	8
1065	2071	527	0	8
1068	2071	527	0	9
1071	2071	527	0	9
1074	2071	526	0	10
1077	2071	526	0	9
1080	2072	526	0	8
1083	2071	527	0	10
1086	2072	527	0	10
1089	2072	527	0	9
1092	2071	527	0	9
1095	2071	527	0	10
1098	2071	527	0	10
1101	2071	527	0	9
1104	2071	527	0	9
1107	2071	527	0	10
1110	2071	526	0	9
1113	2071	526	0	9
1116	2072	526	0	11
1119	2071	527	0	9
1122	2071	527	0	7
1125	2071	527	0	6
1128	2071	528	0	7
1131	2071	528	0	6
1134	2072	529	0	6
1137	2073	529	0	7
1140	2073	528	0	9
1143	2073	528	0	9
1146	2074	527	0	8
1149	2074	527	0	9
1152	2074	527	0	9
1155	2074	527	0	9
1158	2074	527	0	10
1161	2074	528	0	11
1164	2072	528	0	14
1167	2072	528	0	14
1170	2072	528	0	14
1173	2072	528	0	15
1176	2072	528	0	17
1179	2072	528	0	16
1182	2072	528	0	18
1185	2072	528	0	16
1188	2072	528	0	15
1191	2072	528	0	15
1194	2072	528	0	13
1197	2072	528	0	13
1200	2072	529	0	12
1203	2072	528	0	13
1206	2072	528	0	13
1209	2072	528	0	14
1212	2072	527	0	15
1215	2071	527	0	16
1218	2071	528	0	15
1221	2071	528	0	13
1224	2071	528	0	11
1227	2071	527	0	12
1230	2071	527	0	13
1233	2071	528	0	11
1236	2071	527	0	11
1239	2071	526	0	14
1242	2071	527	0	15
1245	2071	527	0	16
1248	2071	527	0	15
1251	2071	526	0	14
1254	2071	526	0	16
1257	2071	527	0	14
1260	2071	526	0	17
1263	2071	525	0	19
1266	2070	525	0	20
1269	2071	525	0	18
1272	2071	525	0	17
1275	2070	525	0	17
1278	2071	525	0	17
1281	2070	525	0	15
1284	2071	525	0	15
1287	2071	525	0	16
1290	2071	525	0	17
1293	2071	525	0	17
1296	2071	526	0	16
1299	2071	526	0	17
1302	2071	525	0	17
1305	2071	525	0	15
1308	2071	526	0	16
1311	2071	525	0	16
1314	2071	525	0	16
1317	2071	525	0	16
1320	2071	525	0	16
1323	2071	525	0	16
1326	2071	526	0	16
1329	2071	526	0	16
1332	2071	527	0	16
1335	2071	528	0	14
1338	2072	528	0	12
1341	2072	528	0	12
1344	2072	529	0	10
1347	2072	528	0	11
1350	2072	530	0	9
1353	2073	533	0	5
1356	2074	539	0	4
1359	2074	539	0	2
1362	2073	538	0	0
1365	2073	537	0	1
1368	2073	537	0	1
1371	2073	537	0	0
1374	2073	538	0	358
1377	2073	538	0	357
1380	2073	536	0	358
1383	2073	535	0	359
1386	2073	534	0	1
1389	2073	535	0	0
1392	2073	535	0	0
1395	2073	534	0	3
1398	2073	534	0	3
1401	2073	534	0	1
1404	2073	535	0	1
1407	2071	535	0	3
1410	2071	535	0	6
1413	2071	536	0	8
1416	2071	536	0	7
1419	2071	536	0	7
1422	2072	536	0	7
1425	2072	536	0	7
1428	2072	536	0	6
1431	2073	536	0	6
1434	2073	536	0	6
1437	2073	535	0	5
1440	2073	535	0	5
1443	2073	535	0	4
1446	2073	535	0	5
1449	2073	535	0	4
1452	2073	535	0	4
1455	2073	535	0	5
1458	2073	535	0	4
1461	2073	535	0	5
1464	2073	535	0	4
1467	2073	535	0	5
1470	2073	535	0	5
1473	2073	535	0	5
1476	2073	535	0	5
1479	2073	535	0	5
1482	2073	535	0	5
1485	2073	535	0	6
1488	2073	535	0	5
1491	2073	535	0	6
1494	2074	535	0	6
1497	2074	535	0	6
1500	2074	535	0	5
1503	2074	535	0	5
1506	2074	535	0	5
1509	2074	534	0	4
1512	2074	535	0	5
1515	2074	534	0	3
1518	2074	534	0	3
1521	2074	534	0	2
1524	2074	534	0	3
1527	2074	534	0	3
1530	2074	534	0	2
1533	2074	534	0	2
1536	2074	534	0	2
1539	2074	534	0	2
1542	2074	534	0	3
1545	2074	534	0	2
1548	2075	534	0	3
1551	2074	534	0	2
1554	2074	534	0	4
1557	2074	534	0	3
1560	2074	533	0	3
1563	2074	533	0	3
1566	2074	533	0	3
1569	2074	533	0	4
1572	2074	533	0	4
1575	2074	533	0	3
1578	2074	533	0	3
1581	2074	533	0	3
1584	2074	533	0	3
1587	2074	534	0	3
1590	2074	534	0	3
1593	2074	534	0	3
1596	2074	534	0	2
1599	2074	534	0	3
1602	2074	534	0	2
1605	2074	534	0	3
1608	2074	534	0	3
1611	2074	534	0	3
1614	2074	534	0	3
1617	2074	534	0	3
1620	2074	534	0	3
1623	2074	534	0	2
1626	2074	534	0	3
1629	2074	534	0	3
1632	2074	533	0	4
1635	2074	533	0	3
1638	2074	533	0	4
1641	2074	533	0	3
1644	2074	533	0	3
1647	2074	533	0	3
1650	2074	533	0	4
1653	2074	533	0	4
1656	2074	533	0	4
1659	2074	533	0	4
1662	2074	533	0	4
1665	2074	533	0	5
1668	2074	533	0	5
1671	2075	533	0	5
1674	2075	533	0	5
1677	2074	533	0	5
1680	2074	533	0	5
1683	2074	533	0	5
1686	2074	533	0	5
1689	2074	533	0	5
1692	2074	533	0	5
1695	2074	533	0	6
1698	2074	533	0	6
1701	2074	533	0	5
1704	2074	533	0	5
1707	2074	533	0	4
1710	2074	533	0	6
1713	2074	533	0	6
1716	2074	533	0	5
1719	2074	533	0	5
1722	2074	533	0	4
1725	2074	533	0	5
1728	2074	533	0	4
1731	2074	533	0	5
1734	2074	533	0	4
1737	2074	534	0	4
1740	2074	534	0	4
1743	2074	533	0	4
1746	2074	533	0	5
1749	2074	533	0	4
1752	2074	533	0	3
1755	2074	533	0	4
1758	2074	533	0	3
1761	2074	533	0	4
1764	2074	533	0	4
1767	2074	533	0	4
1770	2074	533	0	4
1773	2074	533	0	4
1776	2074	533	0	5
1779	2074	533	0	4
1782	2074	533	0	5
1785	2074	533	0	5
1788	2074	533	0	5
1791	2074	533	0	5
1794	2075	533	0	4
1797	2076	533	0	5
1800	2076	533	0	3
1803	2076	534	0	3
1806	2076	534	0	3
1809	2077	534	0	3
1812	2077	534	0	3
1815	2077	534	0	2
1818	2077	533	0	2
1821	2078	532	0	358
1824	2078	531	0	356
1827	2077	531	0	356
1830	2076	531	0	357
1833	2076	530	0	358
1836	2076	530	0	358
1839	2076	530	0	357
1842	2076	531	0	354
1845	2076	532	0	355
1848	2076	531	0	355
1851	2077	531	0	355
1854	2077	532	0	355
1857	2076	532	0	355
1860	2076	531	0	356
1863	2076	531	0	355
1866	2076	531	0	354
1869	2076	531	0	356
1872	2076	532	0	355
1875	2076	532	0	355
1878	2076	533	0	356
1881	2076	533	0	356
1884	2076	533	0	357
1887	2076	533	0	357
1890	2076	534	0	355
1893	2076	533	0	355
1896	2078	531	0	353
1899	2078	531	0	353
1902	2078	530	0	353
1905	2078	530	0	352
1908	2078	530	0	352
1911	2079	530	0	352
1914	2079	530	0	353
1917	2080	529	0	352
1920	2081	528	0	353
1923	2081	528	0	355
1926	2081	528	0	355
1929	2081	528	0	355
1932	2081	528	0	354
1935	2080	529	0	354
1938	2080	529	0	355
1941	2080	529	0	356
1944	2080	528	0	355
1947	2080	528	0	356
1950	2081	528	0	354
1953	2080	528	0	354
1956	2081	528	0	353
1959	2081	527	0	353
1962	2080	527	0	354
1965	2081	527	0	354
1968	2081	527	0	352
1971	2081	527	0	353
1974	2081	527	0	354
1977	2081	527	0	354
1980	2081	526	0	356
1983	2081	526	0	356
1986	2081	526	0	356
1989	2081	525	0	359
1992	2081	525	0	357
1995	2081	526	0	357
1998	2081	526	0	358
2001	2081	526	0	358
2004	2081	526	0	358
2007	2081	527	0	356
2010	2080	526	0	355
2013	2078	527	0	354
2016	2077	527	0	354
2019	2077	528	0	352
2022	2077	528	0	351
2025	2077	527	0	353
2028	2077	527	0	352
2031	2079	527	0	354
2034	2079	527	0	355
2037	2078	527	0	355
2040	2078	527	0	355
2043	2078	527	0	355
2046	2078	527	0	356
2049	2079	527	0	358
2052	2080	527	0	0
2055	2079	526	0	0
2058	2079	526	0	359
2061	2079	526	0	357
2064	2079	526	0	358
2067	2078	526	0	359
2070	2077	527	0	357
2073	2078	527	0	358
2076	2078	526	0	357
2079	2078	526	0	355
2082	2078	526	0	355
2085	2078	526	0	356
2088	2078	526	0	358
2091	2077	527	0	357
2094	2078	527	0	357
2097	2078	526	0	357
2100	2078	526	0	359
2103	2078	525	0	359
2106	2078	524	0	2
2109	2078	523	0	4
2112	2079	524	0	4
2115	2079	523	0	4
2118	2079	524	0	2
2121	2079	524	0	3
2124	2079	524	0	2
2127	2079	524	0	3
2130	2079	524	0	3
2133	2079	524	0	3
2136	2079	524	0	3
2139	2079	524	0	3
2142	2079	524	0	3
2145	2079	524	0	5
2148	2079	524	0	4
2151	2079	524	0	3
2154	2079	524	0	4
2157	2079	524	0	3
2160	2079	524	0	4
2163	2079	524	0	4
2166	2079	524	0	4
2169	2078	524	0	4
2172	2079	524	0	3
2175	2079	524	0	3
2178	2079	524	0	3
2181	2079	524	0	3
2184	2079	524	0	2
2187	2079	524	0	2
2190	2079	524	0	3
2193	2079	525	0	2
2196	2079	525	0	1
2199	2079	525	0	1
2202	2079	525	0	1
2205	2079	525	0	2
2208	2079	525	0	2
2211	2079	525	0	1
2214	2079	525	0	2
2217	2079	525	0	2
2220	2079	525	0	2
2223	2078	524	0	1
2226	2079	524	0	1
2229	2079	525	0	1
2232	2079	524	0	1
2235	2079	524	0	1
2238	2079	524	0	1
2241	2079	524	0	1
2244	2079	524	0	1
2247	2079	524	0	1
2250	2079	524	0	2
2253	2079	525	0	2
2256	2079	524	0	2
2259	2079	524	0	3
2262	2079	525	0	3
2265	2079	525	0	5
2268	2079	524	0	4
2271	2079	525	0	5
2274	2079	525	0	4
2277	2079	525	0	4
2280	2079	525	0	5
2283	2079	525	0	4
2286	2079	525	0	5
2289	2080	525	0	5
2292	2080	524	0	6
2295	2080	524	0	5
2298	2079	524	0	5
2301	2080	524	0	4
2304	2080	523	0	3
2307	2079	523	0	3
2310	2079	522	0	3
2313	2079	523	0	3
2316	2079	522	0	4
2319	2079	523	0	2
2322	2079	523	0	1
2325	2079	523	0	2
2328	2079	523	0	2
2331	2079	523	0	2
2334	2079	523	0	2
2337	2079	523	0	2
2340	2079	523	0	1
2343	2080	523	0	1
2346	2080	523	0	1
2349	2080	523	0	2
2352	2080	523	0	2
2355	2080	523	0	1
2358	2080	523	0	2
2361	2080	523	0	0
2364	2081	524	0	3
2367	2081	524	0	5
2370	2081	524	0	5
2373	2081	524	0	3
2376	2081	524	0	2
2379	2080	525	0	359
2382	2081	526	0	358
2385	2081	526	0	359
2388	2080	526	0	358
2391	2080	526	0	358
2394	2080	525	0	0
2397	2081	525	0	2
2400	2080	524	0	5
2403	2080	523	0	5
2406	2079	523	0	4
2409	2080	523	0	4
2412	2080	523	0	4
2415	2080	524	0	5
2418	2080	524	0	4
2421	2080	523	0	4
2424	2080	523	0	4
2427	2079	524	0	3
2430	2080	524	0	4
2433	2080	525	0	3
2436	2080	525	0	3
2439	2080	525	0	4
2442	2080	524	0	4
2445	2080	524	0	5
2448	2080	524	0	5
2451	2080	524	0	5
2454	2080	524	0	5
2457	2079	524	0	6
2460	2080	524	0	5
2463	2079	524	0	5
2466	2079	525	0	11
2469	2082	525	0	10
2472	2081	526	0	11
2475	2081	526	0	10
2478	2082	526	0	9
2481	2082	526	0	8
2484	2082	526	0	7
2487	2082	526	0	6
2490	2082	526	0	4
2493	2082	526	0	4
2496	2082	526	0	4
2499	2082	526	0	2
2502	2082	526	0	4
2505	2082	526	0	3
2508	2082	527	0	2
2511	2082	527	0	2
2514	2082	527	0	1
2517	2082	527	0	2
2520	2082	527	0	1
2523	2082	527	0	3
2526	2082	527	0	3
2529	2082	527	0	4
2532	2082	527	0	4
2535	2082	527	0	2
2538	2082	527	0	2
2541	2082	527	0	3
2544	2082	527	0	2
2547	2082	527	0	2
2550	2082	527	0	2
2553	2082	527	0	2
2556	2082	527	0	2
2559	2082	527	0	1
2562	2081	527	0	3
2565	2081	528	0	4
2568	2081	528	0	4
2571	2082	528	0	5
2574	2081	528	0	5
2577	2081	528	0	7
2580	2081	528	0	5
2583	2081	528	0	5
2586	2081	528	0	4
2589	2081	527	0	5
2592	2082	528	0	5
2595	2082	528	0	4
2598	2081	528	0	4
2601	2082	528	0	3
2604	2081	527	0	3
2607	2081	527	0	3
2610	2081	527	0	3
2613	2081	527	0	4
2616	2081	527	0	3
2619	2081	527	0	3
2622	2081	527	0	4
2625	2081	528	0	3
2628	2081	528	0	4
2631	2080	529	0	5
2634	2078	529	0	4
2637	2078	529	0	3
2640	2077	531	0	4
2643	2076	531	0	4
2646	2074	530	0	5
2649	2074	530	0	2
2652	2073	530	0	0
2655	2073	530	0	0
2658	2073	531	0	1
2661	2074	532	0	0
2664	2074	532	0	0
2667	2075	533	0	3
2670	2075	533	0	4
2673	2075	533	0	3
2676	2076	533	0	5
2679	2076	533	0	4
2682	2075	533	0	5
2685	2074	533	0	5
2688	2074	534	0	5
2691	2074	534	0	5
2694	2073	534	0	3
2697	2073	534	0	3
2700	2073	534	0	3
2703	2073	534	0	1
2706	2073	534	0	2
2709	2074	534	0	4
2712	2074	534	0	2
2715	2074	534	0	1
2718	2074	534	0	2
2721	2074	534	0	1
2724	2075	534	0	2
2727	2075	534	0	2
2730	2075	534	0	2
2733	2075	534	0	2
2736	2075	534	0	2
2739	2075	534	0	1
2742	2075	534	0	359
2745	2075	533	0	359
2748	2076	533	0	357
2751	2076	532	0	357
2754	2076	532	0	357
2757	2076	532	0	356
2760	2076	532	0	357
2763	2076	532	0	355
2766	2076	532	0	355
2769	2076	532	0	353
2772	2076	532	0	355
2775	2077	531	0	354
2778	2077	532	0	354
2781	2077	531	0	354
2784	2077	531	0	353
2787	2077	531	0	354
2790	2077	531	0	354
2793	2077	531	0	354
2796	2077	531	0	354
2799	2077	531	0	354
2802	2077	531	0	354
2805	2077	531	0	353
2808	2077	531	0	353
2811	2077	531	0	354
2814	2077	531	0	353
2817	2077	531	0	353
2820	2077	531	0	353
2823	2077	531	0	353
2826	2077	531	0	353
2829	2077	531	0	354
2832	2077	531	0	353
2835	2077	531	0	353
2838	2077	531	0	352
2841	2077	531	0	353
2844	2077	531	0	353
2847	2077	531	0	351
2850	2077	531	0	351
2853	2077	531	0	351
2856	2077	531	0	351
2859	2077	531	0	353
2862	2077	531	0	352
2865	2078	531	0	352
2868	2077	531	0	351
2871	2078	531	0	351
2874	2077	531	0	351
2877	2077	531	0	352
2880	2077	531	0	353
2883	2077	531	0	352
2886	2077	531	0	353
2889	2077	531	0	352
2892	2077	531	0	352
2895	2077	531	0	352
2898	2077	531	0	352
2901	2077	531	0	352
2904	2078	531	0	352
2907	2077	531	0	351
2910	2078	531	0	351
2913	2078	531	0	351
2916	2078	530	0	352
2919	2078	530	0	352
2922	2078	531	0	352
2925	2078	530	0	353
2928	2078	530	0	354
2931	2077	530	0	352
2934	2077	530	0	351
2937	2078	530	0	351
2940	2078	530	0	352
2943	2077	530	0	352
2946	2077	530	0	352
2949	2077	530	0	352
2952	2078	530	0	352
2955	2078	530	0	353
2958	2078	530	0	353
2961	2078	530	0	353
2964	2078	530	0	353
2967	2078	530	0	353
2970	2078	530	0	353
2973	2078	530	0	354
2976	2078	530	0	353
2979	2078	530	0	353
2982	2078	530	0	353
2985	2078	530	0	354
2988	2078	530	0	352
2991	2078	530	0	353
2994	2078	530	0	352
2997	2078	530	0	352
3000	2078	530	0	350
3003	2078	530	0	350
3006	2078	530	0	352
3009	2078	530	0	350
3012	2078	530	0	350
3015	2078	530	0	350
3018	2078	530	0	350
3021	2078	530	0	352
3024	2078	530	0	352
3027	2078	531	0	350
3030	2078	530	0	350
3033	2078	531	0	350
3036	2078	531	0	350
3039	2078	530	0	350
3042	2078	530	0	350
3045	2078	531	0	349
3048	2078	531	0	350
3051	2078	531	0	350
3054	2078	531	0	350
3057	2078	531	0	350
3060	2078	531	0	350
3063	2078	531	0	351
3066	2078	531	0	351
3069	2078	530	0	351
3072	2078	530	0	352
3075	2078	530	0	350
3078	2078	530	0	351
3081	2078	530	0	351
3084	2078	530	0	351
3087	2078	530	0	351
3090	2078	530	0	351
3093	2078	530	0	350
3096	2078	531	0	347
3099	2078	531	0	346
3102	2077	531	0	347
3105	2077	531	0	348
3108	2077	532	0	345
3111	2077	532	0	344
3114	2077	532	0	345
3117	2077	532	0	344
3120	2077	532	0	344
3123	2077	532	0	344
3126	2077	532	0	345
3129	2078	532	0	345
3132	2078	532	0	344
3135	2078	532	0	344
3138	2078	532	0	345
3141	2078	531	0	344
3144	2077	531	0	344
3147	2078	531	0	344
3150	2078	531	0	343
3153	2078	532	0	344
3156	2078	532	0	345
3159	2078	532	0	346
3162	2078	532	0	345
3165	2078	532	0	345
3168	2078	532	0	345
3171	2078	532	0	346
3174	2078	532	0	348
3177	2078	532	0	348
3180	2078	532	0	348
3183	2078	532	0	347
3186	2078	532	0	348
3189	2079	532	0	347
3192	2079	532	0	348
3195	2079	532	0	347
3198	2079	532	0	347
3201	2079	532	0	346
3204	2079	532	0	347
3207	2079	532	0	347
3210	2079	532	0	347
3213	2079	532	0	347
3216	2079	532	0	347
3219	2079	532	0	347
3222	2079	532	0	347
3225	2079	532	0	348
3228	2079	532	0	347
3231	2079	532	0	348
3234	2079	532	0	347
3237	2079	531	0	347
3240	2079	531	0	347
3243	2079	531	0	347
3246	2079	531	0	348
3249	2079	532	0	347
3252	2079	532	0	346
3255	2079	532	0	345
3258	2079	532	0	346
3261	2079	532	0	347
3264	2079	532	0	346
3267	2079	532	0	346
3270	2080	532	0	348
3273	2080	532	0	348
3276	2080	532	0	348
3279	2080	532	0	347
3282	2080	532	0	347
3285	2080	532	0	347
3288	2080	532	0	348
3291	2080	532	0	347
3294	2080	532	0	348
3297	2080	532	0	348
3300	2080	532	0	347
3303	2080	532	0	347
3306	2080	532	0	347
3309	2080	532	0	348
3312	2080	532	0	348
3315	2080	531	0	348
3318	2080	531	0	348
3321	2080	531	0	349
3324	2079	531	0	349
3327	2079	532	0	351
3330	2079	532	0	349
3333	2079	532	0	349
3336	2079	532	0	348
3339	2079	532	0	348
3342	2079	532	0	347
3345	2079	531	0	347
3348	2079	531	0	347
3351	2079	531	0	347
3354	2079	531	0	348
3357	2079	532	0	347
3360	2079	532	0	346
3363	2079	532	0	346
3366	2079	532	0	346
3369	2079	532	0	346
3372	2079	532	0	345
3375	2080	532	0	346
3378	2080	532	0	345
3381	2080	532	0	345
3384	2080	532	0	346
3387	2080	531	0	346
3390	2080	531	0	346
3393	2080	531	0	347
3396	2080	531	0	347
3399	2080	531	0	347
3402	2080	532	0	346
3405	2080	532	0	345
3408	2080	532	0	345
3411	2080	531	0	346
3414	2080	532	0	345
3417	2080	531	0	347
3420	2080	531	0	346
3423	2080	532	0	345
3426	2080	532	0	344
3429	2080	532	0	345
3432	2080	532	0	345
3435	2080	532	0	347
3438	2080	532	0	346
3441	2080	532	0	346
3444	2080	532	0	345
3447	2080	532	0	345
3450	2080	532	0	345
3453	2080	532	0	346
3456	2080	532	0	346
3459	2080	532	0	347
3462	2080	532	0	346
3465	2080	532	0	346
3468	2080	532	0	345
3471	2080	532	0	345
3474	2080	532	0	346
3477	2080	532	0	346
3480	2080	532	0	346
3483	2080	532	0	346
3486	2080	532	0	346
3489	2080	532	0	346
3492	2080	532	0	347
3495	2080	532	0	348
3498	2080	531	0	348
3501	2080	531	0	347
3504	2080	531	0	348
3507	2081	531	0	348
3510	2080	531	0	348
3513	2080	531	0	348
3516	2080	531	0	349
3519	2080	531	0	349
3522	2080	531	0	348
3525	2080	531	0	348
3528	2080	531	0	349
3531	2080	531	0	349
3534	2080	531	0	347
3537	2080	531	0	347
3540	2080	531	0	348
3543	2080	531	0	348
3546	2080	531	0	348
3549	2080	531	0	348
3552	2080	531	0	347
3555	2080	531	0	348
3558	2080	531	0	349
3561	2080	531	0	350
3564	2081	531	0	349
3567	2080	531	0	349
3570	2080	531	0	349
3573	2080	531	0	348
3576	2080	531	0	349
3579	2080	531	0	349
3582	2080	531	0	347
3585	2079	532	0	346
3588	2078	532	0	348
3591	2078	532	0	349
3594	2079	532	0	348
3597	2080	533	0	348
3600	2080	533	0	348
3603	2080	533	0	349
3606	2079	534	0	351
3609	2079	534	0	351
3612	2079	534	0	350
3615	2079	533	0	350
3618	2079	533	0	350
3621	2079	534	0	350
3624	2079	533	0	350
3627	2079	534	0	350
3630	2079	533	0	349
3633	2079	533	0	349
3636	2079	534	0	348
3639	2079	533	0	349
3642	2080	533	0	350
3645	2080	533	0	348
3648	2080	532	0	348
3651	2080	532	0	347
3654	2080	532	0	346
3657	2080	533	0	347
3660	2080	533	0	350
3663	2080	533	0	348
3666	2081	533	0	348
3669	2081	533	0	349
3672	2081	532	0	348
3675	2080	532	0	350
3678	2080	532	0	350
3681	2080	532	0	350
3684	2080	532	0	348
3687	2080	532	0	349
3690	2080	532	0	349
3693	2080	531	0	353
3696	2080	531	0	353
3699	2079	531	0	355
3702	2080	531	0	353
3705	2080	531	0	355
3708	2079	531	0	356
3711	2079	531	0	356
3714	2079	531	0	356
3717	2079	531	0	357
3720	2079	531	0	356
3723	2079	531	0	357
3726	2079	531	0	355
3729	2080	531	0	357
3732	2080	531	0	356
3735	2080	531	0	354
3738	2080	531	0	354
3741	2080	531	0	355
3744	2080	531	0	355
3747	2079	531	0	355
3750	2080	531	0	356
3753	2080	531	0	354
3756	2080	531	0	356
3759	2080	531	0	356
3762	2080	531	0	356
3765	2080	531	0	357
3768	2080	531	0	356
3771	2080	530	0	356
3774	2080	531	0	354
3777	2080	531	0	353
3780	2080	531	0	353
3783	2080	531	0	354
3786	2080	531	0	354
3789	2080	531	0	353
3792	2080	531	0	353
3795	2080	531	0	352
3798	2080	531	0	352
3801	2080	531	0	351
3804	2080	531	0	352
3807	2080	531	0	353
3810	2080	531	0	353
3813	2080	531	0	353
3816	2080	531	0	352
3819	2080	531	0	352
3822	2080	530	0	352
3825	2081	530	0	352
3828	2081	531	0	353
3831	2081	531	0	352
3834	2081	531	0	352
3837	2081	531	0	353
3840	2081	531	0	353
3843	2081	531	0	354
3846	2081	531	0	353
3849	2081	531	0	353
3852	2081	531	0	352
3855	2081	531	0	351
3858	2081	530	0	351
3861	2080	531	0	352
3864	2081	531	0	353
3867	2081	531	0	352
3870	2081	531	0	352
3873	2081	531	0	352
3876	2081	531	0	351
3879	2081	531	0	351
3882	2081	531	0	352
3885	2081	531	0	350
3888	2081	530	0	352
3891	2081	530	0	351
3894	2081	530	0	350
3897	2081	530	0	351
3900	2081	530	0	351
3903	2081	531	0	351
3906	2081	530	0	351
3909	2081	531	0	351
3912	2081	530	0	352
3915	2081	531	0	350
3918	2081	530	0	351
3921	2081	530	0	352
3924	2081	530	0	352
3927	2081	531	0	353
3930	2081	530	0	353
3933	2081	530	0	352
3936	2081	530	0	351
3939	2081	530	0	351
3942	2081	530	0	352
3945	2081	530	0	352
3948	2081	530	0	353
3951	2081	530	0	354
3954	2081	531	0	353
3957	2081	530	0	353
3960	2081	530	0	353
3963	2081	530	0	353
3966	2081	531	0	353
3969	2081	530	0	354
3972	2081	530	0	352
3975	2081	531	0	352
3978	2081	531	0	352
3981	2081	530	0	351
3984	2081	530	0	351
3987	2081	530	0	351
3990	2081	530	0	351
3993	2081	530	0	351
3996	2081	530	0	351
3999	2080	530	0	353
4002	2080	530	0	355
4005	2080	530	0	352
4008	2080	530	0	351
4011	2080	530	0	352
4014	2080	530	0	352
4017	2081	530	0	351
4020	2080	530	0	351
4023	2081	530	0	350
4026	2080	530	0	351
4029	2080	530	0	352
4032	2081	530	0	352
4035	2081	530	0	352
4038	2081	531	0	353
4041	2081	530	0	353
4044	2081	530	0	353
4047	2081	530	0	352
4050	2081	530	0	352
4053	2080	530	0	352
4056	2080	530	0	352
4059	2081	530	0	353
4062	2080	530	0	352
4065	2081	530	0	352
4068	2081	530	0	352
4071	2081	530	0	351
4074	2081	530	0	352
4077	2081	530	0	352
4080	2081	530	0	353
4083	2081	530	0	353
4086	2080	530	0	353
4089	2081	530	0	353
4092	2080	530	0	353
4095	2081	530	0	352
4098	2081	530	0	353
4101	2081	530	0	353
4104	2081	531	0	352
4107	2081	531	0	354
4110	2081	531	0	354
4113	2081	531	0	354
4116	2081	531	0	355
4119	2081	531	0	353
4122	2081	530	0	354
4125	2081	531	0	354
4128	2081	531	0	354
4131	2081	531	0	353
4134	2081	531	0	354
4137	2081	531	0	353
4140	2081	530	0	354
4143	2081	531	0	354
4146	2081	530	0	353
4149	2081	530	0	354
4152	2082	530	0	355
4155	2081	530	0	355
4158	2081	530	0	355
4161	2081	530	0	355
4164	2081	530	0	355
4167	2082	530	0	354
4170	2082	530	0	354
4173	2083	530	0	352
4176	2082	530	0	351
4179	2082	530	0	350
4182	2082	529	0	350
4185	2082	529	0	350
4188	2082	530	0	350
4191	2083	530	0	351
4194	2083	530	0	350
4197	2083	530	0	351
4200	2083	530	0	352
4203	2083	530	0	352
4206	2083	529	0	352
4209	2083	529	0	352
4212	2083	529	0	353
4215	2083	529	0	352
4218	2083	529	0	351
4221	2083	529	0	351
4224	2083	529	0	352
4227	2083	529	0	352
4230	2083	529	0	352
4233	2083	529	0	351
4236	2083	529	0	350
4239	2083	529	0	352
4242	2083	530	0	354
4245	2084	530	0	354
4248	2084	530	0	354
4251	2083	530	0	356
4254	2084	530	0	356
4257	2084	531	0	357
4260	2084	531	0	356
4263	2084	531	0	357
4266	2084	531	0	357
4269	2086	531	0	359
4272	2085	532	0	358
4275	2085	532	0	356
4278	2085	532	0	357
4281	2085	532	0	355
4284	2085	532	0	355
4287	2085	532	0	356
4290	2085	533	0	357
4293	2085	533	0	359
4296	2086	533	0	359
4299	2085	533	0	358
4302	2086	534	0	358
4305	2085	534	0	358
4308	2086	534	0	0
4311	2086	534	0	355
4314	2086	534	0	354
4317	2086	534	0	351
4320	2085	535	0	352
4323	2085	535	0	353
4326	2085	535	0	352
4329	2085	535	0	352
4332	2086	536	0	351
4335	2086	536	0	350
4338	2086	536	0	352
4341	2086	536	0	351
4344	2086	536	0	350
4347	2085	538	0	349
4350	2085	539	0	347
4353	2084	540	0	344
4356	2084	540	0	347
4359	2084	540	0	345
4362	2084	540	0	345
4365	2084	540	0	343
4368	2083	539	0	343
4371	2083	539	0	343
4374	2083	540	0	341
4377	2083	541	0	338
4380	2082	540	0	338
4383	2081	540	0	339
4386	2080	540	0	338
4389	2079	540	0	339
4392	2079	540	0	337
4395	2079	540	0	335
4398	2079	539	0	335
4401	2079	538	0	334
4404	2078	538	0	334
4407	2077	537	0	334
4410	2076	537	0	336
4413	2076	537	0	336
4416	2076	536	0	338
4419	2076	536	0	338
4422	2076	536	0	338
4425	2076	536	0	338
4428	2075	536	0	338
4431	2075	536	0	339
4434	2075	536	0	338
4437	2075	535	0	340
4440	2075	535	0	341
4443	2075	535	0	340
4446	2075	535	0	342
4449	2076	535	0	340
4452	2076	535	0	340
4455	2075	535	0	340
4458	2076	535	0	339
4461	2076	535	0	339
4464	2077	533	0	340
4467	2078	532	0	342
4470	2077	533	0	346
4473	2077	533	0	345
4476	2079	532	0	344
4479	2079	532	0	344
4482	2079	533	0	345
4485	2079	533	0	345
4488	2079	533	0	345
4491	2080	533	0	345
4494	2079	533	0	346
4497	2079	532	0	351
4500	2078	533	0	351
4503	2078	533	0	346
4506	2078	534	0	346
4509	2078	534	0	345
4512	2078	533	0	346
4515	2079	532	0	349
4518	2079	531	0	347
4521	2081	531	0	346
4524	2082	530	0	346
4527	2082	530	0	345
4530	2082	530	0	345
4533	2082	530	0	345
4536	2082	529	0	346
4539	2082	529	0	347
4542	2082	529	0	349
4545	2082	530	0	348
4548	2082	530	0	348
4551	2082	530	0	348
4554	2082	529	0	349
4557	2082	529	0	349
4560	2082	529	0	349
4563	2082	529	0	347
4566	2081	530	0	347
4569	2081	530	0	348
4572	2081	530	0	348
4575	2081	531	0	347
4578	2081	530	0	348
4581	2082	531	0	348
4584	2081	531	0	347
4587	2081	531	0	347
4590	2081	531	0	349
4593	2082	531	0	350
4596	2082	531	0	351
4599	2082	531	0	350
4602	2082	531	0	349
4605	2081	531	0	348
4608	2081	531	0	348
4611	2081	531	0	348
4614	2081	531	0	348
4617	2081	531	0	348
4620	2081	531	0	349
4623	2081	531	0	349
4626	2081	531	0	348
4629	2081	531	0	348
4632	2081	531	0	348
4635	2081	531	0	349
4638	2081	531	0	350
4641	2081	531	0	350
4644	2082	531	0	349
4647	2082	531	0	349
4650	2082	531	0	348
4653	2082	531	0	349
4656	2081	530	0	350
4659	2081	531	0	349
4662	2082	531	0	350
4665	2082	530	0	351
4668	2082	530	0	351
4671	2081	530	0	351
4674	2082	530	0	351
4677	2081	530	0	351
4680	2081	530	0	351
4683	2081	530	0	351
4686	2081	530	0	352
4689	2081	530	0	352
4692	2081	530	0	352
4695	2081	530	0	351
4698	2081	530	0	351
4701	2081	530	0	351
4704	2081	530	0	351
4707	2081	530	0	350
4710	2081	530	0	351
4713	2081	530	0	351
4716	2081	530	0	351
4719	2081	530	0	350
4722	2081	530	0	350
4725	2081	530	0	351
4728	2081	530	0	350
4731	2081	530	0	350
4734	2082	530	0	349
4737	2081	530	0	351
4740	2081	530	0	351
4743	2081	530	0	350
4746	2081	530	0	350
4749	2081	530	0	350
4752	2081	530	0	351
4755	2082	530	0	351
4758	2082	530	0	351
4761	2081	530	0	350
4764	2081	530	0	352
4767	2081	530	0	352
4770	2081	530	0	351
4773	2081	530	0	351
4776	2081	530	0	351
4779	2081	530	0	349
4782	2081	530	0	350
4785	2081	530	0	348
4788	2081	530	0	349
4791	2081	530	0	350
4794	2081	530	0	352
4797	2081	530	0	352
4800	2081	530	0	351
4803	2081	530	0	352
4806	2081	530	0	351
4809	2081	530	0	350
4812	2081	530	0	351
4815	2081	530	0	351
4818	2081	529	0	351
4821	2081	529	0	351
4824	2081	529	0	351
4827	2081	529	0	351
4830	2081	529	0	350
4833	2081	529	0	350
4836	2081	529	0	351
4839	2081	530	0	350
4842	2081	530	0	351
4845	2081	530	0	351
4848	2081	530	0	352
4851	2081	530	0	352
4854	2081	530	0	352
4857	2081	530	0	351
4860	2081	530	0	351
4863	2081	530	0	352
4866	2081	530	0	352
4869	2081	530	0	352
4872	2081	530	0	351
4875	2081	530	0	352
4878	2081	530	0	352
4881	2081	530	0	352
4884	2081	530	0	351
4887	2081	530	0	353
4890	2081	530	0	352
4893	2081	530	0	352
4896	2081	530	0	351
4899	2082	530	0	351
4902	2081	530	0	352
4905	2081	530	0	352
4908	2081	529	0	351
4911	2081	530	0	352
4914	2081	529	0	352
4917	2081	528	0	353
4920	2081	529	0	352
4923	2081	528	0	352
4926	2081	528	0	351
4929	2081	528	0	352
4932	2081	527	0	354
4935	2081	527	0	355
4938	2081	526	0	356
4941	2081	526	0	356
4944	2081	526	0	355
4947	2080	527	0	355
4950	2080	527	0	355
4953	2080	527	0	356
4956	2080	527	0	355
4959	2080	527	0	355
4962	2080	527	0	355
4965	2080	527	0	355
4968	2080	527	0	355
4971	2081	527	0	353
4974	2081	527	0	353
4977	2081	527	0	354
4980	2081	526	0	355
4983	2080	526	0	356
4986	2080	526	0	356
4989	2081	526	0	356
4992	2081	526	0	356
4995	2081	526	0	357
4998	2081	526	0	358
5001	2081	526	0	356
5004	2081	526	0	355
5007	2081	526	0	356
5010	2081	526	0	356
5013	2081	526	0	355
5016	2082	527	0	356
5019	2081	527	0	356
5022	2081	527	0	356
5025	2081	526	0	358
5028	2081	527	0	357
5031	2081	527	0	357
5034	2081	526	0	357
5037	2081	526	0	357
5040	2081	526	0	356
5043	2081	526	0	358
5046	2081	526	0	358
5049	2081	526	0	358
5052	2081	526	0	358
5055	2081	526	0	358
5058	2081	526	0	357
5061	2081	526	0	358
5064	2081	526	0	358
5067	2081	527	0	359
5070	2081	527	0	357
5073	2082	527	0	357
5076	2082	527	0	358
5079	2082	527	0	357
5082	2082	526	0	355
5085	2083	526	0	355
5088	2084	527	0	355
5091	2085	526	0	356
5094	2085	526	0	357
5097	2084	526	0	356
5100	2084	526	0	356
5103	2084	526	0	355
5106	2085	526	0	354
5109	2085	526	0	353
5112	2085	526	0	354
5115	2084	526	0	353
5118	2084	526	0	353
5121	2084	526	0	352
5124	2084	526	0	352
5127	2084	526	0	353
5130	2084	526	0	353
5133	2084	526	0	352
5136	2083	526	0	351
5139	2083	525	0	351
5142	2083	526	0	350
5145	2083	526	0	350
5148	2083	525	0	351
5151	2083	526	0	350
5154	2082	526	0	349
5157	2082	527	0	348
5160	2084	527	0	349
5163	2086	526	0	349
5166	2086	525	0	345
5169	2086	524	0	339
5172	2086	524	0	334
5175	2087	523	0	335
5178	2086	522	0	333
5181	2085	523	0	336
5184	2086	522	0	337
5187	2086	522	0	338
5190	2085	522	0	344
5193	2084	522	0	347
5196	2084	522	0	351
5199	2083	522	0	352
5202	2082	522	0	354
5205	2081	522	0	356
5208	2081	521	0	356
5211	2081	521	0	358
5214	2081	521	0	359
5217	2081	521	0	1
5220	2081	521	0	1
5223	2081	521	0	0
5226	2081	521	0	359
5229	2082	521	0	358
5232	2083	521	0	358
5235	2083	521	0	356
5238	2083	521	0	356
5241	2082	521	0	358
5244	2083	521	0	356
5247	2082	521	0	356
5250	2082	521	0	357
5253	2081	521	0	358
5256	2082	522	0	359
5259	2082	521	0	359
5262	2082	521	0	357
5265	2082	521	0	356
5268	2081	521	0	358
5271	2081	521	0	357
5274	2081	521	0	357
5277	2081	521	0	359
5280	2081	521	0	358
5283	2080	521	0	0
5286	2081	522	0	0
5289	2081	522	0	359
5292	2081	522	0	359
5295	2081	521	0	359
5298	2081	521	0	359
5301	2081	521	0	0
5304	2081	521	0	359
5307	2081	522	0	0
5310	2082	522	0	359
5313	2083	523	0	0
5316	2083	525	0	1
5319	2084	526	0	0
5322	2084	526	0	0
5325	2084	526	0	0
5328	2084	526	0	1
5331	2084	526	0	0
5334	2084	526	0	0
5337	2084	526	0	0
5340	2084	526	0	1
5343	2085	526	0	0
5346	2085	526	0	0
5349	2085	526	0	359
5352	2086	526	0	359
5355	2086	527	0	0
5358	2086	527	0	0
5361	2086	527	0	359
5364	2087	527	0	359
5367	2087	527	0	359
5370	2087	527	0	0
5373	2087	527	0	359
5376	2087	527	0	0
5379	2087	527	0	359
5382	2087	527	0	0
5385	2087	526	0	359
5388	2087	526	0	0
5391	2087	526	0	0
5394	2087	526	0	359
5397	2087	526	0	359
5400	2087	526	0	358
5403	2087	526	0	359
5406	2087	526	0	359
5409	2087	526	0	358
5412	2087	526	0	358
5415	2087	526	0	358
5418	2087	526	0	357
5421	2087	526	0	357
5424	2087	526	0	359
5427	2087	526	0	359
5430	2087	526	0	358
5433	2087	526	0	358
5436	2087	526	0	357
5439	2087	526	0	356
5442	2087	526	0	358
5445	2087	526	0	358
5448	2087	526	0	359
5451	2087	525	0	358
5454	2087	526	0	358
5457	2087	526	0	359
5460	2087	526	0	357
5463	2087	526	0	358
5466	2087	526	0	358
5469	2086	526	0	358
5472	2086	526	0	358
5475	2085	526	0	358
5478	2085	526	0	358
5481	2084	526	0	359
5484	2084	525	0	0
5487	2084	525	0	1
5490	2084	525	0	359
5493	2084	525	0	359
5496	2084	525	0	359
5499	2084	525	0	0
5502	2085	525	0	359
5505	2085	525	0	359
5508	2084	525	0	1
5511	2083	525	0	2
5514	2083	525	0	2
5517	2083	525	0	2
5520	2083	525	0	1
5523	2083	525	0	0
5526	2083	525	0	1
5529	2083	524	0	0
5532	2083	524	0	1
5535	2082	524	0	0
5538	2082	524	0	1
5541	2082	523	0	1
5544	2082	523	0	1
5547	2082	524	0	359
5550	2082	524	0	0
5553	2082	523	0	1
5556	2082	523	0	0
5559	2082	524	0	0
5562	2082	523	0	1
5565	2082	523	0	4
5568	2082	523	0	4
5571	2082	523	0	2
5574	2082	523	0	2
5577	2082	523	0	3
5580	2082	523	0	1
5583	2082	523	0	2
5586	2082	523	0	2
5589	2081	523	0	0
5592	2081	522	0	358
5595	2081	522	0	359
5598	2081	522	0	0
5601	2081	521	0	1
5604	2081	522	0	1
5607	2082	521	0	2
5610	2082	521	0	3
5613	2082	522	0	3
5616	2082	522	0	4
5619	2082	522	0	3
5622	2082	522	0	4
5625	2082	522	0	2
5628	2081	521	0	4
5631	2082	522	0	5
5634	2082	522	0	4
5637	2082	522	0	5
5640	2082	523	0	5
5643	2082	523	0	4
5646	2082	523	0	2
5649	2082	523	0	2
5652	2082	523	0	2
5655	2082	524	0	2
5658	2082	523	0	2
5661	2082	524	0	1
5664	2083	524	0	1
5667	2083	524	0	2
5670	2083	524	0	2
5673	2083	524	0	4
5676	2083	524	0	5
5679	2083	524	0	3
5682	2082	524	0	2
5685	2083	524	0	3
5688	2082	524	0	3
5691	2083	524	0	3
5694	2083	524	0	2
5697	2082	525	0	3
5700	2083	524	0	2
5703	2083	524	0	2
5706	2083	524	0	1
5709	2083	524	0	1
5712	2083	524	0	1
5715	2083	524	0	1
5718	2083	523	0	1
5721	2083	524	0	0
5724	2083	524	0	0
5727	2083	523	0	1
5730	2083	524	0	1
5733	2083	524	0	2
5736	2082	524	0	2
5739	2083	524	0	2
5742	2083	523	0	1
5745	2083	523	0	2
5748	2083	523	0	2
5751	2083	523	0	3
5754	2083	523	0	2
5757	2083	523	0	3
5760	2082	522	0	3
5763	2082	522	0	4
5766	2082	522	0	4
5769	2082	522	0	4
5772	2082	523	0	5
5775	2083	524	0	4
5778	2084	524	0	5
5781	2084	525	0	5
5784	2085	526	0	4
5787	2086	527	0	3
5790	2087	527	0	2
5793	2088	529	0	359
5796	2089	529	0	358
5799	2089	529	0	357
5802	2089	528	0	357
5805	2089	529	0	357
5808	2089	529	0	359
5811	2089	529	0	357
5814	2090	529	0	358
5817	2089	529	0	358
5820	2089	529	0	358
5823	2089	528	0	357
5826	2089	528	0	357
5829	2089	528	0	359
5832	2089	528	0	359
5835	2089	529	0	359
5838	2089	529	0	0
5841	2089	530	0	2
5844	2089	530	0	1
5847	2089	530	0	2
5850	2089	531	0	3
5853	2089	531	0	2
5856	2089	531	0	2
5859	2090	531	0	5
5862	2090	532	0	3
5865	2090	532	0	4
5868	2090	532	0	5
5871	2091	532	0	6
5874	2093	532	0	6
5877	2094	533	0	1
5880	2098	523	0	5
5883	2105	519	0	12
5889	2112	518	0	11
5892	2113	518	0	10
5895	2113	520	0	6
5898	2112	521	0	4
5901	2112	520	0	9
5904	2113	521	0	10
5907	2114	523	0	12
5910	2116	524	0	11
5913	2116	528	0	12
5916	2118	528	0	10
5919	2118	527	0	13
5922	2118	528	0	13
5925	2119	529	0	16
5928	2118	530	0	15
5931	2118	531	0	15
5934	2117	531	0	13
5937	2116	533	0	16
5940	2114	536	0	19
5943	2115	538	0	26
5946	2116	540	0	29
5949	2116	542	0	31
5952	2119	543	0	40
5955	2119	543	0	41
5958	2117	544	0	45
5961	2117	545	0	45
5964	2117	545	0	45
5967	2118	550	0	46
5970	2118	552	0	44
5973	2118	553	0	44
5976	2118	554	0	46
5979	2117	555	0	48
5982	2117	555	0	48
5985	2118	556	0	44
5988	2120	558	0	44
5991	2121	558	0	44
5994	2122	558	0	45
5997	2120	561	0	46
6000	2120	559	0	43
[truncated: 998 more rows]
