# Supplementary material for: Markerless tracking of an entire honey bee colony
Source: Nat Commun. 2021 Mar 19;12:1733. doi: 10.1038/s41467-021-21769-1 (PMC7979864; doi:10.1038/s41467-021-21769-1)
Supplement: Supplementary file 4 — Description of Additional Supplementary Files [file 41467_2021_21769_MOESM4_ESM.zip › raw_source/fig_5_sup_fig_21_22/S1_trajectories/001002.txt]

0	2476	749	0	350
3	2475	748	0	350
6	2475	748	0	348
9	2475	748	0	347
12	2475	748	0	348
15	2475	748	0	350
18	2476	748	0	349
21	2476	749	0	343
24	2476	749	0	339
27	2476	749	0	343
30	2476	748	0	344
33	2476	748	0	345
36	2476	749	0	343
39	2476	748	0	347
42	2476	748	0	347
45	2476	749	0	349
48	2477	750	0	344
51	2477	750	0	341
54	2476	750	0	339
57	2476	750	0	337
60	2475	750	0	339
63	2475	750	0	341
66	2475	750	0	338
69	2476	749	0	334
72	2476	749	0	336
75	2476	749	0	337
78	2475	748	0	336
81	2474	748	0	334
84	2475	748	0	334
87	2473	748	0	339
90	2473	747	0	335
93	2472	747	0	336
96	2472	747	0	338
99	2472	747	0	336
102	2472	747	0	338
105	2472	746	0	337
108	2472	746	0	334
111	2472	747	0	343
114	2472	746	0	339
117	2473	747	0	341
120	2473	747	0	341
123	2472	747	0	343
126	2472	747	0	344
129	2473	747	0	341
132	2473	747	0	341
135	2472	747	0	343
138	2473	747	0	341
141	2472	747	0	344
144	2473	747	0	344
147	2472	746	0	341
150	2472	747	0	348
153	2472	747	0	347
156	2472	747	0	344
159	2472	748	0	342
162	2472	747	0	342
165	2471	746	0	338
168	2472	748	0	336
171	2470	749	0	337
174	2467	748	0	337
177	2467	748	0	340
180	2467	748	0	345
183	2466	749	0	339
186	2464	749	0	337
189	2464	748	0	334
192	2464	748	0	336
195	2465	749	0	336
198	2467	751	0	334
201	2465	750	0	332
204	2464	750	0	336
207	2465	749	0	326
210	2465	750	0	323
213	2465	748	0	322
216	2466	748	0	320
219	2466	748	0	321
222	2467	749	0	323
225	2467	750	0	324
228	2465	748	0	324
231	2464	747	0	325
234	2464	747	0	324
237	2464	747	0	322
240	2464	747	0	323
243	2463	747	0	328
246	2463	747	0	331
249	2463	747	0	331
252	2463	747	0	330
255	2462	747	0	332
258	2460	747	0	334
261	2459	746	0	336
264	2458	745	0	338
267	2459	745	0	337
270	2460	744	0	331
273	2460	744	0	327
276	2460	744	0	326
279	2460	743	0	329
282	2461	742	0	320
285	2461	742	0	328
288	2462	743	0	310
291	2462	743	0	308
294	2462	743	0	305
297	2463	743	0	301
300	2463	743	0	307
303	2463	744	0	309
306	2463	743	0	305
309	2463	744	0	304
312	2462	744	0	306
315	2463	744	0	305
318	2462	744	0	304
321	2462	744	0	309
324	2462	744	0	309
327	2462	745	0	311
330	2463	745	0	319
333	2464	746	0	323
336	2464	746	0	328
339	2464	746	0	328
342	2463	747	0	331
345	2463	747	0	332
348	2462	747	0	330
351	2461	747	0	331
354	2461	747	0	334
357	2460	747	0	338
360	2460	746	0	336
363	2461	746	0	334
366	2458	746	0	338
369	2457	746	0	338
372	2457	745	0	339
375	2456	746	0	339
378	2456	746	0	337
381	2456	746	0	334
384	2457	747	0	332
387	2457	746	0	334
390	2457	745	0	337
393	2456	745	0	339
396	2455	746	0	337
399	2455	747	0	335
402	2455	746	0	337
405	2454	746	0	337
408	2453	746	0	339
411	2453	747	0	338
414	2453	746	0	339
417	2452	746	0	339
420	2451	745	0	340
423	2451	745	0	341
426	2450	746	0	340
429	2447	744	0	352
432	2447	744	0	355
435	2444	743	0	0
438	2464	751	1	274
441	2463	751	1	285
444	2462	751	1	294
447	2462	751	1	304
450	2462	752	1	295
453	2463	753	1	80
462	2453	747	0	329
465	2452	746	0	333
468	2454	747	0	329
471	2453	746	0	336
474	2454	746	0	336
477	2453	746	0	339
480	2454	746	0	338
483	2454	746	0	337
486	2456	747	0	337
489	2456	747	0	336
492	2456	747	0	337
495	2456	747	0	336
498	2456	747	0	337
501	2455	747	0	336
504	2455	747	0	336
507	2456	747	0	335
510	2456	747	0	335
513	2456	747	0	334
516	2456	747	0	336
519	2456	747	0	334
522	2456	747	0	333
525	2456	748	0	336
528	2456	748	0	334
531	2455	747	0	334
534	2455	747	0	335
537	2455	747	0	336
540	2452	746	0	341
543	2454	746	0	338
546	2456	746	0	336
549	2453	745	0	343
552	2452	744	0	347
555	2455	746	0	339
558	2454	745	0	344
561	2454	746	0	340
564	2453	746	0	335
567	2453	746	0	332
570	2453	747	0	332
573	2453	746	0	334
576	2452	746	0	337
579	2452	746	0	342
582	2451	746	0	345
585	2451	746	0	341
588	2453	746	0	337
591	2460	748	0	326
594	2462	747	0	325
597	2464	745	0	331
600	2465	748	0	331
603	2465	747	0	331
606	2470	753	0	331
609	2472	753	0	331
612	2473	753	0	326
615	2474	752	0	331
618	2476	755	0	321
621	2477	758	0	320
624	2478	760	0	322
627	2478	760	0	323
630	2479	761	0	321
633	2482	764	0	332
636	2481	765	0	332
639	2482	767	0	331
642	2480	769	0	321
645	2480	773	0	302
648	2480	773	0	278
651	2478	772	0	258
654	2479	773	0	241
657	2480	772	0	240
660	2483	772	0	244
663	2481	771	0	245
666	2480	772	0	246
669	2480	774	0	248
672	2478	777	0	250
675	2478	779	0	254
678	2476	778	0	246
681	2479	779	0	240
684	2481	779	0	240
687	2481	780	0	235
690	2479	782	0	230
693	2476	786	0	224
696	2476	788	0	227
699	2478	788	0	225
702	2480	787	0	229
705	2478	786	0	214
708	2478	784	0	210
711	2477	783	0	206
714	2477	783	0	206
717	2477	783	0	199
720	2478	783	0	200
723	2479	783	0	199
726	2480	784	0	199
729	2482	785	0	189
732	2481	786	0	191
735	2486	786	0	191
738	2485	786	0	191
741	2485	787	0	192
744	2486	786	0	191
747	2487	785	0	192
750	2490	785	0	190
753	2489	785	0	180
756	2490	785	0	178
759	2493	784	0	174
762	2492	782	0	172
765	2491	782	0	170
768	2492	782	0	168
771	2492	782	0	165
774	2492	782	0	164
777	2493	783	0	163
780	2493	783	0	165
783	2490	781	0	168
786	2491	780	0	166
789	2492	781	0	157
792	2492	780	0	158
795	2490	781	0	159
798	2490	781	0	156
801	2491	783	0	154
804	2490	782	0	160
807	2488	782	0	161
810	2488	782	0	158
813	2488	782	0	156
816	2489	783	0	153
819	2489	783	0	154
822	2487	782	0	163
825	2489	782	0	160
828	2488	781	0	162
831	2481	779	0	158
834	2479	778	1	93
837	2481	779	1	336
840	2487	781	0	153
843	2488	782	0	151
846	2488	783	0	153
849	2490	784	0	157
852	2487	785	1	153
855	2488	786	0	173
858	2487	788	0	177
861	2489	791	0	180
864	2487	789	0	189
867	2488	787	0	182
870	2488	788	0	184
873	2488	788	0	182
876	2489	788	0	182
879	2488	786	0	180
882	2488	785	0	174
885	2489	786	0	174
888	2490	786	0	177
891	2491	786	0	179
894	2490	787	0	178
897	2490	787	0	181
900	2490	787	0	178
903	2490	786	0	174
906	2490	785	0	173
909	2490	785	0	176
912	2490	784	0	172
915	2488	784	0	173
918	2488	785	0	175
921	2489	786	0	181
924	2489	786	0	179
927	2491	785	0	178
930	2490	785	0	176
933	2488	785	0	174
936	2488	785	0	176
939	2488	784	0	175
942	2488	785	0	179
945	2488	785	0	181
948	2488	785	0	184
951	2489	785	0	188
954	2489	786	0	195
957	2488	787	0	197
960	2486	788	0	197
963	2489	786	0	202
966	2488	783	0	199
969	2489	782	0	206
972	2489	780	0	210
975	2492	779	0	219
978	2496	778	0	223
981	2497	774	0	225
984	2501	772	0	224
987	2503	772	0	227
990	2502	772	0	232
993	2503	770	0	253
996	2501	770	0	233
999	2501	769	0	227
1002	2502	766	0	236
1005	2503	763	0	235
1008	2504	764	0	230
1011	2503	763	0	226
1014	2501	764	0	223
1017	2502	762	0	226
1020	2503	760	0	223
1023	2504	758	0	228
1026	2504	758	0	231
1029	2505	758	0	227
1032	2505	758	0	227
1035	2505	758	0	232
1038	2505	758	0	232
1041	2505	758	0	233
1044	2505	758	0	231
1047	2504	758	0	234
1050	2504	758	0	236
1053	2505	758	0	235
1056	2505	758	0	236
1059	2505	759	0	235
1062	2505	758	0	236
1065	2505	758	0	237
1068	2506	758	0	237
1071	2506	757	0	237
1074	2506	758	0	239
1077	2506	758	0	239
1080	2506	757	0	240
1083	2507	757	0	239
1086	2506	757	0	241
1089	2506	757	0	242
1092	2507	756	0	241
1095	2508	755	0	240
1098	2508	753	0	240
1101	2508	753	0	241
1104	2508	753	0	240
1107	2507	755	0	234
1110	2502	755	0	237
1113	2502	758	0	238
1116	2502	759	0	230
1119	2503	760	0	228
1122	2502	762	0	241
1125	2501	762	0	238
1128	2501	762	0	232
1131	2500	761	0	228
1134	2499	756	0	240
1137	2497	754	0	238
1140	2496	752	0	236
1143	2497	749	0	235
1146	2498	747	0	237
1149	2499	746	0	235
1152	2499	745	0	238
1155	2498	745	0	237
1158	2497	745	0	234
1161	2497	745	0	233
1164	2497	744	0	234
1167	2497	744	0	234
1170	2496	744	0	236
1173	2495	744	0	233
1176	2496	744	0	235
1179	2495	743	0	237
1182	2495	741	0	240
1185	2495	741	0	240
1188	2494	740	0	240
1191	2494	740	0	241
1194	2494	740	0	240
1197	2493	741	0	242
1200	2491	744	0	240
1203	2489	744	0	235
1206	2488	743	0	233
1209	2487	747	0	229
1212	2487	748	0	230
1215	2484	749	0	228
1218	2480	749	0	237
1221	2478	750	0	232
1224	2479	752	0	229
1227	2481	752	0	239
1230	2481	750	0	243
1233	2481	753	0	247
1236	2481	754	0	238
1239	2480	754	0	236
1242	2482	754	0	235
1245	2482	754	0	230
1248	2483	754	0	231
1251	2484	752	0	238
1254	2483	750	0	240
1257	2483	750	0	239
1260	2481	750	0	241
1263	2481	750	0	239
1266	2479	748	0	239
1269	2478	747	0	242
1272	2480	750	0	237
1275	2483	753	0	251
1278	2486	754	0	255
1281	2491	754	0	259
1284	2490	754	0	263
1287	2489	754	0	263
1290	2485	753	0	270
1293	2484	756	0	270
1296	2482	758	0	263
1299	2481	759	0	263
1302	2481	759	0	256
1305	2481	759	0	257
1308	2481	760	0	257
1311	2482	760	0	257
1314	2482	759	0	259
1317	2482	758	0	258
1320	2482	757	0	262
1323	2482	759	0	260
1326	2483	757	0	264
1329	2483	757	0	263
1332	2483	756	0	263
1335	2481	756	0	255
1338	2482	757	0	257
1341	2482	757	0	260
1344	2481	756	0	256
1347	2481	756	0	256
1350	2480	755	0	258
1353	2481	753	0	259
1356	2482	752	0	259
1359	2481	752	0	261
1362	2482	752	0	258
1365	2482	754	0	260
1368	2483	754	0	260
1371	2483	755	0	256
1374	2485	755	0	260
1377	2485	757	0	261
1380	2485	757	0	260
1383	2485	757	0	258
1386	2485	757	0	259
1389	2485	756	0	259
1392	2485	756	0	259
1395	2484	756	0	258
1398	2484	756	0	257
1401	2484	755	0	262
1404	2485	755	0	262
1407	2484	756	0	257
1410	2484	757	0	254
1413	2482	756	0	254
1416	2481	755	0	259
1419	2481	752	0	267
1422	2478	748	0	262
1425	2478	749	0	253
1428	2479	750	0	259
1431	2480	751	0	258
1434	2480	753	0	263
1437	2480	753	0	264
1440	2481	752	0	265
1443	2480	752	0	263
1446	2480	753	0	259
1449	2478	754	0	253
1452	2476	754	0	248
1455	2475	755	0	244
1458	2476	754	0	248
1461	2476	755	0	254
1464	2476	755	0	256
1467	2476	753	0	254
1470	2474	753	0	250
1473	2473	753	0	251
1476	2473	753	0	245
1479	2472	753	0	239
1482	2473	755	0	248
1485	2473	756	0	245
1488	2473	756	0	245
1491	2472	757	0	241
1494	2472	756	0	243
1497	2472	755	0	243
1500	2471	755	0	240
1503	2471	755	0	239
1506	2471	754	0	238
1509	2470	755	0	241
1512	2469	756	0	237
1515	2469	754	0	235
1518	2470	755	0	234
1521	2469	756	0	233
1524	2469	755	0	230
1527	2469	755	0	235
1530	2470	755	0	235
1533	2470	755	0	232
1536	2469	755	0	230
1539	2470	756	0	228
1542	2471	756	0	234
1545	2471	757	0	235
1548	2469	760	0	236
1551	2469	761	0	240
1554	2468	761	0	240
1557	2470	762	0	252
1560	2470	764	0	252
1563	2470	764	0	257
1566	2470	765	0	258
1569	2469	764	0	252
1572	2469	763	0	248
1575	2469	765	0	250
1578	2470	764	0	250
1581	2471	764	0	250
1584	2471	764	0	251
1587	2472	764	0	249
1590	2472	764	0	253
1593	2475	764	0	252
1596	2476	764	0	250
1599	2476	765	0	253
1602	2476	765	0	253
1605	2477	764	0	252
1608	2477	763	0	256
1611	2478	764	0	251
1614	2481	762	0	253
1617	2483	760	0	248
1620	2483	760	0	247
1623	2482	759	0	249
1626	2482	759	0	246
1629	2482	759	0	249
1632	2484	757	0	254
1635	2483	758	0	251
1638	2485	759	0	254
1641	2485	759	0	256
1644	2483	757	0	253
1647	2484	758	0	257
1650	2486	761	0	259
1653	2485	759	0	269
1656	2487	760	0	263
1659	2486	758	0	270
1662	2483	756	0	331
1665	2487	756	0	281
1668	2488	757	0	274
1671	2488	758	0	276
1674	2489	756	0	271
1677	2489	757	0	268
1680	2491	756	0	264
1683	2492	755	0	262
1686	2493	753	0	260
1689	2494	753	0	274
1692	2495	752	0	276
1695	2497	751	0	284
1698	2497	749	0	285
1701	2497	748	0	286
1704	2496	748	0	286
1707	2496	748	0	288
1710	2496	748	0	290
1713	2496	748	0	290
1716	2495	746	0	289
1719	2495	747	0	287
1722	2496	748	0	285
1725	2496	749	0	280
1728	2497	751	0	277
1731	2496	750	0	285
1734	2497	752	0	281
1737	2497	753	0	281
1740	2497	752	0	283
1743	2496	751	0	280
1746	2497	753	0	275
1749	2496	754	0	282
1752	2496	750	0	282
1755	2496	751	0	277
1758	2496	750	0	279
1761	2497	750	0	278
1764	2496	750	0	280
1767	2497	752	0	272
1770	2496	751	0	276
1773	2496	752	0	281
1776	2497	752	0	279
1779	2497	754	0	276
1782	2496	754	0	269
1785	2496	755	0	273
1788	2496	755	0	273
1791	2496	754	0	269
1794	2495	753	0	275
1797	2494	752	0	276
1800	2494	750	0	278
1803	2493	751	0	276
1806	2494	751	0	268
1809	2494	750	0	266
1812	2494	751	0	265
1815	2494	752	0	263
1818	2493	751	0	264
1821	2494	750	0	261
1824	2495	751	0	260
1827	2494	750	0	261
1830	2494	750	0	264
1833	2494	750	0	263
1836	2494	750	0	262
1839	2494	750	0	263
1842	2493	749	0	265
1845	2494	749	0	264
1848	2494	749	0	264
1851	2494	750	0	262
1854	2494	750	0	262
1857	2494	751	0	264
1860	2494	750	0	263
1863	2493	750	0	267
1866	2493	750	0	272
1869	2493	749	0	271
1872	2494	750	0	271
1875	2494	750	0	269
1878	2494	750	0	268
1881	2494	750	0	265
1884	2493	749	0	269
1887	2493	750	0	267
1890	2493	751	0	263
1893	2493	751	0	267
1896	2492	751	0	267
1899	2492	750	0	268
1902	2492	751	0	267
1905	2492	750	0	266
1908	2492	749	0	266
1911	2492	749	0	266
1914	2492	750	0	266
1917	2493	750	0	266
1920	2493	749	0	266
1923	2493	750	0	268
1926	2493	750	0	268
1929	2493	751	0	267
1932	2493	750	0	268
1935	2493	750	0	266
1938	2493	750	0	267
1941	2492	749	0	270
1944	2492	750	0	269
1947	2492	750	0	269
1950	2492	750	0	268
1953	2492	750	0	266
1956	2492	750	0	266
1959	2492	750	0	266
1962	2493	750	0	271
1965	2493	750	0	272
1968	2493	750	0	278
1971	2493	751	0	274
1974	2493	750	0	275
1977	2493	750	0	276
1980	2493	750	0	276
1983	2494	752	0	279
1986	2494	751	0	279
1989	2494	751	0	279
1992	2494	752	0	279
1995	2494	751	0	279
1998	2494	751	0	277
2001	2494	751	0	275
2004	2494	751	0	276
2007	2494	751	0	275
2010	2494	751	0	272
2013	2494	752	0	274
2016	2493	752	0	275
2019	2493	752	0	276
2022	2494	753	0	272
2025	2494	753	0	274
2028	2493	753	0	275
2031	2493	753	0	274
2034	2492	752	0	276
2037	2490	751	0	279
2040	2489	749	0	283
2043	2490	749	0	284
2046	2490	750	0	279
2049	2491	751	0	269
2052	2492	753	0	252
2055	2492	753	0	253
2058	2491	753	0	254
2061	2490	753	0	252
2064	2491	753	0	247
2067	2491	752	0	250
2070	2490	752	0	251
2073	2490	751	0	256
2076	2490	751	0	256
2079	2491	751	0	249
2082	2490	751	0	254
2085	2490	750	0	254
2088	2490	752	0	253
2091	2490	753	0	249
2094	2490	752	0	258
2097	2490	751	0	263
2100	2490	751	0	264
2103	2489	749	0	278
2106	2489	747	0	278
2109	2490	747	0	281
2112	2490	748	0	272
2115	2490	749	0	271
2118	2488	749	0	273
2121	2488	750	0	267
2124	2488	752	0	266
2127	2488	751	0	266
2130	2489	751	0	267
2133	2488	750	0	266
2136	2488	750	0	264
2139	2488	751	0	265
2142	2488	750	0	265
2145	2487	749	0	260
2148	2487	749	0	256
2151	2487	749	0	256
2154	2487	748	0	262
2157	2487	747	0	264
2160	2487	746	0	262
2163	2487	748	0	260
2166	2487	746	0	257
2169	2487	746	0	257
2172	2486	747	0	260
2175	2486	747	0	257
2178	2486	748	0	258
2181	2485	748	0	259
2184	2486	749	0	254
2187	2486	748	0	258
2190	2486	747	0	254
2193	2486	748	0	249
2196	2486	747	0	247
2199	2487	748	0	248
2202	2486	747	0	258
2205	2486	748	0	256
2208	2487	749	0	248
2211	2487	749	0	248
2214	2487	748	0	263
2217	2486	745	0	259
2220	2486	744	0	260
2223	2486	746	0	258
2226	2486	747	0	254
2229	2485	747	0	256
2232	2485	746	0	252
2235	2485	746	0	248
2238	2484	747	0	249
2241	2484	748	0	253
2244	2484	747	0	252
2247	2484	746	0	251
2250	2484	748	0	252
2253	2483	749	0	250
2256	2484	748	0	244
2259	2484	748	0	243
2262	2485	747	0	241
2265	2485	747	0	236
2268	2485	747	0	234
2271	2484	748	0	237
2274	2484	749	0	236
2277	2484	748	0	243
2280	2483	747	0	246
2283	2482	748	0	234
2286	2481	745	0	234
2289	2477	747	0	229
2292	2475	747	0	229
2295	2474	746	0	229
2298	2473	746	0	225
2301	2473	746	0	226
2304	2474	745	0	226
2307	2474	745	0	227
2310	2474	745	0	224
2313	2474	745	0	222
2316	2473	746	0	224
2319	2473	746	0	227
2322	2473	746	0	224
2325	2474	746	0	224
2328	2474	745	0	229
2331	2474	744	0	226
2334	2475	743	0	228
2337	2476	743	0	231
2340	2476	744	0	231
2343	2476	745	0	228
2346	2476	744	0	230
2349	2475	743	0	226
2352	2475	742	0	227
2355	2476	743	0	227
2358	2476	743	0	220
2361	2475	743	0	226
2364	2474	744	0	226
2367	2474	745	0	222
2370	2474	745	0	227
2373	2473	747	0	230
2376	2473	750	0	227
2379	2474	750	0	228
2382	2473	751	0	217
2385	2472	750	0	217
2388	2473	750	0	220
2391	2475	752	0	220
2394	2475	752	0	219
2397	2476	752	0	226
2400	2476	751	0	227
2403	2477	752	0	229
2406	2478	751	0	229
2409	2478	751	0	228
2412	2478	751	0	231
2415	2478	751	0	232
2418	2479	749	0	236
2421	2479	748	0	236
2424	2479	748	0	236
2427	2479	748	0	233
2430	2479	748	0	233
2433	2479	750	0	225
2436	2480	749	0	221
2439	2480	750	0	223
2442	2480	750	0	224
2445	2480	749	0	222
2448	2481	749	0	216
2451	2481	750	0	214
2454	2482	751	0	209
2457	2481	752	0	216
2460	2482	752	0	218
2463	2481	752	0	219
2466	2481	752	0	217
2469	2483	751	0	218
2472	2484	750	0	219
2475	2484	750	0	221
2478	2484	749	0	220
2481	2484	749	0	220
2484	2484	750	0	215
2487	2483	750	0	215
2490	2482	751	0	214
2493	2483	750	0	211
2496	2486	750	0	204
2499	2483	751	0	204
2502	2483	751	0	207
2505	2482	753	0	208
2508	2483	751	0	209
2511	2483	751	0	206
2514	2483	752	0	202
2517	2485	754	0	172
2520	2486	755	0	164
2523	2485	754	0	155
2526	2482	751	0	282
2529	2481	752	0	258
2532	2484	754	0	309
2535	2484	754	0	308
2538	2481	750	0	228
2541	2481	751	0	232
2544	2481	751	0	237
2547	2481	752	0	243
2550	2482	751	0	249
2553	2482	750	0	244
2556	2482	751	0	239
2559	2481	753	0	244
2562	2481	751	0	237
2565	2481	750	0	235
2568	2481	751	0	235
2571	2481	751	0	234
2574	2482	750	0	235
2577	2482	751	0	231
2580	2482	753	0	218
2583	2482	755	0	222
2586	2481	754	0	249
2589	2481	752	0	247
2592	2481	750	0	238
2595	2480	749	0	237
2598	2480	749	0	236
2601	2480	749	0	234
2604	2480	750	0	229
2607	2479	750	0	227
2610	2480	751	0	230
2613	2480	752	0	224
2616	2480	751	0	220
2619	2480	752	0	216
2622	2480	751	0	216
2625	2480	752	0	214
2628	2480	753	0	220
2631	2480	752	0	223
2634	2481	750	0	219
2637	2480	749	0	216
2640	2481	749	0	216
2643	2481	750	0	223
2646	2481	750	0	222
2649	2481	750	0	222
2652	2481	750	0	222
2655	2481	749	0	220
2658	2481	749	0	222
2661	2481	750	0	226
2664	2481	750	0	226
2667	2481	751	0	228
2670	2481	751	0	226
2673	2482	750	0	233
2676	2482	749	0	234
2679	2482	750	0	240
2682	2480	750	0	243
2685	2479	749	0	242
2688	2479	750	0	244
2691	2479	750	0	246
2694	2478	752	0	250
2697	2478	751	0	243
2700	2478	752	0	236
2703	2478	752	0	234
2706	2479	749	0	231
2709	2479	747	0	243
2712	2480	748	0	246
2715	2481	748	0	241
2718	2480	748	0	240
2721	2481	748	0	236
2724	2481	748	0	235
2727	2480	749	0	241
2730	2480	749	0	236
2733	2480	748	0	245
2736	2480	748	0	245
2739	2480	748	0	242
2742	2480	748	0	234
2745	2480	747	0	241
2748	2480	747	0	248
2751	2479	747	0	255
2754	2478	750	0	251
2757	2477	751	0	245
2760	2478	751	0	246
2763	2479	746	0	261
2766	2477	745	0	266
2769	2478	741	0	280
2772	2478	740	0	293
2775	2478	738	0	289
2778	2477	737	0	291
2781	2476	736	0	292
2784	2476	736	0	301
2787	2477	736	0	305
2790	2478	735	0	300
2793	2479	735	0	304
2796	2479	734	0	304
2799	2480	734	0	299
2802	2479	734	0	301
2805	2479	734	0	303
2808	2479	733	0	307
2811	2479	734	0	311
2814	2479	735	0	310
2817	2480	735	0	313
2820	2480	736	0	315
2823	2479	736	0	315
2826	2481	736	0	325
2829	2482	735	0	325
2832	2481	736	0	325
2835	2480	736	0	319
2838	2479	737	0	315
2841	2478	737	0	311
2844	2478	737	0	310
2847	2478	737	0	309
2850	2478	737	0	308
2853	2478	736	0	308
2856	2477	734	0	306
2859	2478	733	0	304
2862	2479	733	0	309
2865	2480	733	0	311
2868	2480	734	0	308
2871	2480	732	0	310
2874	2480	732	0	308
2877	2479	731	0	305
2880	2479	730	0	303
2883	2479	729	0	306
2886	2478	729	0	304
2889	2478	729	0	303
2892	2477	728	0	307
2895	2476	729	0	310
2898	2477	730	0	313
2901	2478	731	0	313
2904	2479	731	0	313
2907	2480	731	0	324
2910	2481	731	0	323
2913	2480	732	0	319
2916	2481	732	0	316
2919	2481	732	0	313
2922	2481	732	0	308
2925	2480	732	0	312
2928	2480	733	0	316
2931	2479	734	0	315
2934	2479	734	0	315
2937	2481	735	0	324
2940	2481	735	0	332
2943	2481	734	0	330
2946	2481	734	0	331
2949	2481	733	0	327
2952	2481	733	0	327
2955	2482	733	0	319
2958	2481	733	0	314
2961	2480	731	0	316
2964	2478	729	0	314
2967	2477	729	0	316
2970	2477	729	0	315
2973	2477	727	0	312
2976	2477	727	0	313
2979	2477	727	0	313
2982	2477	726	0	313
2985	2477	725	0	311
2988	2477	724	0	313
2991	2478	724	0	312
2994	2478	723	0	310
2997	2478	723	0	311
3000	2477	723	0	309
3003	2477	722	0	311
3006	2477	722	0	314
3009	2477	722	0	314
3012	2477	721	0	312
3015	2477	721	0	310
3018	2477	721	0	310
3021	2477	721	0	310
3024	2477	721	0	309
3027	2477	721	0	313
3030	2478	721	0	311
3033	2478	721	0	310
3036	2478	720	0	309
3039	2478	720	0	308
3042	2478	720	0	308
3045	2478	720	0	308
3048	2478	720	0	309
3051	2478	720	0	308
3054	2478	720	0	308
3057	2478	720	0	309
3060	2478	720	0	312
3063	2478	720	0	310
3066	2478	720	0	309
3069	2478	720	0	309
3072	2478	720	0	308
3075	2477	720	0	311
3078	2476	719	0	313
3081	2475	719	0	310
3084	2475	719	0	311
3087	2476	719	0	310
3090	2476	719	0	310
3093	2475	719	0	311
3096	2475	719	0	312
3099	2476	719	0	310
3102	2476	719	0	315
3105	2477	720	0	315
3108	2477	720	0	316
3111	2477	720	0	318
3114	2476	720	0	315
3117	2476	720	0	315
3120	2476	719	0	315
3123	2476	719	0	314
3126	2477	719	0	313
3129	2477	720	0	310
3132	2477	720	0	313
3135	2477	720	0	311
3138	2478	720	0	311
3141	2477	720	0	311
3144	2478	720	0	312
3147	2478	720	0	312
3150	2477	720	0	311
3153	2478	720	0	314
3156	2478	720	0	315
3159	2478	721	0	314
3162	2478	720	0	318
3165	2478	721	0	317
3168	2478	720	0	316
3171	2478	720	0	315
3174	2478	720	0	316
3177	2478	720	0	315
3180	2478	720	0	316
3183	2478	720	0	317
3186	2477	720	0	317
3189	2477	720	0	317
3192	2477	720	0	319
3195	2476	720	0	318
3198	2475	719	0	321
3201	2475	719	0	323
3204	2475	719	0	323
3207	2475	720	0	324
3210	2476	720	0	322
3213	2476	720	0	320
3216	2476	720	0	318
3219	2476	720	0	319
3222	2475	719	0	319
3225	2476	720	0	314
3228	2476	720	0	318
3231	2477	721	0	319
3234	2478	721	0	316
3237	2479	721	0	317
3240	2479	721	0	315
3243	2479	721	0	316
3246	2478	721	0	315
3249	2477	722	0	320
3252	2477	722	0	316
3255	2478	722	0	315
3258	2478	722	0	318
3261	2478	722	0	320
3264	2478	722	0	322
3267	2477	722	0	323
3270	2477	722	0	321
3273	2477	722	0	319
3276	2477	722	0	314
3279	2476	722	0	313
3282	2477	722	0	316
3285	2476	722	0	316
3288	2476	722	0	315
3291	2476	723	0	312
3294	2477	723	0	315
3297	2477	723	0	313
3300	2477	723	0	312
3303	2477	723	0	313
3306	2477	723	0	313
3309	2476	723	0	315
3312	2475	723	0	318
3315	2476	722	0	315
3318	2475	722	0	319
3321	2476	723	0	321
3324	2476	722	0	320
3327	2476	722	0	314
3330	2477	722	0	316
3333	2476	721	0	311
3336	2476	720	0	308
3339	2477	721	0	309
3342	2477	722	0	315
3345	2477	722	0	317
3348	2477	722	0	318
3351	2477	721	0	318
3354	2477	722	0	320
3357	2476	721	0	324
3360	2476	721	0	324
3363	2477	721	0	325
3366	2476	721	0	325
3369	2476	721	0	327
3372	2476	720	0	326
3375	2476	721	0	327
3378	2476	721	0	326
3381	2476	721	0	328
3384	2476	721	0	324
3387	2476	721	0	323
3390	2474	721	0	319
3393	2475	720	0	321
3396	2475	720	0	322
3399	2474	719	0	329
3402	2473	719	0	334
3405	2473	719	0	331
3408	2473	719	0	336
3411	2474	719	0	338
3414	2474	719	0	333
3417	2474	719	0	331
3420	2474	719	0	330
3423	2474	719	0	319
3426	2473	719	0	321
3429	2473	719	0	319
3432	2474	718	0	313
3435	2474	718	0	316
3438	2474	718	0	313
3441	2474	719	0	311
3444	2473	719	0	311
3447	2473	719	0	311
3450	2473	719	0	314
3453	2473	719	0	319
3456	2475	720	0	320
3459	2474	719	0	332
3462	2476	720	0	334
3465	2477	720	0	326
3468	2477	720	0	318
3471	2477	720	0	311
3474	2477	720	0	320
3477	2477	721	0	313
3480	2477	721	0	309
3483	2477	721	0	313
3486	2476	721	0	318
3489	2475	721	0	317
3492	2476	721	0	317
3495	2477	722	0	324
3498	2477	723	0	327
3501	2475	722	0	318
3504	2475	722	0	319
3507	2475	723	0	313
3510	2475	723	0	316
3513	2474	722	0	312
3516	2474	722	0	311
3519	2474	722	0	312
3522	2474	722	0	309
3525	2474	723	0	309
3528	2474	722	0	305
3531	2474	722	0	308
3534	2474	723	0	306
3537	2473	721	0	301
3540	2473	721	0	306
3543	2473	721	0	307
3546	2473	721	0	309
3549	2472	721	0	306
3552	2473	721	0	309
3555	2473	721	0	308
3558	2473	720	0	296
3561	2474	719	0	286
3564	2474	719	0	288
3567	2473	719	0	292
3570	2473	720	0	295
3573	2474	719	0	288
3576	2474	719	0	286
3579	2474	722	0	296
3582	2475	722	0	289
3585	2476	722	0	281
3588	2476	723	0	285
3591	2476	723	0	289
3594	2476	724	0	293
3597	2475	724	0	307
3600	2476	724	0	316
3603	2476	724	0	312
3606	2476	724	0	306
3609	2477	723	0	306
3612	2478	724	0	301
3615	2478	724	0	297
3618	2478	724	0	296
3621	2478	724	0	283
3624	2477	726	0	304
3627	2475	726	0	303
3630	2475	726	0	301
3633	2475	726	0	302
3636	2474	725	0	300
3639	2475	724	0	295
3642	2475	723	0	298
3645	2475	724	0	295
3648	2475	724	0	291
3651	2475	725	0	295
3654	2474	726	0	295
3657	2474	726	0	295
3660	2474	726	0	291
3663	2474	726	0	297
3666	2473	726	0	301
3669	2474	725	0	299
3672	2474	725	0	297
3675	2473	725	0	293
3678	2474	725	0	291
3681	2474	725	0	291
3684	2474	725	0	288
3687	2474	724	0	281
3690	2473	724	0	282
3693	2473	724	0	282
3696	2472	723	0	281
3699	2473	723	0	285
3702	2473	724	0	284
3705	2473	724	0	287
3708	2473	724	0	290
3711	2474	723	0	292
3714	2474	723	0	292
3717	2473	723	0	294
3720	2473	724	0	293
3723	2473	723	0	293
3726	2474	723	0	298
3729	2474	722	0	300
3732	2474	722	0	302
3735	2475	723	0	325
3738	2474	723	0	330
3741	2474	724	0	327
3744	2474	724	0	323
3747	2473	723	0	320
3750	2473	724	0	307
3753	2473	724	0	304
3756	2473	724	0	307
3759	2473	724	0	312
3762	2472	724	0	313
3765	2472	724	0	311
3768	2473	724	0	313
3771	2473	724	0	306
3774	2473	724	0	304
3777	2474	725	0	299
3780	2474	726	0	305
3783	2474	727	0	309
3786	2472	727	0	312
3789	2472	727	0	306
3792	2472	727	0	302
3795	2473	728	0	299
3798	2473	727	0	296
3801	2473	727	0	299
3804	2472	727	0	299
3807	2472	727	0	299
3810	2472	727	0	298
3813	2472	727	0	296
3816	2471	726	0	294
3819	2472	727	0	294
3822	2471	726	0	289
3825	2472	725	0	288
3828	2472	727	0	293
3831	2473	727	0	294
3834	2472	727	0	295
3837	2472	726	0	295
3840	2472	727	0	314
3843	2471	726	0	323
3846	2469	726	0	318
3849	2470	727	0	314
3852	2470	727	0	307
3855	2470	726	0	312
3858	2470	726	0	308
3861	2469	726	0	312
3864	2469	726	0	314
3867	2470	726	0	312
3870	2470	726	0	311
3873	2469	726	0	309
3876	2469	726	0	310
3879	2470	726	0	308
3882	2470	726	0	298
3885	2471	727	0	299
3888	2471	726	0	299
3891	2471	726	0	294
3894	2471	725	0	291
3897	2472	725	0	291
3900	2471	724	0	291
3903	2471	725	0	288
3906	2471	725	0	288
3909	2470	725	0	289
3912	2470	724	0	290
3915	2470	724	0	291
3918	2470	724	0	292
3921	2470	724	0	291
3924	2470	725	0	292
3927	2470	725	0	295
3930	2470	725	0	295
3933	2471	725	0	292
3936	2472	725	0	292
3939	2473	727	0	306
3942	2471	727	0	311
3945	2471	727	0	306
3948	2470	726	0	301
3951	2471	726	0	291
3954	2471	725	0	290
3957	2472	726	0	301
3960	2473	727	0	305
3963	2472	726	0	301
3966	2473	727	0	302
3969	2472	726	0	312
3972	2471	726	0	314
3975	2471	726	0	308
3978	2471	725	0	307
3981	2471	725	0	305
3984	2471	725	0	305
3987	2471	726	0	309
3990	2471	726	0	307
3993	2472	726	0	301
3996	2471	726	0	303
3999	2473	727	0	301
4002	2473	727	0	301
4005	2473	726	0	301
4008	2472	726	0	303
4011	2472	726	0	299
4014	2472	725	0	298
4017	2471	725	0	295
4020	2471	725	0	294
4023	2472	726	0	289
4026	2472	726	0	289
4029	2472	724	0	293
4032	2471	724	0	308
4035	2471	724	0	300
4038	2471	724	0	297
4041	2471	724	0	300
4044	2471	724	0	288
4047	2471	724	0	290
4050	2472	725	0	297
4053	2472	725	0	297
4056	2471	725	0	300
4059	2471	724	0	292
4062	2471	724	0	291
4065	2472	725	0	295
4068	2472	725	0	291
4071	2472	725	0	289
4074	2473	725	0	285
4077	2472	725	0	275
4080	2473	726	0	293
4083	2472	726	0	291
4086	2472	725	0	296
4089	2472	725	0	296
4092	2471	726	0	298
4095	2471	726	0	297
4098	2471	726	0	295
4101	2469	727	0	305
4104	2470	727	0	288
4107	2471	732	0	291
4110	2469	734	0	293
4113	2470	736	0	298
4116	2471	737	0	301
4119	2471	737	0	304
4122	2472	740	0	308
4125	2474	744	0	309
4128	2477	747	0	308
4131	2478	750	0	322
4134	2480	752	0	325
4137	2481	755	0	338
4140	2483	757	0	342
4143	2485	759	0	344
4146	2491	764	0	4
4149	2494	769	0	3
4152	2494	771	0	10
4155	2493	772	0	13
4158	2492	772	0	20
4161	2492	774	0	24
4164	2493	774	0	20
4167	2493	773	0	18
4170	2493	773	0	17
4173	2492	772	0	15
4176	2490	772	0	11
4179	2489	776	0	21
4182	2490	776	0	23
4185	2491	775	0	21
4188	2489	773	0	14
4191	2487	771	0	10
4194	2486	772	0	10
4197	2485	770	0	6
4200	2484	770	0	0
4203	2483	771	0	357
4206	2484	770	0	359
4209	2484	770	0	1
4212	2485	770	0	4
4215	2485	770	0	2
4218	2485	771	0	3
4221	2485	771	0	5
4224	2485	771	0	6
4227	2485	772	0	8
4230	2486	772	0	7
4233	2485	772	0	7
4236	2484	772	0	8
4239	2485	772	0	10
4242	2486	771	0	8
4245	2486	771	0	7
4248	2485	771	0	8
4251	2483	772	0	6
4254	2482	771	0	5
4257	2483	771	0	4
4260	2483	771	0	5
4263	2483	771	0	6
4266	2482	771	0	5
4269	2481	771	0	5
4272	2482	771	0	4
4275	2486	773	0	1
4278	2487	774	0	5
4281	2486	774	0	4
4284	2488	775	0	13
4287	2486	776	0	7
4290	2483	774	0	6
4293	2483	774	0	6
4296	2482	773	0	7
4299	2481	774	0	5
4302	2481	774	0	4
4305	2480	774	0	5
4308	2481	775	0	6
4311	2480	774	0	7
4314	2479	775	0	9
4317	2479	776	0	11
4320	2478	776	0	12
4323	2477	776	0	13
4326	2476	776	0	11
4329	2476	776	0	13
4332	2476	777	0	10
4335	2475	776	0	9
4338	2476	776	0	9
4341	2476	777	0	8
4344	2474	777	0	9
4347	2474	777	0	8
4350	2475	777	0	8
4353	2474	776	0	8
4356	2476	775	0	8
4359	2481	776	0	7
4362	2484	774	0	9
4365	2486	775	0	6
4368	2484	775	0	7
4371	2483	775	0	5
4374	2482	775	0	3
4377	2482	775	0	0
4380	2483	775	0	1
4383	2484	774	0	0
4386	2485	774	0	3
4389	2485	774	0	4
4392	2485	774	0	5
4395	2485	774	0	5
4398	2485	774	0	6
4401	2485	774	0	7
4404	2485	775	0	5
4407	2485	775	0	4
4410	2485	774	0	5
4413	2484	775	0	4
4416	2483	776	0	1
4419	2483	776	0	1
4422	2483	777	0	1
4425	2483	777	0	4
4428	2482	777	0	4
4431	2480	778	0	5
4434	2480	778	0	8
4437	2479	778	0	7
4440	2479	779	0	8
4443	2478	779	0	7
4446	2478	779	0	8
4449	2477	779	0	7
4452	2477	779	0	7
4455	2476	779	0	6
4458	2476	779	0	6
4461	2475	779	0	7
4464	2476	779	0	7
4467	2476	779	0	7
4470	2476	778	0	8
4473	2475	779	0	6
4476	2475	779	0	7
4479	2475	779	0	6
4482	2476	779	0	6
4485	2476	778	0	6
4488	2476	779	0	8
4491	2476	779	0	9
4494	2475	778	0	7
4497	2475	778	0	6
4500	2475	778	0	5
4503	2475	778	0	6
4506	2475	778	0	8
4509	2474	779	0	9
4512	2474	779	0	7
4515	2474	779	0	7
4518	2473	779	0	8
4521	2475	779	0	9
4524	2480	780	0	11
4527	2482	778	0	8
4530	2484	778	0	7
4533	2487	778	0	13
4536	2487	779	0	10
4539	2488	779	0	6
4542	2489	778	0	12
4545	2490	778	0	11
4548	2492	777	0	8
4551	2493	779	0	20
4554	2494	780	0	33
4557	2495	780	0	36
4560	2495	781	0	42
4563	2495	784	0	56
4566	2495	785	0	62
4569	2495	786	0	72
4572	2495	787	0	73
4575	2492	787	0	61
4578	2489	788	0	51
4581	2489	789	0	43
4584	2492	787	0	49
4587	2492	787	0	47
4590	2492	785	0	31
4593	2490	783	0	21
4596	2492	782	0	20
4599	2492	782	0	21
4602	2493	781	0	24
4605	2495	781	0	28
4608	2495	782	0	34
4611	2495	781	0	29
4614	2497	781	0	25
4617	2497	781	0	25
4620	2497	781	0	23
4623	2497	781	0	21
4626	2498	780	0	22
4629	2498	781	0	31
4632	2499	780	0	35
4635	2500	780	0	35
4638	2499	781	0	37
4641	2499	781	0	37
4644	2499	783	0	36
4647	2499	783	0	37
4650	2498	783	0	31
4653	2497	783	0	33
4656	2496	783	0	41
4659	2497	783	0	45
4662	2498	781	0	51
4665	2497	783	0	55
4668	2497	783	0	52
4671	2497	784	0	53
4674	2495	786	0	58
4677	2495	786	0	52
4680	2494	786	0	54
4683	2495	786	0	52
4686	2496	785	0	52
4689	2497	783	0	54
4692	2498	782	0	56
4695	2498	782	0	55
4698	2497	783	0	56
4701	2498	782	0	50
4704	2496	782	0	49
4707	2496	782	0	46
4710	2496	782	0	49
4713	2496	781	0	48
4716	2494	780	0	47
4719	2494	780	0	50
4722	2493	779	0	47
4725	2493	780	0	43
4728	2492	782	0	50
4731	2494	784	0	53
4734	2494	788	0	59
4737	2496	786	0	41
4740	2496	784	0	21
4743	2495	782	0	10
4746	2496	778	0	7
4749	2493	779	0	11
4752	2498	785	0	338
4755	2498	784	0	329
4758	2495	780	0	316
4761	2496	779	0	310
4764	2495	779	0	305
4767	2495	780	0	298
4770	2495	781	0	290
4773	2495	781	0	299
4776	2496	783	0	301
4779	2492	782	0	298
4782	2490	781	0	297
4785	2490	780	0	293
4788	2489	780	0	289
4791	2488	779	0	289
4794	2489	779	0	290
4797	2489	778	0	285
4800	2487	778	0	290
4803	2486	778	0	289
4806	2485	777	0	287
4809	2486	778	0	283
4812	2485	778	0	285
4815	2486	778	0	286
4818	2486	782	0	280
4821	2488	786	0	285
4824	2490	790	0	283
4827	2487	786	0	280
4830	2486	783	0	284
4833	2485	780	0	281
4836	2485	778	0	281
4839	2484	777	0	281
4842	2483	776	0	286
4845	2483	769	0	282
4848	2485	767	0	280
4851	2484	765	0	284
4854	2484	764	0	285
4857	2484	764	0	283
4860	2485	762	0	275
4863	2487	763	0	274
4866	2488	769	0	268
4869	2488	773	0	268
4872	2487	778	0	276
4875	2487	775	0	276
4878	2487	771	0	277
4881	2486	766	0	289
4884	2485	762	0	292
4887	2485	760	0	290
4890	2484	757	0	294
4893	2485	756	0	291
4896	2485	755	0	291
4899	2485	753	0	288
4902	2485	750	0	283
4905	2482	747	0	279
4908	2480	745	0	280
4911	2479	741	0	279
4914	2479	741	0	283
4917	2479	740	0	283
4920	2479	740	0	284
4923	2478	740	0	282
4926	2478	740	0	281
4929	2476	740	0	279
4932	2475	740	0	283
4935	2476	740	0	285
4938	2473	740	0	286
4941	2473	739	0	290
4944	2472	740	0	290
4947	2471	739	0	286
4950	2471	739	0	289
4953	2471	740	0	286
4956	2471	742	0	292
4959	2475	744	0	291
4962	2475	744	0	286
4965	2473	744	0	284
4968	2472	744	0	287
4971	2471	742	0	283
4974	2471	741	0	284
4977	2471	740	0	283
4980	2469	739	0	289
4983	2469	737	0	289
4986	2469	735	0	291
4989	2469	734	0	288
4992	2469	732	0	291
4995	2469	730	0	295
4998	2468	729	0	298
5001	2469	730	0	297
5004	2469	730	0	298
5007	2468	730	0	304
5010	2467	729	0	307
5013	2467	728	0	306
5016	2465	728	0	303
5019	2467	726	0	295
5022	2466	724	0	295
5025	2464	721	0	296
5028	2464	727	0	294
5031	2460	719	0	296
5034	2461	719	0	306
5037	2464	721	0	312
5040	2470	729	1	307
5043	2468	728	0	310
5046	2468	724	1	343
5049	2470	723	1	29
5052	2469	724	1	347
5055	2468	722	1	344
5058	2469	721	1	327
5061	2471	720	1	292
5064	2472	720	0	315
5067	2471	719	0	332
5070	2470	718	0	327
5073	2472	719	0	306
5076	2472	720	1	306
5079	2472	720	0	337
5082	2472	720	0	343
5085	2474	720	0	350
5088	2473	720	0	341
5091	2474	720	0	344
5094	2473	720	0	292
5097	2473	720	1	304
5100	2473	721	1	301
5103	2473	720	1	307
5106	2473	720	1	310
5109	2473	720	1	334
5112	2472	720	1	329
5115	2471	719	1	320
5118	2470	719	1	301
5121	2470	720	1	291
5124	2471	720	1	309
5127	2470	720	0	314
5130	2470	720	0	314
5133	2470	720	1	284
5136	2470	720	1	277
5181	2475	726	1	30
5184	2475	726	1	46
5187	2474	725	1	10
5190	2473	725	1	333
5193	2472	725	1	316
5196	2471	725	0	355
5199	2471	725	1	341
5202	2471	725	1	317
5205	2472	725	1	306
5208	2472	724	1	332
5211	2472	724	1	292
5214	2472	724	1	302
5217	2471	724	1	315
5220	2470	724	1	329
5223	2471	723	1	321
5226	2472	723	1	288
5229	2472	722	1	279
5232	2472	722	1	277
5253	2472	722	1	77
5256	2471	721	1	73
5262	2471	721	1	79
5265	2471	721	1	301
5271	2471	722	1	305
5274	2471	722	1	295
5277	2471	722	1	277
5280	2471	723	1	288
5283	2471	724	1	289
5286	2470	723	1	27
5289	2470	723	1	26
5292	2469	723	1	20
5295	2469	723	1	328
5298	2468	723	1	322
5301	2469	723	1	319
5304	2470	722	1	4
5307	2471	721	0	4
5310	2472	721	0	15
5313	2473	722	1	35
5316	2472	723	0	354
5319	2471	722	0	355
5322	2472	722	1	68
5325	2472	723	1	75
5328	2472	721	1	86
5331	2472	721	1	85
5334	2471	722	1	275
5337	2471	722	1	286
5340	2472	722	1	0
5343	2472	722	1	51
5346	2472	722	1	84
5349	2472	722	1	273
5352	2472	722	1	279
5355	2471	722	1	278
5358	2471	722	1	299
5361	2471	723	1	293
5364	2471	722	1	296
5367	2471	722	1	316
5370	2472	724	1	328
5373	2473	725	1	328
5376	2471	724	1	315
5379	2469	723	1	341
5382	2469	722	1	314
5385	2469	723	1	353
5388	2470	723	1	14
5391	2468	723	1	63
5394	2468	723	1	52
5397	2469	723	1	274
5400	2468	724	1	289
5403	2468	724	1	281
5406	2468	723	1	274
5409	2468	723	1	315
5412	2468	723	1	324
5415	2468	723	1	340
5418	2468	724	1	18
5421	2467	725	1	20
5424	2467	724	1	17
5427	2467	724	1	22
5430	2467	725	1	26
5433	2467	725	1	37
5436	2467	725	1	27
5439	2468	724	1	25
5442	2469	723	1	44
5445	2469	723	1	46
5448	2470	724	1	32
5451	2470	724	0	10
5454	2470	724	0	22
5457	2470	724	0	359
5460	2471	723	0	344
5463	2471	724	1	292
5469	2470	724	1	328
5472	2470	724	1	353
5475	2469	725	0	41
5478	2469	725	0	36
5481	2470	724	0	9
5484	2470	724	0	0
5487	2470	724	0	18
5490	2470	724	0	345
5493	2470	724	0	6
5496	2470	723	0	5
5499	2470	723	0	358
5502	2470	723	0	358
5505	2468	722	0	337
5508	2469	722	0	348
5511	2469	722	0	347
5514	2470	724	0	350
5517	2470	724	0	21
5520	2469	724	0	28
5523	2470	724	0	15
5526	2470	724	0	25
5529	2470	724	1	20
5532	2470	723	0	18
5535	2470	723	0	53
5538	2470	723	0	12
5541	2471	724	1	314
5544	2471	724	1	310
5547	2471	724	1	89
5550	2470	725	1	64
5553	2470	725	0	323
5556	2469	725	1	326
5559	2469	724	1	0
5562	2469	724	1	40
5565	2469	723	1	0
5568	2469	724	1	48
5571	2469	724	1	50
5574	2469	724	1	39
5577	2470	724	1	54
5580	2470	723	0	59
5583	2470	723	0	60
5586	2470	723	0	329
5589	2470	723	0	70
5592	2470	723	1	59
5595	2470	723	1	83
5598	2471	722	1	71
5601	2471	723	1	6
5604	2471	722	1	10
5607	2470	723	1	4
5610	2470	723	1	279
5613	2470	723	1	70
5616	2469	723	1	66
5619	2469	723	1	38
5622	2469	722	0	327
5625	2470	723	0	56
5628	2470	723	1	54
5631	2470	724	1	46
5634	2469	723	0	315
5637	2468	723	0	315
5640	2468	722	0	323
5643	2469	723	0	49
5646	2467	722	0	321
5649	2466	721	0	323
5652	2466	721	0	333
5655	2467	721	0	333
5658	2469	722	0	323
5661	2469	723	0	317
5664	2469	723	0	313
5667	2469	723	0	322
5670	2468	723	0	323
5673	2467	722	0	330
5676	2467	722	0	330
5679	2469	723	0	324
5682	2468	723	0	329
5688	2466	721	0	334
5691	2466	721	0	335
5694	2466	720	0	337
5697	2466	720	0	336
5700	2465	720	0	335
5703	2464	719	0	336
5706	2464	719	0	337
5709	2464	719	0	337
5712	2465	719	0	337
5715	2465	719	0	338
5718	2465	719	0	337
5724	2464	719	0	340
5727	2464	719	0	339
5730	2464	719	0	338
5733	2463	719	0	338
5736	2464	719	0	339
5739	2464	719	0	339
5742	2464	719	0	338
5763	2469	721	0	337
5766	2466	720	0	335
5769	2466	720	0	334
5772	2467	721	0	334
5781	2465	721	0	337
5784	2465	721	0	335
5787	2465	722	0	337
5790	2465	722	0	336
5802	2466	721	0	338
5832	2469	723	0	301
5835	2469	724	0	301
5838	2469	725	1	318
5841	2469	725	1	294
5844	2469	723	1	332
5847	2468	723	1	323
5850	2468	723	1	37
5862	2466	722	1	71
5865	2465	722	1	276
5874	2465	722	1	87
5877	2463	723	1	72
5880	2461	724	1	87
5883	2460	725	1	279
5886	2460	725	1	284
5889	2460	725	1	280
5892	2460	724	1	0
5895	2460	723	1	85
5898	2460	723	1	272
5901	2460	723	1	84
5904	2459	722	1	89
5907	2459	722	1	85
5910	2460	721	1	85
5913	2461	721	1	87
5916	2461	722	1	59
5919	2461	721	1	64
5922	2463	720	1	57
5931	2461	715	0	332
5934	2461	716	0	334
5937	2462	717	0	330
5940	2461	717	0	337
5943	2460	717	0	338
5946	2461	719	0	337
5949	2462	718	0	337
5952	2465	719	0	332
5955	2467	720	0	325
5958	2473	728	0	312
5961	2471	725	0	314
5964	2464	717	0	336
5967	2464	717	0	341
5970	2464	717	0	344
5973	2464	717	0	346
5976	2465	718	0	346
5979	2465	718	0	170
5982	2466	718	0	172
5985	2466	718	0	170
5988	2467	718	0	171
5991	2466	718	0	175
5994	2464	717	0	174
5997	2464	717	0	173
6000	2464	717	0	353
6003	2464	717	0	354
6006	2464	717	0	353
6009	2464	717	0	355
6012	2464	717	0	0
6015	2463	718	0	3
6018	2463	718	0	14
6021	2463	718	0	14
6024	2463	718	0	15
6027	2463	718	0	12
6030	2463	718	0	12
6033	2463	718	0	12
6036	2463	718	0	13
6039	2463	718	0	17
6042	2462	717	0	12
6045	2462	717	0	15
6048	2462	717	0	19
6051	2462	718	0	21
6054	2461	718	0	20
6057	2461	718	0	19
6060	2461	718	0	18
6063	2461	718	0	18
6066	2461	718	0	18
6069	2461	718	0	19
6072	2461	718	0	18
6075	2461	718	0	15
6078	2461	717	0	8
6081	2461	717	0	6
6084	2460	717	0	1
6087	2460	718	0	355
6090	2460	717	0	351
6093	2460	718	0	350
6096	2460	718	0	351
6099	2460	718	0	350
6102	2460	718	0	353
6105	2460	717	0	358
6108	2460	718	0	359
6111	2460	718	0	358
6114	2460	718	0	359
6117	2460	718	0	1
6120	2461	718	0	3
6123	2461	717	0	1
6126	2461	717	0	359
6129	2461	717	0	3
6132	2461	718	0	10
6135	2462	718	0	13
6138	2463	718	0	16
6141	2463	719	0	20
6144	2463	718	0	19
6147	2464	718	0	9
6150	2464	717	0	5
6153	2465	717	0	1
6156	2465	717	0	357
6159	2465	717	0	355
[truncated: 933 more rows]
