# Supplementary material for: Markerless tracking of an entire honey bee colony
Source: Nat Commun. 2021 Mar 19;12:1733. doi: 10.1038/s41467-021-21769-1 (PMC7979864; doi:10.1038/s41467-021-21769-1)
Supplement: Supplementary file 4 — Description of Additional Supplementary Files [file 41467_2021_21769_MOESM4_ESM.zip › raw_source/fig_5_sup_fig_21_22/S1_trajectories/000334.txt]

0	1740	2074	0	298
3	1740	2074	0	299
6	1740	2074	0	299
9	1740	2074	0	299
12	1740	2074	0	299
15	1740	2074	0	298
18	1740	2074	0	298
21	1740	2074	0	299
24	1740	2074	0	298
27	1740	2074	0	298
30	1740	2074	0	298
33	1740	2074	0	299
36	1740	2074	0	299
39	1740	2074	0	299
42	1740	2074	0	299
45	1740	2074	0	299
48	1740	2074	0	299
51	1740	2074	0	299
54	1740	2074	0	299
57	1740	2074	0	299
60	1740	2074	0	299
63	1740	2074	0	299
66	1740	2074	0	299
69	1740	2074	0	299
72	1740	2074	0	299
75	1740	2074	0	299
78	1740	2074	0	299
81	1740	2074	0	299
84	1740	2074	0	299
87	1740	2074	0	298
90	1740	2074	0	299
93	1740	2074	0	298
96	1740	2074	0	298
99	1740	2074	0	298
102	1740	2074	0	298
105	1740	2074	0	299
108	1740	2074	0	298
111	1740	2074	0	298
114	1740	2074	0	299
117	1740	2074	0	299
120	1740	2074	0	298
123	1740	2074	0	299
126	1740	2074	0	299
129	1740	2074	0	298
132	1740	2074	0	298
135	1740	2074	0	298
138	1740	2074	0	298
141	1740	2074	0	298
144	1740	2074	0	298
147	1740	2074	0	298
150	1740	2074	0	298
153	1740	2074	0	299
156	1740	2074	0	298
159	1740	2074	0	298
162	1740	2074	0	298
165	1740	2074	0	298
168	1740	2074	0	298
171	1740	2074	0	298
174	1740	2074	0	298
177	1740	2074	0	299
180	1740	2074	0	298
183	1740	2074	0	299
186	1740	2074	0	299
189	1740	2074	0	299
192	1740	2074	0	298
195	1740	2074	0	298
198	1740	2074	0	299
201	1740	2074	0	299
204	1740	2074	0	299
207	1740	2074	0	298
210	1740	2074	0	298
213	1740	2074	0	299
216	1740	2074	0	298
219	1740	2074	0	298
222	1740	2074	0	298
225	1740	2074	0	299
228	1740	2074	0	299
231	1740	2074	0	298
234	1740	2074	0	299
237	1740	2074	0	298
240	1740	2074	0	298
243	1740	2074	0	299
246	1740	2074	0	298
249	1740	2074	0	299
252	1740	2074	0	299
255	1740	2074	0	299
258	1740	2074	0	298
261	1740	2074	0	298
264	1740	2074	0	299
267	1740	2074	0	298
270	1740	2074	0	298
273	1740	2074	0	298
276	1740	2074	0	298
279	1740	2074	0	298
282	1740	2074	0	298
285	1740	2074	0	298
288	1740	2074	0	298
291	1740	2074	0	298
294	1740	2074	0	298
297	1740	2074	0	298
300	1740	2074	0	298
303	1740	2074	0	298
306	1740	2074	0	298
309	1740	2074	0	298
312	1740	2074	0	298
315	1740	2074	0	298
318	1740	2074	0	297
321	1740	2074	0	298
324	1740	2074	0	297
327	1740	2074	0	298
330	1740	2074	0	298
333	1740	2074	0	298
336	1740	2074	0	298
339	1740	2074	0	299
342	1740	2074	0	299
345	1740	2074	0	299
348	1740	2074	0	298
351	1740	2074	0	299
354	1740	2074	0	299
357	1740	2074	0	298
360	1740	2074	0	298
363	1740	2074	0	298
366	1740	2074	0	298
369	1740	2074	0	299
372	1740	2074	0	298
375	1740	2074	0	299
378	1740	2074	0	299
381	1740	2074	0	298
384	1740	2074	0	298
387	1740	2074	0	298
390	1740	2074	0	298
393	1740	2074	0	298
396	1740	2074	0	299
399	1740	2074	0	298
402	1740	2074	0	298
405	1740	2074	0	299
408	1740	2074	0	299
411	1740	2074	0	298
414	1740	2074	0	299
417	1740	2074	0	299
420	1740	2074	0	299
423	1740	2074	0	299
426	1740	2074	0	299
429	1740	2074	0	299
432	1740	2074	0	299
435	1740	2074	0	299
438	1740	2074	0	299
441	1740	2074	0	299
444	1740	2074	0	299
447	1740	2074	0	298
450	1740	2074	0	299
453	1740	2074	0	298
456	1740	2074	0	299
459	1740	2074	0	298
462	1740	2074	0	298
465	1740	2074	0	298
468	1740	2074	0	298
471	1740	2074	0	299
474	1740	2074	0	298
477	1740	2074	0	299
480	1740	2074	0	298
483	1740	2074	0	299
486	1740	2074	0	299
489	1740	2074	0	298
492	1740	2074	0	299
495	1740	2074	0	298
498	1740	2074	0	299
501	1740	2074	0	298
504	1740	2074	0	298
507	1740	2074	0	298
510	1740	2074	0	298
513	1740	2074	0	299
516	1740	2074	0	299
519	1740	2074	0	299
522	1740	2074	0	299
525	1740	2074	0	299
528	1740	2074	0	298
531	1740	2074	0	299
534	1740	2074	0	299
537	1740	2074	0	299
540	1740	2074	0	298
543	1740	2074	0	299
546	1740	2074	0	299
549	1740	2074	0	299
552	1740	2074	0	299
555	1740	2074	0	298
558	1740	2074	0	299
561	1740	2074	0	299
564	1740	2074	0	299
567	1740	2074	0	299
570	1740	2074	0	299
573	1740	2074	0	299
576	1740	2074	0	299
579	1740	2074	0	299
582	1740	2074	0	299
585	1740	2074	0	299
588	1740	2074	0	298
591	1740	2074	0	299
594	1740	2074	0	299
597	1740	2074	0	299
600	1740	2074	0	299
603	1740	2074	0	299
606	1740	2074	0	299
609	1740	2074	0	299
612	1740	2074	0	298
615	1740	2074	0	299
618	1740	2074	0	299
621	1740	2074	0	299
624	1740	2074	0	299
627	1740	2074	0	299
630	1740	2074	0	299
633	1740	2074	0	299
636	1740	2074	0	299
639	1740	2074	0	299
642	1740	2074	0	299
645	1740	2074	0	299
648	1740	2074	0	298
651	1740	2074	0	299
654	1740	2074	0	298
657	1740	2074	0	299
660	1740	2074	0	299
663	1740	2074	0	299
666	1740	2074	0	299
669	1740	2074	0	299
672	1740	2074	0	299
675	1740	2074	0	299
678	1740	2074	0	299
681	1740	2074	0	299
684	1740	2074	0	299
687	1740	2074	0	299
690	1740	2074	0	299
693	1740	2074	0	299
696	1740	2074	0	299
699	1740	2074	0	299
702	1740	2074	0	299
705	1740	2074	0	298
708	1740	2074	0	299
711	1740	2074	0	299
714	1740	2074	0	298
717	1740	2074	0	299
720	1740	2074	0	299
723	1740	2074	0	299
726	1740	2074	0	299
729	1740	2074	0	298
732	1740	2074	0	299
735	1740	2074	0	299
738	1740	2074	0	299
741	1740	2074	0	299
744	1740	2074	0	299
747	1740	2074	0	299
750	1740	2074	0	299
753	1740	2074	0	299
756	1740	2074	0	299
759	1740	2074	0	299
762	1740	2074	0	298
765	1740	2074	0	299
768	1740	2074	0	299
771	1740	2074	0	299
774	1740	2074	0	299
777	1740	2074	0	299
780	1740	2074	0	299
783	1740	2074	0	299
786	1740	2074	0	299
789	1740	2074	0	299
792	1740	2074	0	299
795	1740	2074	0	299
798	1740	2074	0	299
801	1740	2074	0	299
804	1740	2074	0	299
807	1740	2074	0	299
810	1740	2074	0	299
813	1740	2074	0	299
816	1740	2074	0	299
819	1740	2074	0	299
822	1740	2074	0	299
825	1740	2074	0	299
828	1740	2074	0	299
831	1740	2074	0	299
834	1740	2074	0	299
837	1740	2074	0	299
840	1740	2074	0	299
843	1740	2074	0	299
846	1740	2074	0	298
849	1740	2074	0	299
852	1740	2074	0	299
855	1740	2074	0	299
858	1740	2074	0	299
861	1740	2074	0	299
864	1740	2074	0	299
867	1740	2074	0	299
870	1740	2074	0	299
873	1740	2074	0	299
876	1740	2074	0	299
879	1740	2074	0	298
882	1740	2074	0	299
885	1740	2074	0	299
888	1740	2074	0	299
891	1740	2074	0	299
894	1740	2074	0	299
897	1740	2074	0	299
900	1740	2074	0	299
903	1740	2074	0	299
906	1740	2074	0	299
909	1740	2074	0	298
912	1740	2074	0	299
915	1740	2074	0	299
918	1740	2074	0	298
921	1740	2074	0	298
924	1740	2074	0	299
927	1740	2074	0	299
930	1740	2074	0	299
933	1740	2074	0	299
936	1740	2074	0	299
939	1740	2074	0	299
942	1740	2074	0	299
945	1740	2074	0	299
948	1740	2074	0	299
951	1740	2074	0	299
954	1740	2074	0	299
957	1740	2074	0	299
960	1740	2074	0	299
963	1740	2074	0	299
966	1740	2074	0	299
969	1740	2074	0	299
972	1740	2074	0	299
975	1740	2074	0	299
978	1740	2074	0	299
981	1740	2074	0	299
984	1740	2074	0	298
987	1740	2074	0	299
990	1740	2074	0	299
993	1740	2074	0	299
996	1740	2074	0	299
999	1740	2074	0	299
1002	1740	2074	0	299
1005	1740	2074	0	299
1008	1740	2074	0	299
1011	1740	2074	0	299
1014	1740	2074	0	299
1017	1740	2074	0	299
1020	1740	2074	0	299
1023	1740	2074	0	299
1026	1740	2074	0	299
1029	1740	2074	0	299
1032	1740	2074	0	299
1035	1740	2074	0	299
1038	1740	2074	0	299
1041	1740	2074	0	299
1044	1740	2074	0	299
1047	1740	2074	0	299
1050	1740	2074	0	299
1053	1740	2074	0	299
1056	1740	2074	0	299
1059	1740	2074	0	299
1062	1740	2074	0	299
1065	1740	2074	0	299
1068	1740	2074	0	299
1071	1740	2074	0	299
1074	1740	2074	0	299
1077	1740	2074	0	299
1080	1740	2074	0	298
1083	1740	2074	0	299
1086	1740	2074	0	299
1089	1740	2074	0	299
1092	1740	2074	0	298
1095	1740	2074	0	298
1098	1740	2074	0	299
1101	1740	2074	0	299
1104	1740	2074	0	299
1107	1740	2074	0	298
1110	1740	2074	0	298
1113	1740	2074	0	299
1116	1740	2074	0	298
1119	1740	2074	0	299
1122	1740	2074	0	299
1125	1740	2074	0	299
1128	1740	2074	0	299
1131	1740	2074	0	299
1134	1740	2074	0	299
1137	1740	2074	0	299
1140	1740	2074	0	299
1143	1740	2074	0	299
1146	1740	2074	0	299
1149	1740	2074	0	299
1152	1740	2074	0	299
1155	1740	2073	0	299
1158	1740	2074	0	299
1161	1740	2074	0	299
1164	1740	2074	0	299
1167	1740	2074	0	299
1170	1740	2074	0	299
1173	1740	2073	0	299
1176	1740	2074	0	299
1179	1740	2074	0	299
1182	1740	2074	0	299
1185	1740	2074	0	299
1188	1740	2074	0	299
1191	1740	2074	0	299
1194	1740	2074	0	299
1197	1740	2074	0	299
1200	1740	2074	0	299
1203	1740	2074	0	299
1206	1740	2074	0	299
1209	1740	2074	0	299
1212	1740	2074	0	299
1215	1740	2074	0	299
1218	1740	2074	0	299
1221	1740	2074	0	299
1224	1740	2074	0	299
1227	1740	2074	0	299
1230	1740	2074	0	299
1233	1740	2074	0	299
1236	1740	2074	0	299
1239	1740	2074	0	298
1242	1740	2074	0	299
1245	1740	2074	0	299
1248	1740	2074	0	298
1251	1740	2074	0	299
1254	1740	2074	0	299
1257	1740	2074	0	299
1260	1740	2074	0	299
1263	1740	2074	0	299
1266	1740	2074	0	299
1269	1740	2074	0	299
1272	1740	2074	0	299
1275	1740	2074	0	299
1278	1740	2074	0	299
1281	1740	2074	0	299
1284	1740	2074	0	299
1287	1740	2074	0	299
1290	1740	2074	0	299
1293	1740	2074	0	299
1296	1740	2074	0	299
1299	1740	2074	0	299
1302	1740	2074	0	299
1305	1740	2074	0	299
1308	1740	2074	0	299
1311	1740	2073	0	299
1314	1740	2074	0	299
1317	1740	2073	0	299
1320	1740	2074	0	299
1323	1740	2074	0	299
1326	1740	2074	0	299
1329	1740	2074	0	298
1332	1740	2074	0	298
1335	1740	2073	0	298
1338	1740	2073	0	299
1341	1740	2074	0	299
1344	1740	2073	0	298
1347	1740	2073	0	298
1350	1740	2074	0	299
1353	1740	2074	0	299
1356	1740	2073	0	299
1359	1740	2074	0	299
1362	1740	2074	0	298
1365	1740	2074	0	298
1368	1740	2073	0	298
1371	1740	2073	0	298
1374	1740	2073	0	298
1377	1740	2073	0	299
1380	1740	2074	0	299
1383	1740	2073	0	299
1386	1740	2073	0	299
1389	1740	2073	0	299
1392	1740	2073	0	298
1395	1740	2074	0	299
1398	1740	2074	0	299
1401	1740	2074	0	299
1404	1740	2074	0	299
1407	1740	2074	0	299
1410	1740	2074	0	299
1413	1740	2074	0	298
1416	1740	2074	0	299
1419	1740	2074	0	299
1422	1740	2074	0	299
1425	1740	2074	0	299
1428	1740	2074	0	298
1431	1740	2073	0	298
1434	1740	2073	0	299
1437	1740	2074	0	298
1440	1740	2074	0	299
1443	1740	2074	0	299
1446	1740	2073	0	298
1449	1740	2074	0	299
1452	1740	2074	0	299
1455	1740	2073	0	298
1458	1740	2074	0	299
1461	1740	2074	0	298
1464	1740	2074	0	299
1467	1740	2074	0	298
1470	1740	2074	0	298
1473	1740	2073	0	298
1476	1740	2074	0	299
1479	1740	2074	0	299
1482	1740	2074	0	299
1485	1740	2074	0	298
1488	1740	2074	0	298
1491	1740	2073	0	298
1494	1740	2074	0	299
1497	1740	2074	0	299
1500	1740	2074	0	298
1503	1740	2073	0	298
1506	1740	2074	0	299
1509	1740	2074	0	298
1512	1740	2074	0	298
1515	1740	2074	0	298
1518	1740	2073	0	298
1521	1740	2073	0	299
1524	1740	2074	0	299
1527	1740	2074	0	298
1530	1740	2073	0	298
1533	1740	2074	0	299
1536	1740	2073	0	298
1539	1740	2074	0	298
1542	1740	2073	0	298
1545	1740	2073	0	298
1548	1740	2073	0	298
1551	1740	2073	0	299
1554	1740	2074	0	298
1557	1740	2074	0	298
1560	1740	2073	0	299
1563	1740	2073	0	299
1566	1740	2073	0	299
1569	1740	2074	0	298
1572	1740	2074	0	299
1575	1740	2074	0	299
1578	1740	2074	0	298
1581	1740	2074	0	299
1584	1740	2074	0	298
1587	1740	2074	0	299
1590	1740	2074	0	298
1593	1740	2074	0	299
1596	1740	2074	0	299
1599	1740	2074	0	299
1602	1740	2074	0	299
1605	1740	2074	0	299
1608	1740	2074	0	299
1611	1740	2074	0	299
1614	1740	2074	0	298
1617	1740	2074	0	299
1620	1740	2074	0	299
1623	1740	2074	0	299
1626	1740	2074	0	299
1629	1740	2074	0	299
1632	1740	2074	0	299
1635	1740	2074	0	299
1638	1740	2074	0	299
1641	1740	2074	0	299
1644	1740	2074	0	298
1647	1740	2074	0	299
1650	1740	2074	0	299
1653	1740	2074	0	299
1656	1740	2074	0	298
1659	1740	2074	0	298
1662	1740	2074	0	298
1665	1740	2074	0	298
1668	1740	2074	0	299
1671	1740	2074	0	299
1674	1740	2074	0	299
1677	1740	2074	0	299
1680	1740	2074	0	299
1683	1740	2074	0	299
1686	1740	2074	0	299
1689	1740	2074	0	299
1692	1740	2074	0	299
1695	1740	2074	0	299
1698	1740	2074	0	298
1701	1740	2074	0	299
1704	1740	2074	0	299
1707	1740	2074	0	298
1710	1740	2074	0	298
1713	1740	2074	0	298
1716	1740	2074	0	298
1719	1740	2074	0	298
1722	1740	2074	0	298
1725	1740	2074	0	298
1728	1740	2074	0	298
1731	1740	2074	0	298
1734	1740	2074	0	298
1737	1740	2074	0	299
1740	1740	2074	0	298
1743	1740	2074	0	298
1746	1740	2074	0	299
1749	1740	2074	0	298
1752	1740	2074	0	298
1755	1740	2074	0	299
1758	1740	2074	0	298
1761	1740	2074	0	298
1764	1740	2074	0	299
1767	1740	2074	0	298
1770	1740	2074	0	298
1773	1740	2074	0	298
1776	1740	2074	0	298
1779	1740	2074	0	298
1782	1740	2074	0	298
1785	1740	2074	0	298
1788	1740	2074	0	298
1791	1740	2074	0	298
1794	1740	2074	0	298
1797	1740	2074	0	298
1800	1740	2074	0	298
1803	1740	2074	0	298
1806	1740	2074	0	299
1809	1740	2074	0	299
1812	1740	2074	0	298
1815	1740	2074	0	298
1818	1740	2074	0	298
1821	1740	2074	0	298
1824	1740	2074	0	299
1827	1740	2074	0	298
1830	1740	2074	0	299
1833	1740	2074	0	298
1836	1740	2074	0	298
1839	1740	2074	0	299
1842	1740	2074	0	299
1845	1740	2074	0	299
1848	1740	2074	0	298
1851	1740	2074	0	299
1854	1740	2074	0	298
1857	1740	2074	0	298
1860	1740	2074	0	298
1863	1740	2074	0	299
1866	1740	2074	0	299
1869	1740	2074	0	298
1872	1740	2074	0	298
1875	1740	2074	0	299
1878	1740	2074	0	298
1881	1740	2074	0	298
1884	1740	2074	0	298
1887	1740	2074	0	298
1890	1740	2074	0	298
1893	1740	2074	0	299
1896	1740	2074	0	298
1899	1740	2074	0	298
1902	1740	2074	0	299
1905	1740	2074	0	298
1908	1740	2074	0	299
1911	1740	2074	0	299
1914	1740	2074	0	299
1917	1740	2074	0	299
1920	1740	2074	0	298
1923	1740	2074	0	298
1926	1740	2074	0	298
1929	1740	2074	0	298
1932	1740	2074	0	298
1935	1740	2074	0	298
1938	1740	2074	0	298
1941	1740	2074	0	298
1944	1740	2074	0	298
1947	1740	2074	0	298
1950	1740	2074	0	298
1953	1740	2074	0	298
1956	1740	2074	0	298
1959	1740	2074	0	299
1962	1740	2074	0	298
1965	1740	2074	0	298
1968	1740	2074	0	299
1971	1740	2074	0	298
1974	1740	2074	0	298
1977	1740	2074	0	298
1980	1740	2074	0	298
1983	1740	2074	0	298
1986	1740	2074	0	298
1989	1740	2074	0	298
1992	1740	2074	0	298
1995	1740	2074	0	298
1998	1740	2074	0	299
2001	1740	2074	0	298
2004	1740	2074	0	298
2007	1740	2074	0	298
2010	1740	2074	0	298
2013	1740	2074	0	299
2016	1740	2074	0	298
2019	1740	2074	0	298
2022	1740	2074	0	299
2025	1740	2074	0	298
2028	1740	2074	0	298
2031	1740	2074	0	298
2034	1740	2074	0	298
2037	1740	2074	0	299
2040	1740	2074	0	298
2043	1740	2074	0	297
2046	1740	2074	0	298
2049	1740	2074	0	298
2052	1740	2074	0	297
2055	1740	2074	0	297
2058	1740	2074	0	298
2061	1740	2074	0	298
2064	1740	2074	0	299
2067	1740	2074	0	298
2070	1740	2074	0	297
2073	1740	2074	0	298
2076	1740	2074	0	298
2079	1740	2074	0	298
2082	1740	2074	0	298
2085	1740	2074	0	298
2088	1740	2074	0	297
2091	1740	2073	0	297
2094	1740	2073	0	297
2097	1740	2074	0	297
2100	1740	2074	0	297
2103	1740	2074	0	297
2106	1740	2073	0	297
2109	1740	2073	0	296
2112	1740	2073	0	297
2115	1740	2073	0	297
2118	1740	2074	0	298
2121	1740	2073	0	298
2124	1740	2073	0	298
2127	1740	2074	0	299
2130	1740	2073	0	298
2133	1740	2074	0	298
2136	1740	2074	0	298
2139	1740	2074	0	298
2142	1740	2074	0	298
2145	1740	2074	0	298
2148	1740	2074	0	299
2151	1740	2074	0	299
2154	1740	2074	0	299
2157	1740	2073	0	298
2160	1740	2074	0	299
2163	1740	2073	0	299
2166	1740	2074	0	299
2169	1740	2074	0	298
2172	1740	2074	0	298
2175	1740	2074	0	298
2178	1740	2074	0	297
2181	1740	2074	0	298
2184	1740	2073	0	297
2187	1740	2073	0	298
2190	1740	2073	0	298
2193	1740	2073	0	298
2196	1740	2074	0	298
2199	1740	2074	0	299
2202	1740	2074	0	297
2205	1740	2074	0	297
2208	1740	2074	0	297
2211	1740	2073	0	296
2214	1740	2074	0	295
2217	1740	2074	0	296
2220	1740	2074	0	298
2223	1740	2074	0	297
2226	1740	2074	0	297
2229	1740	2074	0	298
2232	1740	2074	0	297
2235	1740	2074	0	295
2238	1741	2074	0	298
2241	1740	2074	0	296
2244	1740	2074	0	298
2247	1740	2074	0	297
2250	1740	2074	0	298
2253	1740	2074	0	298
2256	1740	2074	0	297
2259	1740	2074	0	299
2262	1740	2074	0	299
2265	1740	2074	0	297
2268	1740	2074	0	298
2271	1740	2074	0	297
2274	1740	2074	0	297
2277	1740	2074	0	299
2280	1740	2073	0	300
2283	1740	2073	0	300
2286	1740	2073	0	298
2289	1740	2073	0	298
2292	1740	2074	0	299
2295	1740	2074	0	299
2298	1740	2074	0	297
2301	1740	2073	0	296
2304	1740	2073	0	298
2307	1740	2073	0	298
2310	1740	2074	0	297
2313	1740	2074	0	294
2316	1740	2073	0	296
2319	1740	2074	0	296
2322	1740	2074	0	297
2325	1740	2074	0	296
2328	1740	2074	0	296
2331	1740	2073	0	297
2334	1740	2074	0	295
2337	1740	2073	0	295
2340	1740	2073	0	294
2343	1740	2073	0	295
2346	1740	2074	0	295
2349	1740	2074	0	294
2352	1740	2073	0	294
2355	1740	2074	0	293
2358	1741	2074	0	292
2361	1740	2074	0	292
2364	1740	2074	0	295
2367	1740	2074	0	296
2370	1740	2074	0	297
2373	1740	2074	0	296
2376	1740	2074	0	296
2379	1740	2074	0	296
2382	1740	2074	0	296
2385	1740	2074	0	296
2388	1740	2074	0	297
2391	1740	2074	0	298
2394	1740	2074	0	297
2397	1740	2074	0	297
2400	1740	2074	0	296
2403	1740	2074	0	296
2406	1740	2074	0	296
2409	1741	2074	0	296
2412	1741	2074	0	296
2415	1740	2074	0	296
2418	1741	2074	0	296
2421	1740	2074	0	296
2424	1740	2074	0	297
2427	1740	2074	0	297
2430	1740	2074	0	296
2433	1740	2074	0	297
2436	1740	2074	0	298
2439	1740	2074	0	298
2442	1740	2073	0	298
2445	1740	2074	0	297
2448	1740	2074	0	297
2451	1740	2074	0	296
2454	1740	2074	0	297
2457	1740	2074	0	298
2460	1740	2074	0	296
2463	1740	2074	0	296
2466	1740	2074	0	296
2469	1740	2074	0	296
2472	1740	2073	0	295
2475	1740	2073	0	296
2478	1740	2073	0	297
2481	1740	2073	0	295
2484	1740	2073	0	295
2487	1740	2073	0	295
2490	1740	2073	0	294
2493	1740	2073	0	294
2496	1740	2073	0	294
2499	1740	2073	0	294
2502	1740	2073	0	294
2505	1740	2074	0	294
2508	1740	2074	0	295
2511	1740	2074	0	295
2514	1741	2073	0	296
2517	1741	2074	0	294
2520	1741	2074	0	295
2523	1741	2074	0	296
2526	1741	2073	0	296
2529	1741	2073	0	296
2532	1741	2073	0	295
2535	1741	2073	0	295
2538	1741	2073	0	295
2541	1741	2073	0	293
2544	1741	2073	0	293
2547	1741	2073	0	295
2550	1741	2073	0	295
2553	1741	2073	0	296
2556	1741	2073	0	296
2559	1741	2073	0	297
2562	1741	2073	0	295
2565	1741	2073	0	296
2568	1741	2073	0	296
2571	1741	2073	0	296
2574	1741	2073	0	297
2577	1741	2073	0	296
2580	1741	2073	0	296
2583	1741	2074	0	296
2586	1741	2073	0	297
2589	1741	2074	0	297
2592	1741	2074	0	297
2595	1741	2074	0	297
2598	1740	2074	0	298
2601	1740	2074	0	299
2604	1740	2074	0	299
2607	1740	2074	0	300
2610	1740	2074	0	300
2613	1740	2074	0	301
2616	1740	2074	0	299
2619	1740	2074	0	299
2622	1740	2074	0	301
2625	1740	2074	0	299
2628	1740	2074	0	299
2631	1740	2074	0	299
2634	1741	2074	0	298
2637	1740	2074	0	299
2640	1740	2074	0	300
2643	1740	2074	0	299
2646	1740	2074	0	300
2649	1740	2074	0	299
2652	1740	2074	0	299
2655	1740	2074	0	300
2658	1740	2074	0	299
2661	1740	2074	0	299
2664	1740	2074	0	299
2667	1740	2074	0	300
2670	1740	2074	0	299
2673	1740	2074	0	299
2676	1740	2074	0	299
2679	1740	2074	0	298
2682	1741	2074	0	297
2685	1740	2074	0	296
2688	1740	2074	0	297
2691	1740	2073	0	298
2694	1741	2074	0	298
2697	1740	2074	0	299
2700	1740	2073	0	299
2703	1740	2073	0	299
2706	1740	2074	0	299
2709	1740	2074	0	299
2712	1740	2074	0	299
2715	1740	2074	0	299
2718	1740	2074	0	299
2721	1740	2074	0	299
2724	1740	2074	0	299
2727	1740	2074	0	299
2730	1740	2074	0	299
2733	1740	2074	0	298
2736	1740	2074	0	299
2739	1740	2073	0	299
2742	1740	2074	0	299
2745	1740	2074	0	299
2748	1740	2073	0	298
2751	1740	2073	0	299
2754	1740	2073	0	299
2757	1740	2073	0	299
2760	1740	2074	0	299
2763	1740	2074	0	299
2766	1740	2073	0	299
2769	1740	2073	0	299
2772	1740	2073	0	298
2775	1740	2073	0	299
2778	1740	2073	0	299
2781	1740	2073	0	299
2784	1740	2073	0	299
2787	1740	2073	0	298
2790	1740	2073	0	298
2793	1740	2074	0	299
2796	1740	2073	0	299
2799	1740	2074	0	299
2802	1740	2074	0	299
2805	1740	2073	0	299
2808	1740	2074	0	299
2811	1740	2073	0	299
2814	1740	2073	0	299
2817	1740	2074	0	300
2820	1740	2073	0	299
2823	1740	2073	0	298
2826	1740	2073	0	298
2829	1740	2073	0	298
2832	1740	2073	0	298
2835	1740	2073	0	299
2838	1740	2074	0	299
2841	1740	2074	0	298
2844	1740	2074	0	299
2847	1740	2073	0	299
2850	1740	2074	0	299
2853	1740	2074	0	299
2856	1740	2074	0	299
2859	1740	2074	0	299
2862	1740	2074	0	298
2865	1740	2074	0	299
2868	1740	2073	0	299
2871	1740	2073	0	299
2874	1740	2074	0	299
2877	1740	2073	0	298
2880	1740	2073	0	298
2883	1740	2073	0	298
2886	1740	2073	0	298
2889	1740	2073	0	299
2892	1740	2073	0	298
2895	1740	2074	0	298
2898	1740	2074	0	299
2901	1740	2073	0	298
2904	1740	2073	0	299
2907	1740	2073	0	298
2910	1740	2073	0	298
2913	1740	2073	0	298
2916	1740	2074	0	298
2919	1740	2074	0	299
2922	1740	2073	0	298
2925	1740	2073	0	298
2928	1740	2073	0	298
2931	1740	2074	0	298
2934	1740	2074	0	298
2937	1740	2073	0	298
2940	1740	2074	0	298
2943	1740	2074	0	299
2946	1740	2074	0	298
2949	1740	2074	0	299
2952	1740	2074	0	299
2955	1740	2074	0	298
2958	1740	2074	0	298
2961	1740	2074	0	298
2964	1740	2074	0	298
2967	1740	2074	0	298
2970	1740	2074	0	298
2973	1740	2074	0	298
2976	1740	2074	0	298
2979	1740	2074	0	298
2982	1740	2074	0	298
2985	1740	2073	0	298
2988	1740	2074	0	298
2991	1740	2074	0	298
2994	1740	2074	0	298
2997	1740	2073	0	298
3000	1740	2074	0	298
3003	1740	2074	0	298
3006	1740	2073	0	298
3009	1740	2074	0	298
3012	1740	2074	0	298
3015	1740	2073	0	297
3018	1740	2073	0	298
3021	1740	2074	0	298
3024	1740	2074	0	297
3027	1740	2073	0	297
3030	1740	2073	0	298
3033	1740	2073	0	297
3036	1740	2073	0	298
3039	1740	2073	0	298
3042	1740	2074	0	297
3045	1740	2073	0	298
3048	1740	2074	0	298
3051	1740	2074	0	298
3054	1740	2073	0	298
3057	1740	2073	0	298
3060	1740	2073	0	298
3063	1740	2073	0	298
3066	1740	2074	0	298
3069	1740	2073	0	298
3072	1740	2073	0	298
3075	1740	2073	0	298
3078	1740	2073	0	298
3081	1740	2074	0	298
3084	1740	2073	0	298
3087	1740	2073	0	298
3090	1740	2074	0	298
3093	1740	2074	0	298
3096	1740	2074	0	298
3099	1740	2073	0	298
3102	1740	2074	0	298
3105	1740	2074	0	298
3108	1740	2074	0	298
3111	1740	2073	0	298
3114	1740	2074	0	299
3117	1740	2074	0	299
3120	1740	2074	0	299
3123	1740	2074	0	299
3126	1740	2074	0	299
3129	1740	2074	0	299
3132	1740	2074	0	299
3135	1740	2074	0	299
3138	1740	2074	0	299
3141	1740	2074	0	299
3144	1740	2074	0	299
3147	1740	2074	0	299
3150	1740	2074	0	299
3153	1740	2074	0	299
3156	1740	2074	0	298
3159	1740	2073	0	299
3162	1740	2074	0	298
3165	1740	2074	0	298
3168	1740	2074	0	299
3171	1740	2073	0	298
3174	1740	2074	0	298
3177	1740	2074	0	298
3180	1740	2074	0	297
3183	1740	2074	0	298
3186	1740	2074	0	298
3189	1740	2074	0	298
3192	1740	2074	0	298
3195	1740	2074	0	298
3198	1740	2074	0	298
3201	1740	2074	0	298
3204	1740	2074	0	299
3207	1740	2074	0	298
3210	1740	2074	0	298
3213	1740	2074	0	298
3216	1740	2074	0	298
3219	1740	2074	0	298
3222	1740	2074	0	298
3225	1740	2074	0	299
3228	1740	2074	0	299
3231	1740	2074	0	299
3234	1740	2074	0	299
3237	1740	2074	0	299
3240	1740	2074	0	299
3243	1740	2074	0	299
3246	1740	2074	0	299
3249	1740	2074	0	299
3252	1740	2074	0	298
3255	1740	2074	0	298
3258	1740	2074	0	299
3261	1740	2074	0	299
3264	1740	2074	0	299
3267	1740	2074	0	299
3270	1740	2074	0	299
3273	1740	2074	0	300
3276	1740	2074	0	300
3279	1740	2074	0	300
3282	1740	2074	0	300
3285	1740	2074	0	300
3288	1740	2074	0	300
3291	1740	2074	0	300
3294	1740	2074	0	300
3297	1740	2074	0	299
3300	1740	2074	0	299
3303	1740	2074	0	299
3306	1740	2074	0	299
3309	1740	2074	0	299
3312	1740	2074	0	299
3315	1740	2074	0	300
3318	1740	2074	0	299
3321	1740	2074	0	300
3324	1740	2074	0	300
3327	1740	2074	0	299
3330	1740	2074	0	300
3333	1740	2074	0	299
3336	1740	2074	0	300
3339	1740	2074	0	300
3342	1740	2074	0	300
3345	1740	2074	0	300
3348	1740	2074	0	300
3351	1740	2074	0	300
3354	1740	2074	0	299
3357	1740	2074	0	299
3360	1740	2074	0	299
3363	1740	2073	0	299
3366	1740	2073	0	299
3369	1740	2074	0	299
3372	1740	2074	0	299
3375	1740	2074	0	299
3378	1740	2074	0	299
3381	1740	2074	0	299
3384	1740	2074	0	300
3387	1740	2074	0	300
3390	1740	2074	0	299
3393	1740	2074	0	299
3396	1740	2074	0	300
3399	1740	2074	0	300
3402	1740	2074	0	300
3405	1740	2074	0	300
3408	1740	2074	0	300
3411	1740	2074	0	300
3414	1740	2074	0	300
3417	1740	2074	0	299
3420	1740	2074	0	300
3423	1740	2074	0	300
3426	1740	2074	0	299
3429	1740	2074	0	299
3432	1740	2074	0	299
3435	1740	2074	0	300
3438	1740	2074	0	300
3441	1740	2074	0	300
3444	1740	2074	0	300
3447	1740	2074	0	300
3450	1740	2074	0	300
3453	1740	2074	0	299
3456	1740	2074	0	300
3459	1740	2074	0	300
3462	1740	2074	0	300
3465	1740	2074	0	300
3468	1740	2074	0	299
3471	1740	2074	0	299
3474	1740	2074	0	299
3477	1740	2074	0	299
3480	1740	2074	0	299
3483	1740	2074	0	299
3486	1740	2074	0	298
3489	1740	2074	0	298
3492	1740	2074	0	299
3495	1740	2074	0	299
3498	1740	2074	0	299
3501	1740	2074	0	299
3504	1740	2074	0	299
3507	1740	2074	0	300
3510	1740	2074	0	300
3513	1740	2074	0	299
3516	1740	2074	0	298
3519	1740	2074	0	299
3522	1740	2074	0	299
3525	1740	2074	0	299
3528	1740	2074	0	299
3531	1740	2074	0	299
3534	1740	2074	0	299
3537	1740	2074	0	300
3540	1740	2074	0	299
3543	1740	2074	0	299
3546	1740	2074	0	300
3549	1740	2074	0	300
3552	1740	2074	0	300
3555	1740	2074	0	300
3558	1741	2074	0	299
3561	1740	2074	0	300
3564	1740	2074	0	300
3567	1740	2074	0	300
3570	1740	2074	0	300
3573	1740	2074	0	300
3576	1740	2074	0	300
3579	1740	2074	0	299
3582	1740	2074	0	300
3585	1740	2074	0	299
3588	1740	2074	0	300
3591	1740	2074	0	300
3594	1740	2074	0	300
3597	1740	2074	0	300
3600	1740	2074	0	300
3603	1740	2074	0	300
3606	1740	2074	0	301
3609	1740	2074	0	300
3612	1740	2074	0	300
3615	1740	2074	0	300
3618	1740	2074	0	300
3621	1740	2074	0	301
3624	1740	2074	0	301
3627	1740	2074	0	301
3630	1740	2074	0	300
3633	1740	2074	0	300
3636	1740	2074	0	301
3639	1740	2074	0	301
3642	1740	2074	0	301
3645	1740	2074	0	301
3648	1740	2074	0	300
3651	1740	2074	0	300
3654	1740	2074	0	300
3657	1740	2073	0	299
3660	1740	2073	0	299
3663	1740	2073	0	299
3666	1740	2073	0	299
3669	1740	2074	0	300
3672	1740	2074	0	300
3675	1740	2073	0	299
3678	1740	2074	0	299
3681	1740	2074	0	300
3684	1740	2074	0	299
3687	1740	2074	0	299
3690	1740	2074	0	299
3693	1740	2074	0	300
3696	1740	2074	0	299
3699	1740	2074	0	299
3702	1740	2074	0	299
3705	1740	2074	0	299
3708	1740	2074	0	300
3711	1740	2074	0	299
3714	1740	2074	0	299
3717	1740	2074	0	299
3720	1740	2074	0	299
3723	1740	2074	0	298
3726	1740	2074	0	298
3729	1740	2074	0	298
3732	1740	2074	0	297
3735	1740	2074	0	298
3738	1740	2074	0	298
3741	1740	2074	0	299
3744	1740	2074	0	299
3747	1740	2074	0	299
3750	1740	2074	0	298
3753	1740	2074	0	299
3756	1740	2074	0	298
3759	1740	2074	0	298
3762	1740	2074	0	298
3765	1740	2074	0	299
3768	1740	2073	0	297
3771	1740	2074	0	299
3774	1740	2074	0	298
3777	1740	2074	0	298
3780	1740	2073	0	298
3783	1740	2073	0	298
3786	1740	2073	0	298
3789	1740	2073	0	298
3792	1740	2073	0	298
3795	1740	2073	0	298
3798	1740	2073	0	298
3801	1740	2073	0	298
3804	1740	2073	0	298
3807	1740	2073	0	298
3810	1740	2073	0	297
3813	1740	2073	0	297
3816	1740	2073	0	298
3819	1740	2073	0	298
3822	1740	2073	0	298
3825	1740	2073	0	298
3828	1740	2073	0	298
3831	1740	2073	0	298
3834	1740	2073	0	298
3837	1740	2073	0	298
3840	1740	2073	0	298
3843	1740	2073	0	298
3846	1740	2073	0	298
3849	1740	2073	0	298
3852	1740	2073	0	298
3855	1740	2073	0	298
3858	1740	2073	0	298
3861	1740	2073	0	298
3864	1740	2073	0	298
3867	1740	2073	0	298
3870	1740	2073	0	298
3873	1740	2073	0	297
3876	1740	2073	0	298
3879	1740	2073	0	297
3882	1740	2073	0	298
3885	1740	2073	0	298
3888	1740	2073	0	298
3891	1740	2073	0	298
3894	1740	2073	0	298
3897	1740	2073	0	297
3900	1740	2073	0	298
3903	1740	2073	0	298
3906	1740	2073	0	298
3909	1740	2073	0	298
3912	1740	2073	0	298
3915	1740	2073	0	298
3918	1740	2073	0	298
3921	1740	2073	0	298
3924	1740	2073	0	299
3927	1740	2073	0	298
3930	1740	2073	0	298
3933	1740	2073	0	298
3936	1740	2073	0	297
3939	1740	2073	0	297
3942	1740	2073	0	299
3945	1740	2073	0	298
3948	1740	2073	0	298
3951	1740	2073	0	299
3954	1740	2073	0	299
3957	1740	2073	0	299
3960	1740	2073	0	297
3963	1740	2073	0	297
3966	1740	2073	0	298
3969	1740	2072	0	298
3972	1740	2073	0	297
3975	1740	2073	0	297
3978	1740	2073	0	297
3981	1740	2073	0	298
3984	1740	2073	0	298
3987	1740	2073	0	298
3990	1740	2073	0	298
3993	1740	2073	0	298
3996	1740	2073	0	298
3999	1740	2073	0	298
4002	1740	2073	0	298
4005	1740	2073	0	298
4008	1740	2073	0	298
4011	1740	2073	0	297
4014	1740	2073	0	295
4017	1740	2073	0	296
4020	1740	2073	0	296
4023	1740	2073	0	297
4026	1740	2073	0	297
4029	1740	2073	0	297
4032	1740	2073	0	296
4035	1740	2073	0	296
4038	1740	2073	0	297
4041	1740	2073	0	297
4044	1740	2073	0	297
4047	1740	2073	0	297
4050	1740	2073	0	297
4053	1740	2073	0	297
4056	1740	2073	0	298
4059	1740	2073	0	298
4062	1740	2073	0	298
4065	1740	2073	0	298
4068	1740	2073	0	298
4071	1740	2073	0	298
4074	1740	2073	0	298
4077	1740	2073	0	297
4080	1740	2073	0	297
4083	1740	2073	0	298
4086	1740	2073	0	298
4089	1740	2073	0	299
4092	1740	2073	0	298
4095	1740	2073	0	297
4098	1740	2073	0	298
4101	1740	2073	0	297
4104	1740	2073	0	296
4107	1740	2073	0	297
4110	1740	2073	0	297
4113	1740	2073	0	298
4116	1740	2073	0	298
4119	1740	2073	0	298
4122	1740	2073	0	298
4125	1740	2073	0	298
4128	1740	2073	0	297
4131	1740	2073	0	298
4134	1740	2073	0	298
4137	1740	2073	0	298
4140	1740	2073	0	297
4143	1740	2073	0	298
4146	1740	2073	0	298
4149	1740	2073	0	297
4152	1740	2073	0	298
4155	1740	2073	0	297
4158	1740	2073	0	297
4161	1740	2073	0	297
4164	1740	2073	0	297
4167	1740	2073	0	298
4170	1740	2073	0	297
4173	1740	2073	0	297
4176	1740	2073	0	298
4179	1740	2073	0	298
4182	1740	2073	0	298
4185	1740	2073	0	298
4188	1740	2073	0	298
4191	1740	2073	0	298
4194	1740	2073	0	298
4197	1740	2073	0	298
4200	1740	2073	0	298
4203	1740	2073	0	298
4206	1740	2073	0	298
4209	1740	2073	0	298
4212	1740	2073	0	298
4215	1740	2073	0	298
4218	1740	2073	0	297
4221	1740	2073	0	298
4224	1740	2073	0	298
4227	1740	2073	0	298
4230	1740	2073	0	298
4233	1740	2073	0	297
4236	1740	2073	0	297
4239	1740	2073	0	298
4242	1740	2073	0	298
4245	1740	2073	0	298
4248	1740	2073	0	298
4251	1740	2073	0	298
4254	1740	2073	0	298
4257	1740	2073	0	298
4260	1740	2073	0	298
4263	1740	2073	0	298
4266	1740	2073	0	298
4269	1740	2073	0	298
4272	1740	2073	0	298
4275	1740	2073	0	298
4278	1740	2073	0	298
4281	1740	2073	0	298
4284	1740	2073	0	298
4287	1740	2073	0	298
4290	1740	2073	0	297
4293	1740	2073	0	298
4296	1740	2073	0	298
4299	1740	2073	0	298
4302	1740	2073	0	298
4305	1740	2073	0	297
4308	1740	2073	0	298
4311	1740	2073	0	298
4314	1740	2073	0	298
4317	1740	2073	0	298
4320	1740	2073	0	298
4323	1740	2073	0	298
4326	1740	2073	0	298
4329	1740	2073	0	298
4332	1740	2073	0	298
4335	1740	2073	0	298
4338	1740	2073	0	298
4341	1740	2073	0	297
4344	1740	2073	0	298
4347	1740	2073	0	298
4350	1740	2073	0	298
4353	1740	2073	0	298
4356	1740	2073	0	298
4359	1740	2073	0	298
4362	1740	2073	0	296
4365	1740	2072	0	297
4368	1740	2072	0	297
4371	1740	2072	0	297
4374	1740	2072	0	297
4377	1740	2073	0	297
4380	1740	2073	0	296
4383	1740	2073	0	295
4386	1740	2073	0	296
4389	1740	2073	0	297
4392	1740	2073	0	297
4395	1740	2073	0	297
4398	1740	2073	0	296
4401	1740	2073	0	295
4404	1740	2073	0	297
4407	1740	2073	0	296
4410	1740	2072	0	298
4413	1740	2072	0	297
4416	1740	2072	0	297
4419	1740	2072	0	298
4422	1740	2072	0	299
4425	1740	2072	0	299
4428	1740	2072	0	299
4431	1740	2072	0	299
4434	1740	2073	0	299
4437	1740	2072	0	297
4440	1740	2072	0	298
4443	1740	2072	0	299
4446	1740	2072	0	299
4449	1740	2072	0	298
4452	1740	2072	0	297
4455	1740	2072	0	298
4458	1740	2072	0	297
4461	1740	2073	0	299
4464	1740	2073	0	298
4467	1740	2072	0	299
4470	1740	2072	0	300
4473	1740	2072	0	299
4476	1740	2072	0	298
4479	1740	2072	0	299
4482	1740	2072	0	298
4485	1740	2073	0	299
4488	1740	2073	0	298
4491	1740	2073	0	298
4494	1740	2073	0	298
4497	1740	2073	0	297
4500	1740	2073	0	297
4503	1740	2072	0	297
4506	1740	2072	0	296
4509	1740	2072	0	297
4512	1740	2072	0	297
4515	1740	2072	0	295
4518	1739	2072	0	297
4521	1740	2072	0	298
4524	1740	2072	0	296
4527	1740	2072	0	297
4530	1740	2072	0	298
4533	1740	2072	0	299
4536	1740	2072	0	300
4539	1740	2072	0	300
4542	1740	2072	0	299
4545	1740	2072	0	300
4548	1740	2072	0	300
4551	1740	2072	0	300
4554	1740	2072	0	300
4557	1740	2072	0	300
4560	1740	2072	0	301
4563	1740	2073	0	300
4566	1740	2072	0	299
4569	1740	2072	0	299
4572	1740	2072	0	300
4575	1740	2072	0	300
4578	1740	2072	0	300
4581	1740	2072	0	300
4584	1740	2072	0	299
4587	1740	2072	0	299
4590	1740	2072	0	298
4593	1740	2072	0	299
4596	1740	2072	0	300
4599	1740	2072	0	300
4602	1740	2072	0	301
4605	1740	2072	0	301
4608	1740	2072	0	301
4611	1740	2072	0	300
4614	1740	2072	0	301
4617	1740	2072	0	300
4620	1740	2072	0	301
4623	1740	2072	0	300
4626	1740	2072	0	300
4629	1740	2072	0	299
4632	1740	2072	0	299
4635	1740	2072	0	301
4638	1740	2072	0	300
4641	1740	2072	0	300
4644	1740	2072	0	300
4647	1740	2072	0	300
4650	1740	2072	0	299
4653	1740	2072	0	300
4656	1740	2072	0	300
4659	1740	2072	0	299
4662	1740	2072	0	298
4665	1740	2072	0	297
4668	1740	2072	0	297
4671	1740	2072	0	297
4674	1740	2073	0	296
4677	1740	2073	0	297
4680	1740	2073	0	297
4683	1740	2073	0	297
4686	1740	2073	0	297
4689	1740	2073	0	297
4692	1740	2073	0	298
4695	1740	2073	0	297
4698	1740	2073	0	298
4701	1740	2073	0	298
4704	1740	2073	0	298
4707	1740	2073	0	298
4710	1740	2073	0	298
4713	1740	2073	0	298
4716	1740	2073	0	299
4719	1740	2073	0	298
4722	1740	2073	0	299
4725	1740	2073	0	299
4728	1740	2073	0	298
4731	1740	2073	0	298
4734	1740	2073	0	299
4737	1740	2073	0	298
4740	1740	2073	0	298
4743	1740	2073	0	297
4746	1740	2073	0	299
4749	1740	2073	0	299
4752	1740	2073	0	298
4755	1740	2073	0	299
4758	1740	2073	0	299
4761	1740	2073	0	299
4764	1740	2073	0	298
4767	1740	2073	0	297
4770	1740	2073	0	297
4773	1740	2073	0	297
4776	1740	2073	0	298
4779	1740	2073	0	297
4782	1740	2073	0	297
4785	1740	2073	0	298
4788	1740	2073	0	298
4791	1740	2073	0	297
4794	1740	2073	0	298
4797	1740	2073	0	298
4800	1740	2073	0	297
4803	1740	2073	0	297
4806	1740	2072	0	297
4809	1740	2072	0	297
4812	1740	2073	0	297
4815	1740	2072	0	297
4818	1740	2072	0	297
4821	1740	2073	0	297
4824	1740	2073	0	297
4827	1740	2072	0	297
4830	1740	2072	0	297
4833	1740	2073	0	297
4836	1740	2073	0	297
4839	1740	2072	0	297
4842	1740	2072	0	297
4845	1740	2072	0	297
4848	1740	2072	0	297
4851	1740	2072	0	297
4854	1740	2072	0	297
4857	1740	2072	0	297
4860	1740	2072	0	297
4863	1740	2072	0	297
4866	1740	2072	0	297
4869	1740	2072	0	297
4872	1740	2072	0	297
4875	1740	2072	0	297
4878	1740	2072	0	296
4881	1740	2072	0	297
4884	1740	2072	0	297
4887	1740	2072	0	297
4890	1740	2072	0	297
4893	1740	2072	0	297
4896	1740	2072	0	297
4899	1740	2072	0	296
4902	1740	2072	0	296
4905	1740	2072	0	296
4908	1740	2072	0	297
4911	1740	2072	0	296
4914	1740	2072	0	297
4917	1740	2072	0	297
4920	1740	2072	0	296
4923	1740	2072	0	297
4926	1740	2072	0	297
4929	1740	2072	0	296
4932	1740	2072	0	297
4935	1740	2072	0	297
4938	1740	2072	0	297
4941	1740	2072	0	297
4944	1740	2073	0	297
4947	1740	2072	0	296
4950	1740	2073	0	297
4953	1740	2072	0	297
4956	1740	2073	0	297
4959	1740	2073	0	297
4962	1740	2072	0	297
4965	1740	2073	0	297
4968	1740	2073	0	297
4971	1740	2072	0	297
4974	1740	2073	0	297
4977	1740	2072	0	298
4980	1740	2072	0	298
4983	1740	2072	0	298
4986	1740	2072	0	297
4989	1740	2072	0	297
4992	1740	2072	0	298
4995	1740	2072	0	298
4998	1740	2072	0	298
5001	1740	2072	0	298
5004	1740	2072	0	297
5007	1740	2072	0	297
5010	1740	2072	0	298
5013	1740	2072	0	297
5016	1740	2072	0	297
5019	1740	2073	0	297
5022	1740	2072	0	297
5025	1740	2073	0	297
5028	1740	2073	0	297
5031	1740	2073	0	297
5034	1740	2073	0	297
5037	1740	2073	0	296
5040	1740	2072	0	297
5043	1740	2072	0	297
5046	1740	2073	0	297
5049	1740	2073	0	297
5052	1740	2073	0	297
5055	1740	2072	0	297
5058	1740	2073	0	297
5061	1740	2073	0	297
5064	1740	2072	0	298
5067	1740	2073	0	297
5070	1740	2072	0	297
5073	1740	2073	0	297
5076	1740	2073	0	298
5079	1740	2072	0	297
5082	1740	2072	0	298
5085	1740	2072	0	297
5088	1740	2072	0	297
5091	1740	2072	0	297
5094	1740	2072	0	297
5097	1740	2072	0	297
5100	1740	2072	0	298
5103	1740	2072	0	298
5106	1740	2072	0	297
5109	1740	2072	0	298
5112	1740	2072	0	297
5115	1740	2072	0	298
5118	1740	2072	0	297
5121	1740	2072	0	297
5124	1740	2072	0	298
5127	1740	2072	0	297
5130	1740	2072	0	297
5133	1740	2072	0	297
5136	1740	2072	0	297
5139	1740	2072	0	297
5142	1740	2072	0	297
5145	1740	2072	0	297
5148	1740	2072	0	297
5151	1740	2072	0	297
5154	1740	2073	0	297
5157	1740	2072	0	297
5160	1740	2072	0	297
5163	1740	2073	0	297
5166	1740	2073	0	297
5169	1740	2073	0	297
5172	1740	2073	0	297
5175	1740	2073	0	297
5178	1740	2073	0	297
5181	1740	2073	0	298
5184	1740	2073	0	297
5187	1740	2073	0	299
5190	1740	2073	0	298
5193	1740	2073	0	297
5196	1740	2073	0	299
5199	1740	2073	0	299
5202	1740	2073	0	298
5205	1740	2073	0	298
5208	1740	2073	0	299
5211	1740	2073	0	298
5214	1740	2073	0	299
5217	1740	2073	0	299
5220	1740	2073	0	298
5223	1740	2073	0	299
5226	1740	2073	0	299
5229	1740	2073	0	298
5232	1740	2073	0	299
5235	1740	2073	0	298
5238	1740	2073	0	300
5241	1740	2072	0	298
5244	1740	2072	0	299
5247	1740	2072	0	299
5250	1740	2072	0	299
5253	1740	2072	0	298
5256	1740	2073	0	298
5259	1740	2073	0	298
5262	1740	2073	0	298
5265	1740	2073	0	299
5268	1740	2072	0	298
5271	1740	2072	0	298
5274	1740	2072	0	298
5277	1740	2072	0	298
5280	1740	2072	0	298
5283	1740	2073	0	297
5286	1740	2073	0	298
5289	1740	2073	0	298
5292	1740	2073	0	298
5295	1740	2073	0	298
5298	1740	2073	0	298
5301	1740	2073	0	298
5304	1740	2073	0	298
5307	1740	2073	0	299
5310	1740	2073	0	298
5313	1740	2073	0	297
5316	1740	2073	0	297
5319	1740	2073	0	298
5322	1740	2073	0	298
5325	1740	2073	0	297
5328	1740	2072	0	297
5331	1740	2073	0	297
5334	1740	2073	0	298
5337	1740	2072	0	298
5340	1740	2072	0	298
5343	1740	2072	0	299
5346	1740	2072	0	298
5349	1740	2072	0	298
5352	1740	2072	0	298
5355	1740	2072	0	298
5358	1740	2072	0	298
5361	1740	2072	0	297
5364	1740	2072	0	298
5367	1740	2072	0	297
5370	1740	2072	0	297
5373	1740	2072	0	298
5376	1740	2072	0	297
5379	1740	2072	0	297
5382	1740	2072	0	298
5385	1740	2072	0	298
5388	1740	2072	0	297
5391	1740	2072	0	297
5394	1740	2072	0	298
5397	1740	2072	0	297
5400	1740	2072	0	298
5403	1740	2072	0	298
5406	1740	2072	0	298
5409	1740	2072	0	298
5412	1740	2072	0	298
5415	1740	2072	0	298
5418	1740	2072	0	298
5421	1740	2072	0	298
5424	1740	2072	0	298
5427	1740	2072	0	298
5430	1740	2072	0	298
5433	1740	2072	0	298
5436	1740	2072	0	297
5439	1740	2072	0	297
5442	1740	2072	0	297
5445	1740	2072	0	298
5448	1740	2072	0	298
5451	1740	2072	0	298
5454	1740	2072	0	298
5457	1740	2072	0	297
5460	1740	2072	0	298
5463	1740	2072	0	297
5466	1740	2072	0	297
5469	1740	2072	0	297
5472	1740	2072	0	297
5475	1740	2071	0	297
5478	1740	2072	0	297
5481	1740	2072	0	297
5484	1740	2072	0	297
5487	1740	2072	0	297
5490	1740	2072	0	298
5493	1740	2072	0	298
5496	1740	2072	0	298
5499	1740	2072	0	297
5502	1740	2072	0	298
5505	1740	2072	0	298
5508	1740	2072	0	298
5511	1740	2072	0	297
5514	1740	2072	0	297
5517	1740	2072	0	297
5520	1740	2072	0	297
5523	1740	2072	0	297
5526	1740	2072	0	297
5529	1740	2072	0	296
5532	1740	2072	0	297
5535	1740	2072	0	297
5538	1740	2071	0	298
5541	1740	2072	0	298
5544	1740	2072	0	297
5547	1740	2072	0	297
5550	1740	2072	0	298
5553	1740	2071	0	297
5556	1740	2072	0	297
5559	1740	2072	0	297
5562	1740	2072	0	296
5565	1740	2072	0	295
5568	1740	2072	0	296
5571	1740	2072	0	296
5574	1740	2072	0	297
5577	1740	2072	0	297
5580	1740	2072	0	298
5583	1740	2072	0	298
5586	1740	2072	0	298
5589	1740	2072	0	298
5592	1740	2072	0	298
5595	1740	2072	0	298
5598	1740	2072	0	298
5601	1740	2072	0	298
5604	1740	2072	0	298
5607	1740	2072	0	298
5610	1740	2072	0	298
5613	1740	2072	0	298
5616	1740	2072	0	298
5619	1740	2072	0	299
5622	1740	2072	0	298
5625	1740	2072	0	299
5628	1740	2072	0	299
5631	1740	2072	0	298
5634	1740	2072	0	298
5637	1740	2072	0	297
5640	1740	2072	0	297
5643	1740	2072	0	297
5646	1740	2072	0	298
5649	1740	2072	0	297
5652	1740	2072	0	298
5655	1740	2072	0	298
5658	1740	2072	0	298
5661	1740	2072	0	298
5664	1740	2072	0	298
5667	1740	2073	0	299
5670	1740	2072	0	298
5673	1740	2073	0	298
5676	1740	2072	0	298
5679	1740	2072	0	298
5682	1740	2073	0	298
5685	1740	2073	0	298
5688	1740	2073	0	298
5691	1740	2072	0	297
5694	1740	2072	0	297
5697	1740	2073	0	297
5700	1740	2073	0	298
5703	1740	2073	0	297
5706	1740	2073	0	297
5709	1740	2073	0	297
5712	1740	2073	0	298
5715	1740	2073	0	298
5718	1740	2073	0	298
5721	1740	2073	0	298
5724	1740	2073	0	297
5727	1740	2073	0	298
5730	1740	2073	0	297
5733	1740	2073	0	297
5736	1740	2073	0	298
5739	1740	2073	0	297
5742	1740	2073	0	297
5745	1740	2073	0	297
5748	1740	2073	0	298
5751	1740	2073	0	298
5754	1740	2072	0	297
5757	1740	2073	0	297
5760	1740	2073	0	298
5763	1740	2072	0	297
5766	1740	2072	0	298
5769	1740	2072	0	297
5772	1740	2072	0	297
5775	1740	2073	0	297
5778	1740	2073	0	297
5781	1740	2072	0	297
5784	1740	2073	0	298
5787	1740	2073	0	297
5790	1740	2072	0	297
5793	1740	2072	0	297
5796	1740	2072	0	297
5799	1740	2072	0	297
5802	1740	2072	0	297
5805	1740	2073	0	297
5808	1740	2073	0	299
5811	1740	2073	0	299
5814	1740	2073	0	298
5817	1740	2073	0	299
5820	1740	2073	0	299
5823	1740	2073	0	299
5826	1740	2073	0	298
5829	1740	2073	0	299
5832	1740	2073	0	298
5835	1740	2073	0	299
5838	1740	2073	0	299
5841	1740	2073	0	299
5844	1740	2073	0	299
5847	1740	2073	0	299
5850	1740	2073	0	299
5853	1740	2073	0	299
5856	1740	2073	0	299
5859	1740	2073	0	299
5862	1740	2073	0	298
5865	1740	2073	0	298
5868	1740	2073	0	298
5871	1740	2073	0	298
5874	1740	2072	0	298
5877	1740	2072	0	299
5880	1740	2072	0	298
5883	1740	2072	0	298
5886	1740	2073	0	298
5889	1740	2073	0	299
5892	1740	2073	0	298
5895	1740	2072	0	298
5898	1740	2073	0	298
5901	1740	2072	0	297
5904	1740	2073	0	298
5907	1740	2072	0	298
5910	1740	2072	0	299
5913	1740	2073	0	299
5916	1740	2072	0	298
5919	1740	2072	0	298
5922	1740	2073	0	299
5925	1740	2072	0	298
5928	1740	2073	0	298
5931	1740	2072	0	298
5934	1740	2072	0	298
5937	1740	2073	0	299
5940	1740	2072	0	299
5943	1740	2072	0	298
5946	1740	2072	0	299
5949	1740	2072	0	298
5952	1740	2072	0	298
5955	1740	2073	0	300
5958	1740	2072	0	299
5961	1740	2072	0	299
5964	1740	2072	0	298
5967	1740	2072	0	298
5970	1740	2072	0	297
5973	1740	2073	0	297
5976	1740	2072	0	298
5979	1740	2073	0	297
5982	1740	2073	0	298
5985	1740	2073	0	299
5988	1740	2073	0	299
5991	1740	2073	0	298
5994	1740	2073	0	298
5997	1740	2073	0	299
[truncated: 999 more rows]
