# Supplementary material for: Markerless tracking of an entire honey bee colony
Source: Nat Commun. 2021 Mar 19;12:1733. doi: 10.1038/s41467-021-21769-1 (PMC7979864; doi:10.1038/s41467-021-21769-1)
Supplement: Supplementary file 4 — Description of Additional Supplementary Files [file 41467_2021_21769_MOESM4_ESM.zip › raw_source/fig_5_sup_fig_21_22/S1_trajectories/000452.txt]

0	2444	1613	0	38
3	2444	1613	0	36
6	2444	1613	0	37
9	2444	1613	0	36
12	2444	1613	0	36
15	2444	1613	0	37
18	2444	1613	0	36
21	2443	1614	0	36
24	2443	1614	0	34
27	2442	1615	0	33
30	2442	1615	0	35
33	2442	1615	0	34
36	2442	1615	0	34
39	2442	1615	0	33
42	2443	1615	0	33
45	2443	1615	0	34
48	2443	1615	0	33
51	2443	1615	0	32
54	2444	1615	0	32
57	2443	1615	0	31
60	2443	1615	0	31
63	2444	1616	0	29
66	2443	1616	0	30
69	2443	1616	0	30
72	2444	1616	0	28
75	2444	1616	0	29
78	2443	1616	0	29
81	2444	1616	0	28
84	2444	1616	0	28
87	2444	1616	0	28
90	2444	1616	0	28
93	2444	1616	0	28
96	2444	1616	0	28
99	2443	1616	0	28
102	2443	1616	0	29
105	2443	1616	0	29
108	2443	1616	0	29
111	2444	1616	0	28
114	2443	1616	0	28
117	2443	1616	0	28
120	2443	1616	0	28
123	2444	1616	0	28
126	2444	1616	0	29
129	2444	1616	0	27
132	2443	1616	0	28
135	2442	1614	0	34
138	2442	1614	0	33
141	2442	1614	0	34
144	2442	1614	0	34
147	2442	1614	0	34
150	2443	1614	0	33
153	2443	1614	0	32
156	2442	1614	0	31
159	2442	1614	0	32
162	2442	1614	0	33
165	2443	1614	0	32
168	2442	1614	0	33
171	2442	1614	0	32
174	2442	1614	0	32
177	2443	1614	0	31
180	2443	1614	0	31
183	2443	1615	0	30
186	2443	1615	0	31
189	2443	1615	0	36
192	2442	1615	0	36
195	2442	1615	0	37
198	2442	1615	0	36
201	2442	1615	0	38
204	2441	1613	0	39
207	2439	1613	0	40
210	2439	1613	0	42
213	2439	1613	0	42
216	2438	1613	0	46
219	2438	1613	0	46
222	2438	1612	0	48
225	2438	1612	0	47
228	2438	1612	0	47
231	2438	1611	0	45
234	2437	1610	0	50
237	2437	1610	0	50
240	2436	1610	0	49
243	2437	1610	0	48
246	2437	1610	0	47
249	2437	1610	0	48
252	2438	1610	0	46
255	2438	1610	0	45
258	2438	1610	0	47
261	2438	1610	0	46
264	2438	1610	0	45
267	2438	1610	0	46
270	2438	1610	0	46
273	2438	1610	0	46
276	2439	1610	0	45
279	2438	1610	0	45
282	2438	1610	0	46
285	2439	1610	0	45
288	2439	1610	0	46
291	2439	1610	0	45
294	2439	1610	0	46
297	2439	1610	0	46
300	2440	1610	0	43
303	2440	1610	0	44
306	2440	1610	0	43
309	2440	1610	0	43
312	2440	1610	0	42
315	2440	1610	0	43
318	2440	1610	0	43
321	2441	1610	0	42
324	2441	1610	0	42
327	2441	1610	0	43
330	2441	1610	0	43
333	2441	1610	0	42
336	2441	1610	0	43
339	2441	1610	0	43
342	2441	1610	0	42
345	2441	1610	0	43
348	2441	1610	0	43
351	2441	1610	0	42
354	2441	1610	0	42
357	2441	1610	0	43
360	2441	1610	0	42
363	2441	1610	0	42
366	2441	1610	0	42
369	2441	1610	0	42
372	2441	1610	0	42
375	2441	1610	0	41
378	2441	1610	0	41
381	2441	1610	0	42
384	2441	1610	0	42
387	2441	1610	0	42
390	2441	1610	0	42
393	2441	1610	0	42
396	2441	1610	0	42
399	2441	1610	0	42
402	2442	1610	0	41
405	2441	1610	0	42
408	2441	1610	0	42
411	2441	1610	0	42
414	2442	1610	0	42
417	2441	1610	0	42
420	2441	1610	0	42
423	2441	1610	0	42
426	2441	1610	0	43
429	2441	1610	0	42
432	2441	1610	0	42
435	2441	1610	0	42
438	2441	1610	0	42
441	2441	1610	0	42
444	2441	1610	0	42
447	2441	1610	0	43
450	2441	1610	0	43
453	2441	1610	0	43
456	2441	1610	0	42
459	2441	1610	0	42
462	2441	1610	0	43
465	2441	1610	0	43
468	2441	1610	0	43
471	2441	1610	0	42
474	2441	1610	0	42
477	2441	1610	0	42
480	2441	1610	0	42
483	2441	1610	0	42
486	2442	1610	0	42
489	2442	1610	0	42
492	2442	1610	0	42
495	2441	1610	0	42
498	2441	1610	0	42
501	2442	1610	0	42
504	2442	1610	0	43
507	2442	1610	0	43
510	2441	1610	0	45
513	2441	1610	0	45
516	2441	1610	0	44
519	2441	1610	0	43
522	2441	1610	0	43
525	2441	1610	0	43
528	2441	1610	0	43
531	2441	1610	0	43
534	2441	1610	0	43
537	2441	1610	0	43
540	2441	1610	0	44
543	2441	1610	0	43
546	2441	1610	0	43
549	2441	1610	0	44
552	2441	1610	0	43
555	2441	1610	0	43
558	2441	1610	0	43
561	2441	1610	0	43
564	2441	1610	0	43
567	2441	1610	0	43
570	2442	1610	0	44
573	2442	1610	0	44
576	2442	1610	0	42
579	2442	1610	0	43
582	2441	1610	0	43
585	2442	1610	0	44
588	2441	1610	0	43
591	2441	1610	0	43
594	2442	1610	0	44
597	2442	1610	0	43
600	2441	1610	0	43
603	2442	1610	0	43
606	2442	1610	0	43
609	2442	1610	0	43
612	2442	1610	0	43
615	2442	1610	0	43
618	2442	1610	0	43
621	2441	1610	0	43
624	2442	1610	0	43
627	2442	1610	0	42
630	2442	1610	0	43
633	2442	1610	0	43
636	2442	1610	0	43
639	2442	1610	0	42
642	2442	1610	0	43
645	2442	1610	0	42
648	2442	1610	0	43
651	2442	1610	0	43
654	2442	1610	0	42
657	2442	1610	0	43
660	2442	1610	0	42
663	2442	1610	0	43
666	2442	1610	0	43
669	2442	1610	0	42
672	2442	1610	0	43
675	2442	1610	0	43
678	2442	1610	0	43
681	2442	1610	0	42
684	2442	1610	0	43
687	2442	1610	0	44
690	2442	1610	0	44
693	2442	1610	0	43
696	2442	1610	0	43
699	2442	1610	0	43
702	2442	1610	0	43
705	2442	1610	0	43
708	2442	1610	0	43
711	2442	1610	0	43
714	2442	1610	0	44
717	2442	1610	0	43
720	2442	1610	0	43
723	2442	1610	0	43
726	2442	1610	0	43
729	2442	1610	0	43
732	2442	1610	0	43
735	2442	1610	0	44
738	2442	1610	0	43
741	2442	1610	0	43
744	2442	1610	0	44
747	2442	1610	0	44
750	2442	1610	0	44
753	2442	1610	0	43
756	2442	1610	0	43
759	2442	1610	0	44
762	2442	1610	0	43
765	2442	1610	0	43
768	2442	1610	0	44
771	2442	1610	0	44
774	2442	1610	0	43
777	2442	1610	0	44
780	2442	1610	0	43
783	2442	1610	0	44
786	2442	1610	0	44
789	2442	1610	0	44
792	2442	1610	0	44
795	2442	1610	0	44
798	2442	1610	0	43
801	2442	1610	0	43
804	2442	1610	0	44
807	2442	1610	0	44
810	2442	1610	0	44
813	2442	1610	0	44
816	2442	1610	0	43
819	2442	1610	0	43
822	2442	1610	0	43
825	2442	1610	0	43
828	2442	1610	0	44
831	2442	1610	0	43
834	2442	1610	0	44
837	2442	1610	0	44
840	2442	1610	0	44
843	2442	1610	0	43
846	2442	1610	0	43
849	2442	1610	0	44
852	2442	1610	0	43
855	2442	1610	0	44
858	2442	1610	0	44
861	2442	1610	0	44
864	2442	1610	0	44
867	2442	1610	0	44
870	2442	1610	0	44
873	2442	1610	0	44
876	2442	1610	0	44
879	2442	1610	0	43
882	2442	1610	0	44
885	2442	1610	0	44
888	2442	1610	0	43
891	2442	1610	0	44
894	2442	1610	0	43
897	2442	1610	0	44
900	2442	1610	0	44
903	2442	1610	0	44
906	2442	1610	0	44
909	2442	1610	0	44
912	2442	1610	0	43
915	2442	1610	0	43
918	2442	1611	0	44
921	2442	1610	0	43
924	2442	1610	0	42
927	2442	1610	0	43
930	2442	1610	0	43
933	2442	1610	0	43
936	2442	1611	0	44
939	2442	1610	0	43
942	2442	1611	0	43
945	2442	1610	0	43
948	2442	1610	0	43
951	2442	1611	0	43
954	2442	1611	0	43
957	2442	1611	0	43
960	2442	1611	0	43
963	2442	1611	0	42
966	2442	1611	0	43
969	2442	1611	0	43
972	2442	1611	0	43
975	2442	1611	0	42
978	2442	1611	0	43
981	2442	1611	0	43
984	2442	1611	0	43
987	2442	1611	0	43
990	2442	1611	0	42
993	2442	1611	0	42
996	2442	1611	0	42
999	2442	1611	0	43
1002	2442	1611	0	42
1005	2442	1610	0	42
1008	2442	1611	0	41
1011	2442	1611	0	43
1014	2442	1611	0	42
1017	2442	1611	0	43
1020	2442	1610	0	42
1023	2442	1611	0	42
1026	2442	1611	0	42
1029	2442	1611	0	43
1032	2442	1610	0	41
1035	2442	1611	0	43
1038	2442	1611	0	42
1041	2442	1611	0	42
1044	2442	1610	0	41
1047	2442	1611	0	43
1050	2442	1610	0	41
1053	2442	1611	0	42
1056	2442	1611	0	43
1059	2442	1610	0	41
1062	2442	1610	0	42
1065	2442	1610	0	41
1068	2442	1610	0	41
1071	2442	1610	0	42
1074	2442	1610	0	41
1077	2442	1610	0	42
1080	2442	1610	0	42
1083	2442	1610	0	41
1086	2442	1611	0	43
1089	2442	1611	0	42
1092	2442	1610	0	41
1095	2442	1610	0	41
1098	2442	1610	0	42
1101	2442	1611	0	42
1104	2442	1611	0	43
1107	2442	1611	0	42
1110	2442	1611	0	42
1113	2442	1611	0	42
1116	2442	1611	0	42
1119	2442	1611	0	43
1122	2442	1611	0	43
1125	2442	1611	0	42
1128	2442	1611	0	43
1131	2442	1611	0	43
1134	2442	1611	0	43
1137	2442	1611	0	42
1140	2442	1610	0	42
1143	2442	1611	0	43
1146	2442	1611	0	42
1149	2442	1611	0	43
1152	2442	1611	0	43
1155	2442	1611	0	43
1158	2442	1611	0	43
1161	2442	1611	0	43
1164	2442	1611	0	43
1167	2442	1611	0	43
1170	2442	1611	0	43
1173	2442	1610	0	42
1176	2442	1611	0	43
1179	2442	1611	0	43
1182	2442	1611	0	43
1185	2442	1611	0	43
1188	2442	1611	0	43
1191	2442	1611	0	43
1194	2442	1611	0	43
1197	2442	1611	0	43
1200	2442	1611	0	43
1203	2442	1611	0	43
1206	2442	1611	0	43
1209	2442	1611	0	43
1212	2442	1611	0	43
1215	2442	1611	0	43
1218	2442	1611	0	43
1221	2442	1611	0	43
1224	2442	1611	0	43
1227	2442	1611	0	43
1230	2442	1611	0	43
1233	2442	1611	0	44
1236	2442	1611	0	44
1239	2442	1611	0	44
1242	2442	1611	0	44
1245	2442	1611	0	44
1248	2442	1611	0	44
1251	2442	1611	0	44
1254	2442	1611	0	43
1257	2442	1611	0	43
1260	2442	1611	0	44
1263	2442	1611	0	44
1266	2442	1611	0	44
1269	2442	1611	0	43
1272	2442	1611	0	44
1275	2442	1611	0	44
1278	2442	1611	0	44
1281	2442	1611	0	44
1284	2442	1611	0	44
1287	2442	1611	0	44
1290	2442	1611	0	44
1293	2442	1611	0	43
1296	2442	1611	0	43
1299	2442	1611	0	43
1302	2442	1611	0	44
1305	2442	1611	0	45
1308	2442	1611	0	44
1311	2442	1610	0	44
1314	2442	1611	0	45
1317	2442	1611	0	44
1320	2442	1611	0	43
1323	2442	1611	0	44
1326	2442	1611	0	43
1329	2442	1611	0	43
1332	2442	1611	0	43
1335	2442	1611	0	44
1338	2442	1611	0	43
1341	2442	1610	0	44
1344	2442	1610	0	43
1347	2442	1611	0	43
1350	2442	1610	0	42
1353	2442	1610	0	43
1356	2442	1610	0	44
1359	2442	1610	0	44
1362	2442	1610	0	44
1365	2442	1610	0	45
1368	2442	1610	0	44
1371	2442	1610	0	44
1374	2442	1610	0	45
1377	2442	1610	0	45
1380	2442	1610	0	45
1383	2442	1610	0	44
1386	2442	1610	0	45
1389	2442	1610	0	44
1392	2442	1610	0	45
1395	2442	1610	0	44
1398	2442	1610	0	44
1401	2442	1610	0	44
1404	2442	1611	0	44
1407	2442	1610	0	44
1410	2442	1611	0	43
1413	2442	1611	0	44
1416	2442	1610	0	44
1419	2442	1611	0	43
1422	2442	1611	0	43
1425	2442	1610	0	43
1428	2442	1611	0	43
1431	2442	1611	0	44
1434	2442	1611	0	43
1437	2442	1611	0	43
1440	2442	1611	0	44
1443	2442	1611	0	43
1446	2442	1610	0	43
1449	2442	1611	0	43
1452	2442	1611	0	43
1455	2442	1611	0	44
1458	2442	1611	0	43
1461	2442	1611	0	43
1464	2442	1611	0	43
1467	2442	1611	0	43
1470	2442	1611	0	43
1473	2442	1611	0	43
1476	2442	1611	0	43
1479	2442	1611	0	43
1482	2442	1611	0	43
1485	2442	1611	0	43
1488	2442	1610	0	42
1491	2442	1611	0	43
1494	2442	1611	0	43
1497	2442	1611	0	43
1500	2442	1610	0	43
1503	2442	1611	0	42
1506	2442	1611	0	43
1509	2442	1611	0	42
1512	2442	1611	0	43
1515	2442	1611	0	43
1518	2442	1611	0	43
1521	2442	1611	0	43
1524	2442	1611	0	43
1527	2442	1611	0	43
1530	2442	1611	0	43
1533	2442	1611	0	43
1536	2442	1611	0	43
1539	2442	1611	0	43
1542	2442	1611	0	42
1545	2442	1611	0	43
1548	2442	1611	0	43
1551	2442	1611	0	43
1554	2442	1611	0	42
1557	2442	1611	0	43
1560	2442	1610	0	42
1563	2442	1611	0	43
1566	2442	1611	0	43
1569	2442	1611	0	43
1572	2442	1611	0	43
1575	2442	1611	0	42
1578	2442	1611	0	42
1581	2442	1611	0	43
1584	2442	1611	0	42
1587	2442	1611	0	43
1590	2442	1611	0	43
1593	2442	1611	0	42
1596	2441	1611	0	43
1599	2441	1610	0	46
1602	2441	1611	0	45
1605	2441	1610	0	46
1608	2441	1610	0	44
1611	2441	1611	0	44
1614	2442	1611	0	46
1617	2442	1611	0	46
1620	2442	1611	0	44
1623	2442	1610	0	44
1626	2442	1610	0	44
1629	2443	1610	0	46
1632	2442	1611	0	47
1635	2442	1610	0	43
1638	2442	1611	0	43
1641	2442	1611	0	41
1644	2442	1611	0	42
1647	2442	1611	0	44
1650	2442	1611	0	44
1653	2442	1611	0	44
1656	2442	1611	0	44
1659	2442	1611	0	45
1662	2442	1611	0	44
1665	2442	1610	0	44
1668	2442	1610	0	43
1671	2442	1610	0	44
1674	2442	1611	0	44
1677	2442	1610	0	44
1680	2442	1610	0	43
1683	2442	1611	0	44
1686	2442	1611	0	43
1689	2442	1611	0	43
1692	2442	1611	0	43
1695	2442	1611	0	44
1698	2442	1611	0	42
1701	2442	1610	0	42
1704	2442	1610	0	42
1707	2442	1610	0	42
1710	2442	1611	0	42
1713	2442	1611	0	42
1716	2442	1611	0	42
1719	2442	1611	0	42
1722	2442	1610	0	40
1725	2442	1611	0	41
1728	2442	1611	0	42
1731	2442	1610	0	41
1734	2442	1611	0	41
1737	2442	1611	0	41
1740	2442	1611	0	42
1743	2442	1611	0	42
1746	2442	1611	0	44
1749	2442	1611	0	44
1752	2442	1611	0	44
1755	2442	1610	0	45
1758	2442	1611	0	44
1761	2442	1611	0	45
1764	2442	1611	0	44
1767	2442	1611	0	44
1770	2442	1611	0	44
1773	2442	1610	0	44
1776	2442	1611	0	43
1779	2442	1611	0	44
1782	2442	1611	0	44
1785	2442	1611	0	44
1788	2442	1611	0	44
1791	2442	1611	0	43
1794	2442	1611	0	44
1797	2442	1611	0	43
1800	2442	1610	0	41
1803	2442	1611	0	43
1806	2442	1611	0	42
1809	2442	1611	0	42
1812	2442	1611	0	42
1815	2442	1611	0	42
1818	2442	1611	0	42
1821	2442	1611	0	43
1824	2442	1611	0	42
1827	2442	1611	0	43
1830	2442	1611	0	43
1833	2442	1611	0	43
1836	2442	1611	0	44
1839	2442	1611	0	44
1842	2442	1611	0	43
1845	2442	1611	0	44
1848	2442	1611	0	44
1851	2442	1611	0	43
1854	2442	1611	0	44
1857	2442	1611	0	44
1860	2442	1611	0	44
1863	2442	1611	0	43
1866	2442	1611	0	43
1869	2442	1611	0	44
1872	2442	1611	0	44
1875	2442	1611	0	43
1878	2442	1611	0	44
1881	2442	1611	0	44
1884	2442	1611	0	44
1887	2442	1611	0	44
1890	2442	1611	0	44
1893	2442	1611	0	44
1896	2442	1611	0	44
1899	2442	1611	0	43
1902	2442	1611	0	44
1905	2442	1611	0	44
1908	2442	1611	0	43
1911	2442	1611	0	43
1914	2442	1611	0	43
1917	2442	1611	0	43
1920	2442	1611	0	43
1923	2442	1611	0	43
1926	2442	1611	0	42
1929	2442	1611	0	43
1932	2442	1611	0	43
1935	2442	1611	0	43
1938	2442	1611	0	43
1941	2442	1611	0	43
1944	2442	1611	0	42
1947	2442	1611	0	43
1950	2442	1611	0	43
1953	2442	1611	0	43
1956	2442	1611	0	43
1959	2442	1611	0	42
1962	2442	1611	0	42
1965	2442	1611	0	43
1968	2442	1611	0	43
1971	2442	1611	0	42
1974	2442	1611	0	42
1977	2442	1611	0	41
1980	2442	1611	0	41
1983	2443	1611	0	41
1986	2443	1611	0	41
1989	2442	1611	0	40
1992	2442	1611	0	41
1995	2442	1611	0	41
1998	2442	1611	0	41
2001	2442	1611	0	41
2004	2442	1611	0	41
2007	2442	1611	0	40
2010	2442	1611	0	41
2013	2442	1611	0	41
2016	2442	1611	0	41
2019	2443	1611	0	41
2022	2443	1611	0	40
2025	2443	1611	0	41
2028	2443	1611	0	41
2031	2443	1611	0	40
2034	2443	1611	0	40
2037	2443	1611	0	40
2040	2443	1611	0	41
2043	2443	1611	0	41
2046	2443	1611	0	41
2049	2443	1611	0	40
2052	2443	1611	0	41
2055	2443	1611	0	40
2058	2443	1611	0	41
2061	2443	1611	0	41
2064	2443	1611	0	40
2067	2442	1611	0	41
2070	2443	1611	0	41
2073	2443	1611	0	41
2076	2443	1611	0	41
2079	2443	1611	0	41
2082	2443	1611	0	41
2085	2443	1611	0	41
2088	2443	1611	0	41
2091	2443	1611	0	41
2094	2443	1611	0	41
2097	2442	1611	0	42
2100	2443	1611	0	41
2103	2442	1611	0	41
2106	2443	1611	0	41
2109	2442	1611	0	41
2112	2442	1611	0	42
2115	2442	1611	0	41
2118	2442	1612	0	43
2121	2442	1612	0	42
2124	2442	1612	0	42
2127	2442	1612	0	42
2130	2442	1612	0	39
2133	2442	1612	0	41
2136	2442	1612	0	41
2139	2442	1612	0	41
2142	2442	1612	0	42
2145	2442	1612	0	42
2148	2442	1612	0	42
2151	2442	1612	0	41
2154	2442	1612	0	41
2157	2442	1612	0	41
2160	2442	1612	0	41
2163	2442	1612	0	41
2166	2442	1612	0	41
2169	2442	1612	0	41
2172	2442	1612	0	40
2175	2442	1612	0	41
2178	2442	1612	0	41
2181	2442	1612	0	41
2184	2442	1612	0	41
2187	2442	1612	0	40
2190	2442	1612	0	41
2193	2442	1612	0	41
2196	2442	1612	0	40
2199	2442	1612	0	40
2202	2442	1612	0	39
2205	2442	1612	0	39
2208	2442	1612	0	39
2211	2442	1612	0	39
2214	2442	1612	0	39
2217	2442	1612	0	39
2220	2442	1612	0	40
2223	2442	1612	0	38
2226	2442	1612	0	39
2229	2442	1612	0	38
2232	2442	1612	0	39
2235	2442	1612	0	39
2238	2442	1613	0	38
2241	2442	1612	0	38
2244	2442	1612	0	40
2247	2442	1612	0	39
2250	2442	1612	0	39
2253	2442	1612	0	39
2256	2442	1613	0	40
2259	2442	1612	0	40
2262	2442	1612	0	41
2265	2442	1612	0	40
2268	2442	1612	0	40
2271	2442	1612	0	40
2274	2442	1612	0	41
2277	2442	1612	0	40
2280	2442	1612	0	40
2283	2442	1612	0	40
2286	2442	1612	0	40
2289	2442	1612	0	40
2292	2442	1612	0	40
2295	2442	1612	0	39
2298	2442	1612	0	39
2301	2442	1612	0	39
2304	2442	1612	0	39
2307	2442	1612	0	39
2310	2442	1612	0	40
2313	2442	1612	0	40
2316	2442	1612	0	39
2319	2442	1612	0	39
2322	2442	1612	0	39
2325	2442	1612	0	39
2328	2442	1613	0	39
2331	2442	1613	0	39
2334	2442	1613	0	39
2337	2442	1613	0	39
2340	2442	1613	0	40
2343	2442	1613	0	40
2346	2442	1613	0	40
2349	2442	1613	0	40
2352	2442	1613	0	40
2355	2442	1613	0	40
2358	2442	1613	0	40
2361	2442	1613	0	40
2364	2442	1613	0	40
2367	2442	1613	0	40
2370	2442	1613	0	40
2373	2442	1613	0	39
2376	2442	1613	0	40
2379	2442	1613	0	41
2382	2442	1613	0	40
2385	2442	1613	0	39
2388	2442	1613	0	40
2391	2442	1613	0	39
2394	2442	1613	0	39
2397	2442	1613	0	40
2400	2442	1613	0	39
2403	2442	1613	0	39
2406	2442	1613	0	40
2409	2442	1613	0	40
2412	2442	1613	0	40
2415	2442	1613	0	39
2418	2442	1613	0	40
2421	2442	1613	0	40
2424	2442	1613	0	39
2427	2442	1613	0	39
2430	2442	1613	0	39
2433	2442	1613	0	39
2436	2442	1613	0	39
2439	2442	1613	0	39
2442	2442	1613	0	39
2445	2442	1613	0	39
2448	2442	1613	0	40
2451	2442	1613	0	40
2454	2442	1613	0	39
2457	2442	1613	0	40
2460	2442	1613	0	40
2463	2442	1613	0	40
2466	2442	1613	0	39
2469	2442	1613	0	40
2472	2442	1613	0	39
2475	2442	1613	0	40
2478	2442	1613	0	41
2481	2442	1613	0	40
2484	2442	1613	0	40
2487	2442	1613	0	40
2490	2442	1613	0	40
2493	2442	1613	0	40
2496	2442	1613	0	39
2499	2442	1613	0	39
2502	2442	1613	0	39
2505	2442	1613	0	39
2508	2442	1613	0	40
2511	2442	1613	0	39
2514	2442	1613	0	38
2517	2442	1613	0	39
2520	2442	1613	0	38
2523	2442	1614	0	39
2526	2442	1614	0	40
2529	2442	1613	0	39
2532	2442	1613	0	38
2535	2442	1613	0	37
2538	2442	1613	0	38
2541	2442	1613	0	39
2544	2442	1613	0	39
2547	2442	1613	0	38
2550	2442	1613	0	39
2553	2442	1613	0	38
2556	2442	1613	0	37
2559	2442	1613	0	37
2562	2442	1613	0	38
2565	2442	1613	0	38
2568	2442	1613	0	37
2571	2442	1613	0	37
2574	2442	1613	0	38
2577	2442	1613	0	37
2580	2442	1613	0	37
2583	2442	1614	0	37
2586	2442	1613	0	37
2589	2442	1614	0	37
2592	2441	1614	0	39
2595	2441	1614	0	39
2598	2441	1614	0	39
2601	2441	1614	0	41
2604	2441	1614	0	41
2607	2441	1614	0	41
2610	2441	1614	0	41
2613	2441	1614	0	41
2616	2441	1614	0	40
2619	2440	1615	0	41
2622	2440	1615	0	41
2625	2440	1615	0	40
2628	2440	1615	0	39
2631	2440	1615	0	39
2634	2440	1615	0	39
2637	2440	1616	0	40
2640	2439	1617	0	38
2643	2438	1618	0	39
2646	2437	1618	0	41
2649	2435	1618	0	44
2652	2436	1618	0	44
2655	2435	1619	0	45
2658	2435	1620	0	45
2661	2434	1621	0	43
2664	2433	1625	0	48
2667	2431	1626	0	50
2670	2432	1627	0	52
2673	2434	1627	0	55
2676	2434	1626	0	55
2679	2433	1626	0	55
2682	2433	1622	0	53
2685	2432	1618	0	39
2688	2432	1616	0	38
2691	2432	1617	0	41
2694	2432	1618	0	40
2697	2432	1618	0	45
2700	2432	1618	0	50
2703	2432	1618	0	51
2706	2432	1618	0	51
2709	2432	1617	0	50
2712	2432	1616	0	49
2715	2432	1615	0	48
2718	2431	1615	0	48
2721	2430	1615	0	46
2724	2429	1614	0	44
2727	2430	1612	0	35
2730	2430	1611	0	34
2733	2430	1611	0	34
2736	2430	1611	0	36
2739	2431	1610	0	39
2742	2430	1610	0	43
2745	2429	1611	0	44
2748	2428	1612	0	46
2751	2429	1614	0	51
2754	2430	1613	0	53
2757	2429	1615	0	53
2760	2430	1615	0	54
2763	2430	1615	0	57
2766	2430	1615	0	59
2769	2430	1615	0	60
2772	2430	1614	0	60
2775	2430	1614	0	59
2778	2431	1614	0	63
2781	2432	1613	0	62
2784	2433	1612	0	61
2787	2433	1611	0	59
2790	2434	1611	0	59
2793	2431	1613	0	58
2796	2428	1615	0	57
2799	2429	1610	0	56
2802	2429	1607	0	58
2805	2427	1605	0	56
2808	2426	1604	0	56
2811	2427	1604	0	57
2814	2428	1605	0	63
2817	2428	1607	0	66
2820	2429	1609	0	69
2823	2429	1609	0	69
2826	2429	1609	0	71
2829	2431	1608	0	71
2832	2431	1608	0	71
2835	2431	1608	0	70
2838	2429	1610	0	65
2841	2431	1608	0	63
2844	2429	1606	0	63
2847	2429	1604	0	65
2850	2430	1601	0	65
2853	2430	1601	0	67
2856	2430	1599	0	71
2859	2430	1600	0	71
2862	2429	1602	0	69
2865	2428	1603	0	69
2868	2429	1603	0	69
2871	2429	1604	0	70
2874	2429	1604	0	68
2877	2429	1604	0	67
2880	2429	1604	0	68
2883	2430	1604	0	67
2886	2430	1604	0	66
2889	2430	1604	0	65
2892	2430	1605	0	65
2895	2430	1605	0	64
2898	2431	1605	0	65
2901	2430	1605	0	63
2904	2431	1605	0	65
2907	2431	1605	0	65
2910	2431	1605	0	63
2913	2432	1604	0	63
2916	2432	1604	0	63
2919	2432	1605	0	62
2922	2433	1605	0	61
2925	2433	1605	0	64
2928	2433	1605	0	66
2931	2433	1605	0	66
2934	2433	1605	0	64
2937	2434	1605	0	64
2940	2434	1605	0	62
2943	2434	1605	0	63
2946	2435	1605	0	63
2949	2435	1604	0	64
2952	2435	1605	0	63
2955	2434	1606	0	63
2958	2434	1606	0	62
2961	2435	1605	0	61
2964	2436	1605	0	56
2967	2435	1606	0	58
2970	2436	1607	0	55
2973	2436	1608	0	56
2976	2437	1608	0	55
2979	2437	1608	0	55
2982	2438	1607	0	58
2985	2439	1607	0	53
2988	2439	1604	0	55
2991	2441	1604	0	51
2994	2441	1604	0	49
2997	2442	1603	0	50
3000	2442	1603	0	46
3003	2441	1601	0	53
3006	2441	1600	0	54
3009	2440	1599	0	55
3012	2439	1599	0	54
3015	2440	1600	0	61
3018	2439	1603	0	65
3021	2438	1606	0	67
3024	2437	1607	0	68
3027	2438	1607	0	71
3030	2438	1608	0	72
3033	2437	1609	0	72
3036	2437	1609	0	66
3039	2436	1608	0	59
3042	2434	1607	0	53
3045	2435	1606	0	48
3048	2436	1602	0	48
3051	2438	1599	0	59
3054	2438	1597	0	67
3057	2441	1596	0	71
3060	2443	1598	0	65
3063	2444	1596	0	69
3066	2444	1597	0	66
3069	2441	1597	0	69
3072	2437	1600	0	68
3075	2435	1603	0	67
3078	2434	1603	0	68
3081	2433	1604	0	65
3084	2432	1604	0	63
3087	2431	1604	0	63
3090	2431	1605	0	64
3093	2431	1605	0	63
3096	2431	1606	0	62
3099	2430	1607	0	62
3102	2429	1608	0	63
3105	2429	1608	0	63
3108	2429	1608	0	63
3111	2428	1609	0	66
3114	2426	1612	0	69
3117	2426	1614	0	72
3120	2425	1616	0	74
3123	2426	1614	0	71
3126	2423	1613	0	72
3129	2421	1615	0	70
3132	2421	1616	0	68
3135	2422	1617	0	71
3138	2423	1618	0	75
3141	2423	1619	0	75
3144	2424	1621	0	76
3147	2426	1622	0	82
3150	2427	1623	0	83
3153	2429	1622	0	83
3156	2429	1622	0	83
3159	2430	1622	0	82
3162	2430	1623	0	81
3165	2430	1623	0	82
3168	2429	1624	0	85
3171	2430	1624	0	86
3174	2430	1624	0	84
3177	2430	1625	0	84
3180	2430	1625	0	85
3183	2430	1625	0	86
3186	2430	1626	0	86
3189	2430	1626	0	83
3192	2431	1626	0	83
3195	2431	1626	0	82
3198	2431	1627	0	81
3201	2430	1628	0	80
3204	2429	1628	0	80
3207	2428	1629	0	78
3210	2429	1628	0	78
3213	2429	1628	0	78
3216	2429	1628	0	77
3219	2429	1628	0	76
3222	2429	1628	0	76
3225	2429	1628	0	75
3228	2430	1628	0	75
3231	2429	1628	0	74
3234	2430	1628	0	75
3237	2429	1628	0	76
3240	2429	1628	0	74
3243	2429	1628	0	76
3246	2429	1628	0	76
3249	2430	1628	0	76
3252	2430	1628	0	75
3255	2430	1628	0	75
3258	2430	1628	0	75
3261	2430	1628	0	75
3264	2430	1627	0	75
3267	2430	1627	0	75
3270	2430	1627	0	76
3273	2430	1627	0	75
3276	2430	1627	0	75
3279	2430	1627	0	76
3282	2430	1627	0	75
3285	2430	1627	0	76
3288	2430	1626	0	76
3291	2431	1626	0	76
3294	2431	1626	0	76
3297	2431	1626	0	76
3300	2431	1626	0	75
3303	2431	1626	0	75
3306	2431	1626	0	75
3309	2431	1626	0	74
3312	2431	1626	0	74
3315	2431	1626	0	74
3318	2431	1626	0	74
3321	2431	1626	0	74
3324	2431	1626	0	74
3327	2431	1626	0	74
3330	2431	1626	0	74
3333	2431	1626	0	77
3336	2430	1629	0	79
3339	2430	1629	0	79
3342	2430	1626	0	83
3345	2430	1626	0	83
3348	2430	1623	0	83
3351	2428	1620	0	81
3354	2429	1615	0	86
3357	2428	1612	0	83
3360	2430	1608	0	80
3363	2428	1608	0	79
3366	2427	1610	0	71
3369	2427	1611	0	79
3372	2427	1612	0	83
3375	2427	1615	0	84
3378	2425	1617	0	81
3381	2425	1617	0	80
3384	2424	1618	0	83
3387	2423	1618	0	82
3390	2423	1618	0	82
3393	2423	1618	0	82
3396	2424	1618	0	84
3399	2424	1619	0	86
3402	2425	1620	0	86
3405	2425	1622	0	92
3408	2428	1623	0	99
3411	2430	1623	0	101
3414	2433	1622	0	99
3417	2434	1624	0	105
3420	2435	1625	0	107
3423	2436	1626	0	107
3426	2437	1629	0	106
3429	2438	1629	0	108
3432	2439	1629	0	107
3435	2439	1629	0	106
3438	2439	1629	0	106
3441	2439	1629	0	102
3444	2439	1630	0	104
3447	2439	1630	0	104
3450	2439	1631	0	104
3453	2438	1631	0	104
3456	2439	1631	0	103
3459	2439	1631	0	102
3462	2438	1631	0	103
3465	2438	1630	0	104
3468	2438	1630	0	103
3471	2438	1630	0	104
3474	2438	1630	0	103
3477	2438	1630	0	103
3480	2438	1630	0	104
3483	2438	1630	0	104
3486	2438	1630	0	104
3489	2438	1630	0	104
3492	2438	1630	0	104
3495	2438	1630	0	104
3498	2438	1630	0	104
3501	2438	1630	0	104
3504	2438	1630	0	104
3507	2438	1630	0	103
3510	2438	1630	0	104
3513	2438	1630	0	103
3516	2438	1629	0	101
3519	2438	1629	0	101
3522	2437	1624	0	104
3525	2434	1621	0	102
3528	2431	1616	0	105
3531	2427	1619	0	103
3534	2427	1619	0	102
3537	2427	1618	0	99
3540	2426	1618	0	102
3543	2427	1622	0	107
3546	2429	1626	0	111
3549	2432	1630	0	116
3552	2436	1633	0	119
3555	2438	1635	0	122
3558	2440	1639	0	128
3561	2440	1640	0	128
3564	2440	1640	0	126
3567	2441	1641	0	126
3570	2441	1642	0	121
3573	2440	1642	0	118
3576	2441	1644	0	118
3579	2440	1644	0	122
3582	2440	1647	0	128
3585	2440	1648	0	125
3588	2441	1650	0	121
3591	2441	1651	0	122
3594	2441	1652	0	119
3597	2442	1652	0	117
3600	2441	1653	0	115
3603	2440	1655	0	110
3606	2441	1656	0	107
3609	2442	1656	0	106
3612	2441	1657	0	107
3615	2441	1658	0	106
3618	2444	1659	0	108
3621	2445	1659	0	106
3624	2445	1659	0	109
3627	2445	1659	0	111
3630	2446	1659	0	112
3633	2447	1660	0	116
3636	2448	1660	0	119
3639	2448	1660	0	117
3642	2448	1660	0	119
3645	2449	1660	0	119
3648	2449	1660	0	119
3651	2449	1660	0	116
3654	2449	1659	0	115
3657	2449	1659	0	115
3660	2449	1659	0	115
3663	2449	1659	0	116
3666	2448	1659	0	116
3669	2448	1659	0	116
3672	2448	1659	0	116
3675	2448	1659	0	116
3678	2448	1659	0	116
3681	2448	1659	0	115
3684	2448	1659	0	115
3687	2447	1659	0	112
3690	2446	1658	0	109
3693	2444	1658	0	111
3696	2442	1655	0	115
3699	2439	1652	0	118
3702	2439	1653	0	117
3705	2438	1653	0	119
3708	2437	1654	0	116
3711	2438	1654	0	114
3714	2440	1655	0	115
3717	2440	1655	0	116
3720	2441	1655	0	114
3723	2442	1657	0	116
3726	2444	1658	0	118
3729	2445	1659	0	121
3732	2446	1661	0	123
3735	2447	1662	0	128
3738	2447	1662	0	133
3741	2449	1662	0	133
3744	2449	1663	0	133
3747	2450	1663	0	132
3750	2451	1662	0	133
3753	2451	1661	0	136
3756	2451	1660	0	134
3759	2451	1659	0	134
3762	2452	1659	0	133
3765	2452	1659	0	133
3768	2451	1659	0	133
3771	2451	1659	0	131
3774	2451	1659	0	129
3777	2451	1658	0	129
3780	2451	1658	0	129
3783	2451	1658	0	128
3786	2451	1658	0	129
3789	2451	1658	0	128
3792	2451	1658	0	128
3795	2451	1658	0	129
3798	2451	1658	0	129
3801	2451	1658	0	129
3804	2451	1658	0	128
3807	2451	1658	0	127
3810	2451	1658	0	127
3813	2452	1658	0	126
3816	2452	1658	0	126
3819	2451	1658	0	125
3822	2451	1657	0	125
3825	2451	1657	0	125
3828	2451	1658	0	126
3831	2451	1657	0	125
3834	2451	1658	0	126
3837	2451	1658	0	125
3840	2451	1658	0	125
3843	2451	1657	0	126
3846	2451	1657	0	125
3849	2451	1658	0	125
3852	2451	1658	0	125
3855	2451	1658	0	126
3858	2451	1658	0	127
3861	2451	1658	0	125
3864	2451	1659	0	126
3867	2451	1658	0	125
3870	2451	1658	0	122
3873	2450	1659	0	120
3876	2450	1660	0	117
3879	2450	1659	0	111
3882	2448	1658	0	108
3885	2447	1657	0	108
3888	2443	1653	0	115
3891	2442	1651	0	110
3894	2442	1653	0	116
3897	2443	1656	0	122
3900	2444	1659	0	126
3903	2445	1661	0	133
3906	2447	1662	0	137
3909	2448	1662	0	143
3912	2449	1662	0	142
3915	2451	1662	0	145
3918	2451	1662	0	145
3921	2451	1662	0	145
3924	2453	1662	0	146
3927	2452	1664	0	145
3930	2453	1664	0	147
3933	2453	1664	0	148
3936	2453	1664	0	148
3939	2453	1664	0	147
3942	2453	1664	0	143
3945	2453	1663	0	141
3948	2454	1663	0	140
3951	2454	1663	0	139
3954	2454	1663	0	144
3957	2454	1663	0	145
3960	2453	1663	0	144
3963	2453	1662	0	142
3966	2452	1663	0	139
3969	2452	1663	0	138
3972	2452	1663	0	137
3975	2452	1663	0	129
3978	2452	1664	0	129
3981	2452	1665	0	130
3984	2452	1665	0	130
3987	2452	1666	0	129
3990	2452	1666	0	128
3993	2453	1666	0	129
3996	2452	1666	0	131
3999	2452	1665	0	133
4002	2451	1667	0	139
4005	2451	1667	0	144
4008	2451	1667	0	148
4011	2450	1667	0	145
4014	2450	1668	0	145
4017	2450	1668	0	142
4020	2450	1668	0	142
4023	2450	1668	0	141
4026	2450	1669	0	143
4029	2450	1669	0	142
4032	2450	1669	0	146
4035	2450	1669	0	149
4038	2450	1670	0	148
4041	2451	1669	0	147
4044	2454	1668	0	160
4047	2457	1668	0	159
4050	2458	1669	0	155
4053	2456	1670	0	162
4056	2454	1670	0	159
4059	2455	1670	0	158
4062	2456	1669	0	160
4065	2455	1670	0	159
4068	2456	1671	0	156
4071	2455	1670	0	153
4074	2453	1667	0	137
4077	2450	1667	0	134
4080	2450	1669	0	129
4083	2447	1669	0	134
4086	2445	1668	0	140
4089	2443	1667	0	133
4092	2445	1669	0	129
4095	2446	1668	0	131
4098	2447	1669	0	134
4101	2449	1671	0	133
4104	2449	1669	0	126
4107	2449	1667	0	118
4110	2448	1667	0	112
4113	2447	1670	0	102
4116	2446	1670	0	96
4119	2446	1672	0	93
4122	2446	1673	0	93
4125	2445	1674	0	92
4128	2443	1676	0	83
4131	2442	1678	0	85
4134	2440	1681	0	87
4137	2439	1684	0	80
4140	2440	1685	0	77
4143	2440	1685	0	80
4146	2439	1686	0	77
4149	2438	1688	0	78
4152	2437	1690	0	80
4155	2436	1690	0	82
4158	2435	1692	0	86
4161	2433	1695	0	79
4164	2431	1696	0	75
4167	2431	1698	0	71
4170	2429	1700	0	69
4173	2426	1701	0	65
4176	2424	1704	0	61
4179	2423	1705	0	62
4182	2421	1705	0	59
4185	2419	1707	0	56
4188	2415	1707	0	50
4191	2412	1707	0	42
4194	2408	1706	0	36
4197	2406	1707	0	31
4200	2403	1703	0	25
4203	2402	1700	0	22
4206	2401	1697	0	24
4209	2406	1707	0	37
4212	2409	1711	0	46
4215	2409	1712	0	47
4218	2411	1716	0	47
4221	2410	1715	0	46
4224	2410	1714	0	42
4227	2411	1713	0	44
4230	2409	1715	0	37
4233	2407	1715	0	33
4236	2405	1715	0	32
4239	2403	1716	0	28
4242	2402	1716	0	27
4245	2400	1716	0	23
4248	2397	1718	0	21
4251	2396	1719	0	23
4254	2394	1722	0	25
4257	2391	1726	0	31
4260	2388	1728	0	33
4263	2384	1729	0	36
4266	2380	1730	0	41
4269	2377	1732	0	46
4272	2377	1734	0	57
4275	2376	1734	0	58
4278	2375	1736	0	61
4281	2376	1735	0	59
4284	2376	1736	0	60
4287	2374	1737	0	59
4290	2374	1740	0	55
4293	2373	1742	0	49
4296	2370	1740	0	49
4299	2366	1738	0	47
4302	2362	1737	0	44
4305	2358	1736	0	38
4308	2355	1738	0	31
4311	2347	1740	0	18
4314	2343	1742	0	19
4317	2337	1741	0	13
4320	2333	1742	0	13
4323	2332	1742	0	11
4326	2330	1741	0	6
4329	2326	1740	0	7
4332	2324	1738	0	1
4335	2322	1737	0	359
4338	2321	1737	0	1
4341	2317	1737	0	2
4344	2314	1738	0	3
4347	2311	1739	0	4
4350	2309	1740	0	2
4353	2306	1738	0	3
4356	2305	1739	0	2
4359	2303	1741	0	1
4362	2302	1743	0	3
4365	2301	1744	0	4
4368	2300	1744	0	2
4371	2299	1743	0	3
4374	2298	1744	0	3
4377	2294	1744	0	6
4380	2290	1744	0	10
4383	2288	1745	0	16
4386	2286	1745	0	17
4389	2285	1746	0	15
4392	2285	1747	0	19
4395	2284	1748	0	22
4398	2284	1750	0	24
4401	2284	1752	0	30
4404	2277	1758	0	27
4407	2277	1761	0	29
4410	2277	1764	0	28
4413	2276	1764	0	32
4416	2274	1766	0	36
4419	2274	1772	0	43
4422	2271	1775	0	44
4425	2271	1780	0	54
4428	2268	1784	0	60
4431	2266	1785	0	61
4434	2265	1784	0	63
4437	2264	1784	0	63
4440	2262	1786	0	65
4443	2260	1788	0	60
4446	2257	1789	0	63
4449	2255	1790	0	60
4452	2252	1791	0	58
4455	2251	1793	0	54
4458	2250	1794	0	54
4461	2245	1797	0	41
4464	2243	1800	0	41
4467	2241	1803	0	34
4470	2240	1809	0	38
4473	2240	1814	0	34
4476	2239	1816	0	35
4479	2236	1817	0	36
4482	2230	1819	0	38
4485	2226	1820	0	48
4488	2223	1821	0	50
4491	2221	1821	0	52
4494	2219	1824	0	56
4497	2218	1826	0	58
4500	2218	1828	0	59
4503	2217	1828	0	55
4506	2214	1831	0	53
4509	2212	1832	0	54
4512	2209	1834	0	52
4515	2205	1836	0	47
4518	2204	1837	0	49
4521	2202	1839	0	47
4524	2200	1844	0	55
4527	2200	1849	0	54
4530	2198	1855	0	53
4533	2194	1859	0	55
4536	2193	1862	0	51
4539	2190	1862	0	49
4542	2188	1863	0	43
4545	2187	1866	0	43
4548	2185	1870	0	40
4551	2182	1877	0	46
4554	2178	1878	0	49
4557	2174	1878	0	58
4560	2172	1878	0	67
4563	2172	1878	0	71
4566	2169	1879	0	70
4569	2166	1882	0	58
4572	2163	1884	0	59
4575	2162	1885	0	56
4578	2162	1890	0	58
4581	2162	1894	0	55
4584	2161	1899	0	30
4587	2156	1898	0	31
4590	2153	1898	0	26
4593	2152	1900	0	20
4596	2148	1901	0	17
4599	2147	1903	0	18
4602	2144	1904	0	22
4605	2143	1904	0	22
4608	2141	1905	0	21
4611	2141	1905	0	20
4614	2144	1902	0	19
4617	2145	1902	0	18
4620	2149	1898	0	24
4623	2149	1898	0	24
4626	2150	1899	0	23
4629	2150	1900	0	28
4632	2148	1901	0	31
4635	2147	1903	0	42
4638	2147	1904	0	44
4641	2147	1907	0	50
4644	2147	1909	0	49
4647	2146	1911	0	46
4650	2144	1914	0	53
4653	2140	1917	0	53
4656	2139	1921	0	52
4659	2136	1925	0	47
4662	2133	1926	0	45
4665	2130	1928	0	45
4668	2125	1935	0	53
4671	2122	1936	0	56
4674	2122	1938	0	62
4677	2123	1944	0	63
4680	2118	1945	0	60
4683	2115	1946	0	59
4686	2111	1951	0	59
4689	2109	1953	0	60
4692	2108	1953	0	62
4695	2106	1955	0	77
4698	2104	1957	0	78
4701	2101	1961	0	79
4704	2102	1968	0	74
4707	2102	1969	0	74
4710	2100	1972	0	73
4713	2099	1973	0	71
4716	2100	1977	0	70
4719	2100	1981	0	71
4722	2097	1987	0	73
4725	2094	1991	0	75
4728	2091	1998	0	78
4731	2089	2001	0	86
4734	2089	2002	0	84
4737	2090	2002	0	86
4740	2089	2004	0	80
4743	2087	2006	0	75
4746	2087	2008	0	77
4749	2089	2010	0	76
4752	2089	2015	0	77
4755	2088	2023	0	72
4758	2088	2029	0	71
4761	2088	2032	0	72
4764	2092	2037	0	69
4767	2091	2036	0	67
4770	2092	2037	0	64
4773	2091	2036	0	61
4776	2090	2036	0	60
4779	2090	2036	0	61
4782	2088	2037	0	63
4785	2088	2037	0	63
4788	2088	2037	0	62
4791	2088	2037	0	61
4794	2087	2037	0	63
4797	2087	2037	0	64
4800	2087	2038	0	67
4803	2087	2040	0	67
4806	2088	2042	0	65
4809	2088	2042	0	67
4812	2089	2043	0	67
4815	2090	2043	0	69
4818	2090	2045	0	72
4821	2088	2049	0	71
4824	2087	2050	0	70
4827	2087	2049	0	68
4830	2087	2050	0	69
4833	2087	2050	0	66
4836	2086	2051	0	66
4839	2088	2051	0	63
4842	2088	2051	0	61
4845	2088	2050	0	62
4848	2087	2049	0	63
4851	2087	2050	0	63
4854	2087	2051	0	62
4857	2087	2051	0	62
4860	2088	2051	0	65
4863	2089	2052	0	68
4866	2090	2052	0	68
4869	2092	2052	0	68
4872	2092	2052	0	69
4875	2091	2053	0	70
4878	2090	2054	0	64
4881	2089	2056	0	61
4884	2086	2057	0	56
4887	2084	2059	0	56
4890	2082	2060	0	51
4893	2083	2062	0	55
4896	2081	2066	0	58
4899	2079	2069	0	62
4902	2078	2073	0	67
4905	2083	2078	0	64
4908	2083	2080	0	66
4911	2087	2081	0	71
4914	2090	2081	0	74
4917	2092	2083	0	78
4920	2096	2085	0	79
4923	2098	2083	0	80
4926	2098	2081	0	83
4929	2098	2080	0	83
4932	2098	2080	0	85
4935	2098	2081	0	84
4938	2099	2084	0	89
4941	2098	2088	0	95
4944	2098	2094	0	96
4947	2098	2098	0	95
4950	2098	2099	0	95
4953	2099	2104	0	90
4956	2100	2109	0	87
4959	2101	2112	0	92
4962	2103	2114	0	87
4965	2105	2115	0	85
4968	2106	2115	0	82
4971	2107	2117	0	83
4974	2108	2121	0	80
4977	2109	2123	0	78
4980	2108	2128	0	77
4983	2106	2131	0	77
4986	2108	2131	0	78
4989	2110	2127	0	81
4992	2112	2125	0	84
4995	2114	2124	0	81
4998	2113	2124	0	81
5001	2114	2122	0	85
5004	2115	2122	0	87
5007	2114	2118	0	84
5010	2114	2112	0	82
5013	2113	2112	0	80
5016	2113	2111	0	82
5019	2113	2111	0	81
5022	2113	2111	0	81
5025	2114	2111	0	82
5028	2114	2111	0	77
5031	2114	2111	0	76
5034	2114	2111	0	77
5037	2114	2111	0	74
5040	2114	2110	0	80
5043	2113	2110	0	82
5046	2112	2112	0	82
5049	2111	2114	0	81
5052	2111	2115	0	79
5055	2112	2113	0	80
5058	2112	2111	0	80
5061	2112	2110	0	82
5064	2113	2111	0	82
5067	2113	2111	0	81
5070	2112	2112	0	80
5073	2111	2115	0	77
5076	2111	2116	0	76
5079	2111	2117	0	77
5082	2111	2117	0	79
5085	2111	2118	0	77
5088	2111	2119	0	78
5091	2110	2122	0	77
5094	2109	2122	0	78
5097	2110	2125	0	79
5100	2110	2125	0	79
5103	2111	2123	0	77
5106	2112	2121	0	77
5109	2113	2119	0	78
5112	2114	2115	0	76
5115	2112	2114	0	80
5118	2112	2115	0	82
5121	2112	2118	0	85
5124	2113	2119	0	82
5127	2114	2118	0	76
5130	2114	2117	0	80
5133	2113	2117	0	82
5136	2113	2120	0	83
5139	2114	2123	0	81
5142	2114	2124	0	80
5145	2114	2126	0	80
5148	2113	2130	0	84
5151	2114	2132	0	86
5154	2114	2134	0	88
5157	2116	2134	0	89
5160	2131	2133	0	88
5163	2129	2132	0	85
5166	2129	2131	0	83
5169	2130	2133	0	85
5172	2131	2135	0	86
5175	2131	2136	0	87
5178	2132	2138	0	86
5181	2133	2138	0	87
5184	2133	2139	0	90
5187	2133	2139	0	91
5190	2133	2139	0	91
5193	2133	2140	0	91
5196	2134	2140	0	90
5199	2134	2140	0	91
5202	2134	2140	0	89
5205	2134	2140	0	90
5208	2134	2141	0	92
5211	2134	2141	0	93
5214	2133	2142	0	90
5217	2133	2142	0	91
5220	2134	2143	0	93
5223	2135	2141	0	95
5226	2136	2137	0	100
5229	2137	2137	0	106
5232	2138	2134	0	107
5235	2135	2132	0	104
5238	2133	2129	0	99
5241	2131	2129	0	101
5244	2131	2129	0	99
5247	2130	2129	0	101
5250	2130	2130	0	102
5253	2130	2130	0	102
5256	2130	2130	0	105
5259	2130	2130	0	107
5262	2129	2131	0	109
5265	2129	2132	0	109
5268	2129	2132	0	112
5271	2129	2132	0	113
5274	2129	2132	0	112
5277	2129	2132	0	112
5280	2129	2133	0	114
5283	2129	2133	0	113
5286	2129	2133	0	114
5289	2129	2133	0	114
5292	2129	2132	0	113
5295	2130	2131	0	113
5298	2131	2131	0	115
5301	2131	2131	0	114
5304	2130	2131	0	113
5307	2130	2131	0	112
5310	2130	2131	0	111
5313	2130	2131	0	111
5316	2130	2131	0	111
5319	2131	2130	0	109
5322	2131	2130	0	112
5325	2132	2129	0	115
5328	2130	2127	0	116
5331	2128	2126	0	115
5334	2128	2125	0	116
5337	2129	2123	0	109
5340	2130	2124	0	107
5343	2130	2125	0	106
5346	2130	2121	0	100
5349	2130	2120	0	98
5352	2130	2120	0	101
5355	2130	2120	0	99
5358	2132	2123	0	102
5361	2133	2124	0	110
5364	2133	2125	0	116
5367	2133	2125	0	116
5370	2133	2125	0	116
5373	2134	2125	0	114
5376	2135	2125	0	116
5379	2135	2126	0	116
5382	2135	2127	0	115
5385	2135	2128	0	111
5388	2136	2129	0	107
5391	2136	2130	0	105
5394	2136	2130	0	108
5397	2136	2130	0	108
5400	2137	2130	0	104
5403	2136	2131	0	104
5406	2136	2130	0	106
5409	2135	2131	0	104
5412	2134	2132	0	95
5415	2134	2133	0	95
5418	2134	2133	0	94
5421	2133	2134	0	94
5424	2133	2134	0	94
5427	2132	2133	0	93
5430	2132	2133	0	91
5433	2132	2133	0	90
5436	2132	2133	0	90
5439	2132	2132	0	91
5442	2131	2131	0	97
5445	2131	2130	0	98
5448	2133	2130	0	105
5451	2134	2130	0	111
5454	2136	2131	0	107
5457	2137	2132	0	109
5460	2136	2132	0	109
5463	2136	2132	0	107
5466	2136	2133	0	106
5469	2136	2133	0	108
5472	2138	2134	0	114
5475	2141	2134	0	118
5478	2141	2133	0	116
5481	2142	2134	0	117
5484	2142	2134	0	116
5487	2142	2135	0	116
5490	2140	2132	0	112
5493	2138	2129	0	114
5496	2137	2127	0	117
5499	2136	2126	0	112
5502	2137	2125	0	110
5505	2136	2122	0	107
5508	2136	2121	0	104
5511	2136	2122	0	104
5514	2138	2126	0	104
5517	2138	2128	0	115
5520	2138	2125	0	111
5523	2137	2123	0	106
5526	2139	2127	0	112
5529	2140	2129	0	110
5532	2139	2130	0	108
5535	2140	2132	0	108
5538	2140	2132	0	102
5541	2140	2133	0	101
5544	2140	2133	0	99
5547	2140	2133	0	100
5550	2140	2132	0	102
5553	2139	2129	0	103
5556	2136	2126	0	103
5559	2135	2124	0	105
5562	2135	2123	0	100
5565	2134	2122	0	104
5568	2134	2122	0	107
5571	2133	2123	0	106
5574	2133	2124	0	107
5577	2133	2125	0	108
5580	2135	2127	0	108
5583	2136	2127	0	109
5586	2136	2128	0	110
5589	2137	2129	0	107
5592	2137	2129	0	108
5595	2138	2129	0	110
5598	2138	2129	0	111
5601	2138	2129	0	111
5604	2138	2129	0	111
5607	2139	2130	0	112
5610	2139	2131	0	114
5613	2140	2131	0	115
5616	2140	2131	0	115
5619	2141	2131	0	124
5622	2142	2131	0	127
5625	2142	2130	0	128
5628	2142	2129	0	127
5631	2141	2126	0	122
5634	2140	2123	0	123
5637	2139	2123	0	123
5640	2138	2122	0	117
5643	2135	2120	0	110
5646	2134	2120	0	100
5649	2134	2121	0	99
5652	2135	2121	0	97
5655	2135	2124	0	98
5658	2135	2128	0	100
5661	2136	2129	0	98
5664	2137	2129	0	97
5667	2136	2128	0	95
5670	2135	2128	0	97
5673	2135	2128	0	99
5676	2135	2129	0	100
5679	2135	2130	0	101
5682	2135	2131	0	101
5685	2135	2131	0	101
5688	2136	2132	0	102
5691	2136	2132	0	100
5694	2136	2132	0	100
5697	2136	2132	0	101
5700	2136	2132	0	100
5703	2137	2132	0	100
5706	2137	2132	0	101
5709	2137	2132	0	101
5712	2136	2130	0	102
5715	2135	2126	0	105
5718	2134	2124	0	118
5721	2134	2123	0	120
5724	2134	2123	0	121
5727	2135	2124	0	123
5730	2137	2126	0	123
5733	2137	2126	0	123
5736	2137	2127	0	124
5739	2138	2128	0	123
5742	2137	2128	0	121
5745	2138	2130	0	116
5748	2138	2131	0	110
5751	2138	2131	0	104
5754	2138	2130	0	99
5757	2135	2126	0	96
5760	2134	2125	0	95
5763	2133	2126	0	99
5766	2133	2126	0	96
5769	2132	2122	0	99
5772	2133	2121	0	94
5775	2132	2123	0	95
5778	2133	2124	0	101
5781	2133	2124	0	104
5784	2134	2125	0	103
5787	2134	2125	0	102
5790	2135	2126	0	97
5793	2133	2128	0	97
5796	2132	2128	0	99
5799	2131	2130	0	100
5802	2130	2134	0	94
5805	2130	2130	0	95
5808	2131	2127	0	91
5811	2132	2125	0	93
5814	2132	2125	0	99
5817	2132	2127	0	103
5820	2133	2127	0	103
5823	2134	2127	0	105
5826	2134	2128	0	103
5829	2134	2128	0	105
5832	2135	2128	0	103
5835	2135	2127	0	102
5838	2135	2127	0	101
5841	2135	2124	0	99
5844	2134	2122	0	97
5847	2134	2122	0	96
5850	2134	2123	0	93
5853	2134	2123	0	94
5856	2135	2124	0	95
5859	2136	2124	0	95
5862	2136	2124	0	93
5865	2136	2124	0	92
5868	2134	2124	0	89
5871	2134	2125	0	88
5874	2134	2125	0	88
5877	2135	2127	0	88
5880	2137	2129	0	88
5883	2139	2133	0	85
5886	2139	2133	0	86
5889	2138	2133	0	85
5892	2138	2133	0	85
5895	2139	2133	0	86
5898	2139	2133	0	85
5901	2139	2133	0	84
5904	2139	2135	0	86
5907	2139	2137	0	84
5910	2139	2137	0	83
5913	2141	2136	0	86
5916	2142	2137	0	87
5919	2143	2138	0	88
5922	2144	2138	0	91
5925	2144	2138	0	92
5928	2145	2138	0	90
5931	2146	2138	0	87
5934	2147	2138	0	91
5937	2148	2134	0	99
5940	2150	2135	0	96
5943	2150	2131	0	87
5946	2149	2130	0	91
5949	2148	2136	0	90
5952	2147	2140	0	89
5955	2149	2141	0	90
5958	2150	2142	0	92
5961	2151	2141	0	96
5964	2152	2141	0	96
5967	2152	2142	0	96
5970	2153	2142	0	91
5973	2153	2141	0	87
5976	2152	2139	0	87
5979	2153	2138	0	83
5982	2153	2133	0	77
5985	2152	2134	0	74
5988	2151	2129	0	69
5991	2149	2126	0	77
5994	2150	2122	0	86
5997	2150	2121	0	87
[truncated: 999 more rows]
