# Supplementary material for: Markerless tracking of an entire honey bee colony
Source: Nat Commun. 2021 Mar 19;12:1733. doi: 10.1038/s41467-021-21769-1 (PMC7979864; doi:10.1038/s41467-021-21769-1)
Supplement: Supplementary file 4 — Description of Additional Supplementary Files [file 41467_2021_21769_MOESM4_ESM.zip › raw_source/fig_5_sup_fig_21_22/S1_trajectories/000446.txt]

0	1370	2334	0	82
3	1369	2334	0	80
6	1366	2337	0	77
9	1366	2339	0	85
12	1368	2343	0	101
15	1366	2342	0	108
18	1366	2341	0	109
21	1366	2341	0	114
24	1365	2339	0	117
27	1365	2337	0	120
30	1365	2337	0	119
33	1365	2338	0	121
36	1366	2337	0	119
39	1366	2338	0	115
42	1366	2339	0	112
45	1366	2342	0	112
48	1367	2344	0	111
51	1368	2345	0	110
54	1367	2348	0	108
57	1367	2347	0	111
60	1367	2347	0	111
63	1367	2348	0	109
66	1377	2336	0	109
69	1375	2343	0	117
72	1373	2352	0	115
75	1374	2355	0	110
78	1373	2356	0	112
81	1370	2357	0	115
84	1368	2357	0	125
87	1367	2357	0	123
90	1366	2357	0	128
93	1366	2357	0	130
96	1366	2358	0	126
99	1368	2360	0	122
102	1371	2364	0	124
105	1375	2366	0	125
108	1375	2367	0	126
111	1374	2368	0	130
114	1376	2369	0	133
117	1378	2370	0	134
120	1377	2369	0	136
123	1377	2369	0	137
126	1378	2369	0	138
129	1378	2370	0	137
132	1378	2371	0	138
135	1379	2371	0	138
138	1379	2371	0	138
141	1378	2371	0	141
144	1376	2373	0	146
147	1372	2372	0	144
150	1370	2372	0	143
153	1370	2373	0	142
156	1368	2375	0	151
159	1367	2375	0	156
162	1365	2374	0	160
165	1365	2373	0	159
168	1366	2372	0	159
171	1366	2373	0	162
174	1365	2372	0	172
177	1364	2371	0	175
180	1365	2371	0	179
183	1365	2372	0	183
186	1365	2374	0	192
189	1366	2376	0	200
192	1366	2375	0	208
195	1366	2374	0	215
198	1366	2373	0	217
201	1364	2373	0	218
204	1363	2373	0	213
207	1361	2374	0	212
210	1360	2375	0	212
213	1360	2375	0	210
216	1360	2375	0	210
219	1360	2376	0	210
222	1361	2374	0	212
225	1363	2373	0	217
228	1364	2373	0	219
231	1364	2372	0	219
234	1365	2371	0	217
237	1366	2369	0	221
240	1366	2367	0	220
243	1367	2367	0	220
246	1369	2365	0	222
249	1370	2365	0	222
252	1370	2361	0	226
255	1370	2359	0	224
258	1371	2358	0	222
261	1372	2357	0	221
264	1371	2356	0	228
267	1370	2354	0	225
270	1371	2353	0	232
273	1371	2352	0	231
276	1372	2352	0	240
279	1371	2349	0	248
282	1370	2349	0	252
285	1371	2348	0	249
288	1372	2349	0	240
291	1373	2349	0	231
294	1374	2348	0	226
297	1375	2351	0	214
300	1377	2353	0	213
303	1377	2352	0	214
306	1377	2353	0	216
309	1378	2351	0	215
312	1382	2349	0	215
315	1386	2347	0	216
318	1389	2346	0	219
321	1390	2342	0	220
324	1389	2341	0	218
327	1390	2340	0	220
330	1389	2344	0	224
333	1392	2341	0	232
336	1391	2339	0	241
339	1392	2336	0	243
342	1391	2335	0	248
345	1391	2335	0	249
348	1392	2334	0	250
351	1391	2334	0	253
354	1394	2338	0	267
357	1397	2343	0	292
360	1399	2336	0	259
363	1398	2332	0	229
366	1399	2332	0	224
369	1400	2332	0	220
372	1400	2333	0	218
375	1403	2334	0	203
378	1406	2334	0	199
381	1410	2334	0	197
384	1413	2334	0	190
387	1416	2335	0	189
390	1421	2334	0	189
393	1424	2333	0	190
396	1425	2332	0	193
399	1426	2330	0	198
402	1427	2328	0	191
405	1430	2325	0	176
408	1433	2325	0	181
411	1434	2326	0	183
414	1434	2327	0	183
417	1435	2327	0	181
420	1434	2327	0	181
423	1433	2327	0	183
426	1434	2327	0	189
429	1439	2325	0	194
432	1441	2324	0	195
435	1444	2323	0	198
438	1445	2322	0	195
441	1447	2322	0	193
444	1448	2323	0	190
447	1449	2324	0	188
450	1451	2325	0	184
453	1452	2326	0	182
456	1453	2327	0	181
459	1455	2324	0	179
462	1456	2322	0	179
465	1454	2322	0	177
468	1451	2324	0	176
471	1450	2326	0	168
474	1451	2326	0	173
477	1451	2325	0	174
480	1450	2324	0	184
483	1450	2324	0	189
486	1452	2324	0	191
489	1456	2320	0	196
492	1458	2318	0	202
495	1459	2316	0	203
498	1458	2315	0	208
501	1458	2313	0	215
504	1458	2312	0	216
507	1458	2309	0	218
510	1459	2308	0	220
513	1458	2310	0	226
516	1456	2310	0	225
519	1454	2310	0	232
522	1452	2310	0	241
525	1449	2312	0	251
528	1447	2311	0	257
531	1447	2313	0	255
534	1446	2312	0	258
537	1444	2311	0	268
540	1443	2309	0	268
543	1443	2310	0	269
546	1442	2312	0	269
549	1442	2311	0	267
552	1441	2310	0	268
555	1441	2309	0	266
558	1441	2308	0	263
561	1441	2307	0	259
564	1443	2304	0	250
567	1445	2303	0	243
570	1446	2302	0	241
573	1446	2304	0	236
576	1448	2308	0	234
579	1450	2310	0	224
582	1452	2309	0	219
585	1455	2309	0	215
588	1457	2309	0	212
591	1458	2309	0	211
594	1460	2309	0	211
597	1462	2307	0	213
600	1463	2307	0	217
603	1464	2305	0	221
606	1465	2304	0	225
609	1465	2303	0	226
612	1465	2303	0	226
615	1466	2304	0	222
618	1466	2305	0	216
621	1466	2306	0	209
624	1465	2309	0	198
627	1462	2311	0	195
630	1459	2313	0	188
633	1456	2318	0	195
636	1454	2321	0	188
639	1452	2322	0	185
642	1450	2323	0	176
645	1450	2325	0	175
648	1450	2324	0	176
651	1449	2325	0	165
654	1448	2323	0	160
657	1448	2323	0	156
660	1451	2325	0	155
663	1452	2326	0	158
666	1453	2327	0	163
669	1455	2326	0	174
672	1458	2324	0	184
675	1460	2323	0	183
678	1462	2322	0	186
681	1463	2320	0	186
684	1463	2318	0	188
687	1465	2319	0	189
690	1467	2320	0	187
693	1467	2319	0	191
696	1468	2319	0	199
699	1471	2317	0	202
702	1472	2316	0	205
705	1472	2315	0	207
708	1473	2315	0	211
711	1472	2314	0	216
714	1472	2314	0	221
717	1472	2311	0	223
720	1472	2309	0	227
723	1470	2309	0	234
726	1470	2307	0	238
729	1470	2305	0	237
732	1469	2304	0	236
735	1471	2302	0	237
738	1470	2302	0	233
741	1470	2302	0	233
744	1470	2305	0	236
747	1469	2307	0	238
750	1469	2309	0	246
753	1468	2309	0	252
756	1467	2311	0	254
759	1466	2311	0	260
762	1467	2310	0	260
765	1464	2310	0	262
768	1460	2312	0	267
771	1457	2309	0	279
774	1455	2307	0	283
777	1453	2305	0	287
780	1452	2304	0	298
783	1450	2301	0	303
786	1450	2299	0	304
789	1446	2295	0	297
792	1445	2293	0	286
795	1445	2291	0	284
798	1445	2290	0	282
801	1444	2289	0	283
804	1443	2288	0	282
807	1442	2288	0	284
810	1441	2286	0	286
813	1439	2282	0	280
816	1439	2282	0	282
819	1439	2281	0	291
822	1439	2281	0	291
825	1439	2280	0	290
828	1438	2280	0	293
831	1439	2280	0	290
834	1439	2279	0	286
837	1437	2279	0	294
840	1435	2279	0	301
843	1434	2278	0	302
846	1433	2278	0	303
849	1432	2278	0	309
852	1431	2279	0	312
855	1431	2280	0	314
858	1431	2280	0	315
861	1430	2281	0	317
864	1431	2281	0	316
867	1431	2282	0	316
870	1432	2283	0	318
873	1432	2283	0	316
876	1432	2283	0	315
879	1429	2281	0	314
882	1428	2281	0	314
885	1427	2279	0	318
888	1426	2277	0	324
891	1424	2277	0	329
894	1423	2277	0	329
897	1422	2278	0	329
900	1421	2278	0	331
903	1419	2278	0	333
906	1415	2276	0	330
909	1413	2275	0	325
912	1412	2274	0	322
915	1411	2273	0	324
918	1410	2271	0	325
921	1409	2271	0	328
924	1410	2273	0	332
927	1409	2272	0	338
930	1407	2272	0	336
933	1405	2270	0	336
936	1405	2269	0	329
939	1402	2268	0	329
942	1403	2267	0	328
945	1406	2267	0	325
948	1408	2269	0	327
951	1409	2270	0	331
954	1407	2265	0	331
957	1409	2264	0	330
960	1411	2265	0	337
963	1414	2268	0	342
966	1414	2268	0	345
969	1418	2269	0	357
972	1418	2269	0	359
975	1419	2271	0	15
978	1418	2269	0	11
981	1414	2267	0	357
984	1412	2266	0	349
987	1407	2266	0	348
990	1406	2265	0	342
993	1406	2266	0	338
996	1408	2266	0	335
999	1411	2267	0	335
1002	1413	2270	0	342
1005	1417	2271	0	349
1008	1418	2271	0	350
1011	1418	2271	0	352
1014	1417	2271	0	0
1017	1415	2271	0	355
1020	1412	2272	0	356
1023	1410	2272	0	356
1026	1407	2273	0	0
1029	1406	2273	0	1
1032	1405	2274	0	1
1035	1405	2274	0	1
1038	1404	2274	0	3
1041	1405	2275	0	2
1044	1404	2275	0	2
1047	1404	2275	0	3
1050	1404	2275	0	3
1053	1405	2275	0	3
1056	1404	2275	0	2
1059	1405	2275	0	0
1062	1406	2274	0	359
1065	1406	2275	0	0
1068	1407	2275	0	0
1071	1408	2275	0	357
1074	1409	2274	0	346
1077	1412	2274	0	349
1080	1415	2272	0	352
1083	1416	2271	0	356
1086	1418	2271	0	2
1089	1418	2271	0	3
1092	1418	2272	0	5
1095	1419	2270	0	358
1098	1420	2270	0	349
1101	1419	2270	0	349
1104	1420	2270	0	346
1107	1425	2267	0	356
1110	1424	2265	0	349
1113	1422	2264	0	347
1116	1421	2265	0	349
1119	1418	2263	0	347
1122	1414	2261	0	344
1125	1415	2260	0	338
1128	1413	2260	0	336
1131	1414	2258	0	336
1134	1413	2257	0	333
1137	1412	2257	0	332
1140	1410	2255	0	330
1143	1410	2255	0	330
1146	1409	2254	0	327
1149	1407	2251	0	325
1152	1407	2250	0	325
1155	1405	2249	0	322
1158	1404	2249	0	322
1161	1404	2249	0	324
1164	1404	2248	0	324
1167	1403	2248	0	324
1170	1403	2248	0	322
1173	1402	2248	0	315
1176	1401	2250	0	314
1179	1401	2253	0	317
1182	1403	2256	0	320
1185	1405	2259	0	315
1188	1408	2259	0	315
1191	1408	2258	0	316
1194	1407	2257	0	317
1197	1406	2257	0	312
1200	1406	2257	0	312
1203	1405	2257	0	311
1206	1405	2256	0	309
1209	1403	2255	0	303
1212	1402	2256	0	296
1215	1403	2256	0	296
1218	1404	2256	0	294
1221	1403	2258	0	289
1224	1403	2260	0	287
1227	1404	2260	0	284
1230	1403	2261	0	282
1233	1403	2259	0	283
1236	1406	2261	0	288
1239	1406	2261	0	292
1242	1406	2261	0	295
1245	1405	2259	0	298
1248	1404	2258	0	300
1251	1403	2258	0	301
1254	1401	2257	0	300
1257	1400	2257	0	297
1260	1400	2257	0	294
1263	1402	2257	0	291
1266	1403	2259	0	289
1269	1403	2261	0	285
1272	1404	2265	0	284
1275	1404	2267	0	290
1278	1406	2271	0	285
1281	1407	2273	0	279
1284	1405	2269	0	279
1287	1404	2264	0	268
1290	1405	2268	0	265
1293	1405	2269	0	258
1296	1405	2273	0	247
1299	1405	2273	0	249
1302	1404	2274	0	250
1305	1405	2272	0	246
1308	1403	2272	0	246
1311	1403	2268	0	257
1314	1402	2268	0	247
1317	1403	2266	0	242
1320	1404	2267	0	237
1323	1404	2266	0	241
1326	1404	2264	0	243
1329	1403	2263	0	246
1332	1402	2262	0	250
1335	1402	2261	0	252
1338	1403	2261	0	250
1341	1403	2260	0	248
1344	1402	2260	0	248
1347	1402	2258	0	247
1350	1400	2261	0	241
1353	1402	2259	0	242
1356	1402	2258	0	244
1359	1401	2258	0	248
1362	1400	2258	0	252
1365	1400	2260	0	261
1368	1399	2260	0	266
1371	1398	2259	0	269
1374	1396	2257	0	270
1377	1397	2256	0	268
1380	1399	2256	0	266
1383	1400	2256	0	260
1386	1401	2255	0	258
1389	1402	2257	0	256
1392	1402	2259	0	254
1395	1402	2259	0	249
1398	1403	2259	0	243
1401	1404	2259	0	240
1404	1404	2262	0	238
1407	1407	2262	0	233
1410	1407	2261	0	232
1413	1408	2262	0	231
1416	1407	2262	0	229
1419	1408	2262	0	230
1422	1409	2263	0	224
1425	1409	2263	0	222
1428	1411	2263	0	216
1431	1412	2265	0	214
1434	1412	2265	0	214
1437	1412	2264	0	218
1440	1412	2264	0	221
1443	1412	2263	0	222
1446	1411	2263	0	228
1449	1411	2265	0	231
1452	1411	2266	0	241
1455	1409	2267	0	243
1458	1406	2268	0	246
1461	1406	2265	0	247
1464	1406	2264	0	243
1467	1406	2265	0	237
1470	1408	2264	0	231
1473	1410	2264	0	229
1476	1411	2263	0	238
1479	1410	2263	0	230
1482	1409	2263	0	221
1485	1409	2263	0	217
1488	1409	2264	0	213
1491	1410	2266	0	209
1494	1410	2268	0	208
1497	1409	2270	0	204
1500	1410	2270	0	205
1503	1411	2270	0	203
1506	1413	2271	0	205
1509	1414	2271	0	205
1512	1417	2269	0	210
1515	1419	2267	0	217
1518	1420	2266	0	217
1521	1422	2265	0	221
1524	1424	2263	0	227
1527	1425	2263	0	236
1530	1424	2264	0	245
1533	1422	2263	0	242
1536	1421	2261	0	237
1539	1422	2261	0	231
1542	1424	2260	0	228
1545	1425	2261	0	226
1548	1426	2261	0	234
1551	1426	2260	0	237
1554	1426	2261	0	234
1557	1425	2263	0	217
1560	1423	2265	0	205
1563	1423	2269	0	199
1566	1422	2272	0	194
1569	1422	2274	0	182
1572	1420	2275	0	177
1575	1420	2275	0	174
1578	1421	2276	0	172
1581	1421	2277	0	180
1584	1421	2278	0	180
1587	1420	2278	0	176
1590	1420	2280	0	170
1593	1421	2280	0	178
1596	1424	2279	0	187
1599	1427	2279	0	190
1602	1429	2279	0	193
1605	1430	2277	0	193
1608	1430	2277	0	191
1611	1430	2278	0	194
1614	1427	2277	0	203
1617	1424	2277	0	209
1620	1425	2276	0	197
1623	1426	2274	0	189
1626	1425	2273	0	199
1629	1425	2272	0	208
1632	1426	2273	0	214
1635	1427	2269	0	244
1638	1426	2265	0	267
1641	1426	2267	0	239
1644	1425	2267	0	240
1647	1423	2267	0	238
1650	1421	2267	0	234
1653	1420	2268	0	242
1656	1416	2268	0	260
1659	1415	2266	0	270
1662	1413	2265	0	276
1665	1413	2264	0	273
1668	1413	2263	0	274
1671	1411	2261	0	274
1674	1411	2259	0	277
1677	1411	2258	0	278
1680	1411	2256	0	278
1683	1411	2256	0	277
1686	1412	2257	0	276
1689	1411	2257	0	275
1692	1412	2258	0	278
1695	1412	2258	0	279
1698	1412	2259	0	276
1701	1412	2259	0	273
1704	1414	2259	0	264
1707	1416	2259	0	257
1710	1420	2257	0	239
1713	1423	2259	0	236
1716	1427	2258	0	244
1719	1432	2261	0	230
1722	1433	2263	0	220
1725	1435	2263	0	221
1728	1435	2264	0	218
1731	1435	2266	0	214
1734	1435	2268	0	206
1737	1434	2269	0	201
1740	1435	2271	0	196
1743	1435	2270	0	198
1746	1434	2270	0	199
1749	1432	2270	0	194
1752	1432	2271	0	188
1755	1432	2273	0	187
1758	1432	2275	0	186
1761	1433	2276	0	194
1764	1434	2274	0	203
1767	1434	2273	0	207
1770	1434	2271	0	213
1773	1434	2269	0	217
1776	1434	2268	0	219
1779	1434	2267	0	225
1782	1433	2266	0	231
1785	1432	2264	0	242
1788	1430	2264	0	235
1791	1428	2264	0	244
1794	1426	2266	0	252
1797	1422	2268	0	247
1800	1418	2264	0	263
1803	1417	2263	0	268
1806	1413	2262	0	270
1809	1412	2261	0	270
1812	1411	2261	0	268
1815	1411	2261	0	271
1818	1411	2262	0	272
1821	1412	2261	0	272
1824	1412	2262	0	272
1827	1412	2260	0	274
1830	1412	2259	0	274
1833	1412	2259	0	276
1836	1411	2258	0	279
1839	1411	2258	0	280
1842	1412	2259	0	284
1845	1411	2259	0	294
1848	1409	2256	0	296
1851	1408	2255	0	292
1854	1406	2254	0	285
1857	1405	2253	0	282
1860	1405	2252	0	280
1863	1404	2252	0	278
1866	1405	2252	0	280
1869	1405	2250	0	279
1872	1406	2248	0	274
1875	1405	2249	0	278
1878	1405	2253	0	285
1881	1405	2254	0	289
1884	1405	2254	0	293
1887	1404	2255	0	299
1890	1403	2256	0	302
1893	1403	2257	0	303
1896	1403	2258	0	307
1899	1402	2258	0	309
1902	1401	2257	0	309
1905	1401	2256	0	310
1908	1400	2255	0	307
1911	1399	2254	0	305
1914	1398	2252	0	303
1917	1398	2252	0	299
1920	1398	2251	0	296
1923	1399	2253	0	296
1926	1400	2253	0	295
1929	1401	2254	0	296
1932	1401	2256	0	299
1935	1401	2256	0	300
1938	1401	2256	0	298
1941	1403	2256	0	300
1944	1403	2256	0	300
1947	1404	2256	0	295
1950	1404	2256	0	294
1953	1403	2256	0	290
1956	1403	2256	0	283
1959	1402	2256	0	277
1962	1401	2256	0	276
1965	1401	2256	0	276
1968	1401	2257	0	277
1971	1402	2257	0	278
1974	1402	2258	0	276
1977	1402	2259	0	276
1980	1403	2260	0	275
1983	1404	2264	0	280
1986	1404	2264	0	283
1989	1403	2264	0	282
1992	1402	2264	0	282
1995	1400	2265	0	277
1998	1399	2266	0	276
2001	1399	2266	0	272
2004	1398	2266	0	273
2007	1397	2267	0	274
2010	1398	2266	0	276
2013	1397	2264	0	282
2016	1397	2263	0	284
2019	1396	2263	0	290
2022	1395	2262	0	293
2025	1394	2261	0	294
2028	1394	2262	0	293
2031	1394	2261	0	294
2034	1394	2261	0	293
2037	1393	2260	0	291
2040	1392	2260	0	293
2043	1391	2259	0	290
2046	1391	2258	0	287
2049	1390	2257	0	293
2052	1389	2257	0	304
2055	1387	2256	0	311
2058	1385	2255	0	318
2061	1383	2254	0	320
2064	1382	2255	0	324
2067	1383	2256	0	332
2070	1382	2256	0	332
2073	1382	2256	0	337
2076	1379	2252	0	339
2079	1377	2251	0	344
2082	1376	2250	0	346
2085	1374	2250	0	344
2088	1370	2247	0	341
2091	1367	2245	0	341
2094	1364	2248	0	343
2097	1362	2248	0	347
2100	1360	2247	0	344
2103	1359	2246	0	344
2106	1356	2248	0	340
2109	1354	2248	0	336
2112	1352	2247	0	333
2115	1349	2244	0	330
2118	1349	2243	0	322
2121	1348	2244	0	314
2124	1349	2246	0	311
2127	1349	2245	0	313
2130	1349	2244	0	316
2133	1347	2244	0	322
2136	1346	2243	0	323
2139	1345	2241	0	327
2142	1345	2238	0	331
2145	1343	2233	0	333
2148	1342	2233	0	333
2151	1342	2233	0	335
2154	1343	2233	0	335
2157	1346	2232	0	337
2160	1346	2231	0	339
2163	1346	2231	0	341
2166	1345	2231	0	342
2169	1343	2230	0	337
2172	1343	2230	0	338
2175	1341	2230	0	333
2178	1342	2229	0	340
2181	1343	2226	0	347
2184	1345	2223	0	353
2187	1344	2222	0	352
2190	1343	2220	0	352
2193	1344	2220	0	349
2196	1344	2215	0	353
2199	1343	2215	0	0
2202	1343	2217	0	359
2205	1340	2218	0	353
2208	1336	2220	0	353
2211	1332	2221	0	356
2214	1329	2222	0	351
2217	1325	2222	0	352
2220	1321	2225	0	352
2223	1315	2223	0	355
2226	1309	2222	0	351
2229	1303	2220	0	347
2232	1298	2218	0	343
2235	1294	2217	0	343
2238	1290	2215	0	333
2241	1287	2215	0	334
2244	1285	2214	0	333
2250	1282	2209	0	329
2253	1279	2207	0	329
2256	1277	2207	0	328
2259	1275	2208	0	329
2262	1274	2207	0	334
2265	1268	2206	0	331
2268	1265	2207	0	336
2271	1260	2201	0	330
2274	1256	2195	0	326
2277	1253	2194	0	327
2280	1251	2193	0	330
2283	1250	2193	0	323
2301	1239	2187	0	322
2304	1236	2186	0	323
2307	1235	2186	0	328
2310	1234	2187	0	331
2313	1231	2186	0	334
2316	1228	2185	0	338
2319	1224	2182	0	335
2322	1221	2179	0	340
2325	1221	2179	0	343
2328	1219	2178	0	348
2331	1218	2176	0	347
2334	1214	2174	0	338
2337	1209	2175	0	344
2340	1206	2175	0	347
2343	1203	2174	0	349
2346	1200	2176	0	352
2349	1195	2179	0	354
2352	1193	2177	0	356
2355	1189	2177	0	359
2358	1184	2178	0	358
2361	1181	2177	0	348
2364	1178	2176	0	346
2367	1175	2176	0	346
2370	1170	2177	0	349
2373	1168	2177	0	350
2376	1167	2177	0	351
2379	1165	2178	0	354
2382	1161	2177	0	356
2385	1158	2176	0	357
2388	1154	2176	0	0
2391	1153	2175	0	0
2394	1151	2177	0	358
2397	1149	2178	0	352
2400	1148	2179	0	356
2403	1148	2182	0	1
2406	1147	2183	0	4
2409	1146	2182	0	10
2412	1144	2183	0	16
2415	1143	2183	0	22
2418	1143	2184	0	24
2421	1142	2184	0	21
2424	1141	2182	0	10
2427	1142	2179	0	1
2430	1142	2176	0	357
2433	1142	2175	0	356
2436	1141	2174	0	355
2439	1142	2173	0	353
2442	1143	2173	0	354
2445	1141	2172	0	355
2448	1139	2171	0	176
2451	1136	2171	0	357
2454	1131	2170	0	354
2457	1130	2169	0	355
2460	1127	2165	0	0
2463	1125	2166	0	2
2466	1122	2167	0	3
2469	1119	2168	0	0
2472	1118	2168	0	357
2475	1118	2170	0	354
2478	1116	2169	0	352
2481	1114	2168	0	348
2484	1113	2167	0	350
2487	1111	2168	0	355
2490	1109	2170	0	357
2493	1107	2171	0	358
2496	1106	2172	0	356
2499	1104	2173	0	358
2502	1102	2174	0	3
2505	1101	2175	0	1
2508	1102	2176	0	0
2511	1101	2177	0	0
2514	1100	2177	0	357
2517	1095	2176	0	349
2520	1093	2177	0	349
2523	1093	2179	0	342
2526	1091	2181	0	344
2529	1088	2183	0	343
2532	1087	2184	0	345
2535	1084	2186	0	349
2538	1082	2187	0	352
2541	1072	2185	0	351
2544	1065	2187	0	352
2547	1058	2186	0	340
2550	1056	2183	0	340
2553	1054	2184	0	340
2556	1050	2184	0	344
2559	1047	2183	0	341
2562	1046	2183	0	344
2565	1045	2183	0	344
2568	1045	2181	0	342
2571	1046	2182	0	347
2574	1046	2181	0	346
2577	1046	2180	0	351
2580	1050	2180	0	355
2583	1052	2182	0	359
2586	1053	2182	0	1
2589	1054	2182	0	5
2592	1055	2182	0	2
2595	1055	2182	0	359
2598	1054	2182	0	358
2601	1052	2183	0	354
2604	1049	2180	0	349
2607	1047	2180	0	351
2610	1046	2179	0	350
2613	1043	2179	0	344
2616	1039	2179	0	338
2619	1035	2177	0	348
2622	1032	2178	0	347
2625	1030	2176	0	349
2628	1026	2175	0	344
2631	1022	2174	0	345
2634	1018	2172	0	348
2637	1016	2172	0	348
2640	1012	2171	0	350
2643	1008	2171	0	344
2646	1006	2171	0	346
2649	1002	2171	0	351
2652	996	2169	0	354
2655	993	2171	0	4
2658	989	2171	0	8
2661	984	2170	0	7
2664	981	2171	0	11
2667	981	2171	0	11
2670	981	2172	0	14
2673	980	2172	0	16
2676	978	2174	0	17
2679	978	2179	0	73
2682	978	2181	0	78
2685	979	2180	0	78
2688	981	2174	0	30
2691	982	2175	0	31
2694	985	2174	0	37
2697	985	2174	0	38
2700	986	2173	0	34
2703	986	2173	0	32
2706	985	2173	0	39
2709	983	2173	0	33
2712	981	2172	0	30
2715	979	2172	0	22
2718	977	2171	0	15
2721	975	2169	0	11
2724	971	2171	0	11
2727	970	2174	0	11
2730	966	2175	0	6
2733	963	2175	0	4
2736	961	2173	0	3
2739	959	2173	0	2
2742	957	2170	0	6
2745	953	2170	0	4
2748	948	2174	0	10
2751	948	2174	0	13
2754	945	2176	0	20
2757	946	2176	0	20
2760	947	2177	0	27
2763	949	2178	0	33
2766	950	2178	0	36
2769	949	2179	0	35
2772	950	2180	0	38
2775	949	2181	0	39
2778	949	2181	0	40
2781	949	2179	0	40
2784	949	2179	0	40
2787	949	2180	0	41
2790	948	2179	0	40
2793	948	2178	0	35
2796	947	2179	0	33
2799	947	2178	0	25
2802	947	2175	0	16
2805	945	2173	0	8
2808	945	2170	0	8
2811	944	2168	0	359
2814	943	2168	0	354
2817	942	2167	0	348
2820	941	2166	0	347
2823	941	2165	0	350
2826	941	2164	0	348
2829	943	2164	0	345
2832	944	2163	0	343
2835	944	2162	0	341
2838	944	2162	0	342
2841	944	2162	0	342
2844	942	2161	0	339
2847	941	2161	0	345
2850	939	2162	0	350
2853	937	2162	0	354
2856	936	2163	0	354
2859	935	2163	0	358
2862	936	2162	0	356
2865	936	2159	0	351
2868	935	2156	0	348
2871	935	2153	0	345
2874	936	2153	0	347
2877	934	2152	0	352
2880	932	2153	0	355
2883	930	2154	0	351
2886	925	2153	0	351
2889	922	2152	0	350
2892	922	2153	0	347
2895	924	2154	0	354
2898	926	2157	0	9
2901	924	2158	0	11
2904	925	2158	0	0
2907	925	2156	0	350
2910	925	2156	0	347
2913	924	2157	0	353
2916	924	2156	0	357
2919	924	2155	0	348
2922	924	2155	0	346
2925	923	2155	0	350
2928	923	2155	0	4
2931	922	2157	0	7
2934	919	2158	0	2
2937	918	2157	0	0
2940	916	2157	0	1
2943	913	2156	0	4
2946	909	2156	0	8
2949	904	2156	0	2
2952	903	2155	0	359
2955	901	2154	0	357
2958	900	2155	0	0
2961	898	2154	0	5
2964	896	2154	0	4
2967	894	2155	0	3
2970	892	2155	0	3
2973	890	2154	0	1
2976	889	2153	0	0
2979	886	2153	0	5
2982	885	2154	0	8
2985	881	2155	0	11
2988	880	2158	0	18
2991	879	2158	0	22
2994	879	2158	0	19
2997	881	2156	0	7
3000	882	2152	0	358
3003	881	2149	0	351
3006	879	2147	0	347
3009	878	2146	0	343
3012	876	2137	0	340
3015	876	2138	0	336
3018	875	2137	0	332
3021	875	2137	0	330
3024	876	2135	0	326
3027	877	2135	0	334
3030	880	2136	0	331
3033	880	2136	0	331
3036	880	2135	0	331
3039	881	2136	0	333
3042	880	2135	0	326
3045	880	2135	0	322
3048	880	2136	0	323
3051	880	2136	0	322
3054	879	2137	0	321
3057	878	2138	0	323
3060	877	2138	0	328
3063	879	2140	0	338
3066	878	2142	0	346
3069	878	2143	0	350
3072	878	2144	0	354
3075	874	2143	0	356
3078	869	2140	0	350
3081	867	2139	0	350
3084	868	2138	0	350
3087	869	2138	0	350
3090	869	2138	0	346
3093	870	2138	0	348
3096	870	2139	0	351
3099	869	2139	0	351
3102	868	2140	0	352
3105	868	2140	0	349
3108	868	2139	0	349
3111	869	2140	0	352
3114	867	2140	0	355
3117	866	2140	0	356
3120	865	2141	0	3
3123	864	2141	0	6
3126	863	2141	0	11
3129	863	2142	0	14
3132	864	2141	0	16
3135	865	2141	0	17
3138	865	2141	0	17
3141	872	2139	0	29
3144	870	2140	0	27
3147	872	2141	0	27
3150	872	2142	0	28
3153	873	2143	0	28
3156	873	2143	0	28
3159	871	2142	0	20
3162	869	2142	0	14
3165	872	2140	0	8
3168	872	2140	0	3
3171	868	2140	0	2
3174	868	2139	0	359
3177	865	2138	0	357
3180	864	2138	0	357
3183	866	2139	0	6
3186	866	2141	0	12
3189	865	2143	0	16
3192	865	2144	0	21
3195	864	2146	0	37
3198	862	2148	0	45
3201	862	2149	0	47
3204	861	2149	0	45
3207	860	2149	0	34
3210	859	2147	0	31
3213	857	2147	0	21
3216	855	2146	0	23
3219	854	2145	0	24
3222	854	2150	0	22
3225	850	2152	0	11
3228	847	2153	0	9
3231	844	2154	0	13
3234	839	2153	0	17
3237	836	2153	0	17
3240	835	2155	0	16
3243	832	2154	0	16
3246	829	2154	0	14
3249	825	2156	0	13
3252	823	2159	0	12
3255	819	2160	0	15
3258	815	2161	0	18
3261	813	2161	0	24
3264	813	2163	0	31
3267	812	2164	0	42
3270	812	2167	0	45
3273	812	2168	0	55
3276	810	2170	0	64
3279	811	2170	0	49
3282	811	2171	0	46
3285	810	2172	0	50
3288	809	2173	0	48
3291	810	2174	0	46
3294	810	2175	0	45
3297	810	2176	0	48
3300	809	2177	0	46
3303	806	2176	0	34
3306	805	2175	0	32
3309	804	2175	0	30
3312	803	2176	0	35
3315	804	2175	0	45
3318	806	2176	0	52
3321	806	2178	0	58
3324	807	2177	0	65
3327	809	2178	0	74
3330	810	2179	0	72
3333	813	2179	0	84
3336	813	2179	0	81
3339	812	2177	0	78
3342	811	2178	0	89
3345	811	2179	0	96
3348	810	2179	0	93
3351	810	2179	0	87
3354	810	2179	0	76
3357	810	2180	0	70
3360	809	2181	0	65
3363	809	2182	0	74
3366	809	2182	0	64
3369	810	2174	0	41
3372	807	2172	0	36
3375	806	2172	0	38
3378	806	2171	0	42
3381	807	2169	0	47
3384	806	2169	0	44
3387	807	2167	0	43
3390	809	2167	0	50
3393	812	2168	0	69
3396	813	2168	0	82
3399	815	2169	0	89
3402	817	2170	0	90
3405	815	2171	0	93
3408	814	2172	0	81
3411	813	2173	0	77
3414	809	2171	0	61
3417	806	2170	0	52
3420	803	2170	0	52
3423	800	2168	0	48
3426	798	2169	0	48
3429	797	2168	0	44
3432	797	2168	0	39
3435	794	2166	0	25
3438	794	2165	0	13
3441	792	2165	0	11
3444	788	2165	0	4
3447	787	2165	0	0
3450	785	2165	0	0
3453	783	2164	0	359
3456	781	2165	0	4
3459	777	2168	0	4
3462	776	2167	0	3
3465	774	2168	0	3
3468	774	2167	0	358
3471	773	2167	0	356
3474	773	2168	0	354
3477	774	2168	0	350
3480	774	2168	0	347
3483	774	2169	0	347
3486	774	2169	0	346
3489	772	2169	0	346
3492	771	2171	0	351
3495	770	2171	0	351
3498	769	2171	0	350
3501	769	2171	0	350
3504	769	2171	0	351
3507	771	2171	0	353
3510	771	2171	0	353
3513	773	2169	0	352
3516	773	2168	0	344
3519	772	2172	0	336
3522	771	2174	0	346
3525	772	2176	0	345
3528	770	2177	0	346
3531	769	2176	0	347
3534	769	2177	0	340
3537	767	2175	0	338
3540	766	2177	0	344
3543	767	2177	0	344
3546	768	2177	0	345
3549	766	2177	0	347
3552	764	2176	0	346
3555	763	2176	0	343
3558	760	2176	0	311
3561	763	2182	0	289
3564	763	2182	0	279
3567	764	2175	0	340
3570	766	2173	0	331
3573	769	2173	0	323
3576	770	2173	0	326
3579	770	2166	0	339
3582	774	2163	0	339
3585	775	2162	0	340
3588	774	2161	0	341
3591	771	2160	0	343
3594	768	2160	0	345
3597	765	2163	0	342
3600	767	2164	0	339
3603	769	2164	0	341
3606	769	2164	0	351
3609	767	2164	0	352
3612	766	2164	0	356
3615	765	2162	0	357
3618	767	2163	0	9
3621	769	2163	0	14
3624	772	2163	0	22
3627	775	2164	0	26
3630	777	2166	0	33
3633	786	2172	0	35
3636	783	2174	0	33
3639	783	2174	0	31
3642	783	2174	0	37
3645	783	2175	0	40
3648	781	2177	0	50
3651	781	2176	0	61
3654	781	2177	0	64
3657	782	2178	0	65
3660	782	2179	0	72
3663	782	2178	0	76
3666	783	2181	0	73
3669	785	2180	0	93
3672	785	2183	0	94
3675	786	2184	0	101
3678	786	2184	0	93
3681	787	2186	0	91
3684	788	2187	0	93
3687	787	2189	0	97
3690	787	2189	0	97
3693	787	2187	0	98
3696	786	2189	0	104
3699	785	2191	0	111
3702	787	2193	0	108
3705	788	2195	0	105
3708	789	2195	0	108
3711	790	2197	0	109
3714	791	2197	0	112
3717	792	2196	0	113
3720	794	2196	0	122
3723	795	2196	0	125
3726	795	2196	0	124
3729	795	2196	0	123
3732	796	2196	0	126
3735	797	2197	0	125
3738	797	2196	0	126
3741	798	2197	0	128
3744	797	2197	0	119
3747	796	2198	0	117
3750	797	2198	0	115
3753	796	2196	0	118
3756	797	2195	0	121
3759	798	2193	0	125
3762	799	2192	0	128
3765	799	2193	0	133
3768	801	2195	0	133
3771	800	2194	0	131
3774	798	2193	0	137
3777	796	2192	0	138
3780	796	2192	0	136
3783	796	2192	0	135
3786	797	2193	0	135
3789	798	2195	0	126
3792	799	2197	0	114
3795	798	2200	0	100
3798	797	2201	0	99
3801	796	2200	0	99
3804	796	2199	0	101
3807	796	2199	0	109
3810	797	2201	0	121
3813	797	2200	0	124
3816	798	2200	0	130
3819	799	2200	0	132
3822	799	2201	0	130
3825	799	2201	0	133
3828	800	2202	0	138
3831	799	2201	0	121
3834	800	2203	0	114
3837	800	2204	0	112
3840	800	2206	0	116
3843	801	2207	0	109
3846	799	2209	0	89
3849	796	2208	0	96
3852	796	2208	0	97
3855	796	2208	0	91
3858	795	2210	0	87
3861	796	2210	0	80
3864	797	2210	0	82
3867	797	2209	0	83
3870	796	2209	0	76
3873	796	2208	0	80
3876	795	2208	0	88
3879	798	2199	0	104
3882	798	2198	0	103
3885	797	2195	0	122
3888	797	2196	0	133
3891	800	2197	0	130
3894	805	2197	0	118
3897	809	2199	0	107
3900	809	2204	0	114
3903	807	2208	0	81
3906	807	2205	0	109
3909	807	2204	0	117
3912	809	2204	0	115
3915	806	2218	0	120
3918	808	2225	0	131
3921	808	2224	0	130
3924	808	2224	0	131
3927	809	2225	0	125
3930	808	2224	0	126
3933	809	2223	0	131
3936	808	2221	0	133
3939	808	2222	0	127
3942	808	2223	0	124
3945	807	2221	0	127
3948	807	2219	0	122
3951	808	2220	0	116
3954	807	2220	0	114
3957	807	2222	0	113
3960	807	2223	0	114
3963	807	2224	0	119
3966	807	2223	0	120
3969	808	2222	0	120
3972	807	2222	0	119
3975	808	2223	0	117
3978	809	2225	0	116
3981	811	2223	0	120
3984	812	2224	0	123
3987	811	2225	0	120
3990	813	2224	0	120
3993	816	2227	0	113
3996	820	2227	0	96
3999	819	2229	0	99
4002	818	2229	0	106
4005	819	2230	0	105
4008	819	2234	0	110
4011	819	2236	0	115
4014	819	2236	0	112
4017	820	2238	0	113
4020	822	2239	0	114
4023	822	2240	0	112
4026	825	2242	0	113
4029	826	2244	0	113
4032	828	2246	0	116
4035	829	2248	0	118
4038	830	2250	0	118
4041	833	2259	0	123
4044	836	2262	0	128
4047	843	2266	0	131
4050	842	2264	0	136
4053	843	2265	0	138
4056	845	2263	0	142
4059	845	2261	0	137
4062	847	2264	0	136
4065	844	2261	0	137
4068	843	2262	0	135
4071	847	2266	0	136
4074	842	2261	0	315
4077	845	2264	0	138
4080	845	2264	0	135
4083	845	2264	0	141
4086	845	2265	0	146
4089	845	2265	0	146
4092	844	2265	0	151
4095	844	2265	0	147
4098	843	2265	0	142
4101	843	2263	0	129
4104	843	2263	0	131
4107	843	2264	0	137
4110	843	2263	0	136
4113	842	2263	0	148
4116	843	2262	0	140
4119	842	2262	0	135
4122	841	2260	0	120
4125	842	2262	0	130
4128	839	2257	0	299
4131	840	2259	0	121
4134	840	2260	0	122
4137	840	2259	0	118
4140	841	2260	0	121
4143	841	2260	0	124
4146	842	2260	0	125
4149	843	2261	0	126
4152	843	2261	0	124
4155	843	2261	0	125
4158	843	2261	0	130
4161	845	2263	0	138
4164	846	2265	0	144
4167	845	2265	0	145
4170	847	2267	0	149
4173	848	2269	0	148
4176	847	2268	0	139
4179	847	2269	0	141
4182	848	2270	0	149
4185	848	2270	0	148
4188	848	2271	0	142
4191	848	2272	0	149
4194	850	2272	0	149
4197	851	2272	0	153
4200	852	2274	0	158
4203	854	2275	0	153
4206	856	2276	0	159
4209	858	2277	0	162
4212	860	2277	0	159
4215	863	2280	0	162
4218	865	2280	0	169
4221	866	2280	0	174
4224	867	2278	0	173
4227	867	2277	0	167
4230	867	2277	0	164
4233	869	2278	0	174
4236	870	2280	0	174
4239	872	2279	0	180
4242	876	2279	0	177
4245	876	2278	0	180
4248	879	2276	0	183
4251	881	2275	0	182
4254	881	2274	0	177
4257	882	2276	0	180
4260	885	2277	0	178
4263	888	2278	0	179
4266	887	2278	0	179
4269	886	2277	0	175
4272	884	2278	0	172
4275	887	2278	0	175
4278	888	2279	0	178
4281	888	2280	0	177
4284	888	2280	0	173
4287	887	2280	0	171
4290	887	2279	0	164
4293	886	2280	0	161
4296	884	2280	0	161
4299	885	2280	0	163
4302	885	2280	0	168
4305	886	2280	0	171
4308	886	2280	0	173
4311	887	2279	0	173
4314	887	2279	0	177
4317	886	2280	0	177
4320	888	2279	0	179
4323	890	2278	0	176
4326	893	2276	0	172
4329	894	2276	0	174
4332	895	2277	0	166
4335	897	2280	0	160
4338	897	2282	0	160
4341	898	2283	0	156
4344	901	2287	0	159
4347	905	2290	0	164
4350	905	2290	0	162
4353	905	2290	0	159
4356	906	2291	0	159
4359	906	2290	0	164
4362	906	2290	0	166
4365	909	2289	0	169
4368	912	2291	0	165
4371	915	2294	0	171
4374	917	2293	0	173
4377	918	2292	0	172
4380	917	2293	0	167
4383	915	2290	0	160
4386	916	2293	0	153
4389	917	2292	0	152
4392	917	2291	0	154
4395	916	2290	0	158
4398	915	2288	0	159
4401	915	2286	0	163
4404	914	2283	0	166
4407	914	2283	0	168
4410	913	2283	0	164
4413	914	2283	0	159
4416	915	2284	0	157
4419	914	2284	0	154
4422	915	2284	0	154
4425	916	2285	0	152
4428	918	2286	0	150
4431	919	2286	0	145
4434	920	2286	0	148
4437	920	2286	0	146
4440	920	2286	0	145
4443	920	2286	0	153
4446	921	2287	0	152
4449	921	2287	0	151
4452	921	2287	0	153
4455	921	2288	0	144
4458	921	2287	0	142
4461	921	2287	0	139
4464	921	2288	0	131
4467	921	2286	0	137
4470	921	2287	0	135
4473	921	2286	0	137
4476	920	2285	0	142
4479	920	2285	0	141
4482	919	2283	0	144
4485	919	2284	0	142
4488	919	2284	0	140
4491	920	2284	0	141
4494	919	2284	0	143
4497	919	2284	0	141
4500	919	2284	0	142
4503	919	2284	0	144
4506	919	2285	0	141
4509	919	2285	0	141
4512	919	2285	0	141
4515	919	2285	0	142
4518	919	2285	0	142
4521	920	2285	0	141
4524	920	2286	0	143
4527	920	2286	0	145
4530	920	2286	0	143
4533	920	2285	0	141
4536	920	2285	0	139
4539	920	2285	0	139
4542	919	2286	0	142
4545	919	2286	0	147
4548	919	2285	0	148
4551	920	2283	0	148
4554	919	2282	0	151
4557	918	2283	0	147
4560	915	2282	0	144
4563	915	2282	0	147
4566	915	2283	0	148
4569	913	2284	0	146
4572	913	2284	0	148
4575	913	2286	0	150
4578	913	2287	0	153
4581	913	2287	0	152
4584	912	2287	0	148
4587	912	2287	0	145
4590	911	2288	0	145
4593	913	2288	0	148
4596	913	2288	0	149
4599	913	2288	0	150
4602	913	2289	0	149
4605	912	2289	0	147
4608	913	2288	0	149
4611	912	2288	0	145
4614	911	2288	0	147
4617	912	2287	0	151
4620	913	2287	0	150
4623	914	2287	0	151
4626	916	2286	0	149
4629	917	2286	0	150
4632	917	2286	0	150
4635	916	2286	0	153
4638	916	2286	0	152
4641	916	2286	0	150
4644	917	2286	0	152
4647	917	2286	0	157
4650	919	2285	0	152
4653	922	2287	0	150
4656	922	2287	0	151
4659	922	2287	0	150
4662	922	2287	0	148
4665	923	2287	0	147
4668	923	2287	0	147
4671	923	2287	0	147
4674	924	2287	0	148
4677	924	2287	0	151
4680	924	2287	0	153
4683	923	2288	0	150
4686	923	2287	0	150
4689	923	2288	0	150
4692	923	2288	0	151
4695	923	2288	0	152
4698	923	2288	0	150
4701	923	2288	0	150
4704	924	2288	0	150
4707	924	2288	0	150
4710	924	2288	0	149
4713	924	2287	0	152
4716	923	2288	0	152
4719	923	2288	0	151
4722	923	2288	0	152
4725	923	2288	0	149
4728	923	2288	0	148
4731	923	2287	0	147
4734	923	2288	0	148
4737	923	2287	0	146
4740	924	2287	0	149
4743	923	2287	0	153
4746	923	2287	0	152
4749	923	2288	0	153
4752	923	2287	0	152
4755	923	2287	0	149
4758	923	2287	0	146
4761	923	2287	0	146
4764	923	2287	0	146
4767	923	2288	0	146
4770	922	2287	0	144
4773	923	2288	0	146
4776	923	2288	0	144
4779	923	2287	0	148
4782	922	2288	0	146
4785	924	2287	0	151
4788	923	2286	0	151
4791	922	2286	0	153
4794	922	2286	0	153
4797	922	2286	0	148
4800	921	2286	0	143
4803	921	2285	0	138
4806	919	2285	0	126
4809	919	2287	0	116
4812	919	2287	0	104
4815	919	2285	0	93
4818	919	2285	0	96
4821	920	2288	0	94
4824	922	2287	0	89
4827	923	2287	0	80
4830	924	2286	0	82
4833	922	2285	0	93
4836	922	2285	0	88
4839	921	2285	0	81
4842	921	2287	0	80
4845	922	2290	0	82
4848	921	2292	0	84
4851	920	2295	0	78
4854	922	2299	0	76
4857	919	2302	0	76
4860	919	2303	0	77
4863	917	2304	0	72
4866	920	2309	0	58
4869	918	2310	0	59
4872	917	2314	0	59
4875	914	2315	0	60
4878	916	2315	0	57
4881	914	2315	0	58
4884	911	2318	0	58
4887	910	2319	0	55
4890	910	2321	0	45
4893	909	2324	0	42
4896	909	2323	0	38
4899	909	2322	0	32
4902	909	2322	0	32
4905	906	2323	0	30
4908	904	2323	0	32
4911	902	2322	0	30
4914	902	2321	0	25
4917	901	2320	0	25
4920	899	2320	0	24
4923	898	2320	0	28
4926	898	2321	0	28
4929	896	2322	0	36
4932	895	2323	0	39
4935	896	2321	0	39
4938	895	2321	0	38
4941	894	2320	0	34
4944	892	2320	0	38
4947	890	2320	0	37
4950	888	2320	0	39
4953	886	2321	0	38
4956	886	2323	0	42
4959	886	2324	0	40
4962	886	2325	0	44
4965	886	2327	0	41
4968	884	2329	0	42
4971	885	2330	0	46
4974	885	2330	0	49
4977	886	2329	0	53
4980	887	2328	0	54
4983	886	2328	0	57
4986	886	2328	0	55
4989	887	2328	0	54
4992	887	2328	0	52
4995	886	2329	0	50
4998	886	2328	0	50
5001	886	2328	0	49
5004	886	2328	0	48
5007	886	2328	0	47
5010	885	2327	0	51
5013	885	2326	0	52
5016	884	2324	0	49
5019	883	2322	0	50
5022	882	2322	0	54
5025	882	2323	0	61
5028	882	2324	0	66
5031	884	2326	0	73
5034	885	2328	0	77
5037	885	2328	0	83
5040	885	2329	0	86
5043	885	2330	0	88
5046	885	2331	0	86
5049	885	2329	0	86
5052	885	2329	0	84
5055	884	2327	0	87
5058	883	2326	0	90
5061	882	2328	0	90
5064	881	2330	0	93
5067	881	2332	0	100
5070	881	2332	0	97
5073	882	2333	0	96
5076	880	2334	0	95
5079	880	2334	0	94
5082	881	2335	0	95
5085	880	2336	0	95
5088	879	2336	0	96
5091	880	2336	0	93
5094	879	2336	0	94
5097	879	2336	0	97
5100	878	2336	0	98
5103	878	2337	0	105
5106	877	2337	0	106
5109	877	2337	0	108
5112	878	2337	0	111
5115	878	2336	0	113
5118	878	2335	0	110
5121	879	2333	0	106
5124	877	2332	0	104
5127	875	2331	0	103
5130	875	2331	0	101
5133	876	2331	0	103
5136	877	2332	0	105
5139	877	2333	0	107
5142	876	2334	0	106
5145	876	2334	0	106
5148	877	2336	0	108
5151	877	2337	0	110
5154	877	2337	0	112
5157	877	2337	0	119
5160	877	2337	0	116
5163	877	2336	0	114
5166	876	2336	0	117
5169	876	2337	0	114
5172	876	2337	0	115
5175	875	2337	0	115
5178	876	2337	0	112
5181	876	2337	0	112
5184	876	2338	0	114
5187	876	2338	0	116
5190	876	2338	0	112
5193	876	2338	0	104
5196	876	2338	0	107
5199	876	2338	0	109
5202	877	2339	0	111
5205	876	2339	0	109
5208	877	2340	0	108
5211	877	2340	0	113
5214	877	2340	0	108
5217	877	2340	0	108
5220	876	2338	0	106
5223	876	2339	0	106
5226	877	2338	0	107
5229	877	2338	0	106
5232	876	2337	0	110
5235	876	2337	0	111
5238	876	2337	0	111
5241	876	2337	0	109
5244	876	2336	0	106
5247	876	2336	0	115
5250	876	2336	0	116
5253	875	2335	0	111
5259	876	2335	0	118
5262	875	2336	0	107
5265	875	2335	0	108
5268	875	2335	0	110
5271	873	2333	0	95
5274	874	2333	0	99
5277	876	2332	0	103
5286	878	2329	0	103
5289	878	2327	0	98
5292	879	2327	0	99
5295	880	2326	0	98
5298	880	2327	0	106
5301	881	2329	0	115
5304	881	2330	0	117
5307	884	2331	0	127
5310	884	2331	0	131
5313	884	2331	0	128
5316	884	2329	0	125
5319	886	2330	0	130
5322	887	2332	0	123
5325	887	2334	0	117
5328	888	2336	0	116
5331	886	2341	0	114
5334	886	2344	0	110
5337	887	2345	0	109
5340	888	2348	0	108
5343	886	2348	0	109
5346	885	2346	0	105
5349	885	2348	0	105
5352	884	2348	0	101
5355	884	2349	0	96
5358	885	2349	0	93
5361	886	2350	0	93
5364	885	2352	0	97
5367	885	2352	0	99
5370	885	2352	0	96
5373	885	2352	0	93
5376	885	2353	0	93
5379	885	2353	0	93
5382	885	2352	0	89
5385	885	2352	0	95
5388	885	2352	0	93
5391	886	2353	0	99
5394	886	2353	0	104
5397	887	2356	0	111
5400	887	2356	0	112
5403	887	2355	0	113
5406	888	2355	0	110
5409	888	2356	0	112
5412	889	2355	0	119
5415	890	2356	0	122
5418	890	2357	0	121
5421	890	2355	0	121
5424	892	2357	0	129
5427	892	2355	0	133
5430	894	2356	0	134
5433	894	2353	0	130
5442	890	2351	0	123
5445	891	2351	0	131
5448	895	2349	0	138
5451	896	2349	0	140
5454	896	2350	0	141
5457	899	2352	0	146
5460	904	2353	0	150
5463	908	2355	0	154
5466	908	2355	0	154
5469	912	2356	0	155
5472	915	2357	0	153
5475	917	2358	0	149
5478	917	2361	0	142
5481	917	2361	0	139
5484	917	2362	0	139
5487	919	2363	0	142
5490	918	2363	0	142
5493	918	2363	0	145
5496	919	2365	0	147
5499	921	2365	0	150
5502	923	2364	0	156
5505	923	2364	0	162
5508	922	2364	0	163
5511	922	2364	0	154
5514	921	2364	0	149
5517	922	2364	0	148
5520	922	2364	0	144
5523	921	2364	0	145
5526	920	2363	0	146
5529	919	2364	0	139
5532	915	2363	0	134
5535	910	2361	0	139
5538	909	2360	0	142
5541	909	2360	0	138
5544	908	2361	0	137
5547	908	2361	0	139
5550	908	2361	0	135
5553	909	2360	0	137
5556	909	2361	0	135
5559	911	2361	0	134
5562	914	2362	0	135
5565	918	2365	0	136
5568	917	2365	0	139
5571	917	2363	0	143
5574	919	2366	0	143
5577	920	2368	0	141
5580	920	2367	0	142
5583	920	2368	0	138
5586	919	2367	0	142
5589	920	2367	0	143
5592	920	2368	0	140
5595	921	2369	0	138
5598	921	2368	0	141
5601	916	2364	0	142
5604	912	2360	0	137
5607	906	2359	0	137
5610	906	2361	0	144
5613	905	2363	0	153
5616	906	2365	0	170
5619	905	2364	0	166
5622	904	2363	0	160
5625	904	2362	0	153
5628	906	2362	0	147
5631	913	2363	0	153
5634	916	2363	0	154
5637	919	2365	0	155
5640	920	2364	0	160
5643	921	2364	0	163
5646	921	2363	0	164
5649	921	2363	0	162
5652	919	2361	0	155
5655	917	2358	0	151
5658	914	2356	0	149
5661	915	2356	0	151
5664	917	2358	0	151
5667	917	2359	0	150
5670	918	2360	0	151
5673	918	2360	0	154
5676	919	2360	0	159
5679	918	2359	0	157
5682	916	2359	0	158
5685	916	2360	0	159
5688	916	2360	0	157
5691	917	2360	0	159
5694	916	2360	0	160
5697	916	2360	0	163
5700	917	2360	0	164
5703	918	2360	0	163
5706	920	2360	0	164
5709	921	2360	0	163
5712	924	2360	0	170
5715	924	2359	0	173
5718	923	2359	0	173
5721	923	2359	0	169
5724	924	2360	0	162
5727	924	2362	0	161
5730	924	2362	0	152
5733	923	2364	0	147
5736	920	2364	0	146
5739	918	2363	0	136
5742	915	2362	0	132
5745	913	2362	0	135
5748	909	2360	0	136
5751	908	2358	0	141
5754	907	2357	0	146
5757	908	2357	0	143
5760	909	2357	0	142
5763	909	2358	0	140
5766	910	2360	0	143
5769	911	2361	0	145
5772	912	2361	0	146
5775	913	2361	0	148
5778	913	2361	0	147
5781	914	2361	0	145
5784	914	2362	0	145
5787	914	2362	0	147
5790	916	2361	0	150
5793	914	2361	0	150
5796	913	2361	0	146
5799	915	2361	0	149
5802	914	2361	0	149
5805	914	2362	0	150
5808	916	2362	0	153
5811	915	2362	0	151
5814	914	2362	0	151
5817	917	2361	0	151
5820	916	2363	0	149
5823	916	2363	0	146
5826	917	2363	0	146
5829	918	2363	0	148
5832	916	2363	0	150
5835	913	2361	0	148
5838	913	2360	0	154
5841	912	2361	0	154
5844	910	2362	0	156
5847	909	2361	0	156
5850	909	2361	0	160
5853	907	2362	0	165
5856	908	2362	0	164
5859	909	2363	0	170
5862	908	2363	0	172
5865	908	2363	0	176
5868	908	2363	0	175
5871	908	2364	0	173
5874	908	2364	0	174
5877	909	2364	0	174
5880	908	2364	0	174
5883	906	2364	0	175
5886	906	2364	0	174
5889	905	2365	0	175
5892	907	2364	0	174
5895	908	2363	0	176
5898	909	2362	0	178
5901	909	2362	0	178
5904	908	2362	0	175
5907	907	2361	0	166
5910	905	2360	0	160
5913	905	2359	0	157
5916	904	2358	0	152
5919	904	2357	0	148
5922	904	2356	0	153
5925	904	2354	0	152
5928	901	2352	0	156
5931	899	2353	0	163
5934	898	2356	0	168
5937	898	2357	0	173
5940	898	2357	0	173
5943	897	2357	0	175
5946	897	2357	0	178
5949	897	2356	0	180
5952	896	2356	0	177
5955	897	2357	0	179
5958	897	2357	0	180
5961	897	2357	0	176
5964	895	2360	0	174
5967	895	2361	0	168
5970	896	2361	0	167
5973	895	2361	0	164
5976	896	2361	0	165
5979	894	2362	0	161
5982	892	2362	0	165
5985	892	2363	0	173
5988	895	2364	0	184
5991	894	2363	0	185
5994	895	2361	0	187
5997	895	2361	0	182
6000	895	2362	0	181
6003	895	2363	0	184
6006	895	2364	0	185
6009	895	2362	0	186
6012	894	2361	0	191
6015	893	2361	0	192
6018	893	2362	0	202
6021	894	2362	0	200
6024	894	2363	0	198
6027	894	2363	0	197
6030	894	2363	0	199
[truncated: 978 more rows]
