# Supplementary material for: Markerless tracking of an entire honey bee colony
Source: Nat Commun. 2021 Mar 19;12:1733. doi: 10.1038/s41467-021-21769-1 (PMC7979864; doi:10.1038/s41467-021-21769-1)
Supplement: Supplementary file 4 — Description of Additional Supplementary Files [file 41467_2021_21769_MOESM4_ESM.zip › raw_source/fig_5_sup_fig_21_22/S1_trajectories/000320.txt]

0	2116	750	0	185
3	2116	750	0	185
6	2116	749	0	185
9	2116	748	0	186
12	2117	747	0	186
15	2119	747	0	185
18	2122	743	0	190
21	2121	742	0	184
24	2121	741	0	178
27	2121	741	0	176
30	2121	742	0	178
33	2123	746	0	174
36	2123	749	0	170
39	2123	750	0	169
42	2122	754	0	165
45	2122	756	0	160
48	2122	757	0	160
51	2123	760	0	156
54	2124	761	0	154
57	2125	760	0	155
60	2125	759	0	155
63	2126	759	0	154
66	2126	759	0	152
69	2126	759	0	153
72	2126	759	0	154
75	2126	760	0	151
78	2125	760	0	151
81	2125	760	0	153
84	2124	760	0	152
87	2124	759	0	152
90	2124	759	0	152
93	2124	759	0	154
96	2124	759	0	155
99	2125	759	0	154
102	2126	758	0	154
105	2125	759	0	153
108	2122	758	0	156
111	2120	758	0	337
114	2119	759	0	158
117	2119	759	0	163
120	2120	758	0	350
123	2120	758	0	346
126	2119	757	0	336
129	2120	757	0	153
132	2122	757	0	146
135	2124	758	0	144
138	2124	759	0	144
141	2125	761	0	141
144	2125	759	0	146
147	2127	759	0	149
150	2128	759	0	149
153	2130	759	0	154
156	2132	760	0	155
159	2132	760	0	154
162	2132	760	0	155
165	2133	759	0	160
168	2138	757	0	168
171	2139	757	0	163
174	2139	757	0	160
177	2143	758	0	170
180	2144	760	0	164
183	2144	761	0	166
186	2144	762	0	173
189	2145	762	0	173
192	2144	762	0	175
195	2143	762	0	175
198	2142	762	0	180
201	2145	761	0	187
204	2146	759	0	186
207	2147	759	0	190
210	2149	757	0	193
213	2152	756	0	198
216	2155	754	0	198
219	2157	752	0	198
222	2159	752	0	199
225	2161	750	0	202
228	2163	751	0	204
231	2163	750	0	201
234	2163	749	0	201
237	2163	750	0	199
240	2163	749	0	200
243	2164	749	0	199
246	2164	750	0	198
249	2165	750	0	199
252	2165	749	0	199
255	2167	749	0	201
258	2167	749	0	203
261	2167	748	0	203
264	2167	746	0	205
267	2168	745	0	206
270	2169	747	0	206
273	2168	748	0	206
276	2168	749	0	207
279	2168	749	0	208
282	2167	750	0	212
285	2165	751	0	215
288	2167	753	0	216
291	2173	757	0	213
294	2177	760	0	213
297	2179	758	0	219
300	2178	756	0	222
303	2178	755	0	224
306	2178	754	0	227
309	2179	754	0	229
312	2180	754	0	230
315	2180	753	0	227
318	2182	754	0	221
321	2182	754	0	215
324	2182	753	0	214
327	2182	752	0	213
330	2183	751	0	208
333	2183	751	0	209
336	2183	749	0	216
339	2183	749	0	220
342	2183	749	0	221
345	2182	747	0	221
348	2184	745	0	219
351	2185	744	0	218
354	2186	742	0	217
357	2186	741	0	215
360	2186	740	0	218
363	2187	738	0	219
366	2186	737	0	225
369	2185	738	0	236
372	2183	737	0	247
375	2184	737	0	248
378	2183	735	0	243
381	2181	735	0	246
384	2180	732	0	242
387	2181	731	0	243
390	2180	730	0	241
393	2180	731	0	241
396	2180	731	0	241
399	2180	730	0	242
402	2182	729	0	247
405	2182	729	0	245
408	2182	730	0	247
411	2183	731	0	248
414	2183	731	0	254
417	2184	728	0	258
420	2188	724	0	258
423	2189	724	0	258
426	2189	722	0	266
429	2191	719	0	271
432	2190	718	0	272
435	2190	718	0	272
438	2190	718	0	274
441	2191	718	0	277
444	2192	717	0	277
447	2192	716	0	278
450	2191	715	0	277
453	2191	715	0	276
456	2191	716	0	273
459	2192	715	0	273
462	2192	714	0	268
465	2193	714	0	268
468	2194	713	0	269
471	2194	713	0	271
474	2194	712	0	272
477	2194	711	0	273
480	2194	712	0	271
483	2194	713	0	271
486	2194	713	0	270
489	2194	714	0	270
492	2196	714	0	272
495	2196	715	0	270
498	2195	716	0	270
501	2195	716	0	272
504	2196	716	0	271
507	2196	714	0	269
510	2195	712	0	270
513	2196	712	0	271
516	2196	712	0	273
519	2196	711	0	276
522	2196	712	0	282
525	2194	711	0	285
528	2193	711	0	289
531	2193	710	0	289
534	2193	709	0	295
537	2192	708	0	301
540	2193	708	0	303
543	2193	705	0	319
546	2193	703	0	313
549	2191	702	0	315
552	2192	701	0	319
555	2191	697	0	320
558	2191	696	0	321
561	2191	695	0	321
564	2191	695	0	323
567	2191	695	0	323
570	2191	695	0	325
573	2192	695	0	321
576	2192	695	0	321
579	2192	696	0	319
582	2192	697	0	322
585	2193	696	0	316
588	2194	696	0	321
591	2194	697	0	320
594	2194	698	0	318
597	2192	698	0	316
600	2191	698	0	311
603	2190	698	0	309
606	2190	697	0	307
609	2189	694	0	306
612	2187	690	0	302
615	2187	687	0	304
618	2185	685	0	303
621	2183	684	0	293
624	2182	683	0	293
627	2182	684	0	294
630	2181	683	0	280
633	2181	683	0	288
636	2180	683	0	286
639	2181	683	0	290
642	2182	684	0	299
645	2184	684	0	298
648	2185	685	0	301
651	2185	686	0	301
654	2186	686	0	301
657	2184	683	0	297
660	2183	681	0	298
663	2183	681	0	300
666	2182	681	0	298
669	2182	680	0	298
672	2182	680	0	299
675	2182	680	0	305
678	2181	679	0	307
681	2180	679	0	311
684	2179	679	0	315
687	2178	678	0	319
690	2176	677	0	321
693	2176	677	0	319
696	2176	676	0	321
699	2175	676	0	320
702	2176	676	0	319
705	2178	675	0	318
708	2178	675	0	317
711	2178	675	0	316
714	2178	674	0	319
717	2175	674	0	319
720	2174	674	0	318
723	2173	672	0	314
726	2171	672	0	316
729	2170	670	0	319
732	2168	669	0	320
735	2167	668	0	318
738	2167	668	0	318
741	2168	667	0	318
744	2170	670	0	320
747	2169	670	0	322
750	2170	671	0	324
753	2168	671	0	329
756	2169	671	0	329
759	2169	671	0	329
762	2169	670	0	331
765	2169	669	0	333
768	2168	669	0	332
771	2168	667	0	336
774	2167	667	0	343
777	2168	667	0	346
780	2168	666	0	347
783	2168	666	0	346
786	2168	666	0	348
789	2167	666	0	349
792	2168	667	0	346
795	2168	666	0	341
798	2168	667	0	342
801	2169	666	0	341
804	2170	664	0	341
807	2169	664	0	342
810	2169	664	0	340
813	2168	663	0	348
816	2168	662	0	350
819	2168	661	0	350
822	2168	662	0	347
825	2168	662	0	342
828	2168	663	0	344
831	2168	663	0	347
834	2169	663	0	348
837	2169	663	0	346
840	2169	663	0	346
843	2169	663	0	345
846	2169	663	0	346
849	2169	664	0	341
852	2170	664	0	341
855	2170	664	0	342
858	2171	664	0	344
861	2171	664	0	347
864	2171	664	0	344
867	2172	663	0	346
870	2172	663	0	346
873	2173	664	0	345
876	2173	663	0	345
879	2174	663	0	347
882	2174	663	0	348
885	2175	664	0	345
888	2176	664	0	344
891	2176	664	0	344
894	2177	664	0	342
897	2176	664	0	340
900	2177	665	0	340
903	2177	665	0	338
906	2176	665	0	340
909	2176	665	0	342
912	2176	665	0	344
915	2175	664	0	342
918	2175	664	0	341
921	2175	663	0	340
924	2176	663	0	340
927	2180	664	0	342
930	2182	664	0	333
933	2183	665	0	334
936	2181	662	0	346
939	2180	660	0	351
942	2176	661	0	0
945	2173	662	0	6
948	2173	661	0	10
951	2174	660	0	8
954	2174	659	0	10
957	2174	658	0	10
960	2170	658	0	13
963	2167	658	0	11
966	2166	659	0	12
969	2165	659	0	13
972	2168	659	0	17
975	2168	659	0	17
978	2168	660	0	18
981	2167	660	0	15
984	2167	660	0	13
987	2166	660	0	13
990	2166	659	0	14
993	2168	659	0	12
996	2168	658	0	13
999	2167	656	0	9
1002	2166	656	0	13
1005	2166	656	0	14
1008	2166	657	0	15
1011	2168	658	0	16
1014	2168	660	0	17
1017	2168	661	0	16
1020	2168	662	0	11
1023	2168	662	0	9
1026	2168	662	0	11
1029	2168	661	0	10
1032	2169	661	0	11
1035	2169	662	0	13
1038	2169	662	0	15
1041	2170	663	0	17
1044	2171	664	0	20
1047	2171	664	0	22
1050	2174	667	0	29
1053	2175	668	0	31
1056	2177	668	0	28
1059	2179	670	0	32
1062	2183	673	0	22
1065	2183	672	0	18
1068	2184	672	0	15
1071	2186	674	0	5
1074	2188	674	0	1
1077	2189	674	0	2
1080	2190	675	0	359
1083	2190	676	0	358
1086	2191	676	0	356
1089	2190	676	0	357
1092	2189	676	0	357
1095	2189	676	0	356
1098	2190	675	0	357
1101	2189	674	0	357
1104	2190	674	0	356
1107	2191	672	0	355
1110	2191	671	0	351
1113	2192	671	0	356
1116	2192	671	0	355
1119	2191	671	0	355
1122	2191	671	0	356
1125	2191	671	0	357
1128	2192	670	0	357
1131	2191	671	0	354
1134	2193	671	0	355
1137	2192	671	0	355
1140	2192	671	0	356
1143	2192	671	0	356
1146	2193	671	0	357
1149	2193	670	0	356
1152	2194	670	0	356
1155	2194	669	0	357
1158	2194	669	0	357
1161	2194	669	0	358
1164	2194	669	0	357
1167	2195	669	0	357
1170	2195	669	0	356
1173	2194	669	0	357
1176	2195	669	0	357
1179	2195	668	0	354
1182	2196	668	0	351
1185	2196	666	0	353
1188	2196	664	0	351
1191	2196	664	0	352
1194	2195	665	0	353
1197	2195	666	0	353
1200	2197	665	0	355
1203	2198	664	0	354
1206	2198	664	0	356
1209	2199	664	0	356
1212	2198	664	0	356
1215	2198	664	0	355
1218	2197	665	0	356
1221	2197	666	0	358
1224	2197	666	0	357
1227	2197	667	0	358
1230	2198	667	0	357
1233	2198	666	0	355
1236	2198	666	0	353
1239	2197	666	0	355
1242	2197	666	0	355
1245	2197	666	0	355
1248	2196	666	0	355
1251	2197	666	0	354
1254	2196	666	0	354
1257	2196	666	0	355
1260	2196	667	0	355
1263	2196	667	0	355
1266	2196	667	0	355
1269	2196	667	0	356
1272	2196	667	0	356
1275	2196	668	0	357
1278	2196	667	0	356
1281	2196	667	0	357
1284	2196	667	0	357
1287	2196	667	0	356
1290	2196	667	0	356
1293	2196	667	0	354
1296	2196	667	0	355
1299	2196	667	0	354
1302	2196	667	0	356
1305	2197	667	0	356
1308	2198	667	0	353
1311	2199	666	0	355
1314	2200	666	0	354
1317	2200	666	0	355
1320	2200	666	0	354
1323	2200	666	0	356
1326	2200	665	0	0
1329	2201	665	0	0
1332	2202	664	0	2
1335	2203	664	0	4
1338	2203	664	0	4
1341	2203	664	0	5
1344	2203	664	0	5
1347	2204	665	0	5
1350	2204	664	0	7
1353	2203	664	0	5
1356	2203	665	0	5
1359	2203	665	0	3
1362	2202	665	0	2
1365	2200	667	0	3
1368	2200	668	0	5
1371	2199	669	0	8
1374	2199	670	0	9
1377	2199	671	0	12
1380	2199	672	0	11
1383	2198	671	0	10
1386	2197	672	0	9
1389	2197	672	0	7
1392	2198	672	0	7
1395	2198	672	0	8
1398	2198	672	0	8
1401	2198	673	0	6
1404	2198	673	0	5
1407	2197	674	0	4
1410	2198	673	0	5
1413	2198	673	0	9
1416	2199	674	0	9
1419	2199	675	0	8
1422	2200	674	0	8
1425	2200	674	0	7
1428	2201	674	0	5
1431	2201	674	0	4
1434	2201	673	0	3
1437	2201	673	0	4
1440	2201	673	0	3
1443	2201	673	0	4
1446	2202	672	0	3
1449	2202	672	0	2
1452	2202	672	0	2
1455	2201	672	0	2
1458	2201	672	0	2
1461	2201	672	0	3
1464	2201	672	0	4
1467	2201	672	0	4
1470	2202	671	0	6
1473	2202	671	0	6
1476	2202	671	0	4
1479	2207	680	0	353
1482	2207	680	0	0
1485	2205	678	0	357
1488	2204	677	0	357
1491	2204	677	0	356
1494	2204	676	0	357
1497	2206	676	0	358
1500	2207	677	0	357
1503	2209	677	0	358
1506	2210	677	0	0
1509	2210	678	0	1
1512	2211	679	0	3
1515	2210	679	0	3
1518	2209	678	0	7
1521	2209	679	0	6
1524	2211	678	0	3
1527	2212	679	0	2
1530	2212	679	0	3
1533	2212	678	0	3
1536	2212	678	0	2
1539	2212	678	0	1
1542	2212	678	0	0
1545	2212	678	0	2
1548	2213	678	0	3
1551	2213	680	0	1
1554	2212	681	0	359
1557	2209	681	0	356
1560	2207	681	0	355
1563	2205	680	0	353
1566	2203	680	0	352
1569	2202	681	0	350
1572	2201	682	0	352
1575	2200	681	0	352
1578	2202	683	0	349
1581	2203	683	0	351
1584	2203	683	0	352
1587	2203	684	0	356
1590	2203	684	0	356
1593	2203	685	0	358
1596	2205	684	0	358
1599	2206	683	0	357
1602	2206	684	0	358
1605	2205	685	0	359
1608	2206	685	0	2
1611	2209	684	0	1
1614	2211	683	0	4
1617	2213	683	0	5
1620	2214	684	0	0
1623	2217	685	0	0
1626	2217	685	0	357
1629	2218	685	0	354
1632	2220	683	0	352
1635	2221	681	0	353
1638	2220	682	0	350
1641	2218	680	0	348
1644	2220	678	0	349
1647	2220	678	0	350
1650	2221	679	0	350
1653	2221	679	0	350
1656	2220	682	0	350
1659	2220	682	0	350
1662	2220	683	0	342
1665	2223	685	0	348
1668	2223	685	0	349
1671	2222	684	0	352
1674	2220	684	0	344
1677	2219	684	0	341
1680	2221	685	0	339
1683	2221	685	0	340
1686	2221	685	0	340
1689	2221	685	0	341
1692	2220	686	0	344
1695	2220	686	0	346
1698	2218	686	0	349
1701	2218	686	0	352
1704	2217	687	0	352
1707	2218	687	0	352
1710	2217	686	0	350
1713	2218	686	0	350
1716	2218	686	0	351
1719	2218	686	0	350
1722	2218	685	0	349
1725	2218	685	0	349
1728	2218	685	0	349
1731	2219	685	0	349
1734	2218	685	0	348
1737	2218	685	0	350
1740	2218	685	0	349
1743	2218	685	0	350
1746	2218	685	0	350
1749	2218	685	0	350
1752	2218	685	0	348
1755	2218	685	0	348
1758	2218	686	0	349
1761	2218	686	0	350
1764	2218	686	0	350
1767	2218	685	0	350
1770	2218	685	0	350
1773	2218	686	0	350
1776	2218	686	0	350
1779	2218	686	0	350
1782	2218	686	0	351
1785	2218	686	0	350
1788	2218	686	0	351
1791	2218	686	0	349
1794	2218	686	0	349
1797	2218	686	0	350
1800	2219	686	0	349
1803	2218	686	0	349
1806	2218	686	0	349
1809	2218	686	0	349
1812	2218	686	0	349
1815	2220	684	0	353
1818	2221	683	0	353
1821	2222	683	0	351
1824	2220	681	0	353
1827	2220	681	0	355
1830	2220	681	0	357
1833	2221	680	0	357
1836	2221	681	0	356
1839	2221	681	0	355
1842	2221	681	0	355
1845	2221	681	0	354
1848	2222	681	0	355
1851	2222	681	0	355
1854	2222	681	0	355
1857	2222	681	0	357
1860	2221	682	0	357
1863	2222	682	0	356
1866	2221	683	0	354
1869	2221	683	0	354
1872	2222	682	0	353
1875	2222	683	0	354
1878	2221	683	0	354
1881	2221	683	0	353
1884	2221	683	0	353
1887	2221	683	0	354
1890	2221	683	0	353
1893	2221	683	0	354
1896	2221	683	0	354
1899	2221	683	0	354
1902	2221	683	0	353
1905	2221	683	0	353
1908	2221	683	0	354
1911	2221	683	0	354
1914	2221	684	0	354
1917	2221	684	0	354
1920	2221	684	0	352
1923	2219	685	0	353
1926	2219	685	0	351
1929	2219	685	0	351
1932	2219	685	0	351
1935	2219	685	0	351
1938	2219	685	0	351
1941	2219	685	0	351
1944	2219	685	0	352
1947	2219	685	0	352
1950	2219	685	0	351
1953	2219	686	0	349
1956	2219	685	0	350
1959	2220	685	0	349
1962	2219	685	0	349
1965	2219	686	0	347
1968	2219	686	0	349
1971	2219	689	0	345
1974	2219	689	0	345
1977	2218	689	0	345
1980	2218	689	0	345
1983	2218	689	0	345
1986	2218	689	0	344
1989	2218	689	0	342
1992	2218	688	0	343
1995	2218	688	0	342
1998	2219	688	0	341
2001	2219	688	0	341
2004	2219	688	0	340
2007	2219	688	0	340
2010	2219	688	0	340
2013	2220	688	0	338
2016	2221	688	0	337
2019	2221	688	0	336
2022	2221	688	0	335
2025	2221	687	0	335
2028	2221	687	0	335
2031	2221	687	0	336
2034	2221	687	0	335
2037	2221	687	0	335
2040	2221	687	0	335
2043	2221	687	0	336
2046	2222	688	0	335
2049	2222	688	0	336
2052	2222	688	0	336
2055	2222	688	0	335
2058	2222	687	0	336
2061	2222	688	0	335
2064	2222	688	0	336
2067	2222	688	0	336
2070	2222	688	0	336
2073	2222	688	0	335
2076	2222	688	0	336
2079	2222	687	0	336
2082	2222	687	0	337
2085	2222	687	0	336
2088	2222	687	0	336
2091	2222	687	0	336
2094	2221	687	0	337
2097	2222	687	0	336
2100	2221	687	0	336
2103	2221	687	0	336
2106	2221	687	0	337
2109	2221	687	0	337
2112	2221	687	0	336
2115	2221	687	0	335
2118	2221	687	0	336
2121	2220	686	0	339
2124	2220	686	0	340
2127	2220	686	0	339
2130	2220	686	0	339
2133	2221	686	0	339
2136	2221	686	0	339
2139	2221	686	0	340
2142	2221	686	0	340
2145	2221	686	0	340
2148	2221	686	0	340
2151	2221	686	0	340
2154	2220	686	0	339
2157	2220	686	0	339
2160	2220	686	0	339
2163	2220	686	0	339
2166	2221	686	0	341
2169	2221	686	0	341
2172	2221	686	0	340
2175	2221	686	0	340
2178	2220	686	0	341
2181	2220	686	0	340
2184	2220	686	0	339
2187	2221	686	0	340
2190	2221	687	0	337
2193	2220	687	0	338
2196	2221	687	0	339
2199	2221	687	0	339
2202	2221	687	0	338
2205	2221	687	0	338
2208	2221	686	0	340
2211	2221	686	0	340
2214	2221	686	0	340
2217	2222	686	0	339
2220	2222	686	0	340
2223	2222	686	0	341
2226	2221	686	0	340
2229	2222	686	0	341
2232	2221	686	0	341
2235	2222	686	0	341
2238	2222	686	0	341
2241	2221	686	0	341
2244	2221	686	0	340
2247	2221	686	0	340
2250	2221	686	0	340
2253	2222	686	0	341
2256	2222	686	0	341
2259	2221	686	0	340
2262	2221	686	0	340
2265	2221	685	0	341
2268	2220	685	0	341
2271	2221	685	0	341
2274	2221	686	0	340
2277	2221	685	0	341
2280	2221	686	0	340
2283	2221	686	0	340
2286	2221	686	0	340
2289	2221	686	0	340
2292	2221	686	0	341
2295	2221	686	0	341
2298	2221	686	0	340
2301	2221	685	0	340
2304	2221	686	0	341
2307	2221	686	0	342
2310	2221	686	0	340
2313	2220	686	0	340
2316	2220	685	0	340
2319	2220	686	0	340
2322	2220	686	0	340
2325	2220	686	0	340
2328	2220	686	0	341
2331	2220	686	0	340
2334	2220	686	0	340
2337	2220	686	0	340
2340	2220	686	0	340
2343	2220	686	0	340
2346	2220	686	0	340
2349	2220	686	0	340
2352	2220	686	0	341
2355	2220	686	0	340
2358	2220	686	0	341
2361	2220	686	0	341
2364	2220	686	0	340
2367	2220	686	0	341
2370	2220	685	0	342
2373	2220	686	0	340
2376	2220	686	0	340
2379	2220	686	0	340
2382	2220	686	0	341
2385	2220	686	0	340
2388	2220	686	0	340
2391	2220	686	0	341
2394	2220	686	0	341
2397	2220	686	0	341
2400	2220	686	0	341
2403	2220	686	0	341
2406	2220	686	0	341
2409	2220	686	0	344
2412	2220	686	0	346
2415	2220	686	0	347
2418	2220	686	0	346
2421	2220	686	0	347
2424	2220	686	0	347
2427	2220	686	0	347
2430	2220	686	0	348
2433	2220	686	0	347
2436	2220	686	0	348
2439	2220	686	0	347
2442	2220	686	0	347
2445	2220	686	0	347
2448	2220	686	0	347
2451	2220	686	0	346
2454	2220	686	0	346
2457	2220	686	0	347
2460	2220	686	0	347
2463	2220	686	0	347
2466	2220	686	0	347
2469	2220	686	0	347
2472	2220	687	0	344
2475	2220	688	0	343
2478	2220	688	0	343
2481	2220	687	0	343
2484	2220	687	0	343
2487	2220	687	0	343
2490	2220	687	0	342
2493	2220	687	0	343
2496	2220	687	0	343
2499	2220	687	0	345
2502	2220	687	0	344
2505	2220	687	0	344
2508	2220	687	0	345
2511	2220	687	0	343
2514	2220	687	0	345
2517	2220	688	0	344
2520	2220	688	0	342
2523	2220	688	0	342
2526	2219	688	0	340
2529	2220	688	0	340
2532	2220	688	0	340
2535	2220	687	0	342
2538	2220	687	0	342
2541	2220	687	0	342
2544	2220	687	0	344
2547	2220	687	0	345
2550	2220	687	0	345
2553	2220	687	0	344
2556	2220	687	0	344
2559	2220	687	0	344
2562	2220	687	0	345
2565	2220	687	0	345
2568	2220	687	0	345
2571	2219	687	0	345
2574	2220	687	0	345
2577	2220	687	0	346
2580	2219	687	0	345
2583	2219	687	0	345
2586	2220	687	0	345
2589	2219	687	0	344
2592	2219	687	0	344
2595	2219	687	0	344
2598	2219	687	0	344
2601	2219	687	0	344
2604	2219	687	0	344
2607	2219	687	0	344
2610	2219	687	0	344
2613	2220	687	0	345
2616	2219	687	0	345
2619	2219	687	0	344
2622	2220	687	0	345
2625	2220	687	0	345
2628	2220	687	0	345
2631	2219	687	0	346
2634	2219	687	0	346
2637	2219	687	0	347
2640	2220	687	0	346
2643	2219	687	0	345
2646	2219	687	0	346
2649	2219	687	0	346
2652	2219	687	0	345
2655	2219	687	0	346
2658	2218	687	0	344
2661	2219	687	0	347
2664	2220	687	0	350
2667	2220	687	0	349
2670	2219	687	0	348
2673	2219	687	0	348
2676	2219	687	0	344
2679	2220	686	0	344
2682	2221	686	0	344
2685	2221	686	0	343
2688	2221	686	0	343
2691	2221	687	0	345
2694	2220	686	0	346
2697	2219	686	0	347
2700	2220	687	0	346
2703	2220	687	0	347
2706	2220	687	0	348
2709	2221	688	0	348
2712	2220	688	0	351
2715	2220	688	0	352
2718	2220	689	0	354
2721	2220	689	0	353
2724	2219	689	0	352
2727	2219	688	0	349
2730	2219	687	0	350
2733	2219	687	0	350
2736	2219	687	0	348
2739	2219	687	0	348
2742	2219	687	0	347
2745	2219	686	0	346
2748	2219	686	0	346
2751	2220	686	0	345
2754	2220	686	0	345
2757	2220	687	0	348
2760	2220	686	0	347
2763	2220	686	0	345
2766	2220	686	0	346
2769	2220	686	0	345
2772	2220	686	0	345
2775	2220	686	0	345
2778	2220	686	0	346
2781	2220	686	0	345
2784	2220	686	0	345
2787	2220	686	0	345
2790	2220	686	0	345
2793	2219	686	0	345
2796	2219	686	0	345
2799	2219	686	0	346
2802	2219	686	0	346
2805	2219	686	0	347
2808	2219	686	0	346
2811	2219	686	0	346
2814	2219	686	0	345
2817	2219	686	0	345
2820	2220	686	0	345
2823	2219	686	0	346
2826	2219	686	0	346
2829	2219	686	0	347
2832	2219	686	0	346
2835	2219	686	0	346
2838	2219	686	0	346
2841	2219	686	0	346
2844	2219	686	0	346
2847	2219	686	0	345
2850	2219	686	0	344
2853	2219	686	0	345
2856	2219	686	0	346
2859	2219	686	0	346
2862	2219	686	0	345
2865	2220	686	0	346
2868	2220	686	0	345
2871	2219	686	0	345
2874	2220	686	0	346
2877	2219	686	0	346
2880	2220	686	0	346
2883	2219	686	0	346
2886	2220	686	0	348
2889	2220	685	0	349
2892	2220	685	0	349
2895	2219	686	0	344
2898	2219	686	0	344
2901	2221	684	0	347
2904	2222	683	0	348
2907	2221	682	0	348
2910	2221	682	0	349
2913	2221	682	0	350
2916	2221	683	0	350
2919	2221	683	0	350
2922	2221	683	0	350
2925	2220	683	0	348
2928	2219	684	0	347
2931	2219	684	0	346
2934	2220	683	0	348
2937	2220	683	0	349
2940	2220	683	0	348
2943	2220	683	0	350
2946	2220	683	0	349
2949	2220	684	0	348
2952	2220	684	0	348
2955	2220	684	0	347
2958	2220	684	0	348
2961	2220	684	0	349
2964	2220	684	0	349
2967	2221	684	0	349
2970	2221	684	0	349
2973	2221	683	0	349
2976	2221	683	0	349
2979	2221	683	0	349
2982	2221	683	0	350
2985	2221	683	0	350
2988	2221	683	0	350
2991	2221	684	0	350
2994	2221	683	0	351
2997	2221	683	0	349
3000	2221	683	0	349
3003	2221	683	0	349
3006	2221	683	0	349
3009	2221	683	0	350
3012	2221	683	0	350
3015	2221	683	0	349
3018	2221	683	0	350
3021	2221	683	0	350
3024	2221	683	0	350
3027	2221	683	0	350
3030	2222	683	0	350
3033	2221	683	0	351
3036	2221	683	0	351
3039	2221	683	0	350
3042	2221	683	0	350
3045	2221	683	0	350
3048	2221	683	0	350
3051	2221	683	0	350
3054	2221	683	0	350
3057	2221	683	0	349
3060	2221	683	0	349
3063	2221	682	0	349
3066	2221	682	0	349
3069	2221	682	0	349
3072	2222	682	0	349
3075	2221	682	0	349
3078	2221	682	0	348
3081	2221	682	0	349
3084	2221	682	0	349
3087	2221	682	0	349
3090	2221	682	0	350
3093	2221	682	0	350
3096	2221	682	0	350
3099	2221	682	0	350
3102	2222	682	0	350
3105	2222	682	0	349
3108	2222	682	0	350
3111	2221	683	0	349
3114	2221	683	0	349
3117	2220	683	0	348
3120	2221	683	0	349
3123	2221	683	0	350
3126	2221	683	0	350
3129	2221	683	0	349
3132	2221	683	0	350
3135	2220	683	0	349
3138	2220	683	0	350
3141	2220	683	0	348
3144	2221	683	0	349
3147	2221	683	0	349
3150	2221	683	0	348
3153	2221	683	0	349
3156	2221	683	0	349
3159	2221	683	0	349
3162	2221	683	0	350
3165	2221	683	0	350
3168	2221	683	0	349
3171	2221	683	0	349
3174	2221	683	0	348
3177	2221	683	0	348
3180	2221	683	0	348
3183	2221	683	0	348
3186	2221	683	0	348
3189	2221	683	0	348
3192	2221	683	0	349
3195	2220	683	0	349
3198	2220	683	0	350
3201	2221	683	0	348
3204	2221	683	0	348
3207	2220	683	0	350
3210	2220	683	0	349
3213	2220	684	0	349
3216	2219	684	0	347
3219	2219	685	0	347
3222	2219	684	0	346
3225	2219	684	0	347
3228	2219	684	0	346
3231	2219	684	0	347
3234	2220	684	0	346
3237	2220	684	0	345
3240	2220	684	0	345
3243	2221	683	0	346
3246	2221	683	0	346
3249	2221	684	0	346
3252	2221	684	0	346
3255	2221	684	0	346
3258	2221	684	0	346
3261	2221	684	0	347
3264	2221	684	0	346
3267	2221	684	0	348
3270	2221	684	0	348
3273	2221	684	0	347
3276	2221	684	0	346
3279	2221	684	0	346
3282	2221	684	0	346
3285	2220	683	0	349
3288	2220	684	0	348
3291	2221	684	0	348
3294	2221	684	0	348
3297	2221	684	0	347
3300	2221	684	0	347
3303	2221	684	0	347
3306	2221	684	0	348
3309	2221	684	0	348
3312	2221	684	0	349
3315	2221	683	0	349
3318	2221	684	0	349
3321	2221	684	0	349
3324	2221	684	0	348
3327	2221	684	0	349
3330	2221	684	0	350
3333	2220	684	0	349
3336	2221	684	0	349
3339	2221	684	0	349
3342	2221	684	0	350
3345	2221	684	0	350
3348	2221	684	0	350
3351	2221	684	0	350
3354	2221	684	0	349
3357	2220	684	0	349
3360	2221	684	0	348
3363	2221	684	0	349
3366	2221	684	0	350
3369	2221	684	0	349
3372	2221	684	0	349
3375	2221	684	0	349
3378	2221	684	0	349
3381	2221	684	0	348
3384	2221	684	0	348
3387	2221	684	0	348
3390	2221	684	0	349
3393	2220	683	0	349
3396	2221	684	0	349
3399	2221	684	0	349
3402	2221	684	0	349
3405	2221	684	0	349
3408	2221	684	0	349
3411	2221	684	0	348
3414	2221	684	0	349
3417	2221	684	0	350
3420	2220	684	0	350
3423	2221	684	0	350
3426	2221	684	0	350
3429	2221	684	0	350
3432	2221	684	0	350
3435	2220	684	0	350
3438	2220	684	0	351
3441	2220	684	0	351
3444	2220	684	0	350
3447	2220	684	0	350
3450	2220	684	0	350
3453	2220	684	0	351
3456	2220	684	0	350
3459	2220	684	0	350
3462	2220	684	0	350
3465	2220	684	0	350
3468	2220	684	0	350
3471	2220	684	0	349
3474	2220	684	0	350
3477	2220	684	0	351
3480	2220	684	0	351
3483	2220	684	0	352
3486	2220	684	0	351
3489	2220	683	0	350
3492	2220	683	0	349
3495	2220	683	0	349
3498	2220	683	0	349
3501	2220	683	0	347
3504	2220	683	0	347
3507	2220	683	0	347
3510	2220	682	0	346
3513	2220	683	0	346
3516	2220	682	0	346
3519	2220	683	0	347
3522	2220	683	0	346
3525	2220	683	0	347
3528	2220	683	0	347
3531	2220	683	0	347
3534	2220	683	0	347
3537	2220	683	0	347
3540	2220	683	0	347
3543	2220	683	0	348
3546	2220	683	0	348
3549	2220	683	0	348
3552	2220	683	0	348
3555	2220	683	0	348
3558	2220	683	0	349
3561	2220	683	0	351
3564	2220	683	0	350
3567	2220	684	0	349
3570	2220	684	0	349
3573	2220	684	0	348
3576	2220	684	0	347
3579	2220	684	0	348
3582	2220	684	0	347
3585	2220	684	0	348
3588	2220	684	0	348
3591	2220	684	0	348
3594	2220	684	0	348
3597	2220	684	0	348
3600	2220	684	0	349
3603	2220	684	0	348
3606	2220	684	0	348
3609	2220	684	0	349
3612	2220	684	0	349
3615	2220	684	0	349
3618	2220	684	0	349
3621	2220	684	0	348
3624	2220	684	0	348
3627	2219	685	0	349
3630	2220	685	0	348
3633	2220	685	0	348
3636	2220	685	0	348
3639	2220	685	0	348
3642	2220	685	0	349
3645	2220	685	0	349
3648	2220	685	0	349
3651	2219	685	0	349
3654	2219	685	0	349
3657	2219	685	0	350
3660	2219	685	0	349
3663	2220	685	0	349
3666	2220	685	0	350
3669	2220	685	0	350
3672	2220	684	0	349
3675	2220	685	0	347
3678	2221	684	0	344
3681	2218	684	0	340
3684	2216	689	0	338
3687	2219	690	0	328
3690	2219	691	0	320
3693	2222	689	0	326
3696	2223	690	0	336
3699	2223	690	0	337
3702	2224	688	0	332
3705	2224	688	0	337
3708	2224	689	0	343
3711	2225	691	0	340
3714	2228	692	0	337
3717	2230	691	0	325
3720	2231	688	0	316
3723	2231	687	0	321
3726	2231	689	0	323
3729	2231	689	0	327
3732	2231	689	0	330
3735	2229	688	0	336
3738	2228	689	0	343
3741	2226	689	0	342
3744	2226	688	0	346
3747	2225	688	0	346
3750	2224	688	0	347
3753	2225	689	0	349
3756	2225	689	0	345
3759	2224	688	0	348
3762	2223	688	0	347
3765	2224	688	0	346
3768	2227	687	0	344
3771	2228	686	0	342
3774	2229	687	0	344
3777	2228	687	0	344
3780	2230	687	0	346
3783	2230	687	0	338
3786	2231	688	0	344
3789	2232	687	0	349
3792	2233	688	0	346
3795	2233	687	0	341
3798	2233	687	0	344
3801	2233	688	0	346
3804	2232	688	0	344
3807	2232	689	0	343
3810	2232	689	0	345
3813	2232	689	0	343
3816	2231	688	0	339
3819	2230	687	0	336
3822	2229	687	0	333
3825	2228	689	0	332
3828	2227	691	0	332
3831	2226	692	0	338
3834	2226	693	0	344
3837	2225	693	0	345
3840	2225	693	0	346
3843	2226	691	0	343
3846	2227	690	0	347
3849	2226	689	0	349
3852	2224	688	0	350
3855	2223	686	0	351
3858	2221	685	0	352
3861	2221	685	0	354
3864	2222	684	0	352
3867	2223	684	0	350
3870	2224	684	0	350
3873	2226	683	0	351
3876	2227	683	0	349
3879	2228	683	0	348
3882	2228	684	0	349
3885	2231	690	0	339
3888	2232	688	0	334
3891	2234	688	0	333
3894	2233	687	0	318
3897	2233	687	0	314
3900	2233	687	0	313
3903	2231	686	0	313
3906	2227	685	0	318
3909	2228	684	0	316
3912	2227	683	0	315
3915	2227	685	0	316
3918	2227	685	0	320
3921	2227	686	0	317
3924	2227	687	0	314
3927	2228	687	0	317
3930	2228	688	0	318
3933	2227	688	0	317
3936	2226	688	0	318
3939	2227	688	0	316
3942	2227	688	0	315
3945	2229	687	0	310
3948	2229	687	0	309
3951	2228	686	0	312
3954	2227	688	0	319
3957	2227	689	0	321
3960	2226	690	0	322
3963	2226	690	0	324
3966	2226	690	0	328
3969	2225	689	0	332
3972	2226	688	0	333
3975	2227	690	0	330
3978	2228	689	0	328
3981	2228	690	0	331
3984	2228	690	0	330
3987	2228	690	0	328
3990	2228	690	0	328
3993	2228	689	0	325
3996	2228	689	0	323
3999	2227	692	0	323
4002	2226	691	0	328
4005	2226	691	0	331
4008	2226	691	0	332
4011	2226	690	0	334
4014	2226	689	0	331
4017	2226	690	0	334
4020	2226	690	0	336
4023	2227	689	0	335
4026	2227	690	0	338
4029	2228	689	0	338
4032	2227	689	0	339
4035	2227	690	0	340
4038	2227	690	0	339
4041	2227	690	0	340
4044	2227	690	0	338
4047	2228	689	0	340
4050	2228	689	0	344
4053	2228	689	0	344
4056	2228	688	0	343
4059	2228	688	0	343
4062	2228	688	0	343
4065	2228	688	0	342
4068	2229	688	0	343
4071	2229	688	0	342
4074	2229	688	0	341
4077	2229	688	0	340
4080	2229	688	0	340
4083	2229	688	0	340
4086	2229	688	0	341
4089	2229	688	0	341
4092	2229	688	0	340
4095	2229	688	0	339
4098	2229	688	0	341
4101	2229	688	0	341
4104	2229	688	0	341
4107	2229	688	0	341
4110	2229	688	0	340
4113	2229	688	0	340
4116	2229	688	0	341
4119	2229	688	0	340
4122	2229	688	0	340
4125	2229	688	0	341
4128	2229	688	0	340
4131	2230	688	0	340
4134	2230	688	0	340
4137	2229	688	0	339
4140	2230	688	0	338
4143	2229	688	0	338
4146	2229	688	0	336
4149	2228	689	0	337
4152	2228	691	0	338
4155	2228	691	0	342
4158	2228	691	0	340
4161	2229	692	0	343
4164	2229	692	0	344
4167	2229	692	0	343
4170	2229	692	0	342
4173	2229	691	0	342
4176	2229	691	0	343
4179	2229	691	0	343
4182	2229	691	0	344
4185	2229	691	0	342
4188	2229	691	0	343
4191	2229	691	0	343
4194	2230	691	0	345
4197	2230	691	0	345
4200	2231	691	0	346
4203	2230	690	0	345
4206	2230	690	0	345
4209	2230	690	0	344
4212	2230	690	0	343
4215	2230	690	0	343
4218	2231	690	0	344
4221	2231	690	0	344
4224	2231	690	0	345
4227	2231	690	0	344
4230	2231	690	0	344
4233	2231	690	0	344
4236	2231	690	0	345
4239	2231	690	0	343
4242	2231	690	0	343
4245	2231	690	0	344
4248	2231	690	0	343
4251	2231	690	0	343
4254	2231	690	0	342
4257	2231	690	0	342
4260	2231	690	0	341
4263	2231	690	0	342
4266	2231	690	0	343
4269	2231	690	0	341
4272	2231	690	0	342
4275	2231	690	0	342
4278	2231	690	0	342
4281	2231	690	0	341
4284	2231	690	0	341
4287	2231	690	0	341
4290	2231	690	0	341
4293	2231	690	0	341
4296	2231	690	0	341
4299	2231	689	0	341
4302	2231	689	0	341
4305	2231	689	0	341
4308	2230	689	0	341
4311	2230	689	0	341
4314	2231	689	0	341
4317	2231	689	0	342
4320	2231	689	0	342
4323	2231	689	0	343
4326	2231	689	0	343
4329	2231	690	0	342
4332	2231	690	0	342
4335	2231	689	0	343
4338	2231	689	0	342
4341	2231	689	0	342
4344	2231	689	0	342
4347	2231	689	0	342
4350	2231	689	0	343
4353	2231	689	0	342
4356	2231	689	0	343
4359	2231	689	0	343
4362	2231	689	0	344
4365	2231	689	0	343
4368	2230	689	0	344
4371	2230	689	0	343
4374	2230	689	0	344
4377	2230	689	0	343
4380	2231	689	0	344
4383	2230	689	0	342
4386	2230	688	0	341
4389	2230	688	0	341
4392	2230	688	0	341
4395	2230	688	0	342
4398	2230	688	0	341
4401	2230	688	0	341
4404	2230	688	0	341
4407	2230	688	0	341
4410	2229	688	0	341
4413	2229	688	0	340
4416	2230	688	0	341
4419	2229	688	0	341
4422	2229	688	0	340
4425	2229	688	0	340
4428	2229	688	0	341
4431	2229	688	0	340
4434	2229	688	0	340
4437	2229	688	0	340
4440	2229	688	0	340
4443	2229	688	0	340
4446	2229	688	0	340
4449	2229	688	0	339
4452	2229	688	0	340
4455	2230	688	0	339
4458	2229	688	0	340
4461	2230	688	0	339
4464	2230	688	0	339
4467	2230	688	0	339
4470	2229	688	0	337
4473	2230	688	0	339
4476	2230	688	0	339
4479	2230	688	0	341
4482	2230	688	0	341
4485	2230	688	0	340
4488	2230	688	0	340
4491	2230	688	0	340
4494	2230	688	0	340
4497	2229	688	0	339
4500	2229	687	0	342
4503	2230	687	0	342
4506	2230	687	0	341
4509	2229	687	0	342
4512	2229	686	0	342
4515	2229	686	0	342
4518	2229	686	0	341
4521	2229	686	0	342
4524	2229	686	0	343
4527	2229	686	0	342
4530	2229	686	0	343
4533	2229	685	0	344
4536	2229	685	0	343
4539	2229	685	0	342
4542	2228	685	0	341
4545	2228	685	0	342
4548	2228	685	0	342
4551	2228	685	0	342
4554	2228	685	0	342
4557	2228	685	0	343
4560	2228	685	0	345
4563	2228	685	0	342
4566	2228	685	0	342
4569	2228	685	0	343
4572	2228	685	0	343
4575	2228	685	0	344
4578	2228	685	0	345
4581	2227	685	0	346
4584	2227	685	0	346
4587	2227	685	0	345
4590	2227	685	0	346
4593	2226	685	0	348
4596	2226	685	0	346
4599	2225	685	0	347
4602	2225	685	0	345
4605	2225	685	0	347
4608	2225	685	0	349
4611	2224	685	0	349
4614	2224	685	0	350
4617	2224	685	0	349
4620	2224	685	0	349
4623	2224	685	0	350
4626	2224	685	0	349
4629	2223	685	0	350
4632	2223	685	0	350
4635	2223	685	0	347
4638	2223	685	0	346
4641	2223	685	0	347
4644	2222	685	0	346
4647	2222	685	0	344
4650	2221	685	0	344
4653	2220	685	0	347
4656	2221	685	0	348
4659	2220	685	0	351
4662	2220	684	0	351
4665	2221	684	0	353
4668	2220	682	0	351
4671	2219	681	0	356
4674	2216	679	0	1
4677	2216	676	0	1
4680	2216	675	0	3
4683	2216	674	0	6
4686	2217	673	0	7
4689	2216	674	0	5
4692	2219	674	0	356
4695	2222	674	0	351
4698	2226	676	0	348
4701	2229	679	0	354
4704	2231	680	0	356
4707	2232	679	0	356
4710	2231	679	0	355
4713	2231	680	0	357
4716	2230	679	0	359
4719	2231	679	0	358
4722	2231	679	0	355
4725	2232	679	0	354
4728	2231	679	0	354
4731	2232	679	0	353
4734	2232	679	0	352
4737	2234	677	0	352
4740	2235	678	0	351
4743	2237	678	0	351
4746	2238	676	0	352
4749	2240	676	0	354
4752	2239	676	0	354
4755	2239	676	0	352
4758	2239	676	0	354
4761	2240	676	0	355
4764	2241	677	0	356
4767	2241	676	0	355
4770	2240	676	0	355
4773	2241	677	0	356
4776	2240	676	0	356
4779	2241	676	0	355
4782	2241	676	0	354
4785	2240	676	0	354
4788	2240	677	0	355
4791	2240	677	0	355
4794	2240	677	0	354
4797	2239	677	0	353
4800	2240	678	0	352
4803	2240	679	0	352
4806	2240	680	0	351
4809	2240	679	0	349
4812	2241	679	0	352
4815	2240	679	0	351
4818	2241	679	0	352
4821	2241	679	0	353
4824	2241	680	0	355
4827	2240	680	0	355
4830	2240	680	0	355
4833	2239	680	0	354
4836	2239	680	0	352
4839	2239	680	0	351
4842	2240	680	0	351
4845	2240	679	0	351
4848	2240	679	0	351
4851	2240	679	0	352
4854	2240	679	0	351
4857	2241	680	0	350
4860	2241	680	0	352
4863	2240	680	0	356
4866	2240	680	0	356
4869	2240	680	0	356
4872	2241	680	0	354
4875	2241	680	0	356
4878	2241	680	0	359
4881	2240	680	0	359
4884	2240	680	0	359
4887	2239	680	0	0
4890	2239	679	0	359
4893	2238	679	0	359
4896	2237	680	0	358
4899	2237	680	0	357
4902	2236	679	0	357
4905	2236	680	0	1
4908	2235	681	0	2
4911	2235	681	0	1
4914	2234	681	0	1
4917	2234	681	0	2
4920	2234	682	0	3
4923	2232	682	0	3
4926	2231	683	0	2
4929	2230	683	0	4
4932	2228	683	0	3
4935	2226	683	0	3
4938	2225	683	0	3
4941	2223	684	0	2
4944	2220	685	0	0
4947	2219	685	0	359
4950	2218	686	0	358
4953	2217	687	0	355
4956	2217	688	0	355
4959	2218	688	0	356
4962	2219	689	0	356
4965	2219	689	0	358
4968	2221	689	0	0
4971	2223	690	0	2
4974	2227	691	0	3
4977	2227	691	0	9
4980	2227	690	0	12
4983	2228	690	0	14
4986	2228	690	0	15
4989	2230	690	0	14
4992	2232	689	0	15
4995	2234	688	0	24
4998	2234	688	0	27
5001	2234	688	0	25
5004	2234	690	0	24
5007	2234	691	0	29
5010	2234	692	0	26
5013	2234	692	0	27
5016	2234	692	0	34
5019	2234	693	0	39
5022	2234	693	0	38
5025	2234	694	0	37
5028	2234	694	0	37
5031	2234	694	0	37
5034	2236	693	0	36
5037	2237	693	0	35
5040	2237	693	0	35
5043	2237	693	0	38
5046	2239	693	0	37
5049	2239	693	0	42
5052	2241	692	0	40
5055	2243	692	0	41
5058	2243	693	0	36
5061	2243	694	0	32
5064	2242	695	0	31
5067	2242	692	0	32
5070	2241	691	0	35
5073	2240	692	0	42
5076	2239	694	0	39
5079	2237	694	0	47
5082	2237	695	0	43
5085	2238	694	0	40
5088	2240	694	0	36
5091	2241	694	0	38
5094	2242	694	0	38
5097	2242	694	0	41
5100	2242	694	0	44
5103	2243	694	0	42
5106	2244	693	0	42
5109	2244	693	0	40
5112	2244	692	0	37
5115	2244	691	0	32
5118	2245	691	0	25
5121	2244	689	0	24
5124	2245	689	0	26
5127	2245	689	0	28
5130	2246	689	0	29
5133	2247	689	0	27
5136	2245	688	0	27
5139	2246	689	0	30
5142	2246	690	0	29
5145	2246	690	0	28
5148	2246	691	0	30
5151	2245	691	0	30
5154	2245	691	0	29
5157	2245	691	0	30
5160	2244	692	0	31
5163	2244	692	0	31
5166	2244	692	0	30
5169	2244	692	0	26
5172	2244	692	0	28
5175	2244	692	0	28
5178	2243	692	0	30
5181	2243	692	0	30
5184	2244	692	0	30
5187	2244	692	0	33
5190	2244	691	0	31
5193	2244	692	0	33
5196	2244	692	0	31
5199	2244	692	0	30
5202	2244	692	0	29
5205	2244	692	0	30
5208	2244	691	0	33
5211	2245	691	0	33
5214	2245	692	0	37
5217	2245	692	0	36
5220	2245	692	0	35
5223	2245	692	0	33
5226	2245	692	0	34
5229	2245	693	0	36
5232	2245	694	0	37
5235	2245	695	0	37
5238	2245	695	0	37
5241	2244	696	0	39
5244	2243	696	0	37
5247	2244	695	0	35
5250	2246	695	0	37
5253	2248	692	0	32
5256	2248	690	0	30
5259	2248	689	0	21
5262	2245	689	0	12
5265	2245	688	0	10
5268	2245	688	0	13
5271	2245	688	0	12
5274	2246	688	0	11
5277	2246	687	0	13
5280	2245	687	0	13
5283	2244	687	0	13
5286	2245	686	0	12
5289	2246	685	0	14
5292	2246	684	0	15
5295	2246	683	0	12
5298	2247	684	0	15
5301	2248	684	0	12
5304	2249	684	0	10
5307	2249	684	0	8
5310	2249	684	0	8
5313	2250	682	0	6
5316	2251	681	0	6
5319	2251	681	0	6
5322	2250	682	0	8
5325	2249	683	0	11
5328	2248	683	0	14
5331	2247	684	0	16
5334	2247	684	0	16
5337	2247	684	0	16
5340	2246	684	0	16
5343	2245	683	0	18
5346	2244	683	0	21
5349	2244	684	0	21
5352	2245	685	0	24
5355	2245	686	0	28
5358	2247	686	0	32
5361	2248	685	0	28
5364	2248	685	0	22
5367	2246	685	0	27
5370	2242	685	0	23
5373	2241	685	0	21
5376	2240	685	0	19
5379	2240	686	0	21
5382	2239	685	0	22
5385	2240	684	0	20
5388	2240	685	0	19
5391	2240	685	0	19
5394	2241	685	0	18
5397	2241	685	0	20
5400	2241	686	0	18
5403	2241	686	0	17
5406	2241	684	0	14
5409	2241	683	0	13
5412	2241	684	0	13
5415	2241	685	0	12
5418	2241	685	0	12
5421	2241	685	0	14
5424	2241	685	0	14
5427	2241	685	0	15
5430	2241	686	0	15
5433	2240	686	0	17
5436	2241	686	0	16
5439	2242	686	0	16
5442	2241	687	0	19
5445	2241	688	0	19
5448	2241	688	0	19
5451	2241	688	0	19
5454	2240	688	0	21
5457	2240	688	0	19
5460	2240	688	0	19
5463	2240	689	0	20
5466	2239	689	0	23
5469	2238	691	0	26
5472	2236	693	0	23
5475	2231	695	0	19
5478	2226	695	0	13
5481	2224	695	0	13
5484	2222	695	0	3
5487	2221	696	0	355
5490	2220	697	0	350
5493	2220	697	0	345
5496	2219	696	0	346
5499	2220	695	0	354
5502	2219	694	0	350
5505	2218	694	0	346
5508	2219	693	0	346
5511	2222	694	0	346
5514	2226	694	0	349
5517	2225	695	0	341
5520	2225	695	0	343
5523	2225	696	0	343
5526	2225	696	0	346
5529	2225	695	0	347
5532	2225	695	0	348
5535	2224	696	0	346
5538	2223	696	0	342
5541	2223	697	0	343
5544	2223	696	0	345
5547	2223	696	0	346
5550	2222	696	0	344
5553	2221	695	0	345
5556	2221	695	0	348
5559	2221	696	0	349
5562	2222	697	0	351
5565	2223	697	0	351
5568	2223	698	0	350
5571	2224	697	0	354
5574	2225	696	0	356
5577	2226	696	0	354
5580	2228	697	0	356
5583	2229	697	0	356
5586	2229	697	0	356
5589	2230	697	0	356
5592	2231	697	0	351
5595	2231	696	0	352
5598	2230	697	0	350
5601	2233	696	0	349
5604	2232	696	0	349
5607	2232	695	0	351
5610	2232	695	0	352
5613	2233	696	0	351
5616	2233	696	0	354
5619	2233	697	0	355
5622	2233	697	0	357
5625	2232	696	0	357
5628	2231	696	0	358
5631	2231	696	0	359
5634	2231	696	0	359
5637	2231	696	0	358
5640	2231	695	0	357
5643	2231	695	0	358
5646	2231	694	0	358
5649	2231	694	0	359
5652	2230	695	0	0
5655	2231	695	0	1
5658	2230	695	0	1
5661	2230	695	0	0
5664	2230	695	0	0
5667	2230	694	0	359
5670	2230	694	0	0
5673	2230	694	0	359
5676	2230	694	0	358
5679	2230	694	0	0
5682	2230	694	0	359
5685	2230	694	0	0
5688	2230	694	0	359
5691	2230	694	0	358
5694	2230	694	0	358
5697	2229	693	0	358
5700	2229	693	0	359
5703	2229	693	0	359
5706	2229	693	0	359
5709	2229	693	0	359
5712	2229	693	0	359
5715	2229	693	0	359
5718	2229	693	0	0
5721	2229	693	0	359
5724	2228	693	0	358
5727	2229	693	0	0
5730	2228	693	0	1
5733	2229	693	0	1
5736	2229	694	0	2
5739	2229	694	0	0
5742	2228	694	0	0
5745	2228	694	0	1
5748	2228	694	0	0
5751	2229	694	0	1
5754	2229	694	0	1
5757	2229	694	0	1
5760	2229	694	0	0
5763	2230	694	0	359
5766	2231	694	0	2
5769	2231	695	0	3
5772	2231	695	0	1
5775	2233	695	0	0
5778	2233	695	0	359
5781	2232	696	0	355
5784	2232	696	0	353
5787	2233	697	0	353
5790	2232	696	0	352
5793	2232	697	0	354
5796	2231	697	0	355
5799	2229	698	0	355
5802	2229	699	0	354
5805	2229	700	0	353
5808	2229	700	0	353
5811	2230	701	0	351
5814	2230	701	0	351
5817	2230	702	0	352
5820	2230	701	0	351
5823	2230	701	0	352
5826	2230	701	0	352
5829	2230	701	0	352
5832	2231	700	0	354
5835	2231	700	0	354
5838	2231	700	0	354
5841	2230	699	0	351
5844	2230	700	0	352
5847	2231	701	0	352
5850	2230	701	0	351
5853	2231	702	0	351
5856	2231	702	0	352
5859	2231	701	0	354
5862	2231	701	0	353
5865	2231	701	0	354
5868	2230	701	0	354
5871	2230	701	0	352
5874	2230	701	0	351
5877	2229	701	0	351
5880	2227	701	0	351
5883	2226	701	0	349
5886	2225	700	0	349
5889	2225	699	0	349
5892	2224	699	0	344
5895	2224	699	0	341
5898	2223	698	0	339
5901	2220	697	0	332
5904	2219	696	0	332
5907	2221	697	0	331
5910	2220	696	0	332
5913	2220	696	0	333
5916	2220	697	0	331
5919	2219	697	0	331
5922	2219	697	0	331
5925	2219	697	0	332
5928	2219	697	0	334
5931	2219	697	0	332
5934	2220	696	0	333
5937	2219	696	0	332
5940	2219	696	0	331
5943	2219	696	0	331
5946	2219	696	0	330
5949	2219	696	0	329
5952	2219	695	0	327
5955	2219	696	0	327
5958	2218	696	0	325
5961	2218	696	0	325
5964	2218	696	0	325
5967	2219	696	0	325
5970	2220	695	0	326
5973	2220	695	0	326
5976	2219	695	0	324
5979	2219	696	0	324
5982	2219	696	0	326
5985	2220	696	0	329
5988	2219	697	0	329
5991	2219	697	0	330
5994	2218	697	0	333
5997	2218	697	0	334
[truncated: 999 more rows]
