# Supplementary material for: Markerless tracking of an entire honey bee colony
Source: Nat Commun. 2021 Mar 19;12:1733. doi: 10.1038/s41467-021-21769-1 (PMC7979864; doi:10.1038/s41467-021-21769-1)
Supplement: Supplementary file 4 — Description of Additional Supplementary Files [file 41467_2021_21769_MOESM4_ESM.zip › raw_source/fig_5_sup_fig_21_22/S1_trajectories/000491.txt]

0	834	1442	0	256
3	836	1439	0	257
6	836	1440	0	256
9	837	1439	0	255
12	839	1438	0	247
15	841	1438	0	244
18	842	1438	0	243
21	842	1438	0	242
24	842	1437	0	244
27	842	1437	0	241
30	843	1437	0	243
33	842	1438	0	242
36	842	1437	0	240
39	842	1438	0	239
42	843	1438	0	239
45	843	1437	0	241
48	843	1437	0	242
51	843	1437	0	240
54	843	1437	0	242
57	844	1437	0	241
60	844	1437	0	241
63	844	1436	0	241
66	844	1437	0	239
69	845	1436	0	238
72	845	1437	0	238
75	845	1437	0	237
78	845	1437	0	237
81	845	1437	0	238
84	845	1437	0	238
87	845	1437	0	237
90	845	1437	0	238
93	845	1437	0	239
96	845	1437	0	240
99	845	1437	0	240
102	845	1438	0	242
105	845	1438	0	241
108	845	1437	0	240
111	846	1437	0	240
114	846	1437	0	240
117	846	1436	0	238
120	846	1437	0	240
123	847	1436	0	238
126	847	1437	0	237
129	847	1437	0	238
132	847	1438	0	239
135	847	1438	0	241
138	847	1438	0	241
141	847	1439	0	241
144	847	1439	0	243
147	848	1440	0	243
150	848	1440	0	245
153	848	1440	0	245
156	848	1440	0	246
159	848	1440	0	246
162	848	1440	0	245
165	848	1439	0	245
168	848	1439	0	243
171	848	1437	0	246
174	849	1437	0	244
177	849	1436	0	244
180	849	1436	0	241
183	851	1436	0	239
186	851	1435	0	238
189	852	1435	0	238
192	852	1434	0	240
195	851	1435	0	240
198	851	1435	0	238
201	850	1436	0	243
204	851	1436	0	249
207	851	1436	0	248
210	852	1436	0	250
213	852	1436	0	254
216	852	1437	0	253
219	852	1438	0	253
222	852	1438	0	254
225	851	1438	0	254
228	852	1438	0	252
231	852	1439	0	254
234	852	1439	0	252
237	853	1440	0	257
240	853	1441	0	255
243	853	1441	0	251
246	855	1439	0	240
249	855	1437	0	248
252	856	1435	0	249
255	856	1435	0	249
258	856	1435	0	245
261	857	1435	0	244
264	857	1435	0	242
267	857	1435	0	244
270	857	1435	0	247
273	857	1435	0	247
276	856	1435	0	249
279	856	1435	0	249
282	857	1435	0	249
285	857	1435	0	247
288	858	1434	0	255
291	858	1432	0	258
294	859	1432	0	254
297	859	1431	0	253
300	858	1433	0	248
303	858	1433	0	248
306	858	1432	0	254
309	858	1433	0	253
312	858	1433	0	252
315	857	1433	0	244
318	856	1433	0	241
321	857	1432	0	244
324	858	1431	0	246
327	859	1429	0	251
330	860	1428	0	252
333	861	1427	0	238
336	860	1427	0	245
339	860	1425	0	253
342	860	1424	0	252
345	860	1421	0	261
348	862	1422	0	242
351	864	1420	0	247
354	866	1418	0	244
357	867	1417	0	244
360	868	1415	0	247
363	869	1412	0	251
366	869	1411	0	253
369	870	1408	0	254
372	871	1405	0	252
375	872	1404	0	249
378	873	1403	0	250
381	874	1402	0	249
384	873	1402	0	250
387	874	1403	0	247
390	873	1403	0	247
393	873	1404	0	250
396	872	1405	0	255
399	871	1404	0	256
402	871	1403	0	259
405	871	1401	0	260
408	871	1402	0	263
411	871	1403	0	260
414	872	1405	0	257
417	872	1404	0	256
420	873	1404	0	251
423	875	1403	0	253
426	875	1402	0	250
429	876	1401	0	245
432	877	1400	0	244
435	878	1398	0	245
438	878	1398	0	240
441	878	1397	0	242
444	878	1397	0	243
447	879	1396	0	240
450	880	1396	0	233
453	881	1396	0	232
456	882	1395	0	230
459	883	1394	0	233
462	884	1394	0	234
465	885	1394	0	232
468	886	1393	0	233
471	888	1393	0	235
474	888	1391	0	234
477	888	1391	0	234
480	887	1392	0	237
483	887	1392	0	238
486	888	1391	0	236
489	887	1392	0	235
492	886	1394	0	236
495	884	1397	0	239
498	883	1397	0	242
501	883	1397	0	244
504	883	1397	0	242
507	884	1398	0	241
510	884	1399	0	238
513	884	1399	0	235
516	884	1397	0	232
519	884	1395	0	233
522	884	1394	0	237
525	885	1394	0	235
528	886	1393	0	239
531	887	1392	0	240
534	888	1391	0	240
537	888	1391	0	241
540	888	1389	0	242
543	888	1389	0	243
546	888	1388	0	244
549	888	1387	0	238
552	890	1387	0	233
555	890	1387	0	226
558	891	1386	0	231
561	891	1386	0	229
564	891	1386	0	234
567	891	1387	0	232
570	891	1387	0	232
573	891	1387	0	233
576	894	1389	0	233
579	893	1389	0	236
582	894	1390	0	237
585	894	1394	0	239
588	894	1397	0	243
591	894	1397	0	241
594	894	1393	0	238
597	893	1391	0	238
600	893	1391	0	240
603	892	1391	0	240
606	892	1391	0	239
609	891	1391	0	238
612	892	1391	0	238
615	893	1391	0	238
618	893	1391	0	237
621	893	1391	0	241
624	892	1391	0	240
627	893	1392	0	244
630	893	1395	0	247
633	893	1397	0	245
636	891	1398	0	244
639	888	1398	0	255
642	887	1398	0	264
645	885	1398	0	274
648	884	1398	0	285
651	884	1398	0	291
654	883	1398	0	294
657	883	1398	0	298
660	882	1397	0	301
663	882	1397	0	305
666	881	1397	0	305
669	880	1397	0	309
672	879	1397	0	310
675	878	1396	0	314
678	877	1396	0	317
681	876	1396	0	324
684	878	1392	0	329
687	879	1390	0	328
690	878	1390	0	330
693	877	1391	0	329
696	877	1393	0	330
699	876	1394	0	326
702	875	1394	0	323
705	872	1395	0	319
708	872	1394	0	320
711	872	1394	0	323
714	873	1394	0	327
717	873	1394	0	327
720	871	1395	0	327
723	871	1395	0	329
726	870	1395	0	331
729	870	1395	0	329
732	870	1395	0	330
735	870	1394	0	331
738	869	1393	0	328
741	869	1393	0	328
744	868	1393	0	326
747	867	1393	0	326
750	867	1393	0	328
753	866	1393	0	328
756	866	1394	0	326
759	866	1394	0	325
762	865	1393	0	323
765	863	1393	0	324
768	861	1392	0	323
771	861	1392	0	321
774	861	1393	0	324
777	861	1393	0	323
780	861	1393	0	321
783	861	1393	0	322
786	861	1393	0	323
789	861	1392	0	319
792	861	1393	0	319
795	860	1394	0	321
798	860	1395	0	318
801	859	1395	0	318
804	857	1396	0	318
807	858	1395	0	318
810	859	1396	0	318
813	860	1395	0	320
816	860	1395	0	316
819	860	1395	0	312
822	858	1394	0	311
825	858	1391	0	319
828	858	1390	0	316
831	859	1391	0	318
834	860	1392	0	321
837	859	1393	0	322
840	859	1394	0	323
843	858	1394	0	322
846	856	1393	0	322
849	855	1393	0	319
852	853	1393	0	316
855	852	1392	0	319
858	851	1392	0	320
861	851	1392	0	320
864	852	1392	0	324
867	851	1391	0	323
870	849	1391	0	322
873	847	1389	0	324
876	845	1387	0	326
879	844	1386	0	324
882	843	1385	0	327
885	841	1384	0	329
888	839	1386	0	329
891	838	1386	0	332
894	837	1386	0	331
897	835	1385	0	329
900	835	1384	0	328
903	834	1384	0	325
906	835	1384	0	325
909	835	1385	0	327
912	836	1386	0	328
915	836	1386	0	331
918	835	1387	0	336
921	835	1388	0	342
924	832	1387	0	344
927	831	1388	0	346
930	830	1387	0	345
933	828	1386	0	347
936	826	1387	0	348
939	825	1387	0	349
942	824	1386	0	349
945	822	1387	0	352
948	822	1388	0	356
951	822	1388	0	357
954	821	1387	0	357
957	821	1385	0	355
960	820	1384	0	354
963	820	1384	0	353
966	820	1383	0	356
969	820	1383	0	357
972	820	1383	0	358
975	820	1384	0	359
978	818	1384	0	357
981	819	1383	0	356
984	818	1383	0	355
987	817	1382	0	357
990	817	1383	0	357
993	817	1382	0	359
996	816	1382	0	358
999	815	1383	0	358
1002	814	1383	0	358
1005	813	1383	0	357
1008	813	1383	0	356
1011	813	1383	0	358
1014	813	1384	0	358
1017	813	1383	0	358
1020	814	1383	0	356
1023	814	1384	0	357
1026	815	1384	0	358
1029	816	1384	0	359
1032	817	1384	0	359
1035	817	1385	0	358
1038	817	1385	0	358
1041	818	1385	0	357
1044	819	1385	0	357
1047	820	1385	0	355
1050	820	1385	0	355
1053	820	1384	0	353
1056	821	1384	0	354
1059	821	1384	0	355
1062	821	1384	0	357
1065	821	1384	0	358
1068	821	1384	0	358
1071	821	1384	0	358
1074	823	1386	0	356
1077	823	1389	0	355
1080	823	1390	0	355
1083	825	1391	0	353
1086	825	1391	0	354
1089	825	1391	0	355
1092	825	1391	0	355
1095	826	1391	0	356
1098	825	1391	0	355
1101	825	1391	0	355
1104	825	1391	0	354
1107	825	1391	0	353
1110	825	1389	0	350
1113	825	1387	0	350
1116	824	1386	0	348
1119	823	1385	0	343
1122	822	1384	0	345
1125	820	1382	0	350
1128	821	1381	0	349
1131	819	1384	0	343
1134	816	1385	0	344
1137	816	1382	0	344
1140	815	1383	0	344
1143	812	1382	0	346
1146	810	1382	0	349
1149	808	1382	0	349
1152	806	1382	0	352
1155	804	1382	0	353
1158	803	1383	0	352
1161	803	1383	0	351
1164	803	1384	0	352
1167	803	1383	0	350
1170	803	1383	0	352
1173	803	1383	0	353
1176	804	1383	0	353
1179	804	1382	0	354
1182	805	1382	0	353
1185	806	1382	0	353
1188	806	1382	0	354
1191	805	1382	0	354
1194	805	1382	0	353
1197	805	1381	0	353
1200	804	1381	0	353
1203	804	1380	0	353
1206	804	1380	0	354
1209	803	1381	0	354
1212	802	1381	0	355
1215	802	1382	0	357
1218	802	1382	0	357
1221	803	1381	0	357
1224	807	1382	0	356
1227	807	1382	0	356
1230	807	1382	0	357
1233	808	1382	0	0
1236	808	1382	0	0
1239	808	1382	0	0
1242	808	1382	0	0
1245	809	1382	0	1
1248	808	1383	0	358
1251	808	1383	0	356
1254	810	1382	0	355
1257	811	1383	0	355
1260	812	1383	0	354
1263	812	1383	0	352
1266	813	1383	0	350
1269	813	1385	0	348
1272	813	1385	0	347
1275	813	1384	0	348
1278	813	1384	0	350
1281	813	1385	0	351
1284	813	1384	0	350
1287	814	1384	0	350
1290	813	1385	0	351
1293	813	1385	0	349
1296	813	1385	0	347
1299	813	1384	0	346
1302	814	1386	0	344
1305	813	1385	0	344
1308	814	1385	0	345
1311	814	1384	0	349
1314	813	1387	0	351
1317	813	1387	0	349
1320	814	1387	0	349
1323	815	1387	0	346
1326	818	1388	0	346
1329	819	1388	0	341
1332	819	1388	0	338
1335	821	1388	0	332
1338	823	1389	0	324
1341	825	1389	0	323
1344	826	1387	0	323
1347	826	1387	0	320
1350	826	1385	0	321
1353	825	1385	0	320
1356	825	1385	0	321
1359	826	1385	0	318
1362	825	1384	0	314
1365	824	1382	0	310
1368	823	1380	0	297
1371	823	1378	0	292
1374	825	1378	0	290
1377	824	1377	0	287
1380	823	1377	0	282
1383	822	1377	0	278
1386	821	1376	0	273
1389	820	1376	0	272
1392	820	1375	0	267
1395	821	1371	0	264
1398	821	1371	0	264
1401	821	1369	0	257
1404	821	1369	0	255
1407	822	1369	0	257
1410	822	1368	0	257
1413	822	1368	0	254
1416	822	1368	0	254
1419	821	1367	0	254
1422	821	1367	0	254
1425	821	1367	0	254
1428	821	1367	0	252
1431	820	1367	0	251
1434	820	1367	0	251
1437	820	1367	0	249
1440	819	1366	0	252
1443	820	1366	0	254
1446	819	1365	0	253
1449	819	1365	0	251
1452	819	1365	0	250
1455	818	1365	0	247
1458	818	1365	0	246
1461	818	1364	0	245
1464	818	1365	0	237
1467	817	1367	0	238
1470	816	1367	0	239
1473	815	1367	0	235
1476	815	1365	0	237
1479	816	1364	0	237
1482	816	1363	0	236
1485	816	1362	0	237
1488	815	1362	0	235
1491	815	1361	0	237
1494	815	1360	0	240
1497	814	1359	0	244
1500	815	1358	0	244
1503	817	1356	0	252
1506	818	1355	0	253
1509	816	1353	0	253
1512	816	1350	0	264
1515	815	1348	0	267
1518	813	1347	0	270
1521	812	1345	0	274
1524	812	1344	0	277
1527	812	1343	0	275
1530	811	1342	0	277
1533	811	1343	0	277
1536	811	1343	0	273
1539	811	1344	0	272
1542	811	1344	0	272
1545	811	1346	0	272
1548	811	1346	0	270
1551	811	1347	0	271
1554	811	1349	0	273
1557	811	1348	0	275
1560	811	1346	0	279
1563	809	1346	0	282
1566	808	1345	0	284
1569	807	1345	0	289
1572	805	1343	0	295
1575	803	1340	0	293
1578	804	1338	0	290
1581	803	1338	0	295
1584	803	1338	0	296
1587	804	1337	0	298
1590	804	1335	0	302
1593	805	1333	0	302
1596	805	1331	0	305
1599	806	1329	0	306
1602	803	1328	0	313
1605	803	1328	0	315
1608	801	1328	0	315
1611	801	1328	0	313
1614	802	1329	0	313
1617	803	1328	0	310
1620	803	1328	0	311
1623	803	1328	0	310
1626	803	1329	0	313
1629	803	1328	0	317
1632	801	1327	0	318
1635	800	1327	0	322
1638	797	1325	0	324
1641	796	1323	0	327
1644	796	1323	0	329
1647	796	1323	0	330
1650	796	1323	0	329
1653	796	1322	0	331
1656	796	1322	0	332
1659	796	1322	0	331
1662	797	1322	0	332
1665	797	1322	0	332
1668	797	1322	0	333
1671	796	1323	0	332
1674	796	1322	0	331
1677	795	1323	0	329
1680	793	1323	0	328
1683	792	1324	0	327
1686	791	1324	0	332
1689	789	1324	0	331
1692	787	1325	0	330
1695	786	1325	0	329
1698	784	1324	0	328
1701	781	1325	0	329
1704	781	1325	0	329
1707	780	1325	0	335
1710	779	1323	0	335
1713	777	1322	0	334
1716	775	1323	0	339
1719	774	1322	0	335
1722	774	1321	0	332
1725	774	1322	0	331
1728	774	1323	0	331
1731	774	1322	0	330
1734	774	1322	0	332
1737	775	1323	0	344
1740	777	1323	0	350
1743	776	1323	0	350
1746	776	1322	0	347
1749	774	1320	0	349
1752	772	1319	0	357
1755	771	1319	0	358
1758	771	1319	0	1
1761	770	1320	0	1
1764	768	1321	0	6
1767	766	1321	0	6
1770	761	1319	0	7
1773	760	1317	0	2
1776	758	1315	0	1
1779	758	1315	0	357
1782	757	1315	0	0
1785	756	1316	0	1
1788	756	1317	0	6
1791	755	1318	0	8
1794	753	1317	0	10
1797	752	1316	0	8
1800	750	1315	0	7
1803	751	1315	0	10
1806	752	1316	0	14
1809	752	1317	0	13
1812	751	1315	0	15
1815	747	1317	0	13
1818	745	1317	0	10
1821	743	1317	0	11
1824	742	1317	0	9
1827	741	1315	0	6
1830	741	1315	0	5
1833	740	1314	0	5
1836	738	1312	0	6
1839	737	1311	0	7
1842	737	1311	0	2
1845	737	1312	0	0
1848	737	1312	0	2
1851	736	1313	0	1
1854	735	1312	0	359
1857	734	1311	0	4
1860	732	1313	0	358
1863	732	1315	0	357
1866	731	1314	0	354
1869	731	1312	0	356
1872	729	1311	0	355
1875	725	1309	0	350
1878	724	1309	0	349
1881	722	1310	0	347
1884	719	1310	0	338
1887	719	1309	0	338
1890	720	1308	0	347
1893	720	1307	0	350
1896	720	1308	0	352
1899	720	1307	0	354
1902	720	1307	0	354
1905	721	1306	0	355
1908	719	1305	0	352
1911	718	1305	0	353
1914	718	1305	0	353
1917	718	1305	0	349
1920	717	1305	0	351
1923	717	1307	0	348
1926	716	1309	0	340
1929	716	1313	0	329
1932	715	1313	0	329
1935	716	1314	0	324
1938	717	1314	0	325
1941	717	1312	0	324
1944	717	1309	0	323
1947	717	1308	0	321
1950	717	1308	0	319
1953	717	1307	0	317
1956	718	1307	0	315
1959	718	1307	0	309
1962	719	1306	0	305
1965	719	1307	0	305
1968	720	1310	0	315
1971	720	1311	0	318
1974	720	1311	0	318
1977	720	1312	0	320
1980	721	1311	0	319
1983	720	1310	0	316
1986	720	1310	0	315
1989	719	1310	0	317
1992	719	1311	0	322
1995	719	1312	0	327
1998	719	1312	0	329
2001	719	1312	0	329
2004	719	1312	0	329
2007	718	1312	0	329
2010	718	1311	0	329
2013	718	1311	0	329
2016	718	1310	0	330
2019	718	1310	0	328
2022	719	1310	0	325
2025	719	1311	0	325
2028	719	1311	0	325
2031	720	1311	0	326
2034	720	1311	0	326
2037	721	1312	0	324
2040	721	1312	0	325
2043	721	1312	0	325
2046	721	1312	0	325
2049	722	1312	0	327
2052	723	1312	0	328
2055	723	1312	0	330
2058	724	1312	0	332
2061	725	1312	0	331
2064	725	1313	0	328
2067	725	1313	0	323
2070	725	1313	0	319
2073	726	1312	0	310
2076	730	1310	0	308
2079	729	1310	0	302
2082	726	1308	0	299
2085	726	1307	0	297
2088	725	1304	0	294
2091	724	1304	0	289
2094	723	1302	0	295
2097	721	1302	0	293
2100	721	1303	0	295
2103	719	1302	0	297
2106	717	1300	0	300
2109	714	1298	0	301
2112	712	1297	0	303
2115	711	1296	0	303
2118	711	1295	0	302
2121	708	1294	0	296
2124	708	1293	0	296
2127	708	1292	0	296
2130	708	1292	0	294
2133	710	1292	0	296
2136	709	1292	0	291
2139	710	1292	0	294
2142	710	1293	0	297
2145	710	1294	0	296
2148	709	1293	0	294
2151	709	1293	0	293
2154	709	1293	0	294
2157	709	1293	0	294
2160	709	1293	0	296
2163	709	1293	0	296
2166	709	1293	0	298
2169	708	1293	0	300
2172	709	1293	0	299
2175	709	1293	0	300
2178	709	1293	0	300
2181	710	1293	0	300
2184	711	1293	0	300
2187	711	1294	0	299
2190	712	1295	0	296
2193	713	1295	0	290
2196	712	1295	0	289
2199	713	1295	0	287
2202	712	1294	0	290
2205	711	1294	0	290
2208	709	1293	0	300
2211	705	1294	0	304
2214	703	1292	0	305
2217	704	1290	0	303
2220	703	1288	0	302
2223	704	1288	0	304
2226	704	1288	0	298
2229	704	1288	0	300
2232	703	1287	0	295
2235	704	1287	0	293
2238	705	1285	0	287
2241	709	1284	0	280
2244	713	1283	0	274
2247	714	1281	0	265
2250	716	1279	0	256
2253	718	1277	0	258
2256	719	1275	0	259
2259	719	1274	0	259
2262	718	1269	0	256
2265	718	1267	0	254
2268	719	1266	0	259
2271	723	1263	0	263
2274	723	1262	0	263
2277	723	1261	0	265
2280	721	1259	0	264
2283	720	1258	0	263
2286	720	1256	0	266
2289	719	1255	0	262
2292	719	1254	0	261
2295	719	1255	0	262
2298	720	1259	0	259
2301	721	1260	0	252
2304	719	1260	0	246
2307	721	1259	0	238
2310	721	1256	0	244
2313	722	1255	0	248
2316	723	1253	0	245
2319	723	1253	0	246
2322	723	1252	0	245
2325	725	1249	0	240
2328	725	1248	0	236
2331	726	1247	0	237
2334	727	1246	0	232
2337	727	1245	0	232
2340	727	1243	0	228
2343	726	1242	0	228
2346	727	1242	0	230
2349	727	1241	0	234
2352	727	1240	0	241
2355	728	1240	0	239
2358	729	1238	0	237
2361	730	1238	0	237
2364	733	1236	0	230
2367	735	1236	0	228
2370	735	1235	0	232
2373	734	1234	0	230
2376	734	1234	0	233
2379	733	1232	0	229
2382	733	1232	0	225
2385	732	1232	0	220
2388	731	1232	0	224
2391	731	1233	0	234
2394	732	1233	0	235
2397	732	1234	0	233
2400	732	1233	0	229
2403	732	1232	0	229
2406	732	1231	0	219
2409	733	1228	0	221
2412	734	1226	0	222
2415	734	1226	0	221
2418	736	1227	0	221
2421	736	1227	0	221
2424	735	1226	0	224
2427	734	1225	0	218
2430	734	1225	0	219
2433	733	1224	0	230
2436	732	1222	0	237
2439	732	1221	0	240
2442	733	1219	0	245
2445	735	1217	0	250
2448	736	1218	0	236
2451	736	1217	0	236
2454	738	1216	0	236
2457	737	1217	0	238
2460	736	1214	0	235
2463	736	1213	0	234
2466	737	1212	0	236
2469	737	1214	0	240
2472	738	1214	0	241
2475	739	1214	0	239
2478	739	1213	0	241
2481	739	1212	0	239
2484	739	1210	0	240
2487	739	1209	0	240
2490	739	1205	0	236
2493	738	1204	0	237
2496	738	1202	0	235
2499	738	1201	0	233
2502	738	1200	0	236
2505	738	1199	0	248
2508	737	1198	0	251
2511	737	1196	0	255
2514	737	1196	0	263
2517	738	1197	0	254
2520	738	1200	0	238
2523	737	1201	0	240
2526	737	1200	0	235
2529	734	1201	0	233
2532	733	1203	0	237
2535	731	1204	0	237
2538	731	1205	0	238
2541	731	1205	0	241
2544	730	1206	0	242
2547	730	1209	0	242
2550	730	1211	0	247
2553	730	1214	0	257
2556	729	1217	0	263
2559	729	1217	0	267
2562	729	1217	0	273
2565	729	1216	0	280
2568	728	1215	0	283
2571	729	1216	0	295
2574	732	1217	0	296
2577	735	1219	0	302
2580	733	1219	0	301
2583	733	1218	0	302
2586	732	1217	0	300
2589	732	1216	0	299
2592	732	1216	0	298
2595	732	1216	0	299
2598	731	1215	0	297
2601	730	1215	0	301
2604	731	1215	0	303
2607	731	1214	0	303
2610	730	1213	0	303
2613	729	1212	0	304
2616	729	1212	0	304
2619	729	1212	0	305
2622	729	1213	0	304
2625	729	1213	0	306
2628	729	1212	0	307
2631	730	1213	0	313
2634	730	1213	0	314
2637	730	1213	0	314
2640	730	1213	0	314
2643	729	1213	0	309
2646	729	1212	0	305
2649	729	1211	0	305
2652	729	1210	0	306
2655	729	1210	0	303
2658	729	1209	0	303
2661	729	1209	0	305
2664	729	1209	0	305
2667	729	1209	0	305
2670	730	1210	0	303
2673	730	1209	0	303
2676	730	1209	0	300
2679	730	1209	0	300
2682	730	1209	0	300
2685	730	1210	0	299
2688	730	1210	0	300
2691	730	1210	0	302
2694	730	1209	0	302
2697	729	1209	0	301
2700	728	1208	0	301
2703	728	1208	0	301
2706	727	1208	0	303
2709	727	1208	0	303
2712	726	1207	0	307
2715	725	1207	0	310
2718	725	1206	0	313
2721	724	1206	0	315
2724	725	1206	0	312
2727	726	1207	0	313
2730	726	1208	0	312
2733	726	1208	0	309
2736	725	1207	0	310
2739	727	1206	0	304
2742	726	1203	0	296
2745	726	1203	0	294
2748	727	1203	0	292
2751	725	1201	0	289
2754	723	1201	0	289
2757	722	1199	0	285
2760	721	1198	0	288
2763	721	1197	0	290
2766	722	1196	0	288
2769	720	1195	0	289
2772	720	1194	0	289
2775	718	1193	0	291
2778	717	1192	0	290
2781	715	1192	0	289
2784	714	1190	0	289
2787	713	1190	0	292
2790	712	1189	0	295
2793	712	1188	0	296
2796	712	1188	0	296
2799	711	1188	0	296
2802	711	1187	0	296
2805	710	1185	0	295
2808	710	1185	0	295
2811	711	1184	0	292
2814	712	1183	0	287
2817	713	1183	0	285
2820	714	1182	0	277
2823	715	1181	0	278
2826	716	1181	0	277
2829	717	1181	0	273
2832	719	1182	0	272
2835	719	1183	0	269
2838	720	1183	0	270
2841	720	1183	0	268
2844	720	1183	0	268
2847	720	1182	0	268
2850	720	1183	0	265
2853	719	1181	0	261
2856	719	1181	0	259
2859	719	1180	0	261
2862	719	1181	0	262
2865	719	1181	0	261
2868	719	1181	0	262
2871	719	1181	0	264
2874	719	1181	0	263
2877	719	1181	0	265
2880	719	1182	0	264
2883	719	1183	0	264
2886	719	1183	0	261
2889	719	1184	0	260
2892	719	1184	0	264
2895	718	1185	0	266
2898	717	1184	0	266
2901	717	1184	0	267
2904	718	1184	0	268
2907	718	1184	0	269
2910	718	1184	0	268
2913	718	1184	0	264
2916	718	1184	0	262
2919	719	1184	0	262
2922	719	1183	0	264
2925	718	1181	0	265
2928	717	1181	0	262
2931	717	1179	0	265
2934	717	1180	0	262
2937	718	1180	0	259
2940	720	1179	0	262
2943	720	1177	0	263
2946	720	1176	0	264
2949	721	1174	0	268
2952	720	1174	0	268
2955	720	1173	0	269
2958	720	1172	0	269
2961	720	1172	0	269
2964	720	1172	0	268
2967	720	1171	0	267
2970	720	1170	0	265
2973	721	1170	0	267
2976	721	1169	0	266
2979	721	1167	0	266
2982	721	1166	0	267
2985	728	1165	0	269
2988	728	1167	0	269
2991	728	1167	0	269
2994	727	1167	0	268
2997	726	1165	0	268
3000	726	1164	0	270
3003	726	1163	0	269
3006	725	1162	0	268
3009	725	1161	0	268
3012	725	1161	0	268
3015	724	1160	0	268
3018	725	1159	0	266
3021	726	1155	0	266
3024	726	1153	0	265
3027	727	1152	0	268
3030	726	1150	0	267
3033	726	1150	0	263
3036	727	1148	0	267
3039	727	1148	0	267
3042	726	1148	0	264
3045	726	1147	0	265
3048	727	1146	0	266
3051	727	1146	0	267
3054	727	1147	0	267
3057	727	1147	0	266
3060	727	1146	0	267
3063	726	1147	0	267
3066	726	1147	0	268
3069	726	1148	0	269
3072	725	1149	0	274
3075	724	1150	0	278
3078	723	1151	0	284
3081	722	1152	0	289
3084	721	1153	0	293
3087	721	1154	0	294
3090	720	1153	0	290
3093	720	1155	0	288
3096	720	1155	0	283
3099	721	1155	0	280
3102	721	1156	0	279
3105	723	1157	0	273
3108	724	1157	0	265
3111	725	1159	0	262
3114	727	1159	0	256
3117	728	1159	0	255
3120	729	1158	0	250
3123	731	1158	0	248
3126	731	1157	0	248
3129	731	1156	0	250
3132	732	1155	0	247
3135	734	1153	0	246
3138	734	1150	0	243
3141	734	1149	0	242
3144	734	1148	0	241
3147	735	1148	0	237
3150	735	1148	0	236
3153	735	1148	0	236
3156	735	1149	0	237
3159	736	1151	0	240
3162	737	1151	0	244
3165	737	1150	0	245
3168	737	1148	0	247
3171	737	1148	0	246
3174	736	1146	0	246
3177	736	1146	0	243
3180	736	1147	0	243
3183	736	1147	0	244
3186	737	1147	0	242
3189	737	1146	0	241
3192	738	1146	0	241
3195	738	1146	0	238
3198	739	1145	0	235
3201	742	1143	0	228
3204	744	1142	0	230
3207	746	1143	0	226
3210	746	1142	0	227
3213	747	1142	0	227
3216	748	1142	0	225
3219	749	1142	0	223
3222	749	1141	0	226
3225	749	1141	0	228
3228	749	1141	0	229
3231	749	1140	0	232
3234	751	1138	0	230
3237	751	1136	0	230
3240	752	1134	0	231
3243	754	1133	0	230
3246	755	1133	0	231
3249	756	1134	0	234
3252	755	1135	0	237
3255	755	1135	0	235
3258	755	1136	0	237
3261	755	1136	0	236
3264	754	1135	0	234
3267	754	1134	0	238
3270	753	1134	0	240
3273	753	1134	0	244
3276	753	1133	0	246
3279	753	1133	0	246
3282	753	1134	0	244
3285	753	1135	0	245
3288	753	1135	0	242
3291	753	1136	0	241
3294	753	1136	0	240
3297	754	1136	0	242
3300	754	1136	0	244
3303	754	1136	0	243
3306	754	1136	0	243
3309	754	1136	0	243
3312	754	1136	0	243
3315	754	1136	0	242
3318	754	1137	0	243
3321	754	1137	0	241
3324	754	1138	0	236
3327	755	1139	0	233
3330	756	1139	0	231
3333	758	1139	0	232
3336	758	1139	0	231
3339	758	1139	0	232
3342	759	1138	0	234
3345	759	1137	0	231
3348	759	1137	0	229
3351	758	1138	0	231
3354	758	1138	0	230
3357	757	1138	0	224
3360	757	1137	0	224
3363	756	1137	0	243
3366	755	1135	0	250
3369	754	1135	0	245
3372	753	1134	0	246
3375	753	1133	0	249
3378	753	1132	0	254
3381	752	1132	0	254
3384	751	1132	0	261
3387	750	1132	0	259
3390	748	1131	0	258
3393	747	1130	0	260
3396	746	1129	0	265
3399	745	1129	0	270
3402	744	1128	0	273
3405	744	1128	0	272
3408	743	1127	0	276
3411	743	1128	0	276
3414	742	1127	0	277
3417	742	1127	0	276
3420	741	1127	0	275
3423	741	1127	0	275
3426	741	1127	0	276
3429	741	1127	0	276
3432	740	1127	0	277
3435	739	1127	0	279
3438	739	1127	0	275
3441	739	1127	0	274
3444	739	1127	0	275
3447	740	1128	0	273
3450	740	1128	0	273
3453	741	1129	0	270
3456	741	1129	0	268
3459	741	1129	0	268
3462	741	1129	0	268
3465	741	1129	0	267
3468	742	1129	0	264
3471	742	1130	0	262
3474	742	1130	0	261
3477	742	1129	0	264
3480	742	1128	0	261
3483	742	1127	0	262
3486	742	1127	0	262
3489	742	1127	0	262
3492	742	1127	0	262
3495	741	1129	0	265
3498	740	1129	0	264
3501	740	1130	0	262
3504	740	1131	0	265
3507	739	1130	0	268
3510	739	1129	0	272
3513	738	1128	0	277
3516	738	1126	0	280
3519	738	1125	0	281
3522	737	1124	0	283
3525	736	1122	0	288
3528	736	1121	0	285
3531	736	1119	0	286
3534	735	1119	0	288
3537	734	1119	0	289
3540	733	1118	0	292
3543	733	1116	0	292
3546	732	1116	0	293
3549	731	1114	0	290
3552	731	1114	0	286
3555	730	1113	0	283
3558	730	1113	0	283
3561	731	1112	0	286
3564	731	1113	0	288
3567	731	1113	0	289
3570	730	1111	0	287
3573	730	1110	0	289
3576	730	1110	0	287
3579	730	1110	0	288
3582	732	1111	0	288
3585	732	1111	0	289
3588	732	1111	0	291
3591	732	1111	0	296
3594	731	1111	0	295
3597	731	1111	0	294
3600	730	1110	0	294
3603	730	1110	0	294
3606	730	1109	0	296
3609	730	1109	0	297
3612	730	1109	0	299
3615	730	1108	0	297
3618	729	1108	0	296
3621	730	1108	0	297
3624	730	1108	0	295
3627	731	1108	0	297
3630	731	1109	0	296
3633	733	1109	0	294
3636	734	1110	0	291
3639	735	1111	0	288
3642	736	1111	0	287
3645	737	1113	0	287
3648	738	1114	0	283
3651	740	1114	0	280
3654	740	1115	0	280
3657	741	1115	0	280
3660	741	1115	0	279
3663	740	1117	0	278
3666	740	1118	0	275
3669	740	1118	0	270
3672	740	1119	0	267
3675	740	1121	0	266
3678	739	1122	0	267
3681	740	1123	0	260
3684	740	1124	0	262
3687	740	1125	0	266
3690	739	1125	0	264
3693	739	1124	0	265
3696	739	1125	0	265
3699	740	1125	0	264
3702	740	1125	0	264
3705	739	1125	0	263
3708	740	1125	0	261
3711	740	1127	0	259
3714	742	1128	0	260
3717	741	1129	0	248
3720	741	1129	0	244
3723	743	1128	0	238
3726	745	1129	0	241
3729	750	1137	0	230
3732	750	1136	0	229
3735	752	1135	0	229
3738	753	1133	0	230
3741	753	1132	0	227
3744	753	1129	0	228
3747	755	1125	0	221
3750	756	1124	0	215
3753	757	1125	0	211
3756	759	1126	0	209
3759	761	1127	0	206
3762	764	1126	0	208
3765	766	1126	0	207
3768	767	1125	0	209
3771	766	1124	0	212
3774	766	1123	0	214
3777	767	1123	0	214
3780	767	1123	0	214
3783	767	1122	0	213
3786	767	1122	0	215
3789	767	1122	0	215
3792	767	1122	0	215
3795	767	1122	0	217
3798	767	1122	0	217
3801	769	1122	0	214
3804	771	1122	0	209
3807	773	1122	0	213
3810	774	1122	0	212
3813	775	1122	0	210
3816	776	1120	0	211
3819	777	1118	0	214
3822	777	1116	0	212
3825	777	1115	0	211
3828	776	1116	0	212
3831	776	1116	0	213
3834	776	1117	0	214
3837	777	1117	0	209
3840	777	1117	0	206
3843	778	1117	0	201
3846	779	1116	0	190
3849	779	1116	0	188
3852	782	1117	0	188
3855	782	1118	0	189
3858	783	1119	0	190
3861	784	1120	0	192
3864	784	1119	0	191
3867	784	1118	0	189
3870	786	1117	0	189
3873	787	1117	0	190
3876	788	1117	0	189
3879	790	1116	0	191
3882	792	1117	0	188
3885	793	1116	0	189
3888	794	1115	0	191
3891	796	1113	0	190
3894	801	1111	0	188
3897	805	1113	0	181
3900	805	1113	0	184
3903	806	1113	0	184
3906	807	1112	0	183
3909	807	1112	0	186
3912	807	1112	0	188
3915	807	1113	0	189
3918	807	1113	0	188
3921	807	1113	0	188
3924	807	1113	0	188
3927	807	1113	0	186
3930	806	1113	0	183
3933	804	1113	0	183
3936	804	1114	0	183
3939	803	1116	0	183
3942	803	1117	0	180
3945	803	1117	0	178
3948	805	1116	0	175
3951	805	1115	0	175
3954	805	1115	0	178
3957	804	1118	0	178
3960	804	1119	0	179
3963	804	1120	0	180
3966	804	1119	0	182
3969	803	1119	0	181
3972	803	1119	0	182
3975	803	1119	0	182
3978	803	1119	0	185
3981	803	1119	0	184
3984	803	1119	0	185
3987	803	1119	0	185
3990	804	1119	0	187
3993	804	1119	0	186
3996	804	1119	0	187
3999	804	1119	0	187
4002	803	1119	0	187
4005	803	1119	0	187
4008	803	1119	0	185
4011	803	1119	0	185
4014	803	1119	0	185
4017	803	1120	0	185
4020	802	1120	0	185
4023	803	1120	0	184
4026	802	1120	0	183
4029	802	1120	0	181
4032	802	1121	0	179
4035	802	1121	0	178
4038	802	1121	0	179
4041	803	1121	0	179
4044	802	1121	0	178
4047	802	1121	0	178
4050	802	1121	0	179
4053	802	1121	0	179
4056	802	1121	0	178
4059	803	1121	0	177
4062	803	1121	0	177
4065	802	1121	0	177
4068	802	1121	0	176
4071	802	1121	0	177
4074	802	1121	0	177
4077	802	1121	0	179
4080	802	1121	0	179
4083	802	1121	0	180
4086	801	1121	0	179
4089	801	1121	0	180
4092	801	1121	0	180
4095	801	1121	0	178
4098	801	1121	0	177
4101	801	1122	0	175
4104	801	1122	0	174
4107	802	1122	0	174
4110	802	1123	0	174
4113	802	1123	0	172
4116	802	1123	0	170
4119	802	1123	0	174
4122	801	1123	0	176
4125	801	1123	0	177
4128	801	1123	0	183
4131	801	1123	0	182
4134	802	1123	0	182
4137	803	1124	0	182
4140	803	1124	0	180
4143	803	1124	0	180
4146	803	1124	0	179
4149	804	1124	0	179
4152	805	1124	0	179
4155	805	1124	0	175
4158	806	1124	0	177
4161	806	1124	0	176
4164	806	1124	0	176
4167	805	1125	0	176
4170	806	1125	0	175
4173	807	1125	0	175
4176	807	1124	0	176
4179	808	1124	0	175
4182	808	1125	0	175
4185	808	1125	0	173
4188	809	1125	0	175
4191	809	1125	0	175
4194	809	1125	0	174
4197	808	1125	0	173
4200	808	1125	0	174
4203	808	1126	0	174
4206	808	1126	0	174
4209	808	1126	0	175
4212	808	1126	0	175
4215	807	1125	0	177
4218	805	1125	0	180
4221	803	1123	0	188
4224	803	1122	0	189
4227	803	1122	0	187
4230	805	1122	0	183
4233	807	1122	0	181
4236	807	1123	0	182
4239	808	1123	0	181
4242	808	1123	0	181
4245	808	1122	0	181
4248	808	1122	0	182
4251	807	1121	0	183
4254	807	1121	0	182
4257	807	1121	0	182
4260	808	1121	0	182
4263	808	1121	0	181
4266	808	1122	0	180
4269	808	1123	0	179
4272	809	1125	0	173
4275	809	1125	0	174
4278	809	1125	0	171
4281	809	1125	0	172
4284	809	1125	0	175
4287	809	1124	0	174
4290	810	1125	0	175
4293	810	1125	0	174
4296	810	1125	0	174
4299	813	1124	0	161
4302	815	1124	0	161
4305	817	1124	0	165
4308	818	1125	0	160
4311	819	1125	0	160
4314	821	1125	0	160
4317	825	1125	0	161
4320	828	1125	0	159
4323	828	1124	0	158
4326	828	1124	0	161
4329	827	1122	0	165
4332	827	1123	0	168
4335	828	1124	0	168
4338	830	1124	0	169
4341	831	1125	0	169
4344	830	1125	0	168
4347	829	1126	0	168
4350	829	1126	0	348
4353	830	1127	0	349
4356	830	1127	0	167
4359	831	1127	0	167
4362	831	1127	0	170
4365	831	1127	0	171
4368	831	1127	0	169
4371	832	1127	0	168
4374	835	1128	0	358
4377	837	1127	0	179
4380	844	1125	0	186
4383	846	1125	0	182
4386	849	1126	0	177
4389	851	1126	0	181
4392	852	1123	0	181
4395	853	1122	0	188
4398	855	1121	0	187
4401	856	1120	0	190
4404	857	1120	0	192
4407	857	1120	0	190
4410	856	1120	0	186
4413	855	1120	0	185
4416	856	1120	0	185
4419	858	1121	0	185
4422	858	1122	0	185
4425	859	1122	0	187
4428	860	1122	0	188
4431	862	1122	0	190
4434	866	1124	0	187
4437	869	1124	0	186
4440	875	1125	0	181
4443	877	1125	0	182
4446	877	1126	0	179
4449	878	1125	0	177
4452	879	1126	0	177
4455	880	1127	0	177
4458	881	1127	0	180
4461	883	1129	0	180
4464	884	1129	0	181
4467	885	1130	0	180
4470	885	1131	0	180
4473	885	1131	0	181
4476	885	1131	0	180
4479	885	1131	0	182
4482	884	1130	0	183
4485	884	1130	0	182
4488	885	1131	0	184
4491	886	1129	0	185
4494	887	1126	0	188
4497	887	1124	0	198
4500	888	1122	0	204
4503	889	1121	0	204
4506	890	1120	0	206
4509	891	1118	0	210
4512	891	1118	0	211
4515	891	1117	0	210
4518	892	1116	0	214
4521	893	1115	0	217
4524	895	1113	0	215
4527	894	1112	0	216
4530	895	1111	0	217
4533	896	1110	0	220
4536	896	1110	0	222
4539	896	1110	0	224
4542	896	1110	0	227
4545	896	1110	0	229
4548	896	1110	0	231
4551	895	1110	0	235
4554	895	1109	0	235
4557	894	1108	0	234
4560	894	1107	0	236
4563	894	1107	0	236
4566	894	1107	0	235
4569	894	1106	0	237
4572	893	1106	0	236
4575	894	1106	0	235
4578	893	1106	0	230
4581	893	1106	0	230
4584	893	1106	0	231
4587	893	1107	0	232
4590	893	1107	0	230
4593	893	1108	0	230
4596	893	1109	0	228
4599	893	1108	0	228
4602	893	1109	0	230
4605	894	1109	0	229
4608	894	1109	0	230
4611	894	1109	0	231
4614	893	1109	0	232
4617	893	1110	0	230
4620	892	1110	0	229
4623	892	1109	0	231
4626	891	1109	0	230
4629	891	1109	0	229
4632	891	1109	0	225
4635	892	1110	0	220
4638	892	1111	0	216
4641	893	1111	0	215
4644	894	1111	0	218
4647	894	1111	0	220
4650	894	1111	0	221
4653	893	1110	0	221
4656	893	1110	0	223
4659	892	1110	0	224
4662	892	1110	0	226
4665	891	1110	0	224
4668	891	1110	0	224
4671	891	1109	0	223
4674	892	1109	0	225
4677	891	1110	0	224
4680	891	1110	0	224
4683	892	1110	0	220
4686	891	1111	0	219
4689	890	1111	0	217
4692	889	1112	0	219
4695	888	1112	0	227
4698	888	1113	0	231
4701	887	1116	0	229
4704	888	1118	0	227
4707	889	1116	0	222
4710	892	1115	0	222
4713	894	1114	0	227
4716	895	1112	0	228
4719	895	1112	0	226
4722	895	1112	0	225
4725	895	1112	0	225
4728	895	1112	0	225
4731	895	1111	0	226
4734	895	1111	0	228
4737	895	1110	0	229
4740	895	1110	0	228
4743	895	1110	0	228
4746	895	1110	0	229
4749	895	1110	0	228
4752	894	1110	0	227
4755	894	1110	0	227
4758	894	1110	0	226
4761	894	1110	0	227
4764	893	1110	0	226
4767	894	1110	0	226
4770	894	1110	0	226
4773	894	1110	0	226
4776	893	1111	0	225
4779	893	1111	0	225
4782	893	1111	0	225
4785	893	1111	0	225
4788	893	1111	0	226
4791	893	1112	0	226
4794	893	1112	0	227
4797	892	1112	0	228
4800	893	1112	0	229
4803	893	1113	0	232
4806	893	1112	0	234
4809	892	1113	0	234
4812	891	1113	0	233
4815	890	1113	0	238
4818	889	1113	0	241
4821	888	1113	0	240
4824	888	1113	0	238
4827	889	1112	0	237
4830	889	1111	0	233
4833	889	1110	0	235
4836	889	1110	0	234
4839	889	1110	0	233
4842	889	1110	0	234
4845	889	1110	0	236
4848	889	1110	0	233
4851	889	1110	0	231
4854	889	1110	0	231
4857	889	1110	0	231
4860	889	1110	0	232
4863	889	1110	0	231
4866	889	1110	0	233
4869	889	1110	0	233
4872	889	1110	0	231
4875	888	1111	0	227
4878	888	1112	0	225
4881	887	1112	0	224
4884	888	1113	0	224
4887	888	1114	0	219
4890	888	1115	0	213
4893	890	1115	0	215
4896	890	1115	0	214
4899	890	1115	0	212
4902	890	1116	0	211
4905	891	1117	0	210
4908	892	1118	0	209
4911	893	1119	0	207
4914	893	1119	0	208
4917	894	1119	0	209
4920	895	1119	0	210
4923	895	1119	0	208
4926	896	1119	0	212
4929	896	1118	0	212
4932	896	1118	0	209
4935	896	1118	0	208
4938	896	1118	0	207
4941	896	1118	0	206
4944	897	1118	0	207
4947	896	1119	0	204
4950	896	1118	0	205
4953	903	1118	0	196
4956	905	1119	0	196
4959	908	1119	0	191
4962	910	1118	0	188
4965	910	1118	0	184
4968	913	1117	0	187
4971	914	1118	0	185
4974	914	1118	0	187
4977	914	1118	0	188
4980	912	1119	0	190
4983	911	1119	0	188
4986	912	1119	0	190
4989	912	1119	0	192
4992	914	1118	0	195
4995	916	1117	0	194
4998	918	1116	0	192
5001	919	1116	0	193
5004	920	1115	0	197
5007	920	1115	0	196
5010	922	1114	0	202
5013	923	1114	0	203
5016	923	1113	0	201
5019	924	1113	0	203
5022	925	1112	0	203
5025	925	1111	0	205
5028	925	1110	0	206
5031	926	1107	0	208
5034	927	1104	0	206
5037	931	1103	0	215
5040	931	1102	0	219
5043	931	1101	0	220
5046	932	1101	0	219
5049	933	1101	0	216
5052	935	1102	0	217
5055	935	1103	0	216
5058	935	1103	0	215
5061	935	1103	0	215
5064	935	1102	0	220
5067	935	1101	0	222
5070	934	1101	0	225
5073	934	1101	0	223
5076	934	1101	0	225
5079	933	1102	0	224
5082	933	1102	0	223
5085	933	1103	0	221
5088	933	1104	0	220
5091	933	1104	0	220
5094	932	1104	0	220
5097	933	1104	0	219
5100	932	1104	0	220
5103	932	1104	0	221
5106	931	1106	0	224
5109	930	1107	0	223
5112	929	1107	0	229
5115	929	1107	0	227
5118	929	1107	0	234
5121	928	1107	0	239
5124	927	1107	0	238
5127	926	1107	0	239
5130	925	1107	0	240
5133	925	1106	0	243
5136	924	1105	0	243
5139	924	1106	0	243
5142	922	1105	0	244
5145	922	1103	0	240
5148	922	1103	0	241
5151	922	1103	0	239
5154	923	1104	0	235
5157	926	1104	0	236
5160	928	1102	0	233
5163	931	1099	0	227
5166	932	1100	0	224
5169	930	1101	0	219
5172	930	1102	0	218
5175	929	1102	0	217
5178	930	1102	0	219
5181	929	1102	0	220
5184	931	1105	0	228
5187	938	1106	0	228
5190	940	1106	0	229
5193	940	1105	0	230
5196	940	1102	0	228
5199	941	1101	0	229
5202	941	1100	0	228
5205	941	1099	0	230
5208	941	1099	0	230
5211	940	1099	0	228
5214	939	1101	0	225
5217	938	1102	0	225
5220	938	1104	0	220
5223	937	1104	0	221
5226	936	1106	0	222
5229	935	1107	0	222
5232	935	1108	0	224
5235	934	1109	0	225
5238	934	1108	0	228
5241	934	1108	0	228
5244	934	1108	0	230
5247	934	1107	0	232
5250	934	1108	0	231
5253	934	1109	0	234
5256	935	1109	0	237
5259	935	1109	0	240
5262	935	1109	0	240
5265	935	1110	0	239
5268	935	1109	0	234
5271	934	1109	0	223
5274	933	1110	0	213
5277	933	1112	0	210
5280	935	1112	0	212
5283	936	1112	0	215
5286	936	1112	0	217
5289	936	1112	0	215
5292	936	1112	0	212
5295	935	1112	0	215
5298	936	1112	0	211
5301	937	1111	0	210
5304	939	1111	0	207
5307	941	1110	0	204
5310	943	1109	0	202
5313	943	1109	0	201
5316	943	1110	0	205
5319	943	1110	0	206
5322	943	1110	0	207
5325	943	1110	0	205
5328	940	1108	0	203
5331	935	1108	0	199
5334	934	1107	0	197
5337	933	1107	0	199
5340	932	1107	0	200
5343	932	1107	0	202
5346	932	1107	0	202
5349	933	1106	0	200
5352	933	1105	0	198
5355	933	1104	0	192
5358	936	1105	0	190
5361	936	1106	0	190
5364	937	1108	0	184
5367	938	1110	0	186
5370	940	1111	0	188
5373	940	1111	0	186
5376	940	1111	0	190
5379	940	1109	0	195
5382	941	1106	0	201
5385	946	1102	0	202
5388	950	1100	0	206
5391	954	1101	0	205
5394	959	1097	0	208
5397	961	1093	0	213
5400	962	1090	0	215
5403	963	1090	0	214
5406	964	1090	0	211
5409	965	1090	0	206
5412	966	1089	0	202
5415	968	1089	0	198
5418	970	1089	0	201
5421	971	1088	0	202
5424	973	1089	0	202
5427	974	1089	0	199
5430	974	1089	0	196
5433	975	1089	0	194
5436	976	1089	0	192
5439	976	1090	0	192
5442	976	1090	0	190
5445	976	1090	0	190
5448	978	1089	0	192
5451	978	1090	0	191
5454	978	1090	0	190
5457	979	1090	0	191
5460	979	1090	0	191
5463	978	1090	0	191
5466	978	1091	0	191
5469	978	1092	0	192
5472	978	1093	0	192
5475	978	1092	0	193
5478	978	1091	0	193
5481	978	1091	0	194
5484	978	1091	0	194
5487	977	1091	0	193
5490	978	1091	0	192
5493	978	1091	0	192
5496	978	1091	0	191
5499	978	1090	0	191
5502	978	1090	0	193
5505	978	1090	0	193
5508	978	1091	0	192
5511	977	1091	0	193
5514	977	1091	0	193
5517	978	1091	0	192
5520	978	1091	0	192
5523	978	1091	0	193
5526	978	1091	0	192
5529	978	1091	0	190
5532	977	1092	0	189
5535	976	1092	0	186
5538	976	1094	0	181
5541	977	1095	0	179
5544	976	1095	0	177
5547	976	1096	0	176
5550	976	1096	0	174
5553	976	1096	0	173
5556	976	1096	0	172
5559	976	1096	0	172
5562	977	1097	0	171
5565	977	1097	0	172
5568	977	1097	0	173
5571	977	1096	0	169
5574	977	1097	0	171
5577	978	1097	0	172
5580	978	1097	0	173
5583	978	1097	0	174
5586	978	1097	0	174
5589	978	1097	0	175
5592	978	1097	0	175
5595	978	1097	0	175
5598	978	1097	0	174
5601	978	1097	0	175
5604	978	1097	0	175
5607	978	1097	0	175
5610	978	1097	0	175
5613	978	1097	0	175
5616	978	1097	0	176
5619	978	1097	0	175
5622	978	1097	0	176
5625	978	1097	0	176
5628	978	1097	0	175
5631	978	1097	0	175
5634	978	1097	0	176
5637	978	1097	0	177
5640	978	1096	0	176
5643	978	1097	0	176
5646	977	1096	0	176
5649	977	1096	0	177
5652	977	1096	0	176
5655	977	1097	0	176
5658	977	1096	0	174
5661	977	1096	0	171
5664	977	1096	0	172
5667	977	1097	0	173
5670	978	1097	0	173
5673	978	1097	0	173
5676	978	1097	0	171
5679	978	1097	0	171
5682	978	1097	0	170
5685	978	1097	0	171
5688	978	1097	0	171
5691	978	1097	0	172
5694	978	1097	0	172
5697	978	1097	0	173
5700	978	1097	0	174
5703	978	1097	0	175
5706	977	1097	0	175
5709	977	1097	0	175
5712	977	1097	0	177
5715	976	1097	0	179
5718	976	1097	0	179
5721	975	1097	0	178
5724	975	1097	0	180
5727	975	1097	0	180
5730	976	1097	0	181
5733	976	1097	0	181
5736	976	1097	0	181
5739	976	1097	0	180
5742	976	1097	0	179
5745	976	1097	0	179
5748	976	1097	0	179
5751	976	1097	0	179
5754	976	1097	0	179
5757	976	1097	0	178
5760	976	1097	0	178
5763	976	1097	0	178
5766	976	1097	0	178
5769	976	1097	0	177
5772	976	1097	0	177
5775	976	1097	0	178
5778	976	1097	0	177
5781	975	1097	0	176
5784	975	1097	0	177
5787	974	1097	0	178
5790	973	1097	0	179
5793	973	1097	0	182
5796	973	1096	0	185
5799	972	1097	0	188
5802	973	1097	0	191
5805	973	1097	0	188
5808	974	1097	0	187
5811	976	1097	0	185
5814	976	1096	0	182
5817	976	1097	0	181
5820	976	1097	0	181
5823	976	1096	0	181
5826	976	1097	0	181
5829	976	1097	0	182
5832	976	1097	0	181
5835	976	1097	0	180
5838	976	1097	0	179
5841	976	1097	0	179
5844	976	1097	0	179
5847	976	1097	0	178
5850	977	1097	0	179
5853	977	1097	0	179
5856	978	1097	0	178
5859	979	1098	0	175
5862	979	1098	0	177
5865	978	1098	0	177
5868	978	1098	0	176
5871	978	1098	0	176
5874	978	1098	0	177
5877	978	1098	0	178
5880	977	1098	0	179
5883	977	1098	0	179
5886	977	1098	0	179
5889	977	1098	0	179
5892	977	1097	0	180
5895	977	1097	0	179
5898	977	1098	0	181
5901	977	1097	0	180
5904	977	1097	0	179
5907	977	1097	0	180
5910	977	1097	0	180
5913	977	1097	0	182
5916	976	1097	0	184
5919	976	1097	0	185
5922	976	1097	0	185
5925	975	1096	0	185
5928	975	1096	0	184
5931	975	1096	0	188
5934	974	1097	0	191
5937	974	1097	0	192
5940	973	1098	0	194
5943	971	1099	0	193
5946	970	1100	0	198
5949	970	1099	0	204
5952	971	1097	0	205
5955	970	1096	0	204
5958	971	1095	0	204
5961	972	1093	0	205
5964	970	1093	0	207
5967	970	1093	0	209
5970	969	1093	0	211
5973	970	1092	0	221
5976	970	1090	0	221
5979	969	1090	0	224
5982	969	1090	0	224
5985	968	1090	0	222
5988	968	1090	0	225
5991	968	1090	0	222
5994	968	1090	0	222
5997	968	1090	0	224
[truncated: 999 more rows]
