# Supplementary material for: Markerless tracking of an entire honey bee colony
Source: Nat Commun. 2021 Mar 19;12:1733. doi: 10.1038/s41467-021-21769-1 (PMC7979864; doi:10.1038/s41467-021-21769-1)
Supplement: Supplementary file 4 — Description of Additional Supplementary Files [file 41467_2021_21769_MOESM4_ESM.zip › raw_source/fig_5_sup_fig_21_22/S1_trajectories/000485.txt]

0	647	1799	0	6
3	647	1799	0	6
6	647	1799	0	6
9	647	1799	0	6
12	647	1799	0	6
15	647	1799	0	7
18	647	1799	0	6
21	647	1799	0	6
24	648	1799	0	5
27	648	1799	0	6
30	647	1799	0	6
33	647	1799	0	6
36	647	1799	0	6
39	647	1799	0	6
42	647	1799	0	6
45	647	1799	0	6
48	647	1799	0	6
51	648	1799	0	6
54	647	1799	0	6
57	648	1799	0	6
60	648	1799	0	6
63	648	1799	0	7
66	648	1799	0	7
69	647	1799	0	7
72	648	1799	0	6
75	648	1799	0	6
78	648	1799	0	6
81	648	1799	0	7
84	648	1799	0	7
87	648	1799	0	6
90	648	1799	0	7
93	648	1799	0	7
96	648	1799	0	6
99	647	1799	0	6
102	648	1799	0	7
105	647	1799	0	6
108	648	1799	0	6
111	648	1799	0	7
114	648	1799	0	7
117	647	1799	0	6
120	647	1799	0	6
123	647	1799	0	6
126	647	1799	0	6
129	647	1799	0	6
132	647	1799	0	7
135	648	1799	0	6
138	647	1799	0	6
141	647	1799	0	7
144	648	1799	0	6
147	648	1799	0	7
150	648	1799	0	6
153	647	1799	0	6
156	648	1799	0	6
159	647	1799	0	7
162	648	1799	0	6
165	648	1799	0	7
168	648	1799	0	7
171	648	1799	0	7
174	647	1799	0	7
177	647	1799	0	7
180	648	1799	0	7
183	648	1799	0	7
186	648	1799	0	7
189	648	1799	0	8
192	648	1799	0	7
195	648	1799	0	7
198	648	1799	0	7
201	648	1799	0	7
204	648	1799	0	7
207	648	1799	0	7
210	648	1799	0	7
213	648	1799	0	7
216	648	1799	0	7
219	648	1799	0	7
222	648	1799	0	7
225	648	1799	0	7
228	648	1799	0	7
231	648	1799	0	7
234	648	1799	0	7
237	648	1799	0	7
240	648	1799	0	7
243	648	1799	0	8
246	648	1799	0	7
249	648	1799	0	7
252	648	1799	0	7
255	648	1799	0	7
258	648	1799	0	7
261	648	1799	0	8
264	648	1799	0	7
267	648	1799	0	7
270	648	1799	0	7
273	648	1799	0	8
276	648	1799	0	8
279	648	1799	0	7
282	648	1799	0	7
285	648	1799	0	7
288	648	1799	0	7
291	648	1799	0	7
294	648	1799	0	7
297	648	1799	0	8
300	648	1799	0	8
303	648	1799	0	7
306	648	1799	0	7
309	648	1799	0	7
312	648	1799	0	7
315	648	1799	0	8
318	648	1799	0	7
321	648	1799	0	7
324	648	1799	0	7
327	648	1799	0	7
330	648	1799	0	7
333	648	1799	0	7
336	648	1799	0	7
339	648	1799	0	7
342	648	1799	0	6
345	648	1799	0	7
348	648	1799	0	6
351	648	1799	0	7
354	648	1799	0	6
357	648	1799	0	7
360	648	1799	0	8
363	648	1799	0	7
366	648	1799	0	8
369	648	1799	0	7
372	648	1799	0	7
375	648	1799	0	7
378	648	1799	0	7
381	648	1799	0	7
384	648	1799	0	7
387	648	1799	0	7
390	648	1799	0	7
393	648	1799	0	7
396	648	1799	0	7
399	648	1799	0	7
402	648	1799	0	7
405	648	1799	0	7
408	648	1799	0	7
411	648	1799	0	7
414	648	1799	0	7
417	648	1799	0	7
420	648	1799	0	7
423	648	1799	0	7
426	648	1799	0	7
429	648	1799	0	7
432	648	1799	0	7
435	648	1799	0	7
438	648	1799	0	7
441	648	1799	0	7
444	648	1799	0	7
447	648	1799	0	7
450	648	1799	0	6
453	648	1799	0	7
456	648	1799	0	7
459	648	1799	0	7
462	648	1799	0	7
465	648	1799	0	7
468	648	1799	0	7
471	648	1799	0	7
474	648	1799	0	7
477	648	1799	0	7
480	648	1799	0	7
483	648	1799	0	7
486	648	1799	0	7
489	648	1799	0	7
492	648	1799	0	7
495	648	1799	0	7
498	648	1799	0	7
501	648	1799	0	8
504	648	1799	0	7
507	648	1799	0	7
510	648	1799	0	7
513	648	1799	0	7
516	648	1799	0	8
519	648	1799	0	7
522	648	1799	0	7
525	648	1799	0	6
528	648	1799	0	7
531	648	1799	0	7
534	648	1799	0	6
537	648	1799	0	7
540	648	1799	0	7
543	648	1799	0	7
546	648	1799	0	7
549	648	1799	0	8
552	648	1799	0	7
555	648	1799	0	7
558	648	1799	0	7
561	648	1799	0	7
564	648	1799	0	7
567	648	1799	0	7
570	648	1799	0	7
573	648	1799	0	7
576	648	1799	0	8
579	648	1799	0	8
582	648	1799	0	7
585	648	1799	0	7
588	648	1799	0	8
591	648	1799	0	7
594	648	1799	0	7
597	648	1799	0	7
600	648	1799	0	7
603	648	1799	0	7
606	648	1799	0	7
609	647	1799	0	7
612	648	1799	0	7
615	648	1799	0	7
618	648	1799	0	7
621	648	1799	0	7
624	648	1799	0	7
627	648	1799	0	7
630	648	1799	0	7
633	648	1799	0	7
636	648	1799	0	7
639	648	1799	0	7
642	648	1799	0	7
645	648	1799	0	7
648	648	1799	0	7
651	648	1799	0	7
654	648	1799	0	6
657	648	1799	0	6
660	648	1799	0	7
663	648	1799	0	6
666	648	1799	0	6
669	648	1799	0	7
672	648	1799	0	7
675	648	1799	0	7
678	648	1799	0	8
681	648	1798	0	9
684	647	1798	0	10
687	648	1798	0	12
690	648	1798	0	12
693	648	1798	0	12
696	647	1798	0	12
699	647	1798	0	13
702	648	1797	0	12
705	650	1795	0	12
708	651	1794	0	10
711	652	1794	0	10
714	652	1793	0	9
717	652	1793	0	10
720	652	1795	0	11
723	651	1794	0	10
726	649	1793	0	10
729	648	1795	0	7
732	647	1796	0	6
735	644	1798	0	3
738	645	1799	0	0
741	645	1799	0	0
744	645	1798	0	1
747	644	1798	0	1
750	645	1798	0	1
753	645	1798	0	1
756	645	1798	0	2
759	645	1798	0	3
762	644	1797	0	5
765	643	1797	0	4
768	644	1797	0	7
771	644	1796	0	7
774	643	1797	0	7
777	643	1796	0	7
780	643	1797	0	7
783	644	1798	0	2
786	644	1798	0	3
789	644	1798	0	2
792	645	1798	0	2
795	644	1798	0	2
798	643	1798	0	3
801	643	1798	0	4
804	643	1798	0	4
807	644	1797	0	4
810	643	1797	0	4
813	643	1798	0	3
816	644	1797	0	3
819	645	1796	0	5
822	645	1794	0	6
825	645	1795	0	5
828	645	1795	0	5
831	644	1795	0	6
834	644	1795	0	5
837	644	1796	0	6
840	645	1796	0	5
843	644	1796	0	4
846	645	1796	0	4
849	644	1797	0	4
852	644	1797	0	4
855	644	1797	0	4
858	644	1797	0	3
861	644	1797	0	4
864	643	1797	0	3
867	644	1797	0	3
870	644	1797	0	4
873	643	1797	0	3
876	643	1797	0	2
879	643	1798	0	2
882	643	1798	0	1
885	643	1798	0	1
888	643	1798	0	2
891	643	1798	0	1
894	643	1798	0	1
897	643	1798	0	1
900	643	1798	0	2
903	643	1798	0	2
906	643	1798	0	1
909	643	1798	0	1
912	643	1798	0	1
915	644	1798	0	1
918	644	1798	0	0
921	644	1798	0	1
924	644	1797	0	0
927	644	1797	0	0
930	644	1797	0	0
933	644	1797	0	1
936	644	1797	0	1
939	644	1797	0	0
942	645	1797	0	1
945	644	1797	0	0
948	645	1797	0	1
951	645	1797	0	1
954	645	1797	0	1
957	645	1797	0	2
960	645	1797	0	2
963	645	1797	0	2
966	644	1797	0	2
969	645	1797	0	2
972	645	1797	0	2
975	645	1797	0	2
978	644	1797	0	3
981	644	1797	0	3
984	644	1797	0	3
987	644	1797	0	3
990	644	1797	0	2
993	644	1797	0	2
996	644	1797	0	2
999	644	1797	0	2
1002	644	1797	0	2
1005	644	1797	0	2
1008	644	1798	0	2
1011	644	1798	0	1
1014	644	1798	0	1
1017	644	1798	0	1
1020	644	1798	0	1
1023	644	1798	0	1
1026	644	1798	0	2
1029	644	1798	0	1
1032	644	1798	0	1
1035	644	1798	0	1
1038	644	1798	0	1
1041	644	1798	0	1
1044	644	1798	0	2
1047	644	1798	0	2
1050	644	1798	0	2
1053	644	1798	0	2
1056	644	1798	0	2
1059	644	1798	0	2
1062	644	1798	0	2
1065	644	1798	0	1
1068	644	1798	0	2
1071	644	1798	0	2
1074	644	1798	0	2
1077	644	1798	0	2
1080	644	1798	0	2
1083	644	1798	0	1
1086	644	1798	0	2
1089	644	1797	0	2
1092	644	1798	0	2
1095	644	1798	0	1
1098	644	1798	0	1
1101	644	1798	0	1
1104	644	1798	0	2
1107	644	1798	0	1
1110	644	1798	0	1
1113	644	1798	0	1
1116	644	1798	0	1
1119	644	1798	0	1
1122	644	1798	0	1
1125	644	1798	0	1
1128	644	1798	0	1
1131	644	1798	0	1
1134	644	1798	0	1
1137	644	1798	0	1
1140	644	1798	0	1
1143	644	1798	0	1
1146	644	1798	0	1
1149	644	1798	0	1
1152	644	1798	0	1
1155	644	1798	0	1
1158	644	1798	0	1
1161	644	1798	0	1
1164	644	1798	0	1
1167	644	1798	0	1
1170	644	1798	0	1
1173	644	1798	0	1
1176	644	1798	0	1
1179	644	1798	0	2
1182	644	1798	0	1
1185	644	1798	0	1
1188	643	1798	0	1
1191	644	1798	0	1
1194	644	1798	0	2
1197	644	1798	0	1
1200	644	1798	0	1
1203	644	1798	0	1
1206	644	1798	0	2
1209	644	1798	0	2
1212	644	1798	0	2
1215	644	1798	0	2
1218	644	1798	0	2
1221	644	1798	0	2
1224	644	1798	0	2
1227	644	1798	0	1
1230	644	1798	0	2
1233	644	1798	0	2
1236	644	1798	0	2
1239	644	1798	0	2
1242	644	1798	0	2
1245	644	1798	0	2
1248	644	1798	0	2
1251	644	1798	0	1
1254	644	1799	0	2
1257	644	1798	0	2
1260	644	1799	0	1
1263	644	1799	0	2
1266	644	1799	0	2
1269	644	1799	0	2
1272	644	1799	0	2
1275	644	1799	0	1
1278	644	1798	0	2
1281	646	1799	0	3
1284	646	1799	0	3
1287	645	1799	0	2
1290	646	1798	0	2
1293	646	1798	0	1
1296	646	1798	0	2
1299	646	1798	0	1
1302	646	1798	0	2
1305	645	1798	0	2
1308	646	1798	0	2
1311	645	1798	0	1
1314	645	1798	0	1
1317	646	1798	0	0
1320	646	1798	0	1
1323	646	1798	0	1
1326	646	1798	0	0
1329	646	1798	0	0
1332	646	1798	0	1
1335	647	1798	0	1
1338	647	1798	0	3
1341	648	1798	0	2
1344	648	1798	0	2
1347	649	1798	0	2
1350	649	1798	0	2
1353	650	1798	0	358
1356	651	1798	0	357
1359	652	1798	0	356
1362	652	1799	0	354
1365	651	1799	0	353
1368	650	1800	0	351
1371	650	1800	0	351
1374	650	1800	0	351
1377	649	1800	0	351
1380	649	1800	0	352
1383	648	1800	0	351
1386	648	1799	0	352
1389	649	1799	0	353
1392	650	1799	0	354
1395	650	1799	0	355
1398	651	1799	0	355
1401	651	1799	0	356
1404	651	1799	0	356
1407	651	1799	0	356
1410	651	1799	0	356
1413	650	1799	0	357
1416	651	1799	0	358
1419	651	1799	0	358
1422	651	1799	0	358
1425	650	1798	0	359
1428	650	1798	0	359
1431	650	1798	0	358
1434	650	1798	0	0
1437	650	1798	0	1
1440	650	1797	0	1
1443	650	1797	0	0
1446	650	1797	0	0
1449	650	1797	0	0
1452	650	1797	0	0
1455	650	1797	0	0
1458	650	1798	0	1
1461	650	1797	0	0
1464	650	1797	0	0
1467	650	1797	0	0
1470	650	1797	0	0
1473	650	1797	0	0
1476	650	1797	0	1
1479	649	1797	0	1
1482	650	1797	0	1
1485	650	1797	0	0
1488	650	1797	0	1
1491	650	1797	0	1
1494	650	1798	0	0
1497	651	1798	0	3
1500	652	1798	0	4
1503	651	1798	0	5
1506	650	1798	0	6
1509	650	1798	0	7
1512	651	1799	0	7
1515	652	1799	0	6
1518	652	1799	0	7
1521	652	1800	0	7
1524	651	1800	0	6
1527	650	1801	0	2
1530	650	1801	0	2
1533	650	1801	0	2
1536	649	1801	0	2
1539	649	1801	0	2
1542	649	1802	0	3
1545	648	1802	0	4
1548	648	1803	0	5
1551	648	1802	0	3
1554	649	1802	0	2
1557	649	1802	0	3
1560	649	1802	0	2
1563	649	1802	0	0
1566	649	1801	0	359
1569	649	1802	0	0
1572	649	1802	0	1
1575	649	1802	0	0
1578	649	1802	0	2
1581	649	1802	0	0
1584	648	1802	0	1
1587	647	1800	0	3
1590	647	1799	0	6
1593	647	1799	0	7
1596	647	1800	0	8
1599	648	1800	0	6
1602	648	1800	0	4
1605	648	1801	0	3
1608	647	1801	0	5
1611	647	1801	0	6
1614	647	1802	0	4
1617	647	1802	0	4
1620	648	1802	0	4
1623	649	1802	0	5
1626	649	1802	0	4
1629	649	1801	0	3
1632	649	1801	0	2
1635	649	1801	0	2
1638	649	1801	0	4
1641	648	1802	0	6
1644	648	1802	0	5
1647	647	1803	0	4
1650	647	1803	0	3
1653	647	1802	0	4
1656	647	1802	0	5
1659	646	1803	0	5
1662	645	1803	0	5
1665	646	1803	0	5
1668	646	1803	0	4
1671	646	1803	0	4
1674	646	1803	0	5
1677	645	1804	0	6
1680	645	1804	0	6
1683	646	1804	0	6
1686	646	1804	0	6
1689	647	1804	0	5
1692	647	1804	0	5
1695	647	1804	0	6
1698	647	1804	0	6
1701	647	1804	0	6
1704	647	1804	0	6
1707	647	1804	0	4
1710	647	1803	0	3
1713	647	1804	0	4
1716	647	1804	0	5
1719	646	1804	0	4
1722	646	1804	0	5
1725	646	1804	0	5
1728	646	1804	0	4
1731	647	1804	0	4
1734	647	1804	0	4
1737	648	1804	0	4
1740	648	1804	0	5
1743	648	1804	0	5
1746	647	1804	0	5
1749	647	1805	0	4
1752	647	1804	0	4
1755	647	1804	0	4
1758	648	1804	0	4
1761	648	1804	0	4
1764	648	1804	0	3
1767	648	1804	0	2
1770	648	1804	0	3
1773	649	1804	0	3
1776	649	1804	0	3
1779	648	1804	0	3
1782	649	1804	0	2
1785	649	1804	0	2
1788	649	1804	0	3
1791	649	1804	0	3
1794	649	1804	0	2
1797	649	1804	0	2
1800	649	1804	0	3
1803	649	1804	0	3
1806	649	1804	0	3
1809	649	1804	0	1
1812	649	1804	0	1
1815	649	1804	0	1
1818	649	1804	0	1
1821	649	1804	0	1
1824	649	1804	0	1
1827	649	1804	0	1
1830	649	1804	0	1
1833	649	1804	0	1
1836	649	1804	0	0
1839	649	1804	0	1
1842	649	1804	0	1
1845	649	1804	0	1
1848	649	1804	0	0
1851	649	1804	0	1
1854	649	1804	0	1
1857	649	1804	0	0
1860	649	1804	0	0
1863	649	1804	0	0
1866	649	1804	0	0
1869	649	1804	0	1
1872	649	1804	0	1
1875	649	1804	0	0
1878	649	1804	0	0
1881	649	1804	0	1
1884	649	1804	0	0
1887	649	1804	0	0
1890	649	1804	0	0
1893	649	1804	0	0
1896	649	1804	0	0
1899	649	1804	0	0
1902	650	1804	0	0
1905	649	1804	0	0
1908	649	1804	0	1
1911	649	1804	0	0
1914	649	1804	0	0
1917	649	1804	0	0
1920	649	1804	0	0
1923	649	1804	0	0
1926	649	1804	0	0
1929	649	1804	0	0
1932	649	1804	0	0
1935	649	1804	0	0
1938	649	1803	0	2
1941	649	1803	0	1
1944	649	1804	0	2
1947	649	1804	0	2
1950	649	1804	0	2
1953	649	1803	0	2
1956	649	1803	0	2
1959	649	1804	0	2
1962	649	1804	0	2
1965	649	1804	0	2
1968	649	1804	0	1
1971	649	1804	0	1
1974	649	1804	0	0
1977	649	1804	0	1
1980	650	1804	0	0
1983	649	1804	0	1
1986	650	1804	0	0
1989	650	1804	0	1
1992	649	1804	0	0
1995	649	1804	0	1
1998	649	1804	0	1
2001	650	1804	0	1
2004	650	1804	0	0
2007	649	1804	0	1
2010	649	1804	0	0
2013	650	1804	0	1
2016	650	1804	0	0
2019	650	1804	0	0
2022	650	1804	0	0
2025	649	1804	0	0
2028	649	1804	0	0
2031	649	1804	0	0
2034	649	1804	0	0
2037	650	1804	0	0
2040	650	1804	0	0
2043	650	1804	0	0
2046	650	1803	0	1
2049	650	1804	0	0
2052	650	1804	0	1
2055	650	1804	0	0
2058	648	1803	0	4
2061	648	1803	0	4
2064	648	1803	0	3
2067	648	1803	0	2
2070	649	1803	0	3
2073	649	1803	0	3
2076	649	1803	0	4
2079	647	1803	0	5
2082	645	1802	0	4
2085	645	1802	0	2
2088	645	1802	0	2
2091	645	1802	0	2
2094	645	1802	0	5
2097	643	1801	0	9
2100	643	1802	0	8
2103	644	1802	0	7
2106	643	1802	0	8
2109	643	1802	0	9
2112	643	1802	0	8
2115	643	1802	0	9
2118	643	1802	0	8
2121	643	1802	0	8
2124	644	1802	0	6
2127	643	1802	0	8
2130	643	1802	0	7
2133	643	1802	0	7
2136	644	1802	0	7
2139	645	1802	0	5
2142	645	1802	0	3
2145	645	1802	0	3
2148	645	1802	0	2
2151	645	1802	0	2
2154	646	1802	0	2
2157	646	1802	0	2
2160	646	1802	0	2
2163	646	1802	0	3
2166	645	1802	0	3
2169	645	1802	0	3
2172	645	1802	0	4
2175	645	1802	0	3
2178	645	1802	0	3
2181	645	1802	0	4
2184	645	1802	0	4
2187	645	1802	0	3
2190	645	1802	0	2
2193	645	1802	0	4
2196	644	1802	0	6
2199	644	1802	0	6
2202	644	1802	0	4
2205	644	1802	0	3
2208	645	1802	0	5
2211	645	1802	0	3
2214	644	1802	0	7
2217	643	1802	0	8
2220	643	1802	0	9
2223	643	1802	0	6
2226	644	1802	0	3
2229	644	1802	0	4
2232	644	1802	0	4
2235	644	1802	0	4
2238	644	1802	0	4
2241	644	1802	0	4
2244	644	1802	0	4
2247	644	1802	0	4
2250	645	1802	0	7
2253	644	1802	0	9
2256	643	1801	0	9
2259	642	1802	0	9
2262	643	1802	0	8
2265	643	1802	0	7
2268	644	1802	0	7
2271	644	1802	0	6
2274	644	1802	0	6
2277	644	1802	0	5
2280	644	1802	0	5
2283	644	1802	0	3
2286	644	1802	0	4
2289	645	1802	0	5
2292	644	1802	0	6
2295	643	1801	0	8
2298	643	1801	0	10
2301	643	1801	0	11
2304	642	1802	0	9
2307	643	1802	0	8
2310	643	1802	0	7
2313	643	1802	0	7
2316	643	1802	0	7
2319	643	1802	0	6
2322	643	1802	0	5
2325	644	1802	0	5
2328	644	1802	0	5
2331	644	1802	0	5
2334	643	1802	0	5
2337	644	1802	0	4
2340	644	1802	0	4
2343	644	1802	0	5
2346	644	1802	0	5
2349	644	1802	0	6
2352	644	1802	0	4
2355	644	1802	0	5
2358	644	1802	0	4
2361	644	1802	0	4
2364	644	1802	0	4
2367	644	1802	0	4
2370	644	1802	0	4
2373	644	1802	0	4
2376	644	1802	0	4
2379	644	1802	0	4
2382	644	1802	0	4
2385	644	1802	0	5
2388	644	1802	0	4
2391	644	1802	0	4
2394	645	1802	0	3
2397	645	1802	0	4
2400	644	1802	0	3
2403	644	1802	0	3
2406	644	1802	0	3
2409	644	1802	0	3
2412	645	1802	0	3
2415	645	1802	0	3
2418	644	1802	0	3
2421	644	1802	0	3
2424	644	1802	0	3
2427	644	1802	0	3
2430	645	1802	0	2
2433	645	1802	0	2
2436	645	1802	0	3
2439	645	1802	0	2
2442	645	1802	0	3
2445	645	1802	0	3
2448	645	1802	0	3
2451	644	1802	0	3
2454	645	1802	0	3
2457	645	1802	0	3
2460	645	1802	0	3
2463	644	1802	0	4
2466	644	1802	0	4
2469	644	1802	0	4
2472	644	1802	0	3
2475	644	1802	0	3
2478	644	1802	0	4
2481	644	1802	0	4
2484	644	1802	0	3
2487	644	1802	0	3
2490	644	1802	0	3
2493	644	1802	0	2
2496	644	1802	0	2
2499	644	1802	0	3
2502	645	1802	0	3
2505	645	1802	0	3
2508	645	1802	0	2
2511	645	1802	0	2
2514	645	1802	0	3
2517	645	1802	0	2
2520	645	1802	0	2
2523	645	1802	0	3
2526	645	1802	0	2
2529	645	1802	0	3
2532	645	1802	0	2
2535	645	1802	0	2
2538	645	1802	0	2
2541	645	1802	0	3
2544	645	1802	0	3
2547	645	1802	0	3
2550	645	1802	0	2
2553	645	1802	0	2
2556	645	1802	0	2
2559	645	1802	0	3
2562	645	1802	0	2
2565	645	1802	0	2
2568	645	1802	0	2
2571	645	1802	0	2
2574	645	1802	0	2
2577	645	1802	0	2
2580	645	1802	0	2
2583	645	1802	0	2
2586	645	1802	0	2
2589	645	1802	0	3
2592	645	1802	0	2
2595	645	1802	0	2
2598	645	1802	0	2
2601	645	1802	0	2
2604	645	1802	0	2
2607	645	1802	0	2
2610	645	1802	0	2
2613	645	1802	0	2
2616	645	1802	0	2
2619	645	1802	0	2
2622	645	1802	0	2
2625	645	1802	0	2
2628	645	1802	0	2
2631	645	1802	0	2
2634	645	1802	0	2
2637	645	1802	0	2
2640	645	1802	0	2
2643	645	1802	0	2
2646	645	1802	0	2
2649	645	1802	0	3
2652	645	1802	0	2
2655	645	1802	0	3
2658	645	1802	0	2
2661	645	1802	0	2
2664	645	1802	0	3
2667	645	1802	0	2
2670	645	1802	0	2
2673	645	1802	0	2
2676	645	1802	0	2
2679	645	1802	0	2
2682	645	1802	0	2
2685	645	1802	0	2
2688	645	1802	0	3
2691	645	1802	0	3
2694	645	1802	0	3
2697	645	1802	0	3
2700	645	1802	0	3
2703	645	1802	0	3
2706	645	1802	0	3
2709	645	1802	0	2
2712	645	1802	0	3
2715	645	1802	0	3
2718	645	1802	0	2
2721	645	1802	0	2
2724	645	1802	0	2
2727	645	1802	0	2
2730	645	1802	0	2
2733	645	1802	0	2
2736	645	1802	0	2
2739	645	1802	0	2
2742	645	1802	0	2
2745	645	1802	0	2
2748	645	1802	0	3
2751	645	1802	0	2
2754	645	1802	0	2
2757	645	1802	0	2
2760	645	1802	0	2
2763	645	1802	0	2
2766	645	1802	0	2
2769	645	1802	0	2
2772	645	1802	0	2
2775	645	1802	0	3
2778	645	1802	0	2
2781	645	1802	0	2
2784	645	1802	0	2
2787	645	1802	0	2
2790	645	1802	0	2
2793	645	1802	0	3
2796	645	1802	0	3
2799	645	1802	0	4
2802	645	1802	0	2
2805	645	1802	0	2
2808	645	1802	0	2
2811	645	1802	0	3
2814	645	1802	0	3
2817	645	1802	0	3
2820	645	1802	0	3
2823	645	1802	0	4
2826	645	1802	0	3
2829	645	1802	0	3
2832	645	1802	0	3
2835	645	1802	0	3
2838	645	1802	0	3
2841	645	1802	0	3
2844	645	1802	0	3
2847	645	1802	0	3
2850	645	1802	0	3
2853	645	1802	0	3
2856	645	1802	0	2
2859	645	1802	0	3
2862	645	1802	0	3
2865	645	1802	0	2
2868	645	1802	0	3
2871	645	1802	0	2
2874	645	1802	0	2
2877	645	1802	0	3
2880	645	1802	0	3
2883	645	1802	0	2
2886	645	1802	0	2
2889	645	1802	0	3
2892	645	1802	0	2
2895	645	1802	0	2
2898	645	1802	0	2
2901	645	1802	0	2
2904	645	1802	0	2
2907	645	1802	0	2
2910	645	1802	0	2
2913	645	1802	0	2
2916	645	1802	0	2
2919	645	1802	0	2
2922	645	1802	0	3
2925	645	1802	0	2
2928	645	1802	0	2
2931	645	1802	0	2
2934	645	1802	0	2
2937	645	1802	0	2
2940	645	1802	0	2
2943	645	1802	0	2
2946	645	1802	0	2
2949	645	1802	0	2
2952	645	1802	0	2
2955	645	1802	0	2
2958	645	1802	0	2
2961	645	1802	0	2
2964	645	1802	0	2
2967	645	1802	0	3
2970	645	1802	0	3
2973	645	1802	0	3
2976	645	1802	0	3
2979	645	1802	0	3
2982	645	1802	0	3
2985	645	1802	0	4
2988	645	1802	0	2
2991	645	1802	0	3
2994	645	1802	0	3
2997	645	1802	0	3
3000	645	1802	0	4
3003	645	1802	0	3
3006	645	1802	0	3
3009	645	1802	0	3
3012	645	1802	0	3
3015	645	1802	0	3
3018	645	1802	0	3
3021	645	1802	0	3
3024	645	1802	0	3
3027	645	1802	0	3
3030	645	1802	0	3
3033	645	1802	0	3
3036	645	1802	0	3
3039	645	1802	0	3
3042	645	1802	0	3
3045	645	1802	0	2
3048	645	1802	0	3
3051	645	1802	0	3
3054	645	1802	0	3
3057	645	1802	0	3
3060	645	1802	0	3
3063	645	1802	0	3
3066	645	1802	0	2
3069	645	1802	0	3
3072	645	1802	0	2
3075	645	1802	0	3
3078	645	1802	0	3
3081	645	1802	0	3
3084	645	1802	0	3
3087	645	1802	0	4
3090	645	1802	0	3
3093	645	1802	0	3
3096	645	1802	0	3
3099	645	1802	0	3
3102	645	1802	0	3
3105	645	1802	0	3
3108	645	1802	0	4
3111	645	1802	0	3
3114	645	1802	0	3
3117	645	1802	0	4
3120	645	1802	0	3
3123	645	1802	0	3
3126	645	1802	0	3
3129	645	1802	0	3
3132	645	1802	0	3
3135	645	1802	0	3
3138	645	1802	0	3
3141	645	1802	0	3
3144	645	1802	0	3
3147	645	1802	0	3
3150	645	1802	0	3
3153	645	1802	0	3
3156	645	1802	0	4
3159	645	1802	0	4
3162	645	1802	0	4
3165	645	1802	0	4
3168	645	1802	0	3
3171	645	1802	0	4
3174	645	1802	0	4
3177	645	1802	0	3
3180	645	1802	0	4
3183	645	1802	0	3
3186	645	1802	0	3
3189	645	1802	0	3
3192	645	1802	0	4
3195	645	1802	0	3
3198	645	1802	0	3
3201	645	1802	0	3
3204	645	1802	0	3
3207	645	1802	0	3
3210	645	1802	0	3
3213	645	1802	0	3
3216	645	1802	0	3
3219	645	1802	0	3
3222	645	1802	0	3
3225	645	1802	0	4
3228	645	1802	0	3
3231	645	1802	0	3
3234	645	1802	0	3
3237	645	1802	0	3
3240	645	1802	0	3
3243	645	1802	0	3
3246	645	1802	0	3
3249	645	1802	0	4
3252	645	1802	0	4
3255	645	1802	0	3
3258	645	1802	0	3
3261	645	1802	0	3
3264	645	1802	0	3
3267	645	1802	0	3
3270	645	1802	0	3
3273	645	1802	0	3
3276	645	1802	0	3
3279	645	1802	0	3
3282	645	1802	0	3
3285	645	1802	0	3
3288	645	1802	0	3
3291	645	1802	0	2
3294	645	1802	0	2
3297	645	1802	0	3
3300	645	1802	0	3
3303	645	1802	0	2
3306	645	1802	0	3
3309	645	1802	0	3
3312	645	1802	0	3
3315	645	1802	0	3
3318	645	1802	0	3
3321	645	1802	0	3
3324	645	1802	0	3
3327	645	1802	0	3
3330	645	1802	0	3
3333	645	1802	0	3
3336	645	1802	0	3
3339	645	1802	0	3
3342	645	1802	0	3
3345	645	1802	0	3
3348	645	1802	0	3
3351	645	1802	0	3
3354	645	1802	0	3
3357	645	1802	0	3
3360	645	1802	0	3
3363	645	1802	0	3
3366	645	1802	0	3
3369	645	1802	0	3
3372	645	1802	0	3
3375	645	1802	0	3
3378	645	1802	0	3
3381	645	1802	0	3
3384	645	1802	0	3
3387	645	1802	0	3
3390	645	1802	0	3
3393	645	1802	0	3
3396	645	1802	0	3
3399	645	1802	0	3
3402	645	1802	0	3
3405	645	1802	0	3
3408	645	1802	0	3
3411	645	1802	0	3
3414	645	1802	0	3
3417	645	1802	0	3
3420	645	1802	0	3
3423	645	1802	0	3
3426	645	1802	0	3
3429	645	1802	0	3
3432	645	1803	0	3
3435	645	1802	0	2
3438	645	1803	0	3
3441	645	1802	0	3
3444	645	1803	0	3
3447	645	1803	0	3
3450	645	1803	0	3
3453	645	1803	0	3
3456	645	1803	0	3
3459	645	1802	0	3
3462	645	1802	0	3
3465	645	1803	0	3
3468	645	1803	0	3
3471	645	1803	0	3
3474	645	1803	0	3
3477	645	1803	0	3
3480	645	1803	0	2
3483	645	1803	0	2
3486	645	1803	0	2
3489	645	1803	0	2
3492	645	1803	0	2
3495	645	1803	0	2
3498	645	1803	0	2
3501	645	1803	0	2
3504	645	1803	0	2
3507	645	1803	0	2
3510	645	1803	0	2
3513	645	1803	0	2
3516	645	1803	0	1
3519	645	1803	0	1
3522	645	1803	0	1
3525	645	1803	0	2
3528	645	1803	0	1
3531	645	1803	0	2
3534	645	1803	0	1
3537	645	1803	0	2
3540	645	1803	0	2
3543	645	1803	0	2
3546	645	1803	0	1
3549	645	1803	0	2
3552	645	1803	0	1
3555	645	1803	0	1
3558	645	1803	0	1
3561	645	1803	0	1
3564	645	1803	0	1
3567	645	1803	0	1
3570	645	1803	0	1
3573	645	1803	0	2
3576	645	1803	0	4
3579	645	1804	0	7
3582	644	1804	0	9
3585	644	1805	0	10
3588	642	1806	0	12
3591	643	1806	0	12
3594	644	1805	0	11
3597	644	1805	0	9
3600	644	1805	0	8
3603	645	1805	0	8
3606	645	1805	0	8
3609	644	1805	0	6
3612	642	1804	0	7
3615	643	1804	0	7
3618	643	1803	0	6
3621	644	1803	0	4
3624	644	1802	0	3
3627	644	1803	0	3
3630	644	1803	0	2
3633	644	1803	0	2
3636	645	1803	0	2
3639	645	1802	0	1
3642	644	1803	0	1
3645	644	1803	0	1
3648	645	1802	0	1
3651	645	1802	0	1
3654	645	1802	0	1
3657	645	1802	0	1
3660	645	1802	0	1
3663	645	1802	0	0
3666	645	1802	0	1
3669	645	1802	0	1
3672	646	1802	0	1
3675	646	1802	0	0
3678	645	1802	0	1
3681	645	1802	0	0
3684	645	1802	0	0
3687	645	1802	0	1
3690	645	1802	0	0
3693	645	1802	0	0
3696	645	1802	0	1
3699	645	1802	0	0
3702	645	1802	0	1
3705	645	1802	0	0
3708	645	1802	0	1
3711	645	1802	0	1
3714	645	1802	0	0
3717	646	1802	0	1
3720	645	1802	0	1
3723	645	1802	0	1
3726	645	1802	0	0
3729	646	1802	0	1
3732	646	1802	0	2
3735	646	1802	0	3
3738	647	1802	0	2
3741	647	1802	0	2
3744	647	1802	0	2
3747	647	1802	0	2
3750	646	1802	0	4
3753	647	1802	0	4
3756	647	1801	0	4
3759	647	1802	0	4
3762	648	1802	0	5
3765	649	1803	0	7
3768	650	1803	0	9
3771	649	1803	0	10
3774	649	1803	0	9
3777	649	1803	0	9
3780	649	1803	0	10
3783	649	1803	0	10
3786	649	1803	0	10
3789	649	1803	0	9
3792	649	1803	0	9
3795	649	1803	0	8
3798	649	1803	0	9
3801	649	1803	0	9
3804	649	1803	0	9
3807	649	1803	0	10
3810	649	1803	0	12
3813	649	1804	0	11
3816	649	1804	0	10
3819	649	1804	0	11
3822	649	1804	0	11
3825	649	1804	0	11
3828	649	1804	0	10
3831	649	1804	0	10
3834	649	1804	0	10
3837	649	1804	0	8
3840	649	1804	0	9
3843	649	1804	0	8
3846	649	1804	0	9
3849	649	1804	0	8
3852	649	1804	0	8
3855	649	1804	0	8
3858	648	1804	0	8
3861	649	1804	0	8
3864	649	1804	0	8
3867	649	1804	0	8
3870	649	1804	0	8
3873	649	1804	0	8
3876	648	1804	0	7
3879	648	1804	0	7
3882	648	1804	0	7
3885	649	1804	0	7
3888	649	1804	0	7
3891	649	1804	0	6
3894	649	1804	0	5
3897	649	1804	0	5
3900	649	1804	0	6
3903	649	1804	0	6
3906	649	1804	0	6
3909	649	1804	0	6
3912	649	1804	0	7
3915	649	1804	0	7
3918	649	1804	0	7
3921	649	1804	0	7
3924	649	1804	0	8
3927	650	1804	0	7
3930	650	1804	0	8
3933	650	1804	0	8
3936	649	1804	0	8
3939	649	1804	0	8
3942	649	1804	0	7
3945	648	1804	0	5
3948	648	1804	0	7
3951	648	1804	0	7
3954	648	1804	0	8
3957	648	1804	0	8
3960	648	1804	0	8
3963	648	1804	0	8
3966	649	1804	0	9
3969	649	1804	0	9
3972	649	1804	0	8
3975	648	1804	0	11
3978	648	1804	0	12
3981	647	1804	0	12
3984	647	1805	0	11
3987	648	1805	0	11
3990	648	1805	0	9
3993	648	1805	0	9
3996	649	1806	0	8
3999	648	1807	0	3
4002	650	1806	0	4
4005	647	1806	0	4
4008	646	1805	0	3
4011	645	1805	0	2
4014	645	1805	0	1
4017	645	1806	0	2
4020	645	1806	0	3
4023	645	1806	0	0
4026	642	1805	0	359
4029	640	1805	0	0
4032	640	1805	0	359
4035	638	1806	0	0
4038	637	1806	0	2
4041	634	1807	0	2
4044	634	1805	0	4
4047	634	1806	0	7
4050	632	1807	0	10
4053	632	1806	0	12
4056	627	1806	0	7
4059	624	1805	0	7
4062	623	1806	0	5
4065	623	1807	0	7
4068	622	1806	0	6
4071	624	1804	0	0
4074	622	1802	0	358
4077	620	1801	0	353
4080	618	1803	0	354
4083	618	1804	0	354
4086	616	1803	0	359
4089	614	1803	0	1
4092	612	1803	0	359
4095	612	1803	0	359
4098	611	1805	0	358
4101	610	1806	0	358
4104	608	1807	0	358
4107	603	1806	0	3
4110	600	1800	0	2
4113	602	1804	0	353
4116	602	1805	0	355
4119	605	1807	0	353
4122	606	1807	0	354
4125	608	1806	0	0
4128	608	1808	0	6
4131	607	1811	0	11
4134	606	1812	0	11
4137	605	1812	0	10
4140	603	1813	0	8
4143	603	1812	0	10
4146	599	1812	0	10
4149	597	1812	0	14
4152	597	1813	0	16
4155	598	1813	0	19
4158	597	1813	0	19
4161	596	1814	0	16
4164	594	1813	0	15
4167	593	1812	0	13
4170	593	1813	0	7
4173	591	1811	0	4
4176	591	1811	0	3
4179	591	1811	0	1
4182	591	1812	0	1
4185	591	1813	0	4
4188	591	1814	0	4
4191	590	1814	0	3
4194	585	1814	0	6
4197	581	1815	0	7
4200	580	1816	0	8
4203	580	1817	0	10
4206	579	1817	0	12
4209	578	1817	0	16
4212	578	1818	0	12
4215	578	1817	0	10
4218	580	1816	0	8
4221	581	1815	0	5
4224	580	1814	0	3
4227	579	1813	0	3
4230	579	1813	0	3
4233	579	1812	0	3
4236	580	1812	0	4
4239	580	1812	0	3
4242	580	1812	0	3
4245	581	1812	0	3
4248	582	1811	0	5
4251	583	1810	0	6
4254	582	1809	0	5
4257	582	1809	0	5
4260	583	1807	0	2
4263	583	1808	0	2
4266	584	1807	0	0
4269	585	1807	0	359
4272	584	1809	0	5
4275	585	1811	0	6
4278	584	1811	0	8
4281	583	1813	0	11
4284	581	1814	0	12
4287	581	1815	0	11
4290	580	1816	0	11
4293	580	1817	0	12
4296	579	1817	0	13
4299	579	1817	0	15
4302	578	1818	0	14
4305	577	1818	0	14
4308	577	1819	0	12
4311	576	1819	0	12
4314	575	1819	0	13
4317	572	1820	0	12
4320	571	1821	0	15
4323	570	1822	0	16
4326	568	1822	0	18
4329	568	1823	0	16
4332	568	1823	0	14
4335	566	1824	0	14
4338	566	1824	0	14
4341	566	1824	0	15
4344	567	1824	0	16
4347	564	1825	0	14
4350	560	1825	0	12
4353	560	1827	0	16
4356	559	1828	0	17
4359	559	1826	0	15
4362	560	1825	0	13
4365	560	1824	0	12
4368	559	1825	0	13
4371	558	1827	0	12
4374	557	1830	0	8
4377	557	1830	0	8
4380	556	1830	0	8
4383	553	1829	0	5
4386	552	1828	0	2
4389	552	1829	0	3
4392	552	1831	0	10
4395	551	1831	0	10
4398	550	1831	0	8
4401	551	1831	0	8
4404	550	1830	0	8
4407	549	1829	0	2
4410	548	1829	0	358
4413	548	1829	0	352
4416	549	1829	0	353
4419	548	1829	0	356
4422	547	1829	0	0
4425	546	1829	0	0
4428	546	1830	0	3
4431	546	1830	0	2
4434	546	1830	0	3
4437	545	1830	0	5
4440	544	1830	0	3
4443	545	1830	0	8
4446	544	1830	0	8
4449	542	1831	0	3
4452	544	1832	0	3
4455	544	1832	0	3
4458	543	1832	0	4
4461	544	1832	0	3
4464	543	1832	0	2
4467	543	1832	0	0
4470	542	1832	0	0
4473	542	1832	0	359
4476	544	1833	0	0
4479	543	1833	0	359
4482	543	1833	0	359
4485	543	1833	0	0
4488	542	1833	0	1
4491	541	1833	0	4
4494	541	1833	0	5
4497	541	1833	0	7
4500	541	1833	0	7
4503	542	1833	0	10
4506	541	1833	0	11
4509	539	1834	0	12
4512	536	1835	0	15
4515	529	1836	0	13
4518	525	1835	0	18
4521	524	1834	0	23
4524	524	1834	0	25
4527	523	1834	0	22
4530	522	1835	0	23
4533	521	1834	0	24
4536	523	1835	0	21
4539	523	1836	0	18
4542	523	1836	0	18
4545	526	1837	0	19
4548	527	1836	0	20
4551	526	1837	0	18
4554	526	1837	0	19
4557	526	1837	0	20
4560	525	1837	0	21
4563	526	1837	0	21
4566	525	1837	0	20
4569	525	1837	0	20
4572	527	1836	0	20
4575	528	1836	0	22
4578	525	1837	0	22
4581	523	1838	0	23
4584	521	1840	0	24
4587	521	1840	0	22
4590	520	1841	0	23
4593	520	1841	0	23
4596	520	1842	0	24
4599	520	1842	0	24
4602	520	1843	0	26
4605	519	1844	0	26
4608	518	1845	0	28
4611	516	1846	0	29
4614	515	1847	0	30
4617	515	1848	0	28
4620	513	1848	0	25
4623	511	1848	0	20
4626	510	1848	0	18
4629	509	1849	0	16
4632	507	1849	0	15
4635	506	1849	0	14
4638	506	1849	0	14
4641	503	1849	0	13
4644	502	1850	0	13
4647	502	1850	0	15
4650	502	1850	0	13
4653	501	1850	0	11
4656	502	1850	0	10
4659	501	1851	0	8
4662	501	1850	0	6
4665	500	1850	0	9
4668	499	1850	0	6
4671	498	1849	0	5
4674	497	1850	0	1
4677	498	1850	0	358
4680	498	1850	0	357
4683	496	1850	0	356
4686	496	1850	0	356
4689	493	1849	0	353
4692	491	1850	0	352
4695	490	1849	0	351
4698	487	1848	0	351
4701	485	1847	0	351
4704	484	1847	0	353
4707	482	1846	0	350
4710	482	1846	0	348
4713	482	1846	0	348
4716	482	1847	0	343
4719	480	1845	0	345
4722	479	1845	0	346
4725	479	1844	0	346
4728	478	1844	0	346
4731	478	1844	0	347
4734	478	1844	0	348
4737	478	1843	0	348
4740	476	1842	0	347
4743	476	1841	0	345
4746	475	1841	0	342
4749	474	1838	0	338
4752	472	1837	0	335
4755	471	1837	0	332
4758	470	1836	0	329
4761	470	1836	0	324
4764	468	1834	0	324
4767	467	1833	0	324
4770	465	1832	0	325
4773	463	1831	0	325
4776	462	1830	0	324
4779	460	1828	0	325
4782	459	1827	0	327
4785	458	1826	0	323
4788	456	1825	0	323
4791	455	1824	0	325
4794	455	1824	0	326
4797	455	1823	0	327
4800	454	1823	0	327
4803	454	1823	0	328
4806	454	1823	0	327
4809	454	1822	0	328
4812	452	1822	0	329
4815	451	1821	0	327
4818	450	1821	0	329
4821	450	1820	0	330
4824	450	1821	0	335
4827	447	1820	0	338
4830	446	1820	0	340
4833	444	1819	0	342
4836	442	1818	0	346
4839	442	1818	0	346
4842	441	1817	0	348
4845	440	1817	0	346
4848	440	1817	0	345
4851	439	1817	0	348
4854	438	1817	0	349
4857	437	1818	0	350
4860	435	1818	0	349
4863	433	1818	0	350
4866	432	1817	0	350
4869	430	1817	0	350
4872	429	1816	0	351
4875	428	1815	0	351
4878	428	1815	0	351
4881	428	1815	0	352
4884	428	1815	0	352
4887	428	1815	0	352
4890	428	1815	0	353
4893	427	1815	0	354
4896	426	1815	0	355
4899	426	1815	0	355
4902	426	1815	0	354
4905	426	1815	0	354
4908	426	1814	0	353
4911	426	1814	0	352
4914	426	1814	0	351
4917	426	1814	0	350
4920	426	1814	0	350
4923	426	1814	0	350
4926	426	1814	0	351
4929	426	1814	0	351
4932	426	1814	0	352
4935	427	1814	0	352
4938	427	1814	0	352
4941	427	1814	0	352
4944	427	1814	0	352
4947	427	1814	0	352
4950	427	1814	0	352
4953	427	1814	0	352
4956	427	1814	0	352
4959	427	1814	0	352
4962	427	1814	0	351
4965	427	1814	0	351
4968	427	1813	0	352
4971	427	1813	0	352
4974	426	1813	0	351
4977	427	1813	0	351
4980	427	1813	0	351
4983	427	1813	0	350
4986	427	1813	0	351
4989	427	1813	0	351
4992	427	1813	0	352
4995	427	1813	0	352
4998	427	1813	0	352
5001	427	1813	0	353
5004	427	1813	0	353
5007	427	1813	0	352
5010	427	1813	0	352
5013	427	1813	0	352
5016	427	1813	0	352
5019	427	1813	0	353
5022	427	1813	0	352
5025	427	1813	0	353
5028	427	1813	0	353
5031	427	1813	0	353
5034	427	1813	0	354
5037	427	1813	0	353
5040	427	1813	0	354
5043	427	1813	0	353
5046	427	1813	0	353
5049	427	1813	0	353
5052	427	1813	0	353
5055	427	1813	0	353
5058	427	1813	0	353
5061	427	1813	0	353
5064	427	1813	0	353
5067	427	1813	0	353
5070	427	1812	0	354
5073	427	1812	0	354
5076	427	1812	0	355
5079	427	1812	0	354
5082	427	1812	0	354
5085	427	1812	0	354
5088	427	1812	0	354
5091	427	1812	0	355
5094	427	1812	0	355
5097	427	1812	0	355
5100	427	1812	0	354
5103	427	1812	0	354
5106	428	1812	0	355
5109	427	1812	0	355
5112	427	1812	0	355
5115	427	1811	0	356
5118	427	1811	0	357
5121	427	1811	0	356
5124	427	1811	0	357
5127	427	1811	0	356
5130	427	1811	0	356
5133	426	1811	0	356
5136	426	1811	0	355
5139	426	1811	0	355
5142	427	1811	0	355
5145	427	1811	0	356
5148	427	1810	0	357
5151	427	1810	0	355
5154	426	1810	0	355
5157	426	1809	0	353
5160	427	1809	0	353
5163	427	1809	0	352
5166	426	1809	0	352
5169	426	1809	0	351
5172	426	1809	0	351
5175	426	1809	0	351
5178	426	1809	0	352
5181	426	1809	0	351
5184	426	1809	0	352
5187	427	1809	0	351
5190	426	1809	0	351
5193	426	1809	0	351
5196	426	1809	0	351
5199	427	1809	0	351
5202	427	1809	0	350
5205	427	1809	0	351
5208	426	1809	0	351
5211	426	1809	0	351
5214	426	1809	0	351
5217	425	1809	0	351
5220	423	1809	0	350
5223	423	1809	0	349
5226	423	1809	0	349
5229	422	1808	0	350
5232	420	1807	0	348
5235	420	1807	0	350
5238	420	1807	0	349
5241	419	1807	0	347
5244	418	1807	0	349
5247	418	1807	0	348
5250	418	1807	0	348
5253	417	1807	0	347
5256	417	1807	0	349
5259	416	1807	0	350
5262	416	1807	0	350
5265	416	1808	0	351
5268	415	1808	0	351
5271	414	1809	0	354
5274	412	1810	0	354
5277	411	1810	0	354
5280	409	1810	0	355
5283	408	1810	0	355
5286	408	1810	0	354
5289	408	1810	0	351
5292	408	1810	0	349
5295	408	1810	0	349
5298	408	1810	0	349
5301	408	1810	0	349
5304	407	1810	0	347
5307	408	1810	0	346
5310	408	1809	0	343
5313	407	1808	0	343
5316	406	1808	0	342
5319	406	1807	0	340
5322	406	1807	0	338
5325	406	1807	0	338
5328	406	1807	0	338
5331	407	1807	0	336
5334	406	1806	0	335
5337	406	1806	0	331
5340	406	1805	0	331
5343	405	1804	0	327
5346	405	1802	0	325
5349	405	1801	0	324
5352	405	1799	0	322
5355	405	1798	0	319
5358	405	1796	0	316
5361	405	1795	0	311
5364	405	1794	0	310
5367	403	1793	0	311
5370	402	1792	0	310
5373	402	1790	0	311
5376	401	1788	0	309
5379	400	1787	0	310
5382	399	1786	0	311
5385	399	1785	0	312
5388	398	1784	0	310
5391	398	1783	0	313
5394	397	1780	0	318
5397	396	1778	0	321
5400	395	1776	0	322
5403	394	1775	0	323
5406	393	1774	0	324
5409	394	1773	0	322
5412	395	1771	0	315
5415	395	1769	0	313
5418	395	1769	0	312
5421	395	1768	0	313
5424	394	1766	0	312
5427	394	1766	0	312
5430	394	1764	0	311
5433	393	1764	0	310
5436	393	1764	0	308
5439	394	1763	0	306
5442	395	1763	0	305
5445	396	1763	0	303
5448	397	1763	0	303
5451	397	1762	0	300
5454	396	1761	0	299
5457	396	1761	0	299
5460	396	1761	0	301
5463	396	1761	0	299
5466	396	1760	0	300
5469	396	1760	0	302
5472	395	1760	0	302
5475	396	1760	0	302
5478	396	1758	0	302
5481	397	1757	0	301
5484	397	1757	0	303
5487	397	1756	0	305
5490	396	1756	0	306
5493	395	1755	0	308
5496	395	1754	0	306
5499	394	1752	0	304
5502	395	1752	0	303
5505	394	1750	0	305
5508	393	1748	0	307
5511	392	1746	0	308
5514	392	1745	0	311
5517	391	1744	0	311
5520	390	1744	0	313
5523	390	1744	0	313
5526	389	1742	0	314
5529	390	1740	0	310
5532	390	1738	0	308
5535	390	1737	0	309
5538	389	1736	0	310
5541	387	1734	0	312
5544	386	1732	0	312
5547	385	1730	0	308
5550	382	1727	0	308
5553	383	1725	0	311
5556	383	1724	0	314
5559	381	1723	0	312
5562	381	1722	0	312
5565	380	1721	0	309
5568	379	1719	0	305
5571	377	1718	0	300
5574	376	1718	0	298
5577	373	1716	0	298
5580	372	1714	0	298
5583	371	1712	0	297
5586	368	1708	0	296
5589	368	1705	0	298
5592	369	1701	0	292
5595	369	1699	0	291
5598	367	1695	0	288
5601	366	1692	0	287
5604	366	1691	0	286
5607	364	1688	0	282
5610	364	1687	0	281
5613	364	1684	0	286
5616	364	1679	0	292
5619	363	1676	0	294
5622	361	1673	0	291
5625	360	1670	0	292
5628	360	1667	0	289
5631	361	1665	0	288
5634	360	1663	0	290
5637	361	1661	0	284
5640	361	1660	0	281
5643	361	1658	0	276
5646	362	1657	0	276
5649	363	1653	0	274
5652	363	1652	0	275
5655	363	1651	0	273
5658	363	1651	0	272
5661	363	1651	0	276
5664	362	1651	0	278
5667	361	1651	0	283
5670	360	1651	0	285
5673	359	1651	0	287
5676	357	1649	0	292
5679	354	1649	0	297
5682	353	1649	0	298
5685	352	1647	0	302
5688	352	1648	0	305
5691	350	1647	0	308
5694	347	1645	0	312
5697	346	1642	0	312
5700	345	1638	0	313
5703	344	1637	0	313
5706	343	1636	0	313
5709	343	1636	0	311
5712	343	1636	0	313
5715	341	1634	0	313
5718	341	1633	0	313
5721	340	1632	0	311
5724	341	1630	0	311
5727	341	1630	0	311
5730	340	1628	0	311
5733	340	1626	0	304
5736	338	1626	0	304
5739	336	1627	0	302
5742	335	1627	0	302
5745	334	1627	0	303
5748	333	1626	0	306
5751	332	1625	0	306
5754	331	1621	0	305
5757	330	1617	0	302
5760	330	1615	0	304
5763	329	1617	0	303
5766	327	1616	0	305
5769	325	1613	0	300
5772	324	1609	0	293
5775	323	1605	0	294
5778	323	1603	0	292
5781	323	1602	0	292
5784	324	1600	0	289
5787	324	1599	0	289
5790	326	1601	0	290
5793	325	1600	0	289
5796	325	1599	0	291
5799	323	1598	0	283
5802	322	1597	0	279
5805	324	1597	0	276
5808	320	1598	0	272
5811	319	1599	0	263
5814	318	1599	0	261
5817	318	1600	0	260
5820	319	1602	0	271
5823	320	1603	0	269
5826	319	1605	0	266
5829	318	1605	0	263
5832	318	1606	0	266
5835	318	1605	0	262
5838	318	1604	0	265
5841	319	1603	0	266
5844	320	1601	0	267
5847	320	1602	0	270
5850	321	1597	0	270
5853	320	1597	0	277
5856	321	1593	0	273
5859	322	1595	0	268
5862	321	1596	0	263
5865	323	1594	0	264
5868	325	1594	0	271
5871	326	1595	0	274
5874	324	1597	0	274
5877	325	1597	0	272
5880	323	1600	0	270
5883	321	1600	0	264
5886	321	1602	0	258
5889	323	1601	0	252
5892	324	1602	0	253
5895	325	1603	0	250
5898	326	1604	0	244
5901	324	1604	0	234
5904	324	1607	0	217
5907	327	1611	0	225
5910	330	1612	0	220
5913	334	1613	0	227
5916	336	1614	0	225
5919	337	1614	0	221
5922	340	1614	0	220
5925	342	1616	0	214
5928	344	1616	0	206
5931	347	1616	0	198
5934	349	1616	0	197
5937	350	1617	0	200
5940	351	1616	0	199
5943	352	1616	0	200
5946	354	1614	0	206
5949	356	1614	0	207
5952	357	1613	0	208
5955	357	1613	0	209
5958	357	1613	0	211
5961	358	1613	0	212
5964	358	1613	0	212
5967	358	1612	0	212
5970	358	1611	0	211
5973	358	1611	0	212
5976	358	1611	0	213
5979	358	1610	0	213
5982	358	1611	0	218
5985	358	1611	0	218
5988	358	1610	0	220
5991	358	1609	0	224
5994	358	1609	0	225
5997	359	1608	0	226
[truncated: 999 more rows]
