# Supplementary material for: Markerless tracking of an entire honey bee colony
Source: Nat Commun. 2021 Mar 19;12:1733. doi: 10.1038/s41467-021-21769-1 (PMC7979864; doi:10.1038/s41467-021-21769-1)
Supplement: Supplementary file 4 — Description of Additional Supplementary Files [file 41467_2021_21769_MOESM4_ESM.zip › raw_source/fig_5_sup_fig_21_22/S1_trajectories/000484.txt]

0	680	1762	0	344
3	680	1762	0	346
6	680	1762	0	347
9	680	1762	0	345
12	680	1763	0	345
15	680	1763	0	346
18	680	1763	0	345
21	680	1763	0	345
24	680	1763	0	345
27	680	1762	0	345
30	680	1763	0	345
33	680	1762	0	345
36	680	1763	0	346
39	680	1763	0	345
42	680	1763	0	345
45	680	1763	0	346
48	680	1763	0	346
51	680	1762	0	345
54	680	1762	0	344
57	680	1763	0	345
60	680	1763	0	345
63	680	1763	0	345
66	680	1763	0	346
69	680	1763	0	345
72	680	1763	0	346
75	680	1763	0	346
78	680	1763	0	345
81	680	1762	0	345
84	680	1763	0	346
87	680	1763	0	345
90	680	1763	0	345
93	680	1763	0	345
96	680	1763	0	345
99	680	1763	0	345
102	680	1763	0	345
105	680	1762	0	346
108	680	1763	0	345
111	680	1762	0	346
114	680	1762	0	344
117	680	1763	0	344
120	680	1763	0	344
123	680	1763	0	345
126	680	1763	0	345
129	680	1763	0	344
132	680	1763	0	344
135	680	1763	0	344
138	680	1763	0	344
141	680	1763	0	345
144	679	1762	0	343
147	680	1763	0	345
150	680	1763	0	344
153	680	1763	0	344
156	680	1763	0	345
159	680	1762	0	343
162	680	1762	0	343
165	680	1763	0	343
168	680	1763	0	343
171	680	1763	0	344
174	680	1763	0	344
177	680	1763	0	344
180	680	1763	0	344
183	679	1763	0	343
186	679	1762	0	344
189	679	1763	0	343
192	679	1763	0	344
195	679	1763	0	342
198	679	1762	0	343
201	680	1763	0	343
204	679	1762	0	344
207	679	1763	0	343
210	679	1763	0	343
213	679	1762	0	344
216	679	1762	0	343
219	679	1763	0	343
222	679	1763	0	343
225	679	1763	0	344
228	679	1762	0	343
231	679	1762	0	343
234	679	1763	0	344
237	679	1763	0	343
240	679	1762	0	343
243	679	1763	0	344
246	679	1763	0	344
249	679	1763	0	344
252	679	1763	0	344
255	679	1762	0	343
258	679	1763	0	344
261	679	1763	0	343
264	679	1763	0	344
267	679	1763	0	345
270	679	1763	0	344
273	679	1763	0	343
276	679	1763	0	342
279	679	1763	0	344
282	679	1763	0	343
285	679	1763	0	342
288	679	1763	0	343
291	679	1763	0	343
294	679	1763	0	342
297	679	1763	0	343
300	679	1763	0	343
303	679	1763	0	343
306	679	1763	0	342
309	679	1763	0	342
312	679	1763	0	343
315	679	1763	0	343
318	679	1763	0	343
321	679	1763	0	343
324	679	1763	0	342
327	679	1763	0	342
330	679	1763	0	342
333	679	1763	0	342
336	679	1763	0	343
339	679	1763	0	343
342	679	1763	0	343
345	679	1763	0	342
348	679	1763	0	343
351	679	1763	0	342
354	679	1763	0	343
357	679	1763	0	343
360	679	1763	0	343
363	679	1763	0	343
366	679	1763	0	343
369	679	1763	0	342
372	679	1763	0	342
375	680	1762	0	340
378	680	1762	0	337
381	680	1762	0	338
384	680	1762	0	338
387	680	1762	0	338
390	680	1762	0	338
393	680	1762	0	337
396	680	1762	0	338
399	680	1762	0	337
402	680	1762	0	337
405	680	1762	0	337
408	680	1762	0	336
411	680	1762	0	336
414	680	1762	0	336
417	680	1762	0	336
420	680	1762	0	336
423	680	1762	0	337
426	680	1762	0	337
429	680	1762	0	336
432	680	1762	0	337
435	680	1762	0	336
438	680	1762	0	337
441	680	1762	0	337
444	680	1762	0	337
447	680	1762	0	337
450	680	1762	0	337
453	680	1762	0	337
456	680	1762	0	336
459	680	1762	0	336
462	680	1762	0	337
465	680	1762	0	336
468	680	1762	0	337
471	680	1762	0	337
474	680	1762	0	337
477	680	1762	0	337
480	680	1762	0	337
483	680	1761	0	336
486	680	1761	0	336
489	680	1761	0	336
492	680	1761	0	336
495	680	1761	0	336
498	680	1761	0	336
501	680	1762	0	336
504	680	1761	0	336
507	680	1761	0	336
510	680	1762	0	336
513	680	1761	0	335
516	680	1761	0	336
519	680	1761	0	336
522	680	1761	0	336
525	680	1762	0	336
528	680	1762	0	336
531	680	1762	0	336
534	680	1761	0	336
537	680	1762	0	336
540	680	1762	0	335
543	680	1762	0	336
546	680	1762	0	336
549	680	1762	0	336
552	680	1762	0	336
555	680	1762	0	335
558	680	1762	0	335
561	680	1762	0	337
564	680	1762	0	336
567	680	1762	0	335
570	680	1762	0	336
573	680	1761	0	336
576	680	1762	0	336
579	680	1762	0	336
582	680	1762	0	336
585	680	1762	0	336
588	680	1762	0	337
591	680	1762	0	336
594	680	1762	0	337
597	680	1761	0	336
600	680	1761	0	337
603	680	1761	0	336
606	680	1762	0	337
609	680	1761	0	337
612	680	1762	0	337
615	680	1761	0	337
618	680	1762	0	337
621	680	1761	0	336
624	680	1761	0	336
627	681	1761	0	336
630	680	1761	0	336
633	680	1761	0	337
636	680	1761	0	336
639	680	1761	0	337
642	680	1761	0	337
645	680	1761	0	337
648	680	1761	0	337
651	680	1761	0	337
654	680	1761	0	337
657	680	1761	0	336
660	680	1761	0	336
663	680	1762	0	337
666	680	1762	0	337
669	680	1762	0	336
672	680	1761	0	337
675	680	1761	0	337
678	681	1761	0	336
681	680	1761	0	337
684	681	1761	0	336
687	681	1761	0	337
690	681	1761	0	337
693	681	1761	0	337
696	681	1761	0	336
699	681	1761	0	337
702	681	1761	0	336
705	682	1761	0	337
708	681	1760	0	340
711	683	1760	0	340
714	682	1760	0	339
717	682	1760	0	339
720	682	1760	0	338
723	682	1760	0	338
726	682	1760	0	338
729	682	1760	0	338
732	682	1760	0	339
735	682	1760	0	339
738	682	1760	0	340
741	682	1760	0	341
744	683	1760	0	341
747	682	1760	0	341
750	683	1760	0	341
753	683	1760	0	341
756	682	1760	0	341
759	683	1760	0	341
762	683	1760	0	341
765	682	1760	0	341
768	682	1760	0	340
771	682	1760	0	340
774	682	1760	0	340
777	682	1760	0	339
780	682	1760	0	339
783	682	1760	0	340
786	682	1760	0	341
789	682	1760	0	341
792	682	1760	0	341
795	682	1760	0	341
798	682	1760	0	340
801	682	1760	0	340
804	682	1760	0	340
807	682	1760	0	339
810	682	1760	0	339
813	682	1760	0	339
816	682	1760	0	339
819	682	1760	0	339
822	682	1760	0	339
825	682	1760	0	339
828	682	1760	0	339
831	682	1760	0	339
834	682	1760	0	339
837	683	1760	0	339
840	683	1760	0	339
843	683	1760	0	340
846	683	1760	0	339
849	683	1760	0	339
852	683	1759	0	338
855	683	1760	0	339
858	683	1760	0	338
861	683	1760	0	338
864	683	1759	0	337
867	683	1759	0	338
870	683	1759	0	338
873	683	1759	0	337
876	683	1759	0	338
879	683	1759	0	338
882	683	1759	0	337
885	683	1759	0	338
888	683	1759	0	338
891	683	1759	0	338
894	683	1759	0	338
897	683	1759	0	338
900	683	1759	0	338
903	683	1759	0	338
906	683	1759	0	338
909	683	1759	0	338
912	683	1759	0	338
915	683	1759	0	337
918	683	1759	0	338
921	683	1759	0	337
924	683	1759	0	337
927	683	1759	0	337
930	683	1759	0	338
933	683	1759	0	337
936	683	1759	0	337
939	683	1759	0	337
942	683	1759	0	337
945	683	1759	0	337
948	683	1759	0	337
951	683	1759	0	337
954	683	1759	0	337
957	683	1759	0	338
960	683	1759	0	338
963	683	1759	0	340
966	683	1759	0	340
969	683	1759	0	339
972	683	1759	0	339
975	683	1759	0	339
978	683	1759	0	339
981	683	1759	0	339
984	683	1759	0	339
987	683	1759	0	339
990	683	1759	0	338
993	683	1759	0	338
996	683	1759	0	340
999	683	1759	0	340
1002	683	1759	0	340
1005	683	1759	0	340
1008	683	1759	0	340
1011	683	1759	0	340
1014	683	1759	0	340
1017	683	1759	0	340
1020	683	1759	0	340
1023	683	1759	0	340
1026	683	1759	0	340
1029	683	1759	0	340
1032	683	1759	0	340
1035	683	1759	0	340
1038	683	1759	0	340
1041	683	1759	0	340
1044	683	1759	0	340
1047	683	1759	0	340
1050	683	1759	0	340
1053	683	1759	0	340
1056	683	1759	0	340
1059	683	1759	0	340
1062	684	1759	0	340
1065	683	1759	0	340
1068	683	1759	0	340
1071	683	1759	0	340
1074	683	1759	0	340
1077	683	1759	0	340
1080	683	1759	0	340
1083	683	1759	0	340
1086	683	1759	0	340
1089	683	1759	0	340
1092	683	1759	0	340
1095	683	1759	0	340
1098	684	1759	0	340
1101	683	1759	0	340
1104	684	1759	0	340
1107	683	1759	0	340
1110	683	1759	0	340
1113	683	1759	0	341
1116	683	1759	0	340
1119	683	1759	0	340
1122	683	1759	0	340
1125	683	1759	0	340
1128	683	1759	0	340
1131	684	1759	0	340
1134	684	1759	0	340
1137	683	1759	0	340
1140	683	1759	0	340
1143	683	1759	0	340
1146	684	1759	0	341
1149	684	1759	0	341
1152	684	1759	0	340
1155	684	1759	0	341
1158	684	1759	0	341
1161	683	1759	0	340
1164	683	1759	0	340
1167	684	1759	0	341
1170	683	1759	0	341
1173	683	1759	0	341
1176	683	1759	0	340
1179	683	1759	0	340
1182	684	1759	0	340
1185	683	1759	0	341
1188	684	1759	0	341
1191	684	1759	0	342
1194	684	1759	0	341
1197	683	1759	0	340
1200	683	1759	0	340
1203	683	1759	0	340
1206	683	1759	0	341
1209	683	1759	0	340
1212	683	1759	0	340
1215	683	1759	0	341
1218	683	1759	0	340
1221	683	1759	0	340
1224	684	1759	0	341
1227	683	1759	0	341
1230	684	1759	0	341
1233	684	1759	0	341
1236	683	1759	0	341
1239	683	1759	0	342
1242	684	1759	0	341
1245	684	1759	0	343
1248	684	1759	0	342
1251	684	1759	0	342
1254	684	1759	0	342
1257	684	1759	0	341
1260	684	1759	0	342
1263	683	1759	0	342
1266	684	1759	0	341
1269	684	1759	0	341
1272	684	1759	0	342
1275	683	1759	0	342
1278	683	1759	0	342
1281	684	1759	0	342
1284	684	1759	0	342
1287	683	1759	0	342
1290	683	1759	0	342
1293	683	1759	0	342
1296	683	1759	0	342
1299	684	1759	0	343
1302	684	1759	0	343
1305	684	1759	0	341
1308	684	1759	0	342
1311	684	1759	0	342
1314	684	1759	0	343
1317	684	1759	0	343
1320	684	1759	0	343
1323	684	1759	0	343
1326	684	1759	0	343
1329	684	1759	0	343
1332	684	1759	0	342
1335	684	1759	0	342
1338	684	1759	0	342
1341	684	1759	0	341
1344	684	1759	0	342
1347	684	1759	0	342
1350	684	1759	0	343
1353	684	1759	0	342
1356	684	1759	0	342
1359	684	1759	0	342
1362	684	1759	0	342
1365	684	1759	0	342
1368	684	1759	0	342
1371	684	1759	0	342
1374	684	1759	0	341
1377	684	1759	0	342
1380	684	1759	0	343
1383	684	1759	0	342
1386	684	1759	0	342
1389	684	1759	0	342
1392	684	1759	0	342
1395	684	1759	0	342
1398	684	1759	0	342
1401	684	1759	0	343
1404	684	1759	0	343
1407	684	1759	0	343
1410	684	1759	0	343
1413	684	1758	0	342
1416	684	1759	0	342
1419	684	1759	0	343
1422	684	1759	0	343
1425	684	1759	0	342
1428	684	1758	0	342
1431	684	1759	0	342
1434	684	1758	0	342
1437	684	1759	0	343
1440	684	1758	0	342
1443	684	1759	0	343
1446	684	1758	0	342
1449	684	1758	0	342
1452	684	1758	0	341
1455	684	1758	0	341
1458	684	1759	0	342
1461	684	1759	0	343
1464	684	1759	0	343
1467	684	1759	0	342
1470	684	1759	0	343
1473	684	1759	0	342
1476	684	1759	0	342
1479	684	1759	0	342
1482	684	1759	0	342
1485	684	1759	0	342
1488	684	1759	0	342
1491	684	1759	0	342
1494	684	1759	0	342
1497	684	1759	0	343
1500	684	1759	0	343
1503	684	1759	0	343
1506	684	1759	0	342
1509	684	1759	0	342
1512	684	1759	0	342
1515	684	1759	0	342
1518	684	1759	0	343
1521	684	1758	0	341
1524	684	1759	0	343
1527	684	1759	0	341
1530	684	1758	0	340
1533	684	1758	0	338
1536	684	1758	0	338
1539	684	1758	0	338
1542	684	1758	0	337
1545	684	1758	0	336
1548	684	1758	0	335
1551	685	1759	0	335
1554	685	1759	0	335
1557	686	1759	0	336
1560	686	1759	0	337
1563	687	1759	0	337
1566	687	1759	0	336
1569	687	1759	0	337
1572	688	1760	0	337
1575	687	1760	0	338
1578	687	1759	0	338
1581	688	1760	0	338
1584	688	1760	0	339
1587	688	1760	0	340
1590	688	1760	0	339
1593	688	1760	0	340
1596	687	1762	0	345
1599	687	1762	0	347
1602	687	1763	0	348
1605	687	1763	0	348
1608	687	1763	0	349
1611	687	1764	0	347
1614	687	1764	0	346
1617	687	1764	0	348
1620	687	1763	0	349
1623	687	1764	0	346
1626	687	1764	0	346
1629	687	1764	0	346
1632	687	1764	0	346
1635	688	1764	0	346
1638	687	1764	0	345
1641	687	1764	0	346
1644	687	1764	0	346
1647	687	1764	0	344
1650	687	1764	0	343
1653	688	1764	0	343
1656	688	1764	0	343
1659	688	1764	0	344
1662	688	1764	0	344
1665	688	1764	0	343
1668	688	1764	0	342
1671	689	1764	0	342
1674	689	1764	0	342
1677	688	1764	0	342
1680	688	1765	0	343
1683	688	1764	0	341
1686	688	1764	0	341
1689	688	1764	0	341
1692	688	1764	0	341
1695	688	1764	0	340
1698	688	1764	0	341
1701	688	1764	0	339
1704	688	1764	0	339
1707	688	1764	0	339
1710	688	1764	0	338
1713	688	1764	0	337
1716	689	1764	0	335
1719	689	1765	0	332
1722	689	1765	0	330
1725	690	1766	0	327
1728	691	1766	0	330
1731	692	1765	0	329
1734	692	1766	0	330
1737	692	1766	0	330
1740	692	1766	0	331
1743	692	1766	0	331
1746	692	1766	0	330
1749	692	1766	0	331
1752	692	1766	0	330
1755	692	1766	0	331
1758	692	1766	0	330
1761	692	1766	0	332
1764	692	1766	0	331
1767	692	1766	0	331
1770	692	1766	0	332
1773	692	1766	0	332
1776	692	1766	0	331
1779	693	1766	0	330
1782	693	1766	0	330
1785	693	1767	0	328
1788	693	1767	0	330
1791	692	1768	0	332
1794	692	1768	0	334
1797	691	1768	0	340
1800	690	1769	0	344
1803	689	1769	0	347
1806	689	1769	0	349
1809	688	1769	0	349
1812	688	1769	0	350
1815	687	1769	0	350
1818	687	1769	0	349
1821	686	1769	0	351
1824	686	1769	0	354
1827	686	1769	0	354
1830	687	1769	0	351
1833	687	1769	0	350
1836	687	1769	0	350
1839	687	1769	0	349
1842	687	1768	0	349
1845	687	1768	0	349
1848	687	1769	0	349
1851	687	1769	0	350
1854	687	1769	0	350
1857	687	1768	0	348
1860	687	1768	0	349
1863	687	1768	0	349
1866	687	1768	0	348
1869	687	1768	0	348
1872	687	1768	0	347
1875	688	1769	0	347
1878	688	1769	0	347
1881	688	1769	0	347
1884	688	1769	0	346
1887	688	1769	0	347
1890	688	1769	0	347
1893	688	1769	0	347
1896	688	1769	0	348
1899	689	1769	0	348
1902	689	1769	0	348
1905	689	1769	0	348
1908	689	1769	0	349
1911	689	1769	0	350
1914	689	1769	0	349
1917	688	1769	0	349
1920	688	1769	0	348
1923	688	1769	0	347
1926	689	1769	0	344
1929	689	1769	0	344
1932	689	1769	0	343
1935	689	1769	0	344
1938	689	1769	0	342
1941	689	1769	0	342
1944	689	1769	0	342
1947	689	1769	0	343
1950	689	1769	0	342
1953	689	1769	0	341
1956	689	1769	0	341
1959	689	1769	0	341
1962	689	1769	0	341
1965	689	1769	0	343
1968	689	1769	0	343
1971	689	1769	0	344
1974	689	1769	0	344
1977	689	1769	0	343
1980	689	1769	0	342
1983	689	1769	0	341
1986	689	1769	0	341
1989	689	1769	0	342
1992	689	1769	0	340
1995	689	1769	0	340
1998	689	1769	0	341
2001	689	1769	0	341
2004	689	1769	0	340
2007	689	1769	0	339
2010	689	1769	0	339
2013	689	1769	0	338
2016	689	1769	0	339
2019	689	1769	0	339
2022	689	1769	0	339
2025	689	1769	0	338
2028	689	1769	0	339
2031	690	1769	0	340
2034	689	1769	0	338
2037	689	1769	0	337
2040	689	1769	0	338
2043	689	1769	0	339
2046	689	1769	0	338
2049	689	1769	0	339
2052	689	1769	0	339
2055	689	1769	0	345
2058	688	1767	0	350
2061	685	1765	0	355
2064	683	1763	0	358
2067	682	1763	0	359
2070	682	1763	0	359
2073	681	1763	0	358
2076	680	1763	0	359
2079	678	1762	0	357
2082	677	1762	0	355
2085	675	1762	0	358
2088	674	1762	0	1
2091	674	1763	0	1
2094	672	1764	0	358
2097	671	1764	0	352
2100	672	1765	0	351
2103	672	1765	0	351
2106	672	1766	0	355
2109	672	1766	0	355
2112	673	1766	0	355
2115	673	1766	0	355
2118	674	1766	0	354
2121	674	1766	0	354
2124	674	1766	0	356
2127	674	1766	0	355
2130	674	1766	0	355
2133	674	1766	0	356
2136	674	1766	0	355
2139	674	1766	0	354
2142	674	1766	0	355
2145	674	1766	0	355
2148	674	1766	0	355
2151	674	1766	0	356
2154	674	1767	0	357
2157	674	1766	0	356
2160	674	1767	0	354
2163	674	1767	0	354
2166	674	1767	0	355
2169	674	1767	0	355
2172	674	1767	0	354
2175	674	1767	0	355
2178	674	1767	0	354
2181	674	1767	0	354
2184	674	1767	0	354
2187	674	1767	0	354
2190	674	1767	0	355
2193	674	1767	0	355
2196	674	1767	0	356
2199	674	1767	0	355
2202	674	1767	0	355
2205	675	1767	0	356
2208	675	1767	0	358
2211	675	1767	0	357
2214	675	1767	0	358
2217	675	1766	0	358
2220	675	1766	0	358
2223	675	1767	0	358
2226	675	1767	0	358
2229	675	1766	0	357
2232	675	1766	0	358
2235	675	1767	0	359
2238	675	1767	0	358
2241	675	1767	0	358
2244	675	1767	0	357
2247	675	1767	0	357
2250	675	1767	0	357
2253	675	1767	0	358
2256	675	1767	0	358
2259	675	1767	0	357
2262	675	1767	0	356
2265	675	1767	0	357
2268	675	1767	0	358
2271	675	1767	0	357
2274	675	1767	0	358
2277	675	1767	0	357
2280	675	1767	0	355
2283	675	1766	0	355
2286	675	1767	0	357
2289	676	1767	0	357
2292	675	1768	0	356
2295	675	1768	0	356
2298	675	1767	0	356
2301	675	1767	0	357
2304	675	1767	0	356
2307	675	1767	0	355
2310	675	1767	0	356
2313	675	1767	0	356
2316	675	1767	0	356
2319	675	1767	0	355
2322	675	1767	0	356
2325	675	1767	0	356
2328	675	1767	0	357
2331	675	1767	0	357
2334	675	1767	0	358
2337	675	1768	0	359
2340	675	1768	0	356
2343	675	1768	0	356
2346	674	1768	0	355
2349	674	1768	0	356
2352	674	1768	0	356
2355	674	1768	0	357
2358	674	1768	0	357
2361	674	1768	0	358
2364	674	1768	0	358
2367	674	1768	0	357
2370	674	1768	0	357
2373	674	1768	0	356
2376	674	1769	0	359
2379	674	1770	0	356
2382	674	1770	0	354
2385	674	1770	0	353
2388	675	1770	0	354
2391	675	1769	0	354
2394	674	1771	0	356
2397	674	1770	0	356
2400	674	1771	0	355
2403	675	1771	0	355
2406	674	1771	0	355
2409	674	1771	0	356
2412	675	1771	0	356
2415	674	1770	0	355
2418	674	1771	0	354
2421	675	1771	0	356
2424	675	1770	0	356
2427	675	1770	0	356
2430	674	1770	0	355
2433	674	1770	0	356
2436	675	1770	0	354
2439	675	1770	0	354
2442	675	1770	0	354
2445	675	1770	0	354
2448	675	1770	0	353
2451	675	1770	0	352
2454	675	1770	0	353
2457	675	1770	0	354
2460	675	1770	0	354
2463	675	1769	0	353
2466	675	1769	0	353
2469	675	1769	0	353
2472	676	1769	0	353
2475	676	1769	0	353
2478	676	1769	0	352
2481	675	1769	0	353
2484	676	1768	0	352
2487	676	1769	0	353
2490	676	1769	0	353
2493	676	1769	0	354
2496	676	1769	0	354
2499	676	1769	0	354
2502	676	1769	0	354
2505	676	1769	0	354
2508	676	1769	0	355
2511	676	1769	0	355
2514	675	1769	0	355
2517	675	1769	0	355
2520	675	1769	0	354
2523	675	1769	0	354
2526	675	1768	0	354
2529	675	1768	0	354
2532	675	1768	0	355
2535	676	1768	0	355
2538	675	1768	0	356
2541	675	1768	0	355
2544	675	1768	0	355
2547	675	1768	0	354
2550	675	1768	0	353
2553	675	1768	0	354
2556	675	1768	0	355
2559	675	1768	0	354
2562	675	1768	0	354
2565	675	1768	0	355
2568	675	1768	0	355
2571	675	1768	0	354
2574	675	1768	0	354
2577	675	1768	0	354
2580	675	1768	0	354
2583	675	1768	0	354
2586	675	1768	0	355
2589	675	1768	0	354
2592	675	1768	0	354
2595	675	1768	0	354
2598	675	1768	0	354
2601	675	1768	0	354
2604	675	1768	0	354
2607	675	1768	0	355
2610	675	1768	0	355
2613	675	1768	0	354
2616	675	1768	0	354
2619	675	1768	0	354
2622	675	1768	0	354
2625	675	1768	0	354
2628	675	1768	0	354
2631	675	1768	0	354
2634	675	1768	0	354
2637	675	1768	0	354
2640	675	1768	0	354
2643	675	1768	0	354
2646	675	1768	0	354
2649	675	1768	0	355
2652	675	1768	0	354
2655	675	1768	0	354
2658	675	1768	0	355
2661	675	1768	0	355
2664	675	1768	0	355
2667	675	1768	0	355
2670	675	1768	0	354
2673	675	1768	0	355
2676	675	1768	0	354
2679	675	1768	0	354
2682	675	1768	0	354
2685	675	1768	0	353
2688	675	1768	0	353
2691	675	1767	0	354
2694	675	1768	0	354
2697	675	1767	0	354
2700	675	1767	0	354
2703	675	1767	0	354
2706	675	1768	0	354
2709	675	1768	0	354
2712	675	1768	0	354
2715	675	1767	0	354
2718	675	1768	0	354
2721	675	1768	0	353
2724	675	1768	0	352
2727	675	1768	0	353
2730	675	1768	0	354
2733	675	1767	0	354
2736	675	1768	0	354
2739	675	1768	0	354
2742	675	1767	0	354
2745	675	1767	0	354
2748	675	1767	0	353
2751	675	1767	0	354
2754	675	1767	0	354
2757	675	1767	0	353
2760	675	1767	0	353
2763	675	1767	0	353
2766	675	1767	0	353
2769	675	1767	0	354
2772	675	1768	0	353
2775	675	1768	0	353
2778	675	1767	0	353
2781	675	1767	0	353
2784	675	1767	0	353
2787	675	1767	0	353
2790	675	1767	0	354
2793	675	1767	0	354
2796	675	1767	0	354
2799	675	1767	0	354
2802	675	1767	0	354
2805	675	1767	0	354
2808	675	1767	0	355
2811	675	1768	0	355
2814	675	1768	0	355
2817	675	1768	0	355
2820	675	1767	0	356
2823	675	1767	0	356
2826	675	1768	0	355
2829	675	1768	0	355
2832	675	1768	0	355
2835	675	1768	0	355
2838	675	1768	0	355
2841	675	1768	0	355
2844	675	1768	0	355
2847	675	1768	0	355
2850	675	1768	0	355
2853	675	1768	0	354
2856	675	1768	0	354
2859	675	1768	0	355
2862	675	1768	0	355
2865	675	1768	0	355
2868	675	1768	0	355
2871	675	1768	0	355
2874	675	1768	0	355
2877	675	1768	0	355
2880	675	1768	0	355
2883	675	1768	0	355
2886	675	1768	0	355
2889	675	1768	0	355
2892	675	1768	0	354
2895	675	1768	0	354
2898	675	1768	0	355
2901	675	1768	0	355
2904	675	1768	0	354
2907	675	1768	0	355
2910	675	1768	0	355
2913	675	1768	0	355
2916	675	1768	0	356
2919	675	1768	0	356
2922	675	1768	0	356
2925	675	1768	0	355
2928	675	1768	0	355
2931	675	1768	0	356
2934	675	1768	0	356
2937	675	1767	0	355
2940	675	1768	0	356
2943	675	1768	0	355
2946	674	1768	0	355
2949	675	1768	0	355
2952	675	1768	0	355
2955	675	1768	0	356
2958	675	1768	0	355
2961	674	1768	0	356
2964	675	1768	0	355
2967	674	1768	0	355
2970	674	1768	0	353
2973	674	1768	0	351
2976	674	1769	0	353
2979	674	1769	0	353
2982	674	1769	0	352
2985	674	1769	0	353
2988	674	1769	0	353
2991	674	1769	0	355
2994	674	1769	0	355
2997	674	1769	0	355
3000	674	1769	0	355
3003	675	1769	0	356
3006	675	1769	0	356
3009	675	1769	0	356
3012	675	1769	0	356
3015	674	1769	0	355
3018	675	1769	0	356
3021	675	1769	0	356
3024	675	1769	0	357
3027	675	1769	0	356
3030	675	1768	0	357
3033	675	1768	0	357
3036	675	1768	0	357
3039	675	1768	0	357
3042	675	1768	0	357
3045	675	1768	0	355
3048	675	1768	0	356
3051	675	1768	0	355
3054	675	1768	0	355
3057	675	1768	0	356
3060	675	1768	0	356
3063	675	1768	0	355
3066	675	1768	0	356
3069	675	1768	0	355
3072	675	1768	0	355
3075	675	1768	0	355
3078	675	1768	0	355
3081	675	1768	0	355
3084	675	1768	0	355
3087	675	1768	0	356
3090	675	1768	0	356
3093	675	1768	0	355
3096	675	1768	0	356
3099	675	1768	0	355
3102	675	1768	0	355
3105	675	1768	0	356
3108	675	1768	0	356
3111	675	1768	0	356
3114	675	1768	0	356
3117	675	1768	0	356
3120	675	1768	0	356
3123	675	1768	0	355
3126	675	1768	0	356
3129	675	1768	0	355
3132	675	1768	0	355
3135	675	1768	0	355
3138	675	1768	0	355
3141	675	1768	0	355
3144	675	1768	0	355
3147	675	1768	0	356
3150	675	1768	0	355
3153	675	1768	0	356
3156	675	1768	0	354
3159	675	1768	0	354
3162	675	1768	0	354
3165	675	1768	0	354
3168	675	1768	0	354
3171	675	1768	0	354
3174	675	1768	0	354
3177	675	1768	0	355
3180	675	1768	0	354
3183	675	1768	0	354
3186	675	1768	0	355
3189	675	1768	0	354
3192	675	1768	0	355
3195	675	1768	0	355
3198	675	1768	0	354
3201	675	1768	0	354
3204	675	1768	0	354
3207	675	1768	0	354
3210	675	1768	0	354
3213	675	1768	0	354
3216	675	1768	0	354
3219	675	1768	0	354
3222	675	1768	0	354
3225	675	1768	0	354
3228	675	1768	0	355
3231	675	1768	0	355
3234	675	1768	0	355
3237	675	1768	0	355
3240	675	1768	0	355
3243	675	1768	0	357
3246	675	1769	0	357
3249	675	1768	0	357
3252	675	1768	0	357
3255	675	1769	0	356
3258	675	1769	0	356
3261	675	1769	0	355
3264	675	1769	0	356
3267	674	1769	0	356
3270	674	1770	0	356
3273	674	1770	0	355
3276	673	1770	0	354
3279	673	1770	0	353
3282	673	1770	0	353
3285	673	1770	0	353
3288	674	1770	0	353
3291	673	1770	0	353
3294	674	1770	0	355
3297	674	1770	0	355
3300	674	1770	0	354
3303	674	1770	0	354
3306	674	1770	0	355
3309	673	1770	0	354
3312	673	1770	0	354
3315	673	1770	0	355
3318	674	1770	0	355
3321	674	1770	0	354
3324	673	1770	0	354
3327	674	1770	0	354
3330	674	1770	0	354
3333	673	1770	0	354
3336	673	1771	0	353
3339	673	1771	0	353
3342	674	1771	0	353
3345	673	1771	0	353
3348	673	1771	0	352
3351	673	1771	0	351
3354	673	1771	0	352
3357	673	1771	0	352
3360	673	1771	0	352
3363	673	1771	0	351
3366	673	1771	0	351
3369	673	1771	0	351
3372	673	1771	0	351
3375	673	1771	0	351
3378	673	1771	0	352
3381	673	1771	0	352
3384	673	1771	0	353
3387	673	1771	0	352
3390	674	1771	0	351
3393	673	1771	0	351
3396	673	1771	0	351
3399	673	1771	0	351
3402	673	1771	0	353
3405	672	1771	0	354
3408	672	1771	0	355
3411	672	1771	0	354
3414	672	1771	0	353
3417	672	1771	0	353
3420	672	1770	0	352
3423	672	1770	0	350
3426	671	1770	0	349
3429	671	1770	0	349
3432	671	1770	0	348
3435	671	1771	0	348
3438	671	1771	0	348
3441	671	1770	0	350
3444	670	1770	0	351
3447	671	1770	0	350
3450	670	1770	0	349
3453	670	1770	0	349
3456	671	1771	0	348
3459	671	1770	0	350
3462	671	1770	0	350
3465	671	1770	0	349
3468	671	1770	0	350
3471	671	1771	0	350
3474	671	1771	0	347
3477	671	1772	0	346
3480	671	1772	0	348
3483	671	1773	0	349
3486	671	1773	0	349
3489	671	1772	0	351
3492	671	1772	0	351
3495	671	1772	0	351
3498	671	1773	0	351
3501	671	1773	0	350
3504	671	1773	0	351
3507	671	1772	0	350
3510	671	1773	0	349
3513	671	1773	0	348
3516	671	1773	0	347
3519	671	1772	0	348
3522	671	1772	0	348
3525	671	1772	0	347
3528	671	1772	0	348
3531	671	1772	0	348
3534	671	1772	0	349
3537	671	1772	0	348
3540	671	1772	0	349
3543	671	1772	0	349
3546	671	1772	0	349
3549	671	1772	0	349
3552	671	1772	0	349
3555	671	1772	0	349
3558	671	1772	0	349
3561	671	1772	0	348
3564	671	1772	0	347
3567	671	1772	0	349
3570	671	1772	0	349
3573	671	1772	0	349
3576	671	1772	0	350
3579	672	1773	0	349
3582	672	1773	0	350
3585	672	1773	0	350
3588	672	1773	0	350
3591	671	1772	0	351
3594	671	1772	0	350
3597	671	1772	0	351
3600	672	1772	0	349
3603	672	1773	0	349
3606	672	1772	0	350
3609	672	1772	0	351
3612	672	1773	0	351
3615	672	1773	0	350
3618	671	1772	0	350
3621	671	1772	0	350
3624	671	1772	0	350
3627	671	1772	0	349
3630	671	1772	0	350
3633	671	1772	0	350
3636	671	1772	0	350
3639	671	1772	0	349
3642	671	1772	0	350
3645	671	1772	0	350
3648	671	1772	0	350
3651	671	1772	0	349
3654	671	1772	0	348
3657	671	1772	0	348
3660	671	1772	0	347
3663	671	1773	0	347
3666	672	1773	0	349
3669	672	1773	0	348
3672	672	1773	0	349
3675	671	1772	0	349
3678	671	1772	0	350
3681	671	1772	0	349
3684	671	1772	0	350
3687	671	1772	0	350
3690	672	1773	0	348
3693	672	1773	0	348
3696	672	1773	0	348
3699	672	1772	0	349
3702	672	1772	0	350
3705	672	1772	0	350
3708	671	1772	0	349
3711	671	1772	0	349
3714	672	1773	0	348
3717	672	1773	0	348
3720	672	1773	0	348
3723	672	1772	0	348
3726	671	1772	0	348
3729	671	1772	0	348
3732	671	1772	0	348
3735	671	1772	0	348
3738	671	1772	0	348
3741	671	1772	0	348
3744	671	1772	0	348
3747	671	1772	0	348
3750	671	1772	0	348
3753	671	1772	0	347
3756	671	1772	0	348
3759	671	1772	0	348
3762	672	1772	0	348
3765	672	1772	0	348
3768	672	1771	0	348
3771	672	1771	0	348
3774	672	1771	0	348
3777	672	1771	0	349
3780	672	1771	0	349
3783	672	1771	0	349
3786	672	1771	0	349
3789	672	1771	0	348
3792	672	1771	0	347
3795	672	1771	0	347
3798	672	1771	0	348
3801	672	1771	0	349
3804	672	1771	0	349
3807	672	1772	0	350
3810	673	1772	0	350
3813	673	1772	0	349
3816	673	1772	0	348
3819	673	1771	0	348
3822	673	1771	0	349
3825	673	1771	0	349
3828	673	1771	0	348
3831	673	1771	0	349
3834	674	1772	0	349
3837	674	1772	0	347
3840	674	1771	0	347
3843	673	1771	0	346
3846	673	1771	0	346
3849	673	1770	0	345
3852	674	1771	0	345
3855	674	1771	0	346
3858	675	1771	0	344
3861	675	1771	0	344
3864	675	1771	0	344
3867	676	1771	0	344
3870	676	1771	0	342
3873	677	1772	0	342
3876	677	1772	0	341
3879	677	1772	0	340
3882	678	1772	0	338
3885	678	1772	0	338
3888	678	1772	0	335
3891	678	1771	0	334
3894	678	1772	0	333
3897	678	1771	0	335
3900	678	1772	0	334
3903	679	1772	0	334
3906	679	1772	0	336
3909	679	1772	0	338
3912	679	1772	0	337
3915	679	1772	0	337
3918	678	1771	0	337
3921	678	1771	0	337
3924	676	1770	0	336
3927	675	1770	0	335
3930	675	1769	0	333
3933	674	1769	0	331
3936	673	1768	0	332
3939	671	1767	0	326
3942	670	1766	0	323
3945	670	1765	0	325
3948	669	1765	0	325
3951	669	1765	0	325
3954	669	1764	0	326
3957	667	1764	0	323
3960	665	1763	0	324
3963	663	1762	0	324
3966	662	1761	0	320
3969	659	1760	0	316
3972	655	1758	0	319
3975	657	1758	0	312
3978	656	1756	0	312
3981	655	1755	0	310
3984	654	1753	0	316
3987	654	1752	0	315
3990	654	1752	0	314
3993	654	1751	0	316
3996	654	1752	0	319
3999	653	1751	0	324
4002	654	1749	0	324
4005	653	1748	0	321
4008	654	1748	0	320
4011	654	1747	0	323
4014	655	1747	0	324
4017	654	1747	0	328
4020	653	1746	0	327
4023	653	1745	0	326
4026	654	1743	0	325
4029	655	1742	0	323
4032	655	1742	0	320
4035	656	1740	0	320
4038	656	1738	0	316
4041	656	1736	0	313
4044	656	1736	0	319
4047	656	1736	0	320
4050	655	1736	0	319
4053	654	1735	0	311
4056	655	1730	0	270
4059	654	1734	0	299
4062	654	1731	0	277
4065	653	1731	0	278
4068	654	1730	0	263
4071	654	1727	0	260
4074	653	1729	0	271
4077	652	1733	0	305
4080	652	1733	0	307
4083	652	1733	0	304
4086	651	1733	0	313
4089	652	1734	0	314
4092	653	1734	0	286
4095	652	1734	0	309
4098	651	1737	0	323
4101	649	1738	0	331
4104	648	1740	0	336
4107	649	1740	0	336
4110	647	1741	0	332
4113	647	1743	0	332
4116	648	1744	0	339
4119	648	1743	0	334
4122	648	1743	0	335
4125	648	1743	0	335
4128	648	1743	0	337
4131	649	1742	0	340
4134	649	1743	0	344
4137	649	1742	0	342
4140	649	1743	0	342
4143	650	1743	0	342
4146	650	1743	0	343
4149	650	1743	0	343
4152	650	1744	0	345
4155	650	1743	0	343
4158	650	1743	0	344
4161	651	1743	0	342
4164	651	1743	0	342
4167	652	1743	0	342
4170	651	1744	0	343
4173	652	1743	0	343
4176	649	1743	0	344
4179	647	1743	0	344
4182	648	1743	0	346
4185	648	1742	0	348
4188	648	1743	0	348
4191	649	1743	0	348
4194	648	1743	0	350
4197	648	1743	0	349
4200	648	1743	0	351
4203	648	1743	0	352
4206	648	1743	0	352
4209	649	1743	0	352
4212	648	1743	0	353
4215	649	1743	0	353
4218	649	1743	0	352
4221	649	1743	0	351
4224	648	1744	0	349
4227	648	1744	0	347
4230	648	1743	0	349
4233	647	1742	0	354
4236	646	1742	0	358
4239	646	1742	0	356
4242	646	1741	0	357
4245	644	1741	0	1
4248	643	1740	0	3
4251	644	1740	0	4
4254	642	1739	0	6
4257	640	1738	0	10
4260	639	1738	0	7
4263	638	1740	0	7
4266	637	1741	0	6
4269	636	1741	0	4
4272	635	1743	0	6
4275	634	1743	0	7
4278	633	1743	0	5
4281	632	1744	0	5
4284	631	1744	0	6
4287	631	1743	0	8
4290	630	1743	0	6
4293	630	1743	0	8
4296	629	1742	0	7
4299	628	1743	0	6
4302	626	1743	0	6
4305	625	1743	0	6
4308	624	1743	0	5
4311	624	1744	0	4
4314	624	1744	0	2
4317	624	1745	0	1
4320	622	1744	0	2
4323	621	1743	0	6
4326	618	1743	0	5
4329	617	1744	0	8
4332	615	1745	0	7
4335	614	1745	0	4
4338	612	1746	0	5
4341	611	1746	0	5
4344	610	1746	0	2
4347	609	1746	0	2
4350	609	1746	0	5
4353	608	1746	0	5
4356	608	1746	0	6
4359	608	1746	0	6
4362	606	1747	0	2
4365	605	1747	0	1
4368	604	1747	0	1
4371	602	1747	0	1
4374	601	1746	0	0
4377	601	1745	0	358
4380	600	1744	0	355
4383	598	1744	0	353
4386	596	1744	0	349
4389	594	1743	0	344
4392	592	1742	0	342
4395	587	1740	0	340
4398	585	1740	0	340
4401	583	1740	0	336
4404	579	1739	0	334
4407	574	1735	0	320
4410	571	1733	0	319
4413	571	1735	0	321
4416	571	1735	0	324
4419	570	1735	0	325
4422	568	1735	0	326
4425	566	1735	0	327
4428	563	1734	0	334
4431	561	1733	0	337
4434	557	1732	0	343
4437	555	1731	0	344
4440	552	1731	0	347
4443	551	1730	0	344
4446	549	1728	0	341
4449	548	1728	0	330
4452	546	1726	0	329
4455	543	1725	0	327
4458	542	1725	0	325
4461	543	1726	0	325
4464	544	1725	0	327
4467	545	1727	0	332
4470	544	1728	0	341
4473	543	1730	0	333
4476	542	1729	0	331
4479	542	1728	0	331
4482	543	1724	0	325
4485	544	1724	0	325
4488	545	1724	0	327
4491	545	1723	0	321
4494	546	1723	0	321
4497	546	1723	0	321
4500	547	1723	0	321
4503	547	1722	0	318
4506	547	1722	0	319
4509	547	1722	0	320
4512	547	1723	0	321
4515	547	1723	0	321
4518	547	1723	0	323
4521	546	1722	0	323
4524	546	1723	0	325
4527	544	1723	0	327
4530	543	1725	0	328
4533	540	1726	0	334
4536	539	1727	0	337
4539	538	1726	0	341
4542	538	1726	0	344
4545	538	1726	0	345
4548	539	1725	0	344
4551	539	1725	0	345
4554	539	1725	0	344
4557	538	1725	0	342
4560	538	1725	0	342
4563	538	1725	0	343
4566	539	1724	0	340
4569	540	1723	0	346
4572	540	1723	0	341
4575	541	1723	0	341
4578	542	1723	0	339
4581	542	1723	0	338
4584	542	1723	0	336
4587	543	1723	0	334
4590	543	1723	0	335
4593	543	1723	0	334
4596	543	1723	0	332
4599	544	1723	0	329
4602	544	1723	0	328
4605	545	1722	0	326
4608	545	1722	0	323
4611	545	1722	0	324
4614	545	1722	0	324
4617	545	1722	0	323
4620	546	1722	0	324
4623	546	1722	0	324
4626	546	1722	0	325
4629	546	1722	0	326
4632	547	1722	0	326
4635	547	1722	0	325
4638	546	1724	0	324
4641	545	1723	0	326
4644	544	1723	0	324
4647	544	1722	0	323
4650	544	1722	0	323
4653	544	1722	0	324
4656	544	1722	0	324
4659	545	1722	0	325
4662	545	1722	0	324
4665	545	1722	0	324
4668	546	1722	0	324
4671	546	1722	0	325
4674	546	1722	0	325
4677	546	1722	0	325
4680	546	1722	0	325
4683	546	1722	0	324
4686	546	1722	0	325
4689	546	1722	0	325
4692	547	1723	0	327
4695	547	1723	0	327
4698	547	1723	0	327
4701	546	1723	0	329
4704	547	1724	0	331
4707	547	1724	0	333
4710	547	1725	0	333
4713	547	1725	0	335
4716	547	1725	0	336
4719	547	1726	0	337
4722	547	1725	0	337
4725	547	1725	0	336
4728	547	1725	0	335
4731	547	1725	0	334
4734	547	1724	0	336
4737	547	1724	0	336
4740	547	1724	0	337
4743	547	1724	0	340
4746	547	1724	0	340
4749	547	1724	0	339
4752	547	1724	0	339
4755	547	1724	0	339
4758	547	1724	0	339
4761	547	1724	0	339
4764	548	1724	0	338
4767	548	1724	0	337
4770	547	1724	0	337
4773	548	1724	0	337
4776	548	1724	0	337
4779	547	1724	0	334
4782	547	1725	0	332
4785	548	1725	0	331
4788	548	1725	0	332
4791	548	1725	0	332
4794	547	1725	0	330
4797	548	1725	0	331
4800	548	1725	0	332
4803	548	1725	0	333
4806	548	1725	0	333
4809	548	1725	0	334
4812	548	1725	0	334
4815	547	1725	0	330
4818	547	1725	0	329
4821	547	1724	0	333
4824	547	1724	0	330
4827	547	1724	0	330
4830	547	1724	0	330
4833	547	1723	0	332
4836	548	1723	0	333
4839	548	1723	0	333
4842	548	1723	0	333
4845	548	1723	0	334
4848	548	1723	0	334
4851	548	1723	0	334
4854	548	1723	0	334
4857	548	1724	0	335
4860	548	1724	0	333
4863	548	1724	0	333
4866	548	1725	0	333
4869	548	1725	0	333
4872	548	1725	0	334
4875	548	1725	0	333
4878	548	1725	0	335
4881	548	1724	0	337
4884	548	1724	0	337
4887	548	1724	0	335
4890	548	1724	0	338
4893	548	1724	0	337
4896	548	1724	0	338
4899	548	1723	0	342
4902	548	1722	0	347
4905	545	1722	0	349
4908	544	1722	0	349
4911	544	1723	0	351
4914	543	1723	0	352
4917	543	1723	0	352
4920	542	1723	0	349
4923	541	1722	0	348
4926	540	1723	0	347
4929	540	1725	0	349
4932	539	1726	0	350
4935	538	1727	0	354
4938	537	1727	0	354
4941	536	1728	0	354
4944	535	1728	0	356
4947	534	1727	0	356
4950	534	1727	0	357
4953	534	1726	0	356
4956	535	1726	0	355
4959	534	1727	0	356
4962	533	1727	0	354
4965	532	1727	0	354
4968	531	1726	0	355
4971	531	1726	0	355
4974	532	1725	0	354
4977	531	1725	0	354
4980	530	1725	0	354
4983	530	1725	0	354
4986	530	1725	0	356
4989	530	1726	0	356
4992	530	1727	0	356
4995	528	1728	0	358
4998	527	1728	0	358
5001	527	1727	0	0
5004	526	1727	0	0
5007	526	1727	0	0
5010	525	1727	0	0
5013	526	1728	0	1
5016	528	1732	0	0
5019	529	1735	0	4
5022	527	1736	0	5
5025	525	1736	0	5
5028	525	1736	0	5
5031	524	1735	0	5
5034	524	1734	0	6
5037	525	1734	0	4
5040	527	1734	0	6
5043	527	1734	0	7
5046	527	1734	0	4
5049	527	1733	0	2
5052	525	1732	0	359
5055	523	1731	0	0
5058	522	1731	0	2
5061	521	1732	0	2
5064	519	1732	0	2
5067	518	1733	0	2
5070	517	1734	0	3
5073	516	1735	0	5
5076	515	1736	0	9
5079	514	1737	0	9
5082	513	1737	0	9
5085	511	1737	0	10
5088	510	1737	0	9
5091	510	1738	0	6
5094	510	1739	0	7
5097	506	1738	0	9
5100	504	1737	0	14
5103	504	1736	0	16
5106	504	1737	0	16
5109	504	1737	0	13
5112	504	1737	0	14
5115	504	1736	0	13
5118	505	1737	0	12
5121	505	1739	0	19
5124	505	1740	0	20
5127	504	1740	0	22
5130	501	1741	0	23
5133	498	1743	0	25
5136	497	1745	0	29
5139	497	1746	0	31
5142	496	1748	0	31
5145	495	1748	0	33
5148	496	1747	0	35
5151	495	1748	0	36
5154	496	1748	0	37
5157	494	1748	0	40
5160	493	1748	0	42
5163	492	1749	0	42
5166	491	1749	0	43
5169	491	1749	0	42
5172	491	1749	0	42
5175	492	1749	0	43
5178	492	1750	0	42
5181	491	1750	0	42
5184	491	1752	0	41
5187	491	1754	0	38
5190	489	1755	0	39
5193	488	1757	0	47
5196	488	1758	0	43
5199	487	1759	0	40
5202	487	1759	0	41
5205	489	1759	0	43
5208	490	1761	0	48
5211	492	1761	0	46
5214	494	1762	0	40
5217	494	1762	0	40
5220	494	1762	0	40
5223	493	1763	0	43
5226	492	1763	0	48
5229	492	1764	0	50
5232	493	1766	0	51
5235	493	1768	0	55
5238	493	1769	0	55
5241	491	1770	0	57
5244	490	1771	0	63
5247	490	1774	0	66
5250	490	1776	0	68
5253	490	1777	0	68
5256	491	1777	0	65
5259	492	1779	0	64
5262	490	1780	0	61
5265	488	1781	0	62
5268	487	1782	0	60
5271	489	1785	0	62
5274	489	1786	0	66
5277	489	1787	0	65
5280	489	1787	0	68
5283	490	1788	0	69
5286	490	1789	0	68
5289	490	1789	0	67
5292	490	1788	0	68
5295	489	1789	0	70
5298	485	1789	0	72
5301	483	1789	0	77
5304	481	1790	0	77
5307	481	1790	0	75
5310	481	1790	0	71
5313	482	1790	0	70
5316	482	1789	0	71
5319	481	1789	0	70
5322	481	1787	0	69
5325	481	1786	0	74
5328	481	1786	0	74
5331	481	1786	0	75
5334	481	1786	0	74
5337	482	1787	0	70
5340	482	1788	0	69
5343	482	1788	0	69
5346	482	1788	0	67
5349	483	1788	0	69
5352	483	1787	0	69
5355	483	1787	0	70
5358	483	1787	0	71
5361	483	1786	0	73
5364	483	1786	0	75
5367	483	1786	0	75
5370	485	1785	0	73
5373	489	1784	0	78
5376	493	1785	0	76
5379	493	1784	0	75
5382	493	1784	0	73
5385	492	1784	0	71
5388	492	1784	0	71
5391	492	1784	0	71
5394	492	1784	0	71
5397	491	1783	0	70
5400	490	1783	0	72
5403	491	1782	0	73
5406	492	1779	0	75
5409	492	1778	0	78
5412	495	1777	0	83
5415	495	1777	0	85
5418	496	1776	0	87
5421	496	1776	0	88
5424	496	1776	0	91
5427	495	1776	0	95
5430	494	1775	0	96
5433	494	1773	0	94
5436	493	1773	0	101
5439	495	1774	0	104
5442	497	1776	0	107
5445	497	1775	0	108
5448	496	1774	0	108
5451	496	1774	0	111
5454	496	1773	0	111
5457	496	1772	0	110
5460	495	1772	0	110
5463	495	1772	0	111
5466	495	1772	0	112
5469	495	1773	0	112
5472	496	1772	0	111
5475	496	1772	0	112
5478	495	1772	0	112
5481	495	1772	0	112
5484	496	1772	0	112
5487	497	1772	0	113
5490	498	1774	0	115
5493	500	1776	0	124
5496	500	1776	0	127
5499	500	1775	0	128
5502	501	1775	0	128
5505	501	1775	0	129
5508	502	1776	0	128
5511	503	1777	0	129
5514	504	1777	0	130
5517	504	1777	0	133
5520	504	1778	0	135
5523	504	1778	0	138
5526	505	1778	0	138
5529	506	1777	0	138
5532	506	1777	0	139
5535	506	1777	0	141
5538	507	1777	0	141
5541	507	1776	0	142
5544	508	1776	0	143
5547	509	1776	0	145
5550	510	1776	0	145
5553	510	1777	0	146
5556	510	1777	0	148
5559	510	1776	0	153
5562	508	1775	0	153
5565	507	1774	0	154
5568	508	1771	0	169
5571	508	1770	0	174
5574	507	1769	0	175
5577	508	1767	0	180
5580	509	1766	0	185
5583	511	1764	0	188
5586	513	1763	0	186
5589	514	1762	0	185
5592	514	1761	0	182
5595	515	1761	0	181
5598	517	1761	0	179
5601	518	1762	0	178
5604	519	1762	0	358
5607	519	1761	0	178
5610	519	1761	0	179
5613	518	1761	0	179
5616	518	1761	0	179
5619	518	1760	0	180
5622	519	1760	0	181
5625	519	1760	0	179
5628	519	1761	0	179
5631	519	1761	0	178
5634	519	1761	0	178
5637	518	1759	0	180
5640	518	1759	0	181
5643	518	1758	0	184
5646	519	1756	0	186
5649	519	1755	0	188
5652	519	1755	0	189
5655	520	1754	0	193
5658	520	1754	0	194
5661	521	1752	0	197
5664	523	1748	0	207
5667	527	1745	0	212
5670	527	1744	0	212
5673	527	1744	0	212
5676	528	1744	0	214
5679	530	1745	0	212
5682	531	1744	0	214
5685	533	1742	0	217
5688	534	1742	0	222
5691	534	1741	0	224
5694	533	1742	0	223
5697	532	1742	0	220
5700	531	1743	0	222
5703	530	1744	0	218
5706	533	1743	0	216
5709	535	1742	0	214
5712	536	1741	0	213
5715	537	1741	0	212
5718	539	1742	0	210
5721	541	1741	0	209
5724	542	1739	0	214
5727	543	1738	0	214
5730	544	1737	0	214
5733	544	1737	0	213
5736	544	1737	0	214
5739	544	1737	0	214
5742	544	1737	0	214
5745	545	1737	0	216
5748	545	1737	0	217
5751	545	1737	0	216
5754	545	1736	0	216
5757	546	1735	0	219
5760	547	1734	0	225
5763	548	1734	0	224
5766	548	1733	0	225
5769	549	1732	0	227
5772	548	1732	0	223
5775	548	1731	0	222
5778	550	1731	0	225
5781	551	1730	0	223
5784	552	1730	0	223
5787	555	1730	0	222
5790	558	1729	0	222
5793	559	1729	0	226
5796	559	1729	0	225
5799	558	1728	0	226
5802	558	1728	0	225
5805	559	1728	0	222
5808	559	1728	0	225
5811	559	1728	0	227
5814	558	1728	0	222
5817	559	1728	0	222
5820	559	1726	0	224
5823	559	1725	0	224
5826	561	1722	0	227
5829	561	1720	0	230
5832	561	1718	0	229
5835	561	1719	0	230
5838	561	1719	0	230
5841	562	1719	0	228
5844	562	1719	0	227
5847	562	1719	0	226
5850	562	1720	0	226
5853	562	1720	0	227
5856	563	1719	0	226
5859	563	1719	0	227
5862	564	1718	0	227
5865	564	1718	0	226
5868	564	1718	0	228
5871	564	1718	0	226
5874	565	1719	0	227
5877	565	1719	0	226
5880	565	1719	0	227
5883	565	1719	0	228
5886	565	1719	0	227
5889	566	1719	0	227
5892	566	1719	0	226
5895	566	1719	0	227
5898	566	1719	0	226
5901	566	1719	0	226
5904	566	1719	0	225
5907	566	1719	0	227
5910	566	1719	0	227
5913	566	1720	0	227
5916	566	1720	0	227
5919	566	1720	0	227
5922	566	1720	0	228
5925	566	1720	0	227
5928	566	1720	0	228
5931	567	1720	0	229
5934	566	1720	0	229
5937	567	1720	0	230
5940	567	1720	0	229
5943	567	1720	0	230
5946	567	1720	0	230
5949	567	1720	0	230
5952	567	1720	0	230
5955	567	1720	0	231
5958	566	1720	0	231
5961	566	1720	0	230
5964	566	1720	0	232
5967	566	1720	0	232
5970	566	1720	0	231
5973	566	1720	0	232
5976	566	1720	0	231
5979	567	1721	0	231
5982	566	1721	0	231
5985	562	1717	0	242
5988	570	1720	0	247
5991	573	1719	0	250
5994	572	1717	0	249
5997	573	1711	0	249
[truncated: 979 more rows]
