# Supplementary material for: Markerless tracking of an entire honey bee colony
Source: Nat Commun. 2021 Mar 19;12:1733. doi: 10.1038/s41467-021-21769-1 (PMC7979864; doi:10.1038/s41467-021-21769-1)
Supplement: Supplementary file 4 — Description of Additional Supplementary Files [file 41467_2021_21769_MOESM4_ESM.zip › raw_source/fig_5_sup_fig_21_22/S1_trajectories/000490.txt]

0	886	1307	0	18
3	886	1307	0	19
6	886	1307	0	18
9	886	1307	0	17
12	886	1307	0	19
15	886	1306	0	20
18	886	1306	0	20
21	886	1306	0	20
24	886	1306	0	20
27	886	1305	0	22
30	886	1305	0	20
33	885	1303	0	23
36	884	1302	0	27
39	884	1302	0	29
42	884	1301	0	27
45	884	1302	0	26
48	884	1302	0	28
51	884	1302	0	29
54	883	1302	0	29
57	883	1303	0	28
60	884	1303	0	28
63	884	1303	0	27
66	884	1303	0	27
69	884	1303	0	25
72	884	1304	0	25
75	884	1303	0	24
78	883	1303	0	24
81	883	1303	0	25
84	883	1303	0	24
87	883	1303	0	24
90	883	1303	0	24
93	883	1303	0	24
96	883	1303	0	23
99	883	1303	0	23
102	883	1303	0	23
105	883	1303	0	23
108	882	1303	0	24
111	882	1303	0	26
114	882	1303	0	26
117	882	1303	0	24
120	882	1304	0	23
123	882	1303	0	23
126	882	1303	0	24
129	882	1303	0	24
132	882	1303	0	24
135	882	1303	0	25
138	882	1303	0	25
141	882	1303	0	25
144	882	1303	0	25
147	882	1303	0	27
150	882	1303	0	26
153	882	1303	0	26
156	882	1303	0	26
159	882	1303	0	26
162	882	1303	0	25
165	882	1303	0	25
168	882	1302	0	25
171	882	1303	0	25
174	882	1303	0	26
177	881	1302	0	29
180	881	1302	0	31
183	881	1301	0	32
186	882	1302	0	31
189	882	1302	0	31
192	882	1302	0	32
195	882	1302	0	30
198	882	1302	0	31
201	882	1302	0	33
204	882	1302	0	32
207	882	1302	0	32
210	882	1302	0	32
213	882	1302	0	32
216	882	1302	0	33
219	882	1302	0	32
222	882	1302	0	32
225	882	1302	0	31
228	882	1302	0	31
231	882	1302	0	31
234	883	1303	0	29
237	882	1304	0	28
240	882	1305	0	26
243	883	1305	0	25
246	883	1305	0	23
249	883	1305	0	21
252	883	1305	0	23
255	883	1305	0	24
258	883	1305	0	22
261	883	1305	0	22
264	884	1305	0	21
267	884	1305	0	20
270	884	1305	0	20
273	884	1305	0	20
276	884	1305	0	21
279	884	1305	0	20
282	884	1305	0	20
285	884	1305	0	20
288	884	1305	0	20
291	884	1305	0	20
294	884	1306	0	19
297	884	1306	0	19
300	884	1306	0	19
303	884	1306	0	20
306	885	1306	0	19
309	885	1306	0	20
312	885	1306	0	21
315	885	1306	0	21
318	885	1306	0	21
321	885	1306	0	21
324	885	1306	0	21
327	885	1306	0	21
330	885	1306	0	21
333	885	1306	0	21
336	886	1306	0	21
339	886	1306	0	21
342	886	1306	0	21
345	886	1306	0	20
348	886	1306	0	21
351	886	1306	0	20
354	886	1306	0	20
357	886	1306	0	21
360	886	1306	0	20
363	886	1306	0	20
366	886	1306	0	19
369	886	1306	0	19
372	886	1306	0	19
375	886	1306	0	19
378	886	1306	0	19
381	886	1306	0	19
384	887	1306	0	19
387	886	1306	0	20
390	886	1306	0	18
393	886	1306	0	18
396	886	1306	0	19
399	886	1305	0	19
402	886	1305	0	20
405	886	1305	0	19
408	886	1305	0	18
411	886	1305	0	18
414	886	1305	0	19
417	885	1304	0	21
420	885	1303	0	23
423	884	1303	0	22
426	884	1303	0	24
429	884	1303	0	23
432	884	1303	0	25
435	884	1303	0	24
438	884	1304	0	24
441	883	1304	0	24
444	883	1303	0	24
447	884	1304	0	23
450	884	1304	0	22
453	884	1304	0	22
456	884	1304	0	22
459	884	1304	0	22
462	885	1304	0	21
465	885	1304	0	21
468	885	1304	0	21
471	886	1303	0	22
474	885	1304	0	21
477	885	1304	0	21
480	885	1303	0	22
483	885	1304	0	23
486	886	1304	0	21
489	886	1304	0	20
492	886	1304	0	21
495	886	1304	0	21
498	886	1304	0	22
501	885	1304	0	22
504	886	1304	0	22
507	885	1304	0	20
510	886	1304	0	19
513	885	1305	0	19
516	884	1305	0	21
519	885	1306	0	19
522	886	1307	0	19
525	886	1307	0	21
528	885	1306	0	20
531	885	1307	0	16
534	887	1307	0	15
537	886	1305	0	15
540	886	1305	0	13
543	886	1306	0	12
546	886	1306	0	15
549	885	1307	0	14
552	885	1306	0	15
555	886	1306	0	15
558	885	1306	0	13
561	885	1306	0	12
564	885	1305	0	14
567	885	1304	0	15
570	884	1304	0	16
573	884	1304	0	16
576	883	1305	0	12
579	883	1305	0	14
582	883	1306	0	14
585	883	1306	0	12
588	883	1306	0	13
591	883	1306	0	14
594	884	1307	0	12
597	884	1307	0	13
600	884	1307	0	12
603	884	1307	0	12
606	884	1307	0	13
609	884	1307	0	13
612	884	1307	0	14
615	884	1307	0	14
618	885	1307	0	15
621	884	1307	0	14
624	884	1307	0	16
627	884	1307	0	15
630	884	1307	0	15
633	884	1306	0	16
636	884	1306	0	16
639	885	1306	0	15
642	885	1306	0	15
645	885	1306	0	14
648	884	1306	0	14
651	884	1306	0	15
654	884	1306	0	16
657	885	1306	0	16
660	885	1306	0	15
663	884	1306	0	15
666	884	1306	0	15
669	884	1306	0	15
672	884	1306	0	15
675	884	1306	0	14
678	884	1306	0	14
681	884	1306	0	15
684	884	1306	0	15
687	884	1305	0	14
690	884	1306	0	15
693	884	1306	0	16
696	884	1306	0	13
699	884	1306	0	13
702	884	1306	0	12
705	884	1306	0	12
708	885	1306	0	13
711	885	1305	0	12
714	885	1305	0	14
717	885	1306	0	14
720	885	1305	0	15
723	885	1306	0	13
726	884	1305	0	14
729	884	1306	0	14
732	884	1306	0	14
735	884	1306	0	10
738	884	1307	0	10
741	885	1306	0	10
744	885	1305	0	11
747	885	1304	0	9
750	884	1304	0	9
753	884	1304	0	10
756	884	1304	0	9
759	884	1304	0	9
762	884	1304	0	9
765	884	1304	0	7
768	884	1304	0	9
771	884	1304	0	9
774	883	1304	0	12
777	884	1304	0	12
780	884	1303	0	11
783	884	1303	0	12
786	884	1303	0	12
789	884	1303	0	11
792	884	1303	0	10
795	884	1304	0	7
798	884	1304	0	6
801	884	1305	0	4
804	884	1305	0	4
807	883	1306	0	4
810	884	1307	0	2
813	884	1307	0	1
816	883	1306	0	359
819	883	1306	0	357
822	883	1305	0	357
825	883	1305	0	353
828	883	1305	0	352
831	882	1305	0	352
834	882	1305	0	351
837	881	1306	0	351
840	881	1307	0	350
843	879	1307	0	349
846	878	1307	0	349
849	879	1308	0	350
852	879	1308	0	350
855	878	1308	0	350
858	878	1308	0	351
861	877	1308	0	349
864	876	1309	0	349
867	876	1309	0	353
870	876	1310	0	354
873	875	1312	0	354
876	875	1312	0	353
879	876	1312	0	355
882	875	1312	0	353
885	876	1312	0	354
888	876	1313	0	352
891	876	1313	0	352
894	877	1312	0	354
897	878	1312	0	358
900	878	1312	0	357
903	878	1312	0	357
906	877	1313	0	353
909	876	1314	0	353
912	876	1315	0	350
915	876	1316	0	350
918	875	1316	0	348
921	875	1317	0	348
924	875	1317	0	347
927	876	1316	0	350
930	877	1316	0	350
933	876	1316	0	349
936	877	1316	0	353
939	876	1316	0	352
942	875	1317	0	353
945	874	1317	0	355
948	874	1317	0	353
951	876	1317	0	353
954	876	1316	0	355
957	876	1316	0	353
960	875	1316	0	354
963	875	1317	0	354
966	876	1316	0	356
969	876	1316	0	357
972	876	1315	0	355
975	876	1315	0	355
978	876	1316	0	355
981	877	1318	0	353
984	876	1319	0	353
987	876	1320	0	351
990	875	1320	0	348
993	875	1319	0	347
996	873	1319	0	344
999	875	1319	0	347
1002	875	1319	0	345
1005	874	1318	0	345
1020	873	1317	0	345
1023	873	1317	0	344
1026	873	1317	0	347
1029	873	1317	0	348
1032	873	1317	0	349
1035	874	1316	0	351
1038	874	1316	0	351
1041	874	1316	0	351
1044	874	1316	0	351
1047	873	1316	0	347
1050	872	1317	0	345
1053	870	1320	0	335
1056	868	1321	0	328
1059	870	1322	0	330
1062	870	1323	0	332
1065	870	1323	0	332
1068	870	1323	0	331
1071	870	1323	0	329
1074	870	1323	0	328
1077	870	1323	0	325
1080	869	1324	0	322
1083	869	1324	0	321
1086	870	1325	0	310
1089	869	1325	0	309
1092	868	1326	0	306
1095	867	1326	0	308
1098	868	1326	0	305
1101	867	1326	0	309
1104	866	1327	0	310
1107	866	1327	0	310
1110	865	1328	0	310
1113	865	1328	0	310
1116	865	1327	0	315
1119	864	1327	0	318
1122	864	1327	0	318
1125	864	1329	0	318
1128	864	1329	0	318
1131	863	1329	0	319
1134	864	1328	0	319
1137	863	1329	0	327
1140	862	1331	0	330
1143	860	1332	0	331
1146	859	1332	0	334
1149	858	1331	0	329
1152	856	1331	0	332
1155	857	1331	0	337
1158	856	1331	0	334
1161	855	1331	0	334
1164	855	1329	0	340
1167	855	1329	0	345
1170	855	1330	0	344
1173	857	1330	0	349
1176	858	1331	0	353
1179	860	1332	0	352
1182	859	1333	0	356
1185	859	1330	0	356
1188	858	1332	0	349
1191	857	1331	0	347
1194	857	1330	0	351
1197	855	1330	0	353
1200	852	1330	0	355
1203	851	1328	0	356
1206	850	1327	0	359
1209	847	1326	0	354
1212	846	1327	0	350
1215	843	1327	0	355
1218	840	1327	0	354
1221	841	1327	0	359
1224	842	1327	0	359
1227	840	1327	0	353
1230	840	1327	0	352
1233	840	1327	0	350
1236	837	1326	0	347
1239	836	1326	0	349
1242	836	1326	0	352
1245	837	1326	0	354
1248	838	1328	0	358
1251	839	1331	0	5
1254	837	1333	0	5
1257	836	1334	0	6
1260	833	1334	0	10
1263	832	1334	0	11
1266	832	1335	0	11
1269	833	1335	0	10
1272	830	1336	0	9
1275	826	1336	0	14
1278	824	1336	0	15
1281	822	1338	0	15
1284	820	1337	0	11
1287	820	1337	0	7
1290	819	1337	0	7
1293	817	1336	0	6
1296	817	1336	0	6
1299	816	1336	0	5
1302	815	1337	0	1
1305	814	1337	0	2
1308	812	1338	0	356
1311	811	1337	0	353
1314	809	1338	0	170
1317	806	1338	0	347
1320	805	1339	0	346
1323	805	1338	0	351
1326	804	1338	0	354
1329	803	1336	0	356
1332	802	1336	0	355
1335	800	1336	0	351
1338	799	1337	0	351
1341	797	1336	0	352
1344	794	1334	0	356
1347	790	1333	0	1
1350	790	1334	0	2
1353	789	1333	0	1
1356	787	1331	0	359
1359	787	1330	0	359
1362	786	1329	0	6
1365	785	1329	0	6
1368	782	1330	0	8
1371	783	1331	0	11
1374	782	1331	0	15
1377	779	1330	0	12
1380	778	1331	0	13
1383	779	1331	0	15
1386	779	1330	0	15
1389	779	1330	0	15
1392	778	1330	0	15
1395	778	1329	0	15
1398	778	1329	0	14
1401	781	1327	0	13
1404	779	1328	0	8
1407	778	1329	0	8
1410	775	1329	0	7
1413	773	1330	0	9
1416	773	1329	0	6
1419	771	1327	0	6
1422	766	1328	0	2
1425	766	1327	0	2
1428	765	1328	0	2
1431	763	1328	0	1
1434	763	1327	0	1
1437	762	1327	0	5
1440	762	1327	0	6
1443	765	1327	0	6
1446	764	1327	0	4
1449	764	1326	0	4
1452	765	1326	0	3
1455	766	1327	0	4
1458	769	1327	0	6
1461	770	1326	0	5
1464	772	1326	0	3
1467	771	1326	0	3
1470	770	1326	0	1
1473	770	1327	0	359
1476	771	1327	0	1
1479	770	1327	0	2
1482	770	1327	0	3
1485	770	1327	0	4
1488	770	1327	0	2
1491	769	1327	0	3
1494	768	1326	0	5
1497	768	1326	0	7
1500	767	1326	0	7
1503	767	1325	0	5
1506	766	1325	0	7
1509	764	1325	0	6
1512	762	1325	0	5
1515	759	1325	0	5
1518	756	1325	0	2
1521	756	1326	0	3
1524	755	1327	0	4
1527	754	1327	0	6
1530	753	1326	0	8
1533	754	1327	0	11
1536	752	1327	0	11
1539	751	1327	0	9
1542	749	1326	0	6
1545	749	1326	0	6
1548	748	1326	0	5
1551	746	1325	0	10
1554	745	1323	0	17
1557	745	1323	0	20
1560	744	1323	0	23
1563	742	1323	0	22
1566	741	1324	0	22
1569	740	1324	0	23
1572	740	1324	0	24
1575	739	1325	0	25
1578	738	1326	0	24
1581	737	1327	0	22
1584	737	1327	0	23
1587	736	1326	0	25
1590	734	1327	0	27
1593	733	1325	0	29
1596	733	1325	0	27
1599	732	1324	0	30
1602	731	1324	0	31
1605	731	1323	0	32
1608	730	1324	0	31
1611	729	1326	0	30
1614	728	1326	0	31
1617	728	1326	0	30
1620	726	1327	0	26
1623	725	1327	0	25
1626	725	1329	0	25
1629	725	1330	0	23
1632	724	1330	0	26
1635	724	1329	0	29
1638	724	1329	0	29
1641	724	1329	0	28
1644	724	1328	0	26
1647	723	1330	0	26
1650	723	1330	0	21
1653	721	1331	0	21
1656	720	1331	0	24
1659	718	1330	0	22
1662	717	1331	0	18
1665	717	1331	0	15
1668	716	1332	0	9
1671	715	1333	0	9
1674	714	1334	0	6
1677	713	1335	0	5
1680	711	1336	0	2
1683	710	1336	0	0
1686	708	1337	0	359
1689	707	1338	0	358
1692	704	1339	0	0
1695	704	1341	0	0
1698	704	1340	0	1
1701	703	1341	0	2
1704	702	1341	0	4
1707	703	1340	0	4
1710	703	1340	0	8
1713	704	1340	0	15
1716	702	1340	0	16
1719	702	1339	0	17
1722	701	1340	0	18
1725	702	1340	0	22
1728	703	1341	0	25
1731	702	1340	0	21
1734	701	1340	0	16
1737	700	1341	0	19
1740	697	1340	0	20
1743	696	1341	0	25
1746	696	1341	0	27
1749	696	1342	0	25
1752	697	1342	0	24
1755	697	1342	0	23
1758	698	1343	0	26
1761	697	1344	0	27
1764	696	1345	0	29
1767	695	1347	0	32
1770	691	1347	0	29
1773	686	1348	0	29
1776	684	1349	0	26
1779	682	1352	0	28
1782	680	1354	0	29
1785	679	1355	0	28
1788	677	1355	0	24
1791	676	1356	0	24
1794	675	1358	0	21
1797	676	1358	0	22
1800	676	1359	0	20
1803	675	1359	0	14
1806	675	1357	0	12
1809	674	1357	0	13
1812	673	1358	0	8
1815	672	1359	0	6
1818	672	1360	0	8
1821	670	1359	0	6
1824	670	1359	0	10
1827	670	1357	0	10
1830	671	1356	0	13
1833	671	1356	0	15
1836	672	1355	0	16
1839	672	1354	0	22
1842	672	1355	0	25
1845	672	1355	0	28
1848	672	1355	0	28
1851	672	1355	0	29
1854	672	1355	0	29
1857	672	1355	0	28
1860	673	1356	0	29
1863	673	1357	0	27
1866	672	1359	0	25
1869	670	1359	0	23
1872	669	1360	0	21
1875	669	1361	0	22
1878	668	1361	0	22
1881	664	1365	0	14
1884	665	1365	0	16
1887	664	1365	0	18
1890	663	1367	0	20
1893	662	1368	0	19
1896	661	1367	0	19
1899	661	1366	0	16
1902	661	1367	0	14
1905	661	1366	0	16
1908	661	1366	0	14
1911	660	1365	0	18
1914	659	1366	0	16
1917	659	1368	0	20
1920	659	1372	0	23
1923	659	1373	0	27
1926	658	1372	0	29
1929	658	1371	0	27
1932	659	1370	0	28
1935	658	1370	0	28
1938	656	1372	0	28
1941	656	1371	0	33
1944	655	1370	0	34
1947	653	1370	0	35
1950	653	1370	0	38
1953	653	1370	0	36
1956	651	1370	0	35
1959	652	1370	0	33
1962	652	1372	0	35
1965	651	1372	0	35
1968	651	1372	0	35
1971	650	1372	0	38
1974	649	1372	0	34
1977	647	1372	0	35
1980	647	1372	0	33
1983	646	1373	0	31
1986	644	1373	0	29
1989	643	1373	0	24
1992	642	1373	0	22
1995	641	1371	0	16
1998	640	1370	0	12
2001	640	1370	0	8
2004	637	1372	0	4
2007	637	1373	0	6
2010	638	1371	0	3
2013	638	1372	0	2
2016	638	1373	0	3
2019	639	1375	0	4
2022	639	1375	0	4
2025	638	1374	0	3
2028	638	1374	0	1
2031	638	1375	0	2
2034	638	1376	0	3
2037	638	1375	0	2
2040	638	1373	0	359
2043	639	1372	0	1
2046	639	1372	0	0
2049	639	1373	0	2
2052	640	1374	0	3
2055	640	1373	0	5
2058	640	1373	0	6
2061	640	1373	0	11
2064	641	1374	0	13
2067	642	1374	0	12
2070	643	1375	0	13
2073	643	1374	0	16
2076	642	1373	0	13
2079	642	1374	0	11
2082	640	1373	0	8
2085	640	1374	0	6
2088	639	1373	0	7
2091	639	1372	0	11
2094	639	1373	0	10
2097	639	1375	0	8
2100	639	1375	0	9
2103	639	1375	0	10
2106	639	1376	0	11
2109	639	1376	0	14
2112	639	1377	0	18
2115	640	1377	0	21
2118	640	1378	0	27
2121	640	1380	0	32
2124	640	1382	0	34
2127	639	1382	0	33
2130	639	1382	0	35
2133	638	1383	0	35
2136	638	1384	0	39
2139	637	1383	0	41
2142	636	1383	0	41
2145	636	1383	0	41
2148	636	1382	0	39
2151	636	1382	0	41
2154	637	1382	0	40
2157	637	1382	0	41
2160	637	1382	0	43
2163	637	1381	0	44
2166	635	1382	0	44
2169	635	1384	0	45
2172	635	1384	0	44
2175	635	1385	0	44
2178	635	1385	0	43
2181	635	1385	0	44
2184	635	1385	0	46
2187	634	1385	0	49
2190	633	1385	0	47
2193	632	1387	0	47
2196	631	1387	0	45
2199	630	1388	0	47
2202	635	1386	0	45
2205	636	1384	0	44
2208	636	1384	0	42
2211	636	1384	0	43
2214	634	1386	0	42
2217	632	1387	0	46
2220	631	1388	0	46
2223	631	1388	0	46
2226	630	1389	0	47
2229	629	1391	0	54
2232	629	1391	0	52
2235	628	1391	0	52
2238	628	1392	0	55
2241	628	1392	0	57
2244	628	1391	0	55
2247	629	1391	0	57
2250	629	1393	0	60
2253	628	1392	0	62
2256	628	1392	0	65
2259	627	1393	0	68
2262	627	1393	0	65
2265	626	1394	0	68
2268	626	1395	0	71
2271	625	1395	0	69
2274	625	1395	0	69
2277	624	1396	0	69
2280	624	1395	0	71
2283	624	1396	0	74
2286	625	1397	0	75
2289	625	1398	0	77
2292	625	1399	0	76
2295	624	1399	0	75
2298	624	1400	0	77
2301	622	1399	0	79
2304	622	1399	0	77
2307	623	1399	0	78
2310	624	1399	0	78
2313	623	1399	0	77
2316	623	1399	0	79
2319	623	1400	0	77
2322	623	1401	0	78
2325	623	1402	0	78
2328	623	1403	0	77
2331	624	1403	0	77
2334	623	1404	0	76
2337	622	1404	0	76
2340	622	1404	0	79
2343	622	1404	0	80
2346	622	1404	0	79
2349	622	1405	0	80
2352	622	1406	0	79
2355	622	1406	0	77
2358	622	1406	0	78
2361	622	1406	0	79
2364	622	1406	0	80
2367	622	1405	0	79
2370	623	1404	0	77
2373	623	1404	0	77
2376	623	1403	0	76
2379	623	1402	0	78
2382	623	1401	0	77
2385	622	1400	0	76
2388	621	1400	0	72
2391	622	1401	0	70
2394	622	1402	0	69
2397	622	1401	0	68
2400	622	1400	0	69
2403	623	1400	0	71
2406	624	1402	0	72
2409	625	1401	0	72
2412	626	1400	0	72
2415	626	1401	0	74
2418	626	1402	0	73
2421	625	1402	0	75
2424	625	1401	0	75
2427	625	1402	0	75
2430	625	1403	0	73
2433	625	1403	0	74
2436	624	1403	0	76
2439	624	1403	0	79
2442	625	1403	0	79
2445	624	1403	0	79
2448	624	1403	0	79
2451	624	1403	0	78
2454	624	1404	0	78
2457	624	1404	0	80
2460	623	1405	0	78
2463	623	1405	0	78
2466	623	1405	0	78
2469	623	1405	0	77
2472	623	1405	0	78
2475	623	1404	0	77
2478	624	1404	0	77
2481	624	1404	0	77
2484	624	1404	0	76
2487	624	1405	0	77
2490	624	1405	0	76
2493	624	1405	0	77
2496	624	1405	0	77
2499	624	1406	0	75
2502	624	1407	0	75
2505	624	1408	0	74
2508	623	1409	0	72
2511	624	1408	0	76
2514	623	1408	0	77
2517	623	1407	0	76
2520	624	1407	0	74
2523	624	1406	0	73
2526	624	1405	0	71
2529	624	1405	0	73
2532	623	1405	0	72
2535	623	1405	0	75
2538	622	1406	0	73
2541	621	1405	0	76
2544	621	1406	0	76
2547	621	1406	0	78
2550	621	1406	0	77
2553	622	1406	0	78
2556	622	1406	0	78
2559	622	1406	0	78
2562	622	1406	0	78
2565	622	1406	0	78
2568	622	1407	0	77
2571	622	1407	0	74
2574	621	1407	0	75
2577	621	1407	0	73
2580	620	1406	0	74
2583	620	1406	0	74
2586	621	1405	0	74
2589	621	1405	0	76
2592	621	1405	0	76
2595	621	1404	0	76
2598	621	1404	0	76
2601	621	1404	0	78
2604	622	1404	0	79
2607	621	1404	0	79
2610	621	1405	0	81
2613	620	1405	0	81
2616	620	1404	0	81
2619	620	1404	0	81
2622	620	1403	0	81
2625	619	1403	0	81
2628	620	1404	0	81
2631	620	1403	0	81
2634	619	1403	0	79
2637	618	1403	0	82
2640	617	1404	0	81
2643	617	1404	0	80
2646	617	1405	0	82
2649	617	1405	0	82
2652	618	1405	0	84
2655	618	1405	0	84
2658	618	1405	0	83
2661	618	1405	0	83
2664	619	1406	0	81
2667	619	1407	0	80
2670	619	1407	0	81
2673	619	1407	0	78
2676	619	1407	0	79
2679	619	1407	0	79
2682	619	1407	0	81
2685	619	1407	0	80
2688	619	1407	0	81
2691	618	1407	0	78
2694	618	1406	0	81
2697	619	1407	0	79
2700	620	1408	0	81
2703	620	1408	0	79
2706	620	1408	0	80
2709	620	1407	0	80
2712	620	1406	0	79
2715	618	1406	0	75
2718	618	1406	0	71
2721	618	1406	0	68
2724	618	1406	0	64
2727	619	1406	0	63
2730	619	1406	0	63
2733	619	1406	0	64
2736	620	1405	0	68
2739	621	1405	0	70
2742	623	1406	0	75
2745	623	1406	0	80
2748	623	1406	0	81
2751	623	1406	0	83
2754	623	1406	0	86
2757	623	1405	0	89
2760	623	1405	0	88
2763	624	1405	0	89
2766	622	1403	0	94
2769	620	1403	0	94
2772	620	1404	0	94
2775	619	1405	0	91
2778	619	1405	0	86
2781	618	1406	0	85
2784	619	1405	0	81
2787	618	1407	0	79
2790	618	1408	0	79
2793	618	1410	0	82
2796	619	1410	0	84
2799	618	1409	0	83
2802	619	1410	0	83
2805	619	1410	0	81
2808	619	1412	0	84
2811	620	1412	0	88
2814	619	1414	0	88
2817	620	1415	0	90
2820	619	1415	0	84
2823	619	1415	0	86
2826	619	1415	0	85
2829	620	1415	0	86
2832	621	1415	0	90
2835	622	1414	0	86
2838	622	1414	0	88
2841	622	1415	0	91
2844	623	1415	0	96
2847	624	1415	0	100
2850	625	1416	0	101
2853	626	1416	0	103
2856	626	1417	0	105
2859	627	1417	0	114
2862	630	1417	0	123
2865	630	1419	0	130
2868	629	1421	0	131
2871	629	1422	0	134
2874	629	1422	0	134
2877	631	1423	0	141
2880	632	1422	0	145
2883	634	1420	0	146
2886	635	1420	0	144
2889	635	1420	0	141
2892	634	1420	0	144
2895	632	1420	0	141
2898	632	1420	0	136
2901	632	1421	0	128
2904	633	1422	0	124
2907	633	1424	0	125
2910	633	1424	0	123
2913	633	1424	0	123
2916	633	1424	0	124
2919	633	1424	0	122
2922	633	1424	0	122
2925	633	1424	0	119
2928	633	1424	0	124
2931	633	1425	0	125
2934	632	1426	0	127
2937	633	1427	0	130
2940	632	1427	0	132
2943	633	1427	0	130
2946	631	1428	0	128
2949	631	1428	0	123
2952	632	1428	0	122
2955	632	1429	0	117
2958	634	1430	0	118
2961	635	1431	0	122
2964	638	1433	0	125
2967	639	1436	0	130
2970	639	1437	0	135
2973	639	1438	0	134
2976	639	1438	0	136
2979	639	1439	0	137
2982	640	1440	0	139
2985	641	1441	0	137
2988	641	1441	0	135
2991	642	1439	0	129
2994	641	1439	0	128
2997	641	1438	0	125
3000	640	1438	0	121
3003	638	1435	0	114
3006	639	1434	0	111
3009	638	1435	0	117
3012	639	1436	0	115
3015	641	1437	0	110
3018	640	1437	0	115
3021	641	1438	0	118
3024	642	1439	0	115
3027	643	1439	0	116
3030	643	1439	0	114
3033	643	1438	0	115
3036	643	1439	0	114
3039	642	1439	0	114
3042	640	1437	0	117
3045	639	1436	0	119
3048	639	1434	0	123
3051	639	1434	0	125
3054	640	1435	0	117
3057	639	1434	0	118
3060	639	1434	0	122
3063	639	1434	0	120
3066	638	1435	0	123
3069	638	1436	0	126
3072	638	1436	0	129
3075	637	1436	0	129
3078	636	1436	0	122
3081	635	1436	0	124
3084	634	1437	0	125
3087	634	1436	0	126
3090	633	1434	0	122
3093	632	1433	0	118
3096	632	1432	0	116
3099	632	1433	0	118
3102	631	1433	0	119
3105	630	1433	0	118
3108	630	1432	0	119
3111	630	1431	0	111
3114	631	1427	0	102
3117	631	1424	0	100
3120	630	1424	0	100
3123	630	1424	0	99
3126	631	1424	0	97
3129	630	1424	0	96
3132	630	1425	0	94
3135	631	1425	0	91
3138	631	1425	0	92
3141	631	1425	0	89
3144	631	1425	0	89
3147	630	1423	0	89
3150	629	1421	0	85
3153	628	1421	0	83
3156	626	1421	0	82
3159	625	1421	0	82
3162	624	1421	0	72
3165	623	1420	0	67
3168	623	1421	0	67
3171	623	1422	0	68
3174	622	1423	0	64
3177	621	1424	0	59
3180	620	1425	0	56
3183	620	1424	0	54
3186	620	1424	0	54
3189	621	1424	0	49
3192	620	1424	0	46
3195	620	1425	0	44
3198	619	1424	0	40
3201	618	1423	0	37
3204	618	1423	0	34
3207	617	1421	0	30
3210	614	1421	0	24
3213	612	1421	0	22
3216	611	1421	0	21
3219	609	1421	0	16
3222	606	1422	0	6
3225	603	1423	0	2
3228	602	1424	0	5
3231	602	1425	0	3
3234	602	1424	0	0
3237	603	1422	0	357
3240	602	1422	0	356
3243	603	1422	0	354
3246	601	1420	0	355
3249	599	1419	0	354
3252	598	1418	0	354
3255	597	1419	0	354
3258	596	1417	0	356
3261	596	1417	0	358
3264	595	1417	0	358
3267	595	1416	0	0
3270	595	1415	0	0
3273	595	1416	0	0
3276	596	1415	0	0
3279	596	1415	0	3
3282	596	1415	0	6
3285	595	1415	0	7
3288	595	1414	0	8
3291	594	1415	0	9
3294	594	1416	0	10
3297	594	1416	0	9
3300	593	1415	0	7
3303	593	1415	0	5
3306	593	1415	0	4
3309	593	1415	0	3
3312	593	1416	0	3
3315	595	1417	0	2
3318	596	1419	0	2
3321	596	1419	0	1
3324	596	1419	0	2
3327	596	1419	0	3
3330	595	1420	0	3
3333	595	1421	0	4
3336	595	1420	0	5
3339	595	1420	0	5
3342	595	1420	0	5
3345	595	1420	0	5
3348	595	1420	0	6
3351	595	1420	0	6
3354	596	1420	0	5
3357	596	1420	0	4
3360	596	1420	0	4
3363	596	1420	0	4
3366	597	1420	0	5
3369	597	1420	0	5
3372	597	1420	0	6
3375	597	1420	0	5
3378	597	1420	0	5
3381	597	1420	0	5
3384	597	1420	0	6
3387	597	1420	0	6
3390	597	1420	0	6
3393	597	1420	0	7
3396	597	1420	0	6
3399	597	1420	0	6
3402	598	1420	0	6
3405	598	1420	0	6
3408	598	1420	0	6
3411	598	1420	0	6
3414	598	1420	0	7
3417	598	1420	0	6
3420	597	1419	0	6
3423	596	1419	0	5
3426	596	1419	0	4
3429	596	1419	0	4
3432	597	1419	0	4
3435	597	1419	0	4
3438	597	1419	0	4
3441	597	1419	0	4
3444	597	1419	0	5
3447	597	1420	0	5
3450	597	1420	0	5
3453	597	1420	0	5
3456	597	1419	0	5
3459	597	1419	0	5
3462	597	1419	0	5
3465	598	1419	0	5
3468	597	1419	0	5
3471	597	1419	0	5
3474	597	1419	0	5
3477	597	1419	0	4
3480	597	1420	0	5
3483	597	1420	0	5
3486	597	1420	0	4
3489	597	1420	0	5
3492	598	1420	0	4
3495	598	1420	0	4
3498	598	1420	0	4
3501	598	1420	0	4
3504	597	1420	0	4
3507	597	1420	0	4
3510	597	1420	0	5
3513	597	1420	0	4
3516	597	1420	0	4
3519	598	1420	0	4
3522	598	1420	0	4
3525	598	1420	0	4
3528	598	1420	0	4
3531	598	1420	0	3
3534	598	1420	0	4
3537	598	1420	0	4
3540	598	1420	0	4
3543	598	1420	0	4
3546	598	1420	0	4
3549	598	1420	0	4
3552	598	1420	0	5
3555	598	1420	0	4
3558	598	1419	0	5
3561	598	1420	0	6
3564	598	1420	0	6
3567	598	1420	0	6
3570	598	1420	0	6
3573	598	1420	0	5
3576	598	1420	0	5
3579	598	1420	0	5
3582	598	1420	0	5
3585	598	1420	0	5
3588	597	1420	0	4
3591	597	1420	0	4
3594	597	1420	0	3
3597	597	1420	0	4
3600	597	1420	0	4
3603	597	1420	0	4
3606	598	1420	0	4
3609	597	1420	0	2
3612	597	1420	0	3
3615	597	1420	0	3
3618	597	1420	0	4
3621	597	1420	0	3
3624	597	1420	0	3
3627	597	1420	0	3
3630	597	1420	0	3
3633	597	1420	0	3
3636	597	1420	0	5
3639	597	1420	0	4
3642	597	1420	0	4
3645	598	1420	0	3
3648	598	1420	0	4
3651	598	1420	0	4
3654	598	1420	0	5
3657	598	1420	0	5
3660	598	1420	0	5
3663	598	1420	0	4
3666	598	1420	0	3
3669	598	1420	0	3
3672	598	1420	0	4
3675	598	1420	0	4
3678	598	1420	0	4
3681	598	1420	0	4
3684	598	1420	0	4
3687	598	1420	0	4
3690	598	1420	0	4
3693	598	1420	0	5
3696	598	1420	0	5
3699	598	1420	0	5
3702	598	1420	0	4
3705	598	1420	0	6
3708	598	1420	0	5
3711	598	1420	0	4
3714	598	1420	0	4
3717	598	1420	0	4
3720	598	1420	0	4
3723	598	1420	0	4
3726	598	1420	0	4
3729	598	1420	0	4
3732	598	1420	0	4
3735	598	1420	0	4
3738	598	1420	0	4
3741	598	1420	0	4
3744	598	1420	0	4
3747	598	1420	0	3
3750	598	1420	0	4
3753	598	1420	0	4
3756	598	1420	0	5
3759	598	1420	0	4
3762	598	1420	0	4
3765	598	1420	0	4
3768	598	1420	0	4
3771	597	1420	0	4
3774	597	1420	0	4
3777	597	1420	0	4
3780	598	1420	0	4
3783	597	1420	0	5
3786	597	1420	0	4
3789	597	1420	0	4
3792	597	1420	0	4
3795	597	1420	0	4
3798	597	1420	0	3
3801	597	1420	0	3
3804	597	1420	0	4
3807	597	1420	0	4
3810	597	1420	0	5
3813	597	1420	0	5
3816	597	1420	0	4
3819	597	1420	0	4
3822	597	1420	0	4
3825	597	1420	0	3
3828	597	1420	0	4
3831	597	1420	0	4
3834	597	1420	0	4
3837	597	1420	0	4
3840	597	1420	0	4
3843	597	1420	0	4
3846	597	1420	0	3
3849	597	1420	0	5
3852	598	1420	0	4
3855	598	1420	0	4
3858	598	1420	0	4
3861	597	1420	0	4
3864	598	1420	0	4
3867	597	1420	0	5
3870	598	1420	0	4
3873	597	1420	0	4
3876	598	1420	0	4
3879	598	1420	0	4
3882	597	1420	0	4
3885	598	1420	0	4
3888	598	1420	0	4
3891	598	1420	0	3
3894	598	1420	0	3
3897	598	1420	0	3
3900	598	1420	0	3
3903	598	1420	0	3
3906	598	1420	0	3
3909	598	1420	0	3
3912	598	1420	0	3
3915	598	1420	0	3
3918	598	1420	0	3
3921	598	1420	0	3
3924	598	1420	0	3
3927	598	1420	0	2
3930	598	1420	0	3
3933	598	1420	0	3
3936	598	1420	0	3
3939	598	1420	0	2
3942	598	1420	0	3
3945	597	1420	0	3
3948	598	1420	0	3
3951	598	1420	0	4
3954	598	1420	0	3
3957	598	1420	0	4
3960	597	1420	0	3
3963	598	1420	0	3
3966	598	1420	0	3
3969	598	1420	0	3
3972	598	1420	0	3
3975	598	1420	0	3
3978	598	1420	0	2
3981	598	1420	0	3
3984	598	1420	0	3
3987	598	1420	0	3
3990	598	1420	0	3
3993	598	1420	0	3
3996	598	1420	0	3
3999	598	1420	0	3
4002	598	1420	0	3
4005	598	1420	0	3
4008	597	1420	0	3
4011	598	1420	0	3
4014	598	1420	0	3
4017	598	1420	0	3
4020	598	1420	0	3
4023	598	1420	0	3
4026	598	1420	0	3
4029	598	1420	0	3
4032	598	1420	0	3
4035	598	1420	0	2
4038	598	1420	0	2
4041	598	1420	0	2
4044	598	1420	0	2
4047	598	1420	0	3
4050	598	1420	0	3
4053	598	1420	0	2
4056	598	1420	0	3
4059	598	1420	0	3
4062	598	1420	0	3
4065	598	1420	0	3
4068	598	1420	0	3
4071	598	1420	0	2
4074	598	1420	0	2
4077	598	1420	0	2
4080	598	1420	0	3
4083	598	1420	0	3
4086	598	1420	0	2
4089	598	1420	0	2
4092	598	1420	0	2
4095	598	1420	0	2
4098	598	1420	0	3
4101	598	1420	0	3
4104	598	1420	0	3
4107	598	1420	0	3
4110	598	1420	0	3
4113	598	1420	0	3
4116	598	1420	0	3
4119	598	1420	0	2
4122	598	1420	0	3
4125	598	1420	0	2
4128	598	1420	0	2
4131	598	1420	0	3
4134	598	1420	0	3
4137	598	1420	0	3
4140	598	1420	0	3
4143	598	1420	0	3
4146	598	1420	0	3
4149	598	1420	0	3
4152	598	1420	0	3
4155	598	1420	0	3
4158	598	1420	0	3
4161	597	1420	0	4
4164	598	1420	0	3
4167	597	1420	0	3
4170	598	1420	0	3
4173	598	1420	0	3
4176	598	1420	0	3
4179	598	1420	0	3
4182	598	1420	0	3
4185	598	1420	0	3
4188	598	1420	0	3
4191	598	1420	0	3
4194	598	1420	0	3
4197	598	1420	0	3
4200	598	1420	0	3
4203	598	1420	0	3
4206	598	1420	0	3
4209	598	1420	0	3
4212	598	1420	0	2
4215	598	1420	0	3
4218	598	1420	0	2
4221	598	1420	0	3
4224	598	1420	0	3
4227	598	1420	0	3
4230	598	1420	0	3
4233	598	1420	0	3
4236	598	1420	0	3
4239	598	1420	0	2
4242	598	1420	0	3
4245	598	1420	0	3
4248	598	1420	0	3
4251	598	1420	0	2
4254	598	1420	0	2
4257	598	1420	0	2
4260	598	1420	0	3
4263	598	1420	0	3
4266	598	1420	0	2
4269	598	1420	0	2
4272	598	1420	0	2
4275	598	1420	0	3
4278	598	1420	0	2
4281	598	1420	0	3
4284	598	1420	0	2
4287	598	1420	0	3
4290	598	1420	0	3
4293	598	1420	0	2
4296	598	1420	0	3
4299	598	1420	0	3
4302	598	1420	0	3
4305	598	1420	0	3
4308	598	1420	0	3
4311	598	1420	0	3
4314	598	1420	0	3
4317	598	1420	0	3
4320	598	1420	0	3
4323	598	1420	0	3
4326	598	1420	0	3
4329	598	1420	0	3
4332	598	1420	0	3
4335	598	1420	0	3
4338	598	1420	0	3
4341	598	1420	0	3
4344	598	1420	0	3
4347	598	1420	0	3
4350	598	1420	0	3
4353	598	1420	0	3
4356	598	1420	0	4
4359	598	1420	0	4
4362	598	1420	0	4
4365	598	1420	0	3
4368	598	1420	0	4
4371	598	1420	0	4
4374	598	1420	0	3
4377	598	1420	0	3
4380	598	1420	0	3
4383	597	1420	0	5
4386	597	1419	0	4
4389	598	1419	0	4
4392	598	1420	0	3
4395	598	1420	0	3
4398	598	1420	0	4
4401	598	1420	0	4
4404	598	1420	0	4
4407	598	1420	0	4
4410	598	1420	0	4
4413	598	1420	0	4
4416	598	1420	0	4
4419	598	1420	0	4
4422	598	1420	0	4
4425	598	1420	0	4
4428	598	1420	0	3
4431	598	1420	0	4
4434	598	1420	0	4
4437	598	1420	0	3
4440	598	1420	0	4
4443	598	1420	0	4
4446	598	1420	0	4
4449	598	1420	0	4
4452	598	1420	0	3
4455	598	1420	0	4
4458	598	1420	0	4
4461	598	1420	0	3
4464	598	1420	0	4
4467	598	1420	0	4
4470	598	1420	0	4
4473	598	1420	0	3
4476	598	1420	0	3
4479	598	1420	0	4
4482	598	1420	0	4
4485	598	1420	0	4
4488	598	1420	0	3
4491	598	1420	0	4
4494	598	1420	0	3
4497	597	1420	0	3
4500	598	1420	0	3
4503	597	1420	0	3
4506	598	1420	0	3
4509	598	1420	0	3
4512	598	1420	0	3
4515	598	1420	0	3
4518	598	1420	0	4
4521	598	1420	0	4
4524	598	1420	0	4
4527	598	1420	0	4
4530	598	1420	0	4
4533	598	1420	0	4
4536	598	1420	0	4
4539	598	1420	0	4
4542	598	1420	0	3
4545	598	1420	0	4
4548	598	1420	0	4
4551	598	1420	0	4
4554	598	1420	0	3
4557	598	1420	0	4
4560	598	1420	0	4
4563	598	1420	0	3
4566	598	1420	0	3
4569	598	1420	0	3
4572	598	1420	0	3
4575	598	1420	0	3
4578	598	1420	0	3
4581	598	1420	0	3
4584	598	1420	0	3
4587	598	1420	0	3
4590	598	1420	0	3
4593	598	1420	0	4
4596	598	1420	0	3
4599	598	1420	0	4
4602	598	1420	0	3
4605	598	1420	0	3
4608	598	1420	0	3
4611	598	1420	0	3
4614	598	1420	0	3
4617	598	1420	0	3
4620	598	1420	0	3
4623	598	1420	0	3
4626	598	1420	0	3
4629	598	1420	0	3
4632	598	1420	0	3
4635	598	1420	0	3
4638	598	1420	0	3
4641	598	1420	0	3
4644	598	1420	0	4
4647	598	1420	0	4
4650	598	1420	0	4
4653	598	1420	0	4
4656	598	1420	0	3
4659	598	1420	0	3
4662	598	1420	0	4
4665	598	1420	0	4
4668	598	1420	0	3
4671	598	1420	0	4
4674	598	1420	0	3
4677	598	1420	0	4
4680	598	1420	0	4
4683	598	1420	0	4
4686	598	1420	0	3
4689	598	1420	0	3
4692	598	1420	0	4
4695	598	1420	0	4
4698	598	1420	0	4
4701	598	1420	0	4
4704	598	1420	0	4
4707	598	1420	0	3
4710	598	1420	0	3
4713	598	1420	0	3
4716	598	1420	0	3
4719	598	1420	0	3
4722	598	1420	0	3
4725	598	1420	0	3
4728	598	1420	0	3
4731	598	1420	0	3
4734	598	1420	0	3
4737	598	1420	0	3
4740	598	1420	0	3
4743	598	1420	0	3
4746	598	1420	0	3
4749	598	1420	0	4
4752	598	1420	0	4
4755	598	1420	0	4
4758	598	1420	0	3
4761	598	1420	0	4
4764	598	1420	0	4
4767	598	1420	0	4
4770	598	1420	0	4
4773	598	1420	0	4
4776	598	1420	0	4
4779	598	1420	0	3
4782	598	1420	0	4
4785	598	1420	0	4
4788	598	1420	0	4
4791	598	1420	0	4
4794	598	1420	0	4
4797	598	1420	0	4
4800	598	1420	0	4
4803	598	1420	0	5
4806	598	1420	0	4
4809	598	1420	0	5
4812	598	1420	0	4
4815	598	1420	0	4
4818	598	1420	0	5
4821	598	1420	0	5
4824	598	1420	0	5
4827	598	1420	0	5
4830	598	1420	0	5
4833	598	1420	0	5
4836	598	1420	0	4
4839	598	1420	0	4
4842	598	1420	0	4
4845	598	1420	0	5
4848	598	1420	0	4
4851	598	1420	0	4
4854	598	1420	0	4
4857	598	1420	0	5
4860	598	1420	0	4
4863	598	1420	0	5
4866	598	1420	0	5
4869	598	1420	0	5
4872	598	1420	0	5
4875	598	1420	0	4
4878	598	1420	0	4
4881	598	1420	0	5
4884	598	1420	0	5
4887	598	1420	0	5
4890	598	1420	0	5
4893	598	1420	0	5
4896	598	1420	0	5
4899	598	1420	0	5
4902	598	1420	0	5
4905	598	1420	0	5
4908	598	1420	0	5
4911	598	1420	0	5
4914	598	1420	0	4
4917	598	1420	0	5
4920	598	1420	0	5
4923	598	1420	0	5
4926	598	1420	0	5
4929	598	1420	0	5
4932	598	1420	0	5
4935	598	1420	0	4
4938	598	1420	0	4
4941	598	1420	0	5
4944	598	1420	0	4
4947	598	1420	0	5
4950	598	1420	0	4
4953	598	1420	0	4
4956	598	1420	0	3
4959	598	1420	0	4
4962	598	1420	0	4
4965	598	1420	0	4
4968	598	1420	0	4
4971	598	1420	0	4
4974	598	1420	0	4
4977	598	1420	0	4
4980	598	1420	0	4
4983	598	1420	0	4
4986	598	1420	0	3
4989	598	1420	0	3
4992	598	1420	0	3
4995	598	1420	0	3
4998	598	1420	0	3
5001	598	1420	0	3
5004	598	1420	0	3
5007	598	1420	0	3
5010	598	1420	0	3
5013	598	1420	0	4
5016	598	1420	0	4
5019	598	1420	0	4
5022	598	1420	0	4
5025	598	1420	0	4
5028	598	1420	0	4
5031	598	1420	0	4
5034	598	1420	0	4
5037	598	1420	0	4
5040	598	1420	0	5
5043	598	1420	0	5
5046	598	1420	0	5
5049	598	1420	0	4
5052	598	1420	0	4
5055	598	1420	0	5
5058	598	1420	0	5
5061	598	1420	0	6
5064	598	1421	0	4
5067	598	1421	0	4
5070	599	1421	0	6
5073	599	1421	0	6
5076	599	1421	0	6
5079	599	1421	0	5
5082	599	1421	0	6
5085	600	1422	0	6
5088	600	1422	0	7
5091	599	1422	0	6
5094	599	1422	0	6
5097	599	1423	0	7
5100	600	1423	0	8
5103	600	1422	0	9
5106	600	1422	0	10
5109	600	1422	0	10
5112	600	1422	0	10
5115	600	1422	0	9
5118	600	1422	0	10
5121	601	1422	0	10
5124	601	1422	0	11
5127	601	1422	0	11
5130	601	1422	0	10
5133	601	1422	0	11
5136	602	1422	0	10
5139	602	1422	0	10
5142	602	1422	0	10
5145	601	1422	0	11
5148	601	1422	0	10
5151	601	1422	0	9
5154	601	1422	0	10
5157	601	1422	0	8
5160	601	1422	0	7
5163	601	1422	0	7
5166	602	1422	0	6
5169	601	1422	0	7
5172	601	1422	0	7
5175	601	1422	0	6
5178	600	1422	0	5
5181	601	1422	0	5
5184	601	1422	0	6
5187	601	1422	0	5
5190	601	1422	0	5
5193	601	1422	0	5
5196	601	1422	0	5
5199	600	1422	0	6
5202	600	1422	0	5
5205	600	1422	0	5
5208	600	1422	0	6
5211	600	1422	0	5
5214	600	1422	0	5
5217	600	1422	0	5
5220	600	1422	0	5
5223	600	1422	0	5
5226	600	1422	0	5
5229	600	1422	0	3
5232	600	1422	0	3
5235	600	1422	0	3
5238	600	1422	0	3
5241	600	1422	0	2
5244	600	1422	0	3
5247	600	1422	0	4
5250	600	1422	0	6
5253	600	1422	0	7
5256	600	1422	0	6
5259	600	1422	0	6
5262	600	1422	0	6
5265	600	1422	0	6
5268	600	1422	0	4
5271	599	1422	0	4
5274	600	1422	0	3
5277	600	1423	0	5
5280	600	1422	0	6
5283	600	1422	0	7
5286	600	1422	0	8
5289	600	1422	0	7
5292	600	1423	0	5
5295	600	1423	0	5
5298	600	1423	0	5
5301	600	1422	0	5
5304	600	1422	0	5
5307	600	1423	0	5
5310	600	1422	0	5
5313	599	1422	0	4
5316	600	1422	0	4
5319	600	1422	0	4
5322	600	1422	0	3
5325	600	1422	0	3
5328	600	1422	0	3
5331	600	1422	0	3
5334	599	1422	0	3
5337	600	1422	0	3
5340	600	1422	0	3
5343	599	1422	0	2
5346	599	1422	0	3
5349	600	1422	0	4
5352	600	1422	0	4
5355	599	1422	0	4
5358	599	1422	0	3
5361	599	1422	0	3
5364	600	1422	0	4
5367	600	1422	0	3
5370	600	1422	0	3
5373	600	1422	0	3
5376	599	1422	0	4
5379	599	1423	0	4
5382	600	1422	0	4
5385	600	1422	0	3
5388	600	1422	0	3
5391	600	1422	0	5
5394	600	1422	0	3
5397	599	1422	0	3
5400	600	1423	0	4
5403	600	1422	0	6
5406	600	1423	0	4
5409	600	1423	0	6
5412	600	1423	0	5
5415	600	1423	0	3
5418	600	1423	0	4
5421	600	1423	0	4
5424	600	1423	0	4
5427	599	1423	0	4
5430	600	1423	0	4
5433	599	1423	0	3
5436	599	1423	0	4
5439	599	1423	0	4
5442	600	1423	0	3
5445	599	1423	0	2
5448	599	1423	0	3
5451	599	1423	0	3
5454	599	1423	0	2
5457	599	1423	0	2
5460	599	1423	0	2
5463	599	1423	0	2
5466	600	1423	0	2
5469	599	1423	0	2
5472	599	1423	0	3
5475	599	1423	0	3
5478	599	1423	0	3
5481	600	1423	0	3
5484	599	1423	0	2
5487	600	1423	0	4
5490	600	1423	0	3
5493	600	1423	0	3
5496	599	1423	0	3
5499	600	1423	0	3
5502	600	1423	0	4
5505	600	1423	0	5
5508	600	1423	0	5
5511	600	1423	0	5
5514	600	1423	0	4
5517	600	1423	0	4
5520	600	1423	0	4
5523	600	1423	0	4
5526	600	1423	0	5
5529	600	1423	0	4
5532	600	1423	0	5
5535	600	1423	0	4
5538	600	1423	0	3
5541	599	1423	0	2
5544	600	1423	0	2
5547	599	1423	0	3
5550	600	1423	0	3
5553	600	1423	0	3
5556	600	1423	0	3
5559	600	1423	0	5
5562	600	1423	0	4
5565	600	1423	0	4
5568	600	1423	0	4
5571	600	1423	0	4
5574	600	1423	0	4
5577	600	1423	0	4
5580	600	1423	0	4
5583	600	1423	0	4
5586	600	1423	0	4
5589	600	1423	0	4
5592	600	1423	0	4
5595	600	1423	0	4
5598	600	1423	0	4
5601	600	1423	0	4
5604	600	1423	0	4
5607	600	1423	0	4
5610	600	1423	0	4
5613	600	1423	0	4
5616	600	1423	0	4
5619	600	1423	0	4
5622	600	1423	0	4
5625	600	1423	0	4
5628	600	1423	0	4
5631	600	1422	0	5
5634	600	1423	0	4
5637	600	1422	0	5
5640	600	1422	0	6
5643	600	1422	0	5
5646	600	1422	0	4
5649	600	1422	0	5
5652	600	1422	0	5
5655	600	1422	0	4
5658	600	1422	0	5
5661	600	1422	0	5
5664	600	1422	0	6
5667	600	1422	0	4
5670	600	1422	0	5
5673	600	1423	0	4
5676	600	1422	0	4
5679	600	1422	0	4
5682	600	1422	0	4
5685	600	1423	0	4
5688	600	1423	0	4
5691	600	1423	0	4
5694	600	1422	0	4
5697	600	1422	0	4
5700	600	1422	0	4
5703	600	1423	0	3
5706	600	1423	0	4
5709	600	1423	0	4
5712	600	1423	0	3
5715	600	1423	0	4
5718	600	1423	0	3
5721	600	1422	0	4
5724	600	1423	0	3
5727	600	1423	0	4
5730	600	1423	0	3
5733	600	1423	0	3
5736	600	1423	0	3
5739	600	1423	0	3
5742	600	1423	0	3
5745	600	1422	0	3
5748	599	1423	0	3
5751	600	1423	0	3
5754	599	1422	0	4
5757	599	1423	0	3
5760	599	1423	0	2
5763	599	1423	0	2
5766	599	1423	0	2
5769	599	1423	0	3
5772	599	1423	0	3
5775	599	1423	0	4
5778	599	1423	0	3
5781	599	1423	0	3
5784	599	1423	0	4
5787	599	1423	0	4
5790	599	1422	0	4
5793	599	1422	0	4
5796	599	1422	0	5
5799	599	1422	0	4
5802	599	1422	0	4
5805	599	1422	0	4
5808	599	1422	0	5
5811	599	1422	0	4
5814	599	1422	0	4
5817	599	1422	0	4
5820	599	1422	0	4
5823	599	1422	0	4
5826	599	1422	0	5
5829	599	1422	0	4
5832	599	1422	0	4
5835	599	1422	0	4
5838	599	1422	0	4
5841	599	1422	0	4
5844	599	1422	0	4
5847	599	1422	0	4
5850	599	1422	0	3
5853	599	1422	0	3
5856	599	1422	0	3
5859	599	1422	0	3
5862	599	1422	0	3
5865	599	1422	0	3
5868	599	1422	0	3
5871	599	1422	0	3
5874	599	1422	0	3
5877	599	1422	0	3
5880	599	1423	0	2
5883	599	1422	0	3
5886	599	1422	0	3
5889	599	1422	0	3
5892	599	1423	0	2
5895	599	1423	0	4
5898	599	1423	0	4
5901	599	1423	0	4
5904	599	1422	0	3
5907	599	1423	0	3
5910	599	1422	0	3
5913	599	1422	0	3
5916	599	1422	0	3
5919	599	1422	0	3
5922	599	1422	0	3
5925	599	1422	0	3
5928	599	1422	0	3
5931	599	1422	0	3
5934	599	1422	0	4
5937	599	1422	0	4
5940	599	1422	0	4
5943	599	1422	0	3
5946	599	1422	0	3
5949	599	1422	0	4
5952	599	1422	0	4
5955	599	1422	0	5
5958	599	1422	0	5
5961	599	1422	0	5
5964	599	1422	0	4
5967	599	1422	0	4
5970	599	1422	0	4
5973	599	1422	0	4
5976	599	1422	0	4
5979	599	1422	0	4
5982	599	1422	0	4
5985	599	1422	0	4
5988	599	1422	0	5
5991	599	1422	0	4
5994	599	1422	0	4
5997	599	1422	0	5
6000	599	1422	0	5
6003	599	1422	0	5
6006	599	1422	0	5
6009	599	1422	0	5
[truncated: 995 more rows]
