# Supplementary material for: Markerless tracking of an entire honey bee colony
Source: Nat Commun. 2021 Mar 19;12:1733. doi: 10.1038/s41467-021-21769-1 (PMC7979864; doi:10.1038/s41467-021-21769-1)
Supplement: Supplementary file 4 — Description of Additional Supplementary Files [file 41467_2021_21769_MOESM4_ESM.zip › raw_source/fig_5_sup_fig_21_22/S1_trajectories/000447.txt]

0	947	2290	0	348
3	947	2290	0	347
6	946	2290	0	347
9	947	2290	0	348
12	947	2290	0	347
15	946	2290	0	348
18	947	2290	0	347
21	947	2290	0	348
24	947	2290	0	348
27	947	2290	0	347
30	947	2290	0	348
33	947	2290	0	347
36	947	2290	0	347
39	947	2290	0	347
42	947	2290	0	348
45	947	2290	0	347
48	947	2290	0	348
51	947	2290	0	347
54	947	2290	0	348
57	947	2290	0	348
60	947	2290	0	349
63	947	2290	0	348
66	947	2290	0	348
69	947	2290	0	348
72	947	2290	0	348
75	947	2290	0	348
78	947	2290	0	348
81	947	2290	0	348
84	947	2290	0	349
87	947	2290	0	348
90	947	2290	0	348
93	947	2290	0	349
96	947	2290	0	349
99	947	2290	0	349
102	947	2290	0	349
105	947	2290	0	349
108	947	2290	0	349
111	947	2290	0	349
114	947	2290	0	349
117	947	2290	0	349
120	947	2290	0	350
123	947	2290	0	349
126	947	2290	0	349
129	947	2290	0	349
132	947	2290	0	349
135	947	2290	0	348
138	947	2290	0	349
141	947	2290	0	349
144	947	2290	0	348
147	947	2290	0	348
150	947	2290	0	349
153	947	2290	0	349
156	947	2290	0	350
159	947	2290	0	350
162	947	2291	0	350
165	947	2291	0	350
168	947	2291	0	351
171	947	2291	0	350
174	947	2291	0	350
177	947	2291	0	350
180	947	2291	0	350
183	947	2291	0	350
186	947	2291	0	350
189	947	2291	0	350
192	947	2291	0	351
195	947	2291	0	351
198	947	2291	0	351
201	947	2290	0	352
204	946	2290	0	352
207	946	2290	0	352
210	947	2290	0	353
213	947	2290	0	352
216	947	2290	0	352
219	946	2290	0	353
222	946	2290	0	353
225	946	2290	0	353
228	946	2291	0	353
231	946	2291	0	354
234	946	2291	0	353
237	946	2291	0	354
240	945	2292	0	353
243	945	2292	0	353
246	945	2292	0	353
249	945	2292	0	351
252	945	2292	0	351
255	945	2292	0	352
258	945	2292	0	353
261	945	2292	0	353
264	945	2292	0	352
267	945	2292	0	352
270	945	2292	0	352
273	945	2292	0	352
276	945	2292	0	353
279	945	2292	0	353
282	945	2292	0	353
285	945	2292	0	353
288	945	2292	0	353
291	945	2292	0	353
294	945	2292	0	353
297	945	2292	0	353
300	945	2292	0	353
303	945	2292	0	353
306	945	2292	0	353
309	945	2292	0	353
312	945	2291	0	353
315	945	2291	0	353
318	945	2291	0	353
321	945	2291	0	353
324	945	2291	0	353
327	945	2291	0	353
330	945	2291	0	353
333	945	2291	0	353
336	945	2291	0	353
339	945	2291	0	353
342	945	2291	0	353
345	945	2291	0	353
348	946	2291	0	354
351	946	2291	0	354
354	946	2291	0	354
357	945	2291	0	354
360	945	2291	0	353
363	945	2291	0	354
366	945	2291	0	354
369	945	2291	0	353
372	945	2291	0	354
375	945	2291	0	354
378	945	2291	0	354
381	945	2291	0	354
384	945	2291	0	354
387	945	2291	0	354
390	945	2291	0	354
393	945	2291	0	354
396	945	2291	0	354
399	945	2291	0	353
402	945	2291	0	353
405	945	2291	0	354
408	945	2291	0	354
411	945	2291	0	354
414	945	2291	0	354
417	945	2291	0	354
420	945	2291	0	354
423	945	2291	0	354
426	945	2291	0	354
429	945	2291	0	354
432	945	2291	0	354
435	945	2291	0	353
438	946	2291	0	354
441	946	2291	0	354
444	946	2291	0	353
447	946	2292	0	354
450	946	2292	0	354
453	946	2292	0	355
456	946	2292	0	354
459	946	2292	0	353
462	946	2292	0	355
465	946	2292	0	354
468	946	2292	0	356
471	946	2292	0	356
474	946	2292	0	355
477	946	2292	0	355
480	946	2292	0	355
483	946	2292	0	356
486	946	2292	0	356
489	946	2292	0	356
492	946	2293	0	355
495	946	2293	0	355
498	946	2294	0	356
501	944	2296	0	354
504	943	2298	0	351
507	942	2298	0	352
510	941	2299	0	351
513	941	2300	0	350
516	939	2301	0	352
519	938	2301	0	351
522	938	2301	0	350
525	938	2301	0	348
528	937	2301	0	347
531	937	2300	0	348
534	938	2300	0	348
537	937	2300	0	348
540	937	2300	0	345
543	936	2300	0	345
546	936	2300	0	345
549	936	2300	0	346
552	936	2301	0	344
555	936	2301	0	344
558	935	2301	0	345
561	935	2301	0	344
564	935	2301	0	343
567	934	2301	0	343
570	934	2301	0	343
573	934	2301	0	343
576	934	2302	0	340
579	933	2302	0	339
582	933	2301	0	342
585	933	2301	0	343
588	933	2301	0	343
591	933	2301	0	343
594	933	2301	0	343
597	933	2301	0	343
600	933	2301	0	343
603	933	2301	0	343
606	934	2300	0	342
609	934	2300	0	343
612	934	2300	0	343
615	934	2301	0	343
618	934	2301	0	344
621	934	2301	0	344
624	934	2301	0	344
627	934	2301	0	344
630	935	2301	0	344
633	934	2301	0	346
636	935	2301	0	344
639	934	2301	0	345
642	935	2301	0	344
645	935	2301	0	346
648	935	2301	0	343
651	935	2301	0	344
654	935	2301	0	345
657	935	2301	0	345
660	935	2301	0	344
663	936	2301	0	344
666	936	2301	0	346
669	936	2301	0	346
672	936	2301	0	347
675	936	2301	0	347
678	936	2301	0	347
681	936	2301	0	347
684	936	2301	0	348
687	937	2301	0	349
690	937	2301	0	348
693	937	2302	0	347
696	936	2301	0	348
699	937	2301	0	349
702	937	2301	0	348
705	937	2301	0	349
708	937	2301	0	348
711	936	2301	0	349
714	936	2301	0	347
717	936	2302	0	348
720	936	2302	0	349
723	936	2302	0	348
726	937	2302	0	348
729	937	2302	0	348
732	937	2301	0	347
735	938	2301	0	346
738	938	2301	0	345
741	938	2300	0	347
744	938	2300	0	347
747	938	2300	0	349
750	938	2300	0	347
753	938	2300	0	348
756	937	2300	0	349
759	938	2301	0	348
762	937	2301	0	348
765	937	2301	0	350
768	938	2301	0	348
771	938	2301	0	348
774	938	2301	0	348
777	938	2301	0	350
780	938	2300	0	348
783	939	2300	0	349
786	939	2300	0	348
789	940	2299	0	350
792	940	2299	0	349
795	940	2300	0	349
798	940	2300	0	350
801	940	2300	0	351
804	940	2300	0	350
807	940	2300	0	349
810	941	2299	0	351
813	941	2299	0	350
816	941	2299	0	351
819	941	2299	0	350
822	941	2299	0	351
825	941	2299	0	351
828	941	2299	0	350
831	941	2299	0	350
834	941	2298	0	348
837	941	2298	0	349
840	941	2298	0	349
843	941	2298	0	348
846	941	2298	0	348
849	941	2298	0	348
852	941	2298	0	348
855	941	2298	0	349
858	941	2297	0	347
861	941	2297	0	346
864	941	2297	0	347
867	941	2297	0	346
870	941	2297	0	347
873	941	2297	0	347
876	941	2297	0	347
879	941	2297	0	348
882	941	2297	0	347
885	941	2297	0	347
888	941	2297	0	347
891	941	2297	0	347
894	941	2297	0	347
897	941	2297	0	347
900	941	2297	0	347
903	941	2297	0	347
906	941	2297	0	347
909	941	2297	0	347
912	941	2297	0	347
915	941	2297	0	347
918	941	2297	0	347
921	941	2297	0	347
924	941	2297	0	347
927	941	2297	0	347
930	941	2297	0	347
933	941	2297	0	347
936	941	2297	0	347
939	941	2297	0	347
942	941	2297	0	347
945	941	2297	0	347
948	941	2297	0	347
951	941	2297	0	347
954	941	2297	0	347
957	941	2297	0	347
960	941	2297	0	347
963	941	2297	0	347
966	941	2297	0	347
969	941	2297	0	347
972	941	2297	0	347
975	941	2297	0	347
978	941	2297	0	347
981	941	2297	0	347
984	941	2297	0	347
987	941	2297	0	347
990	941	2297	0	347
993	941	2297	0	347
996	941	2297	0	347
999	941	2297	0	347
1002	941	2297	0	347
1005	941	2297	0	347
1008	941	2297	0	347
1011	941	2297	0	347
1014	941	2296	0	347
1017	941	2297	0	347
1020	941	2296	0	347
1023	941	2296	0	347
1026	941	2296	0	347
1029	941	2296	0	347
1032	941	2296	0	347
1035	941	2296	0	347
1038	941	2297	0	347
1041	941	2296	0	347
1044	941	2296	0	347
1047	941	2296	0	347
1050	941	2296	0	347
1053	941	2296	0	347
1056	941	2296	0	347
1059	941	2296	0	347
1062	941	2296	0	347
1065	941	2296	0	347
1068	941	2296	0	347
1071	941	2296	0	347
1074	941	2296	0	347
1077	941	2296	0	347
1080	941	2296	0	347
1083	941	2296	0	347
1086	941	2296	0	347
1089	941	2296	0	347
1092	941	2296	0	347
1095	941	2296	0	347
1098	941	2296	0	347
1101	941	2296	0	347
1104	941	2296	0	346
1107	941	2296	0	347
1110	941	2296	0	347
1113	941	2296	0	347
1116	941	2296	0	347
1119	941	2296	0	347
1122	941	2296	0	347
1125	941	2296	0	347
1128	941	2296	0	347
1131	941	2296	0	347
1134	941	2296	0	347
1137	941	2296	0	347
1140	941	2296	0	347
1143	941	2296	0	346
1146	941	2296	0	347
1149	941	2296	0	347
1152	941	2296	0	347
1155	941	2296	0	347
1158	941	2296	0	347
1161	941	2296	0	347
1164	941	2296	0	347
1167	941	2296	0	348
1170	941	2296	0	347
1173	941	2296	0	347
1176	941	2296	0	347
1179	941	2296	0	347
1182	941	2296	0	347
1185	941	2296	0	347
1188	941	2296	0	348
1191	941	2296	0	347
1194	941	2296	0	347
1197	941	2296	0	348
1200	941	2296	0	347
1203	941	2296	0	348
1206	941	2296	0	347
1209	941	2296	0	348
1212	941	2296	0	347
1215	941	2296	0	348
1218	941	2296	0	347
1221	941	2296	0	347
1224	941	2296	0	347
1227	941	2296	0	348
1230	941	2296	0	347
1233	941	2296	0	347
1236	941	2296	0	347
1239	941	2296	0	347
1242	941	2296	0	348
1245	941	2296	0	347
1248	941	2296	0	347
1251	941	2296	0	347
1254	941	2296	0	347
1257	941	2296	0	347
1260	941	2296	0	347
1263	941	2296	0	347
1266	941	2296	0	347
1269	941	2296	0	348
1272	941	2296	0	347
1275	941	2296	0	347
1278	941	2296	0	348
1281	941	2296	0	348
1284	941	2296	0	347
1287	941	2296	0	348
1290	941	2296	0	348
1293	941	2296	0	347
1296	941	2296	0	347
1299	941	2296	0	347
1302	941	2296	0	347
1305	941	2296	0	347
1308	941	2296	0	348
1311	941	2296	0	347
1314	941	2296	0	347
1317	941	2296	0	348
1320	941	2296	0	348
1323	941	2296	0	348
1326	941	2296	0	347
1329	942	2297	0	347
1332	942	2297	0	348
1335	942	2297	0	347
1338	941	2296	0	347
1341	941	2296	0	348
1344	941	2296	0	349
1347	941	2296	0	347
1350	941	2296	0	348
1353	941	2296	0	348
1356	941	2296	0	348
1359	941	2296	0	348
1362	941	2296	0	347
1365	941	2296	0	347
1368	941	2296	0	348
1371	941	2296	0	348
1374	941	2296	0	348
1377	941	2296	0	349
1380	941	2296	0	351
1383	942	2296	0	350
1386	941	2296	0	347
1389	941	2296	0	348
1392	941	2296	0	348
1395	941	2296	0	350
1398	941	2296	0	349
1401	941	2296	0	348
1404	941	2296	0	348
1407	941	2296	0	349
1410	941	2296	0	349
1413	941	2296	0	349
1416	941	2296	0	348
1419	941	2296	0	350
1422	941	2296	0	350
1425	941	2296	0	350
1428	941	2296	0	350
1431	941	2296	0	350
1434	941	2296	0	349
1437	941	2296	0	349
1440	941	2296	0	349
1443	941	2296	0	348
1446	941	2296	0	349
1449	941	2296	0	349
1452	941	2296	0	349
1455	941	2296	0	349
1458	941	2296	0	349
1461	941	2296	0	350
1464	941	2296	0	349
1467	941	2296	0	349
1470	941	2296	0	350
1473	941	2296	0	350
1476	942	2296	0	350
1479	941	2296	0	349
1482	941	2296	0	349
1485	942	2296	0	349
1488	942	2296	0	350
1491	942	2295	0	352
1494	942	2295	0	353
1497	942	2295	0	353
1500	942	2295	0	353
1503	943	2295	0	353
1506	942	2295	0	353
1509	942	2295	0	353
1512	942	2295	0	353
1515	942	2295	0	353
1518	943	2294	0	354
1521	944	2293	0	352
1524	943	2293	0	351
1527	943	2293	0	351
1530	943	2293	0	351
1533	943	2293	0	351
1536	943	2293	0	350
1539	943	2292	0	351
1542	943	2292	0	351
1545	943	2292	0	352
1548	942	2292	0	351
1551	942	2292	0	352
1554	943	2293	0	351
1557	942	2292	0	350
1560	941	2291	0	345
1563	940	2291	0	345
1566	940	2291	0	343
1569	940	2291	0	344
1572	940	2291	0	345
1575	939	2291	0	346
1578	939	2291	0	346
1581	939	2291	0	344
1584	939	2291	0	344
1587	939	2291	0	344
1590	940	2291	0	344
1593	940	2291	0	344
1596	941	2291	0	344
1599	941	2291	0	345
1602	941	2291	0	345
1605	941	2291	0	344
1608	941	2291	0	344
1611	942	2292	0	344
1614	942	2292	0	345
1617	942	2292	0	347
1620	943	2292	0	345
1623	943	2292	0	345
1626	943	2293	0	346
1629	942	2293	0	344
1632	942	2293	0	344
1635	942	2293	0	344
1638	943	2293	0	344
1641	943	2293	0	344
1644	943	2293	0	346
1647	943	2293	0	348
1650	943	2293	0	349
1653	943	2293	0	349
1656	943	2293	0	350
1659	944	2292	0	350
1662	944	2292	0	351
1665	944	2292	0	350
1668	944	2293	0	350
1671	944	2292	0	350
1674	944	2293	0	349
1677	943	2293	0	349
1680	943	2293	0	344
1683	943	2293	0	344
1686	943	2293	0	344
1689	943	2294	0	345
1692	942	2294	0	344
1695	942	2294	0	342
1698	941	2294	0	342
1701	942	2294	0	344
1704	942	2292	0	340
1707	942	2291	0	339
1710	944	2289	0	337
1713	944	2288	0	337
1716	945	2287	0	336
1719	945	2287	0	335
1722	946	2287	0	337
1725	946	2286	0	338
1728	946	2287	0	337
1731	946	2287	0	338
1734	947	2287	0	341
1737	947	2287	0	344
1740	947	2286	0	343
1743	946	2287	0	340
1746	946	2287	0	341
1749	946	2287	0	339
1752	945	2287	0	338
1755	946	2286	0	340
1758	947	2286	0	342
1761	948	2286	0	342
1764	948	2285	0	340
1767	948	2285	0	342
1770	949	2286	0	343
1773	949	2287	0	344
1776	949	2287	0	345
1779	949	2287	0	346
1782	949	2287	0	345
1785	950	2286	0	349
1788	950	2286	0	350
1791	950	2286	0	349
1794	950	2286	0	350
1797	949	2287	0	352
1800	949	2287	0	351
1803	949	2287	0	351
1806	950	2286	0	352
1809	950	2286	0	352
1812	950	2286	0	352
1815	950	2286	0	352
1818	950	2285	0	351
1821	950	2285	0	351
1824	950	2285	0	352
1827	950	2285	0	352
1830	950	2285	0	352
1833	950	2285	0	353
1836	950	2285	0	353
1839	950	2285	0	351
1842	950	2285	0	352
1845	950	2285	0	352
1848	950	2285	0	353
1851	949	2284	0	352
1854	950	2284	0	352
1857	950	2285	0	352
1860	950	2285	0	352
1863	950	2285	0	352
1866	950	2284	0	351
1869	949	2284	0	352
1872	949	2284	0	352
1875	949	2284	0	352
1878	949	2284	0	352
1881	949	2284	0	352
1884	949	2284	0	352
1887	949	2284	0	353
1890	949	2284	0	353
1893	949	2284	0	353
1896	949	2284	0	353
1899	949	2284	0	352
1902	949	2284	0	352
1905	950	2284	0	353
1908	949	2284	0	351
1911	949	2284	0	352
1914	949	2284	0	351
1917	949	2284	0	351
1920	950	2284	0	351
1923	950	2284	0	350
1926	950	2284	0	350
1929	951	2284	0	348
1932	951	2285	0	349
1935	951	2285	0	348
1938	951	2285	0	348
1941	951	2285	0	347
1944	951	2285	0	347
1947	951	2285	0	348
1950	951	2285	0	349
1953	951	2285	0	349
1956	951	2285	0	347
1959	951	2286	0	348
1962	950	2286	0	347
1965	951	2285	0	346
1968	952	2285	0	345
1971	952	2285	0	345
1974	952	2285	0	345
1977	952	2285	0	345
1980	952	2285	0	345
1983	951	2285	0	345
1986	952	2284	0	346
1989	952	2285	0	346
1992	952	2284	0	347
1995	952	2284	0	348
1998	952	2284	0	349
2001	952	2284	0	348
2004	952	2284	0	349
2007	952	2284	0	349
2010	952	2284	0	349
2013	952	2284	0	348
2016	952	2284	0	348
2019	952	2284	0	350
2022	952	2284	0	351
2025	951	2285	0	350
2028	951	2285	0	351
2031	951	2285	0	353
2034	953	2288	0	353
2037	953	2289	0	358
2040	952	2290	0	358
2043	954	2290	0	1
2046	954	2288	0	4
2049	955	2287	0	3
2052	955	2287	0	3
2055	955	2287	0	3
2058	954	2286	0	0
2061	953	2284	0	356
2064	953	2285	0	356
2067	952	2285	0	355
2070	952	2286	0	359
2073	951	2286	0	357
2076	951	2286	0	358
2079	951	2287	0	2
2082	951	2288	0	7
2085	949	2290	0	12
2088	947	2294	0	17
2091	949	2296	0	17
2094	949	2295	0	19
2097	949	2296	0	24
2100	948	2296	0	27
2103	948	2296	0	25
2106	948	2297	0	22
2109	949	2298	0	21
2112	949	2298	0	23
2115	949	2299	0	21
2118	951	2299	0	21
2121	951	2299	0	21
2124	951	2300	0	21
2127	952	2300	0	23
2130	952	2300	0	22
2133	951	2300	0	22
2136	950	2300	0	22
2139	946	2300	0	23
2142	942	2300	0	25
2145	938	2300	0	21
2148	934	2300	0	21
2151	932	2302	0	13
2154	930	2305	0	14
2157	929	2306	0	13
2160	927	2306	0	11
2163	924	2307	0	10
2166	923	2306	0	8
2169	923	2304	0	6
2172	920	2303	0	2
2175	920	2305	0	5
2178	919	2306	0	3
2181	919	2307	0	4
2184	918	2305	0	3
2187	917	2305	0	1
2190	916	2305	0	1
2193	914	2306	0	358
2196	910	2304	0	357
2199	907	2305	0	358
2202	904	2306	0	0
2205	902	2306	0	7
2208	900	2308	0	5
2211	900	2308	0	7
2214	899	2307	0	9
2217	899	2307	0	10
2220	898	2308	0	8
2223	896	2308	0	7
2226	895	2308	0	7
2229	895	2308	0	9
2232	895	2308	0	10
2235	896	2307	0	9
2238	895	2306	0	3
2241	894	2306	0	3
2244	893	2305	0	3
2247	892	2305	0	2
2250	893	2304	0	4
2253	890	2303	0	1
2256	890	2303	0	1
2259	889	2303	0	1
2262	889	2303	0	359
2265	889	2303	0	357
2268	890	2304	0	356
2271	891	2305	0	355
2274	891	2306	0	355
2277	890	2306	0	354
2280	890	2306	0	354
2283	890	2306	0	355
2286	890	2306	0	356
2289	887	2306	0	356
2292	886	2305	0	354
2295	885	2305	0	355
2298	885	2305	0	356
2301	884	2305	0	355
2304	884	2305	0	356
2307	885	2305	0	354
2310	885	2305	0	352
2313	886	2306	0	351
2316	886	2306	0	351
2319	887	2306	0	351
2322	888	2307	0	350
2325	889	2307	0	351
2328	889	2307	0	351
2331	889	2307	0	351
2334	890	2307	0	350
2337	890	2307	0	350
2340	890	2308	0	350
2343	890	2308	0	351
2346	890	2308	0	352
2349	891	2308	0	353
2352	890	2308	0	353
2355	890	2308	0	351
2358	891	2308	0	351
2361	891	2308	0	351
2364	891	2307	0	350
2367	891	2308	0	351
2370	891	2308	0	351
2373	891	2308	0	350
2376	891	2307	0	352
2379	891	2307	0	351
2382	891	2307	0	351
2385	891	2307	0	352
2388	891	2307	0	352
2391	892	2307	0	352
2394	892	2308	0	353
2397	892	2307	0	352
2400	892	2308	0	352
2403	892	2307	0	351
2406	892	2308	0	351
2409	892	2308	0	353
2412	892	2308	0	353
2415	892	2308	0	352
2418	892	2308	0	354
2421	892	2308	0	353
2424	891	2309	0	353
2427	891	2309	0	354
2430	892	2310	0	355
2433	891	2309	0	354
2436	891	2309	0	354
2439	891	2310	0	354
2442	892	2310	0	354
2445	892	2310	0	354
2448	892	2310	0	353
2451	892	2311	0	353
2454	892	2313	0	355
2457	893	2312	0	353
2460	894	2313	0	354
2463	895	2313	0	355
2466	896	2313	0	354
2469	896	2313	0	355
2472	896	2312	0	356
2475	896	2312	0	355
2478	896	2312	0	355
2481	896	2313	0	356
2484	896	2313	0	356
2487	896	2313	0	355
2490	895	2312	0	353
2493	894	2312	0	351
2496	894	2312	0	352
2499	894	2312	0	352
2502	895	2313	0	354
2505	895	2313	0	351
2508	895	2312	0	352
2511	895	2312	0	353
2514	895	2312	0	351
2517	895	2312	0	352
2520	896	2312	0	352
2523	896	2312	0	353
2526	896	2312	0	354
2529	896	2312	0	352
2532	896	2312	0	352
2535	896	2312	0	352
2538	896	2313	0	353
2541	895	2312	0	356
2544	894	2311	0	354
2547	893	2311	0	352
2550	893	2311	0	353
2553	893	2311	0	352
2556	893	2311	0	354
2559	892	2312	0	352
2562	892	2312	0	353
2565	891	2313	0	354
2568	891	2314	0	354
2571	891	2314	0	354
2574	891	2314	0	353
2577	890	2315	0	351
2580	890	2315	0	352
2583	888	2316	0	351
2586	886	2316	0	352
2589	885	2315	0	353
2592	885	2314	0	351
2595	883	2315	0	353
2598	882	2315	0	353
2601	882	2315	0	354
2604	881	2315	0	354
2607	880	2314	0	354
2610	880	2313	0	353
2613	880	2313	0	353
2616	880	2313	0	353
2619	880	2313	0	354
2622	880	2313	0	354
2625	880	2313	0	353
2628	880	2313	0	352
2631	881	2313	0	353
2634	881	2313	0	354
2637	881	2313	0	354
2640	881	2313	0	354
2643	882	2313	0	354
2646	882	2313	0	354
2649	882	2313	0	355
2652	882	2313	0	354
2655	883	2313	0	354
2658	883	2313	0	353
2661	883	2313	0	352
2664	884	2313	0	354
2667	884	2313	0	355
2670	884	2314	0	355
2673	884	2314	0	355
2676	884	2314	0	356
2679	884	2314	0	354
2682	884	2314	0	354
2685	884	2314	0	353
2688	884	2314	0	355
2691	884	2314	0	353
2694	883	2314	0	354
2697	883	2314	0	354
2700	884	2314	0	354
2703	883	2315	0	353
2706	883	2315	0	353
2709	883	2315	0	353
2712	883	2315	0	354
2715	883	2315	0	353
2718	883	2316	0	355
2721	885	2314	0	352
2724	884	2313	0	352
2727	883	2313	0	352
2730	882	2313	0	354
2733	881	2311	0	352
2736	881	2311	0	350
2739	880	2311	0	350
2742	880	2311	0	347
2745	878	2309	0	346
2748	877	2309	0	344
2751	876	2309	0	346
2754	874	2309	0	347
2757	872	2310	0	345
2760	871	2310	0	345
2763	868	2310	0	346
2766	868	2309	0	349
2769	868	2309	0	348
2772	868	2309	0	343
2775	865	2307	0	339
2778	863	2301	0	332
2781	863	2296	0	337
2784	860	2295	0	336
2787	861	2292	0	333
2790	860	2291	0	334
2793	860	2291	0	334
2796	859	2291	0	335
2799	859	2291	0	336
2802	858	2292	0	343
2805	855	2292	0	347
2808	853	2293	0	350
2811	851	2291	0	350
2814	848	2290	0	352
2817	845	2288	0	350
2820	844	2288	0	355
2823	845	2287	0	356
2826	844	2286	0	356
2829	842	2285	0	352
2832	844	2287	0	350
2835	844	2287	0	350
2838	842	2286	0	350
2841	840	2285	0	347
2844	839	2284	0	344
2847	837	2283	0	342
2850	836	2282	0	342
2853	834	2282	0	344
2856	833	2282	0	345
2859	834	2282	0	349
2862	833	2281	0	349
2865	832	2281	0	349
2868	831	2281	0	351
2871	830	2281	0	352
2874	829	2281	0	352
2877	829	2281	0	351
2880	830	2281	0	352
2883	829	2281	0	351
2886	829	2280	0	352
2889	829	2280	0	352
2892	829	2280	0	353
2895	829	2280	0	353
2898	829	2280	0	351
2901	829	2280	0	348
2904	829	2281	0	348
2907	830	2281	0	349
2910	831	2281	0	349
2913	832	2281	0	348
2916	833	2282	0	349
2919	833	2282	0	350
2922	833	2281	0	349
2925	833	2281	0	350
2928	835	2282	0	351
2931	835	2283	0	350
2934	834	2282	0	351
2937	834	2282	0	351
2940	834	2280	0	346
2943	833	2278	0	347
2946	833	2278	0	347
2949	833	2277	0	348
2952	833	2277	0	345
2955	832	2277	0	344
2958	832	2277	0	346
2961	832	2279	0	351
2964	831	2280	0	356
2967	829	2280	0	357
2970	827	2280	0	1
2973	824	2280	0	6
2976	823	2280	0	11
2979	822	2280	0	11
2982	822	2280	0	13
2985	822	2280	0	12
2988	824	2279	0	11
2991	825	2279	0	11
2994	825	2279	0	10
2997	826	2279	0	9
3000	826	2278	0	10
3003	826	2278	0	8
3006	826	2278	0	7
3009	826	2278	0	3
3012	825	2278	0	3
3015	826	2278	0	3
3018	826	2278	0	3
3021	825	2279	0	3
3024	824	2278	0	3
3027	821	2278	0	1
3030	820	2277	0	358
3033	820	2277	0	358
3036	820	2277	0	356
3039	819	2277	0	358
3042	819	2277	0	0
3045	819	2277	0	0
3048	820	2277	0	1
3051	820	2277	0	1
3054	821	2277	0	3
3057	821	2277	0	1
3060	821	2277	0	0
3063	821	2277	0	0
3066	821	2277	0	0
3069	821	2277	0	359
3072	822	2277	0	359
3075	822	2277	0	359
3078	822	2277	0	0
3081	823	2278	0	359
3084	823	2278	0	359
3087	823	2277	0	358
3090	824	2277	0	357
3093	824	2277	0	357
3096	824	2277	0	355
3099	825	2277	0	354
3102	825	2277	0	354
3105	825	2277	0	352
3108	825	2277	0	352
3111	825	2277	0	349
3114	825	2277	0	349
3117	825	2276	0	349
3120	826	2276	0	339
3123	826	2276	0	339
3126	826	2276	0	337
3129	826	2277	0	335
3132	826	2277	0	333
3135	826	2277	0	335
3138	825	2277	0	342
3141	824	2277	0	344
3144	824	2278	0	344
3147	823	2278	0	343
3150	823	2278	0	342
3153	823	2278	0	341
3156	823	2279	0	342
3159	823	2278	0	341
3162	823	2278	0	342
3165	823	2278	0	342
3168	823	2278	0	342
3171	824	2278	0	345
3174	824	2279	0	346
3177	824	2279	0	350
3180	824	2279	0	349
3183	824	2279	0	350
3186	824	2279	0	352
3189	823	2280	0	351
3192	824	2280	0	350
3195	824	2280	0	351
3198	824	2280	0	351
3201	824	2280	0	351
3204	824	2280	0	352
3207	824	2280	0	351
3210	825	2279	0	351
3213	825	2279	0	350
3216	826	2279	0	351
3219	826	2279	0	349
3222	826	2279	0	348
3225	827	2279	0	345
3228	826	2279	0	345
3231	827	2279	0	345
3234	828	2279	0	342
3237	828	2279	0	341
3240	828	2279	0	341
3243	828	2279	0	340
3246	829	2280	0	337
3249	830	2280	0	337
3252	830	2280	0	336
3255	831	2279	0	336
3258	831	2280	0	336
3261	831	2279	0	335
3264	831	2279	0	335
3267	831	2279	0	335
3270	831	2279	0	334
3273	831	2279	0	337
3276	831	2279	0	338
3279	831	2279	0	339
3282	831	2279	0	339
3285	831	2279	0	340
3288	831	2279	0	340
3291	832	2279	0	339
3294	831	2279	0	341
3297	832	2279	0	339
3300	832	2279	0	338
3303	832	2279	0	339
3306	832	2279	0	338
3309	832	2279	0	338
3312	832	2279	0	338
3315	832	2279	0	339
3318	832	2279	0	337
3321	832	2279	0	337
3324	832	2279	0	338
3327	832	2279	0	337
3330	832	2279	0	337
3333	832	2279	0	337
3336	832	2279	0	338
3339	832	2279	0	338
3342	832	2279	0	338
3345	832	2279	0	339
3348	832	2279	0	339
3351	832	2279	0	336
3354	832	2279	0	337
3357	832	2279	0	336
3360	832	2279	0	335
3363	832	2279	0	335
3366	832	2279	0	335
3369	832	2279	0	334
3372	832	2279	0	334
3375	833	2279	0	335
3378	832	2279	0	335
3381	832	2279	0	335
3384	833	2279	0	337
3387	832	2279	0	336
3390	832	2279	0	336
3393	832	2279	0	336
3396	833	2279	0	337
3399	833	2279	0	337
3402	833	2279	0	336
3405	833	2279	0	336
3408	833	2279	0	335
3411	833	2279	0	334
3414	833	2279	0	335
3417	833	2279	0	336
3420	833	2279	0	337
3423	833	2279	0	337
3426	832	2279	0	336
3429	832	2279	0	336
3432	832	2279	0	337
3435	832	2279	0	337
3438	832	2279	0	339
3441	832	2279	0	338
3444	832	2279	0	338
3447	832	2279	0	338
3450	832	2279	0	337
3453	832	2279	0	336
3456	832	2279	0	337
3459	832	2279	0	336
3462	832	2279	0	335
3465	832	2279	0	336
3468	832	2279	0	336
3471	832	2279	0	337
3474	832	2279	0	337
3477	832	2279	0	337
3480	832	2279	0	338
3483	832	2279	0	338
3486	832	2279	0	337
3489	832	2279	0	337
3492	832	2279	0	336
3495	832	2279	0	336
3498	832	2279	0	336
3501	832	2279	0	336
3504	832	2279	0	336
3507	833	2279	0	336
3510	833	2279	0	337
3513	833	2279	0	337
3516	832	2279	0	338
3519	831	2280	0	338
3522	831	2280	0	337
3525	831	2280	0	336
3528	831	2280	0	335
3531	832	2281	0	333
3534	832	2281	0	333
3537	830	2281	0	332
3540	829	2281	0	329
3543	829	2281	0	330
3546	829	2281	0	329
3549	829	2281	0	330
3552	829	2281	0	330
3555	830	2280	0	330
3558	830	2280	0	330
3561	830	2280	0	330
3564	830	2280	0	331
3567	830	2280	0	331
3570	831	2280	0	332
3573	830	2280	0	333
3576	831	2280	0	332
3579	830	2280	0	332
3582	830	2280	0	333
3585	830	2280	0	333
3588	830	2280	0	333
3591	830	2280	0	334
3594	830	2280	0	334
3597	830	2280	0	333
3600	829	2280	0	332
3603	829	2281	0	329
3606	828	2281	0	328
3609	828	2281	0	329
3612	828	2281	0	329
3615	828	2281	0	328
3618	827	2281	0	326
3621	827	2281	0	327
3624	827	2281	0	327
3627	827	2281	0	326
3630	827	2281	0	326
3633	826	2281	0	326
3636	826	2281	0	326
3639	826	2281	0	327
3642	826	2281	0	328
3645	826	2281	0	327
3648	826	2281	0	325
3651	826	2281	0	326
3654	826	2281	0	326
3657	826	2281	0	323
3660	826	2281	0	324
3663	826	2281	0	323
3666	826	2281	0	323
3669	826	2281	0	322
3672	826	2282	0	319
3675	826	2282	0	320
3678	826	2282	0	320
3681	826	2282	0	320
3684	823	2282	0	320
3687	822	2283	0	316
3690	821	2283	0	314
3693	821	2284	0	309
3696	822	2284	0	311
3699	822	2284	0	307
3702	823	2283	0	308
3705	823	2283	0	308
3708	823	2283	0	308
3711	822	2284	0	303
3714	821	2284	0	308
3717	821	2284	0	310
3720	821	2284	0	314
3723	821	2284	0	317
3726	821	2284	0	321
3729	821	2284	0	324
3732	821	2285	0	325
3735	820	2284	0	326
3738	820	2284	0	327
3741	820	2284	0	327
3744	820	2284	0	328
3747	820	2283	0	331
3750	819	2284	0	327
3753	819	2284	0	328
3756	819	2284	0	329
3759	818	2284	0	329
3762	818	2285	0	329
3765	819	2286	0	339
3768	819	2286	0	339
3771	819	2287	0	337
3774	819	2287	0	334
3777	818	2288	0	334
3780	819	2288	0	338
3783	820	2288	0	341
3786	820	2289	0	343
3789	821	2290	0	342
3792	821	2289	0	341
3795	822	2290	0	342
3798	822	2290	0	345
3801	823	2290	0	347
3804	823	2289	0	346
3807	823	2290	0	349
3810	823	2290	0	351
3813	823	2290	0	351
3816	824	2289	0	350
3819	824	2290	0	349
3822	825	2290	0	350
3825	825	2290	0	351
3828	825	2290	0	351
3831	825	2290	0	351
3834	825	2290	0	351
3837	826	2290	0	353
3840	826	2290	0	353
3843	826	2290	0	354
3846	827	2290	0	354
3849	827	2290	0	353
3852	826	2290	0	353
3855	827	2290	0	353
3858	827	2290	0	353
3861	827	2290	0	354
3864	828	2291	0	354
3867	828	2291	0	355
3870	828	2291	0	355
3873	828	2291	0	355
3876	829	2291	0	355
3879	829	2291	0	355
3882	830	2291	0	355
3885	831	2291	0	355
3888	832	2291	0	355
3891	832	2291	0	356
3894	832	2291	0	356
3897	833	2291	0	356
3900	832	2291	0	356
3903	833	2291	0	357
3906	833	2291	0	357
3909	833	2291	0	358
3912	833	2291	0	358
3915	833	2291	0	359
3918	833	2291	0	359
3921	833	2291	0	0
3924	833	2291	0	359
3927	833	2291	0	358
3930	834	2291	0	359
3933	834	2291	0	356
3936	835	2290	0	356
3939	836	2290	0	356
3942	837	2289	0	356
3945	837	2289	0	355
3948	838	2289	0	354
3951	838	2289	0	355
3954	838	2289	0	355
3957	838	2288	0	357
3960	839	2289	0	354
3963	837	2288	0	356
3966	834	2286	0	353
3969	834	2286	0	351
3972	835	2286	0	354
3975	836	2287	0	354
3978	836	2287	0	355
3981	835	2286	0	356
3984	833	2286	0	359
3987	830	2286	0	2
3990	829	2285	0	1
3993	829	2285	0	2
3996	829	2285	0	0
3999	829	2285	0	358
4002	829	2286	0	357
4005	829	2285	0	357
4008	829	2286	0	356
4011	828	2287	0	357
4014	826	2287	0	353
4017	825	2288	0	349
4020	824	2287	0	348
4023	822	2287	0	345
4026	820	2287	0	337
4029	820	2286	0	333
4032	820	2287	0	336
4035	819	2288	0	338
4038	816	2288	0	337
4041	816	2288	0	339
4044	815	2288	0	339
4047	814	2287	0	334
4050	814	2287	0	335
4053	814	2285	0	335
4056	814	2284	0	338
4059	813	2283	0	337
4062	813	2284	0	338
4065	814	2285	0	334
4068	814	2284	0	336
4071	814	2284	0	336
4074	814	2285	0	334
4077	814	2284	0	336
4080	813	2284	0	338
4083	813	2285	0	337
4086	812	2285	0	336
4089	812	2285	0	335
4092	812	2285	0	334
4095	812	2286	0	335
4098	812	2286	0	333
4101	813	2286	0	333
4104	813	2286	0	335
4107	813	2286	0	335
4110	813	2286	0	335
4113	814	2286	0	337
4116	815	2286	0	338
4119	815	2287	0	338
4122	813	2287	0	343
4125	811	2288	0	342
4128	809	2287	0	342
4131	808	2287	0	347
4134	806	2286	0	348
4137	803	2286	0	351
4140	803	2286	0	352
4143	803	2286	0	353
4146	802	2287	0	350
4149	801	2287	0	349
4152	802	2287	0	348
4155	802	2286	0	348
4158	803	2286	0	349
4161	804	2286	0	348
4164	804	2286	0	349
4167	804	2287	0	346
4170	805	2287	0	347
4173	806	2287	0	345
4176	808	2287	0	348
4179	808	2287	0	347
4182	808	2287	0	344
4185	808	2288	0	340
4188	809	2287	0	334
4191	809	2287	0	331
4194	809	2286	0	332
4197	810	2286	0	330
4200	811	2286	0	329
4203	812	2286	0	331
4206	812	2286	0	330
4209	811	2286	0	328
4212	810	2287	0	326
4215	809	2288	0	329
4218	807	2287	0	329
4221	806	2287	0	332
4224	805	2288	0	336
4227	805	2288	0	339
4230	804	2287	0	343
4233	804	2287	0	344
4236	803	2287	0	346
4239	803	2287	0	344
4242	803	2287	0	344
4245	803	2287	0	345
4248	803	2287	0	345
4251	803	2288	0	343
4254	803	2289	0	344
4257	802	2289	0	343
4260	803	2289	0	344
4263	803	2289	0	345
4266	803	2290	0	345
4269	804	2290	0	348
4272	804	2290	0	348
4275	804	2290	0	347
4278	803	2291	0	347
4281	803	2292	0	347
4284	803	2292	0	347
4287	803	2293	0	347
4290	802	2293	0	347
4293	803	2293	0	345
4296	802	2293	0	346
4299	800	2291	0	343
4302	799	2291	0	344
4305	798	2291	0	346
4308	796	2290	0	344
4311	794	2289	0	347
4314	792	2289	0	347
4317	792	2288	0	348
4320	793	2287	0	352
4323	793	2281	0	355
4326	793	2280	0	358
4329	793	2279	0	359
4332	792	2280	0	359
4335	791	2281	0	1
4338	789	2282	0	1
4341	788	2282	0	1
4344	787	2283	0	3
4347	787	2285	0	3
4350	787	2286	0	3
4353	786	2286	0	5
4356	788	2287	0	4
4359	788	2288	0	8
4362	788	2289	0	13
4365	787	2290	0	14
4368	788	2291	0	21
4371	787	2291	0	25
4374	786	2292	0	25
4377	784	2292	0	29
4380	784	2292	0	29
4383	784	2293	0	30
4386	785	2293	0	31
4389	785	2292	0	33
4392	783	2292	0	35
4395	782	2292	0	35
4398	783	2290	0	37
4401	782	2289	0	40
4404	783	2287	0	41
4407	783	2285	0	39
4410	782	2284	0	37
4413	780	2284	0	35
4416	778	2285	0	34
4419	778	2286	0	30
4422	776	2286	0	30
4425	775	2287	0	28
4428	775	2287	0	25
4431	774	2288	0	25
4434	775	2288	0	23
4437	774	2288	0	24
4440	773	2288	0	25
4443	773	2288	0	25
4446	771	2288	0	26
4449	771	2289	0	27
4452	770	2289	0	26
4455	771	2290	0	22
4458	771	2291	0	25
4461	770	2289	0	24
4464	770	2290	0	22
4467	770	2291	0	24
4470	771	2292	0	28
4473	771	2292	0	29
4476	772	2292	0	32
4479	773	2292	0	33
4482	774	2292	0	35
4485	775	2291	0	38
4488	775	2291	0	40
4491	776	2291	0	42
4494	776	2291	0	43
4497	776	2291	0	44
4500	778	2289	0	46
4503	778	2289	0	48
4506	778	2288	0	47
4509	779	2287	0	44
4512	779	2286	0	42
4515	780	2286	0	39
4518	780	2285	0	39
4521	779	2285	0	36
4524	780	2284	0	36
4527	779	2284	0	36
4530	779	2284	0	38
4533	779	2284	0	39
4536	779	2284	0	37
4539	780	2284	0	37
4542	780	2284	0	36
4545	780	2284	0	34
4548	780	2284	0	35
4551	780	2285	0	36
4554	780	2284	0	36
4557	781	2285	0	36
4560	783	2285	0	34
4563	783	2285	0	31
4566	783	2285	0	31
4569	783	2285	0	30
4572	783	2285	0	29
4575	783	2285	0	29
4578	782	2284	0	28
4581	781	2283	0	30
4584	781	2283	0	27
4587	781	2283	0	26
4590	781	2283	0	25
4593	781	2283	0	26
4596	781	2283	0	25
4599	781	2283	0	23
4602	781	2284	0	22
4605	781	2284	0	21
4608	781	2284	0	19
4611	781	2284	0	16
4614	782	2284	0	15
4617	782	2284	0	14
4620	782	2284	0	13
4623	783	2284	0	12
4626	784	2284	0	13
4629	785	2285	0	8
4632	785	2285	0	7
4635	785	2285	0	6
4638	785	2285	0	6
4641	785	2285	0	7
4644	785	2285	0	8
4647	786	2284	0	7
4650	786	2284	0	8
4653	785	2284	0	8
4656	786	2284	0	8
4659	786	2284	0	7
4662	786	2284	0	7
4665	786	2284	0	8
4668	786	2284	0	9
4671	786	2285	0	8
4674	786	2284	0	8
4677	786	2285	0	7
4680	785	2285	0	8
4683	786	2285	0	7
4686	785	2285	0	7
4689	785	2285	0	6
4692	786	2285	0	6
4695	786	2285	0	6
4698	785	2285	0	6
4701	785	2285	0	6
4704	785	2285	0	5
4707	786	2285	0	4
4710	786	2285	0	4
4713	786	2285	0	5
4716	786	2285	0	5
4719	786	2285	0	6
4722	786	2285	0	5
4725	786	2285	0	6
4728	786	2285	0	5
4731	786	2285	0	5
4734	786	2285	0	5
4737	786	2285	0	5
4740	787	2286	0	4
4743	787	2285	0	4
4746	787	2285	0	5
4749	787	2286	0	5
4752	787	2286	0	3
4755	787	2286	0	4
4758	787	2286	0	4
4761	787	2286	0	4
4764	787	2286	0	4
4767	787	2286	0	4
4770	786	2286	0	4
4773	786	2286	0	4
4776	787	2286	0	4
4779	787	2286	0	5
4782	786	2286	0	5
4785	787	2285	0	5
4788	787	2286	0	6
4791	787	2286	0	6
4794	787	2285	0	5
4797	786	2285	0	6
4800	786	2285	0	6
4803	787	2285	0	6
4806	786	2285	0	7
4809	786	2284	0	9
4812	785	2284	0	10
4815	785	2283	0	10
4818	785	2283	0	10
4821	785	2283	0	8
4824	785	2283	0	7
4827	785	2283	0	7
4830	785	2284	0	6
4833	784	2284	0	5
4836	782	2284	0	7
4839	782	2284	0	8
4842	782	2284	0	8
4845	781	2284	0	9
4848	782	2284	0	8
4851	782	2283	0	9
4854	782	2283	0	7
4857	783	2283	0	7
4860	783	2283	0	7
4863	783	2283	0	7
4866	783	2283	0	7
4869	783	2283	0	6
4872	783	2283	0	7
4875	784	2283	0	8
4878	785	2282	0	8
4881	784	2283	0	10
4884	783	2283	0	9
4887	783	2283	0	9
4890	784	2283	0	8
4893	784	2283	0	7
4896	784	2282	0	9
4899	785	2282	0	7
4902	785	2282	0	6
4905	785	2283	0	6
4908	784	2283	0	5
4911	784	2283	0	6
4914	785	2283	0	6
4917	784	2283	0	6
4920	784	2283	0	5
4923	784	2283	0	5
4926	785	2283	0	5
4929	785	2283	0	4
4932	785	2283	0	4
4935	785	2283	0	4
4938	785	2283	0	4
4941	786	2283	0	3
4944	785	2283	0	3
4947	785	2284	0	3
4950	785	2284	0	3
4953	785	2284	0	3
4956	785	2284	0	4
4959	785	2284	0	4
4962	785	2284	0	5
4965	785	2284	0	5
4968	785	2284	0	5
4971	785	2283	0	5
4974	786	2284	0	3
4977	786	2283	0	3
4980	786	2283	0	4
4983	787	2283	0	3
4986	787	2283	0	4
4989	786	2283	0	7
4992	785	2282	0	9
4995	784	2281	0	10
4998	784	2280	0	12
5001	784	2280	0	12
5004	785	2279	0	11
5007	785	2279	0	10
5010	785	2280	0	10
5013	785	2280	0	7
5016	785	2280	0	6
5019	785	2279	0	4
5022	786	2279	0	6
5025	786	2279	0	5
5028	786	2279	0	6
5031	786	2279	0	4
5034	786	2279	0	4
5037	786	2280	0	4
5040	786	2280	0	4
5043	786	2280	0	3
5046	787	2280	0	4
5049	787	2280	0	2
5052	787	2280	0	1
5055	787	2280	0	0
5058	787	2280	0	0
5061	787	2280	0	359
5064	787	2280	0	0
5067	787	2280	0	0
5070	788	2280	0	1
5073	787	2280	0	1
5076	787	2280	0	1
5079	787	2280	0	1
5082	787	2280	0	0
5085	787	2280	0	0
5088	787	2280	0	359
5091	787	2280	0	0
5094	787	2280	0	359
5097	787	2280	0	359
5100	787	2280	0	358
5103	787	2280	0	359
5106	787	2280	0	358
5109	787	2280	0	358
5112	787	2280	0	357
5115	787	2280	0	357
5118	787	2280	0	357
5121	787	2280	0	357
5124	786	2280	0	356
5127	786	2281	0	352
5130	785	2282	0	352
5133	786	2281	0	351
5136	786	2281	0	350
5139	784	2283	0	353
5142	784	2284	0	353
5145	784	2284	0	353
5148	783	2283	0	355
5151	782	2283	0	356
5154	782	2283	0	354
5157	782	2283	0	355
5160	782	2283	0	354
5163	782	2284	0	356
5166	782	2284	0	355
5169	782	2284	0	355
5172	782	2284	0	355
5175	781	2283	0	354
5178	780	2283	0	354
5181	780	2283	0	355
5184	779	2283	0	357
5187	779	2283	0	357
5190	779	2283	0	357
5193	780	2284	0	357
5196	780	2284	0	356
5199	780	2284	0	357
5202	780	2284	0	355
5205	780	2284	0	354
5208	780	2284	0	353
5211	780	2285	0	354
5214	779	2284	0	356
5217	779	2284	0	356
5220	779	2283	0	357
5223	778	2282	0	355
5226	778	2282	0	358
5229	778	2282	0	358
5232	779	2282	0	357
5235	779	2281	0	357
5238	778	2281	0	358
5241	778	2280	0	0
5244	778	2280	0	3
5247	778	2280	0	2
5250	778	2280	0	2
5253	778	2279	0	1
5256	778	2279	0	2
5259	778	2279	0	2
5262	779	2279	0	1
5265	780	2279	0	0
5268	780	2279	0	0
5271	780	2279	0	0
5274	780	2279	0	2
5277	780	2279	0	2
5280	780	2279	0	2
5283	781	2279	0	2
5286	781	2279	0	1
5289	781	2279	0	1
5292	781	2279	0	0
5295	782	2279	0	0
5298	781	2279	0	1
5301	781	2279	0	2
5304	781	2279	0	3
5307	782	2279	0	2
5310	782	2279	0	2
5313	782	2278	0	2
5316	782	2278	0	1
5319	782	2278	0	1
5322	782	2278	0	359
5325	782	2278	0	359
5328	783	2278	0	358
5331	783	2278	0	358
5334	783	2278	0	358
5337	783	2278	0	358
5340	783	2279	0	358
5343	783	2278	0	357
5346	783	2278	0	358
5349	783	2278	0	358
5352	783	2278	0	358
5355	783	2278	0	359
5358	783	2278	0	358
5361	783	2278	0	357
5364	783	2278	0	357
5367	783	2278	0	357
5370	783	2278	0	357
5373	783	2278	0	358
5376	783	2278	0	358
5379	783	2278	0	359
5382	783	2278	0	358
5385	784	2278	0	358
5388	784	2278	0	357
5391	783	2278	0	357
5394	783	2278	0	357
5397	783	2278	0	358
5400	783	2278	0	356
5403	783	2278	0	357
5406	783	2278	0	357
5409	783	2278	0	357
5412	784	2278	0	356
5415	784	2278	0	356
5418	784	2278	0	356
5421	784	2278	0	356
5424	783	2278	0	357
5427	783	2278	0	357
5430	784	2278	0	356
5433	784	2278	0	356
5436	783	2278	0	358
5439	783	2278	0	358
5442	783	2278	0	358
5445	783	2278	0	357
5448	783	2278	0	358
5451	783	2278	0	357
5454	783	2278	0	357
5457	783	2278	0	358
5460	783	2278	0	358
5463	783	2278	0	358
5466	784	2278	0	356
5469	784	2278	0	356
5472	784	2278	0	357
5475	784	2279	0	358
5478	784	2278	0	357
5481	784	2278	0	356
5484	784	2278	0	356
5487	784	2278	0	356
5490	784	2278	0	355
5493	784	2278	0	357
5496	783	2278	0	357
5499	784	2278	0	358
5502	784	2279	0	357
5505	784	2279	0	358
5508	784	2279	0	358
5511	784	2278	0	357
5514	784	2278	0	358
5517	783	2278	0	357
5520	784	2278	0	358
5523	783	2278	0	358
5526	784	2278	0	357
5529	784	2278	0	357
5532	784	2278	0	358
5535	784	2278	0	358
5538	784	2278	0	358
5541	784	2278	0	357
5544	784	2278	0	357
5547	784	2278	0	357
5550	784	2278	0	357
5553	784	2278	0	357
5556	784	2278	0	358
5559	784	2278	0	357
5562	784	2278	0	358
5565	784	2278	0	358
5568	784	2278	0	358
5571	784	2278	0	358
5574	784	2278	0	357
5577	784	2278	0	357
5580	784	2278	0	357
5583	784	2278	0	357
5586	784	2278	0	357
5589	784	2278	0	357
5592	784	2278	0	358
5595	784	2278	0	357
5598	784	2278	0	358
5601	784	2278	0	357
5604	784	2278	0	357
5607	784	2278	0	357
5610	784	2279	0	358
5613	784	2279	0	357
5616	785	2278	0	357
5619	784	2278	0	357
5622	785	2278	0	356
5625	784	2278	0	356
5628	784	2278	0	357
5631	784	2278	0	357
5634	784	2278	0	357
5637	784	2278	0	357
5640	784	2278	0	357
5643	784	2278	0	357
5646	784	2278	0	357
5649	784	2278	0	356
5652	784	2278	0	356
5655	784	2278	0	357
5658	784	2278	0	357
5661	784	2278	0	357
5664	784	2278	0	357
5667	784	2278	0	357
5670	784	2278	0	357
5673	784	2278	0	357
5676	784	2278	0	357
5679	784	2278	0	357
5682	784	2278	0	357
5685	784	2278	0	357
5688	784	2278	0	357
5691	785	2278	0	357
5694	784	2279	0	358
5697	785	2278	0	356
5700	785	2278	0	356
5703	784	2278	0	357
5706	784	2278	0	357
5709	784	2278	0	356
5712	784	2278	0	357
5715	784	2278	0	357
5718	784	2278	0	357
5721	784	2278	0	357
5724	784	2278	0	357
5727	784	2278	0	357
5730	784	2278	0	356
5733	784	2278	0	357
5736	784	2278	0	357
5739	784	2278	0	357
5742	784	2278	0	357
5745	784	2279	0	356
5748	784	2278	0	356
5751	784	2278	0	356
5754	784	2278	0	357
5757	784	2278	0	357
5760	784	2278	0	357
5763	784	2278	0	357
5766	784	2278	0	357
5769	784	2278	0	357
5772	784	2278	0	357
5775	784	2278	0	357
5778	784	2278	0	357
5781	784	2278	0	357
5784	784	2278	0	357
5787	784	2278	0	357
5790	784	2278	0	357
5793	784	2278	0	357
5796	784	2278	0	358
5799	784	2278	0	357
5802	784	2278	0	357
5805	784	2278	0	357
5808	784	2278	0	357
5811	784	2278	0	356
5814	784	2278	0	357
5817	784	2278	0	357
5820	784	2278	0	357
5823	784	2278	0	357
5826	784	2278	0	356
5829	784	2278	0	357
5832	784	2278	0	357
5835	784	2278	0	357
5838	784	2279	0	357
5841	784	2278	0	357
5844	784	2278	0	357
5847	784	2278	0	357
5850	784	2278	0	357
5853	784	2278	0	357
5856	784	2278	0	357
5859	784	2278	0	357
5862	784	2278	0	357
5865	784	2278	0	357
5868	784	2278	0	357
5871	784	2278	0	356
5874	784	2278	0	357
5877	784	2278	0	357
5880	784	2278	0	356
5883	784	2278	0	356
5886	784	2279	0	357
5889	784	2278	0	356
5892	784	2279	0	356
5895	785	2279	0	357
5898	784	2278	0	357
5901	784	2278	0	357
5904	783	2278	0	357
5907	783	2278	0	357
5910	783	2278	0	358
5913	784	2278	0	358
5916	784	2278	0	358
5919	784	2278	0	358
5922	784	2278	0	357
5925	784	2278	0	357
5928	784	2278	0	357
5931	784	2278	0	356
5934	784	2278	0	357
5937	784	2278	0	357
5940	784	2278	0	357
5943	784	2278	0	357
5946	784	2278	0	357
5949	784	2278	0	357
5952	784	2278	0	357
5955	784	2278	0	357
5958	784	2278	0	357
5961	784	2278	0	357
5964	784	2278	0	357
5967	784	2278	0	357
5970	784	2278	0	357
5973	784	2278	0	357
5976	784	2278	0	357
5979	784	2278	0	357
5982	784	2278	0	357
5985	784	2278	0	357
5988	784	2278	0	356
5991	784	2278	0	356
5994	784	2278	0	357
5997	784	2278	0	357
[truncated: 999 more rows]
