# Supplementary material for: Markerless tracking of an entire honey bee colony
Source: Nat Commun. 2021 Mar 19;12:1733. doi: 10.1038/s41467-021-21769-1 (PMC7979864; doi:10.1038/s41467-021-21769-1)
Supplement: Supplementary file 4 — Description of Additional Supplementary Files [file 41467_2021_21769_MOESM4_ESM.zip › raw_source/fig_5_sup_fig_21_22/S1_trajectories/000321.txt]

0	2256	675	0	205
3	2256	675	0	206
6	2258	674	0	203
9	2256	675	0	199
12	2256	675	0	200
15	2256	675	0	200
18	2256	676	0	203
21	2256	676	0	203
24	2256	675	0	205
27	2256	675	0	202
30	2256	675	0	204
33	2256	675	0	203
36	2257	673	0	204
39	2256	673	0	205
42	2256	673	0	204
45	2255	672	0	207
48	2254	672	0	206
51	2254	672	0	199
54	2253	672	0	196
57	2253	672	0	201
60	2253	672	0	203
63	2254	672	0	200
66	2254	671	0	199
69	2254	671	0	203
72	2254	672	0	199
75	2255	671	0	207
78	2255	671	0	202
81	2256	670	0	207
84	2256	670	0	207
87	2256	671	0	209
90	2256	671	0	208
93	2256	671	0	209
96	2256	672	0	201
99	2256	673	0	196
102	2256	673	0	196
105	2256	673	0	197
108	2256	673	0	198
111	2256	673	0	196
114	2255	673	0	198
117	2256	674	0	195
120	2255	674	0	195
123	2255	673	0	198
126	2255	673	0	204
129	2255	672	0	205
132	2254	670	0	205
135	2253	670	0	205
138	2251	671	0	200
141	2251	671	0	203
144	2252	669	0	203
147	2252	669	0	192
150	2253	668	0	186
153	2252	668	0	187
156	2252	668	0	186
159	2253	669	0	181
162	2253	669	0	179
165	2253	669	0	178
168	2253	670	0	177
171	2253	669	0	178
174	2254	670	0	180
177	2254	669	0	180
180	2254	669	0	178
183	2254	669	0	179
186	2254	669	0	179
189	2255	669	0	178
192	2255	669	0	178
195	2255	669	0	178
198	2255	669	0	180
201	2256	669	0	178
204	2256	669	0	178
207	2256	670	0	179
210	2256	669	0	179
213	2256	669	0	179
216	2256	669	0	179
219	2256	669	0	180
222	2256	669	0	182
225	2256	668	0	181
228	2257	668	0	181
231	2258	668	0	181
234	2258	668	0	181
237	2258	668	0	181
243	2259	667	0	183
246	2258	668	0	184
249	2258	668	0	182
252	2258	668	0	181
255	2258	667	0	181
258	2260	667	0	185
261	2260	667	0	192
264	2260	667	0	193
267	2260	667	0	192
270	2259	667	0	188
282	2260	668	0	199
285	2260	668	0	202
288	2259	669	0	193
291	2259	669	0	190
294	2259	669	0	189
297	2259	669	0	190
300	2258	669	0	188
303	2258	670	0	186
306	2258	670	0	185
309	2258	670	0	185
312	2258	670	0	185
315	2258	670	0	184
318	2258	670	0	185
321	2258	670	0	186
324	2258	670	0	185
327	2258	670	0	185
330	2257	671	0	186
333	2258	670	0	188
336	2258	671	0	185
339	2258	670	0	185
342	2258	670	0	184
345	2257	669	0	186
348	2258	669	0	186
351	2258	669	0	181
354	2256	670	0	183
357	2255	670	0	182
360	2255	669	0	184
363	2255	670	0	183
366	2256	670	0	179
369	2254	668	0	176
372	2254	667	0	175
375	2254	667	0	174
378	2255	667	0	175
381	2253	667	0	175
384	2255	668	0	180
387	2256	668	0	180
390	2255	668	0	178
396	2253	668	0	178
402	2251	667	0	187
405	2251	667	0	180
408	2251	667	0	181
411	2252	666	0	183
414	2255	667	0	178
417	2256	667	0	179
420	2255	667	0	182
423	2255	666	0	182
426	2255	665	0	184
429	2256	665	0	182
432	2255	665	0	185
435	2255	665	0	184
438	2256	664	0	184
441	2257	664	0	185
444	2257	664	0	181
447	2257	664	0	186
450	2257	664	0	187
453	2257	663	0	193
456	2258	664	0	188
459	2258	664	0	185
462	2257	663	0	191
465	2258	663	0	186
468	2259	662	0	186
471	2258	663	0	184
474	2257	663	0	183
477	2257	663	0	188
480	2257	663	0	185
483	2257	663	0	188
486	2258	662	0	194
489	2258	663	0	192
492	2258	663	0	190
495	2258	663	0	192
498	2259	662	0	184
501	2259	662	0	183
504	2259	662	0	190
507	2258	663	0	185
510	2257	663	0	184
513	2256	663	0	183
516	2255	664	0	182
519	2255	664	0	180
522	2257	663	0	179
525	2256	664	0	186
528	2256	664	0	185
531	2256	664	0	184
534	2257	663	0	187
537	2258	663	0	183
540	2257	664	0	187
543	2257	663	0	187
546	2256	664	0	186
549	2257	664	0	186
552	2257	664	0	184
555	2256	664	0	183
558	2257	664	0	185
561	2256	664	0	184
564	2257	663	0	185
567	2256	664	0	183
570	2256	664	0	183
573	2257	663	0	192
576	2257	662	0	201
579	2258	663	0	200
582	2258	663	0	202
585	2257	664	0	188
588	2257	665	0	177
591	2257	665	0	182
594	2258	665	0	184
597	2257	666	0	183
600	2257	666	0	185
603	2258	666	0	184
606	2257	666	0	181
609	2258	665	0	191
612	2257	664	0	187
615	2257	663	0	187
618	2255	664	0	184
621	2252	663	0	179
624	2251	664	0	172
627	2250	664	0	174
630	2250	664	0	175
633	2251	664	0	174
636	2251	664	0	172
639	2252	663	0	177
642	2252	663	0	179
645	2252	663	0	180
648	2253	662	0	174
651	2252	662	0	178
654	2251	663	0	173
657	2251	663	0	177
660	2251	663	0	177
663	2251	664	0	179
666	2252	663	0	179
669	2251	663	0	176
672	2250	664	0	169
675	2250	665	0	169
678	2251	667	0	165
681	2251	667	0	165
684	2252	667	0	169
687	2252	667	0	168
690	2251	667	0	171
693	2253	667	0	170
696	2253	667	0	170
699	2251	666	0	170
702	2251	667	0	167
705	2252	667	0	166
708	2252	667	0	166
711	2253	668	0	167
714	2254	668	0	168
717	2254	668	0	166
720	2254	668	0	167
723	2255	669	0	170
726	2254	668	0	171
729	2256	668	0	169
732	2255	668	0	170
735	2255	668	0	170
738	2255	669	0	169
741	2255	669	0	170
744	2255	669	0	169
747	2254	669	0	170
750	2255	668	0	170
753	2255	668	0	170
756	2256	669	0	169
759	2256	669	0	168
762	2256	669	0	167
765	2255	668	0	168
768	2255	669	0	165
771	2256	670	0	163
774	2255	670	0	163
777	2256	670	0	161
780	2255	669	0	164
783	2256	670	0	157
786	2256	670	0	158
789	2255	670	0	157
792	2253	670	0	162
795	2253	670	0	165
798	2254	670	0	167
801	2254	669	0	167
804	2255	670	0	167
807	2255	669	0	170
810	2254	669	0	171
813	2256	669	0	169
816	2257	669	0	168
819	2258	669	0	168
822	2258	669	0	168
825	2258	669	0	168
828	2257	668	0	167
831	2253	669	0	175
834	2255	668	0	170
837	2254	667	0	165
843	2254	668	0	166
846	2252	668	0	168
849	2251	668	0	169
852	2251	668	0	168
855	2251	669	0	167
858	2251	669	0	166
861	2251	669	0	165
864	2249	669	0	165
867	2250	669	0	165
870	2249	669	0	165
873	2249	670	0	167
876	2250	671	0	170
879	2249	671	0	171
882	2248	671	0	173
885	2248	671	0	173
888	2248	671	0	173
891	2249	671	0	172
894	2250	671	0	173
897	2249	671	0	175
900	2251	671	0	175
903	2249	671	0	175
906	2249	671	0	173
909	2247	671	0	176
912	2248	671	0	175
915	2250	671	0	175
918	2250	671	0	175
921	2252	671	0	174
924	2253	672	0	170
927	2253	672	0	172
930	2253	671	0	172
933	2254	670	0	171
936	2256	670	0	170
939	2256	670	0	172
942	2256	670	0	172
945	2254	670	0	171
948	2254	670	0	171
951	2254	670	0	171
954	2250	670	0	177
957	2257	670	0	175
960	2256	669	0	176
963	2255	668	0	171
966	2255	668	0	132
969	2255	669	0	170
972	2254	668	0	178
975	2255	668	0	178
978	2255	667	0	175
981	2256	667	0	178
984	2257	667	0	174
987	2256	667	0	172
990	2256	668	0	173
993	2256	669	0	177
996	2254	669	0	176
999	2256	669	0	180
1002	2258	670	0	183
1005	2258	670	0	184
1008	2257	669	0	181
1011	2257	669	0	178
1014	2258	669	0	178
1017	2259	669	0	178
1020	2259	669	0	178
1023	2259	668	0	179
1026	2258	668	0	178
1029	2257	668	0	177
1032	2257	668	0	178
1035	2258	667	0	179
1038	2258	667	0	179
1041	2257	667	0	172
1044	2256	667	0	170
1047	2256	667	0	170
1050	2256	667	0	172
1053	2256	667	0	173
1056	2256	666	0	174
1059	2257	666	0	173
1062	2256	667	0	172
1065	2256	667	0	173
1068	2256	667	0	174
1071	2254	667	0	169
1074	2253	665	0	175
1077	2253	665	0	167
1080	2254	664	0	161
1083	2251	664	0	157
1086	2251	664	0	160
1089	2250	664	0	164
1092	2249	665	0	164
1095	2251	665	0	159
1098	2251	666	0	156
1101	2251	667	0	152
1104	2251	665	0	158
1107	2251	666	0	153
1110	2252	667	0	153
1113	2252	665	0	159
1116	2251	667	0	152
1119	2253	664	0	164
1122	2254	663	0	160
1125	2252	663	0	158
1128	2251	662	0	165
1131	2251	661	0	156
1134	2250	662	0	159
1137	2249	661	0	157
1140	2248	662	0	157
1143	2248	663	0	157
1146	2250	663	0	157
1149	2250	662	0	159
1152	2249	661	0	159
1155	2249	660	0	158
1158	2250	657	0	344
1161	2249	655	0	342
1164	2249	657	0	161
1167	2250	656	0	158
1170	2251	658	0	158
1173	2253	658	0	155
1176	2253	658	0	156
1179	2253	659	0	154
1182	2253	659	0	154
1185	2253	660	0	153
1188	2252	660	0	152
1191	2252	659	0	155
1194	2253	660	0	150
1197	2253	660	0	152
1200	2252	660	0	155
1203	2252	659	0	153
1206	2252	659	0	159
1209	2251	659	0	160
1212	2252	660	0	158
1215	2253	659	0	158
1218	2253	659	0	160
1221	2255	658	0	160
1224	2256	658	0	156
1227	2256	658	0	156
1230	2257	658	0	155
1233	2257	658	0	154
1236	2257	658	0	154
1239	2258	658	0	152
1242	2258	657	0	149
1245	2258	657	0	148
1248	2257	658	0	147
1251	2256	658	0	151
1254	2256	659	0	152
1257	2255	659	0	156
1260	2256	660	0	153
1263	2256	659	0	153
1266	2256	659	0	155
1269	2256	659	0	156
1272	2256	659	0	158
1275	2256	658	0	155
1278	2256	659	0	156
1281	2257	658	0	154
1284	2257	657	0	155
1287	2257	658	0	152
1290	2257	658	0	153
1293	2257	657	0	153
1296	2257	657	0	155
1299	2256	657	0	158
1302	2256	656	0	159
1305	2256	656	0	160
1308	2256	657	0	160
1311	2256	656	0	161
1314	2256	657	0	159
1317	2257	657	0	158
1320	2256	657	0	162
1323	2256	657	0	162
1326	2257	656	0	156
1329	2256	656	0	156
1332	2256	656	0	157
1335	2256	656	0	158
1338	2256	655	0	159
1341	2256	655	0	159
1344	2256	655	0	159
1347	2255	655	0	161
1350	2254	654	0	160
1353	2255	654	0	160
1356	2255	655	0	159
1359	2255	655	0	159
1362	2255	655	0	159
1365	2255	655	0	160
1368	2256	655	0	159
1371	2256	655	0	160
1374	2256	655	0	159
1377	2255	654	0	157
1380	2256	655	0	154
1383	2256	655	0	152
1386	2256	654	0	152
1389	2259	655	0	147
1392	2259	655	0	143
1395	2259	656	0	139
1398	2259	656	0	138
1401	2259	656	0	137
1404	2259	657	0	131
1407	2259	658	0	134
1410	2259	658	0	134
1413	2259	658	0	134
1416	2259	658	0	136
1419	2258	658	0	136
1422	2259	658	0	138
1425	2259	658	0	141
1428	2258	658	0	142
1431	2259	658	0	141
1434	2259	658	0	141
1437	2258	658	0	142
1440	2258	658	0	142
1443	2258	658	0	143
1446	2259	658	0	143
1449	2257	657	0	146
1452	2256	657	0	146
1455	2257	656	0	146
1458	2257	656	0	145
1461	2256	656	0	146
1464	2257	656	0	145
1467	2256	657	0	146
1470	2256	656	0	147
1473	2255	656	0	147
1476	2256	656	0	147
1479	2256	655	0	146
1482	2256	655	0	146
1485	2256	655	0	146
1488	2256	655	0	146
1491	2256	655	0	147
1494	2256	655	0	147
1497	2257	655	0	149
1500	2257	655	0	148
1503	2256	655	0	153
1506	2254	654	0	154
1509	2254	654	0	153
1512	2254	654	0	154
1515	2254	654	0	153
1518	2254	654	0	153
1521	2255	654	0	153
1524	2254	654	0	153
1527	2255	654	0	150
1530	2256	655	0	148
1533	2256	656	0	149
1536	2256	655	0	151
1539	2256	656	0	147
1542	2258	657	0	143
1545	2259	656	0	148
1548	2259	655	0	147
1551	2260	656	0	143
1554	2259	655	0	142
1557	2259	655	0	144
1560	2259	656	0	139
1563	2257	656	0	136
1566	2256	656	0	135
1569	2255	657	0	136
1572	2254	658	0	140
1575	2256	659	0	137
1578	2255	659	0	136
1581	2255	660	0	137
1584	2256	660	0	140
1587	2256	661	0	141
1590	2257	661	0	141
1593	2256	661	0	144
1596	2256	661	0	145
1599	2257	661	0	144
1602	2257	661	0	144
1605	2258	661	0	145
1608	2257	661	0	144
1611	2258	662	0	146
1614	2257	661	0	147
1617	2258	661	0	145
1620	2258	660	0	142
1623	2259	661	0	140
1626	2260	661	0	140
1629	2260	661	0	140
1632	2259	661	0	141
1635	2258	661	0	143
1638	2258	661	0	145
1641	2258	660	0	149
1644	2256	659	0	147
1647	2257	659	0	145
1650	2255	657	0	147
1653	2256	659	0	145
1656	2257	660	0	143
1659	2255	658	0	149
1662	2258	659	0	146
1665	2256	660	0	144
1668	2256	661	0	146
1671	2256	661	0	146
1674	2256	660	0	145
1677	2256	659	0	151
1680	2254	658	0	146
1683	2253	657	0	147
1686	2252	656	0	146
1689	2251	656	0	145
1692	2253	655	0	148
1695	2251	656	0	150
1698	2252	656	0	151
1701	2252	657	0	149
1704	2252	658	0	146
1707	2251	658	0	147
1710	2253	657	0	153
1713	2252	657	0	149
1716	2252	658	0	146
1719	2248	655	0	326
1722	2252	658	0	149
1725	2255	660	0	149
1728	2256	661	0	148
1731	2253	660	0	150
1734	2253	659	0	150
1737	2253	659	0	153
1740	2250	658	0	332
1743	2252	660	0	153
1746	2248	657	0	328
1749	2247	657	0	326
1752	2248	656	0	325
1755	2248	656	0	328
1758	2252	658	0	146
1761	2253	658	0	142
1764	2252	656	0	333
1767	2253	656	0	155
1770	2255	657	0	154
1773	2257	656	0	160
1776	2257	656	0	159
1779	2257	656	0	155
1782	2257	655	0	154
1785	2256	656	0	146
1788	2258	657	0	148
1791	2258	657	0	146
1794	2259	658	0	146
1797	2258	657	0	148
1800	2258	657	0	147
1803	2259	658	0	146
1806	2258	658	0	145
1809	2258	658	0	146
1812	2259	659	0	144
1815	2258	658	0	148
1818	2258	658	0	150
1821	2258	658	0	150
1824	2257	657	0	154
1827	2257	656	0	154
1830	2256	656	0	155
1833	2254	655	0	157
1836	2253	655	0	157
1839	2254	656	0	157
1842	2253	655	0	162
1845	2254	655	0	160
1848	2255	655	0	162
1851	2255	655	0	162
1854	2255	655	0	159
1857	2253	654	0	157
1860	2253	654	0	158
1863	2252	654	0	158
1866	2253	654	0	157
1869	2253	654	0	155
1872	2254	655	0	154
1875	2255	655	0	154
1878	2254	654	0	156
1881	2254	655	0	161
1884	2253	654	0	163
1887	2253	655	0	159
1890	2253	655	0	160
1893	2252	654	0	162
1896	2253	654	0	159
1899	2253	654	0	157
1902	2255	657	0	153
1905	2254	656	0	155
1908	2253	656	0	156
1911	2254	655	0	152
1914	2255	655	0	152
1917	2255	655	0	153
1920	2255	656	0	150
1923	2254	655	0	157
1926	2254	655	0	157
1929	2255	656	0	157
1932	2254	657	0	154
1935	2255	657	0	158
1938	2255	657	0	158
1941	2256	657	0	159
1944	2256	656	0	159
1947	2259	659	0	155
1950	2258	659	0	158
1953	2257	658	0	158
1956	2257	658	0	154
1959	2258	658	0	152
1962	2257	657	0	152
1965	2257	657	0	152
1968	2256	658	0	145
1971	2256	658	0	148
1974	2256	658	0	146
1977	2254	658	0	146
1980	2253	657	0	150
1983	2254	657	0	153
1986	2255	658	0	150
1989	2256	658	0	149
1992	2256	657	0	153
1995	2256	656	0	161
1998	2256	656	0	163
2001	2256	656	0	164
2004	2256	656	0	159
2007	2255	655	0	159
2010	2256	655	0	161
2013	2258	655	0	166
2016	2259	655	0	162
2019	2259	654	0	159
2022	2259	654	0	161
2025	2258	654	0	161
2028	2258	654	0	161
2031	2257	654	0	162
2034	2256	654	0	161
2037	2256	655	0	158
2040	2258	657	0	152
2043	2255	656	0	157
2046	2254	655	0	156
2049	2254	655	0	153
2052	2253	655	0	155
2055	2253	655	0	157
2058	2251	655	0	151
2061	2254	656	0	150
2064	2255	657	0	149
2067	2255	657	0	148
2070	2254	658	0	145
2073	2256	659	0	147
2076	2257	660	0	152
2079	2265	666	0	144
2082	2256	660	0	151
2085	2257	659	0	152
2088	2257	659	0	147
2091	2262	663	0	143
2094	2256	658	0	151
2097	2257	658	0	156
2100	2258	658	0	157
2103	2256	657	0	156
2106	2256	657	0	154
2109	2255	657	0	156
2112	2255	656	0	156
2115	2256	657	0	153
2118	2256	658	0	151
2121	2255	656	0	153
2124	2254	655	0	150
2127	2254	655	0	151
2130	2254	655	0	148
2133	2254	655	0	144
2136	2255	657	0	147
2139	2255	657	0	149
2142	2255	656	0	151
2145	2256	657	0	148
2148	2257	658	0	147
2151	2258	659	0	141
2154	2259	660	0	143
2157	2266	667	0	144
2163	2258	663	0	154
2166	2255	664	0	163
2169	2252	662	0	172
2172	2250	661	0	170
2175	2253	661	0	163
2178	2254	659	0	155
2181	2253	658	0	154
2184	2251	658	0	147
2187	2247	662	0	151
2190	2249	659	0	148
2193	2250	659	0	149
2196	2250	660	0	149
2199	2250	660	0	149
2202	2251	659	0	150
2205	2251	658	0	148
2208	2250	660	0	147
2211	2251	659	0	149
2214	2250	660	0	148
2217	2250	661	0	149
2220	2251	660	0	149
2223	2250	662	0	149
2226	2252	662	0	152
2229	2251	662	0	152
2232	2252	662	0	150
2235	2252	661	0	149
2238	2251	662	0	150
2241	2252	661	0	152
2244	2251	662	0	149
2247	2251	662	0	149
2250	2251	660	0	149
2253	2251	661	0	152
2256	2251	661	0	153
2259	2252	661	0	154
2262	2252	661	0	155
2265	2253	660	0	155
2268	2253	660	0	152
2271	2253	661	0	152
2274	2254	661	0	152
2277	2255	662	0	150
2280	2254	662	0	148
2283	2254	663	0	146
2286	2255	662	0	148
2289	2254	661	0	151
2292	2257	663	0	150
2295	2257	661	0	152
2298	2259	663	0	150
2301	2257	662	0	147
2304	2255	662	0	148
2307	2255	662	0	152
2310	2256	663	0	154
2313	2257	662	0	152
2316	2257	662	0	150
2319	2257	661	0	154
2322	2256	660	0	157
2325	2255	660	0	154
2328	2256	661	0	156
2331	2255	661	0	156
2334	2256	660	0	164
2337	2258	660	0	162
2340	2257	659	0	164
2343	2257	659	0	161
2346	2258	659	0	160
2349	2257	657	0	156
2352	2257	657	0	155
2355	2257	658	0	155
2358	2258	658	0	157
2361	2258	658	0	161
2364	2258	658	0	164
2367	2257	658	0	161
2370	2257	658	0	156
2373	2258	658	0	158
2376	2258	659	0	153
2379	2257	658	0	155
2382	2257	657	0	154
2385	2257	658	0	154
2388	2257	658	0	152
2391	2256	658	0	151
2394	2257	659	0	150
2397	2256	659	0	149
2400	2256	658	0	150
2403	2257	659	0	150
2406	2256	659	0	146
2409	2256	659	0	148
2412	2255	658	0	146
2415	2254	657	0	147
2418	2255	658	0	147
2421	2257	659	0	150
2424	2256	659	0	146
2427	2257	659	0	146
2430	2257	659	0	142
2433	2256	659	0	143
2436	2255	658	0	152
2439	2254	656	0	154
2442	2255	656	0	162
2445	2256	657	0	157
2448	2256	655	0	141
2451	2256	652	0	139
2454	2255	651	0	137
2457	2254	650	0	137
2460	2254	651	0	131
2463	2255	654	0	134
2466	2257	655	0	132
2469	2256	655	0	136
2472	2256	655	0	135
2475	2255	656	0	130
2478	2256	655	0	130
2481	2255	656	0	132
2484	2258	656	0	128
2487	2258	656	0	128
2490	2258	656	0	127
2493	2258	656	0	131
2496	2258	657	0	130
2499	2258	657	0	130
2502	2259	657	0	132
2505	2259	656	0	133
2508	2259	657	0	132
2511	2259	656	0	132
2514	2259	657	0	129
2517	2259	657	0	126
2520	2258	658	0	127
2523	2258	658	0	128
2526	2258	658	0	126
2529	2257	658	0	126
2532	2256	658	0	125
2535	2256	658	0	128
2538	2256	657	0	134
2541	2256	656	0	132
2544	2256	657	0	138
2547	2255	655	0	136
2550	2255	656	0	139
2553	2256	656	0	141
2556	2256	656	0	137
2559	2255	657	0	139
2562	2255	657	0	141
2565	2255	658	0	133
2568	2253	658	0	128
2571	2253	657	0	128
2574	2254	660	0	133
2577	2254	660	0	136
2580	2255	660	0	135
2583	2254	660	0	133
2586	2254	660	0	133
2589	2256	659	0	134
2592	2257	660	0	134
2595	2256	658	0	130
2598	2257	657	0	134
2601	2257	658	0	130
2604	2258	657	0	136
2607	2258	656	0	138
2610	2258	658	0	132
2613	2258	657	0	139
2616	2258	656	0	143
2619	2260	658	0	135
2622	2260	657	0	138
2625	2258	657	0	136
2628	2258	657	0	137
2631	2259	657	0	143
2634	2259	658	0	136
2637	2259	658	0	132
2640	2259	658	0	131
2643	2259	658	0	133
2646	2259	658	0	133
2649	2259	658	0	131
2652	2258	659	0	130
2655	2258	660	0	131
2658	2259	660	0	133
2661	2259	660	0	133
2664	2260	660	0	135
2667	2261	660	0	134
2670	2260	660	0	134
2673	2260	660	0	135
2676	2261	660	0	135
2679	2261	660	0	135
2682	2260	660	0	137
2685	2260	659	0	137
2688	2260	660	0	140
2691	2260	660	0	139
2694	2260	659	0	139
2697	2259	658	0	133
2700	2259	657	0	135
2703	2259	657	0	140
2706	2259	657	0	142
2709	2259	656	0	145
2712	2259	656	0	148
2715	2259	656	0	148
2718	2259	655	0	149
2721	2259	655	0	143
2724	2260	655	0	144
2727	2260	655	0	142
2730	2260	655	0	145
2733	2260	656	0	147
2736	2260	655	0	145
2739	2260	655	0	146
2742	2260	655	0	144
2745	2260	655	0	143
2748	2260	655	0	141
2751	2261	656	0	141
2754	2261	655	0	141
2757	2260	655	0	142
2760	2261	655	0	142
2763	2261	655	0	142
2766	2260	656	0	141
2769	2260	655	0	141
2772	2260	655	0	141
2775	2259	656	0	143
2778	2258	656	0	143
2781	2258	656	0	141
2784	2258	656	0	144
2787	2258	656	0	143
2790	2258	656	0	140
2793	2258	656	0	141
2796	2259	657	0	139
2799	2259	657	0	140
2802	2260	657	0	138
2805	2260	658	0	134
2808	2260	658	0	135
2811	2259	657	0	134
2814	2259	657	0	133
2817	2260	658	0	134
2820	2260	658	0	135
2823	2260	658	0	138
2826	2260	658	0	140
2829	2261	658	0	141
2832	2261	658	0	141
2835	2261	659	0	139
2838	2262	659	0	141
2841	2262	659	0	144
2844	2262	659	0	144
2847	2262	659	0	145
2850	2261	658	0	145
2853	2260	658	0	146
2856	2260	658	0	146
2859	2260	658	0	145
2862	2260	658	0	146
2865	2259	658	0	143
2868	2259	658	0	143
2871	2260	659	0	143
2874	2260	659	0	143
2877	2259	659	0	142
2880	2260	659	0	143
2883	2260	658	0	142
2886	2260	658	0	141
2889	2261	659	0	140
2892	2260	658	0	138
2895	2260	659	0	138
2898	2259	658	0	138
2901	2259	658	0	137
2904	2261	659	0	131
2907	2262	659	0	131
2910	2263	659	0	134
2913	2262	659	0	134
2916	2263	660	0	135
2919	2263	659	0	135
2922	2263	660	0	135
2925	2262	659	0	132
2928	2263	659	0	131
2931	2262	660	0	132
2934	2261	658	0	135
2937	2261	659	0	135
2940	2262	660	0	137
2943	2263	660	0	135
2946	2263	660	0	135
2949	2263	660	0	134
2952	2262	659	0	132
2955	2262	659	0	130
2958	2262	659	0	130
2961	2262	660	0	132
2964	2263	661	0	132
2967	2263	661	0	133
2970	2262	660	0	130
2973	2263	660	0	130
2976	2263	661	0	134
2979	2263	662	0	137
2982	2263	662	0	136
2985	2263	661	0	134
2988	2262	662	0	136
2991	2262	661	0	136
2994	2263	661	0	136
2997	2262	661	0	138
3000	2262	662	0	137
3003	2260	663	0	142
3006	2261	662	0	144
3009	2259	661	0	146
3012	2257	660	0	147
3015	2255	659	0	144
3018	2256	659	0	144
3021	2255	659	0	143
3024	2254	658	0	148
3027	2255	659	0	146
3030	2252	658	0	151
3033	2253	658	0	153
3036	2254	658	0	153
3039	2253	657	0	153
3042	2254	658	0	155
3045	2254	658	0	155
3048	2253	658	0	158
3051	2254	658	0	157
3054	2254	658	0	156
3057	2254	658	0	155
3060	2254	658	0	155
3063	2254	657	0	155
3066	2254	658	0	154
3069	2254	658	0	154
3072	2254	658	0	155
3075	2253	658	0	155
3078	2253	658	0	155
3081	2254	658	0	155
3084	2253	659	0	154
3087	2254	659	0	153
3090	2256	659	0	152
3093	2256	659	0	150
3096	2255	658	0	150
3099	2254	658	0	148
3102	2253	657	0	148
3105	2256	658	0	145
3108	2255	657	0	143
3111	2254	657	0	147
3114	2254	658	0	148
3117	2252	658	0	156
3120	2252	657	0	152
3123	2252	656	0	148
3126	2254	658	0	148
3129	2254	658	0	148
3132	2254	658	0	146
3135	2256	659	0	145
3138	2257	660	0	146
3141	2257	660	0	146
3144	2256	660	0	146
3147	2255	659	0	146
3150	2256	660	0	147
3153	2255	661	0	149
3156	2254	661	0	151
3159	2254	661	0	152
3162	2256	662	0	153
3165	2256	662	0	154
3168	2258	661	0	149
3171	2260	660	0	151
3174	2260	661	0	149
3177	2260	660	0	152
3180	2260	659	0	155
3183	2263	658	0	166
3186	2260	658	0	156
3189	2260	658	0	156
3192	2259	658	0	153
3195	2259	658	0	145
3198	2259	656	0	145
3201	2256	658	0	145
3204	2254	659	0	150
3207	2253	656	0	157
3210	2252	659	0	144
3213	2252	658	0	143
3216	2252	659	0	142
3219	2252	659	0	135
3222	2254	657	0	134
3225	2254	657	0	136
3228	2256	653	0	130
3231	2257	654	0	121
3234	2258	652	0	121
3237	2259	651	0	107
3240	2258	651	0	116
3243	2257	652	0	117
3246	2256	653	0	121
3249	2256	654	0	121
3252	2257	655	0	118
3255	2257	654	0	115
3258	2258	654	0	113
3261	2259	655	0	111
3264	2260	649	0	258
3267	2258	654	0	112
3270	2256	654	0	125
3273	2254	656	0	127
3276	2256	655	0	141
3279	2258	654	0	143
3282	2259	653	0	145
3285	2260	653	0	158
3288	2261	653	0	160
3291	2260	653	0	158
3294	2260	651	0	159
3297	2260	649	0	161
3300	2261	650	0	162
3303	2263	650	0	162
3306	2264	650	0	161
3309	2265	649	0	165
3312	2265	648	0	166
3315	2266	648	0	168
3318	2267	648	0	344
3321	2267	648	0	167
3324	2267	647	0	159
3327	2267	647	0	161
3330	2267	646	0	157
3333	2268	646	0	157
3336	2267	645	0	154
3339	2267	644	0	148
3342	2267	645	0	156
3345	2267	645	0	156
3348	2266	645	0	160
3351	2267	644	0	159
3354	2267	644	0	159
3357	2267	643	0	157
3360	2267	642	0	154
3363	2267	642	0	154
3366	2267	641	0	155
3369	2267	642	0	154
3372	2267	641	0	154
3375	2267	641	0	156
3378	2267	641	0	153
3381	2267	641	0	153
3384	2267	641	0	153
3387	2267	641	0	152
3390	2267	640	0	152
3393	2268	640	0	153
3396	2268	641	0	149
3399	2268	640	0	147
3402	2266	640	0	147
3405	2267	640	0	140
3408	2269	642	0	131
3411	2269	642	0	116
3414	2268	643	0	114
3417	2267	643	0	119
3420	2267	641	0	101
3423	2266	641	0	105
3426	2266	640	0	99
3429	2267	642	0	98
3432	2267	642	0	102
3435	2267	642	0	100
3438	2269	640	0	91
3441	2268	642	0	93
3444	2267	642	0	102
3447	2269	643	0	100
3450	2268	641	0	102
3453	2266	642	0	96
3456	2267	643	0	102
3459	2268	642	0	102
3462	2266	641	0	96
3465	2266	640	0	92
3468	2266	640	0	96
3471	2265	640	0	91
3474	2265	641	0	99
3477	2264	640	0	99
3480	2264	640	0	99
3483	2266	641	0	103
3486	2265	641	0	106
3489	2266	641	0	108
3492	2265	641	0	105
3495	2267	640	0	98
3498	2270	639	0	101
3501	2268	640	0	94
3504	2267	641	0	94
3507	2266	642	0	94
3510	2266	641	0	86
3513	2266	639	0	86
3516	2266	640	0	86
3519	2266	640	0	87
3522	2269	641	0	84
3525	2268	642	0	88
3528	2267	642	0	89
3531	2268	642	0	90
3534	2268	642	0	90
3537	2267	641	0	90
3540	2268	642	0	89
3543	2266	641	0	85
3546	2266	641	0	84
3549	2267	641	0	88
3552	2268	640	0	90
3555	2268	641	0	93
3558	2267	641	0	92
3561	2269	641	0	95
3564	2269	639	0	93
3567	2268	641	0	94
3570	2268	640	0	99
3573	2269	639	0	93
3576	2268	640	0	89
3579	2270	639	0	92
3582	2270	638	0	89
3585	2271	639	0	90
3588	2273	640	0	90
3591	2274	640	0	91
3594	2276	644	0	90
3597	2276	645	0	87
3600	2278	643	0	93
3603	2277	643	0	89
3606	2275	642	0	93
3609	2275	644	0	93
3612	2276	643	0	95
3615	2277	644	0	97
3618	2276	644	0	96
3621	2275	646	0	95
3624	2276	645	0	96
3627	2275	645	0	98
3630	2274	646	0	97
3633	2274	645	0	105
3636	2274	644	0	97
3639	2274	646	0	101
3642	2275	645	0	104
3645	2274	647	0	107
3648	2274	649	0	108
3651	2275	650	0	106
3654	2272	651	0	104
3657	2273	653	0	107
3660	2270	651	0	105
3663	2269	651	0	105
3666	2268	650	0	99
3669	2269	648	0	96
3672	2270	648	0	99
3675	2271	647	0	103
3678	2272	648	0	104
3681	2273	649	0	105
3684	2272	651	0	101
3687	2273	651	0	113
3690	2272	651	0	120
3693	2271	653	0	117
3696	2273	653	0	120
3699	2271	653	0	116
3702	2271	654	0	120
3705	2269	654	0	111
3708	2269	653	0	112
3711	2271	652	0	108
3714	2271	651	0	106
3717	2270	653	0	116
3720	2271	653	0	127
3723	2270	655	0	123
3726	2271	656	0	127
3729	2272	656	0	125
3732	2271	655	0	125
3735	2272	655	0	121
3738	2274	655	0	118
3741	2274	654	0	115
3744	2274	654	0	121
3747	2272	651	0	114
3750	2271	650	0	112
3753	2270	651	0	106
3756	2269	650	0	100
3759	2270	648	0	102
3762	2269	649	0	105
3765	2270	649	0	112
3768	2271	648	0	116
3771	2270	648	0	115
3774	2271	648	0	114
3777	2271	648	0	114
3780	2270	649	0	113
3783	2271	648	0	118
3786	2271	649	0	118
3789	2270	649	0	116
3792	2271	647	0	120
3795	2269	649	0	119
3798	2270	649	0	119
3801	2270	649	0	120
3804	2270	651	0	116
3807	2271	651	0	122
3810	2271	651	0	120
3813	2271	652	0	115
3816	2272	651	0	121
3819	2272	653	0	121
3822	2273	654	0	122
3825	2274	653	0	117
3828	2276	652	0	111
3831	2274	649	0	110
3834	2273	650	0	110
3837	2271	648	0	106
3840	2270	647	0	93
3843	2271	648	0	92
3846	2272	647	0	84
3849	2272	646	0	79
3852	2270	649	0	80
3855	2269	652	0	82
3858	2269	651	0	78
3861	2267	653	0	78
3864	2268	655	0	82
3867	2268	656	0	87
3870	2269	655	0	85
3873	2270	655	0	85
3876	2269	657	0	89
3879	2270	657	0	88
3882	2270	656	0	83
3885	2270	655	0	84
3888	2270	654	0	84
3891	2270	654	0	83
3894	2269	653	0	84
3897	2271	649	0	79
3900	2273	649	0	78
3903	2276	646	0	85
3906	2279	644	0	78
3909	2278	640	0	57
3912	2272	639	0	47
3915	2270	639	0	39
3918	2267	641	0	36
3921	2265	641	0	36
3924	2264	640	0	33
3927	2265	642	0	36
3930	2264	642	0	37
3933	2261	642	0	38
3936	2259	643	0	37
3939	2260	644	0	29
3942	2261	644	0	28
3945	2260	645	0	30
3948	2260	644	0	33
3951	2260	645	0	31
3954	2260	646	0	31
3957	2265	643	0	26
3960	2265	642	0	18
3963	2265	642	0	7
3966	2265	642	0	4
3969	2265	637	0	357
3972	2265	634	0	357
3975	2267	631	0	346
3978	2267	626	0	339
3981	2266	625	0	349
3984	2265	624	0	347
3987	2265	625	0	347
3990	2265	627	0	337
3993	2269	627	0	338
3996	2270	628	0	334
3999	2270	629	0	331
4002	2269	630	0	325
4005	2269	632	0	322
4008	2266	632	0	319
4011	2265	632	0	322
4014	2263	632	0	319
4017	2260	630	0	321
4020	2260	629	0	327
4023	2261	629	0	328
4026	2263	629	0	331
4029	2264	630	0	331
4032	2266	629	0	321
4035	2267	629	0	321
4038	2268	631	0	320
4041	2268	631	0	322
4044	2267	629	0	314
4047	2265	630	0	321
4050	2264	631	0	325
4053	2263	630	0	328
4056	2264	629	0	327
4059	2264	628	0	329
4062	2263	628	0	327
4065	2262	627	0	331
4068	2262	626	0	333
4071	2261	626	0	333
4074	2262	627	0	335
4077	2263	627	0	332
4080	2263	627	0	332
4083	2263	627	0	330
4086	2263	628	0	323
4089	2263	628	0	324
4092	2263	628	0	324
4095	2263	628	0	324
4098	2263	628	0	329
4101	2263	627	0	324
4104	2263	627	0	329
4107	2264	627	0	329
4110	2264	627	0	321
4113	2264	628	0	318
4116	2264	627	0	320
4119	2264	627	0	320
4122	2264	627	0	324
4125	2264	628	0	325
4128	2263	628	0	325
4131	2263	628	0	328
4134	2263	628	0	328
4137	2264	628	0	328
4140	2264	628	0	327
4143	2264	628	0	327
4146	2264	629	0	326
4149	2264	629	0	323
4152	2263	629	0	327
4155	2262	629	0	323
4158	2263	629	0	324
4161	2263	629	0	321
4164	2264	629	0	315
4167	2264	630	0	315
4170	2264	629	0	317
4173	2264	629	0	319
4176	2264	630	0	322
4179	2266	630	0	322
4182	2266	630	0	324
4185	2265	630	0	325
4188	2265	631	0	329
4191	2265	631	0	327
4194	2264	631	0	324
4197	2263	631	0	323
4200	2263	631	0	319
4203	2262	630	0	318
4206	2262	630	0	321
4209	2262	630	0	319
4212	2262	630	0	318
4215	2262	631	0	317
4218	2262	631	0	315
4221	2261	631	0	318
4224	2261	631	0	318
4227	2261	631	0	316
4230	2261	631	0	316
4233	2261	631	0	313
4236	2261	631	0	316
4239	2261	631	0	315
4242	2261	631	0	313
4245	2261	631	0	314
4248	2261	630	0	313
4251	2261	631	0	312
4254	2262	632	0	312
4257	2262	632	0	311
4260	2263	633	0	309
4263	2263	633	0	307
4266	2263	633	0	311
4269	2263	633	0	307
4272	2263	633	0	308
4275	2263	633	0	313
4278	2263	633	0	311
4281	2263	633	0	314
4284	2263	633	0	313
4287	2262	633	0	306
4290	2261	632	0	305
4293	2261	632	0	304
4296	2261	632	0	297
4299	2260	631	0	300
4302	2260	631	0	304
4305	2260	631	0	299
4308	2260	631	0	298
4311	2260	631	0	301
4314	2261	631	0	302
4317	2261	631	0	298
4320	2261	631	0	298
4323	2261	631	0	295
4326	2261	632	0	298
4329	2261	631	0	300
4332	2260	631	0	285
4335	2260	631	0	285
4338	2262	632	0	300
4341	2263	632	0	297
4344	2263	633	0	305
4347	2263	633	0	304
4350	2263	633	0	312
4353	2262	633	0	303
4356	2262	632	0	298
4359	2261	632	0	300
4362	2261	632	0	300
4365	2260	633	0	302
4368	2260	632	0	297
4371	2259	633	0	307
4374	2260	633	0	297
4377	2259	632	0	301
4380	2259	634	0	300
4383	2260	634	0	299
4386	2258	634	0	308
4389	2259	635	0	300
4392	2259	634	0	299
4395	2259	634	0	296
4398	2259	634	0	302
4401	2259	635	0	310
4404	2260	635	0	300
4407	2258	634	0	300
4410	2258	634	0	300
4413	2259	635	0	298
4416	2259	635	0	306
4419	2259	636	0	307
4422	2257	633	0	302
4425	2257	634	0	296
4428	2256	635	0	314
4431	2257	634	0	314
4434	2257	634	0	295
4437	2257	634	0	288
4440	2257	634	0	298
4443	2256	635	0	301
4446	2256	634	0	287
4449	2257	634	0	285
4452	2257	634	0	288
4455	2256	635	0	298
4458	2257	634	0	289
4461	2257	634	0	294
4464	2257	634	0	290
4467	2256	633	0	289
4470	2256	635	0	294
4473	2256	634	0	299
4476	2257	634	0	291
4479	2257	634	0	291
4482	2256	635	0	301
4485	2256	635	0	304
4488	2257	634	0	292
4491	2256	635	0	295
4494	2255	635	0	310
4497	2255	634	0	306
4500	2256	634	0	294
4503	2256	635	0	298
4506	2255	634	0	307
4509	2255	634	0	304
4512	2255	635	0	300
4515	2256	634	0	289
4518	2256	634	0	291
4521	2255	635	0	293
4524	2254	635	0	299
4527	2255	634	0	295
4530	2255	634	0	293
4533	2255	635	0	299
4536	2254	636	0	298
4539	2255	636	0	296
4542	2255	634	0	292
4545	2254	634	0	291
4548	2255	635	0	292
4551	2256	634	0	294
4554	2256	634	0	300
4557	2256	634	0	295
4560	2256	635	0	296
4563	2256	635	0	299
4566	2255	635	0	293
4569	2255	635	0	293
4572	2254	635	0	291
4575	2253	636	0	293
4578	2253	636	0	288
4581	2253	636	0	288
4584	2253	636	0	288
4587	2253	635	0	287
4590	2253	635	0	286
4593	2253	635	0	286
4596	2253	636	0	287
4599	2253	635	0	288
4602	2254	636	0	291
4605	2254	636	0	291
4608	2255	635	0	286
4611	2255	635	0	282
4614	2254	636	0	285
4617	2253	636	0	288
4620	2252	635	0	287
4623	2252	635	0	292
4626	2252	635	0	295
4629	2253	634	0	291
4632	2252	633	0	288
4635	2252	632	0	287
4638	2252	632	0	284
4641	2253	632	0	286
4644	2253	632	0	288
4647	2252	632	0	287
4650	2253	632	0	293
4653	2255	632	0	302
4656	2254	632	0	298
4659	2254	631	0	290
4662	2254	633	0	292
4665	2253	633	0	290
4668	2254	633	0	284
4671	2252	633	0	282
4674	2252	634	0	285
4677	2252	633	0	282
4680	2252	634	0	283
4683	2252	635	0	281
4686	2252	635	0	284
4689	2252	634	0	287
4692	2251	634	0	281
4695	2251	634	0	281
4698	2251	634	0	282
4701	2251	635	0	285
4704	2251	635	0	281
4707	2251	635	0	281
4710	2251	634	0	279
4713	2251	634	0	278
4716	2252	634	0	283
4719	2251	633	0	285
4722	2251	633	0	282
4725	2251	633	0	283
4728	2251	633	0	283
4731	2251	633	0	282
4734	2251	633	0	283
4737	2252	634	0	282
4740	2252	635	0	284
4743	2252	636	0	282
4746	2251	636	0	280
4749	2252	636	0	277
4752	2252	636	0	278
4755	2252	636	0	278
4758	2252	636	0	279
4761	2251	636	0	283
4764	2251	635	0	283
4767	2251	635	0	284
4770	2251	634	0	286
4773	2251	634	0	287
4776	2252	635	0	290
4779	2253	634	0	285
4782	2253	634	0	284
4785	2252	634	0	281
4788	2253	635	0	281
4791	2252	636	0	283
4794	2252	637	0	286
4797	2251	637	0	283
4800	2251	636	0	282
4803	2251	636	0	281
4806	2252	636	0	279
4809	2252	638	0	278
4812	2252	638	0	281
4815	2251	637	0	282
4818	2251	637	0	280
4821	2251	638	0	283
4824	2251	639	0	282
4827	2251	638	0	279
4830	2251	638	0	277
4833	2250	638	0	275
4836	2251	636	0	274
4839	2252	636	0	279
4842	2252	637	0	280
4845	2253	637	0	281
4848	2253	638	0	285
4851	2253	638	0	288
4854	2252	637	0	288
4857	2251	637	0	287
4860	2250	639	0	282
4863	2250	639	0	279
4866	2250	640	0	275
4869	2250	640	0	273
4872	2250	640	0	272
4875	2251	638	0	274
4878	2251	638	0	276
4881	2252	637	0	275
4884	2252	637	0	275
4887	2252	637	0	274
4890	2251	636	0	274
4893	2252	638	0	278
4896	2252	638	0	278
4899	2252	639	0	275
4902	2252	638	0	278
4905	2252	638	0	278
4908	2252	639	0	275
4911	2252	638	0	273
4914	2252	637	0	274
4917	2252	637	0	275
4920	2252	637	0	276
4923	2252	639	0	273
4926	2250	640	0	272
4929	2252	641	0	270
4932	2252	640	0	270
4935	2251	640	0	270
4938	2251	640	0	273
4941	2251	640	0	271
4944	2251	638	0	268
4947	2251	636	0	270
4950	2251	635	0	271
4953	2251	636	0	268
4956	2250	637	0	267
4959	2250	635	0	267
4962	2250	636	0	265
4965	2251	639	0	272
4968	2251	638	0	274
4971	2252	636	0	272
4974	2251	635	0	270
4977	2251	634	0	274
4980	2251	634	0	273
4983	2251	635	0	273
4986	2251	634	0	272
4989	2251	633	0	274
4992	2251	634	0	274
4995	2251	636	0	276
4998	2251	635	0	280
5001	2250	634	0	282
5004	2251	635	0	286
5007	2251	635	0	285
5010	2250	635	0	286
5013	2250	635	0	287
5016	2250	635	0	286
5019	2250	635	0	286
5022	2250	635	0	286
5025	2250	635	0	285
5028	2250	635	0	288
5031	2250	636	0	289
5034	2250	635	0	288
5037	2250	635	0	285
5040	2250	635	0	283
5043	2250	634	0	283
5046	2249	634	0	282
5049	2250	634	0	283
5052	2250	634	0	282
5055	2250	633	0	281
5058	2250	633	0	281
5061	2251	632	0	281
5064	2253	636	0	285
5067	2253	635	0	290
5070	2251	632	0	302
5073	2253	632	0	289
5076	2252	632	0	289
5079	2252	632	0	288
5082	2253	632	0	272
5085	2253	633	0	278
5088	2253	634	0	280
5091	2253	634	0	280
5094	2254	634	0	275
5097	2255	634	0	270
5100	2256	633	0	270
5103	2255	634	0	266
5106	2254	635	0	271
5109	2254	634	0	266
5112	2254	635	0	270
5115	2254	635	0	268
5118	2256	633	0	270
5121	2256	634	0	266
5124	2256	635	0	270
5127	2257	634	0	269
5130	2257	636	0	267
5133	2256	635	0	271
5136	2256	634	0	272
5139	2256	635	0	275
5142	2257	635	0	272
5145	2258	636	0	273
5148	2257	636	0	276
5151	2257	637	0	276
5154	2257	637	0	276
5157	2257	637	0	276
5160	2257	637	0	277
5163	2256	637	0	280
5166	2257	637	0	275
5169	2257	638	0	273
5172	2257	637	0	271
5175	2257	637	0	271
5178	2256	636	0	273
5181	2256	636	0	272
5184	2257	635	0	272
5187	2257	634	0	272
5190	2257	636	0	272
5193	2257	638	0	275
5196	2257	638	0	272
5199	2258	636	0	272
5202	2258	633	0	271
5205	2258	634	0	271
5208	2257	633	0	274
5211	2257	636	0	271
5214	2257	635	0	273
5217	2257	636	0	273
5220	2257	636	0	273
5223	2256	635	0	275
5226	2256	633	0	276
5229	2256	632	0	276
5232	2256	632	0	277
5235	2255	632	0	278
5238	2255	633	0	278
5241	2255	634	0	276
5244	2256	634	0	276
5247	2256	634	0	277
5250	2256	634	0	277
5253	2257	633	0	275
5256	2257	634	0	275
5259	2257	634	0	278
5262	2257	634	0	278
5265	2257	635	0	279
5268	2257	634	0	277
5271	2257	634	0	279
5274	2257	635	0	281
5277	2257	635	0	280
5280	2257	635	0	281
5283	2257	636	0	281
5286	2258	637	0	280
5289	2257	637	0	282
5292	2256	636	0	284
5295	2255	637	0	285
5298	2255	637	0	292
5301	2254	634	0	287
5304	2256	635	0	284
5307	2257	634	0	280
5310	2256	635	0	279
5313	2255	635	0	279
5316	2256	635	0	280
5319	2254	635	0	279
5322	2254	635	0	279
5325	2254	635	0	276
5328	2254	636	0	277
5331	2254	635	0	277
5334	2253	635	0	275
5337	2254	634	0	274
5340	2254	635	0	276
5343	2254	634	0	275
5346	2254	634	0	272
5349	2254	634	0	270
5352	2254	634	0	272
5355	2253	634	0	273
5358	2254	634	0	272
5361	2254	634	0	273
5364	2254	634	0	275
5367	2254	635	0	274
5370	2254	634	0	274
5373	2254	634	0	275
5376	2253	634	0	272
5379	2253	634	0	272
5382	2253	634	0	275
5385	2254	635	0	276
5388	2253	636	0	275
5391	2254	640	0	278
5394	2253	639	0	278
5397	2252	641	0	280
5400	2251	637	0	281
5403	2252	635	0	278
5406	2252	634	0	278
5409	2252	635	0	280
5412	2252	635	0	280
5415	2252	635	0	280
5418	2252	634	0	280
5421	2252	634	0	279
5424	2252	634	0	282
5427	2252	634	0	280
5430	2253	634	0	279
5433	2253	634	0	281
5436	2253	634	0	278
5439	2253	634	0	274
5442	2253	634	0	277
5445	2251	634	0	290
5448	2251	634	0	298
5451	2251	635	0	299
5454	2251	634	0	288
5457	2252	635	0	283
5460	2252	635	0	278
5463	2252	636	0	276
5466	2251	635	0	275
5469	2250	637	0	273
5472	2249	634	0	270
5475	2249	638	0	266
5478	2249	638	0	266
5481	2251	638	0	270
5484	2251	636	0	272
5487	2251	636	0	271
5490	2251	636	0	271
5493	2251	637	0	271
5496	2252	639	0	273
5499	2252	640	0	271
5502	2251	640	0	269
5505	2251	639	0	266
5508	2251	640	0	265
5511	2251	641	0	262
5514	2251	641	0	260
5517	2252	639	0	263
5520	2252	640	0	266
5523	2252	640	0	263
5526	2251	641	0	262
5529	2251	641	0	259
5532	2251	639	0	262
5535	2252	638	0	265
5538	2252	638	0	271
5541	2252	639	0	275
5544	2252	638	0	277
5547	2252	636	0	278
5550	2251	635	0	287
5553	2251	636	0	290
5556	2253	636	0	292
5559	2253	637	0	286
5562	2254	635	0	280
5565	2254	636	0	285
5568	2256	638	0	290
5571	2256	639	0	288
5574	2256	638	0	296
5577	2256	639	0	293
5580	2254	638	0	280
5583	2256	641	0	280
5586	2256	642	0	281
5589	2256	640	0	276
5592	2256	639	0	272
5595	2257	641	0	274
5598	2262	641	0	289
5601	2261	641	0	289
5604	2258	638	0	296
5607	2258	638	0	290
5610	2261	641	0	289
5613	2260	639	0	289
5616	2260	640	0	291
5619	2259	638	0	294
5622	2257	638	0	294
5625	2257	637	0	300
5628	2255	637	0	293
5631	2254	636	0	288
5634	2253	634	0	283
5637	2253	634	0	280
5640	2252	634	0	281
5643	2253	634	0	281
5646	2252	633	0	282
5649	2252	634	0	281
5652	2252	634	0	283
5655	2252	633	0	283
5658	2251	632	0	284
5661	2252	633	0	285
5664	2252	632	0	281
5667	2252	632	0	281
5670	2253	632	0	281
5673	2253	632	0	283
5676	2253	633	0	284
5679	2253	633	0	285
5682	2254	633	0	284
5685	2254	634	0	283
5688	2255	634	0	283
5691	2249	636	0	11
5694	2235	638	0	14
5697	2254	636	0	286
5700	2254	635	0	284
5703	2254	634	0	277
5706	2255	634	0	265
5709	2255	636	0	274
5712	2253	636	0	270
5715	2251	638	0	285
5718	2256	648	0	140
5724	2255	637	0	291
5727	2256	639	0	298
5730	2255	637	0	288
5733	2253	637	0	287
5736	2252	636	0	281
5739	2253	635	0	276
5742	2251	637	0	281
5745	2252	636	0	281
5748	2252	636	0	284
5751	2252	634	0	281
5754	2253	634	0	281
5757	2253	634	0	280
5760	2252	633	0	282
5763	2251	634	0	282
5766	2252	634	0	281
5769	2252	636	0	283
5772	2251	635	0	283
5775	2251	636	0	285
5778	2250	635	0	288
5781	2252	635	0	279
5784	2251	633	0	283
5787	2254	635	0	279
5790	2254	636	0	296
5793	2256	637	0	299
5796	2255	640	0	285
5799	2258	642	0	295
5802	2263	643	0	295
5805	2262	645	0	291
5808	2261	643	0	280
5811	2255	641	0	265
5814	2254	638	0	275
5817	2254	635	0	293
5820	2253	634	0	310
5823	2252	635	0	304
5826	2251	636	0	304
5829	2249	635	0	311
5832	2250	636	0	311
5835	2251	636	0	315
5838	2247	634	0	310
5841	2247	633	0	313
5844	2245	632	0	309
5847	2246	631	0	311
5850	2246	631	0	311
5853	2247	629	0	308
5856	2247	628	0	307
5859	2246	628	0	303
5862	2244	628	0	298
5865	2242	627	0	300
5868	2243	626	0	305
5871	2241	625	0	303
5874	2240	623	0	305
5877	2241	623	0	303
5880	2239	624	0	302
5883	2239	622	0	302
5886	2237	623	0	301
5889	2237	623	0	295
5892	2237	622	0	298
5895	2241	625	0	303
5898	2241	624	0	320
5901	2241	623	0	327
5904	2242	622	0	337
5907	2243	623	0	340
5910	2243	622	0	0
5913	2241	625	0	11
5916	2240	624	0	21
5919	2231	620	0	167
5922	2238	616	0	49
5925	2237	615	0	53
5928	2233	614	0	82
5931	2231	616	0	89
5934	2230	616	0	91
5937	2230	613	0	106
5940	2235	610	0	111
5943	2236	609	0	123
5946	2233	611	0	126
5949	2232	611	0	123
5952	2230	610	0	130
5955	2230	612	0	132
5958	2230	613	0	135
5961	2229	613	0	138
5964	2229	616	0	147
5967	2229	616	0	147
5970	2228	617	0	147
5973	2230	619	0	139
5976	2228	621	0	133
5979	2226	622	0	131
5982	2227	622	0	130
5985	2225	624	0	132
5988	2229	627	0	134
5991	2229	627	0	132
5994	2229	627	0	126
5997	2229	630	0	117
6000	2231	635	0	121
6003	2231	638	0	123
6006	2229	639	0	132
6009	2228	639	0	133
6012	2228	641	0	140
6015	2226	643	0	145
6018	2225	643	0	145
6021	2227	646	0	152
6024	2227	646	0	168
[truncated: 990 more rows]
