# Supplementary material for: Markerless tracking of an entire honey bee colony
Source: Nat Commun. 2021 Mar 19;12:1733. doi: 10.1038/s41467-021-21769-1 (PMC7979864; doi:10.1038/s41467-021-21769-1)
Supplement: Supplementary file 4 — Description of Additional Supplementary Files [file 41467_2021_21769_MOESM4_ESM.zip › raw_source/fig_5_sup_fig_21_22/S1_trajectories/000335.txt]

0	2115	2057	0	13
3	2115	2057	0	11
6	2115	2057	0	12
9	2115	2057	0	12
12	2115	2058	0	12
15	2115	2058	0	14
18	2116	2057	0	13
21	2116	2057	0	12
24	2116	2057	0	11
27	2116	2057	0	11
30	2116	2057	0	12
33	2116	2058	0	12
36	2116	2057	0	12
39	2116	2057	0	12
42	2116	2058	0	12
45	2116	2057	0	12
48	2117	2057	0	11
51	2117	2056	0	11
54	2117	2056	0	11
57	2117	2056	0	9
60	2117	2056	0	9
63	2117	2056	0	8
66	2117	2056	0	9
69	2117	2056	0	9
72	2117	2056	0	9
75	2117	2056	0	9
78	2117	2056	0	9
81	2117	2055	0	9
84	2117	2055	0	8
87	2117	2055	0	7
90	2117	2055	0	7
93	2117	2055	0	7
96	2117	2055	0	7
99	2117	2055	0	8
102	2117	2055	0	7
105	2117	2055	0	8
108	2117	2055	0	7
111	2117	2055	0	7
114	2117	2055	0	7
117	2117	2055	0	7
120	2117	2055	0	7
123	2117	2055	0	7
126	2117	2055	0	7
129	2117	2055	0	7
132	2117	2055	0	6
135	2117	2055	0	6
138	2117	2055	0	7
141	2117	2055	0	6
144	2117	2055	0	7
147	2117	2055	0	7
150	2117	2055	0	7
153	2117	2055	0	7
156	2117	2055	0	7
159	2117	2055	0	7
162	2117	2055	0	7
165	2117	2055	0	7
168	2117	2055	0	7
171	2117	2055	0	7
174	2117	2055	0	8
177	2117	2055	0	7
180	2117	2055	0	7
183	2117	2055	0	7
186	2117	2055	0	7
189	2117	2055	0	7
192	2117	2054	0	8
195	2117	2054	0	8
198	2117	2055	0	8
201	2117	2054	0	8
204	2117	2054	0	8
207	2117	2055	0	7
210	2117	2054	0	8
213	2117	2054	0	8
216	2117	2054	0	8
219	2117	2054	0	8
222	2117	2054	0	7
225	2117	2054	0	8
228	2117	2054	0	8
231	2117	2054	0	8
234	2117	2054	0	8
237	2117	2054	0	8
240	2117	2054	0	8
243	2117	2054	0	8
246	2117	2054	0	7
249	2117	2054	0	7
252	2117	2054	0	6
255	2117	2054	0	7
258	2117	2054	0	8
261	2117	2054	0	7
264	2117	2054	0	7
267	2117	2054	0	7
270	2117	2054	0	7
273	2117	2054	0	8
276	2117	2054	0	8
279	2117	2054	0	8
282	2116	2054	0	7
285	2117	2054	0	8
288	2117	2054	0	7
291	2116	2054	0	7
294	2116	2054	0	7
297	2116	2054	0	8
300	2116	2054	0	7
303	2116	2054	0	8
306	2117	2054	0	8
309	2117	2054	0	7
312	2117	2054	0	7
315	2116	2054	0	7
318	2117	2054	0	8
321	2117	2054	0	8
324	2116	2054	0	7
327	2116	2054	0	7
330	2116	2054	0	8
333	2116	2054	0	8
336	2116	2054	0	7
339	2116	2054	0	8
342	2117	2054	0	9
345	2117	2054	0	9
348	2117	2054	0	8
351	2117	2054	0	7
354	2117	2054	0	8
357	2117	2054	0	8
360	2116	2053	0	9
363	2116	2053	0	8
366	2116	2054	0	9
369	2116	2054	0	9
372	2116	2054	0	9
375	2117	2054	0	9
378	2116	2054	0	8
381	2116	2054	0	9
384	2116	2054	0	9
387	2116	2054	0	9
390	2116	2054	0	9
393	2116	2054	0	9
396	2117	2054	0	8
399	2117	2054	0	8
402	2116	2054	0	7
405	2116	2054	0	8
408	2116	2054	0	8
411	2117	2054	0	8
414	2117	2054	0	8
417	2117	2054	0	8
420	2117	2054	0	8
423	2117	2054	0	8
426	2117	2054	0	8
429	2117	2054	0	8
432	2117	2054	0	8
435	2117	2054	0	7
438	2117	2054	0	8
441	2117	2054	0	7
444	2117	2054	0	8
447	2117	2054	0	8
450	2117	2054	0	8
453	2117	2054	0	7
456	2117	2054	0	7
459	2117	2054	0	8
462	2117	2054	0	8
465	2117	2054	0	9
468	2117	2054	0	8
471	2116	2054	0	8
474	2116	2054	0	8
477	2116	2054	0	8
480	2116	2054	0	9
483	2116	2054	0	9
486	2116	2054	0	9
489	2117	2054	0	9
492	2117	2054	0	9
495	2117	2054	0	10
498	2117	2054	0	10
501	2117	2054	0	9
504	2117	2054	0	9
507	2117	2054	0	9
510	2117	2054	0	9
513	2118	2054	0	8
516	2117	2054	0	9
519	2118	2054	0	9
522	2117	2054	0	8
525	2117	2054	0	8
528	2117	2054	0	8
531	2117	2054	0	8
534	2119	2053	0	11
537	2126	2052	0	19
540	2127	2052	0	17
543	2128	2053	0	15
546	2131	2052	0	23
549	2136	2051	0	25
552	2139	2052	0	23
555	2142	2056	0	15
558	2142	2056	0	18
561	2143	2054	0	18
564	2142	2052	0	18
567	2143	2052	0	20
570	2145	2050	0	21
573	2147	2047	0	23
576	2148	2046	0	18
579	2150	2045	0	15
582	2151	2044	0	15
585	2152	2043	0	15
588	2153	2043	0	12
591	2154	2043	0	9
594	2154	2044	0	7
597	2154	2044	0	7
600	2156	2045	0	11
603	2156	2045	0	9
606	2157	2044	0	2
609	2157	2043	0	0
612	2158	2043	0	354
615	2159	2042	0	350
618	2160	2041	0	351
621	2160	2040	0	341
624	2159	2040	0	336
627	2160	2036	0	323
630	2161	2031	0	320
633	2161	2030	0	317
636	2162	2029	0	322
639	2162	2025	0	321
642	2162	2022	0	319
645	2164	2018	0	314
648	2164	2016	0	312
651	2164	2014	0	312
654	2166	2010	0	305
657	2168	2003	0	301
660	2169	2002	0	297
663	2170	2000	0	296
666	2169	1997	0	289
669	2169	1997	0	291
672	2169	1996	0	291
675	2168	1996	0	291
678	2168	1996	0	293
681	2168	1996	0	294
684	2168	1996	0	294
687	2167	1996	0	295
690	2169	1996	0	298
693	2169	1996	0	299
696	2169	1995	0	302
699	2169	1994	0	301
702	2169	1993	0	301
705	2168	1991	0	298
708	2169	1989	0	297
711	2169	1990	0	297
714	2170	1991	0	300
717	2171	1992	0	299
720	2171	1991	0	301
723	2172	1991	0	301
726	2172	1991	0	300
729	2172	1991	0	299
732	2172	1991	0	298
735	2172	1991	0	300
738	2173	1991	0	302
741	2173	1990	0	304
744	2174	1991	0	307
747	2175	1992	0	306
750	2176	1992	0	308
753	2175	1992	0	308
756	2175	1992	0	309
759	2176	1992	0	309
762	2175	1992	0	308
765	2175	1991	0	305
768	2175	1992	0	300
771	2176	1992	0	295
774	2177	1992	0	293
777	2177	1994	0	292
780	2176	1997	0	286
783	2179	1998	0	286
786	2181	1998	0	290
789	2184	1995	0	291
792	2183	1992	0	290
795	2184	1991	0	288
798	2184	1989	0	286
801	2184	1987	0	285
804	2184	1986	0	283
807	2182	1984	0	285
810	2182	1979	0	286
813	2178	1978	0	285
816	2177	1979	0	286
819	2177	1978	0	287
822	2177	1979	0	285
825	2177	1979	0	286
828	2175	1978	0	291
831	2175	1978	0	292
834	2173	1977	0	293
837	2172	1976	0	300
840	2171	1974	0	302
843	2170	1972	0	301
846	2171	1973	0	301
849	2170	1969	0	298
852	2170	1968	0	298
855	2169	1968	0	300
858	2168	1968	0	299
861	2168	1967	0	300
864	2168	1968	0	303
867	2168	1968	0	300
870	2169	1968	0	299
873	2168	1968	0	298
876	2168	1968	0	298
879	2168	1968	0	299
882	2167	1968	0	302
885	2167	1968	0	304
888	2165	1968	0	303
891	2165	1968	0	304
894	2164	1967	0	305
897	2164	1967	0	308
900	2161	1967	0	310
903	2158	1966	0	310
906	2156	1964	0	312
909	2156	1961	0	318
912	2155	1962	0	320
915	2152	1961	0	324
918	2150	1960	0	326
921	2149	1959	0	331
924	2149	1958	0	332
927	2149	1958	0	333
930	2148	1956	0	333
933	2147	1953	0	330
936	2148	1951	0	328
939	2148	1949	0	319
942	2147	1948	0	319
945	2146	1946	0	318
948	2146	1946	0	316
951	2145	1946	0	314
954	2145	1945	0	314
957	2145	1945	0	314
960	2145	1945	0	315
963	2145	1945	0	317
966	2145	1945	0	318
969	2145	1945	0	318
972	2146	1943	0	316
975	2146	1942	0	314
978	2146	1942	0	313
981	2147	1943	0	317
984	2147	1944	0	319
987	2148	1944	0	322
990	2149	1945	0	325
993	2151	1948	0	325
996	2152	1949	0	329
999	2154	1951	0	335
1002	2155	1952	0	336
1005	2155	1952	0	334
1008	2154	1951	0	336
1011	2152	1951	0	336
1014	2150	1950	0	333
1017	2148	1949	0	330
1020	2147	1948	0	329
1023	2146	1947	0	328
1026	2146	1946	0	324
1029	2146	1945	0	324
1032	2146	1945	0	321
1035	2146	1945	0	320
1038	2147	1945	0	320
1041	2146	1945	0	322
1044	2146	1945	0	322
1047	2146	1945	0	321
1050	2146	1945	0	324
1053	2144	1944	0	325
1056	2144	1944	0	326
1059	2145	1944	0	327
1062	2145	1944	0	325
1065	2146	1943	0	325
1068	2146	1943	0	324
1071	2146	1943	0	325
1074	2146	1944	0	324
1077	2146	1944	0	323
1080	2146	1944	0	322
1083	2145	1943	0	323
1086	2145	1943	0	324
1089	2146	1944	0	327
1092	2148	1946	0	331
1095	2148	1945	0	329
1098	2151	1947	0	330
1101	2154	1947	0	329
1104	2155	1948	0	333
1107	2156	1948	0	333
1110	2153	1947	0	331
1113	2151	1945	0	331
1116	2151	1943	0	328
1119	2150	1942	0	324
1122	2149	1941	0	321
1125	2149	1940	0	324
1128	2148	1939	0	326
1131	2147	1939	0	328
1134	2147	1939	0	324
1137	2148	1940	0	321
1140	2148	1940	0	319
1143	2148	1940	0	319
1146	2148	1940	0	317
1149	2147	1939	0	318
1152	2147	1939	0	318
1155	2146	1939	0	321
1158	2146	1939	0	320
1161	2145	1938	0	322
1164	2145	1938	0	324
1167	2145	1938	0	324
1170	2144	1937	0	328
1173	2145	1936	0	330
1176	2145	1937	0	332
1179	2145	1936	0	332
1182	2144	1936	0	333
1185	2144	1935	0	336
1188	2144	1935	0	336
1191	2144	1935	0	337
1194	2143	1936	0	337
1197	2143	1937	0	338
1200	2142	1938	0	339
1203	2139	1938	0	345
1206	2137	1937	0	345
1209	2135	1937	0	346
1212	2134	1936	0	346
1215	2133	1936	0	346
1218	2132	1935	0	348
1221	2133	1936	0	349
1224	2133	1936	0	347
1227	2134	1935	0	343
1230	2132	1935	0	344
1233	2132	1935	0	345
1236	2132	1935	0	346
1239	2133	1935	0	345
1242	2133	1936	0	345
1245	2134	1935	0	345
1248	2135	1934	0	345
1251	2134	1934	0	341
1254	2133	1933	0	342
1257	2132	1933	0	342
1260	2133	1933	0	343
1263	2134	1934	0	343
1266	2136	1934	0	343
1269	2136	1934	0	345
1272	2136	1934	0	345
1275	2136	1934	0	345
1278	2137	1934	0	344
1281	2137	1934	0	343
1284	2137	1934	0	344
1287	2137	1934	0	344
1290	2137	1934	0	344
1293	2138	1934	0	343
1296	2138	1934	0	344
1299	2138	1934	0	345
1302	2138	1934	0	344
1305	2138	1934	0	346
1308	2138	1935	0	346
1311	2138	1934	0	347
1314	2138	1934	0	347
1317	2138	1934	0	346
1320	2138	1934	0	344
1323	2138	1934	0	345
1326	2139	1934	0	345
1329	2139	1934	0	344
1332	2139	1934	0	344
1335	2139	1934	0	345
1338	2139	1934	0	344
1341	2140	1934	0	346
1344	2140	1934	0	344
1347	2140	1934	0	344
1350	2140	1934	0	343
1353	2140	1934	0	343
1356	2140	1934	0	343
1359	2140	1934	0	343
1362	2140	1934	0	344
1365	2140	1934	0	345
1368	2140	1934	0	345
1371	2140	1934	0	345
1374	2140	1934	0	346
1377	2140	1934	0	347
1380	2140	1934	0	347
1383	2141	1934	0	345
1386	2141	1934	0	345
1389	2141	1934	0	345
1392	2141	1934	0	346
1395	2141	1934	0	346
1398	2141	1934	0	346
1401	2141	1934	0	346
1404	2141	1934	0	346
1407	2141	1934	0	346
1410	2141	1934	0	346
1413	2141	1934	0	346
1416	2141	1934	0	346
1419	2141	1934	0	346
1422	2141	1934	0	346
1425	2141	1934	0	347
1428	2141	1934	0	347
1431	2141	1934	0	347
1434	2141	1934	0	347
1437	2141	1934	0	348
1440	2141	1934	0	348
1443	2141	1934	0	348
1446	2141	1934	0	348
1449	2141	1934	0	350
1452	2141	1934	0	350
1455	2141	1934	0	350
1458	2141	1934	0	349
1461	2141	1934	0	350
1464	2141	1934	0	350
1467	2141	1934	0	349
1470	2141	1934	0	349
1473	2141	1934	0	349
1476	2141	1934	0	349
1479	2141	1934	0	349
1482	2141	1934	0	348
1485	2141	1934	0	348
1488	2141	1934	0	349
1491	2141	1934	0	349
1494	2141	1934	0	349
1497	2141	1934	0	350
1500	2141	1934	0	350
1503	2141	1934	0	349
1506	2141	1934	0	350
1509	2141	1934	0	349
1512	2141	1934	0	350
1515	2141	1934	0	349
1518	2141	1934	0	350
1521	2141	1934	0	349
1524	2141	1934	0	351
1527	2141	1934	0	350
1530	2141	1934	0	350
1533	2141	1934	0	350
1536	2141	1934	0	350
1539	2141	1934	0	350
1542	2141	1934	0	351
1545	2141	1934	0	350
1548	2141	1934	0	350
1551	2141	1934	0	351
1554	2141	1934	0	350
1557	2141	1934	0	349
1560	2141	1934	0	350
1563	2141	1934	0	350
1566	2141	1934	0	350
1569	2141	1934	0	351
1572	2141	1934	0	350
1575	2141	1934	0	351
1578	2141	1934	0	350
1581	2141	1934	0	350
1584	2141	1934	0	349
1587	2141	1934	0	350
1590	2141	1934	0	350
1593	2141	1934	0	350
1596	2141	1934	0	350
1599	2141	1934	0	350
1602	2141	1934	0	350
1605	2141	1934	0	350
1608	2141	1934	0	349
1611	2141	1934	0	350
1614	2141	1934	0	350
1617	2141	1934	0	350
1620	2142	1934	0	350
1623	2141	1934	0	350
1626	2141	1934	0	350
1629	2141	1934	0	351
1632	2141	1934	0	349
1635	2141	1934	0	351
1638	2141	1934	0	350
1641	2141	1934	0	350
1644	2141	1934	0	350
1647	2141	1934	0	350
1650	2141	1934	0	351
1653	2141	1934	0	350
1656	2141	1934	0	350
1659	2141	1934	0	350
1662	2141	1934	0	350
1665	2141	1934	0	350
1668	2141	1934	0	350
1671	2141	1934	0	350
1674	2142	1934	0	350
1677	2141	1934	0	349
1680	2141	1934	0	350
1683	2141	1934	0	350
1686	2141	1934	0	351
1689	2141	1934	0	350
1692	2141	1934	0	350
1695	2141	1934	0	350
1698	2141	1934	0	351
1701	2141	1934	0	350
1704	2141	1934	0	350
1707	2141	1934	0	351
1710	2141	1934	0	351
1713	2141	1934	0	350
1716	2141	1934	0	350
1719	2141	1934	0	350
1722	2141	1934	0	350
1725	2141	1934	0	350
1728	2141	1934	0	350
1731	2142	1934	0	350
1734	2141	1934	0	350
1737	2142	1934	0	350
1740	2141	1934	0	350
1743	2141	1934	0	350
1746	2142	1934	0	350
1749	2142	1934	0	350
1752	2141	1934	0	350
1755	2142	1934	0	350
1758	2141	1934	0	350
1761	2142	1934	0	350
1764	2142	1934	0	350
1767	2142	1934	0	350
1770	2142	1934	0	350
1773	2141	1934	0	350
1776	2142	1934	0	350
1779	2141	1934	0	350
1782	2142	1934	0	350
1785	2141	1934	0	350
1788	2141	1934	0	350
1791	2141	1934	0	350
1794	2142	1934	0	350
1797	2142	1934	0	350
1800	2142	1934	0	350
1803	2142	1934	0	350
1806	2142	1934	0	350
1809	2141	1934	0	350
1812	2142	1934	0	350
1815	2141	1934	0	350
1818	2142	1934	0	350
1821	2142	1934	0	350
1824	2142	1934	0	350
1827	2142	1934	0	350
1830	2141	1934	0	350
1833	2142	1934	0	350
1836	2142	1934	0	350
1839	2142	1934	0	350
1842	2141	1934	0	350
1845	2142	1934	0	350
1848	2141	1934	0	350
1851	2142	1934	0	350
1854	2142	1934	0	350
1857	2142	1934	0	350
1860	2142	1934	0	350
1863	2141	1934	0	350
1866	2142	1934	0	350
1869	2142	1934	0	349
1872	2142	1934	0	350
1875	2141	1934	0	350
1878	2142	1934	0	350
1881	2142	1934	0	350
1884	2142	1934	0	350
1887	2142	1934	0	350
1890	2142	1934	0	350
1893	2142	1934	0	350
1896	2142	1934	0	350
1899	2141	1934	0	350
1902	2142	1934	0	350
1905	2141	1934	0	352
1908	2141	1934	0	351
1911	2141	1934	0	350
1914	2141	1935	0	351
1917	2141	1935	0	352
1920	2142	1936	0	352
1923	2142	1935	0	351
1926	2141	1935	0	352
1929	2142	1936	0	351
1932	2142	1935	0	351
1935	2142	1936	0	352
1938	2142	1936	0	353
1941	2142	1936	0	353
1944	2142	1936	0	353
1947	2142	1935	0	352
1950	2142	1936	0	352
1953	2142	1935	0	353
1956	2142	1936	0	352
1959	2142	1936	0	354
1962	2142	1936	0	354
1965	2142	1936	0	353
1968	2142	1936	0	353
1971	2142	1936	0	353
1974	2142	1936	0	353
1977	2142	1936	0	352
1980	2142	1936	0	353
1983	2142	1936	0	350
1986	2143	1936	0	351
1989	2143	1936	0	351
1992	2143	1937	0	350
1995	2143	1937	0	352
1998	2143	1937	0	351
2001	2142	1936	0	351
2004	2143	1936	0	352
2007	2143	1936	0	352
2010	2143	1936	0	352
2013	2143	1936	0	352
2016	2143	1936	0	352
2019	2143	1936	0	352
2022	2143	1936	0	353
2025	2143	1936	0	353
2028	2143	1936	0	353
2031	2143	1936	0	353
2034	2143	1936	0	353
2037	2143	1936	0	353
2040	2143	1936	0	353
2043	2143	1936	0	353
2046	2143	1936	0	352
2049	2143	1936	0	353
2052	2143	1936	0	353
2055	2143	1936	0	352
2058	2143	1936	0	353
2061	2143	1936	0	352
2064	2144	1936	0	352
2067	2144	1936	0	353
2070	2144	1936	0	353
2073	2144	1936	0	352
2076	2144	1936	0	352
2079	2144	1936	0	352
2082	2144	1936	0	352
2085	2144	1936	0	352
2088	2144	1936	0	352
2091	2144	1936	0	352
2094	2144	1936	0	352
2097	2144	1936	0	352
2100	2144	1936	0	352
2103	2144	1936	0	352
2106	2144	1936	0	351
2109	2144	1936	0	352
2112	2144	1936	0	352
2115	2144	1936	0	351
2118	2144	1936	0	351
2121	2144	1936	0	352
2124	2144	1936	0	352
2127	2144	1936	0	352
2130	2144	1936	0	352
2133	2144	1936	0	351
2136	2144	1936	0	351
2139	2144	1936	0	352
2142	2144	1936	0	351
2145	2144	1936	0	352
2148	2144	1936	0	352
2151	2144	1936	0	351
2154	2144	1936	0	351
2157	2144	1936	0	351
2160	2144	1936	0	352
2163	2144	1936	0	352
2166	2144	1936	0	352
2169	2144	1936	0	352
2172	2144	1936	0	351
2175	2144	1936	0	351
2178	2144	1936	0	351
2181	2144	1936	0	351
2184	2144	1936	0	351
2187	2144	1936	0	351
2190	2144	1936	0	351
2193	2144	1936	0	352
2196	2144	1936	0	352
2199	2144	1936	0	352
2202	2144	1936	0	352
2205	2144	1936	0	352
2208	2144	1936	0	352
2211	2144	1936	0	352
2214	2144	1936	0	351
2217	2144	1936	0	352
2220	2144	1936	0	352
2223	2144	1936	0	352
2226	2144	1936	0	351
2229	2144	1936	0	352
2232	2144	1936	0	351
2235	2144	1936	0	352
2238	2144	1936	0	352
2241	2144	1936	0	351
2244	2144	1936	0	351
2247	2144	1936	0	351
2250	2144	1936	0	351
2253	2144	1936	0	352
2256	2144	1936	0	351
2259	2144	1936	0	352
2262	2144	1936	0	352
2265	2144	1936	0	352
2268	2144	1936	0	352
2271	2144	1936	0	352
2274	2144	1936	0	352
2277	2144	1936	0	350
2280	2145	1936	0	350
2283	2145	1936	0	350
2286	2144	1936	0	350
2289	2144	1936	0	350
2292	2144	1936	0	350
2295	2144	1936	0	350
2298	2145	1936	0	350
2301	2145	1936	0	351
2304	2145	1936	0	350
2307	2145	1936	0	350
2310	2145	1936	0	349
2313	2145	1936	0	349
2316	2145	1936	0	349
2319	2145	1936	0	348
2322	2146	1936	0	348
2325	2146	1936	0	350
2328	2146	1936	0	349
2331	2146	1936	0	349
2334	2146	1936	0	348
2337	2146	1936	0	349
2340	2146	1936	0	349
2343	2146	1936	0	349
2346	2146	1936	0	350
2349	2145	1936	0	350
2352	2146	1936	0	349
2355	2145	1936	0	349
2358	2145	1936	0	349
2361	2146	1936	0	349
2364	2145	1936	0	349
2367	2145	1936	0	349
2370	2145	1936	0	350
2373	2146	1936	0	349
2376	2146	1936	0	349
2379	2146	1936	0	349
2382	2145	1936	0	350
2385	2146	1936	0	350
2388	2146	1936	0	349
2391	2146	1936	0	350
2394	2145	1935	0	350
2397	2145	1935	0	350
2400	2146	1935	0	350
2403	2145	1935	0	351
2406	2146	1935	0	351
2409	2146	1936	0	350
2412	2146	1936	0	351
2415	2146	1936	0	350
2418	2146	1936	0	350
2421	2145	1935	0	351
2424	2145	1935	0	351
2427	2145	1935	0	350
2430	2145	1935	0	350
2433	2145	1935	0	350
2436	2145	1935	0	350
2439	2146	1936	0	351
2442	2146	1936	0	350
2445	2146	1936	0	350
2448	2146	1936	0	350
2451	2146	1936	0	350
2454	2146	1936	0	351
2457	2146	1936	0	350
2460	2146	1936	0	350
2463	2146	1936	0	350
2466	2146	1936	0	350
2469	2146	1936	0	349
2472	2146	1936	0	350
2475	2146	1936	0	350
2478	2146	1936	0	349
2481	2146	1936	0	350
2484	2145	1936	0	350
2487	2146	1936	0	350
2490	2146	1936	0	350
2493	2145	1936	0	350
2496	2145	1936	0	350
2499	2146	1936	0	350
2502	2146	1936	0	351
2505	2145	1936	0	350
2508	2146	1936	0	351
2511	2146	1936	0	350
2514	2146	1936	0	349
2517	2146	1936	0	350
2520	2146	1936	0	350
2523	2146	1936	0	350
2526	2146	1936	0	350
2529	2146	1936	0	351
2532	2146	1936	0	350
2535	2146	1936	0	351
2538	2146	1936	0	351
2541	2146	1936	0	350
2544	2146	1936	0	350
2547	2146	1936	0	351
2550	2146	1936	0	350
2553	2146	1936	0	351
2556	2146	1936	0	351
2559	2146	1936	0	351
2562	2146	1936	0	351
2565	2146	1936	0	350
2568	2146	1936	0	350
2571	2146	1936	0	350
2574	2146	1936	0	350
2577	2146	1936	0	351
2580	2146	1936	0	351
2583	2146	1936	0	351
2586	2146	1936	0	350
2589	2146	1936	0	350
2592	2146	1936	0	350
2595	2146	1936	0	350
2598	2146	1936	0	350
2601	2146	1936	0	351
2604	2146	1936	0	351
2607	2146	1936	0	350
2610	2146	1936	0	350
2613	2145	1936	0	350
2616	2145	1936	0	350
2619	2146	1936	0	350
2622	2146	1936	0	350
2625	2146	1936	0	350
2628	2146	1936	0	350
2631	2146	1936	0	351
2634	2146	1936	0	351
2637	2146	1936	0	351
2640	2146	1936	0	350
2643	2146	1936	0	351
2646	2146	1936	0	350
2649	2146	1936	0	351
2652	2146	1936	0	351
2655	2146	1936	0	350
2658	2146	1936	0	351
2661	2146	1936	0	350
2664	2146	1936	0	350
2667	2146	1936	0	350
2670	2146	1936	0	351
2673	2146	1936	0	351
2676	2146	1936	0	351
2679	2146	1936	0	351
2682	2146	1936	0	350
2685	2146	1936	0	351
2688	2146	1936	0	351
2691	2146	1936	0	352
2694	2146	1936	0	351
2697	2146	1936	0	351
2700	2146	1936	0	351
2703	2146	1936	0	351
2706	2146	1936	0	350
2709	2146	1936	0	350
2712	2146	1936	0	351
2715	2146	1936	0	351
2718	2146	1936	0	351
2721	2146	1936	0	351
2724	2146	1936	0	349
2727	2146	1936	0	349
2730	2146	1936	0	349
2733	2146	1936	0	349
2736	2146	1936	0	349
2739	2146	1936	0	349
2742	2146	1936	0	349
2745	2146	1936	0	349
2748	2146	1936	0	348
2751	2146	1936	0	349
2754	2146	1936	0	349
2757	2146	1936	0	349
2760	2146	1936	0	349
2763	2146	1936	0	349
2766	2146	1936	0	349
2769	2146	1936	0	350
2772	2146	1936	0	349
2775	2146	1936	0	350
2778	2146	1936	0	350
2781	2146	1936	0	350
2784	2146	1936	0	351
2787	2146	1936	0	351
2790	2146	1936	0	351
2793	2146	1936	0	351
2796	2146	1936	0	351
2799	2146	1936	0	351
2802	2146	1936	0	351
2805	2146	1936	0	351
2808	2146	1936	0	351
2811	2146	1936	0	351
2814	2146	1936	0	351
2817	2146	1936	0	351
2820	2146	1936	0	351
2823	2146	1936	0	351
2826	2146	1936	0	351
2829	2146	1936	0	351
2832	2146	1936	0	351
2835	2146	1936	0	351
2838	2146	1936	0	351
2841	2146	1936	0	351
2844	2146	1936	0	351
2847	2146	1936	0	351
2850	2146	1936	0	351
2853	2146	1936	0	351
2856	2146	1936	0	351
2859	2146	1936	0	351
2862	2146	1936	0	351
2865	2146	1936	0	351
2868	2146	1936	0	351
2871	2146	1936	0	351
2874	2146	1936	0	351
2877	2146	1936	0	351
2880	2146	1936	0	351
2883	2146	1936	0	351
2886	2146	1936	0	351
2889	2146	1936	0	351
2892	2146	1936	0	351
2895	2146	1936	0	351
2898	2146	1936	0	351
2901	2146	1936	0	351
2904	2146	1936	0	351
2907	2146	1936	0	351
2910	2146	1936	0	351
2913	2146	1936	0	351
2916	2146	1936	0	351
2919	2146	1936	0	350
2922	2146	1936	0	350
2925	2146	1936	0	351
2928	2146	1936	0	350
2931	2146	1936	0	350
2934	2146	1936	0	350
2937	2146	1936	0	350
2940	2146	1936	0	350
2943	2146	1936	0	351
2946	2146	1936	0	350
2949	2146	1936	0	350
2952	2146	1936	0	351
2955	2146	1936	0	350
2958	2146	1936	0	350
2961	2146	1936	0	350
2964	2146	1936	0	350
2967	2146	1936	0	350
2970	2146	1936	0	351
2973	2146	1936	0	350
2976	2146	1936	0	350
2979	2146	1936	0	350
2982	2146	1936	0	350
2985	2146	1936	0	351
2988	2146	1936	0	351
2991	2146	1936	0	351
2994	2146	1936	0	350
2997	2146	1936	0	351
3000	2146	1936	0	351
3003	2146	1936	0	351
3006	2146	1936	0	351
3009	2146	1936	0	351
3012	2146	1936	0	351
3015	2146	1936	0	350
3018	2146	1936	0	351
3021	2146	1936	0	351
3024	2146	1936	0	351
3027	2146	1936	0	351
3030	2146	1936	0	351
3033	2146	1936	0	351
3036	2146	1936	0	351
3039	2146	1936	0	351
3042	2146	1936	0	351
3045	2146	1936	0	351
3048	2146	1936	0	351
3051	2146	1936	0	351
3054	2146	1936	0	351
3057	2146	1936	0	351
3060	2146	1936	0	351
3063	2146	1936	0	351
3066	2146	1936	0	352
3069	2146	1935	0	351
3072	2146	1936	0	351
3075	2146	1935	0	351
3078	2146	1935	0	351
3081	2146	1935	0	351
3084	2145	1936	0	350
3087	2146	1936	0	350
3090	2146	1935	0	351
3093	2146	1935	0	350
3096	2145	1935	0	351
3099	2145	1935	0	351
3102	2146	1936	0	350
3105	2146	1936	0	350
3108	2145	1936	0	351
3111	2146	1936	0	349
3114	2147	1934	0	354
3117	2147	1933	0	354
3120	2146	1932	0	358
3123	2146	1933	0	2
3126	2141	1937	0	4
3129	2142	1938	0	7
3132	2142	1938	0	7
3135	2142	1938	0	5
3138	2142	1938	0	5
3141	2142	1937	0	1
3144	2143	1937	0	359
3147	2143	1938	0	1
3150	2142	1937	0	357
3153	2143	1937	0	356
3156	2143	1937	0	356
3159	2143	1936	0	355
3162	2142	1936	0	353
3165	2141	1936	0	353
3168	2139	1936	0	353
3171	2139	1936	0	353
3174	2138	1936	0	352
3177	2138	1936	0	351
3180	2138	1935	0	351
3183	2138	1935	0	351
3186	2137	1935	0	350
3189	2137	1935	0	351
3192	2137	1935	0	352
3195	2137	1935	0	351
3198	2137	1935	0	350
3201	2136	1936	0	354
3204	2136	1937	0	0
3207	2138	1938	0	0
3210	2141	1937	0	0
3213	2143	1937	0	0
3216	2144	1937	0	0
3219	2143	1937	0	359
3222	2144	1937	0	357
3225	2143	1937	0	357
3228	2142	1937	0	355
3231	2142	1937	0	357
3234	2141	1939	0	359
3237	2140	1940	0	0
3240	2139	1940	0	0
3243	2139	1940	0	359
3246	2139	1940	0	359
3249	2140	1939	0	355
3252	2141	1938	0	351
3255	2141	1937	0	350
3258	2142	1937	0	350
3261	2142	1937	0	349
3264	2142	1936	0	350
3267	2141	1936	0	345
3270	2141	1936	0	344
3273	2141	1936	0	344
3276	2141	1936	0	345
3279	2141	1936	0	343
3282	2141	1936	0	342
3285	2141	1936	0	342
3288	2141	1936	0	343
3291	2141	1936	0	342
3294	2141	1936	0	342
3297	2141	1936	0	342
3300	2141	1936	0	342
3303	2141	1936	0	342
3306	2141	1936	0	342
3309	2141	1936	0	342
3312	2142	1936	0	343
3315	2142	1936	0	342
3318	2142	1936	0	343
3321	2143	1936	0	344
3324	2143	1936	0	342
3327	2142	1936	0	341
3330	2142	1936	0	338
3333	2142	1935	0	335
3336	2141	1935	0	335
3339	2141	1936	0	336
3342	2143	1936	0	340
3345	2143	1937	0	343
3348	2143	1937	0	344
3351	2143	1937	0	343
3354	2143	1937	0	341
3357	2144	1937	0	341
3360	2144	1938	0	341
3363	2144	1938	0	342
3366	2145	1938	0	346
3369	2145	1938	0	344
3372	2145	1937	0	343
3375	2145	1937	0	342
3378	2145	1937	0	342
3381	2145	1937	0	342
3384	2146	1937	0	343
3387	2146	1937	0	341
3390	2148	1937	0	346
3393	2150	1938	0	342
3396	2154	1936	0	348
3399	2154	1936	0	350
3402	2155	1936	0	351
3405	2155	1936	0	351
3408	2155	1936	0	353
3411	2155	1937	0	356
3414	2155	1939	0	355
3417	2154	1940	0	356
3420	2153	1940	0	355
3423	2153	1940	0	356
3426	2153	1940	0	356
3429	2153	1942	0	356
3432	2152	1943	0	353
3435	2152	1944	0	352
3438	2153	1943	0	351
3441	2153	1944	0	351
3444	2152	1943	0	354
3447	2152	1943	0	354
3450	2153	1943	0	353
3453	2153	1943	0	353
3456	2154	1943	0	353
3459	2155	1943	0	352
3462	2155	1944	0	351
3465	2154	1944	0	353
3468	2155	1944	0	352
3471	2156	1944	0	353
3474	2155	1944	0	352
3477	2155	1943	0	353
3480	2155	1943	0	353
3483	2155	1944	0	353
3486	2155	1944	0	354
3489	2155	1943	0	353
3492	2155	1943	0	351
3495	2155	1943	0	351
3498	2155	1943	0	351
3501	2156	1944	0	350
3504	2155	1943	0	350
3507	2155	1944	0	352
3510	2155	1943	0	353
3513	2156	1943	0	353
3516	2156	1943	0	350
3519	2156	1943	0	349
3522	2156	1943	0	347
3525	2156	1942	0	345
3528	2156	1942	0	345
3531	2156	1942	0	344
3534	2157	1942	0	346
3537	2157	1942	0	347
3540	2157	1942	0	346
3543	2157	1942	0	348
3546	2157	1942	0	349
3549	2157	1941	0	348
3552	2157	1941	0	347
3555	2157	1941	0	347
3558	2157	1941	0	347
3561	2157	1941	0	347
3564	2156	1941	0	348
3567	2157	1941	0	348
3570	2157	1941	0	348
3573	2157	1941	0	348
3576	2157	1941	0	348
3579	2157	1941	0	349
3582	2157	1941	0	348
3585	2157	1941	0	347
3588	2157	1940	0	347
3591	2157	1940	0	347
3594	2157	1940	0	347
3597	2157	1940	0	346
3600	2157	1940	0	346
3603	2157	1940	0	347
3606	2157	1940	0	347
3609	2157	1940	0	346
3612	2157	1940	0	347
3615	2156	1940	0	346
3618	2157	1940	0	346
3621	2157	1940	0	347
3624	2157	1940	0	346
3627	2157	1939	0	346
3630	2157	1939	0	346
3633	2158	1939	0	346
3636	2158	1939	0	346
3639	2158	1939	0	347
3642	2158	1939	0	347
3645	2158	1939	0	346
3648	2158	1939	0	346
3651	2159	1939	0	346
3654	2159	1939	0	346
3657	2159	1938	0	348
3660	2163	1930	0	352
3663	2163	1930	0	354
3666	2163	1930	0	354
3669	2163	1931	0	353
3672	2163	1930	0	352
3675	2163	1930	0	351
3678	2163	1931	0	353
3681	2163	1930	0	355
3684	2163	1930	0	354
3687	2163	1930	0	353
3690	2163	1931	0	350
3693	2163	1932	0	349
3696	2164	1932	0	350
3699	2163	1933	0	352
3702	2163	1933	0	352
3705	2163	1933	0	352
3708	2163	1932	0	352
3711	2163	1933	0	354
3714	2163	1933	0	354
3717	2163	1933	0	355
3720	2163	1934	0	355
3723	2163	1934	0	355
3726	2164	1934	0	355
3729	2164	1934	0	355
3732	2164	1934	0	354
3735	2164	1934	0	355
3738	2163	1934	0	355
3741	2164	1933	0	355
3744	2163	1933	0	356
3747	2164	1933	0	357
3750	2163	1933	0	356
3753	2163	1932	0	355
3756	2163	1932	0	355
3759	2163	1932	0	355
3762	2163	1933	0	353
3765	2164	1933	0	353
3768	2164	1933	0	352
3771	2163	1933	0	351
3774	2164	1933	0	352
3777	2163	1932	0	348
3780	2163	1932	0	347
3783	2163	1931	0	343
3786	2162	1930	0	347
3789	2162	1929	0	346
3792	2161	1931	0	341
3795	2160	1930	0	338
3798	2160	1929	0	340
3801	2161	1929	0	342
3804	2161	1928	0	344
3807	2161	1928	0	343
3810	2162	1927	0	346
3813	2162	1927	0	344
3816	2163	1928	0	343
3819	2163	1928	0	345
3822	2163	1928	0	346
3825	2163	1928	0	347
3828	2164	1928	0	349
3831	2163	1928	0	349
3834	2164	1928	0	348
3837	2163	1928	0	348
3840	2163	1928	0	348
3843	2163	1928	0	349
3846	2163	1928	0	348
3849	2163	1928	0	350
3852	2163	1929	0	346
3855	2175	1932	0	343
3858	2176	1933	0	353
3861	2177	1936	0	2
3864	2177	1937	0	4
3867	2176	1938	0	7
3870	2176	1939	0	11
3873	2176	1941	0	16
3876	2177	1943	0	18
3879	2177	1945	0	21
3882	2177	1947	0	24
3885	2187	1958	0	33
3888	2186	1959	0	35
3891	2183	1961	0	35
3894	2181	1962	0	40
3897	2180	1963	0	44
3900	2181	1965	0	46
3903	2181	1966	0	48
3906	2181	1967	0	50
3909	2180	1970	0	53
3912	2179	1971	0	53
3915	2179	1972	0	54
3918	2179	1973	0	57
3921	2180	1973	0	60
3924	2180	1973	0	61
3927	2179	1974	0	61
3930	2180	1974	0	61
3933	2179	1974	0	69
3936	2179	1974	0	68
3939	2178	1974	0	69
3942	2178	1974	0	69
3945	2177	1974	0	69
3948	2178	1974	0	68
3951	2178	1974	0	69
3954	2179	1974	0	71
3957	2179	1973	0	69
3960	2179	1973	0	70
3963	2179	1973	0	69
3966	2179	1973	0	69
3969	2179	1973	0	70
3972	2179	1973	0	70
3975	2179	1973	0	70
3978	2179	1973	0	69
3981	2179	1973	0	69
3984	2179	1973	0	68
3987	2180	1973	0	68
3990	2180	1973	0	65
3993	2182	1972	0	65
3996	2182	1972	0	66
3999	2183	1971	0	71
4002	2184	1970	0	76
4005	2185	1969	0	72
4008	2183	1967	0	78
4011	2183	1967	0	77
4014	2185	1966	0	72
4017	2184	1965	0	69
4020	2184	1965	0	67
4023	2184	1965	0	73
4026	2185	1965	0	73
4029	2183	1964	0	70
4032	2183	1963	0	67
4035	2182	1964	0	66
4038	2182	1965	0	68
4041	2182	1965	0	69
4044	2182	1965	0	69
4047	2182	1965	0	68
4050	2182	1965	0	70
4053	2184	1964	0	71
4056	2185	1962	0	72
4059	2185	1963	0	74
4062	2185	1963	0	75
4065	2184	1963	0	76
4068	2182	1965	0	77
4071	2181	1966	0	82
4074	2180	1966	0	84
4077	2180	1965	0	84
4080	2180	1966	0	87
4083	2180	1966	0	87
4086	2181	1967	0	89
4089	2182	1968	0	90
4092	2182	1969	0	89
4095	2183	1971	0	91
4098	2183	1971	0	89
4101	2183	1971	0	82
4104	2185	1969	0	82
4107	2185	1967	0	81
4110	2185	1967	0	82
4113	2187	1967	0	77
4116	2187	1966	0	77
4119	2186	1967	0	78
4122	2186	1967	0	80
4125	2186	1966	0	82
4128	2187	1967	0	82
4131	2187	1967	0	78
4134	2187	1967	0	78
4137	2186	1967	0	77
4140	2187	1966	0	82
4143	2187	1966	0	83
4146	2186	1966	0	79
4149	2186	1967	0	77
4152	2186	1967	0	77
4155	2186	1967	0	77
4158	2186	1967	0	77
4161	2186	1966	0	77
4164	2186	1966	0	78
4167	2186	1966	0	79
4170	2186	1966	0	79
4173	2187	1966	0	78
4176	2187	1966	0	81
4179	2187	1965	0	82
4182	2187	1965	0	83
4185	2187	1964	0	82
4188	2187	1963	0	84
4191	2187	1963	0	87
4194	2187	1964	0	84
4197	2186	1964	0	82
4200	2186	1964	0	81
4203	2186	1964	0	81
4206	2186	1965	0	81
4209	2186	1965	0	80
4212	2185	1965	0	81
4215	2185	1965	0	82
4218	2185	1965	0	81
4221	2185	1965	0	80
4224	2185	1964	0	80
4227	2185	1965	0	82
4230	2185	1964	0	82
4233	2185	1963	0	83
4236	2186	1963	0	85
4239	2186	1964	0	87
4242	2185	1964	0	89
4245	2186	1966	0	89
4248	2186	1966	0	90
4251	2182	1972	0	85
4254	2181	1975	0	89
4257	2180	1972	0	93
4260	2180	1965	0	82
4263	2178	1962	0	79
4266	2177	1961	0	79
4269	2178	1962	0	80
4272	2178	1963	0	81
4275	2177	1963	0	87
4278	2174	1967	0	85
4281	2173	1970	0	85
4284	2170	1975	0	88
4287	2167	1975	0	89
4290	2162	1979	0	88
4293	2159	1981	0	95
4296	2161	1985	0	96
4299	2163	1986	0	94
4302	2163	1987	0	95
4305	2167	1988	0	92
4308	2168	1987	0	94
4311	2170	1989	0	95
4314	2173	1988	0	93
4317	2172	1989	0	94
4320	2172	1991	0	95
4323	2172	1990	0	98
4326	2172	1988	0	102
4329	2174	1988	0	105
4332	2175	1988	0	107
4335	2177	1989	0	108
4338	2178	1989	0	110
4341	2178	1990	0	112
4344	2181	1992	0	117
4347	2180	1994	0	120
4350	2181	1995	0	121
4353	2180	1995	0	126
4356	2179	2002	0	125
4359	2181	2005	0	127
4362	2181	2006	0	116
4365	2181	2006	0	118
4368	2181	2007	0	118
4371	2177	2008	0	121
4374	2175	2008	0	126
4377	2176	2009	0	122
4380	2176	2008	0	121
4383	2176	2010	0	121
4386	2177	2010	0	123
4389	2178	2011	0	121
4392	2178	2012	0	119
4395	2178	2012	0	119
4398	2178	2013	0	119
4401	2178	2013	0	118
4404	2179	2014	0	119
4407	2180	2015	0	118
4410	2180	2015	0	118
4413	2179	2016	0	115
4416	2178	2016	0	113
4419	2178	2015	0	112
4422	2178	2019	0	107
4425	2179	2020	0	105
4428	2179	2021	0	107
4431	2179	2020	0	108
4434	2180	2021	0	108
4437	2180	2022	0	111
4440	2178	2022	0	110
4443	2177	2020	0	107
4446	2176	2020	0	113
4449	2175	2018	0	115
4452	2174	2017	0	120
4455	2175	2016	0	126
4458	2177	2016	0	132
4461	2177	2015	0	133
4464	2175	2014	0	134
4467	2174	2013	0	133
4470	2174	2013	0	132
4473	2174	2013	0	134
4476	2174	2014	0	134
4479	2178	2015	0	144
4482	2179	2015	0	147
4485	2179	2014	0	147
4488	2180	2014	0	149
4491	2180	2014	0	149
4494	2180	2014	0	150
4497	2181	2015	0	152
4500	2185	2016	0	157
4503	2188	2016	0	159
4506	2188	2016	0	161
4509	2189	2016	0	163
4512	2190	2015	0	165
4515	2190	2015	0	166
4518	2190	2015	0	167
4521	2190	2015	0	168
4524	2191	2015	0	167
4527	2191	2014	0	166
4530	2192	2014	0	167
4533	2192	2014	0	167
4536	2192	2014	0	167
4539	2192	2014	0	167
4542	2193	2014	0	166
4545	2193	2015	0	166
4548	2194	2015	0	166
4551	2194	2015	0	167
4554	2194	2015	0	165
4557	2194	2015	0	167
4560	2195	2015	0	164
4563	2195	2016	0	164
4566	2195	2016	0	163
4569	2196	2016	0	162
4572	2195	2017	0	163
4575	2194	2017	0	166
4578	2194	2017	0	165
4581	2194	2016	0	166
4584	2194	2016	0	167
4587	2194	2015	0	167
4590	2193	2015	0	166
4593	2194	2015	0	166
4596	2194	2015	0	165
4599	2194	2015	0	165
4602	2194	2015	0	164
4605	2194	2015	0	162
4608	2194	2015	0	161
4611	2193	2015	0	160
4614	2193	2015	0	159
4617	2190	2012	0	152
4620	2188	2011	0	149
4623	2186	2011	0	152
4626	2185	2012	0	157
4629	2185	2012	0	157
4632	2182	2011	0	152
4635	2181	2013	0	156
4638	2179	2013	0	160
4641	2178	2014	0	155
4644	2179	2014	0	151
4647	2181	2015	0	151
4650	2183	2015	0	152
4653	2184	2015	0	152
4656	2184	2015	0	151
4659	2185	2015	0	150
4662	2186	2016	0	150
4665	2187	2015	0	149
4668	2187	2015	0	148
4671	2187	2015	0	147
4674	2186	2015	0	144
4677	2185	2015	0	138
4680	2184	2014	0	131
4683	2183	2015	0	128
4686	2183	2018	0	129
4689	2187	2021	0	126
4692	2187	2023	0	132
4695	2187	2023	0	133
4698	2185	2023	0	128
4701	2184	2022	0	126
4704	2182	2019	0	124
4707	2181	2019	0	126
4710	2180	2018	0	124
4713	2181	2022	0	123
4716	2181	2024	0	118
4719	2181	2023	0	119
4722	2180	2021	0	122
4725	2179	2021	0	130
4728	2180	2021	0	133
4731	2182	2020	0	141
4734	2183	2020	0	147
4737	2184	2019	0	147
4740	2184	2019	0	153
4743	2185	2018	0	157
4746	2186	2019	0	156
4749	2187	2019	0	157
4752	2190	2018	0	158
4755	2191	2017	0	155
4758	2190	2017	0	157
4761	2189	2017	0	159
4764	2188	2016	0	168
4767	2189	2016	0	171
4770	2190	2016	0	168
4773	2191	2015	0	168
4776	2192	2015	0	168
4779	2193	2014	0	169
4782	2193	2014	0	169
4785	2193	2014	0	169
4788	2194	2013	0	171
4791	2200	2009	0	173
4794	2201	2009	0	178
4797	2202	2009	0	180
4800	2203	2009	0	180
4803	2204	2008	0	180
4806	2204	2008	0	180
4809	2203	2009	0	182
4812	2201	2009	0	182
4815	2200	2009	0	181
4818	2199	2009	0	181
4821	2198	2009	0	179
4824	2199	2008	0	178
4827	2200	2007	0	178
4830	2201	2008	0	175
4833	2203	2009	0	172
4836	2203	2009	0	173
4839	2204	2009	0	172
4842	2205	2010	0	170
4845	2206	2010	0	171
4848	2206	2010	0	170
4851	2207	2010	0	169
4854	2208	2010	0	169
4857	2209	2010	0	168
4860	2210	2010	0	168
4863	2211	2010	0	169
4866	2211	2009	0	167
4869	2212	2009	0	168
4872	2213	2008	0	166
4875	2214	2008	0	167
4878	2214	2008	0	167
4881	2214	2008	0	166
4884	2211	2007	0	164
4887	2209	2008	0	162
4890	2206	2009	0	161
4893	2204	2008	0	164
4896	2203	2009	0	173
4899	2202	2008	0	176
4902	2203	2007	0	176
4905	2204	2007	0	173
4908	2204	2007	0	175
4911	2204	2006	0	177
4914	2206	2006	0	175
4917	2207	2006	0	175
4920	2208	2007	0	175
4923	2209	2008	0	171
4926	2210	2008	0	168
4929	2210	2009	0	168
4932	2210	2009	0	172
4935	2207	2008	0	172
4938	2203	2006	0	170
4941	2201	2005	0	176
4944	2200	2005	0	180
4947	2200	2004	0	182
4950	2200	2005	0	184
4953	2199	2005	0	185
4956	2199	2005	0	184
4959	2199	2005	0	185
4962	2200	2004	0	185
4965	2201	2004	0	187
4968	2201	2004	0	188
4971	2201	2004	0	189
4974	2201	2004	0	188
4977	2201	2004	0	187
4980	2201	2005	0	186
4983	2202	2005	0	185
4986	2202	2005	0	185
4989	2202	2005	0	186
4992	2202	2006	0	181
4995	2202	2006	0	181
4998	2204	2005	0	182
5001	2204	2006	0	180
5004	2204	2006	0	180
5007	2204	2006	0	178
5010	2204	2007	0	180
5013	2204	2006	0	184
5016	2204	2006	0	185
5019	2203	2006	0	186
5022	2203	2006	0	186
5025	2205	2003	0	189
5028	2205	2003	0	187
5031	2205	2002	0	187
5034	2206	2002	0	188
5037	2206	2001	0	187
5040	2208	2000	0	189
5043	2208	2000	0	189
5046	2208	2000	0	189
5049	2208	2000	0	189
5052	2208	1999	0	190
5055	2208	1999	0	190
5058	2207	1999	0	188
5061	2206	1999	0	190
5064	2203	1999	0	186
5067	2200	1999	0	184
5070	2199	1999	0	181
5073	2198	1999	0	178
5076	2198	1999	0	178
5079	2197	2000	0	188
5082	2198	2001	0	190
5085	2198	2001	0	191
5088	2198	2002	0	195
5091	2198	2001	0	197
5094	2199	2001	0	197
5097	2199	2001	0	196
5100	2199	2001	0	195
5103	2198	2001	0	196
5106	2199	2000	0	197
5109	2200	2000	0	196
5112	2200	2000	0	194
5115	2200	2000	0	195
5118	2201	2000	0	195
5121	2201	2000	0	196
5124	2201	2000	0	197
5127	2201	2000	0	197
5130	2201	2000	0	199
5133	2201	2000	0	199
5136	2201	2000	0	199
5139	2201	2000	0	199
5142	2201	2000	0	199
5145	2201	2001	0	199
5148	2202	2000	0	196
5151	2203	2000	0	195
5154	2205	2000	0	189
5157	2206	1999	0	185
5160	2205	1999	0	185
5163	2204	1999	0	178
5166	2202	2000	0	177
5169	2200	2000	0	177
5172	2200	2000	0	175
5175	2200	2001	0	174
5178	2200	2001	0	173
5181	2200	2001	0	174
5184	2199	2001	0	175
5187	2202	2001	0	180
5190	2203	2001	0	180
5193	2204	2001	0	177
5196	2203	2001	0	175
5199	2200	2001	0	177
5202	2198	2002	0	184
5205	2197	2003	0	186
5208	2197	2003	0	187
5211	2198	2003	0	186
5214	2198	2003	0	189
5217	2199	2003	0	189
5220	2200	2003	0	187
5223	2200	2003	0	187
5226	2200	2003	0	188
5229	2201	2003	0	185
5232	2202	2002	0	186
5235	2203	2001	0	186
5238	2206	2000	0	188
5241	2208	1999	0	188
5244	2211	1998	0	191
5247	2213	1998	0	194
5250	2214	1997	0	195
5253	2214	1997	0	196
5256	2214	1997	0	194
5259	2214	1998	0	194
5262	2215	1998	0	194
5265	2215	1999	0	193
5268	2214	1999	0	191
5271	2214	1999	0	190
5274	2214	1999	0	190
5277	2213	1999	0	185
5280	2210	2000	0	176
5283	2207	2000	0	169
5286	2203	2002	0	177
5289	2201	2001	0	175
5292	2200	2001	0	170
5295	2200	2001	0	166
5298	2200	2001	0	167
5301	2200	2001	0	166
5304	2200	2001	0	166
5307	2200	2001	0	170
5310	2201	2001	0	170
5313	2201	2002	0	169
5316	2203	2002	0	165
5319	2204	2003	0	163
5322	2205	2003	0	162
5325	2205	2004	0	162
5328	2204	2004	0	161
5331	2204	2005	0	162
5334	2204	2004	0	163
5337	2204	2004	0	163
5340	2204	2004	0	163
5343	2204	2005	0	161
5346	2204	2005	0	160
5349	2205	2005	0	163
5352	2207	2005	0	162
5355	2206	2006	0	162
5358	2206	2006	0	159
5361	2206	2006	0	161
5364	2206	2007	0	162
5367	2207	2007	0	163
5370	2208	2007	0	166
5373	2209	2006	0	168
5376	2209	2006	0	166
5379	2210	2006	0	170
5382	2211	2006	0	166
5385	2210	2007	0	161
5388	2209	2007	0	157
5391	2207	2007	0	156
5394	2204	2006	0	161
5397	2202	2005	0	166
5400	2200	2005	0	170
5403	2199	2005	0	170
5406	2198	2004	0	175
5409	2198	2004	0	178
5412	2196	2005	0	186
5415	2195	2005	0	186
5418	2196	2005	0	187
5421	2196	2005	0	186
5424	2196	2005	0	186
5427	2196	2004	0	186
5430	2197	2003	0	185
5433	2197	2003	0	184
5436	2198	2003	0	182
5439	2198	2003	0	182
5442	2198	2003	0	181
5445	2197	2003	0	184
5448	2196	2004	0	187
5451	2195	2004	0	187
5454	2195	2005	0	185
5457	2195	2005	0	185
5460	2195	2005	0	184
5463	2195	2005	0	185
5466	2195	2005	0	183
5469	2194	2005	0	184
5472	2195	2004	0	182
5475	2195	2004	0	182
5478	2196	2004	0	180
5481	2196	2004	0	179
5484	2196	2004	0	179
5487	2196	2004	0	180
5490	2196	2004	0	179
5493	2196	2004	0	179
5496	2197	2003	0	182
5499	2197	2004	0	183
5502	2196	2004	0	188
5505	2195	2005	0	190
5508	2194	2005	0	191
5511	2194	2005	0	191
5514	2194	2005	0	191
5517	2195	2004	0	192
5520	2197	2002	0	191
5523	2198	2002	0	188
5526	2198	2002	0	188
5529	2199	2002	0	186
5532	2199	2003	0	187
5535	2200	2003	0	188
5538	2200	2003	0	187
5541	2200	2003	0	187
5544	2200	2003	0	186
5547	2200	2003	0	186
5550	2200	2003	0	185
5553	2200	2003	0	185
5556	2200	2004	0	187
5559	2200	2004	0	189
5562	2200	2004	0	189
5565	2201	2003	0	188
5568	2201	2002	0	187
5571	2199	2002	0	188
5574	2198	2002	0	189
5577	2197	2002	0	196
5580	2197	2002	0	199
5583	2197	2002	0	201
5586	2198	2003	0	201
5589	2198	2002	0	203
5592	2198	2002	0	203
5595	2198	2002	0	201
5598	2199	2001	0	202
5601	2199	2002	0	196
5604	2200	2002	0	191
5607	2200	2001	0	186
5610	2199	2001	0	183
5613	2198	2001	0	178
5616	2197	2002	0	179
5619	2196	2002	0	178
5622	2196	2002	0	178
5625	2196	2003	0	178
5628	2196	2003	0	178
5631	2195	2003	0	176
5634	2195	2003	0	174
5637	2195	2003	0	176
5640	2195	2003	0	177
5643	2194	2003	0	176
5646	2194	2003	0	175
5649	2195	2003	0	173
5652	2195	2003	0	173
5655	2196	2004	0	171
5658	2196	2004	0	170
5661	2198	2004	0	165
5664	2199	2004	0	163
5667	2201	2004	0	163
5670	2202	2005	0	163
5673	2202	2006	0	163
5676	2202	2006	0	162
5679	2203	2007	0	161
5682	2204	2007	0	162
5685	2204	2008	0	161
5688	2205	2008	0	159
5691	2205	2008	0	160
5694	2205	2008	0	159
5697	2205	2009	0	159
5700	2204	2009	0	159
5703	2204	2008	0	159
5706	2205	2009	0	159
5709	2205	2009	0	159
5712	2205	2009	0	158
5715	2205	2009	0	159
5718	2205	2009	0	158
5721	2205	2009	0	155
5724	2204	2008	0	153
5727	2203	2008	0	153
5730	2202	2009	0	153
5733	2202	2009	0	151
5736	2201	2009	0	150
5739	2200	2009	0	147
5742	2201	2009	0	145
5745	2201	2009	0	144
5748	2200	2010	0	141
5751	2199	2011	0	136
5754	2199	2011	0	134
5757	2199	2012	0	134
5760	2199	2012	0	134
5763	2200	2013	0	130
5766	2197	2012	0	119
5769	2193	2008	0	127
5772	2191	2008	0	133
5775	2192	2008	0	134
5778	2192	2008	0	137
5781	2193	2009	0	140
5784	2193	2009	0	142
5787	2193	2008	0	145
5790	2194	2008	0	145
5793	2195	2008	0	146
5796	2195	2008	0	147
5799	2195	2008	0	146
5802	2195	2008	0	145
5805	2196	2008	0	146
5808	2196	2009	0	145
5811	2194	2007	0	141
5814	2193	2007	0	138
5817	2192	2007	0	135
5820	2192	2006	0	135
5823	2192	2006	0	134
5826	2192	2006	0	135
5829	2192	2007	0	136
5832	2194	2010	0	140
5835	2195	2010	0	139
5838	2192	2006	0	136
5841	2193	2004	0	142
5844	2193	2004	0	147
5847	2193	2004	0	146
5850	2193	2005	0	141
5853	2192	2006	0	138
5856	2192	2007	0	137
5859	2192	2008	0	138
5862	2192	2008	0	139
5865	2193	2009	0	139
5868	2193	2009	0	139
5871	2193	2009	0	140
5874	2193	2009	0	141
5877	2196	2009	0	143
5880	2197	2009	0	142
5883	2198	2010	0	142
5886	2198	2010	0	140
5889	2198	2010	0	140
5892	2198	2011	0	140
5895	2198	2011	0	140
5898	2198	2011	0	139
5901	2198	2011	0	137
5904	2197	2011	0	136
5907	2198	2012	0	134
5910	2199	2013	0	133
5913	2199	2014	0	131
5916	2200	2016	0	132
5919	2200	2017	0	132
5922	2199	2016	0	131
5925	2198	2014	0	126
5928	2197	2016	0	120
5931	2196	2013	0	121
5934	2192	2009	0	129
5937	2190	2006	0	133
5940	2192	2003	0	137
5943	2192	2003	0	137
5946	2193	2004	0	139
5949	2192	2004	0	142
5952	2192	2007	0	141
5955	2194	2008	0	144
5958	2196	2009	0	146
5961	2196	2011	0	143
5964	2197	2013	0	143
5967	2197	2013	0	141
5970	2197	2014	0	141
5973	2198	2014	0	140
5976	2198	2014	0	140
5979	2198	2014	0	139
5982	2198	2014	0	139
5985	2198	2015	0	139
5988	2198	2014	0	139
5991	2198	2015	0	138
5994	2197	2015	0	141
5997	2197	2016	0	138
[truncated: 999 more rows]
