# Supplementary material for: Markerless tracking of an entire honey bee colony
Source: Nat Commun. 2021 Mar 19;12:1733. doi: 10.1038/s41467-021-21769-1 (PMC7979864; doi:10.1038/s41467-021-21769-1)
Supplement: Supplementary file 4 — Description of Additional Supplementary Files [file 41467_2021_21769_MOESM4_ESM.zip › raw_source/fig_5_sup_fig_21_22/S1_trajectories/000453.txt]

606	2110	2164	0	344
609	2108	2163	0	344
612	2107	2163	0	346
615	2106	2163	0	341
618	2107	2162	0	334
621	2108	2162	0	337
624	2106	2162	0	336
627	2107	2161	0	335
630	2107	2161	0	338
633	2108	2160	0	336
636	2109	2160	0	343
642	2107	2160	0	339
645	2105	2159	0	339
648	2101	2160	0	344
651	2100	2162	0	333
654	2099	2162	0	331
657	2096	2162	0	331
660	2097	2160	0	325
663	2097	2160	0	321
666	2097	2158	0	324
669	2096	2158	0	330
672	2094	2158	0	333
675	2092	2156	0	333
678	2090	2156	0	337
681	2089	2155	0	339
684	2088	2150	0	332
687	2091	2146	0	334
690	2087	2147	0	340
693	2086	2145	0	337
696	2085	2143	0	337
699	2082	2144	0	335
702	2080	2144	0	338
705	2081	2145	0	346
708	2081	2146	0	349
711	2077	2145	0	347
714	2074	2143	0	348
717	2072	2142	0	349
720	2071	2143	0	345
723	2069	2143	0	348
726	2068	2142	0	349
729	2070	2142	0	349
732	2071	2145	0	345
735	2072	2146	0	346
738	2073	2148	0	346
741	2073	2148	0	346
744	2072	2148	0	344
747	2072	2148	0	345
750	2071	2148	0	345
753	2072	2149	0	346
756	2073	2149	0	346
759	2072	2149	0	344
762	2073	2149	0	344
765	2073	2149	0	343
768	2072	2149	0	343
771	2072	2149	0	345
774	2071	2149	0	345
777	2073	2149	0	347
780	2074	2144	0	347
783	2074	2144	0	349
786	2073	2143	0	348
789	2073	2143	0	351
792	2074	2143	0	352
795	2074	2143	0	350
798	2073	2142	0	348
801	2073	2142	0	347
804	2074	2142	0	347
807	2073	2142	0	348
810	2074	2142	0	348
813	2074	2142	0	348
816	2074	2142	0	349
819	2074	2141	0	353
822	2072	2144	0	350
825	2074	2147	0	169
828	2074	2148	0	348
831	2073	2148	0	350
834	2072	2148	0	349
837	2072	2148	0	346
840	2072	2148	0	345
843	2071	2148	0	342
846	2071	2148	0	342
849	2072	2148	0	342
852	2072	2148	0	343
855	2072	2148	0	344
858	2073	2148	0	344
861	2073	2148	0	344
864	2073	2148	0	344
867	2073	2148	0	344
870	2073	2148	0	346
873	2072	2149	0	343
876	2073	2147	0	347
879	2075	2146	0	348
882	2078	2148	0	348
885	2077	2150	0	344
888	2077	2150	0	344
891	2075	2151	0	341
894	2075	2151	0	339
897	2074	2150	0	341
900	2074	2150	0	343
903	2074	2149	0	343
906	2073	2147	0	339
909	2072	2147	0	343
912	2072	2146	0	344
915	2071	2146	0	344
918	2071	2146	0	345
921	2072	2146	0	344
924	2070	2146	0	341
927	2070	2145	0	340
930	2072	2145	0	343
933	2073	2145	0	347
936	2076	2145	0	346
939	2078	2145	0	346
942	2079	2144	0	341
945	2080	2143	0	342
948	2081	2144	0	344
951	2080	2143	0	350
954	2079	2143	0	353
957	2076	2144	0	355
960	2075	2144	0	357
963	2075	2144	0	0
966	2076	2145	0	4
969	2075	2146	0	7
972	2077	2146	0	10
975	2077	2148	0	13
978	2077	2149	0	17
981	2077	2149	0	20
984	2074	2149	0	24
987	2072	2148	0	26
990	2071	2149	0	25
993	2070	2148	0	29
996	2069	2149	0	25
999	2070	2152	0	22
1002	2072	2151	0	20
1005	2073	2148	0	26
1008	2072	2147	0	29
1011	2072	2147	0	29
1014	2075	2146	0	30
1017	2076	2145	0	33
1020	2079	2145	0	32
1023	2080	2144	0	34
1026	2080	2144	0	34
1029	2080	2144	0	34
1032	2080	2144	0	32
1035	2078	2146	0	33
1038	2076	2147	0	33
1041	2074	2149	0	30
1044	2072	2152	0	19
1047	2070	2153	0	19
1050	2070	2154	0	16
1053	2070	2155	0	22
1056	2067	2157	0	29
1059	2066	2157	0	31
1062	2065	2158	0	26
1065	2066	2159	0	25
1068	2065	2159	0	26
1071	2064	2159	0	30
1074	2062	2161	0	23
1077	2059	2164	0	25
1080	2056	2165	0	25
1083	2055	2167	0	28
1086	2054	2167	0	28
1089	2054	2168	0	30
1092	2053	2167	0	30
1095	2050	2167	0	36
1098	2049	2167	0	42
1101	2048	2166	0	46
1104	2047	2165	0	47
1107	2046	2165	0	46
1110	2045	2166	0	48
1113	2044	2167	0	51
1116	2043	2169	0	49
1119	2041	2172	0	41
1122	2040	2174	0	38
1125	2039	2177	0	39
1128	2038	2179	0	40
1131	2035	2181	0	39
1134	2034	2184	0	43
1137	2033	2185	0	45
1140	2030	2186	0	48
1143	2028	2186	0	50
1146	2026	2186	0	54
1149	2025	2187	0	56
1152	2024	2186	0	49
1155	2023	2188	0	51
1158	2022	2190	0	48
1161	2022	2190	0	47
1164	2022	2190	0	45
1167	2022	2190	0	44
1170	2019	2191	0	35
1173	2020	2191	0	35
1176	2018	2192	0	33
1179	2018	2193	0	32
1182	2016	2193	0	26
1185	2016	2195	0	26
1188	2015	2195	0	27
1191	2016	2195	0	26
1194	2016	2195	0	25
1197	2015	2196	0	26
1200	2015	2196	0	27
1203	2014	2197	0	26
1206	2014	2197	0	26
1209	2014	2197	0	25
1212	2014	2196	0	23
1215	2016	2196	0	27
1218	2016	2196	0	28
1221	2018	2195	0	34
1224	2018	2193	0	37
1227	2018	2192	0	36
1230	2018	2194	0	39
1233	2018	2193	0	41
1236	2017	2193	0	40
1239	2018	2193	0	38
1242	2020	2192	0	44
1245	2021	2191	0	50
1248	2020	2191	0	47
1251	2020	2192	0	43
1254	2020	2192	0	42
1257	2023	2192	0	44
1260	2022	2193	0	36
1263	2020	2193	0	27
1266	2017	2194	0	26
1269	2013	2196	0	24
1272	2012	2196	0	18
1275	2011	2197	0	17
1278	2008	2197	0	17
1281	2008	2197	0	18
1284	2008	2197	0	19
1287	2008	2197	0	21
1290	2007	2197	0	20
1293	2007	2197	0	19
1296	2009	2197	0	19
1299	2007	2197	0	20
1302	2009	2197	0	19
1305	2007	2197	0	19
1308	2008	2197	0	18
1311	2008	2197	0	18
1314	2007	2197	0	17
1317	2007	2197	0	20
1320	2008	2196	0	19
1323	2008	2196	0	19
1326	2008	2196	0	19
1329	2008	2196	0	20
1332	2008	2196	0	20
1335	2008	2196	0	19
1338	2008	2196	0	18
1341	2009	2196	0	18
1344	2009	2196	0	18
1347	2010	2196	0	20
1350	2008	2198	0	19
1353	2007	2199	0	19
1356	2009	2198	0	19
1359	2008	2199	0	18
1362	2009	2198	0	20
1365	2010	2198	0	19
1368	2010	2197	0	17
1371	2008	2198	0	14
1374	2008	2200	0	20
1377	2007	2201	0	28
1380	2007	2200	0	25
1383	2007	2200	0	24
1386	2007	2200	0	24
1389	2005	2201	0	25
1392	2003	2201	0	18
1395	2000	2202	0	20
1398	1999	2202	0	23
1401	1998	2202	0	20
1404	1998	2201	0	23
1407	1995	2202	0	21
1410	1991	2203	0	23
1413	1988	2204	0	25
1416	1988	2203	0	24
1419	1986	2204	0	24
1422	1983	2204	0	19
1425	1985	2203	0	18
1428	1985	2203	0	22
1431	1985	2202	0	20
1434	1984	2202	0	18
1437	1983	2201	0	11
1440	1983	2203	0	13
1443	1985	2204	0	16
1446	1987	2205	0	15
1449	1988	2205	0	19
1452	1988	2205	0	20
1455	1989	2205	0	14
1458	1991	2205	0	11
1461	1992	2205	0	11
1464	1993	2205	0	12
1467	1994	2205	0	10
1470	1995	2205	0	9
1473	1997	2205	0	5
1476	1999	2204	0	3
1479	1999	2205	0	5
1482	2002	2204	0	12
1485	2002	2204	0	11
1488	2006	2202	0	15
1491	2007	2201	0	15
1494	2008	2201	0	20
1497	2010	2201	0	23
1500	2009	2201	0	22
1503	2008	2201	0	17
1506	2007	2201	0	17
1509	2007	2201	0	18
1512	2006	2201	0	12
1515	2004	2201	0	12
1518	2004	2199	0	11
1521	2004	2199	0	12
1524	2004	2199	0	13
1527	2005	2199	0	12
1530	2005	2200	0	14
1533	2006	2200	0	13
1536	2006	2200	0	17
1539	2006	2200	0	22
1542	2006	2199	0	20
1545	2007	2198	0	20
1548	2006	2199	0	20
1551	2006	2199	0	20
1554	2006	2199	0	16
1557	2005	2200	0	15
1560	2005	2200	0	14
1563	2004	2201	0	12
1566	2005	2201	0	12
1569	2003	2201	0	11
1572	2003	2201	0	12
1575	2005	2200	0	13
1578	2005	2199	0	14
1581	2005	2200	0	21
1584	2006	2198	0	25
1587	2009	2197	0	24
1590	2009	2195	0	24
1593	2009	2195	0	23
1596	2010	2192	0	36
1599	2011	2193	0	45
1602	2013	2189	0	52
1605	2013	2190	0	55
1608	2014	2191	0	54
1611	2014	2192	0	53
1614	2016	2194	0	42
1617	2015	2193	0	40
1620	2018	2194	0	45
1623	2018	2195	0	48
1626	2018	2194	0	48
1629	2019	2193	0	52
1632	2019	2193	0	49
1635	2019	2192	0	44
1638	2019	2191	0	46
1641	2019	2191	0	45
1644	2020	2191	0	46
1647	2027	2187	0	222
1650	2023	2191	0	49
1653	2020	2190	0	47
1656	2020	2189	0	54
1659	2020	2187	0	57
1662	2022	2186	0	56
1665	2022	2189	0	51
1668	2021	2188	0	54
1671	2021	2189	0	48
1674	2019	2189	0	45
1677	2022	2188	0	48
1680	2022	2188	0	45
1683	2021	2190	0	46
1686	2022	2190	0	48
1689	2021	2192	0	52
1692	2023	2191	0	48
1695	2019	2194	0	48
1698	2019	2195	0	50
1701	2019	2194	0	55
1704	2020	2190	0	44
1707	2021	2189	0	50
1710	2022	2187	0	45
1713	2023	2185	0	42
1716	2021	2184	0	42
1719	2021	2185	0	47
1722	2024	2185	0	47
1725	2024	2184	0	48
1728	2026	2190	0	68
1731	2027	2189	0	64
1734	2025	2195	0	63
1737	2025	2191	0	54
1740	2024	2188	0	54
1743	2025	2188	0	56
1746	2026	2186	0	55
1749	2023	2195	0	61
1752	2025	2194	0	58
1755	2026	2191	0	50
1758	2023	2190	0	56
1761	2023	2190	0	57
1764	2022	2190	0	55
1767	2024	2189	0	56
1770	2025	2190	0	229
1773	2025	2189	0	50
1776	2022	2192	0	60
1779	2024	2190	0	57
1782	2029	2185	0	51
1785	2027	2183	0	55
1788	2027	2181	0	56
1791	2029	2182	0	52
1794	2031	2181	0	54
1797	2030	2180	0	47
1800	2030	2180	0	47
1803	2030	2179	0	43
1806	2030	2180	0	38
1809	2029	2179	0	34
1812	2029	2179	0	32
1815	2027	2180	0	31
1818	2029	2178	0	32
1821	2029	2178	0	32
1824	2029	2178	0	33
1827	2027	2178	0	33
1830	2028	2177	0	31
1833	2031	2175	0	34
1836	2033	2174	0	31
1839	2034	2173	0	30
1842	2035	2172	0	33
1845	2037	2170	0	31
1848	2037	2170	0	26
1851	2039	2169	0	23
1854	2041	2169	0	22
1857	2041	2169	0	20
1860	2041	2169	0	21
1863	2041	2169	0	21
1866	2041	2168	0	24
1869	2042	2168	0	25
1872	2043	2168	0	24
1875	2044	2167	0	27
1878	2044	2168	0	22
1881	2045	2167	0	23
1884	2045	2166	0	26
1887	2047	2164	0	31
1890	2049	2165	0	24
1893	2051	2164	0	23
1896	2052	2163	0	18
1899	2053	2163	0	19
1902	2054	2163	0	21
1905	2054	2163	0	20
1908	2056	2163	0	22
1911	2057	2162	0	24
1914	2056	2160	0	26
1917	2056	2161	0	25
1920	2053	2160	0	31
1923	2053	2160	0	31
1926	2053	2160	0	34
1929	2051	2160	0	35
1932	2048	2163	0	41
1935	2048	2163	0	39
1938	2048	2164	0	41
1941	2047	2164	0	39
1944	2044	2167	0	37
1947	2040	2169	0	39
1950	2037	2172	0	43
1953	2035	2175	0	43
1956	2036	2175	0	47
1959	2036	2176	0	49
1962	2036	2175	0	56
1965	2036	2175	0	52
1968	2038	2175	0	39
1971	2038	2174	0	41
1974	2038	2174	0	43
1977	2038	2173	0	58
1980	2038	2171	0	64
1983	2039	2167	0	63
1986	2039	2168	0	58
1989	2041	2169	0	43
1992	2040	2168	0	45
1995	2041	2168	0	50
1998	2042	2165	0	50
2001	2042	2167	0	41
2004	2043	2166	0	41
2007	2048	2165	0	30
2010	2050	2166	0	24
2013	2051	2164	0	36
2016	2052	2161	0	47
2019	2053	2156	0	57
2022	2053	2156	0	58
2025	2054	2156	0	59
2028	2056	2155	0	63
2031	2056	2155	0	67
2034	2059	2154	0	76
2037	2060	2152	0	75
2040	2059	2153	0	74
2043	2059	2153	0	78
2046	2060	2156	0	79
2049	2059	2157	0	84
2052	2057	2161	0	95
2055	2056	2162	0	99
2058	2055	2162	0	102
2061	2053	2159	0	106
2064	2053	2157	0	98
2067	2054	2157	0	96
2070	2055	2157	0	103
2073	2057	2156	0	103
2076	2058	2153	0	100
2079	2061	2154	0	87
2082	2063	2154	0	93
2085	2062	2152	0	87
2088	2065	2149	0	78
2091	2067	2149	0	73
2094	2066	2148	0	79
2097	2065	2146	0	81
2100	2069	2144	0	77
2103	2072	2142	0	62
2106	2075	2140	0	67
2109	2076	2137	0	73
2112	2078	2135	0	76
2115	2082	2131	0	78
2118	2085	2130	0	81
2121	2086	2125	0	265
2124	2077	2116	0	137
2136	2074	2111	0	337
2139	2099	2137	0	134
2142	2100	2138	0	134
2145	2103	2137	0	135
2148	2106	2135	0	134
2151	2112	2136	0	132
2154	2113	2135	0	131
2157	2115	2138	0	135
2160	2115	2137	0	127
2163	2117	2138	0	124
2166	2117	2139	0	128
2169	2118	2139	0	122
2172	2115	2141	0	128
2175	2115	2142	0	130
2178	2114	2142	0	130
2181	2113	2142	0	133
2184	2114	2145	0	139
2187	2115	2145	0	137
2190	2116	2146	0	139
2193	2117	2146	0	139
2196	2117	2146	0	139
2199	2117	2148	0	146
2202	2117	2148	0	144
2205	2117	2150	0	147
2208	2117	2149	0	148
2211	2116	2150	0	151
2214	2114	2152	0	153
2217	2113	2152	0	156
2220	2113	2152	0	157
2223	2112	2152	0	156
2226	2111	2153	0	158
2229	2111	2150	0	164
2232	2110	2148	0	169
2235	2110	2144	0	179
2238	2111	2144	0	187
2241	2114	2142	0	197
2244	2116	2139	0	205
2247	2118	2135	0	210
2250	2119	2133	0	213
2253	2121	2133	0	217
2256	2123	2132	0	221
2259	2125	2134	0	220
2262	2126	2133	0	221
2265	2129	2128	0	218
2268	2131	2128	0	219
2271	2129	2123	0	221
2274	2131	2120	0	225
2277	2136	2118	0	215
2280	2137	2113	0	224
2283	2139	2110	0	238
2286	2141	2108	0	239
2289	2143	2104	0	237
2292	2143	2100	0	240
2295	2142	2097	0	242
2298	2144	2094	0	245
2301	2146	2090	0	250
2304	2147	2085	0	244
2307	2147	2081	0	237
2310	2150	2079	0	234
2313	2150	2076	0	236
2316	2150	2075	0	239
2319	2149	2072	0	239
2322	2153	2068	0	247
2325	2154	2066	0	253
2328	2154	2064	0	255
2331	2154	2060	0	260
2334	2155	2057	0	255
2337	2160	2057	0	247
2340	2164	2057	0	245
2343	2170	2051	0	252
2346	2170	2047	0	252
2349	2169	2042	0	250
2352	2170	2039	0	246
2355	2170	2033	0	249
2358	2171	2029	0	251
2361	2170	2025	0	246
2364	2172	2021	0	247
2367	2173	2016	0	252
2370	2176	2014	0	256
2373	2179	2012	0	251
2376	2186	2008	0	247
2379	2192	2001	0	247
2382	2192	2000	0	247
2385	2194	1998	0	246
2388	2194	1995	0	249
2391	2194	1994	0	254
2394	2195	1993	0	249
2397	2200	1990	0	254
2400	2202	1990	0	250
2403	2202	1988	0	251
2406	2202	1988	0	251
2409	2202	1986	0	254
2412	2202	1984	0	260
2415	2202	1984	0	262
2418	2203	1982	0	262
2421	2204	1981	0	259
2424	2206	1981	0	262
2427	2205	1981	0	263
2430	2209	1980	0	266
2433	2212	1978	0	263
2436	2214	1971	0	251
2439	2217	1968	0	249
2442	2219	1966	0	247
2445	2221	1965	0	251
2448	2221	1964	0	251
2451	2222	1964	0	250
2454	2222	1965	0	248
2457	2221	1964	0	248
2460	2222	1963	0	250
2463	2222	1962	0	248
2466	2220	1962	0	248
2469	2219	1959	0	256
2472	2219	1957	0	261
2475	2219	1954	0	261
2478	2219	1954	0	260
2481	2220	1956	0	262
2484	2219	1954	0	265
2487	2218	1952	0	266
2490	2216	1950	0	272
2493	2214	1946	0	277
2496	2212	1943	0	284
2499	2213	1939	0	290
2502	2214	1938	0	290
2505	2214	1938	0	286
2508	2214	1938	0	283
2511	2214	1938	0	285
2514	2214	1939	0	286
2517	2214	1939	0	286
2520	2215	1938	0	291
2523	2215	1937	0	291
2526	2216	1936	0	292
2529	2216	1936	0	294
2532	2219	1937	0	300
2535	2221	1936	0	303
2538	2223	1934	0	303
2541	2223	1934	0	302
2544	2223	1933	0	305
2547	2223	1933	0	304
2550	2223	1932	0	306
2553	2224	1931	0	305
2556	2225	1931	0	311
2559	2225	1931	0	309
2562	2225	1931	0	314
2565	2226	1932	0	317
2568	2225	1931	0	317
2571	2225	1931	0	313
2574	2224	1931	0	310
2577	2224	1930	0	308
2580	2223	1930	0	306
2583	2222	1929	0	304
2586	2222	1929	0	308
2589	2222	1929	0	306
2592	2221	1929	0	307
2595	2220	1928	0	308
2598	2221	1929	0	309
2601	2220	1928	0	308
2604	2219	1927	0	308
2607	2219	1927	0	310
2610	2218	1925	0	313
2613	2216	1922	0	313
2616	2216	1920	0	315
2619	2216	1921	0	318
2622	2215	1921	0	313
2625	2214	1921	0	314
2628	2211	1923	0	318
2631	2211	1924	0	316
2634	2213	1925	0	314
2637	2213	1925	0	310
2640	2212	1924	0	306
2643	2212	1926	0	304
2646	2213	1927	0	301
2649	2217	1927	0	305
2652	2219	1929	0	294
2655	2220	1929	0	293
2658	2222	1928	0	289
2661	2225	1929	0	281
2664	2227	1928	0	279
2667	2226	1925	0	278
2670	2225	1924	0	279
2673	2225	1921	0	275
2676	2225	1916	0	270
2679	2225	1912	0	265
2682	2226	1910	0	262
2685	2225	1905	0	266
2688	2223	1904	0	271
2691	2222	1903	0	276
2694	2222	1901	0	274
2697	2221	1900	0	273
2700	2220	1899	0	273
2703	2219	1899	0	279
2706	2217	1899	0	284
2709	2218	1898	0	282
2712	2218	1899	0	278
2715	2218	1899	0	279
2718	2218	1900	0	279
2721	2218	1899	0	279
2724	2217	1899	0	282
2727	2217	1898	0	282
2730	2218	1897	0	279
2733	2218	1896	0	278
2736	2218	1896	0	280
2739	2220	1892	0	284
2742	2218	1890	0	281
2745	2215	1887	0	283
2748	2217	1886	0	282
2751	2217	1885	0	280
2754	2216	1885	0	280
2757	2214	1883	0	283
2760	2214	1878	0	278
2763	2214	1873	0	279
2766	2212	1869	0	291
2769	2212	1864	0	289
2772	2210	1861	0	290
2775	2209	1860	0	294
2778	2209	1859	0	291
2781	2207	1856	0	292
2784	2207	1854	0	295
2787	2207	1852	0	292
2790	2204	1849	0	294
2793	2203	1845	0	291
2796	2203	1844	0	292
2799	2203	1842	0	303
2802	2200	1841	0	305
2805	2198	1840	0	304
2808	2198	1836	0	308
2811	2196	1833	0	308
2814	2193	1832	0	308
2817	2191	1833	0	308
2820	2190	1832	0	315
2823	2188	1832	0	320
2826	2187	1833	0	321
2829	2187	1833	0	324
2832	2186	1834	0	324
2835	2185	1833	0	326
2838	2184	1833	0	323
2841	2182	1832	0	323
2844	2181	1832	0	322
2847	2180	1834	0	324
2850	2180	1834	0	325
2853	2180	1833	0	323
2856	2178	1833	0	322
2859	2175	1832	0	317
2862	2173	1832	0	315
2865	2171	1831	0	317
2868	2168	1830	0	321
2871	2166	1829	0	322
2874	2164	1827	0	318
2877	2162	1827	0	318
2880	2159	1827	0	320
2883	2157	1825	0	319
2886	2156	1824	0	319
2889	2155	1824	0	318
2892	2155	1825	0	326
2895	2153	1827	0	327
2898	2153	1827	0	322
2901	2153	1827	0	314
2904	2153	1826	0	313
2907	2154	1824	0	312
2910	2153	1825	0	309
2913	2151	1824	0	309
2916	2148	1823	0	309
2919	2147	1821	0	307
2922	2146	1820	0	307
2925	2144	1818	0	300
2928	2142	1816	0	297
2931	2143	1811	0	301
2934	2141	1812	0	295
2937	2141	1812	0	292
2940	2141	1812	0	290
2943	2142	1813	0	291
2946	2143	1814	0	294
2949	2143	1814	0	294
2952	2144	1816	0	292
2955	2147	1819	0	293
2958	2148	1819	0	297
2961	2147	1819	0	289
2964	2147	1819	0	287
2967	2146	1820	0	289
2970	2147	1820	0	295
2973	2148	1819	0	296
2976	2147	1817	0	295
2979	2145	1815	0	297
2982	2144	1814	0	292
2985	2144	1813	0	291
2988	2144	1813	0	297
2991	2144	1814	0	298
2994	2144	1815	0	296
2997	2145	1815	0	297
3000	2145	1815	0	296
3003	2144	1816	0	295
3006	2144	1816	0	294
3009	2144	1817	0	292
3012	2145	1818	0	289
3015	2144	1819	0	297
3018	2144	1819	0	298
3021	2146	1821	0	289
3024	2148	1822	0	296
3027	2148	1821	0	306
3030	2149	1822	0	301
3033	2150	1823	0	299
3036	2149	1823	0	297
3039	2149	1822	0	298
3042	2147	1822	0	293
3045	2147	1821	0	292
3048	2147	1821	0	292
3051	2147	1822	0	290
3054	2147	1821	0	292
3057	2147	1821	0	292
3060	2148	1822	0	287
3063	2149	1822	0	297
3066	2150	1823	0	291
3069	2149	1823	0	297
3072	2150	1824	0	292
3075	2151	1825	0	286
3078	2151	1825	0	286
3081	2150	1823	0	295
3084	2148	1820	0	303
3087	2146	1820	0	304
3090	2143	1818	0	307
3093	2142	1818	0	312
3096	2142	1819	0	310
3099	2143	1818	0	302
3102	2143	1819	0	304
3105	2146	1819	0	317
3108	2146	1819	0	317
3111	2146	1819	0	314
3114	2147	1819	0	312
3117	2146	1820	0	306
3120	2145	1819	0	293
3123	2144	1818	0	302
3126	2145	1819	0	302
3129	2147	1821	0	291
3132	2147	1822	0	296
3135	2148	1823	0	298
3138	2149	1822	0	293
3141	2150	1820	0	288
3144	2150	1821	0	292
3147	2151	1820	0	290
3150	2153	1821	0	286
3153	2153	1822	0	284
3156	2151	1823	0	287
3159	2151	1823	0	288
3162	2150	1822	0	286
3165	2149	1823	0	289
3168	2148	1822	0	297
3171	2149	1824	0	301
3174	2150	1825	0	298
3177	2152	1827	0	290
3180	2152	1826	0	297
3183	2152	1828	0	303
3186	2154	1828	0	308
3189	2154	1828	0	306
3192	2154	1828	0	313
3195	2155	1829	0	309
3198	2156	1829	0	308
3201	2155	1829	0	311
3204	2156	1830	0	306
3207	2158	1831	0	307
3210	2158	1832	0	302
3213	2158	1833	0	312
3216	2159	1833	0	312
3219	2158	1832	0	314
3222	2159	1832	0	307
3225	2160	1833	0	296
3228	2160	1834	0	298
3231	2160	1835	0	297
3234	2161	1836	0	299
3237	2161	1836	0	300
3240	2161	1835	0	304
3243	2163	1834	0	300
3246	2163	1832	0	297
3249	2164	1832	0	302
3252	2163	1831	0	301
3255	2163	1831	0	301
3258	2164	1832	0	298
3261	2164	1831	0	301
3264	2163	1832	0	301
3267	2162	1832	0	298
3270	2162	1832	0	298
3273	2162	1831	0	294
3276	2161	1831	0	295
3279	2161	1831	0	294
3282	2161	1831	0	295
3285	2162	1831	0	294
3288	2161	1830	0	288
3291	2161	1829	0	285
3294	2160	1830	0	287
3297	2160	1831	0	289
3300	2160	1831	0	293
3303	2160	1832	0	290
3306	2161	1832	0	290
3309	2161	1832	0	294
3312	2160	1831	0	301
3315	2159	1829	0	302
3318	2158	1829	0	303
3321	2157	1828	0	304
3324	2155	1825	0	310
3327	2154	1825	0	312
3330	2153	1825	0	312
3333	2150	1824	0	311
3336	2149	1821	0	310
3339	2148	1819	0	309
3342	2147	1818	0	299
3345	2145	1816	0	306
3348	2143	1814	0	307
3351	2137	1814	0	303
3354	2138	1812	0	300
3357	2139	1810	0	295
3360	2139	1809	0	298
3363	2140	1808	0	297
3366	2140	1808	0	300
3369	2140	1807	0	300
3372	2139	1807	0	299
3375	2140	1807	0	297
3378	2140	1807	0	299
3381	2139	1807	0	298
3384	2136	1807	0	295
3387	2135	1808	0	295
3390	2135	1809	0	295
3393	2136	1809	0	293
3396	2136	1809	0	296
3399	2136	1808	0	296
3402	2136	1809	0	295
3405	2135	1809	0	295
3408	2135	1809	0	297
3411	2135	1808	0	297
3414	2135	1808	0	298
3417	2135	1807	0	306
3420	2135	1807	0	307
3423	2134	1807	0	304
3426	2134	1808	0	302
3429	2134	1809	0	303
3432	2134	1809	0	303
3435	2135	1809	0	304
3438	2135	1809	0	302
3441	2135	1809	0	301
3444	2137	1808	0	304
3447	2137	1808	0	303
3450	2138	1807	0	307
3453	2138	1807	0	306
3456	2137	1807	0	305
3459	2137	1806	0	305
3462	2138	1806	0	309
3465	2138	1805	0	307
3468	2137	1805	0	307
3471	2137	1806	0	305
3474	2137	1806	0	306
3477	2136	1805	0	303
3480	2136	1806	0	301
3483	2136	1806	0	306
3486	2138	1808	0	303
3489	2138	1810	0	299
3492	2136	1805	0	304
3495	2135	1804	0	308
3498	2133	1804	0	314
3501	2132	1803	0	317
3504	2129	1803	0	322
3507	2129	1802	0	321
3510	2130	1802	0	317
3513	2129	1799	0	317
3516	2128	1798	0	322
3519	2128	1797	0	321
3522	2127	1796	0	318
3525	2123	1797	0	318
3528	2124	1793	0	326
3531	2123	1792	0	329
3534	2123	1791	0	329
3537	2123	1791	0	330
3540	2123	1792	0	330
3543	2123	1792	0	330
3546	2122	1791	0	331
3549	2123	1791	0	330
3552	2123	1790	0	330
3555	2123	1789	0	330
3558	2123	1788	0	330
3561	2124	1788	0	329
3564	2125	1787	0	327
3567	2125	1786	0	323
3570	2123	1785	0	325
3573	2123	1784	0	328
3576	2122	1783	0	328
3579	2119	1785	0	331
3582	2115	1788	0	329
3585	2116	1788	0	335
3588	2115	1789	0	332
3591	2115	1791	0	333
3594	2115	1791	0	331
3597	2113	1792	0	329
3600	2112	1793	0	331
3603	2112	1792	0	328
3606	2113	1791	0	331
3609	2114	1791	0	331
3612	2114	1791	0	332
3615	2115	1791	0	333
3618	2116	1791	0	329
3621	2116	1791	0	331
3624	2117	1789	0	327
3627	2119	1786	0	329
3630	2117	1788	0	327
3633	2116	1787	0	324
3636	2120	1787	0	329
3639	2120	1788	0	332
3642	2121	1788	0	332
3645	2121	1788	0	332
3648	2120	1789	0	332
3651	2119	1789	0	333
3654	2118	1789	0	333
3657	2118	1790	0	335
3660	2117	1790	0	336
3663	2117	1790	0	336
3666	2117	1789	0	340
3669	2117	1789	0	342
3672	2116	1788	0	342
3675	2115	1787	0	342
3678	2112	1786	0	339
3681	2112	1787	0	339
3684	2113	1787	0	336
3687	2112	1789	0	335
3690	2112	1790	0	330
3693	2111	1791	0	327
3696	2110	1791	0	326
3699	2112	1791	0	327
3702	2114	1790	0	326
3705	2113	1790	0	324
3708	2114	1789	0	327
3711	2114	1788	0	324
3714	2113	1786	0	326
3717	2114	1782	0	325
3720	2114	1781	0	326
3723	2115	1780	0	329
3726	2118	1781	0	330
3729	2117	1782	0	331
3732	2116	1782	0	329
3735	2117	1783	0	329
3738	2117	1783	0	330
3741	2117	1783	0	329
3744	2117	1784	0	329
3747	2117	1783	0	331
3750	2117	1783	0	330
3753	2117	1784	0	329
3756	2117	1784	0	329
3759	2117	1783	0	331
3762	2115	1784	0	331
3765	2115	1785	0	329
3768	2116	1786	0	328
3771	2115	1787	0	326
3774	2115	1788	0	326
3777	2114	1788	0	328
3780	2114	1787	0	327
3783	2115	1787	0	327
3786	2115	1787	0	328
3789	2116	1786	0	329
3792	2114	1786	0	330
3795	2115	1786	0	331
3798	2114	1784	0	325
3801	2115	1784	0	328
3804	2115	1784	0	327
3807	2115	1784	0	328
3810	2117	1784	0	330
3813	2118	1785	0	333
3816	2118	1785	0	335
3819	2118	1785	0	341
3822	2118	1784	0	342
3825	2118	1784	0	345
3828	2116	1783	0	345
3831	2115	1783	0	345
3834	2115	1782	0	346
3837	2114	1782	0	345
3840	2114	1782	0	345
3843	2114	1782	0	345
3846	2113	1782	0	344
3849	2112	1781	0	344
3852	2112	1781	0	343
3855	2112	1781	0	344
3858	2112	1781	0	344
3861	2112	1781	0	343
3864	2111	1782	0	342
3867	2110	1781	0	339
3873	2108	1781	0	334
3876	2107	1780	0	336
3879	2106	1780	0	337
3882	2105	1777	0	331
3885	2102	1777	0	330
3888	2102	1776	0	329
3891	2103	1777	0	323
3894	2101	1775	0	314
3897	2101	1773	0	304
3900	2102	1771	0	299
3903	2104	1770	0	299
3906	2103	1768	0	292
3909	2102	1767	0	291
3912	2102	1766	0	290
3915	2105	1764	0	281
3918	2106	1765	0	282
3921	2106	1764	0	284
3924	2105	1762	0	288
3927	2105	1758	0	289
3930	2103	1755	0	292
3933	2102	1753	0	296
3936	2100	1750	0	295
3939	2100	1748	0	297
3942	2098	1748	0	295
3945	2097	1746	0	294
3948	2099	1744	0	289
3951	2097	1743	0	293
3954	2095	1740	0	298
3957	2094	1738	0	295
3960	2092	1735	0	296
3963	2090	1731	0	300
3966	2091	1727	0	308
3969	2091	1726	0	310
3972	2091	1723	0	314
3975	2090	1721	0	317
3978	2090	1721	0	313
3981	2089	1720	0	312
3984	2088	1722	0	308
3987	2087	1721	0	304
3990	2087	1720	0	296
3993	2085	1717	0	292
3996	2082	1712	0	290
3999	2081	1709	0	292
4002	2082	1707	0	292
4005	2081	1706	0	289
4008	2081	1703	0	291
4011	2082	1701	0	297
4014	2079	1701	0	292
4017	2077	1700	0	294
4020	2078	1699	0	294
4023	2082	1698	0	285
4026	2083	1694	0	283
4029	2081	1690	0	284
4032	2083	1689	0	284
4035	2080	1688	0	283
4038	2080	1686	0	284
4041	2079	1686	0	281
4044	2080	1686	0	282
4047	2082	1686	0	283
4050	2081	1684	0	285
4053	2081	1680	0	288
4056	2082	1675	0	288
4059	2083	1671	0	292
4062	2079	1669	0	281
4065	2082	1672	0	280
4068	2083	1672	0	282
4071	2079	1671	0	284
4074	2078	1666	0	284
4077	2076	1663	0	284
4080	2077	1660	0	284
4083	2078	1656	0	279
4086	2078	1652	0	275
4089	2080	1648	0	272
4092	2078	1645	0	272
4095	2081	1643	0	270
4098	2080	1640	0	265
4101	2081	1636	0	267
4104	2080	1631	0	276
4107	2080	1626	0	269
4110	2080	1619	0	268
4113	2083	1611	0	271
4116	2084	1609	0	271
4119	2085	1609	0	272
4122	2084	1607	0	277
4125	2082	1603	0	280
4128	2083	1606	0	284
4131	2083	1606	0	284
4134	2084	1607	0	283
4137	2084	1608	0	278
4140	2085	1608	0	279
4143	2085	1602	0	275
4146	2084	1599	0	276
4149	2081	1596	0	277
4152	2079	1594	0	277
4155	2079	1592	0	272
4158	2080	1588	0	272
4161	2085	1590	0	260
4164	2084	1586	0	253
4167	2084	1583	0	249
4170	2085	1579	0	252
4173	2086	1578	0	248
4176	2086	1578	0	251
4179	2089	1576	0	262
4182	2089	1576	0	265
4185	2090	1576	0	263
4188	2090	1574	0	258
4191	2089	1573	0	258
4194	2087	1570	0	256
4197	2087	1567	0	256
4200	2086	1568	0	252
4203	2087	1567	0	250
4206	2089	1566	0	251
4209	2089	1566	0	251
4212	2091	1565	0	253
4215	2091	1563	0	253
4218	2092	1561	0	260
4221	2092	1560	0	261
4224	2092	1560	0	260
4227	2092	1560	0	260
4230	2092	1557	0	265
4233	2092	1555	0	267
4236	2092	1553	0	267
4239	2093	1552	0	268
4242	2094	1553	0	268
4245	2094	1553	0	269
4248	2094	1554	0	269
4251	2094	1557	0	273
4254	2094	1561	0	270
4257	2094	1561	0	270
4260	2094	1566	0	265
4263	2094	1568	0	261
4266	2091	1569	0	259
4269	2092	1573	0	264
4272	2093	1574	0	272
4275	2091	1568	0	282
4278	2091	1560	0	284
4281	2089	1557	0	289
4284	2089	1554	0	290
4287	2089	1552	0	291
4290	2088	1550	0	290
4293	2088	1548	0	288
4296	2085	1544	0	288
4299	2084	1542	0	284
4302	2084	1541	0	296
4305	2083	1537	0	297
4308	2082	1536	0	287
4311	2080	1535	0	285
4314	2076	1531	0	283
4317	2075	1530	0	281
4320	2073	1528	0	283
4323	2072	1527	0	282
4326	2072	1526	0	282
4329	2072	1526	0	279
4332	2072	1525	0	280
4335	2072	1526	0	284
4338	2075	1531	0	278
4341	2076	1531	0	279
4344	2077	1533	0	277
4347	2077	1532	0	281
4350	2078	1533	0	277
4353	2078	1533	0	277
4356	2078	1534	0	280
4359	2078	1534	0	280
4362	2077	1534	0	281
4365	2076	1535	0	283
4368	2076	1535	0	285
4371	2075	1535	0	289
4374	2075	1535	0	287
4377	2075	1535	0	289
4380	2075	1535	0	290
4383	2075	1534	0	287
4386	2075	1533	0	287
4389	2077	1535	0	281
4392	2077	1537	0	282
4395	2078	1539	0	291
4398	2081	1542	0	296
4401	2080	1541	0	295
4404	2077	1539	0	289
4407	2076	1533	0	292
4410	2075	1529	0	291
4413	2075	1528	0	287
4416	2074	1528	0	287
4419	2073	1527	0	296
4422	2073	1527	0	290
4425	2073	1528	0	286
4428	2073	1529	0	285
4431	2075	1529	0	286
4434	2075	1530	0	281
4437	2073	1529	0	280
4440	2069	1528	0	267
4443	2069	1526	0	272
4446	2069	1524	0	278
4449	2067	1520	0	276
4452	2067	1523	0	270
4455	2065	1523	0	267
4458	2064	1521	0	265
4461	2065	1523	0	273
4464	2068	1521	0	280
4467	2068	1522	0	280
4470	2066	1520	0	274
4473	2064	1520	0	271
4476	2066	1520	0	276
4479	2065	1518	0	275
4482	2069	1517	0	284
4485	2069	1518	0	280
4488	2069	1518	0	275
4491	2067	1518	0	267
4494	2066	1517	0	264
4497	2065	1516	0	263
4500	2065	1511	0	262
4503	2062	1510	0	266
4506	2064	1513	0	262
4509	2066	1511	0	262
4512	2068	1512	0	271
4515	2067	1512	0	270
4518	2067	1511	0	268
4521	2067	1509	0	264
4524	2068	1508	0	267
4527	2068	1508	0	266
4530	2065	1506	0	263
4533	2069	1506	0	259
4536	2067	1506	0	259
4539	2067	1504	0	259
4542	2069	1504	0	256
4545	2074	1504	0	264
4548	2072	1505	0	262
4551	2072	1505	0	265
4554	2070	1507	0	271
4557	2069	1506	0	274
4560	2068	1505	0	273
4563	2068	1504	0	272
4566	2067	1505	0	271
4569	2067	1505	0	273
4572	2067	1505	0	272
4575	2067	1505	0	271
4578	2066	1506	0	268
4581	2065	1507	0	263
4584	2066	1507	0	263
4587	2065	1506	0	265
4590	2065	1507	0	259
4593	2067	1508	0	274
4596	2068	1508	0	279
4599	2069	1509	0	276
4602	2075	1511	0	270
4605	2078	1515	0	286
4608	2079	1514	0	286
4611	2080	1515	0	281
4614	2079	1514	0	282
4617	2079	1514	0	283
4620	2079	1514	0	284
4623	2079	1514	0	281
4626	2078	1513	0	284
4629	2078	1512	0	283
4632	2078	1512	0	278
4635	2078	1511	0	280
4638	2078	1512	0	289
4641	2080	1514	0	313
4644	2078	1514	0	320
4647	2079	1515	0	322
4650	2083	1516	0	180
4653	2076	1514	0	308
4656	2078	1515	0	275
4659	2079	1515	0	283
4662	2081	1518	0	280
4665	2082	1518	0	274
4668	2083	1518	0	268
4671	2086	1518	0	263
4674	2086	1517	0	267
4677	2083	1514	0	273
4680	2083	1515	0	268
4683	2085	1512	0	257
4686	2086	1508	0	261
4689	2086	1506	0	260
4692	2085	1506	0	254
4695	2085	1505	0	258
4698	2087	1507	0	261
4701	2087	1506	0	261
4704	2087	1506	0	254
4707	2088	1506	0	257
4710	2092	1506	0	261
4713	2090	1504	0	264
4716	2089	1503	0	260
4719	2088	1502	0	264
4722	2088	1502	0	262
4725	2087	1501	0	269
4728	2085	1502	0	282
4731	2085	1503	0	275
4734	2085	1504	0	275
4737	2086	1501	0	277
4740	2087	1499	0	274
4743	2085	1502	0	274
4746	2086	1501	0	268
4749	2087	1500	0	262
4752	2088	1501	0	261
4755	2088	1500	0	261
4758	2083	1501	0	246
4761	2082	1500	0	238
4764	2083	1499	0	232
4767	2085	1499	0	230
4770	2088	1498	0	237
4773	2089	1499	0	244
4776	2088	1499	0	241
4779	2086	1501	0	238
4782	2087	1502	0	243
4785	2088	1505	0	251
4788	2086	1504	0	257
4791	2085	1502	0	262
4794	2083	1499	0	268
4797	2082	1498	0	272
4800	2082	1498	0	274
4803	2081	1497	0	275
4806	2080	1496	0	274
4809	2079	1497	0	272
4812	2078	1494	0	274
4815	2077	1493	0	276
4818	2078	1493	0	279
4821	2077	1492	0	282
4824	2077	1489	0	286
4827	2076	1488	0	285
4830	2076	1487	0	293
4833	2077	1486	0	296
4836	2074	1487	0	295
4839	2072	1487	0	296
4842	2072	1484	0	300
4845	2072	1484	0	300
4848	2072	1485	0	298
4851	2069	1485	0	297
4854	2068	1485	0	300
4857	2069	1485	0	302
4860	2068	1485	0	303
4863	2067	1489	0	313
4866	2069	1493	0	314
4869	2067	1495	0	322
4872	2067	1497	0	330
4875	2071	1503	0	329
4878	2062	1500	0	324
4881	2062	1499	0	329
4884	2063	1498	0	326
4887	2070	1501	0	326
4890	2071	1503	0	322
4893	2064	1497	0	324
4896	2061	1495	0	327
4899	2055	1492	0	330
4902	2052	1494	0	337
4905	2050	1493	0	338
4908	2049	1493	0	344
4911	2048	1493	0	350
4914	2047	1494	0	349
4917	2047	1496	0	350
4920	2046	1497	0	352
4923	2047	1496	0	352
4926	2048	1497	0	351
4929	2050	1497	0	344
4932	2050	1495	0	348
4935	2050	1493	0	0
4938	2050	1493	0	2
4941	2051	1491	0	8
4944	2052	1490	0	0
4947	2055	1492	0	349
4950	2054	1492	0	347
4953	2053	1492	0	340
4956	2050	1493	0	332
4959	2052	1491	0	328
4962	2053	1491	0	329
4968	2053	1491	0	326
4971	2053	1491	0	326
4974	2053	1493	0	324
4977	2053	1493	0	325
4980	2051	1494	0	324
4983	2051	1492	0	327
4986	2052	1493	0	323
4989	2051	1492	0	324
4992	2051	1492	0	323
4995	2051	1493	0	320
4998	2050	1493	0	320
5001	2049	1493	0	317
5004	2049	1490	0	318
5007	2047	1487	0	322
5010	2048	1487	0	319
5013	2047	1485	0	319
5016	2048	1484	0	319
5019	2046	1483	0	320
5022	2048	1479	0	317
5025	2049	1477	0	312
5028	2047	1473	0	310
5031	2044	1473	0	303
5034	2043	1471	0	306
5037	2043	1466	0	298
5040	2042	1466	0	294
5043	2040	1465	0	297
5046	2039	1466	0	293
5049	2035	1466	0	293
5052	2036	1465	0	295
5055	2034	1464	0	296
5058	2032	1462	0	291
5061	2033	1461	0	294
5064	2033	1460	0	291
5067	2030	1460	0	291
5070	2029	1460	0	294
5073	2029	1459	0	292
5076	2029	1459	0	293
5079	2032	1460	0	291
5082	2031	1462	0	294
5085	2030	1463	0	297
5088	2031	1464	0	298
5091	2030	1463	0	298
5094	2032	1462	0	303
5097	2033	1461	0	304
5100	2033	1461	0	302
5103	2034	1461	0	303
5106	2034	1460	0	305
5109	2033	1460	0	305
5112	2032	1460	0	302
5115	2030	1460	0	300
5118	2029	1456	0	302
5121	2029	1454	0	299
5124	2029	1453	0	299
5127	2029	1451	0	303
5130	2027	1449	0	304
5133	2026	1448	0	307
5136	2021	1444	0	302
5139	2019	1444	0	307
5142	2019	1443	0	311
5145	2018	1442	0	312
5148	2015	1441	0	310
5151	2014	1441	0	312
5154	2015	1441	0	321
5157	2013	1439	0	318
5160	2011	1439	0	321
5163	2011	1439	0	321
5166	2010	1440	0	320
5169	2008	1442	0	318
5172	2008	1441	0	318
5175	2010	1442	0	317
5178	2008	1439	0	323
5181	2007	1439	0	325
5184	2005	1439	0	329
5187	2005	1439	0	335
5190	2005	1439	0	340
5193	2003	1439	0	339
5196	2004	1442	0	337
5199	2005	1442	0	336
5202	2004	1441	0	335
5205	2003	1440	0	337
5208	2001	1440	0	336
5211	1998	1438	0	340
5214	1997	1437	0	343
5217	1996	1436	0	341
5220	1996	1437	0	344
5223	1997	1438	0	342
5226	1996	1437	0	348
5229	1992	1436	0	351
5232	1991	1433	0	350
5235	1990	1430	0	343
5238	1989	1428	0	337
5241	1988	1427	0	333
5244	1988	1427	0	331
5247	1989	1426	0	328
5250	1991	1425	0	328
5253	1986	1426	0	322
5256	1986	1424	0	321
5259	1985	1424	0	320
5262	1987	1426	0	317
5265	1987	1425	0	315
5268	1989	1423	0	313
5271	1993	1423	0	311
5274	1992	1420	0	307
5277	1996	1424	0	323
5280	1994	1424	0	338
5283	1993	1427	0	347
5286	1993	1429	0	352
5289	1991	1433	0	357
5292	1988	1434	0	352
5295	1986	1436	0	348
5298	1983	1434	0	344
5301	1981	1431	0	342
5304	1978	1429	0	335
5307	1977	1426	0	332
5310	1975	1426	0	332
5313	1973	1425	0	335
5316	1971	1423	0	338
5319	1966	1421	0	329
5322	1961	1417	0	333
5325	1957	1417	0	335
5328	1961	1415	0	342
5331	1960	1412	0	333
5334	1958	1412	0	334
5337	1961	1413	0	340
5340	1962	1413	0	336
5343	1962	1415	0	343
5346	1961	1413	0	347
5349	1961	1412	0	347
5352	1963	1411	0	348
5355	1965	1413	0	339
5358	1971	1412	0	336
5361	1969	1414	0	334
5364	1969	1413	0	334
5367	1967	1416	0	331
5370	1965	1416	0	332
5373	1965	1419	0	329
5376	1966	1419	0	334
5379	1965	1419	0	335
5382	1965	1421	0	346
5385	1966	1421	0	354
5388	1968	1422	0	355
5391	1969	1423	0	358
5394	1969	1424	0	356
5397	1969	1424	0	358
5400	1967	1428	0	354
5403	1966	1430	0	353
5406	1966	1429	0	353
5409	1967	1430	0	352
5412	1974	1433	0	336
5415	1978	1434	0	338
5418	1982	1435	0	345
5421	1984	1442	0	337
5424	1983	1440	0	336
5427	1983	1436	0	331
5430	1984	1434	0	326
5433	1986	1436	0	330
5436	1986	1437	0	340
5439	1984	1437	0	341
5442	1982	1437	0	344
5445	1980	1438	0	342
5448	1979	1438	0	346
5451	1979	1439	0	346
5454	1980	1439	0	349
5457	1983	1442	0	351
5460	1983	1442	0	348
5463	1983	1442	0	346
5466	1986	1442	0	349
5469	1986	1441	0	346
5472	1987	1441	0	343
5475	1988	1441	0	334
5478	1988	1441	0	332
5481	1990	1442	0	336
5484	1991	1443	0	333
5487	1991	1444	0	331
5490	1996	1448	0	338
5493	1996	1448	0	336
5496	1998	1450	0	349
5499	1995	1450	0	355
5502	1991	1450	0	359
5505	1991	1450	0	357
5508	1995	1447	0	356
5511	1995	1447	0	356
5514	1998	1448	0	349
5517	1999	1448	0	345
5520	1998	1451	0	356
5523	1998	1450	0	2
5526	1995	1450	0	0
5529	1996	1451	0	1
5532	1997	1450	0	354
5535	1999	1451	0	353
5538	1998	1451	0	352
5541	1997	1452	0	353
5544	2002	1451	0	345
5547	2001	1450	0	338
5550	2000	1449	0	343
5553	1996	1449	0	351
5556	1995	1450	0	357
5559	1994	1452	0	1
5562	1994	1452	0	2
5565	1998	1451	0	354
5568	1999	1452	0	355
5571	1998	1451	0	353
5574	1998	1453	0	355
5577	1997	1454	0	6
5580	1997	1453	0	10
5583	1997	1452	0	10
5586	1999	1454	0	13
5589	1998	1455	0	20
5592	1997	1454	0	21
5595	1998	1452	0	21
5598	2006	1448	0	31
5601	2007	1448	0	39
5604	2007	1452	0	35
5607	2006	1454	0	43
5610	2004	1456	0	44
5613	2005	1459	0	46
5616	2005	1459	0	47
5619	2004	1460	0	49
5622	2004	1460	0	55
5625	2004	1460	0	62
5628	2004	1460	0	64
5631	2003	1460	0	65
5634	2003	1459	0	63
5637	2002	1460	0	60
5640	2003	1463	0	64
5643	2004	1460	0	67
5646	2003	1460	0	67
5649	2003	1461	0	67
5652	2002	1460	0	69
5655	2001	1461	0	71
5658	2002	1463	0	69
5661	2002	1464	0	69
5664	2003	1464	0	68
5667	2003	1464	0	69
5670	2002	1463	0	69
5673	2002	1463	0	69
5676	2003	1464	0	64
5679	2002	1465	0	64
5682	2001	1467	0	58
5685	1998	1468	0	53
5688	1995	1470	0	52
5691	1994	1473	0	49
5694	1993	1475	0	45
5697	1994	1475	0	42
5700	1994	1475	0	41
5703	1994	1476	0	41
5706	1994	1476	0	41
5709	1992	1477	0	45
5712	1990	1478	0	46
5715	1990	1478	0	43
5718	1990	1478	0	44
5721	1989	1477	0	43
5724	1989	1480	0	30
5727	1988	1481	0	25
5730	1986	1484	0	23
5733	1984	1486	0	17
5736	1984	1488	0	18
5739	1986	1490	0	21
5742	1987	1491	0	20
5745	1990	1494	0	20
5748	1991	1494	0	17
5751	1991	1493	0	22
5754	1989	1497	0	24
5757	1987	1496	0	23
5760	1985	1495	0	22
5763	1983	1495	0	24
5766	1979	1495	0	20
5769	1979	1496	0	15
5772	1984	1499	0	15
5775	1985	1503	0	16
5778	1984	1503	0	12
5781	1983	1502	0	13
5784	1983	1502	0	14
5787	1983	1503	0	10
5790	1983	1503	0	11
5793	1983	1502	0	12
5796	1983	1502	0	14
5799	1983	1502	0	13
5802	1984	1501	0	18
5805	1984	1500	0	23
5808	1983	1499	0	24
5811	1983	1501	0	22
5814	1981	1506	0	17
5817	1981	1503	0	12
5820	1985	1501	0	14
5823	1987	1496	0	13
5826	1988	1494	0	14
5829	1988	1494	0	13
5832	1987	1496	0	14
5835	1987	1496	0	11
5838	1986	1496	0	14
5841	1986	1496	0	16
5844	1985	1496	0	18
5847	1985	1497	0	18
5850	1985	1497	0	20
5853	1985	1497	0	18
5856	1984	1493	0	25
5859	1983	1495	0	18
5862	1982	1496	0	14
5865	1984	1495	0	12
5868	1984	1495	0	13
5871	1983	1496	0	15
5874	1983	1497	0	16
5877	1982	1498	0	19
5880	1981	1498	0	19
5883	1981	1498	0	20
5886	1980	1499	0	22
5889	1980	1499	0	21
5892	1978	1498	0	22
5895	1976	1497	0	25
5898	1974	1494	0	23
5901	1971	1495	0	23
5904	1970	1495	0	24
5907	1968	1495	0	24
5910	1966	1497	0	26
5913	1964	1496	0	25
5916	1962	1496	0	24
5919	1961	1495	0	22
5922	1954	1497	0	19
5925	1954	1497	0	16
5928	1955	1495	0	14
5931	1954	1495	0	12
5934	1954	1497	0	10
5937	1953	1497	0	8
5940	1952	1496	0	4
5943	1945	1494	0	355
5946	1940	1488	0	348
5949	1939	1491	0	346
5952	1934	1493	0	355
5955	1928	1493	0	353
5958	1926	1494	0	358
5961	1925	1493	0	357
5964	1925	1494	0	1
5967	1930	1494	0	4
5970	1935	1491	0	7
5973	1938	1490	0	1
5976	1939	1489	0	0
5979	1940	1489	0	357
5982	1942	1488	0	359
5985	1942	1488	0	359
5988	1942	1489	0	358
5991	1941	1491	0	359
5994	1939	1493	0	355
5997	1942	1492	0	354
6000	1944	1493	0	351
6003	1945	1494	0	355
6006	1944	1493	0	353
6009	1944	1492	0	354
6012	1945	1491	0	349
6015	1945	1491	0	347
6018	1944	1489	0	350
6021	1943	1489	0	352
6024	1943	1488	0	348
6027	1943	1488	0	350
6030	1944	1487	0	352
6033	1945	1489	0	355
6036	1946	1490	0	354
6039	1949	1489	0	355
6042	1949	1492	0	352
6045	1948	1495	0	339
6048	1947	1495	0	336
6051	1948	1495	0	331
6054	1948	1493	0	332
6057	1947	1493	0	327
6060	1947	1497	0	316
6063	1944	1499	0	315
6066	1947	1496	0	312
6069	1947	1496	0	312
6072	1948	1497	0	314
6075	1947	1495	0	315
6078	1949	1499	0	307
6081	1951	1500	0	302
6084	1951	1499	0	305
6087	1950	1500	0	309
6090	1949	1501	0	308
6093	1949	1502	0	306
6096	1949	1500	0	310
6099	1949	1501	0	307
6102	1951	1499	0	308
6105	1951	1498	0	301
6108	1950	1498	0	306
6111	1954	1496	0	304
6114	1952	1501	0	300
6117	1955	1502	0	301
6120	1955	1502	0	303
6123	1955	1501	0	301
6126	1955	1502	0	294
6129	1954	1502	0	289
6132	1956	1502	0	284
6135	1956	1502	0	277
6138	1958	1502	0	275
6141	1958	1502	0	274
6144	1959	1503	0	271
6147	1960	1501	0	271
6150	1960	1500	0	270
6153	1962	1502	0	270
6156	1961	1501	0	263
6159	1963	1500	0	262
6162	1968	1498	0	262
6165	1970	1496	0	262
6168	1970	1496	0	259
6171	1969	1495	0	256
6174	1969	1493	0	263
6177	1966	1491	0	262
6180	1967	1491	0	262
6183	1968	1490	0	261
6186	1968	1491	0	261
6189	1967	1491	0	262
6192	1968	1491	0	264
6195	1969	1492	0	263
6201	1970	1494	0	257
6204	1971	1493	0	252
6207	1972	1490	0	246
6210	1975	1487	0	248
6213	1979	1485	0	248
6216	1978	1483	0	243
6219	1978	1482	0	240
6222	1980	1481	0	241
6225	1981	1479	0	238
6228	1982	1478	0	241
6231	1984	1478	0	237
6234	1984	1478	0	233
6237	1984	1476	0	235
6240	1986	1474	0	239
6243	1988	1472	0	242
6246	1988	1469	0	244
6249	1988	1468	0	244
6252	1989	1467	0	245
6255	2000	1462	0	258
6258	2002	1461	0	262
6261	2000	1460	0	258
6264	1999	1460	0	254
6267	2002	1461	0	249
6270	2006	1465	0	243
6273	2004	1462	0	243
6276	2003	1462	0	245
6279	2002	1462	0	243
6282	2000	1461	0	243
6285	2001	1460	0	246
6288	1999	1459	0	247
6291	1999	1459	0	247
6294	1999	1460	0	253
6297	2000	1461	0	261
6300	1999	1461	0	262
6303	1999	1462	0	261
6306	1998	1461	0	261
6309	1998	1461	0	259
6312	2001	1459	0	261
6315	2001	1458	0	260
6318	2001	1457	0	260
6321	2001	1457	0	256
6324	2000	1456	0	255
6327	1999	1455	0	255
6330	1999	1454	0	257
6333	2000	1453	0	257
6336	1998	1456	0	251
6339	1999	1458	0	251
6342	2000	1458	0	250
6345	1999	1458	0	241
6348	1999	1461	0	239
6351	1999	1462	0	242
6354	2000	1460	0	243
6357	2001	1461	0	244
6360	2001	1463	0	240
6363	2002	1465	0	235
6366	2002	1465	0	235
6369	2001	1466	0	235
6372	2000	1465	0	237
6375	1999	1465	0	237
6378	1999	1465	0	241
6381	2000	1465	0	244
6384	2000	1464	0	240
6387	2000	1464	0	238
6390	2000	1465	0	238
6393	2002	1468	0	238
6396	2001	1467	0	233
6399	2000	1468	0	238
6402	1999	1467	0	241
6405	1998	1466	0	240
6408	2001	1464	0	248
6411	2004	1461	0	251
6414	2004	1461	0	255
6417	2004	1460	0	255
6420	2004	1460	0	254
6423	2004	1461	0	248
6426	2005	1462	0	247
6429	2005	1462	0	241
6432	2005	1461	0	237
6435	2004	1461	0	233
6438	2004	1462	0	228
6441	2008	1460	0	223
6444	2009	1457	0	228
6447	2009	1456	0	228
6450	2007	1454	0	225
6453	2007	1454	0	226
6456	2007	1454	0	230
6459	2006	1458	0	229
6462	2005	1458	0	234
6465	2005	1459	0	238
6468	2006	1457	0	252
6471	2005	1458	0	259
6474	2003	1458	0	264
6477	2002	1456	0	267
6480	2002	1456	0	267
6483	2002	1452	0	270
6486	2003	1452	0	272
6489	2008	1459	0	271
6492	2011	1460	0	260
6495	2011	1462	0	257
6498	2008	1461	0	256
6501	2005	1458	0	259
6504	2004	1457	0	261
6507	2002	1455	0	266
6510	2003	1454	0	267
6513	2003	1454	0	268
6516	2002	1452	0	271
6519	2003	1449	0	276
6522	2003	1444	0	283
6525	2003	1443	0	285
6528	2003	1443	0	288
6531	2002	1443	0	287
6534	2002	1443	0	287
6537	2002	1443	0	288
6540	2004	1446	0	284
6543	2003	1447	0	288
6546	2003	1449	0	292
6549	2004	1451	0	288
6552	2003	1450	0	286
6555	2002	1450	0	291
6558	2002	1449	0	296
6561	2001	1448	0	298
6564	2001	1447	0	299
6567	2002	1448	0	300
6570	2004	1449	0	296
6573	2007	1449	0	295
6576	2007	1450	0	291
6579	2006	1451	0	293
6582	2007	1451	0	296
6585	2007	1451	0	293
6588	2007	1450	0	288
6591	2007	1447	0	282
6594	2009	1445	0	278
6597	2011	1447	0	275
6600	2013	1447	0	273
6603	2013	1447	0	269
6606	2014	1446	0	264
6609	2014	1444	0	266
6612	2013	1444	0	267
6615	2010	1442	0	277
6618	2010	1443	0	294
6621	2007	1443	0	301
6624	2005	1441	0	309
[truncated: 754 more rows]
