# Supplementary material for: Markerless tracking of an entire honey bee colony
Source: Nat Commun. 2021 Mar 19;12:1733. doi: 10.1038/s41467-021-21769-1 (PMC7979864; doi:10.1038/s41467-021-21769-1)
Supplement: Supplementary file 4 — Description of Additional Supplementary Files [file 41467_2021_21769_MOESM4_ESM.zip › raw_source/fig_5_sup_fig_21_22/S1_trajectories/001003.txt]

0	553	1231	0	169
3	552	1231	0	169
6	553	1230	0	349
9	553	1230	0	348
12	554	1230	0	166
15	562	1232	0	337
18	563	1233	0	335
21	562	1233	0	327
24	560	1231	0	330
30	560	1231	0	319
33	560	1231	0	328
36	560	1230	0	323
39	559	1229	0	324
42	559	1228	0	327
45	558	1228	0	327
48	559	1228	0	325
51	558	1228	0	329
54	559	1228	0	327
57	559	1228	0	326
60	558	1227	0	328
63	560	1227	0	324
66	559	1226	0	328
69	560	1226	0	332
72	560	1226	0	331
75	560	1226	0	334
78	560	1225	0	332
81	559	1225	0	331
84	559	1225	0	332
87	560	1225	0	330
90	562	1226	0	330
93	562	1226	0	333
96	561	1226	0	333
99	561	1226	0	334
102	561	1226	0	332
105	562	1226	0	330
108	561	1226	0	332
111	561	1225	0	331
114	561	1226	0	331
117	562	1227	0	334
120	561	1228	0	334
123	560	1229	0	333
126	560	1229	0	334
129	558	1228	0	335
132	560	1229	0	337
135	559	1229	0	336
138	557	1229	0	339
141	556	1230	0	341
144	557	1230	0	341
147	556	1230	0	341
150	556	1230	0	337
153	556	1231	0	334
156	556	1231	0	334
159	556	1231	0	334
162	555	1231	0	334
165	556	1233	0	337
168	556	1233	0	339
171	556	1233	0	337
174	555	1233	0	335
177	554	1233	0	336
180	553	1233	0	337
183	552	1233	0	335
186	552	1232	0	333
189	551	1231	0	333
192	551	1232	0	334
195	550	1232	0	332
198	550	1232	0	331
201	551	1233	0	330
204	551	1233	0	329
207	552	1233	0	328
210	550	1232	0	331
213	551	1233	0	330
216	552	1233	0	332
219	551	1233	0	332
222	550	1233	0	329
225	551	1233	0	329
228	551	1234	0	331
231	550	1234	0	331
234	551	1235	0	333
237	552	1235	0	331
240	551	1235	0	330
243	550	1234	0	334
246	548	1234	0	336
249	550	1235	0	333
252	547	1234	0	340
255	547	1234	0	341
258	549	1234	0	338
261	548	1234	0	337
264	549	1234	0	336
267	548	1234	0	336
270	547	1233	0	337
273	546	1233	0	337
276	546	1233	0	336
279	546	1233	0	336
282	545	1232	0	336
285	545	1232	0	334
288	545	1233	0	334
291	546	1233	0	334
294	545	1233	0	335
297	545	1233	0	335
300	545	1233	0	335
303	544	1233	0	335
306	544	1232	0	335
309	544	1233	0	334
312	544	1233	0	334
315	544	1233	0	335
318	544	1232	0	334
321	544	1233	0	335
324	543	1232	0	336
327	545	1233	0	336
330	549	1234	0	334
333	552	1234	0	334
336	553	1235	0	335
339	552	1234	0	336
342	552	1235	0	334
345	553	1235	0	329
348	551	1234	0	325
351	550	1233	0	329
354	556	1235	0	330
357	555	1235	0	327
360	554	1235	0	328
363	554	1234	0	327
366	554	1234	0	323
369	555	1236	0	324
372	556	1236	0	323
375	555	1236	0	324
378	555	1236	0	321
381	555	1237	0	321
384	555	1237	0	322
387	554	1237	0	318
390	553	1237	0	314
393	553	1238	0	314
396	553	1238	0	314
399	553	1238	0	319
402	553	1238	0	319
405	552	1237	0	321
408	553	1235	0	322
411	554	1236	0	325
414	554	1237	0	316
417	554	1237	0	317
420	554	1237	0	318
423	555	1238	0	316
426	554	1238	0	313
429	555	1237	0	309
432	557	1237	0	310
435	556	1238	0	317
438	555	1238	0	319
441	555	1237	0	320
444	554	1238	0	321
447	552	1239	0	319
450	552	1240	0	319
453	552	1240	0	319
456	550	1240	0	322
459	548	1239	0	326
462	546	1240	0	334
465	544	1240	0	339
468	545	1240	0	341
471	544	1239	0	345
474	542	1238	0	353
477	541	1238	0	353
480	540	1238	0	352
483	540	1238	0	352
486	540	1237	0	353
489	539	1238	0	353
492	538	1238	0	350
495	538	1237	0	352
498	537	1236	0	354
501	537	1236	0	355
504	537	1236	0	355
507	537	1235	0	355
510	536	1235	0	355
513	537	1235	0	353
516	538	1235	0	356
519	538	1237	0	357
522	538	1238	0	0
525	539	1239	0	1
528	542	1238	0	6
531	541	1236	0	8
534	541	1235	0	8
537	540	1234	0	10
540	539	1234	0	11
543	539	1233	0	16
546	539	1232	0	16
549	539	1232	0	17
552	538	1234	0	13
555	539	1234	0	11
558	538	1234	0	12
561	537	1234	0	12
564	538	1234	0	14
567	537	1234	0	14
570	538	1233	0	14
573	538	1233	0	14
576	537	1234	0	16
579	536	1234	0	15
582	535	1234	0	13
585	535	1233	0	11
588	534	1234	0	10
591	534	1234	0	9
594	535	1233	0	11
597	536	1233	0	10
600	535	1233	0	9
603	536	1233	0	10
606	536	1233	0	10
609	536	1233	0	13
612	539	1232	0	16
615	539	1232	0	12
618	541	1233	0	8
621	539	1233	0	7
624	537	1234	0	10
627	538	1235	0	9
630	538	1236	0	6
633	537	1237	0	7
636	537	1238	0	11
639	535	1240	0	14
642	537	1242	0	13
645	538	1244	0	14
648	539	1244	0	21
651	540	1246	0	24
654	540	1250	0	28
657	543	1252	0	26
660	544	1256	0	28
663	545	1257	0	36
666	545	1258	0	38
669	546	1259	0	34
672	545	1260	0	35
675	545	1260	0	33
678	543	1260	0	33
681	542	1261	0	31
684	542	1261	0	33
687	540	1262	0	32
690	540	1262	0	27
693	539	1262	0	25
696	538	1264	0	33
699	537	1265	0	35
702	538	1262	0	26
705	538	1260	0	22
708	539	1259	0	21
711	542	1258	0	22
714	541	1259	0	21
717	539	1261	0	22
720	538	1261	0	20
723	538	1261	0	20
726	540	1262	0	19
729	538	1263	0	16
732	539	1263	0	16
735	539	1263	0	17
738	539	1263	0	19
741	537	1263	0	19
744	540	1263	0	20
747	538	1265	0	21
750	536	1267	0	21
753	535	1268	0	22
756	533	1269	0	22
759	533	1269	0	23
762	534	1268	0	22
765	536	1267	0	22
768	540	1265	0	19
771	544	1264	0	14
774	544	1263	0	16
777	544	1262	0	15
780	545	1262	0	14
783	548	1260	0	21
786	550	1260	0	24
789	549	1260	0	22
792	549	1259	0	22
795	547	1259	0	24
798	550	1257	0	31
801	551	1258	0	28
804	554	1257	0	32
807	554	1257	0	36
810	557	1256	0	43
813	558	1254	0	46
816	563	1252	0	44
819	565	1251	0	56
822	565	1250	0	61
825	567	1249	0	55
828	567	1251	0	62
831	568	1250	0	62
834	569	1250	0	64
837	569	1249	0	68
840	568	1252	0	67
843	571	1250	0	66
846	574	1253	0	70
849	580	1253	0	72
852	584	1253	0	77
855	584	1254	0	79
858	585	1255	0	83
861	585	1255	0	83
864	585	1255	0	84
867	585	1255	0	84
870	585	1254	0	90
873	585	1255	0	90
876	586	1256	0	101
879	585	1259	0	106
882	586	1259	0	101
885	586	1259	0	106
888	587	1260	0	108
891	587	1259	0	104
894	587	1260	0	106
897	589	1261	0	101
900	589	1261	0	93
903	591	1261	0	93
906	590	1264	0	98
909	590	1264	0	99
912	590	1264	0	97
915	590	1264	0	99
918	590	1262	0	95
921	588	1262	0	94
924	587	1261	0	99
927	587	1261	0	99
930	588	1262	0	92
933	588	1262	0	94
936	590	1261	0	95
939	590	1261	0	95
942	591	1262	0	94
945	591	1262	0	93
948	591	1262	0	93
951	591	1262	0	93
954	591	1262	0	94
957	591	1262	0	98
960	590	1261	0	96
963	588	1261	0	93
966	588	1261	0	96
969	588	1260	0	91
972	589	1260	0	91
975	589	1260	0	92
978	589	1261	0	92
981	589	1259	0	91
984	588	1257	0	89
987	588	1257	0	90
990	588	1254	0	101
993	589	1255	0	102
996	589	1254	0	101
999	589	1250	0	90
1002	588	1248	0	84
1005	587	1248	0	85
1008	587	1247	0	83
1011	589	1246	0	81
1014	590	1245	0	83
1017	592	1245	0	81
1020	593	1246	0	84
1023	593	1247	0	82
1026	589	1246	0	61
1029	587	1243	0	51
1032	584	1244	0	48
1035	584	1249	0	48
1038	585	1250	0	54
1041	584	1250	0	47
1044	584	1248	0	43
1047	583	1248	0	40
1050	584	1246	0	43
1053	587	1243	0	39
1056	587	1243	0	40
1059	587	1242	0	36
1062	587	1241	0	34
1065	586	1242	0	32
1068	585	1241	0	32
1071	585	1242	0	28
1074	585	1241	0	26
1077	585	1241	0	27
1080	585	1240	0	25
1083	586	1239	0	22
1086	588	1236	0	15
1089	588	1236	0	9
1092	587	1235	0	7
1095	587	1235	0	7
1098	587	1235	0	7
1101	588	1237	0	5
1104	588	1238	0	7
1107	588	1237	0	4
1110	589	1234	0	5
1113	588	1233	0	5
1116	589	1236	0	359
1119	588	1237	0	359
1122	587	1237	0	358
1125	586	1236	0	355
1128	586	1235	0	350
1131	585	1234	0	351
1134	584	1233	0	351
1137	584	1232	0	349
1140	585	1231	0	345
1143	585	1230	0	342
1146	586	1228	0	335
1149	588	1228	0	329
1152	588	1227	0	323
1155	588	1226	0	317
1158	588	1226	0	320
1161	587	1226	0	318
1164	586	1226	0	322
1167	586	1227	0	316
1170	586	1226	0	317
1173	587	1225	0	319
1176	586	1226	0	317
1179	585	1226	0	321
1182	581	1222	0	315
1185	579	1222	0	308
1188	578	1223	0	308
1191	577	1224	0	308
1194	578	1225	0	306
1197	580	1226	0	309
1200	580	1225	0	310
1203	581	1226	0	313
1206	580	1226	0	306
1209	580	1226	0	306
1212	579	1226	0	308
1215	578	1228	0	306
1218	578	1228	0	308
1221	577	1228	0	313
1224	577	1227	0	323
1227	574	1227	0	322
1230	573	1226	0	319
1233	571	1225	0	326
1236	569	1225	0	327
1239	564	1223	0	326
1242	563	1222	0	326
1245	562	1221	0	328
1248	561	1221	0	325
1251	559	1220	0	326
1254	559	1220	0	326
1257	558	1219	0	327
1260	557	1218	0	324
1263	557	1217	0	322
1266	558	1217	0	328
1269	557	1216	0	326
1272	556	1216	0	331
1275	555	1216	0	330
1278	553	1216	0	328
1281	552	1218	0	326
1284	553	1218	0	324
1287	552	1218	0	324
1290	551	1218	0	325
1293	551	1217	0	325
1296	551	1217	0	325
1299	551	1218	0	325
1302	550	1218	0	323
1305	549	1217	0	326
1308	549	1218	0	326
1311	549	1217	0	333
1314	547	1216	0	337
1317	545	1217	0	341
1320	542	1215	0	343
1323	541	1215	0	344
1326	542	1217	0	345
1329	540	1217	0	350
1332	540	1217	0	351
1335	538	1216	0	350
1338	539	1217	0	344
1341	539	1217	0	345
1344	539	1216	0	348
1347	539	1217	0	347
1350	539	1217	0	346
1353	539	1217	0	348
1356	541	1216	0	353
1359	541	1216	0	355
1362	541	1216	0	355
1365	542	1216	0	355
1368	542	1216	0	355
1371	541	1215	0	357
1374	541	1214	0	354
1377	542	1211	0	359
1380	542	1210	0	358
1383	542	1209	0	359
1386	543	1209	0	1
1389	542	1209	0	1
1392	542	1208	0	359
1395	541	1208	0	357
1398	539	1208	0	357
1401	541	1208	0	359
1404	540	1209	0	5
1407	541	1209	0	5
1410	542	1208	0	1
1413	542	1208	0	356
1416	541	1208	0	353
1419	540	1207	0	353
1422	540	1206	0	354
1425	541	1205	0	352
1428	540	1204	0	351
1431	541	1203	0	349
1434	541	1203	0	345
1437	540	1202	0	345
1440	539	1202	0	343
1443	539	1202	0	342
1446	540	1202	0	343
1449	540	1203	0	345
1452	539	1202	0	343
1455	539	1202	0	345
1458	541	1202	0	348
1461	542	1203	0	349
1464	545	1203	0	346
1467	545	1203	0	338
1470	545	1203	0	336
1473	546	1202	0	336
1476	545	1200	0	340
1479	545	1200	0	340
1482	545	1200	0	340
1485	545	1199	0	339
1488	545	1199	0	341
1491	544	1198	0	335
1494	544	1199	0	334
1497	544	1198	0	335
1500	544	1198	0	335
1503	544	1198	0	337
1506	544	1197	0	340
1509	548	1198	0	343
1512	550	1198	0	343
1515	551	1199	0	344
1518	550	1198	0	350
1521	551	1199	0	349
1524	552	1200	0	346
1527	552	1200	0	348
1530	552	1201	0	348
1533	551	1201	0	348
1536	551	1200	0	346
1539	551	1200	0	347
1542	549	1198	0	340
1545	548	1197	0	340
1548	547	1197	0	337
1551	547	1196	0	335
1554	547	1196	0	339
1557	546	1195	0	340
1560	547	1195	0	337
1563	547	1196	0	337
1566	546	1195	0	334
1569	545	1194	0	335
1572	545	1193	0	337
1575	544	1192	0	332
1578	545	1192	0	331
1581	546	1192	0	335
1584	546	1192	0	335
1587	544	1191	0	333
1590	544	1190	0	332
1593	543	1190	0	331
1596	542	1189	0	330
1599	541	1189	0	334
1602	540	1189	0	333
1605	540	1189	0	330
1608	540	1189	0	327
1611	539	1189	0	328
1614	539	1189	0	331
1617	539	1189	0	336
1620	539	1188	0	334
1623	538	1188	0	334
1626	538	1187	0	336
1629	537	1186	0	335
1632	535	1186	0	334
1635	533	1186	0	337
1638	533	1186	0	338
1641	531	1185	0	337
1644	530	1184	0	336
1647	528	1183	0	346
1650	527	1184	0	345
1653	524	1185	0	339
1656	523	1186	0	347
1659	522	1187	0	349
1662	520	1187	0	353
1665	520	1188	0	4
1668	519	1189	0	7
1671	519	1188	0	14
1674	519	1189	0	13
1677	520	1189	0	11
1680	521	1189	0	14
1683	521	1189	0	17
1686	520	1190	0	19
1689	520	1190	0	20
1692	519	1190	0	18
1695	518	1191	0	19
1698	519	1192	0	15
1701	517	1192	0	16
1704	516	1192	0	17
1707	514	1193	0	19
1710	515	1192	0	20
1713	515	1191	0	21
1716	515	1192	0	19
1719	515	1193	0	19
1722	513	1194	0	16
1725	514	1194	0	16
1728	511	1194	0	5
1731	513	1193	0	4
1734	513	1193	0	5
1737	514	1193	0	1
1740	514	1193	0	2
1743	514	1193	0	2
1746	514	1193	0	3
1749	514	1194	0	5
1752	514	1194	0	5
1755	514	1194	0	7
1758	514	1194	0	6
1761	515	1194	0	6
1764	515	1194	0	7
1767	514	1194	0	9
1770	514	1194	0	8
1773	514	1194	0	6
1776	513	1194	0	6
1779	511	1195	0	5
1782	510	1196	0	7
1785	511	1196	0	7
1788	511	1196	0	8
1791	511	1196	0	12
1794	510	1196	0	11
1797	509	1195	0	9
1800	507	1195	0	9
1803	504	1194	0	5
1806	503	1193	0	2
1809	499	1192	0	355
1812	496	1191	0	351
1815	494	1190	0	348
1818	494	1190	0	348
1821	495	1189	0	347
1824	494	1188	0	344
1827	494	1188	0	344
1830	494	1187	0	339
1833	495	1186	0	335
1836	497	1187	0	338
1839	496	1186	0	336
1842	495	1185	0	330
1845	495	1184	0	325
1848	493	1182	0	322
1851	490	1180	0	319
1854	489	1178	0	318
1857	489	1176	0	314
1860	491	1172	0	310
1863	491	1172	0	310
1866	490	1170	0	312
1869	488	1168	0	314
1872	487	1167	0	310
1875	486	1166	0	310
1878	486	1165	0	310
1881	484	1165	0	312
1884	483	1166	0	313
1887	482	1166	0	317
1890	483	1167	0	323
1893	483	1168	0	326
1896	481	1171	0	335
1899	480	1171	0	339
1902	479	1172	0	342
1905	478	1173	0	347
1908	476	1175	0	350
1911	476	1177	0	350
1914	477	1180	0	355
1917	478	1185	0	6
1920	476	1188	0	13
1923	475	1190	0	16
1926	477	1189	0	20
1929	480	1189	0	21
1932	481	1189	0	26
1935	482	1189	0	27
1938	483	1189	0	27
1941	482	1189	0	27
1944	481	1190	0	29
1947	481	1191	0	32
1950	481	1192	0	30
1953	483	1193	0	29
1956	487	1196	0	34
1959	489	1197	0	47
1962	488	1199	0	44
1965	487	1201	0	47
1968	487	1202	0	45
1971	486	1202	0	46
1974	485	1203	0	45
1977	485	1203	0	45
1980	484	1203	0	45
1983	485	1203	0	48
1986	484	1203	0	54
1989	484	1204	0	56
1992	483	1205	0	57
1995	483	1206	0	58
1998	483	1206	0	59
2001	484	1207	0	61
2004	484	1208	0	66
2007	484	1209	0	67
2010	483	1212	0	70
2013	486	1215	0	76
2016	486	1215	0	77
2019	486	1217	0	76
2022	486	1220	0	79
2025	486	1223	0	74
2028	487	1226	0	82
2031	487	1227	0	75
2034	486	1227	0	73
2037	487	1227	0	72
2040	487	1227	0	69
2043	487	1227	0	69
2046	487	1228	0	69
2049	486	1229	0	71
2052	485	1230	0	72
2055	484	1230	0	73
2058	484	1230	0	75
2061	483	1231	0	75
2064	484	1231	0	71
2067	485	1231	0	75
2070	484	1231	0	78
2073	486	1231	0	76
2076	487	1233	0	71
2079	487	1233	0	68
2082	486	1235	0	68
2085	485	1236	0	67
2088	484	1237	0	64
2091	485	1237	0	66
2094	485	1239	0	65
2097	484	1241	0	66
2100	486	1241	0	69
2103	486	1244	0	82
2106	486	1245	0	86
2109	486	1246	0	88
2112	487	1247	0	88
2115	488	1250	0	90
2118	487	1252	0	87
2121	487	1251	0	88
2124	486	1253	0	89
2127	485	1254	0	85
2130	484	1256	0	91
2133	483	1258	0	96
2136	482	1258	0	97
2139	483	1260	0	100
2142	483	1260	0	98
2145	483	1261	0	100
2148	483	1261	0	98
2151	482	1261	0	101
2154	482	1261	0	100
2157	482	1262	0	98
2160	481	1261	0	100
2163	480	1261	0	107
2166	480	1259	0	106
2169	480	1258	0	103
2172	481	1261	0	105
2175	482	1262	0	107
2178	482	1262	0	110
2181	483	1263	0	108
2184	485	1265	0	107
2187	486	1267	0	107
2190	486	1267	0	111
2193	486	1268	0	110
2196	486	1268	0	109
2199	485	1269	0	106
2202	485	1270	0	104
2205	486	1270	0	107
2208	486	1270	0	107
2211	485	1272	0	103
2214	485	1273	0	103
2217	485	1272	0	107
2220	485	1272	0	108
2223	486	1273	0	110
2226	486	1274	0	110
2229	486	1274	0	110
2232	486	1274	0	110
2235	486	1274	0	107
2238	485	1273	0	109
2241	485	1274	0	109
2244	485	1275	0	112
2247	484	1275	0	113
2250	484	1275	0	113
2253	485	1277	0	114
2256	485	1277	0	112
2259	485	1277	0	114
2262	484	1278	0	114
2265	484	1277	0	112
2268	484	1278	0	113
2271	482	1277	0	120
2274	483	1274	0	123
2277	483	1273	0	125
2280	482	1272	0	120
2283	481	1270	0	120
2286	481	1269	0	117
2289	480	1270	0	113
2292	480	1269	0	112
2295	481	1269	0	110
2298	482	1271	0	109
2301	481	1272	0	104
2304	481	1274	0	104
2307	480	1277	0	110
2310	479	1278	0	113
2313	480	1279	0	112
2316	480	1279	0	112
2319	481	1280	0	113
2322	482	1281	0	109
2325	483	1282	0	114
2328	484	1283	0	106
2331	486	1285	0	103
2334	484	1285	0	107
2337	482	1284	0	104
2340	482	1284	0	104
2343	482	1284	0	107
2346	481	1283	0	109
2349	479	1287	0	238
2352	482	1283	0	112
2355	482	1279	0	113
2358	482	1277	0	113
2361	482	1277	0	117
2364	482	1276	0	118
2367	483	1275	0	118
2370	484	1276	0	115
2373	483	1275	0	118
2376	482	1273	0	119
2379	483	1274	0	120
2382	483	1273	0	123
2385	482	1270	0	122
2388	482	1270	0	121
2391	481	1269	0	122
2394	481	1269	0	120
2397	481	1268	0	120
2400	481	1268	0	119
2403	481	1269	0	115
2406	482	1270	0	115
2409	484	1272	0	115
2412	483	1275	0	110
2415	483	1276	0	110
2418	484	1276	0	109
2421	485	1277	0	110
2424	484	1278	0	108
2427	485	1276	0	113
2430	485	1275	0	113
2433	485	1275	0	113
2436	485	1276	0	113
2439	484	1275	0	113
2442	484	1275	0	114
2445	484	1275	0	114
2448	483	1273	0	119
2451	483	1273	0	120
2454	481	1271	0	119
2457	480	1271	0	122
2460	479	1270	0	122
2463	479	1271	0	121
2466	478	1270	0	122
2469	479	1270	0	127
2472	478	1270	0	126
2475	479	1270	0	126
2478	480	1270	0	126
2481	479	1270	0	127
2484	479	1270	0	126
2487	479	1271	0	124
2490	479	1270	0	122
2493	479	1270	0	122
2496	480	1271	0	120
2499	480	1271	0	121
2502	480	1270	0	118
2505	480	1270	0	113
2508	480	1268	0	113
2511	481	1268	0	112
2514	481	1268	0	112
2517	481	1268	0	113
2520	481	1269	0	113
2523	482	1269	0	111
2526	483	1272	0	109
2529	484	1273	0	112
2532	484	1274	0	113
2535	484	1275	0	112
2538	483	1278	0	102
2541	484	1280	0	102
2544	484	1280	0	103
2547	484	1280	0	102
2550	484	1283	0	102
2553	484	1286	0	102
2556	484	1287	0	100
2559	484	1290	0	99
2562	484	1290	0	98
2565	483	1289	0	98
2568	483	1289	0	98
2571	482	1289	0	97
2574	481	1286	0	106
2577	480	1286	0	107
2580	479	1286	0	99
2583	478	1288	0	92
2586	477	1290	0	242
2589	480	1288	0	97
2592	482	1289	0	99
2595	482	1289	0	100
2598	482	1290	0	96
2601	481	1290	0	101
2604	478	1292	0	220
2607	478	1293	0	220
2610	477	1293	0	215
2613	477	1293	0	218
2616	482	1285	0	103
2619	483	1287	0	95
2622	483	1287	0	100
2625	484	1286	0	94
2628	483	1284	0	93
2631	482	1281	0	88
2634	480	1280	0	84
2637	479	1280	0	83
2640	478	1281	0	83
2643	478	1281	0	81
2646	477	1283	0	80
2649	476	1285	0	76
2652	475	1286	0	77
2655	475	1288	0	79
2658	476	1290	0	80
2661	476	1295	0	83
2664	475	1297	0	79
2667	475	1300	0	83
2670	476	1299	0	73
2673	475	1300	0	60
2676	473	1301	0	55
2679	471	1302	0	53
2682	474	1304	0	68
2685	475	1303	0	70
2688	474	1304	0	70
2691	474	1304	0	64
2694	474	1304	0	65
2697	475	1303	0	65
2700	475	1303	0	61
2703	475	1303	0	63
2706	475	1304	0	61
2709	475	1305	0	62
2712	474	1306	0	65
2715	473	1306	0	64
2718	472	1305	0	65
2721	472	1304	0	64
2724	473	1303	0	61
2727	473	1303	0	61
2730	473	1304	0	60
2733	473	1304	0	63
2736	473	1304	0	63
2739	472	1304	0	60
2742	471	1305	0	64
2745	471	1306	0	59
2748	471	1308	0	55
2751	471	1308	0	53
2754	470	1308	0	51
2757	470	1309	0	51
2760	470	1309	0	50
2763	471	1308	0	48
2766	470	1309	0	50
2769	469	1310	0	53
2772	468	1313	0	58
2775	468	1315	0	58
2778	469	1316	0	55
2781	468	1318	0	57
2784	468	1319	0	62
2787	467	1321	0	63
2790	467	1322	0	63
2793	466	1323	0	65
2796	465	1325	0	65
2799	464	1329	0	60
2802	461	1332	0	64
2805	463	1337	0	56
2808	462	1338	0	58
2811	462	1337	0	61
2814	461	1338	0	61
2817	461	1339	0	64
2820	461	1339	0	63
2823	463	1340	0	62
2832	465	1337	0	58
2835	464	1338	0	61
2838	464	1339	0	60
2841	465	1339	0	65
2844	465	1336	0	67
2847	465	1332	0	74
2850	465	1330	0	75
2853	466	1329	0	83
2856	466	1327	0	84
2859	466	1326	0	82
2862	469	1325	0	74
2865	472	1322	0	75
2868	474	1320	0	77
2871	473	1320	0	78
2874	473	1320	0	83
2877	473	1320	0	84
2880	473	1321	0	82
2883	473	1321	0	82
2886	473	1320	0	84
2889	473	1318	0	83
2892	472	1318	0	85
2895	472	1317	0	85
2898	473	1316	0	81
2901	474	1317	0	86
2904	474	1317	0	88
2907	474	1317	0	87
2910	473	1318	0	95
2913	473	1320	0	95
2916	473	1321	0	98
2919	473	1321	0	96
2922	474	1321	0	97
2925	473	1320	0	96
2928	473	1321	0	99
2931	473	1321	0	99
2934	474	1322	0	94
2937	474	1320	0	91
2940	473	1319	0	89
2943	473	1318	0	87
2946	473	1319	0	88
2949	473	1319	0	95
2952	473	1319	0	96
2955	473	1319	0	97
2958	473	1318	0	100
2961	472	1319	0	90
2964	471	1318	0	95
2967	473	1318	0	95
2970	472	1318	0	101
2973	467	1317	0	156
2976	472	1318	0	106
2979	472	1319	0	103
2982	472	1320	0	96
2985	471	1321	0	86
2988	471	1322	0	83
2991	472	1321	0	81
2994	472	1324	0	81
2997	471	1323	0	79
3000	472	1323	0	80
3003	477	1328	0	114
3006	475	1322	0	77
3009	474	1321	0	77
3012	475	1320	0	74
3015	476	1319	0	71
3018	476	1317	0	65
3021	477	1316	0	58
3024	477	1316	0	59
3027	476	1316	0	60
3030	476	1316	0	61
3033	475	1316	0	59
3036	476	1317	0	61
3039	477	1315	0	55
3042	478	1315	0	52
3045	478	1314	0	45
3048	478	1314	0	48
3051	477	1316	0	54
3054	476	1317	0	56
3057	476	1317	0	56
3060	476	1318	0	52
3063	478	1316	0	48
3066	480	1315	0	44
3069	480	1315	0	44
3072	478	1315	0	39
3075	477	1314	0	37
3078	476	1314	0	36
3081	477	1311	0	38
3084	483	1306	0	210
3087	484	1307	0	33
3090	485	1306	0	29
3093	485	1305	0	24
3096	487	1303	0	19
3099	485	1302	0	17
3102	483	1301	0	16
3105	480	1300	0	12
3108	478	1299	0	8
3111	479	1297	0	3
3114	478	1297	0	3
3117	478	1297	0	1
3120	477	1297	0	359
3123	476	1298	0	358
3126	476	1297	0	2
3129	477	1299	0	3
3132	478	1299	0	4
3135	477	1299	0	6
3138	479	1298	0	7
3141	481	1297	0	9
3144	484	1296	0	10
3147	487	1296	0	9
3150	488	1296	0	9
3153	487	1296	0	8
3156	486	1295	0	7
3159	485	1295	0	7
3162	485	1295	0	7
3165	484	1295	0	8
3168	484	1294	0	12
3171	482	1295	0	14
3174	476	1297	0	11
3177	475	1298	0	9
3180	476	1299	0	9
3183	475	1300	0	10
3186	473	1300	0	7
3189	472	1300	0	9
3192	473	1299	0	11
3195	474	1299	0	16
3198	474	1300	0	13
3201	473	1300	0	6
3204	474	1301	0	9
3207	474	1300	0	11
3210	475	1299	0	11
3213	475	1299	0	10
3216	470	1299	0	7
3219	467	1296	0	3
3222	465	1296	0	2
3225	461	1295	0	0
3228	461	1295	0	358
3234	454	1296	0	353
3237	452	1299	0	13
3240	451	1299	0	13
3243	449	1297	0	10
3246	447	1297	0	13
3249	446	1298	0	12
3252	448	1299	0	15
3255	449	1301	0	24
3258	449	1301	0	24
3261	448	1302	0	24
3264	447	1302	0	23
3267	446	1302	0	22
3270	443	1302	0	20
3273	443	1301	0	21
3276	442	1302	0	25
3279	441	1303	0	22
3282	442	1305	0	26
3285	441	1307	0	31
3288	441	1309	0	40
3291	440	1309	0	47
3294	440	1309	0	46
3297	438	1312	0	48
3300	439	1312	0	47
3303	438	1319	0	63
3306	437	1321	0	64
3309	436	1324	0	69
3312	432	1329	0	73
3315	432	1331	0	76
3318	431	1332	0	79
3321	432	1334	0	84
3324	432	1337	0	92
3327	433	1339	0	91
3330	436	1340	0	99
3333	436	1340	0	103
3336	437	1337	0	107
3339	438	1335	0	107
3342	438	1334	0	107
3345	437	1332	0	109
3348	437	1332	0	107
3351	438	1333	0	106
3354	438	1332	0	108
3357	437	1332	0	105
3360	437	1332	0	103
3363	437	1331	0	100
3366	437	1331	0	100
3369	437	1330	0	98
3372	437	1330	0	100
3375	437	1329	0	109
3378	438	1329	0	108
3381	438	1328	0	113
3384	437	1327	0	116
3387	435	1324	0	119
3390	434	1322	0	122
3393	435	1321	0	127
3396	432	1320	0	130
3399	432	1318	0	135
3402	433	1319	0	142
3405	436	1321	0	151
3408	434	1321	0	160
3411	437	1322	0	164
3414	438	1321	0	168
3417	438	1322	0	172
3420	438	1322	0	171
3423	438	1323	0	175
3426	439	1324	0	179
3429	440	1323	0	180
3432	441	1323	0	175
3435	442	1325	0	177
3438	442	1325	0	177
3441	442	1325	0	174
3444	440	1326	0	169
3447	439	1327	0	161
3450	439	1328	0	152
3453	440	1328	0	152
3456	441	1328	0	137
3459	441	1329	0	142
3462	442	1330	0	141
3465	443	1331	0	142
3468	442	1331	0	143
3471	440	1331	0	150
3474	439	1332	0	153
3477	438	1331	0	155
3480	439	1331	0	152
3483	438	1332	0	157
3486	439	1332	0	158
3489	441	1332	0	157
3492	442	1334	0	155
3495	441	1334	0	149
3498	440	1334	0	152
3501	440	1334	0	155
3504	439	1334	0	159
3507	439	1334	0	156
3510	440	1334	0	155
3513	440	1335	0	156
3516	439	1334	0	157
3519	439	1334	0	154
3522	439	1334	0	150
3525	441	1335	0	148
3528	442	1334	0	153
3531	447	1331	0	148
3534	447	1330	0	151
3537	448	1332	0	158
3540	449	1332	0	160
3543	449	1331	0	154
3546	450	1332	0	158
3549	450	1332	0	159
3552	452	1332	0	162
3555	455	1332	0	163
3558	455	1332	0	159
3561	457	1335	0	167
3564	458	1336	0	167
3567	460	1337	0	173
3570	462	1337	0	175
3573	463	1337	0	176
3576	463	1337	0	171
3579	464	1337	0	179
3582	465	1338	0	186
3585	464	1338	0	184
3588	465	1338	0	183
3591	465	1338	0	185
3594	464	1338	0	178
3597	464	1338	0	178
3600	464	1340	0	181
3603	463	1340	0	183
3606	459	1340	0	178
3609	457	1341	0	179
3612	455	1341	0	183
3615	452	1341	0	178
3618	451	1339	0	172
3621	450	1339	0	170
3624	448	1337	0	163
3627	447	1335	0	169
3630	446	1332	0	171
3633	444	1329	0	175
3636	443	1327	0	180
3639	444	1327	0	180
3642	444	1326	0	176
3645	444	1325	0	173
3648	445	1325	0	173
3651	445	1324	0	172
3654	445	1325	0	172
3657	447	1325	0	166
3660	448	1326	0	166
3663	448	1327	0	166
3666	449	1327	0	168
3669	449	1327	0	170
3672	449	1328	0	172
3675	449	1327	0	173
3678	449	1327	0	174
3681	448	1327	0	172
3684	448	1327	0	173
3687	447	1327	0	173
3690	447	1327	0	173
3693	446	1326	0	174
3696	444	1326	0	174
3699	443	1326	0	172
3702	444	1326	0	167
3705	444	1327	0	166
3708	443	1327	0	165
3711	444	1327	0	166
3714	444	1327	0	165
3717	443	1327	0	165
3720	445	1328	0	173
3723	445	1328	0	175
3726	445	1329	0	174
3729	446	1329	0	168
3732	445	1329	0	171
3735	445	1328	0	173
3738	446	1327	0	171
3741	446	1326	0	171
3744	445	1327	0	173
3747	448	1326	0	168
3750	449	1327	0	167
3753	449	1328	0	167
3756	450	1330	0	163
3759	451	1331	0	159
3762	452	1332	0	161
3765	452	1332	0	161
3768	452	1332	0	158
3771	452	1332	0	159
3774	451	1332	0	158
3777	452	1332	0	160
3780	451	1332	0	160
3783	449	1331	0	160
3786	448	1330	0	170
3789	448	1329	0	173
3792	448	1329	0	171
3795	448	1329	0	171
3798	449	1330	0	171
3801	450	1330	0	167
3804	449	1328	0	170
3807	451	1326	0	173
3810	451	1326	0	173
3813	451	1325	0	181
3816	452	1325	0	184
3819	451	1324	0	183
3822	452	1325	0	186
3825	452	1325	0	187
3828	453	1325	0	189
3831	454	1323	0	195
3834	456	1322	0	196
3837	457	1320	0	198
3840	459	1319	0	203
3843	458	1318	0	199
3846	460	1317	0	200
3849	460	1317	0	199
3852	461	1317	0	201
3855	460	1316	0	205
3858	458	1315	0	202
3861	459	1315	0	203
3864	461	1313	0	207
3867	461	1312	0	211
3879	461	1312	0	207
3882	460	1312	0	206
3885	459	1313	0	207
3888	459	1313	0	207
3891	459	1313	0	207
3894	459	1312	0	208
3897	459	1311	0	209
3900	460	1311	0	211
3903	460	1310	0	211
3906	461	1310	0	212
3912	463	1308	0	216
3915	463	1308	0	217
3918	462	1309	0	212
3921	464	1306	0	217
3924	465	1305	0	220
3927	466	1303	0	227
3930	467	1301	0	229
3933	469	1299	0	233
3936	469	1297	0	245
3939	470	1296	0	254
3942	470	1295	0	254
3945	471	1294	0	255
3948	471	1293	0	254
3951	471	1293	0	252
3954	474	1289	0	267
3957	474	1293	0	249
3960	472	1295	0	247
3963	473	1296	0	245
3966	471	1296	0	250
3969	473	1296	0	249
3972	473	1293	0	253
3975	473	1295	0	249
3978	473	1298	0	243
3981	473	1298	0	237
3984	472	1299	0	229
3987	468	1295	0	267
3990	467	1300	0	207
3993	468	1301	0	196
3996	468	1301	0	193
3999	469	1301	0	193
4002	470	1301	0	191
4005	471	1301	0	187
4008	474	1301	0	187
4011	476	1301	0	188
4014	477	1301	0	184
4017	480	1301	0	182
4020	481	1300	0	181
4023	484	1300	0	181
4026	486	1300	0	184
4029	488	1300	0	191
4032	488	1299	0	188
4035	490	1298	0	197
4038	492	1297	0	195
4041	492	1298	0	194
4044	493	1298	0	192
4047	494	1297	0	190
4050	493	1296	0	189
4053	493	1296	0	193
4056	492	1297	0	200
4059	491	1296	0	205
4062	491	1295	0	205
4065	492	1295	0	202
4068	492	1295	0	201
4071	492	1295	0	199
4074	491	1294	0	213
4077	491	1295	0	201
4080	490	1294	0	206
4083	490	1297	0	204
4086	489	1296	0	207
4089	489	1295	0	201
4092	489	1296	0	196
4095	487	1296	0	196
4098	486	1297	0	196
4101	485	1298	0	188
4104	481	1299	0	183
4107	481	1299	0	187
4110	483	1296	0	201
4113	479	1298	0	192
4116	479	1300	0	188
4119	478	1300	0	192
4122	478	1301	0	187
4125	478	1300	0	184
4128	465	1301	0	183
4131	474	1301	0	175
4134	475	1300	0	165
4137	473	1301	0	176
4140	463	1302	0	177
4164	464	1306	0	186
4167	464	1306	0	186
4170	464	1309	0	189
4173	459	1313	0	205
4176	458	1314	0	219
4179	457	1319	0	226
4182	456	1321	0	227
4185	453	1317	0	277
4188	455	1316	0	259
4191	453	1319	0	244
4194	454	1318	0	247
4197	454	1318	0	245
4200	456	1319	0	244
4203	456	1318	0	246
4206	457	1319	0	240
4209	457	1320	0	231
4212	457	1320	0	230
4215	458	1321	0	226
4218	458	1321	0	222
4221	459	1321	0	218
4224	460	1321	0	215
4227	461	1321	0	214
4230	460	1322	0	216
4233	462	1321	0	223
4236	461	1320	0	223
4239	462	1320	0	224
4248	464	1316	0	227
4251	464	1316	0	224
4254	463	1315	0	220
4257	462	1314	0	220
4260	464	1312	0	221
4263	464	1312	0	221
4266	464	1311	0	221
4269	462	1313	0	218
4275	466	1314	0	207
4278	467	1314	0	210
4281	469	1314	0	212
4284	469	1313	0	212
4287	470	1313	0	209
4290	471	1313	0	206
4293	472	1313	0	207
4296	471	1313	0	207
4299	470	1314	0	208
4302	470	1313	0	206
4305	470	1313	0	204
4308	470	1313	0	202
4311	470	1314	0	209
4314	472	1314	0	218
4317	472	1314	0	219
4320	472	1314	0	221
4323	470	1314	0	224
4326	468	1315	0	217
4329	465	1316	0	206
4332	465	1315	0	205
4335	462	1316	0	203
4338	461	1315	0	203
4341	460	1314	0	216
4344	458	1319	0	212
4347	458	1318	0	220
4350	457	1319	0	221
4353	456	1320	0	221
4356	455	1321	0	218
4359	457	1321	0	214
4362	457	1322	0	213
4365	457	1322	0	212
4368	458	1323	0	211
4371	456	1323	0	210
4374	455	1322	0	205
4377	453	1322	0	197
4380	452	1322	0	194
4383	452	1324	0	191
4386	452	1324	0	189
4389	450	1325	0	185
4392	449	1326	0	182
4395	452	1330	0	179
4398	451	1332	0	181
4401	451	1332	0	169
4404	451	1333	0	163
4407	452	1334	0	163
4410	456	1335	0	164
4413	455	1336	0	163
4416	455	1337	0	150
4419	454	1337	0	150
4422	453	1337	0	153
4425	450	1337	0	156
4428	450	1337	0	155
4431	449	1336	0	159
4434	448	1337	0	160
4437	448	1337	0	151
4440	448	1338	0	151
4443	448	1338	0	156
4446	451	1338	0	151
4449	451	1339	0	154
4452	449	1338	0	153
4455	450	1337	0	146
4458	449	1337	0	146
4461	449	1338	0	147
4464	449	1338	0	158
4467	449	1339	0	160
4470	449	1338	0	156
4473	449	1339	0	158
4476	448	1338	0	154
4479	447	1338	0	157
4482	446	1338	0	155
4485	447	1337	0	150
4488	447	1337	0	151
4491	447	1337	0	151
4494	449	1337	0	148
4497	449	1337	0	147
4500	451	1336	0	141
4503	451	1336	0	142
4506	451	1336	0	140
4509	452	1336	0	138
4512	450	1337	0	138
4515	448	1337	0	138
4518	448	1337	0	141
4521	448	1337	0	142
4524	448	1337	0	137
4527	447	1337	0	133
4530	447	1336	0	128
4533	446	1336	0	125
4536	446	1336	0	123
4539	448	1334	0	114
4542	448	1334	0	115
4545	448	1334	0	118
4548	449	1334	0	119
4551	449	1334	0	118
4554	450	1334	0	117
4557	449	1335	0	114
4560	450	1337	0	112
4563	449	1335	0	112
4566	446	1331	0	125
4569	444	1328	0	129
4572	450	1334	0	104
4575	453	1333	0	92
4578	454	1334	0	89
4581	453	1336	0	88
4584	452	1337	0	86
4587	453	1336	0	81
4590	453	1335	0	80
4593	452	1334	0	79
4596	452	1334	0	79
4599	451	1332	0	80
4602	452	1330	0	77
4605	453	1330	0	79
4608	454	1330	0	82
4611	454	1329	0	79
4614	453	1329	0	75
4617	453	1330	0	72
4620	453	1330	0	72
4623	453	1330	0	73
4626	453	1329	0	72
4629	453	1329	0	73
4632	453	1329	0	71
4635	453	1329	0	70
4638	453	1329	0	68
4641	452	1328	0	64
4644	451	1328	0	63
4647	450	1329	0	63
4650	450	1329	0	63
4653	449	1328	0	62
4656	449	1325	0	62
4659	450	1325	0	62
4662	449	1325	0	62
4665	451	1325	0	67
4668	452	1328	0	68
4671	453	1329	0	69
4674	454	1329	0	76
4677	453	1328	0	73
4680	452	1328	0	70
4683	452	1327	0	70
4686	452	1327	0	70
4689	452	1327	0	69
4692	453	1327	0	69
4695	454	1328	0	71
4698	453	1328	0	69
4701	453	1327	0	70
4704	452	1327	0	70
4707	452	1327	0	70
4710	452	1326	0	71
4713	453	1326	0	70
4716	453	1327	0	70
4719	454	1327	0	72
4722	454	1326	0	73
4725	453	1325	0	73
4728	454	1328	0	81
4731	453	1329	0	81
4734	452	1328	0	81
4737	449	1329	0	81
4740	448	1329	0	87
4743	447	1329	0	95
4746	447	1330	0	99
4749	448	1332	0	110
4752	447	1335	0	115
4755	447	1337	0	111
4758	447	1337	0	109
4761	446	1337	0	108
4764	444	1337	0	102
4767	443	1339	0	103
4770	444	1340	0	104
4773	444	1340	0	104
4776	444	1341	0	105
4779	443	1340	0	105
4782	443	1341	0	104
4785	443	1341	0	104
4788	443	1342	0	105
4791	443	1342	0	100
4794	443	1342	0	99
4797	443	1343	0	100
4800	444	1344	0	103
4803	445	1344	0	105
4806	443	1343	0	107
4809	442	1340	0	117
4812	443	1337	0	122
4815	442	1336	0	129
4818	441	1333	0	131
4821	440	1329	0	134
4824	440	1327	0	137
4827	441	1324	0	138
4830	442	1325	0	135
4833	441	1324	0	144
4836	442	1324	0	147
4839	442	1323	0	152
4842	442	1324	0	160
4845	445	1324	0	161
4848	444	1322	0	162
4851	443	1321	0	162
4854	443	1321	0	165
4857	444	1320	0	164
4860	444	1318	0	167
4863	444	1318	0	167
4866	445	1317	0	168
4869	449	1316	0	171
4872	450	1315	0	167
4875	449	1313	0	157
4878	449	1314	0	157
4881	449	1312	0	162
4884	448	1311	0	168
4887	449	1313	0	179
4890	448	1313	0	181
4893	448	1313	0	180
4896	449	1313	0	178
4899	449	1314	0	179
4902	449	1314	0	178
4905	450	1314	0	180
4908	449	1314	0	183
4911	449	1314	0	182
4914	450	1314	0	182
4917	450	1314	0	181
4920	450	1314	0	188
4923	451	1314	0	190
4926	452	1313	0	187
4929	456	1311	0	191
4932	456	1310	0	192
4935	456	1310	0	196
4938	456	1310	0	203
4941	457	1310	0	208
4944	459	1310	0	205
4947	461	1309	0	211
4950	461	1309	0	202
4953	462	1307	0	197
4959	460	1308	0	199
4962	457	1309	0	198
4965	455	1309	0	196
4968	455	1310	0	199
4971	455	1309	0	198
4974	455	1309	0	198
4977	457	1310	0	201
4980	457	1310	0	201
4983	456	1310	0	200
4986	457	1310	0	201
4989	458	1310	0	204
4992	457	1311	0	204
4995	458	1310	0	206
4998	459	1311	0	210
5001	460	1311	0	204
5007	460	1312	0	200
5010	460	1312	0	200
5013	461	1313	0	199
5016	438	1315	0	173
5019	463	1312	0	196
5022	470	1311	0	205
5025	474	1310	0	214
5028	474	1311	0	211
5031	473	1310	0	213
5034	474	1312	0	212
5037	472	1311	0	216
5040	469	1310	0	231
5043	471	1311	0	221
5046	471	1311	0	222
5049	473	1310	0	218
5052	472	1311	0	213
5055	473	1310	0	216
5058	475	1309	0	218
5061	478	1310	0	204
5064	484	1309	0	204
5067	490	1306	0	204
5070	492	1306	0	203
5073	493	1307	0	200
5076	492	1308	0	201
5079	494	1308	0	199
5082	496	1308	0	202
5085	494	1309	0	201
5088	495	1309	0	204
5091	495	1308	0	203
5094	495	1307	0	204
5097	495	1308	0	204
5100	495	1308	0	200
5103	494	1308	0	197
5106	495	1308	0	198
5109	496	1308	0	200
5112	495	1309	0	196
5115	495	1309	0	205
5118	495	1309	0	202
5121	495	1309	0	201
5124	495	1309	0	199
5127	495	1309	0	199
5130	496	1309	0	200
5133	496	1308	0	203
5136	495	1307	0	206
5139	494	1306	0	206
5142	493	1304	0	206
5145	493	1304	0	207
5148	493	1305	0	211
5151	493	1304	0	208
5154	493	1303	0	204
5157	492	1304	0	209
5160	493	1304	0	210
5163	493	1304	0	216
5166	493	1304	0	223
5169	492	1300	0	211
5172	491	1299	0	206
5175	489	1299	0	202
5178	492	1297	0	195
5181	492	1297	0	191
5184	492	1297	0	188
5187	490	1298	0	191
5190	490	1299	0	198
5193	473	1304	0	195
5196	473	1304	0	196
5199	488	1301	0	213
5202	488	1302	0	218
5205	487	1301	0	211
5208	486	1300	0	208
5211	489	1301	0	213
5214	487	1302	0	213
5217	486	1303	0	213
5220	478	1305	0	199
5223	485	1303	0	212
5226	486	1302	0	213
5229	486	1301	0	218
5232	484	1300	0	225
5235	483	1302	0	224
5238	483	1301	0	226
5241	484	1299	0	231
5244	484	1300	0	223
5247	484	1300	0	224
5250	485	1299	0	227
5253	485	1299	0	230
5256	486	1299	0	232
5259	485	1301	0	231
5262	484	1301	0	237
5265	485	1301	0	237
5268	484	1301	0	235
5271	483	1301	0	238
5274	484	1301	0	236
5277	485	1299	0	243
5280	485	1299	0	249
5283	486	1297	0	253
5286	486	1297	0	253
5289	487	1296	0	253
5292	487	1296	0	252
5295	488	1294	0	256
5298	489	1292	0	258
5301	489	1289	0	261
5304	490	1289	0	255
5307	489	1290	0	254
5310	488	1289	0	255
5313	488	1288	0	256
5316	488	1288	0	258
5319	488	1288	0	258
5322	487	1289	0	254
5325	487	1288	0	258
5328	487	1288	0	260
5331	487	1288	0	259
5334	487	1287	0	257
5337	487	1289	0	260
5340	487	1289	0	261
5343	487	1289	0	261
5346	487	1288	0	258
5349	487	1285	0	255
5352	488	1285	0	255
5355	488	1283	0	255
5358	488	1281	0	246
5361	488	1281	0	245
5364	488	1280	0	252
5367	488	1279	0	251
5370	488	1278	0	255
5373	489	1276	0	256
5376	489	1275	0	265
5379	489	1274	0	269
5382	489	1271	0	275
5385	489	1270	0	277
5388	489	1268	0	276
5391	488	1265	0	273
5394	488	1262	0	274
5397	487	1260	0	270
5400	487	1255	0	268
5403	487	1254	0	269
5406	487	1252	0	274
5409	487	1249	0	274
5412	487	1250	0	273
5415	487	1250	0	272
5418	488	1251	0	273
5421	489	1250	0	278
5424	489	1250	0	276
5427	489	1251	0	271
5430	489	1251	0	272
5433	489	1252	0	273
5436	489	1251	0	272
5439	489	1251	0	272
5442	490	1252	0	270
5445	490	1253	0	273
5448	490	1252	0	275
5451	490	1251	0	262
5454	490	1252	0	246
5457	489	1250	0	264
5460	489	1247	0	268
5463	488	1245	0	267
5466	488	1245	0	263
5469	488	1246	0	269
5472	489	1246	0	272
5475	489	1245	0	272
5478	490	1246	0	270
5481	492	1247	0	270
5484	493	1249	0	267
5487	493	1250	0	264
5490	493	1250	0	261
5493	493	1251	0	261
5496	493	1252	0	262
5499	493	1254	0	265
5502	492	1256	0	295
5505	492	1256	0	293
5508	491	1255	0	1
5511	491	1250	0	271
5514	491	1251	0	269
5517	491	1251	0	274
5520	491	1250	0	276
5523	490	1250	0	276
5526	490	1249	0	276
5529	490	1250	0	276
5532	490	1250	0	277
5535	489	1249	0	271
5538	488	1249	0	275
5541	488	1248	0	274
5544	488	1246	0	276
5547	488	1247	0	275
5550	488	1247	0	275
5553	487	1247	0	273
5556	487	1246	0	276
5559	487	1247	0	279
5562	487	1246	0	276
5565	487	1244	0	271
5568	487	1242	0	262
5571	486	1238	0	267
5574	487	1238	0	268
5577	487	1236	0	268
5580	487	1236	0	267
5583	487	1236	0	261
5586	487	1235	0	260
5589	487	1232	0	261
5592	487	1229	0	258
5595	486	1229	0	254
5598	486	1228	0	255
5601	485	1228	0	254
5604	485	1228	0	253
5607	485	1229	0	254
5610	485	1229	0	253
5613	485	1228	0	252
5616	485	1228	0	252
5619	485	1228	0	254
5622	485	1228	0	252
5625	485	1229	0	251
5628	485	1229	0	256
5631	485	1230	0	253
5634	485	1230	0	254
5637	485	1228	0	254
5640	484	1228	0	255
5643	483	1228	0	259
5646	484	1228	0	260
5649	483	1231	0	257
5652	483	1233	0	256
5655	483	1236	0	262
5658	483	1235	0	267
5661	483	1234	0	269
5664	484	1234	0	269
5667	485	1237	0	270
5670	485	1239	0	265
5673	484	1238	0	262
5676	485	1241	0	266
5679	487	1242	0	261
5682	487	1243	0	258
5685	488	1243	0	262
5688	488	1243	0	264
5691	487	1242	0	266
5694	487	1244	0	263
5697	487	1246	0	268
5700	487	1248	0	266
5703	488	1248	0	268
5706	488	1250	0	270
5709	488	1250	0	272
5712	488	1250	0	269
5715	488	1249	0	265
5718	488	1251	0	270
5721	486	1250	0	268
5724	486	1247	0	262
5727	486	1247	0	261
5730	485	1247	0	264
5733	484	1247	0	262
5736	484	1248	0	263
5739	483	1249	0	260
5742	483	1250	0	262
5745	483	1250	0	263
5748	483	1249	0	261
5751	483	1247	0	259
5754	482	1245	0	262
5757	481	1244	0	264
5760	480	1244	0	266
5763	480	1246	0	267
5766	479	1245	0	262
5769	478	1246	0	254
5772	478	1247	0	261
5775	478	1251	0	264
5778	478	1251	0	272
5781	478	1251	0	268
5784	479	1252	0	268
5787	478	1252	0	266
5790	478	1251	0	265
5793	478	1247	0	268
5796	478	1249	0	267
5799	478	1248	0	269
5802	478	1249	0	266
5805	477	1247	0	256
5808	476	1247	0	253
5811	477	1243	0	255
5814	477	1241	0	253
5817	476	1241	0	253
5820	477	1238	0	256
5823	478	1236	0	259
5826	478	1236	0	261
5829	479	1236	0	258
5832	479	1236	0	255
5835	477	1236	0	246
5838	478	1234	0	245
5841	480	1232	0	247
5844	481	1232	0	247
5847	480	1233	0	245
5850	480	1233	0	245
5853	480	1234	0	246
5856	479	1234	0	248
5859	480	1234	0	248
5862	480	1234	0	249
5865	479	1235	0	244
5868	478	1235	0	248
5871	478	1235	0	256
5874	477	1235	0	253
5877	475	1237	0	247
5880	475	1238	0	248
5883	474	1239	0	243
5886	467	1246	0	226
5889	466	1247	0	225
5892	473	1241	0	235
5895	473	1240	0	237
5898	474	1240	0	245
5901	477	1242	0	230
5904	478	1242	0	223
5907	478	1242	0	222
5910	477	1240	0	262
5913	479	1241	0	226
5916	478	1242	0	218
5919	478	1242	0	213
5922	468	1247	0	205
5925	474	1245	0	206
5928	475	1245	0	206
5931	475	1245	0	205
5934	476	1246	0	205
5937	475	1246	0	205
5940	476	1245	0	205
5943	478	1243	0	199
5946	476	1244	0	195
5949	473	1244	0	192
5952	475	1244	0	186
5955	475	1245	0	183
5958	475	1246	0	182
5961	475	1245	0	184
5964	476	1245	0	174
5967	475	1247	0	162
5970	474	1250	0	177
5973	474	1253	0	181
5976	476	1255	0	171
5979	477	1256	0	165
5982	477	1259	0	168
5985	476	1260	0	170
5988	475	1259	0	166
5991	476	1259	0	166
5994	477	1259	0	164
5997	479	1260	0	160
6000	478	1260	0	162
6003	478	1262	0	157
6006	478	1262	0	157
6009	478	1262	0	159
6012	478	1262	0	156
6015	478	1261	0	157
6018	478	1261	0	155
6021	478	1262	0	155
6024	478	1262	0	159
6027	480	1262	0	165
6030	482	1261	0	163
6033	487	1261	0	167
6036	488	1262	0	167
6039	489	1263	0	170
6042	490	1262	0	174
6045	491	1262	0	172
6048	492	1263	0	173
6051	492	1263	0	173
6054	493	1263	0	169
6057	494	1263	0	169
[truncated: 974 more rows]
